# Supplementary material for: The planarian regeneration transcriptome reveals a shared but temporally shifted regulatory program between opposing head and tail scenarios
Source: BMC Genomics. 2013 Nov 16;14(1):797. doi: 10.1186/1471-2164-14-797 (PMC4046745; doi:10.1186/1471-2164-14-797)
Supplement: Supplementary file 1 — Additional file 1: ZIP file containing a .pdf document of detailed methods including how consolidation was performed and various analysis. Also includes relevant python scripts for each step of the methods. (ZIP 198 KB) [file 12864_2013_5532_MOESM1_ESM.zip]

Archive with 23 entries (22 files):
- cluster_hierarchical.py
- __MACOSX/
- __MACOSX/._cluster_hierarchical.py
- consolidated_fusionScore.py
- __MACOSX/._consolidated_fusionScore.py
- consolidated_getRep.py
- __MACOSX/._consolidated_getRep.py
- consolidated_multiSource.py
- __MACOSX/._consolidated_multiSource.py
- consolidated_parseCAP3.py
- __MACOSX/._consolidated_parseCAP3.py
- consolidation.pdf
- __MACOSX/._consolidation.pdf
- counts_filterLow.py
- __MACOSX/._counts_filterLow.py
- counts_topExpression.py
- __MACOSX/._counts_topExpression.py
- de_edgeR.R
- __MACOSX/._de_edgeR.R
- fa_lengths.py
- __MACOSX/._fa_lengths.py
- fa_longestORF.py
- __MACOSX/._fa_longestORF.py
