# Supplementary material for: The planarian regeneration transcriptome reveals a shared but temporally shifted regulatory program between opposing head and tail scenarios
Source: BMC Genomics. 2013 Nov 16;14(1):797. doi: 10.1186/1471-2164-14-797 (PMC4046745; doi:10.1186/1471-2164-14-797)
Supplement: Supplementary file 1 — Additional file 1: ZIP file containing a .pdf document of detailed methods including how consolidation was performed and various analysis. Also includes relevant python scripts for each step of the methods. (ZIP 198 KB) [file 12864_2013_5532_MOESM1_ESM.zip › consolidated_getRep.py]

import sys

#tab delimited file of nucleotide lengths where column 1 is transcript id and column 2 is length
nucLengths = dict([(x.strip().split()[0],int(x.strip().split()[1])) for x in open(sys.argv[1],'r')])
#tab delimited file of longest ORF lengths where column 1 is transcript id and column 2 is length
orfLengths = dict([(x.strip().split()[0],int(x.strip().split()[1])) for x in open(sys.argv[2],'r')])
#clustering file where each line is a cluster of comma separated member transcript ids
clusterFile = open(sys.argv[3],'r')

for line in clusterFile:
	members = line.strip().split(',')
	if len(members) == 1:
		print members[0]
	else:
		data = []
		for member in members:
			if orfLengths.has_key(member):
				data.append((nucLengths[member],orfLengths[member], member))

		data.sort(key = lambda x : x[0], reverse = True)

		nuc_longest = data[0][0]

		nucs = []
		for item in data:
			#pool sequences that are at least 90% of the CAP3 contig length
			if item[0] / float(nuc_longest) >= 0.9:
				nucs.append(item)

		nucs.sort(key = lambda x : x[1], reverse = True)

		print nucs[0][-1]
