# Supplementary material for: The planarian regeneration transcriptome reveals a shared but temporally shifted regulatory program between opposing head and tail scenarios
Source: BMC Genomics. 2013 Nov 16;14(1):797. doi: 10.1186/1471-2164-14-797 (PMC4046745; doi:10.1186/1471-2164-14-797)
Supplement: Supplementary file 1 — Additional file 1: ZIP file containing a .pdf document of detailed methods including how consolidation was performed and various analysis. Also includes relevant python scripts for each step of the methods. (ZIP 198 KB) [file 12864_2013_5532_MOESM1_ESM.zip › consolidated_multiSource.py]

import sys

#each line of the input file is a cluster of transcripts represented by a comma separated list of member ids.
inFile = open(sys.argv[1],'r')

for line in inFile:
	#each transcript id is in the format transcript source and an incremeted number. For example: aboobaker.1, bartscherer.123. The source can be obtained by id.split('.')[0]
	sources = set([x.split('.')[0] for x in line.strip().split(',')])
	if len(sources) > 1:
		print line.strip()
