# Supplementary material for: The planarian regeneration transcriptome reveals a shared but temporally shifted regulatory program between opposing head and tail scenarios
Source: BMC Genomics. 2013 Nov 16;14(1):797. doi: 10.1186/1471-2164-14-797 (PMC4046745; doi:10.1186/1471-2164-14-797)
Supplement: Supplementary file 1 — Additional file 1: ZIP file containing a .pdf document of detailed methods including how consolidation was performed and various analysis. Also includes relevant python scripts for each step of the methods. (ZIP 198 KB) [file 12864_2013_5532_MOESM1_ESM.zip › counts_filterLow.py]

import sys, numpy

#input is a tab delimited file where rows are transcripts and columns are expression value of various conditions. For example
#                head_0hours   head_6hours
#transcript01         100          200
#transcript02         400          100
#transcript03         900          100

inFile = open(sys.argv[1],'r')

print inFile.next().strip()

for line in inFile:
	data = line.strip().split()

	vals = [float(x) for x in data[1:]]	
	check = False

	for val in vals:
		if val >= 20:
			check = True
	if check:
		print line.strip()
