# Supplementary material for: The planarian regeneration transcriptome reveals a shared but temporally shifted regulatory program between opposing head and tail scenarios
Source: BMC Genomics. 2013 Nov 16;14(1):797. doi: 10.1186/1471-2164-14-797 (PMC4046745; doi:10.1186/1471-2164-14-797)
Supplement: Supplementary file 1 — Additional file 1: ZIP file containing a .pdf document of detailed methods including how consolidation was performed and various analysis. Also includes relevant python scripts for each step of the methods. (ZIP 198 KB) [file 12864_2013_5532_MOESM1_ESM.zip › fa_lengths.py]

import sys
#requires BioPython
from Bio import SeqIO

#input file is a fasta file
inFile = open(sys.argv[1],'r')
for record in SeqIO.parse(inFile,'fasta'):
	print record.id + "\t" + str(len(str(record.seq)))
