# Supplementary material for: The planarian regeneration transcriptome reveals a shared but temporally shifted regulatory program between opposing head and tail scenarios
Source: BMC Genomics. 2013 Nov 16;14(1):797. doi: 10.1186/1471-2164-14-797 (PMC4046745; doi:10.1186/1471-2164-14-797)
Supplement: Supplementary file 2 — Additional file 2: FASTA file of consolidated transcripts. (ZIP 11 MB) [file 12864_2013_5532_MOESM2_ESM.zip › OX_Smed_0.1.fa]

>OX_Smed_1.0.00001
ATGGAAGATCGAATCATTTTTCAACCCAGTGGTCTTTTAAAGGATTCTAGAGTTTACAATATCGAATGCGACCTAGATTTCTTGCCCCCTATCGACATCATTGACAAGATTATGATTGATTTTGTTATGTATAGAATTAGCATCCGAGGATTTCCGGATTTGAACATATTCCCAAACAAGGTTGGAAGAACTAAGTACCATTCCGTTACAAATGAGATTCTAAACAAATTGACTGACAAGGCAGATGAATTCGAAAGGCAATATTATCCAAGATTTGAAAATCGAAAAAGTCTGTTAGAAAAAATTCCTGAAAGAGCATTTTTAGATTTTATTGACACTCTTCATGGCATTTTCGAAGATAATCAAATTAATTGGGGCAGAATTATTGGCTACTTCACGTTTGTAGGGTCGTATTGTACGGCCTGCATTGAGCATGGAATGGTCAGAATTGTATACAATTTAGTGGAATATGCAATAAAATATATGAATACAAATCTCTCCGGTTGGATGTCAAGCAATGGTGGATGGCGAGGACTTGGAATGGCTTTATCAACCGAATCATTTGAATTAAGATTCTGA
>OX_Smed_1.0.00002
ACCAGTCGTGTTTTATTTGGTTTTATTCTTGGTTATTAAATGAGTGACACAGAAAGAAAGATTTGCCGGTATTTTAATACTCTAGGAGGGTGTTGGTATGGCGAAAAGTGCAAATTTATTCATCTTCTCAATAAAAAACCTCCATGTAAATTTTTCGGATCTTCATCCGGTTGCAGATTTGGAGATTCGTGCCATTTTAGTCATGAAAGAACTCCATTTAAATCTGTTGAAAATTATGAAAACGGAATAACAGATGACATTAAAGAAGATTATAAAGAAAATTTGAATCCAAGCGAACTAACGGGAACAAACAATAACAACATGGAGCAGAATTTGAATATTTCAGCGACGAATTTGGAAATTATGGTGAACAATACTCCGGTTTCGGAAGTGACAATTGACTTTTCTAAGGAATCCAACATTGCGAATGAAATCGAAGTACATTGCGGTTCTTGCAAGCGTCTCTTAGATAAGCAAAACAATGAGAGCTACTGTAATATATTGAAAGATCATTATTTGGAAAGCTTTTTGGATAAAGAAGGTGATCATGTGAAATATGTGAAATTTAAAGCGGCACTTGATCCCGGACAGATGTATTGGTGTAAAACGTGCATATTAATTTTTGAAAAACCTTGGTCATTATTCCAGCACATGGCCGACAAGGCAAAAGGAAACAAAGTTCAAAGATGGGAGAAAAAAATCCACTTAGATTGGCTTGATACCGTTGCTGGTCTTATGGCAGGATACGATTTAGGATTGTTTAGTCTTGGTAAATTGAGAAATGATTTGCGAAATTTATTGGCCGACCAACATACCATAGAAGAAGAAATGGAAGTAGCTGCCGTAACGGCTGCTGCTATGATGCAATGGTTGAATCCTGCAACAATTGGAAACCCATGGCGACTGCAACAACGTGAAATGATGCGTAAAATTGAACAATTAAACAGACAAATGTATAGAAAAGGAGGAAGAGGAGTGAATTGGGGTTTACTAACTGGTATGGGTGCTAATAACTTTGTTTTAGGGCCTTCTAATGTACCTGGACAAATTTCTGGCAATCAAAATTCAATTGTCTCCAGGGGAATAATCAAGGCTAGTGGGGATTCACCTGAAATATGCGGTTTGCAATTGTTGTCGAATGAATCTGAAAGCAACTTAGAGCTTCAAGAAAATATTGACTTGAATGTAAAAGGGGATTATAAAATTGAAATGGAAGACTCGAAAAACAGCAGATCGACAAACTCTGGAATCGGTGAGAAACAGAGCTCCCCAGATATAGTGAAAAATGACTGGATGAATCAAGAACATATCTCAGACCTTAAATCTCCTCAGTGGGATGAATCTTTTTCTTCTGTTTAAATTTTAATTGACTCTTTCTGACTTTATCCAATGAAAAATGTAGTAAGAAATTGTTTTGTGGACTAAAGACCGAATTAAGGAATTGTGTTGAATAATTTTTGAGCGCTGGCGCTTTAACTTTTATTCAAATTTTCCTTTTCTATTAGGTCATTGTGGTAAATATTTCATTCTTATTATTCTTATTATTATTATAAATGAAAGTTATTTCTGTTACCATCAAATAAAAATAGTTGAGAGTACGAAAAAAAAAAAAAAAAAA
>OX_Smed_1.0.00003
ATGTTGATTCCATGCTTATTAGGTGCATTAATATTTGCAATTCAAGACTCTCACTGTTATTTTATTATGCCTTCAAATTCGATGGATCCAAATAAACCACCAATTCCTCTGAATTCTCACGCAACCTCGGATGAAATTAAAGATTACCTTCATCATCTAAATTTATATTTTCAAATCGTTAGTAGACCAAGACTTGGAAAACGACAAAAATACGACTTCCATGATATTCTAAATCAGTTTTGATTTCGTGTTTCTTGTTTCAATTAATATTTAGCATAACATCATAATGAAACAATTTTTCTGGAATAAAAATATTTCATGATTCC
>OX_Smed_1.0.00004
ATGAATATCAGTAGATTTCTGAAAGTATTTGTTATTTTTATTTTATTTCAAAATATTTGCACGTTGAGTGATTATGAAACAAGTTCTTTCAATCAGTGGTACGACAAAAGAGATTCAAAACTATTATTCAATAATGCTAAACAATTGCTTTGGTATTTGCAGAAATTGGACAAAATGTATGCTATAGCTGGAAGACCGAGATATGGTAAACGCTGATTTTCAGAACTGAATGTAATTTGAGATTAAAATAAATATAATTAGTTGTTT
>OX_Smed_1.0.00005
ATGTATTACTTTAAAATTATATTACTAATAAGTTTTATATGTATTCAGCAAGAATTCATATTCAGCAGTGTTATGGATGACTTATCAAAGGATGAAACGTACTTATCAAAACGGCGGTACAGCCTCATTAATCCGAGATTAGGAAAACGATATCTAATTAATCCCAGACTTGGTAAAAGGTTTCAAATCAAGGATATTGAAAATTTAGATTAGTAACTTTTTTTTAAAAAATATATGTTCTTGTCTTATATTTTGTATTTGATAAAAATATATTTTACTTATTT
>OX_Smed_1.0.00006
ATGATCATTAACAAATGCTATTTTCTCGTTTTCATTTTATGTTTCATGTCATTTATCCATTTAAACACTTGCAATCAGAAAAGGCCGATGTTTGACTCAGCTGATGCCTTTCGGAACTATTTGAGAAAATTAAACAATGAATATATGATAGCAGGAAGACCAAGATTTGGCAAAAGAAGATCAGACTTTGAAAAGGAATTATTCTATAATTTAAAATCTAATCTATGAACTAGTTTTACACCTGTTTATTATAATTTCTAATATTAATATATTGTTATCG
>OX_Smed_1.0.00007
CAGATTTGTTTTAACAATGAAATTAATTTTATTGTTTATATTATTGCTGGTATGCATTGTTCATTCACGATATTTCCAACCGCAACAAGATTTTCCAAAATCAAACATATTCCAATTACCAGAATCCGAATTCGAAAATGACGATGTCATACAGAAGAGAAATTATTTTGGAAAACGAAATTATTTTGGAAAACGAAATTATTTCGGAAAACGAAATTATTTTGGAAAAAGAAATTATTTCGGTTGAAAATCCAAACTATAAATTAATAATATATTCACTATAAGTTATACACATTTGGATTTAATTTTTAATAAAAAAAAATTCATTT
>OX_Smed_1.0.00008
ATGAAATTTATCATTTCCTTATTTGTCGTCTTGTTTCTCTGCGTCGTGATGGCCATGTCGGAAATAGACAAACGGACTGTGGGATTCGGGTTCAATAGGAATCTCCATCTTTACAAAAGGATGCTGGAAAAACGCCTCATCGACCCAATGACTTTCGGATCAGGATTCGCAAATCTTAAATGATGATTTTTCATTAATTTTTGTTAAATATTGATGAATAAATCATTTCTCAAACT
>OX_Smed_1.0.00009
CATGAAAATTATTATTTTACTAGCTATTTTTCTGGCTGTTTGTGCTTTTGAAGCCTTAGGAGAGGTAGAGAAGCGGACTATGGGATTCGGATTCAACAGAAATATGCTTCTGTATAAGCGAATGCTGGAGAAGAGACTAATAGATCCGATGACATTTGGGTCAGGGTTTGCCAACCTGAGATAAAAATGAACATTTTTCTCATTAATAAATGTTTCATCATGTTT
>OX_Smed_1.0.00010
ATGAATATATTTATAAATCTCTTTAAAATAAAAGCAAACGAAACCGAAGAATTTTTAAAATATGCAAGTGAAGTGCCAATTTCACCTTCCGGGTTGACATGTATCAGCAATTATGAAAGTATTAAACTTATGGGCGAAGGTACGTTTGGTAAAGTATTTAAATCTATTCATAAACCTACTAAAGAAGTAGTAGCCGTTAAACAACTCAAGCATAAGATTGATGAAGACCATCTAGATATTCTCACAATTCGAGAAATCAAAGTTTTGAAATTAATGAAGCATGAAAATATAGTTGGACTGCTAGATATTTGCTATAGACAAAAATATGGAAGTAAAGGCTATAGGTCAGATTTTTATTTAATATTCGAATTTTGCGATTACAGTCTACACGATTGGATATCTCAAGTGACTGTCAACTTCCCAGAAACAGAGTCGTTTATGAAGCAGTCTTTAATAGGATTAGGTTATATTCATAGTAAAAATTATCTCCATCGAGATATGAAACCGGAAAACATTTTAATAAATAAATCTGGGGTAGTGAAAATAGCCGATTTTGGATGGGCAAGAGAGAATGAAATAACGAAAGCGAAATTTACAACAAATGTTGTAACATTGTGGTACCGTTGTCCAGAAATGGTGTTGCATAGCACTTCATATAATCATTTGGTTGACATTTGGAGCTTGGGGGCTATTTTCTATGAAATGTATACAAAAAATCCTCTTTTTAAATCAAACACAGATATTGAACTATATCAAAAAATAATCAAATATTGTGGAGAAATTACGGAAAAGAACTGGCCAGAAGGATATAAGCTGAAAAAAACCCGTAAAATTGCGGACACAAATAAAACTTCAATTTTAAAAAATCATTTAAATTATAACATAAATAGTGAAGAAATAGAAAATATTATATATTCAATGCTAGAGTTGAATCCTATAAAACGGCCGGATGCCCATCAGCTGTTAGAGACGAATTTCTTTCGTCGCATCAAAACCAAATTACATTCATTAAAAATAAAGACAAATAAATAA
>OX_Smed_1.0.00011
ATGCACTTTAAGGATGACGTTGTAAATGGGGTTCCAAACTGGTTTCCTACGCGAAAACAGTTCAACAGTGAATTCGTAAATGCCGAATATCTCGCAAATATCATTGATTTTCTTAGCGAATCCGATGTTTCCATTGATCCTATTGGTCGGAACTTTTTAGAAGGATCTTCTAAAATTACCTTCCGAGACCGATATGTATTTATCAATTGGTTAGTCTTGACCCATTCGCAATTCTCCATGTGTTCCGACACTTTGTACTTGGCCATTTCTCTTAGTGATAGATTTATTAAAGCAAACAAAGAAACACTTATAGCAACTGATCTAATTATCATTGGGATCGTTTGCCTTTTTATGGCGGCGAAAATTGAAGAAATCTGGATTCCAACAATTAATGATCTACTGTCCTTATGGAACTTGGAATACACGAAAGAATTTTGTAGTGAACTTGAAATACAAATTCTTTGCGCTGTTAATTTTCAGCTTTCATTACCGGTGCCGATTTCTTTTATACGACATTACAGTATATTATTTAGCAGCAATAATCTTTCTCAGTTTCTCTCTCGATATTTCTGTGAATTATCCCTACAAGACAGCGAGGCTTGTTGTCAGTCATGTAGTCTAATTGGAGCTTCTTGTGTATTTTTATCTGAGGTTATTTCTCGAAATATTACATCAGACTTTTCCGTTGTTTGGACTCCGAAATTACAAGCTTCGAGTGGACTTGTGTACGCAGATTTCCAAAATTTGGTAAAAAATCTCTGTATTATTGTACAGAAACAAGCGACTTCCTCCAACCTGAGAGCAATTACTCAGAAATATTCGTGCGTAGGCTATATGAATGCGCCAAATGAGGCCTTGAACAGTAAAGCTTTCCGAAGTATTTTCTTGCATTTCAGGAATCAGATTCAAGCAAATCAATGA
>OX_Smed_1.0.00012
ATGTATTCAAATCAATTTGAAGATGTTATTACCAAAACTACTTGCTTATTGAAAAATGCATTCCAAGATTGCCCTCCTAAAACATTTCAAAATATAGATAAATATAAAAAGATTTCGGCGTTAGGTGAAGGAACATATGGAATTGTTTTTGAGGCATTCGACAAATTCACCGGAAAAGTATACGCAATCAAAAAAATTAAAGCTAAAGAAAATTTACAAAATTTTCCACTTTCTTCTTTAAATGAAGTGAAAACTTTAAAATCAGTCTCTCACGAGAACATTATTTATTTAAAGGAAATTTGTATAAAACAAAACATTGTGAACGGTGTCTTTGAATTTAATTATTTTTTAATTTTTGAGTACTGTGAATATGATTTACTGAAATTGTTGAAGGACAGAAATGTTAGGCTTACTTTCGCAAATATCAAATCTATTATGGAACAATCTTTGAGAGGTCTCAATCATTTACACGAGAAAGGTTTCATGCATCGTGACATTAAATTAGAAAATATTTTGATAAACAAACACGGAGTAATTAAACTTGCAGATTTCGGAATGGCTGATTTAATGAAAAGATTTCAGAATCAACCCCTATTAAAGCTAATGGGAACCTTAATATACGCATCGCCTGAAATATTATTTGGCGAGACGAACTACACAAATTCCGTAGACATTTGGAGTTTAGGATGTGTATTTTATGAAATTTTTGCAAGGAATCATTTGTTTAACGGTCAAAATATAGACAACCAATTGCAATTGATATTCAACTTGTGTGGAAATCCGGATCCAAGTGATTGGCCAGAAAGATATGCATGTTACCATAGTTCCAAATATAAATATCTTCAAATGACAAGTTGGCTTAGAGAAATTTTAGAAGAAAAAGTACCTGATAAGGACTGTGTTTATTTAATTGAAGTCATGATCGTTCTCAATTCGGATCAACGCGCAACAGCTCAGCAATTATTAGCAGATCCGTTTTTTTCATCCTATCCAAAACCTAAAAAATTATTTTTAAGTTAA
>OX_Smed_1.0.00013
GTAGAAAGCACCCAACAATGTTTCGACTGCGAAACTCTTGTCAATCATATTTTTACCAAGCACATCAGCGAATGTAAAAAACCTTATTATATTTGTCAGTGGAATAATTGTGGACGAAACAAGAAACCATTTAAAGCACAATACATGCTGGTTGTTCATATGCGTCGCCATACTGGTGAGAAACCGCACAAATGTGAATACTCCAATTGTGACAAATGTTATTCGAGACTGGAAAACTTAAAAACCCACATCCGGACCCACACTGGTGAAAAGCCTTACAATTGTGAATTTGTGTCCTGCAATAAAAGATTCAGTAATGCTTCCGATCGGGCCAAACATCAGAATCGAACTCATAGCAATCAAAAACCGTACTTTTGCAAAGTTGATGGCTGCCTTAAACGGTATACCGATCCTAGCTCCTTAAGGAAACACGTTAAAACTAATCATGACAACAAAATATACGCTGAAAAATTAAAAAAAGGAGAAAGCTGGAGTGATCGAATCAACGTAATCCAACAAGATAAAAAGAAACCAACAGACGACTATTCAGAACAGATCCATTGTAATGCTGATATTATACATTTAGAAGATGATCAACTGCCAAATCTGTTGTTAAAATTAACTGATCCAATTTGGAAAAATTACACAGTCAACGAAATAAGAAATTCGGATTCAAAGATCAAATCGTCTTTTCCACAATCGGCATTTATTCCATTTCCCGAATCTTACAAATCTGAGAGTCTTCCATTAGGAAATTTCCCATTAAATTACTATCAGAATATGAACAATCATGTAGAATATCATTCCAATCAGTACAATCCAAACATTACTGTCAATTATACCCAACGGCACATCTATAACCAAAAAGATCCAACATTATGTCAATGTAATATATGCACAAAATACAAATCCTCACAACAGTTTAACCAATATCAACTCGATGTTCACAATTCCTACAATTCAGATTACTGGATACGCAATTTCGACATTTACAACAACATAACCGATTCCTACGTTTATTCCACCAATAACCTATGAAAGAAGGACCCCAAGTTCCGCAATCATATCCAGAGATTCAATGACCGAATTAATTATGAATAAATTATTTAGTTAGAAA
>OX_Smed_1.0.00014
ATGATTCGTATGCAGGCTGTGACTATTTCTATGATCTTGCTGGCAACATTGACGGGAATTAGGGGAGGCTGCTTTGTAGAGACCAATGATAGCAATGGAAACTCAGGCGTCAACTCTCCTGGAAGGATTCCTATCAGAGTTCAGGTACTTGGGGAGACAATCGATCCCATTTTGACCAAAGATCTATTGCCAAAGTATCATAGTTTAAATGAAAGGAAGTTAATAAAGATCCTGGGGGACAAGTTTGATCCATTCTGGACATCTATCAGTAGGCCGGTAATGGAAAAGTATAACAAATTGTCCTACGATCCAAGGCTAGAACAATTCATTGACAAAGTAAATTTGACCAATTTTAGAAATGGGAAAATTTCCGAAGAAATGGAAACATTATTAAAAGACTGGCTGGTGGATAAATCATCTTGCCAAGTGAAATACATTTGGGAGGACCTCGGAAATTTGTTTTGGCCTAGATTTTTCAAAAGGGCTTCATGCATCAATACAAGCGTAAAATCTTGCTCCTGGCCTCCAGGTATGAAATGCCATCTCGGAGGGAAACACATGATCTACTATTTGCGTTGGTCGTGCTATGAATCAATCCAGCCAATCCAGCATAACAATCAAAACCCAAGGAGGCCTCTCTATCAGGAAAATAGGAAATTGCATAACAGGAAACCGGTTCATCGGCTCTGGACGGAAAAAAGAAGAAAACAACACTTGAAGCGCTTGATAAAGAAAACGAGCGTCTGGAGGAACGGATACATGTGCGAATGGAGAATCAAGGCCGTCAACATTGAGAACATTTGTGAATGCTCCTGCAAATAG
>OX_Smed_1.0.00015
ATGATTCCTATTTTGGCTGTGATCAGTTCCTACCTGGTGCTCTCTTTCTCGGCTCCTTGCTTATCTCAATACATTGCCGCGTTTTCCGAGAGCGAAATCGACAGTAGAATCCAAGACATCAACACCAAAGGTCTCAAAGTAAAAGTTCTCAGTGAAAAGATCGATCCAATTCTTTTCAATGATTTAATGCCGGAATCGCACAGTTTGCACGAAGGACGGCTAATGAAAATATTGGGAGACCGATTTGATTCATTCTGGACATCAGTGAATACTCCTCATAATCTTGGATATGAAACGGAGGTTTCCTATGATCCTAAACTGGAGATATTTCTCGATTCCTTGAACATCACCGAGATCCGTGGTCAGCCAATTTCATTCGAAATGAAGAGACTCATTCAGAATTGGCTCGTTAATAAAGCCACCTGCAAAATCAGTTACTATTGGGAGGATTTAGGAAACCTATTTTGGCCGAGGTTCATTAAGAAAACGATCTGCGTCAATACCAACTCAGAATCGTGCTCATGGCCGCCGGGAATGAAATGTGGACTGTCTGGACCGATGAAAATTCACCACTTGCGCTGGACCTGCTTTGAATCAGAAGAGCCACTTTATCACCAACGGAGGAAGCGTGCGAATAATTTGCACAAAGCAAACAATAAAAAACAAAAAAAGCGTCAAGTTCTTTCCTTTTGGAGTCCAGATAAAAGAAAGAAGCAATTGAAACGGTTAATCAGACAAACGAGCCTCTGGAAGAAAGGATTCCAATGCGAGTGGCGAATCAGCGATCTTTCCGTATCAAGCACATGCGAGTGCGCGTGCAGGCAGTTTTGA
>OX_Smed_1.0.00016
TTAACTACCTCAAAATCGAATTTTACACTCATTTATATTTTAAAATTTATTAACAGAAAATTTTTATTATTACTGATGAATCATTCCGGCGCTTCCATTTGTTTACCACTTATTATCAAAATCTTTTTGATAAGTTTTTCATTTTGTTTGACTTTGTCGATTAATAGAAATTGGAACAATCAAATATTCGTCAATCATCTCAGAAACACCAGATGGTGGCATTTATATAAAATGAAAAGTGATCCAAATATTGCAACTAACAGTCTTCAATATGCTTTCACCAGACACCAATGGAATCAATTTTACAGTTTTGATCCAATTAGACGTAAGCTTTATTCTCAAGAGTACAGACCCAATTGGAAAAACTTTACCGATTTGCCTGCTAACAGTGATCTAATTCAAGTGGCTATTGAAGGAATCAGAAAGGGTATTTACACATGTCAAAAGTTGTTTGCCAATCATCGCTGGAACTGTCCGACACCGAATTTGAATAATCCATCCGCCTTACTTTTTGGTGACATTATGCTCAAAGGATTTCCCGAAACCGCTTTCATTTATGCGATGCTTAGTGCGAGTGTCGCTCAAACTGTCGCTGAGGCTTGTTCGTTTAAGTTATCACACTGTCCGTGCAATAATAAAGGACGGATATCTCAAACCAACTGGATTTGGCAAGGATGTGACGACAACGTACAATTCGGTCGAAGATTTGCGAGAAAAATGTTTGATCCAGACATTCCAGATTGGAATAAAAAGACATTAATGAACCTTCACAACACGGGAACGGGTAGAAGAGTTGCAGTCAAAAGTATGAACGTGAAGTGTGTATGCCAGGGCACAAGTGGATCTTGTACGACCAAAATTTGCCACAGAAAGGTTGCTAGTATTGACGAAATCGGTAATATTCTTAAAGAAAAATATGAAAATGCCGTAAAGGTCGTCAAAGAAGATAGTGAAGTTAACTTACTTGCTAATTCGCAGAAAAGAAAAACGACTAATAAAAACCAACAATATCGTAAGGCACTCATAATTGCAAGGAAACATATTTTCATTCGAACAGAAAAACAATATCCATATGCTAGAGATTTAGTTTATTTAGAAGATGTTCCAAAAAACTTTTATTGTGATTCAAAACCCGAATGGCACATTCTGGGCACGACGGGGAGAGTTTGCAATTCTTTGTCGAATTCGACTGACAGTTGCAATAATCTTTGCTGCAACCGACCTTTCCTAACAAGATCTAAAACAATAATGGAAAATTGTAATTGCAAATTCATTTGGTGTTGCAAAGTTGAATGTCAACAGTGTCAAAAAAGAATTTTTATTGAAACATGCCAATAATAATAATAACAAGAAAAACAAATCGTAACAAACGTCACAGTCAAATTTTATTATAGAAAATTATTTTCATTTAAATTCTTTTATTTAGAGTTGTGGAATTTTATTTTTGTCCCAAAGAAATTTATAAATTCAGCAACAATTAAATTTGCTTGTTTTATCAGGGCTTCATATTTTTATGATTGTATGTTAAAATACCACGTTAATAATTTATTCTTATTTAACATTGTAATTTTTATTAGTATTTTTATTTATTTTTTATAAACAAATAAAATTTTAAAAAATTTAAAAAAAAAAAAAAAAAAAAAAAAA
>OX_Smed_1.0.00017
ATATATTATAGTTATAGTTAATATAGTTTATTAAAAAAACTTGATTTTTTTCTGCTCTGCTTGTCTTATAATGTTTCTTATTAGGCTCTTCCATAGGCCGGGAAAATAATATGATTGTCCTTGCAGGTTTCTACTTGTTAGTAGATGTAAAACTGTGGTGTCATAAAAGAGATATGTAAATTGGCAAGGTGTTTCTTATGGGGTATTTGAGTTATTATTAGTTTAATGCTCTGAATTTATCAATCGGTATAAGAGACATAGAAGAAATATGTGACGGATTTGTGGTGAACTTTGGGTTTTGGTTCAAACTATTTGTGTTTGATGGGGACGGCGTTTGATGTACATTAGGTGTACTAGTATTAATGACTGATCTTCCTTACCTGATACTTCATGTCCCTTAGGTCATTTGGATTCCAGTTTTAATTATGGAGGGTTTTCTGGTAAGTACTTATCGTAGGTGTTAAGTTAAGAATTTCTAGAAGTGGCAGTACTCACTGCATATCGGGTGCGAGAAAACTATTACAAGGTAATTCCTAATATGCCGTATTGTTTAGGGGATTGTCAGACATTAAAAGAGTTATTTACTCTCTTGGTACTCGATAATACAACATTTGGTCTATACGATCTTCACAGCTCAGTTTCATTACCATTCAGTTGGTGTGACACTAGGAATAAAGAGTAGTTCGATGACGTTGACAGGTAGTGATATGTGATCCAATATGGGTTGAATTGACAAAGTAATAACTCTAGGTTTATTATGGTCACAATCTATATTGGGCTTAATTAAGGCTCTATTTTAAGGTTTCTATTTATTCTTAAATAGCTATATCTGGGTTTAGTGTGGTATAAATAGTTTTAAAAACGCTATTCTTGCTTGTTTAATGTTAAATATGCTTTTATTGGCTATTATTATTGAGTGTTCTATATTTAGGGCTAACTTGGTATTTAATTTGTTATGTTTAAGCTAATTTAGCATTAAATATGCTAATCCAAAGCTCTTACTATTATATTATAGTTATATTTAATATATATATATTATATATATACATATATATGGAATATAGATTATATTATATAATATAGATAGAATATATATATAAGGATATATATAATATATTTAGATTAAATATATCTATAATATAATAGAGATATTAAGATTAAGTATAATAAATAGATTAAATATTTACCAATATATTTACCGCAAAAAAAAAAAAAAACAAAGGCGACAGCCTTTATCTTTCTTTCTTAGTATAGGTTTTTTTATTTGAATTTTGTGTGTAGAATAGATTGGTATATTATTTGATCTATTATTATACGATATCTATCTAATATTAGATATATTAATATGTAATGAATATTAAATATTATAATATAAAGACTAGATTAATAAAATAAAGAATAAAGCCAGCGAAGCGGGCTTTGATTTAATTTATTATTATAGGCTTTATATATAATATGATATATGGTAATATTAAATATTTTAATATAAAGAATAGATTTAATAAGATAAATAAAATATGAGATAAAGATAATGAAAGGCCTATGCCTTCTAAATAAGGCAATAGGACAGTATATCTTTATATTATATTTAATTTATCTTATTATAACAAGGCTTTATATTAGAATATGTTATATGATTACATATTAATATATCATATGAGCTATTAGATATATTGATGTAGATGAATATTTAATATTATAAATTTAAAGACTAGATTTAATAAGAGAAATAAAATATTAGATAAAGATAATGAAAGGCCTATGCCTTCTAAATAAGGCAATAGGACAGTATATCTTTATATTATATTTAATTTATCTTATTATAACAAGGATTTATATTTATAATATGATATATGGGAATATTAAATATTTTAATATAAAGAATAGATTTAATAAGAGAAATAAAATATTAGATAAAGATAATGAAAGGCCTATGCCTTCTAAATAAGGCAATAGGACAGTATATCTTTATATTATATTTAATTTATCTTATTATAACAAGGCTTTATATTAGAATATGTTATATGATCTACATTAATATATCATATATTTAGCTTAATATATATAGATAGATTATGTGTATGTTGATATAAGAGATATGTTAATCAATATTAGCCTTTATGTCAAAGAGAACAACAGCCGTGTTCTCGAATAATGTAGGCAGCCTTCAGAGGCTAGCCGTAGTGTTAAGTGAGAGAATCAAGAGAACGGCAGGTCGTTAGCGCAGAGGCGTTACAACCTTTGATGGTAAAGTAATATTGATTATAAATACTCGCATATAACATATACATAATCTATCTATATATATAGAGTTGGGTTAATATCGATGTTTAATGTAATAAATATTATTTCTAAGATTAATAAGCTATGAAAATAGATAATAAAGCTTAGCCTGTGTATTTATATGTTATATAAATACATAGCATAGGTTTATTATTATTGAATAACTTATTATTATTAGAATATAATATTATTACATGATACATGATATTAGGATATGCAATCAATAAGAACAAATGCCAGCTGGAGTGTCATTAACGAGAACACGTTCGGCTCAAAATTAGCAAATGGGACGAAACGGTTTATGTGCCGTTAGACATGCGCAGCTCCTCAAGAGCGTTGCTCATGGATCGCTAGCGGCCGATTAAGTTGAGTCTACGTTTTAATTTGGAGCGATGTCGACTTAATGGCTCTCCTGGGGATAGCCGGCGTACATTTGTGTTTATTGATTATTCCCACAAATAGATGAACAATATTTATAATTATATATGTAATATAATATAAGATATAGATGAAATTTTTATAAAATGTATATGGAATTTTAATGAAATATATATTTTATATATAATGAAATCTATATATTATATTATATGGAATATATACTTTATAAGATATGTTCAGATATTTAGTCCCAGAAATGATAGATAATAGGAAATAGATATTCATAATATAAGCTTTTAATTAAGGAGTGCAGTAGCAAGCGATGCAGAATGGGATAGCTTGTAATACATCGCTTCTTAATTATTGCTTAGATTAGAGAATAAGATAGTTTCTATTAGATATCCTTTCAGCATTATTTCTAAAATAAGTATAATAATAAACTTTAGGATTTATTCTGTCTTTAGAATATAAAGTATAGAGTTAAGACAATGAAAGACCGGTAACTTGAAAAGTTTTCAAGTTATGTTTAAAGGTTAGTATTGTCTTAATAAAGTACTTTATAGTATAATAGCAGTATAAAGAGTAATAGTTTATTATTATAGTTATTTTCATTAGCTTATATTATAAGTTTATTTGGGTAAATAATAATAAATAGACTTAATAGAGAGAATATGGAGTAAAGATAATGAAAGGCCTATGCCTTCTAAATAAGGCAATAGGACAGTATATCTTTATTATATATTATCTATATTAAGATATTTATTATTATTAGGTATTATTTTTATTTATTTGTGGGTAAATAATAATAAATAGACTTAAAATAGAGAATATGGAATAAAGATAATGAAAGTACTATGCCTTCTAAATAAGGCAATAGTACAGTATATCTTTATTATATATTATCTATATTAAGATATTTATTATTATTAGGTAATATATATAGGTAAATAATAATAAATAGACTTAAGATAGGAAATATTGGAGAAAGATAATGAAAGGACTATGCCTTCTTAATAAGGCAATAGGACAGTATATCTTTCTATAATATAACTATATTAAGATATTTATTATTATTAGGTATAATATATATTTAATTTAAATTTAATATAATAATATTTATAAATAAAAGATATGCTAAAAGATAAGCATTAATATCTTGTAAAAGATATGATGCTTAATCTTTGGAAGATTAAAGAGATAAATATATTGGTAATTATATTAGTATTTATATATATTGGTAAATATGTTTATAAATATATTGGTATTTATATTGATAAATATATTGGTAAGTATATTGGTTTTATATTGATAAATATATTGATAATTATATTGGTAAATATATTGGTTTTTATATTGGTAAATATATTGGTAAGTATATTGGTTTTATATTGATAAATATATTGGTAATTATATTGGTAAGTATATTGGTTTTTATATTGATAAATATATTGGTAATTATATTGGTAAGTATATTGGTTTTTATATTGGTAAATATTTAAAAGTATAGATAATAATATATATTTTAATATATATATATGGAATATTAATAATATAAATATGGAATATAAATATAATAGAAATATGAAATATTGCTATTATATTATATGGAATATCTATATTAGATATAT
>OX_Smed_1.0.00018
CATAAGAAAGAGAAAGCATGGCGTCTGCACCTAAAATACAGAAAACTGAAAGCAATGGAAAAGTTGACCAAGATCAAGTTTTAAATTCTTTAATTGAAAAAATTGATGAAGTTCAAAGTGATATTGACAAACTGAACGAGCAAGCTAGTGAAGAAATTTTAGAAGTAGAAAAGAAATTCAATCAAAAACGTCAACCATTATTTCAACAAAGAGCCAATTTAATCAAAACCATACCAAATTTTTGGATTAATGCTTTAAGCAATCATCCTCAATTGATGACACTAATCACCGAGCATGATGAAGAACTATTACAATCATTAACAAGTTTAGATGTTGAAGAATTCGACGATATCAAATCAGGATTCAAAATAATAATGACGTTTTCTTCTAATGAATACTTCACAAATACAACTATTACCAAGTCAATCCACGTTGGTGAATCTGAAATTAAGACAACTTGCGATACAGTTGATTGGAAAGATGGCAAAAATTTTGTCAAGTCATTAAATGAATCTTTAAACAAAGCTGCTGCTGGAAGTAAAGGTGGATCTAGTTCACCTATAAGTTTCATGCAATGGTTTACATCTGACATTGCCAATTCAATGGTAGAATTAGGAGAAGTCATTAAAGATGATTTGTGGCCAAATCCCCTACAATATTATTTAGCTGTTGAAGATGATGACGATGATGATGTTGCGGAAGATGAGGATCTAGAAGAGGAACCCGAGGACGGTTGTGATGACGATGAGTAACTGTAAACATTACTGCATTTTCCATTGTGAATGAATGTTGATTTCAAAGAAATCTGTATATTAATGTTTTTGTACGTTGACTTTAGTGAGAAAGTTTTATTAGTTTAAAAATAAATATGTCTGCAAATACTGTAAATTTTTTATTTCAATTTGGTGTTTTGATAATATCAAATTTGAGATAATTTTCAGTATTCTCATTCTGTCGATTTCATTGCTTGTGCATCATCGCTGGGATACATCCTAAAATGTAAATGAATTAAGCAATGAAATATTTATATGAATTTTGTATATAGAGTTTTTTAATATCTATTTTAATTGTAAGTTTTAGAAATTAATGATTGTAGCTTCATTAATGTGAATGTTTTCATTTTAAGTATAATTTATCAATGACTTTGTTTTCTTCGTGTAACTTAATTTATATAAATTTTTAAACAAAGCAAATTGTAATTAAATAAATATTGGATGTTTGTAGCTTTATTTATAAAATGAATTTTTCACAATTTATTATTTACAAATTATGCATAAAACAATGAAATTATAAAAACTTAATTTTATTAATTGAAATAACTTGGAGATGGTTGATAGGGCTACGTAATAATAGTTATTATGTTATGAACAATTGGAATGATCAGAATAATATTCATAATGACATTTTGTGTAGTCATATTTTTTTTTAAATTTAGACTTAGGTATCGTACTAATGGTGGGTTACAGGGTTTCGAATCTTGCTTAACTTTATGGTTGTCCCAGTAACGCCATACAAATGATTCTAGCTGCCACTTGGCACCCGTTGCTAGGCAACGTTGGTAATGTGTTCAAGTGGTGGATTGCCCGCAAAAAGTGAGTGCTATTGCTAATACTATAATTGCTCGGACAATCCTCGGGTTCACGAGCTGTCGATAGAAGACCTGTGCTCGCTTTAACATTATTTGGTCCCCTTGCGTTTTAGTTTCTATGTTTATCTATTTGTTTTGCCGACATTAGTTTACCATGAAATAAGTGTTATTGCTGATCTAACCTTTCTACAGTGCTACTTCAGCCTCAAGATGTTATAAAATAATAAAATGTACATGAAAACCACAATGTATGAATGATGTTTTATTTATCTAAAGATTAGAGGATTGTGATGGATTGGAAGATCGAGCGGCTCGGCGCTTAGCCCGCTCCTTACGCCCAGGTCGTCGACTGGCTGTGGACGGGGTGATTGGAGTAGTTGCGGGTGCCGATGGAGTAGATTTTGCTTCGCGATAGGCCAATTGAGCAGGGGCGAAGACTAGAGGGTAGGTCACCGCTGCTCCCTCCTGACAGGCGGATAACGCTACCTCTAACCCTCTGATTTGTGTCTTTAGGCCCTGCACTAACTGCTTTTCTTCTGCCCATCCCTTCTGGGCCGCAGCTAGCTTTTGGTATAATCGTTTGATTCGCGTGGGCTCGATCCATGTTGCTTTAATTCGCTGCGCTTCCCGTACTAATTGAATAAGTTGTTCGTGCAAGTTCTTATTAGTTTGCCTTGCCTGGGTTAGCTCATTCTGGAGTAACTGCATGAGATCCATCTCTGGAATAACAAGAGTTGAATTTCCCTGACGATTATTAATGATAATTGGGTTTAAACTCAAACAGATTTATGTAAAAATGAAGTAAACTATAATAATAAAAGAAAGAAGTGGCTTATAATACTAATATTCAAATTATTAACACAAGAGTCAATCGTCTGCAGGAATCGCTTGATCCCTTCTTCTGGTGAATAGCCAGGGATCACGAACACTGGCCTTTTGAGGTTCCGAACTGGCCTTGGTGATGGTGGGTATCTACTGGCTAACCGTCCTGCCACCAGATCATCTTGGACGTTGGCCAGGTGTGCTGTGGCCCTTGCCACATCTGCTTCGACTTGACGTTGGAGTTGGAGGAGGTCCTCCAGGAGCTCTTGGGCCTGAGTTAAGATATCCTGGGAAGGGTTAGGCTCGTCAAACGGCTTCCGGAACTGCCGCATGAATTCCTCCGGGGATATGTCTTCAGCCTGGTCATCTTCAGGCATGGAAGGGCATCGCTCTTGATACACCCGATTCCATGCCTGCCTCCATTGTTCCACTACATGGGCAGGGAGTTCGATCATAGCTCCGGTTGG
>OX_Smed_1.0.00019
AAATTGTGCAAAACTTGAAATTATAAAGGTTAGCTGAAATAATTGATATAATAATTGTGATTTATGAAAGTTGTAAAATGTTGAAATGATTTGATGTTTGCAATTGTGGAATATATTTTATTATTTTTACATTAATAATTATTATTTGCCATTTAAACTAATTTTTATTAAATTTTAGACAAAATGTTTACAAACTTATGGAAAATGATGAGAGAAAATCAATTTGAGTCTGATAATGAAATCAGCAGTGAATTGAAATGCAGAATTTGCAAATGCTTAATGATAAAAGCTTGCAATGCGCCTTGCGGTTGTCGGTTTTGTTCAAATTGCATTGAGCAATATTTGAGTACAAATGATAAATTCTGTCCAGGAGAGGCAGAATATTGTCAAGTTCAATTGATTAATTTCACTAAGGATGTTTCTAAGATCATACAGCCAATTTAAGGATATCAAAAGTTATTGTGAAATGCCCAAGGCAAAATTGTGAAACCAAAACCGAGCTGATCAAGATGGAGGAGCACATGAATAACTGCGACAAGCGGCCAATCAGCTGCCCATTCAATACGTTTGGATGTGCAATAAATGAGGTGGCAAGTGACGAAATGAATGCCCATCTCAATGAGAGTAATTATTGCCATAGCAACTTGCTGATTGCTATGATCAATAATTTGAACAGTCAGATGGAATCAATGATGAATGAAAATATGGAATTGAGGCAGAGAATGGGCCGCATGGAAGCGAAAGAGCTGCAAAACCGGGAAGAAATTGAGAGATTGAAGGGAGAAAATAATAAAATCAATCAGCAATATGATAAAATAAAAGTGAGAATGGTCCGCATGGCATTGAAGGAGGCTGACAATACGGTAGTAAGCCGCACTCAGATTCAATTGTTGAGGGATGAAATCACAGTTTTGAGCAGGGAAAATAGACAGTTCAAACAACAAATCGATAATATCGATTCTCAACCAACAAACCAACAAGTAAATTGATTGATTGAAATAATTAGGCAGATAATTGCTGTCGGTAGCAGCAAGCCGCATTAATCCCCCCGCTGGCGCCCTGAATTGTGACAGTCAATGTGAGGCATTTATGCAGTGGCTTACGTCAATGTGAAGCGCTGTAGTCAGCGGCTATTTGGCACCCGGATAAAATCACATCAATTTTCTGGTGCCGTTAACCATTTGAGATTAATACGCAACTGGGATATAATATTGTTTACTGATTTCAGTTTGTTGCAGTAAAATTATTCACATTTACAATTACAGAGAGCAACACAAAGTATATTACTGCAGCAATACACAAAATGAGCACAAAAATTCCATATAACAACTCCAAACAAAGAAAGTGGATAACATAATTGTTCTTGTGAGCGGAAAGCTTTGTTGAAATGATTGTGATTATTCCCGGTTTGAATGATACGCATGAAGTCAATTACGCGTTCTTTTCAAATATAAATGTTTGTCGCAAGTCTGGCACTTCCCTTCACTTCTAAATCATTAGCAGCAGTTGTGCAGACTAAACGTCCTTTCTGGGCTGTCATAAACGCTACCAGAGGAAGCAAAACATTGCCTCAGCTTCATTCATTTCCATCTGGTGCACTTTCCCACAACTCTCATTCTGAAGCAAAACGTCCCAATGCATCCACTCATTTCTGTCAGC
>OX_Smed_1.0.00020
AGAACTATGGGAAATGATGAGTAAAAATAAATTTGAATCTGCTAATGAAATCAGCAGTGAATTGATATGTATCATTTGTAAACGTTTATGAGAAAAGCTTGCCAGACTCCTTGCGGTTGTCACTTTTGTTCCGATTGCATTGAGCAATATTTGGATGAAGATGATAAATTCTGTCCAGGAGATTCAAACTTTTGTCAAGTTCAAATGATTAATTTCACTAAGGAGTTTCTCCACTTCATGCAACTAATATAAGGATATCAAAAGTTGTTGTGAAATGCCCAAGACAAAAATGTGAAATCCAAACCGAGCTGAGGATGATGGAGGACCACATGAGAACATGCAACAAACGTCCAATCAGCTGCCCATTCATTTCAATTGGCTGTGAAATGAATGAAATAGCCAATGATGAAATAAATCTCCATCTCAATGAAACCAATTATTGGCATAGCAAATTGCTGATTGGCGTAATCAACAATTTCAATAATCAGATGGAATCAATGATGAATGAAAATAAGAAATTGAGGGTTTGAGGACTGATTGCAATATTGAATTGATATTTGTAATTGCAGTTGAGAATGTGCAAAATGTCATTGAAGGCGGATGACAATACGCAAGTAAGCAGAAATGAGATTCAATTGTTGAGGGATGAAATGACCGAATTGAGTAAGGAAAACCGCAAATTCAGACAACAAATTGATACTATCGAGTTGCAGTCAGCAGATCTACAGAAAATGAATCAGATGAAAGCAAATGAAATGAAAAACACCCAAAAAATTGAGGATTTGAATGATGTAATTGAAAAAGTAAAGAATGAGAATAAATCATTGAGAGATGAGATGGCCAAACTGAGGAGGGCAAACAGCAAATTCAGACAACAAATTGATACGATCGAGTTGCAGTCAGCAAATCTACAGCGCGTTATGGTTGTACTGAAGAACGAGTATCGGTCAATGAGCAGCCAGATGGAGACCAATGCTGAGGCAATCAATCAGATCCGGATGCAGATCGAGAGGATTGAGATCAATTCACAACAGCAAAGTGATGCATTGAAACAAAACTGTGAGCAGCAGCAACTGCAAGCCAATAAAAATCTGGAAATGGAGAAATGCGCCAATGAAATTCCGCAGATTCAATCAATATTTGGAGAAAATATATTGAAATCGGGATTTTTTGAATGGGAAATCGATAAAATATCAGAACAAAGGAGAGATGAAACGATTTACAGCAAGCCATTTTATTCCGGGCCATTCGGGTACAAAATGTGCTTGGCGGTGATTATTGGGATTGATGATTATATTGATGTTTGTTTCCATTTGATGCGCGGCGATTTCGATAACAATTTGGAATGGAGATTCAAATATGAAGTGGCAGTTGATGTGATCGATTCAGCAAATGGAAACATTATTCACAGCAGATCAGTAAAATATTCTGATTGCCCTGATAATGCCGGATGGAGGAAGCCAGCACGTGACAGAAATGATCCAATTTGCATTTATTATCCTATCTCAATCAATTCAGCAGCAAAATCAAATAAATTGCTGCTCAGATGTAAAATCGAAAAAATTGTGACAAATTTGAACAAATATTTGAATAAAAATTGATTTATTTT
>OX_Smed_1.0.00021
AAGAAATGTAATACTTATTTGAAAGTTACTTGTGTTTCCATATTTTAATATACATATTTTTGAATTATTAATTAAATATTTATTTTATATACAACTCATTTTAATACATATTTTTATATAATTTTGAAATATTCTTAAATTGTAATAATTTTTATCAATTTTGTGTACAATTTTACGATTGTAAGTAACTGAATTTCTAAAGAATTACTATATTTATCTAGGTGAAAATGGATTCCCTTTTGATGGAAATTGAAATGGCAGATCCAGAGAAATATGACAAATTTATTAATAAACTTGTGAAAGTAGTAACATTTAAAAAGACTATCCATATAGGATATTTTTACTCTATTGATCCAGTTTCAAAATCAGTTATAATCATGACTTATAATTCTTTGAAGTTAAATAAGATTGTAATTATACCAGGGACTTCTATAGATAAAATCGAAATTTTAGATGACATAGTTAATGAAGATATTGTTTCAAAACATAACTATTTATTTAGCAAAACTAATGAATGTGATAGCAAAATGATTAAAGAAAATTTGGCGAGGACTATAGAAAAACTAACAATTAATCGAATTGATTATGTTTATGATGAAGAAGAAAACGTTATTAAAGTCGGAAATGCACTGAAAATTGAATCGCCATTTACAATGGAATTTTGTTTCAGTGATAATTCAATTGTTTTGGATAAAATAAAATCTATAATCGACTGAAAAAAAAAAAAAAAAAATGCGAGCGC
>OX_Smed_1.0.00022
ATAGCTGCCGATAGGAGGACTTACGCTCTTCTTTGAACGCACGATAAAACCCTTCGTTCCGCGATATTACATTCCTTTCCGAACGGAAAACCGTAAAAAATTTTGTCCCAGCGCGCCCGTAACCTTCATCCCCGATGCTCCCGCTTTCACTCAATAAGAAGAATCATGAAATCAACAACATTTATTAAGAAGGAAAAATTGAAGCAAGCGAAAAAATGAACAGTTCTCGCGTTTGTCAGCGTACGAGCAATTACCAGTAAACTTAGGACTCTGGCGGTTAGTCTTCTTCCGCGTCCATATCCGTCGGGAGGCATCTCCGTTTAGGCGGTCGGTACGATGGAGGATGGCCTCGAGGATCCTCGTCTCTCCGCGAAGATGGTCCAGCCATCTCACCACCGGGGCCAACGTTGGGAACCTTCCCGTGAGAACAGCGATCTCATCGAAATCCAACTCAAGATCGCTTAACGCCTGCATCAACGGGTGAGCTTCATTATCCTCATCCACCAGGTTGATATGTATGGAAGCTGGGGGAGAGGAGAATAAGATTCGCGGAGCATATCGGATATCCGGGTCCATCCCCGAGTTTTCGAACTCTTGGTAAGGGGGTGGTAAGATCGTCTAATTGGCCCACCCCTTCTATTGACTGAGCTTCCCCGGAGACGGGCTTCTTCTTGTCGGCGACGATCCCGACGTCGCTTATTTCGATTTGGCCGATGACGGGCCGTAGGGGCAGAAGAGTTAGCCCGGGTTTTCCACGGTTCCGGGAGAGGTGGTAACTGTGTGAGACTCACGCTCGGAGTAGGAGTGCTTGTTGTCGGGTTGGATTGATCTTCGTGCTGGGGAGGTGGTGAGCAGGGACGATATCAAGCTGCTCTGCCCGAATATTCCCAGGGACCCGAATTCGGAGCTCGGTATCCGAGTAGGCCTGATGCAGCGCCACCGACTGTTCGCGGATCAGTAGACGCTGGGCGCGTGACTCGACGATTAATTCGTCACGCGCCTGGGTGAGACGTGAGATCTTTTGCCTGAGCTCCCTGACGACTTCTGGTGGAGCCCAGGTCCCTTTGATCCTTTTGTGTTTACTCTGGAGATCTCTATACTGTATCTTGAGGTCTTCGTATTTGTGGCGGATTGCCACGATTGAAGGGGGCAGGCGAGGAATCCTCA
>OX_Smed_1.0.00023
GTTTGGAAATTTATGAGAGAAAATGAATTGAGAACAGAGAATGAAGTTAGCAAGAAATTACAATGCAATATATGTAATACATTGATGATAAAAGCTTGCCGTGCACCTTGCGGATGTCGCTTTTGTTCCGATTGTATTGAGCATTATCTGGACGGCAGTGATAAATTCTGTCCAGGAACTGCAAGATATTGTCAAAACCGAATGATAAATTATGCAAATGACATCGCTATCGATTGGCCAATCAACATTCGCATATCAGAAATTGTGGTGAATTGCCCGAGGCAAAATTGTGAATTCAAGGATGAGTTGCAATTGATAGAGAATCACATGATAACGTGCAACAAACAGCCAATTAGCTGCCCATTCAACTCCATCGGATGCGGAATGAATGAAGTGAGGAATGAGGAAATGAAATCACATCTCAATGAGGAGATTTATTGCCATAGCAAATTGCTGATTGAGCTCATCAATAATTTACGCAATGAGATGGAATCAATGAAGAGTGAAAATACTGAAATGAGAAATTATAATATTGAATTGCGAAATGATAATATCGAAATGAGACGAAAAAAGAAAACAAACAGTTCAAGCAACAGATTGATAATATTGAGCGGCAAATAACAAACCAACAGCAGAAAATGTGCGAGATGGAAGCGAAGGAGCAGGAAAACACAGGAGAAATCGAGCAACTCAATGAGGAAATGGTCGTAATCAAAAATGCGAATCGCGCATTGCAAGATGAAATGATCGAATTGCGAAATGATAATATCCAATTGAAAAGAGAAATCAGCCAATCCAGACAACAAAATCAAAATATCGAGCTGCAATTAACCAATCAGCAGCAGAAAATGTGCGAGATGGAAGCGAAGGAGCAGGAAAACCGAGGAGAAATCAATGAGGAAATAGCGGCAGTCAATAATGCGAATCGCGCATTACAAAATGAAATGATCGAATTGAAGAGGGAAATCAGCCAATCCAAACAGCAAATTGATGCATTTAAACAAATCAGTGAACAGCAACAACTGCACCAGAATATAAAAATTCAGAATGAAATGGAGAAATGCGCCAATGAAATTCCGCCGATTCAAACAAAATTTGGAAATGCAGAATTTATAAATTTCGGAAATTTGGATTGGCAAATCGATAAATTATCGCAATTGGAGAGAAAGAAATGGATTTACAGCGAGCCATTTTATTCCGGGCCGGGCGGATACAAAATGTGCTTGGCGATGAATATTAGGGGTGATTTTGGTGTAATTTGGGTTGGTTTCCATTTGATGCGTGGCGATTGCGATGCCGGATTGGAATGGCCATTCAAATATGCTGTAAAAGTCGATGTGATAAATCCGGCAGGTGGAAAGGTTTACAGCAGCCAATCAGTGAAATGTCCTGACAGCCCTGCTGCTGCTAGATGGGGGAGGCCAGCAAGTGACAGAAATGATCCGATTTATTTTACCTATTTATCAGCCATTACAAACGACAAATTTCTGCTGAAATGCAGAATAGAAAAATTGTGAAAAACTTTATCAAATATTTCAATAAAAATTTTGATTTATTTTCTCACTTTTCCTCAGCTCAGCTGATAAATTTATGCAAATTGTCAGTTTTGATAGGCGCGCGATATCGGCCAATCAAATCACTGATCAAGCTGCATATGAATGCGGACGGGAGATTTCTGATTTGCTAGACAGCGCAAATATCAAATATCTGATTTATTGAAATTTTATAAATTTACTAATTTTGTCATAAATAATATTAATAAACAAATAAAT
>OX_Smed_1.0.00024
TAGTTCTAACACTTTATTGTAAGTAATTTTATGCTTTCCAACATTAATTTGCTTAAGGTTTCTTTTTACCTTTGATATTGGCGCAATCTCAAATTCCATTGTTTGTCAAATCGGTCTCGAAATTTCCACATTTAATTGGTGACGCCTTTTCACTGGATATCCAATCACGAACCGAGAATGGCAAGTTGAGTTCTGATCCGTCAGATACGATGGCCATACGTATTGTGGATCTCAATTTTACGGAGATAGAAAGAGCGTATCTTATTTATGGGGTACAAAATTTCATGGATGACGAGTTCAAAGGGAAATTAATGAACATCAAAGTATGGGAAAAGAATCCAACATCAACAGCAATGAATATATCCATAATATTCAAGCAAGAGGCCCATAACAAATATCTAGAAATATTTTACTTTTCAGCTTCCAATGCACTTGAACGAAAAAAATATTTGAAGAATCTCTCCCTTGCCAAGCGGTTATTTCATGAACTGATTGACCTGTTTATCCCATCCACATTGACACTCTCGGTGCTCCCTATCAAGGTTGACAGAAGAGGAAATAATAATAAATGATATGGTAATGGCATCCTGCAAAGCATTCGGTGGGATACCACAAGAAAAACCGAGATTCGAGGATCACGCTCACTTGAATGTGACAGAGATAATATATAATAAAACGGCCAATGAGATCAGAATGAATTTGCGTGCATCTCTCACTGACCACCTCACTAATTTCAGCTGCGTCGCAGGAAATGTCACGGAAACGTTCACAATCCGTATTCATCATCATCCGTCCAAGATTCATATAAAGCCAGATATTAAAGATATATTGCAAGCCAACAGAGCCATTCAATGCTATGCCCAAGATGGATACCCTCAGCCTTCATTGCATTTCCAGCTCATCAAAGGTCCATCAAACGCATCTCACTATTATGAGACTAGGAAAAATGGATCCAAATCTACATCCGTTCAAGTGCCCCAACCGGATCAGCGTGGATGTTCAAATGCTTAATGAAAAGCACAATTGCAGGGGTAGCAATGACCAAGGAAAAGAATATTAACTTTCGAATAGCCAGCCATCCGACATCAATCCTGATCATGCCAGTGCCAGATGGAATAATGGAACCGAATTCAACAATTGCTTGTGGCCCAGCTGACGGATATCCTGTTGCCAGAGCAACATGGGAAGTTATTGCGGGCCCAGAAAGCGCTTCACTATATTATAATTTTATGCGCAATGGAACGCAAATTCATCTGAAAGAAAATTGCCCTACAAAATCTGAATGGGAAATCAAATGCTCTGTTAAAAGTTGCTTGGAAAATGTTTGTGTAATCCTCAATCGGACAATTTCATTTAGAATAGCAAATCACCCGACCGCATTATATATTCAACCAATCATCAAAAAGAGATTACGATCAAACTCAACAATAAAATGCTTCACAAAAGATGGATATCCAGATCCAGAAATAAATTGGCAATTAATTGAAGGCCCCCCAAATGCTGACCGATTTTACAATATCCCTGGAAAGGGTGACCAAATCCACATCAATAGCAACAGCCCGGTCGGTTCAAAATGGACATTAAAATGCACAATGAAAAGCGTTCTGGTCAATACCAAGAAAAGCCTGAATAAAACTATTTCATTTTCAATTGCTAAGAATCCGATGGAAATTTGCGGGGAGAAATGTTTGAATTCAAGGATTTCTGAAATTGAGGAATCTGTGGACGAGAACGAGAGGCTGCAAGAGGATATCCGGTCGATATTGAATCAGGTGAAGGAGCAGATGATAGCAATGGGAAAGGAGCAGCAGGAAACATCCAGAGGATTGAATACCATCATTAAGCAGAAAGCCATGATTGAACTGACGTTTTTGATGAAACATCTACAGGTCTCAACCCATTCAGACCTTGGCGTGATGAATAAATGTAACTATGAATTATTTTGGGTAAAACATGTATCGATATTTTATTACCTTCGTTCATGAACCATTTCTTTAGTCTATCTCAACCTTACAAATTAAATTATTTGTACTTTCCAATAACTTATATTTTCAAAGTAAATTTTATTAAT
>OX_Smed_1.0.00025
ATAATAATATAATATTGATAATAATAATAAATAATATATTCCAACAATGTACGCAACAGTGATAACAGAGTGTATCCAACCACAAAACAAACCAAATGTACGCACAAAGAATCCAATAACAGAATCGGCACAATAAAAATGGCTAAAAATGGAAAAGTGCTACGAAAAATGTTCAATAATGCAGTCAAGAAAATAAGGATCATAAAAATCAATATAAACAAGACCTAAATAAATAATAATAATAAATTACAATATAAATAAATAATAACAATATAAATAAATAATAATAATATAAATCAATAATAATACACATTTCCGATAATCAATAATAATAGAAATAATAATATGGATAATATAATAATCAATAATAATATAATTATCATCAATATTAATCAATAATGGGGTGATTGCATGTGCTGTGAAGTCATATCTAAGATGACAGGATTCAAAGAAGATAAGGATGGAGGTAGACCGTTTTCAAGATAAAACTAATAGCCTCTAGAGTAGACATTGTTGATCAGAAATTCCATGAATGATGACAGCTTTGATAATAATAATAATAAATAATAATAATAATAATAAATAATAATAATAATAATAATAATAATAATATAATAATAAATAATAATAATAATAAATAATAATAACAATAACAATAATAATAACAATAACAATAATAATAATATAATAATAATCATAATAATAACAATAATAATAATAATAATAATAATAATAATAATAATTATTATTATTATTACCATTAATTATTATTATTATTATTATCACAATTGTTCAAACCATATTGAAATATTTAATAAATCCTACTGAAACTATCTGTACAAAATTCAAACATAAAATAAGACATTTGTTACTTTCATGGCTACAAAATCTGACGTATTTATAAATTGTATAATAGTAATAATTAATTAATTAATTAATTAATAGCAATTATTGCAAATATTTCAATCGCGATTATTTCCATGATTTCGGTTTTGCTGCTGTCAACAATAAATACGTAATAAAATTTGATCCTAAATAAAGTTTACATCGACAATTTTAAGTGTTTGTGAACAGTAAAAATTTGACAGTTTCTGCCAATCCGTGAAACATGCAAAATATCCGACAAATTTTCAATTGAGGTAGTTTGTCACTTAGTGAGTAGTCAGACCGCATTATATACACATATACATATATGCATATATATATACACAAATATATCACATTTATTCTAGAAAATGCAAATATTTTTGTCTCTCAATCAGTATTTCAATTGGAAAATATTGAAATTGAAAAATTATTATCCCGCCCAATGAATGATGTAAGTTAATCTTTTGGAGACTGGCACTGATTACAGTTGTCAATTATTTCGAAATAATTAGAGATTTTGAGTGAAATCAAAACTAATAGTGGTAAAGTGGTAAATTTCACTGATATGATTTTTAGATTAAAATACCCCATCGTAACACACGGCGGAAACTAGAAAATAATAGAAAATTTATACACAATTAAATCGATTGGAATTGTTATGATGGAGAGTTTCGAATGCTTGTCAAATCTGCTGTTGAAGATAATGTAGAATGCCGACCAGCACAGCAAAAAAATGGATGTTTTAACGCTTCTTCTGGAGTTATTCTTTTGAATGGATCAATAGTAAGCATACGGTTAATAAGATCAAGAAAACATGCATAATCTTGAGGAGAATGACCTGGCTCATCTTTTCTACGGCCACCATCTGGTCCACCGGTCTCTGTACCAATTATAGAAGACAGTTTACGAGCTCCAACTCCTTCAAATGGTATTCTTTTTCCATCTCTGTTACGAAAGACTTTTGGTTCATGAGAAATATGATTAGCATTTCCAGATTCNNNNNNNNNNNNNNNNNNNNNNNNNNNNNNNNNNNNNNNNNNNNNNNNNNNTTCCAGATTCATTCATTTGTATTTCGGACTCGATGAAGTATTTATTAGCTCTTTTACTGCATCTGATCATATGATCTGGAGGCATGCCACATACTTCAATAATCCGAAGGATTTGTTCATGTTCATACTGACCAACGAATAACGGCTGGCCCGTGTGTAACTCAACTAAAATGCAGCCCAATGACCACATGTCAATAGCCANNNNNNNNNNNNNNNNNNNNNNNNNNNNNNNNNNNNNNNNNNNNNNNNNNNNNNNNNNNNNNNNNNNNNNNNNNNNNNNNNNNNNNNNNNNNNNNNNNNNNNNNNNNNNNNNNNNNNNNNNNNNNNNNNNNNNNNNNNNNNNNNNNNNNNNNNNNNNNNNNTGCAATGACGGTTGACTGAGAAAATGGAGTGCCGAACAAAGCTGCAAACCGAATTTCTTCGTTAGATTTAGAGAAACACCGCTGAAACTAGTGTTTTTCAACAATTTCATACAGACTATACGTGAGCAATTCAAACACAAGACACAAATGACCACGATACATGAAGTGACTCTTTAGGCGGACAATACAATTGGCACCCCAATGAGGCACTGTCACTACATCTTGATCTTCCTGATATTTAGCAAGCATTCTCAATAATCTGATCTCTGTTTCGGCTTGTTGAACAAAACTCCTTCGATTACGTATAATTTTAATAGCGACCGGTTCACCGGTAATCAAGTCATTTGCTCGAACGACTTGTCCAAATGAGCCTGTGCCTATCAGTAAATCCATGCTGTAGCGATTCATCCAAACTTCACCAGGTTTTACTAAATATTCTTTGGCCGTACTGGAATTCGTATTACAATGAGAGCACTTCGGTACGCAACAGGCATCATGTGGCAAATGTTTCTTTTCTATTTTAGAATCATTTAAATGTTTATGATGATGATGATGAGGATGGAGATGTTTATGGTGGCGTCTTTTAGGAGGCATATCAATGTTACCTTGGATATCATTGGGTTTCTGTGTTTCTGTAGATGGTGGTGATGGTGATTGTGCCGATGGTGATGGTGATGGTAGCGCTTCTTGGAGCACCAGTCAACATCGTTGTGACATTGAACGACTTCGTTATTTGAACAATTGCAANNNNNNNNNNNNNNNNNNNNNNNNNNNNNNNNNNNNNNNNNNNNNNNNNNNNNNNNNNNNNNNNNNNNNNNNNNNNNNNNNNNNNNNNNNNNNNNNNNNNNNNNNNNNNNNNNNNNNNNNNNNNNNNNNNNNNNNNNNNNNNNNNNNNNNNNNNNNNNNNNNNNNNNNNNNNNNNNNNNNNNNNNNNNNNNNNNNNNNNNNNNNNNNNNNNNNNNNNNNNNNNNNNNNNNAGTTGCTTTATCGGTTGAGAATACTAATGATGTGCCTTTCTGAATAGGCGGCTGCTGTTTGCCAACAACATCGTGATGAAACAATGATTCGTTGCNNNNNNNNNNNNNNNCCAAACGAATGATATGACTGGGCGTCAGAGGAGGCACTGATAGACTCTGGGCGATAGTTATCATTAGAAGCCGAAACGAGTTCGTACAGCTTTTGTGATGCAATTGTGAGCAGATTCGTTGTGGAATTTTGAGAAGTGTTTCTAAAATGAGTAGGATCTTCCATAGGGAGGGAATGCAGATTTCGATTCCTGAGAGATTGTGTCGTAGTTTTGCGTTTCCAGAGATTCGACAGAATATTTGTGAGATAAAATATTACATTCAATATTGCAACAATCATAATAATTGGAATGTTCCGAGAAGAACCTCCTATCAGCACTGACAATACGATTCTCTGAGGTAGATGAATCAGTAAAATTAAATTTAGATATCCCATCATTCCNNNNNNNNNNTATCCCATCATTCCATTTATCCATTAGTACATCTGCCTTTGAAATGTGACCATCTGATAGGCTAGGGGTCAACTTACTGCAAAACAGTGAAACATTTTGAGGTTGATCAGCAGTCAGCAGTCATTATGTGACCGTAAACTGGCATAGGTTTTTTTAGAGACTCTTTATCAAGGGCGATTGAAAAACTAGATGATATAGATTGTGTTTCACTGTCTAAAGGCGATGAATTATCAACATGCTCAAATAAGTGTTCTGGAAAATCGTTGATGCGAATGTCGTCATATTGTGGAATATCTTTATCCATTGATAGTAAATGCCTGGGTTTTTCAAAACCTGTAAATTTAGAGATTTTGAATG
>OX_Smed_1.0.00026
GAAAATGATAATACGATTTACAACTGTATTTTTTGTTCTTGCAGGTTGTTTTAATCAAATGGATTGTGGCGTAGTGGGACTTGCTGTGGATTATGGCGCATGCCAGAGTGTCTGCAATGCCGGATATGTCGCATGCTTAGCGTCATTGGGACTAACCGCAGGAGCGCTTACTGCTGGAGCTGGAGCACTTCCGGCAGTTTTGGCTTGTTCCGCTGCCCAAGAAGCGTGTATGGCAGCTTGTGCAACCGCATGTGCAATGGCTCCTGTATAAACTATAATTTCGAAAACAAGAAACTTTATCTATATTTTACAAAACGAGTTTTTATCATTTTATGATTGCAAAGGTTTTCTTTAAATAAAAGCTGACTTACTCATTTTTGTTACCACTCTGTAATAAGTTTCTCCAGAACTTATTACGGAAATGTAACAGATCCTTTTAGGGTATATCCATAGGCATAATTGCCATTATGCTGTGCATATACCTAATGATTTGAAATTGCAGATGGAGGGGACAGAGGATGTTGAATAGGATTATTCTCTCCCGTCCAACTACACAAATTTCATAACTTTTATTATAGACTTTAGATTGGTATTATTTTAGGCTCGAATGGCACGACCAATGGCACAAAATAAATTTCCCCCTTTTACTTACCTATTAAATTTTTATTGTGGAATAAATTCGGAAACGTTTGACATCTTATATCTGGTCATTTGTTCTTTGTATGTCTTGTTATGTACACTGAGATTTCGCCGGGGATCTTGTGACGGTCTCCCTTTATATGAAATTGAATCTCAAACTGTAATTACATTTAAACAGATTATATTAATTATTTAATTATTTAATTTTTCAATCCAAAACGAGATAGCTCCATAAAAAAGGTCTCACATCATACTTGTAATCAAGAATTAGATATTATAACAAAGAAGAATTTCTCACTTCAATGCTTGCACGCTGTTCTTGTCAACTAAATTTCTTCAACCACTTTGGCAAATTGACTAAAATATATAATTTTTCATAGAGCTCAATCCTCATCTATCATTTAATCTCGACTAAACAGTCTGCCAATTTACCTGTCAAACTTGGAGATTTTGTTTACTAATTGAATTGATTAATTCTTATCAACAAATTTATTATTCTGCATTTCTTAAATAATATGCTTAGGGACTCCCATTTTTTTATAAATAAATATTTATACTCGTTTAAGTTACAAATTCGTAATAAAATTGTCCGTAACTTATTATGGAAATGTAAAATTTCTTATTGAGTAATATTTATTACACTTTGCCTACATTTTTATTGGCGCTAGGAAATGTTTGTTATTTCCGGTTCCCTTTCTACAGGCTTAGCCCGCATTAATTGCCCGTTTATGACAATCTGTATAACGTTTCTCATAACGGCTTAGGTCCGTTTCTTTTAATGAATATATTTATAAATTATTAAATATTTTAACTTAATTTTTTATTAAAATAAAAAATTTATTCCTGAGATTAATATAATGTTTAAATGCTGACTTGAAGACCCCCTTTTCCATTTTACTCGGTTTTTATTTGTATTTTTTAAAGAAAAATCGGCATTAAATTTGCTTGAAACTCAAGCTGTTTTAAAGAAAAAGAATTTGAAGTCTTTTTAAGAACTTCTAATTTCAGGAGATATATTATATTTTATTTGAAATAATTTTATTAAATTAATATTAAATTTTATTTTTATTAATATGAAATAG
>OX_Smed_1.0.00027
GTTTTTGAAAAATTTCTTTGAAAATTTGATCGTTATCAACATGTATAAAAAAGTAATAGTAAAAATTATACTAAAAATTTGATTGTAAGATTACATTAAAAATTTTTTCAATTAAAAACATGTGTAAAAATTTCATTGTAAAATTATCCTAAAAATTTCATCTTTAAAAATTATATATAAAAAATTCATCGATAAAATTATACTAAAAATTCTATTTAAAAATCATGTATAAAAAATTTCATTGTAAAATTATCCTAAAAATTTCATCTTTAAAAATCATGTATAAAAAATTTCATTGTAAAATTATGTTAAAAATTTTATCATTTAAAAATATGTATAAAAATTGATCGATAAAACTATACTAAAAATTTTATTTAATAAATTTTATCATGCAATATTGTCGACTCTTTAACTTTAAAAATTCTTACCTTATGTAATTTACCTTTTGACCCTCTGTTTACTTTTAAAAATTCTTACCTTATGTAATTTGCCTACTATAACTGCTTTTAAAATTTTCAGCTTTAAAAATTACCCTTATGTAACTTAACTGTTGACTCTCTATTTAATTTTAAAAAATTCTTACCTAACCTACCATACTTTACTCTAGGCACCTTAAATTACTTTAAGAACCTTAATTTACTTAAATTTATTCTAACGTACTTTAAATTACTCTGATGTACCTTAATTTACTTTATGAACCATAATTTACTTAAATGTACCCCAATGTACTTAAATTGACTTTCGACCCTTTAATTTACTTTAATTTACCTTAATGTACTCTAATGTATCTTAATTTACTAGAGGAACCTTAATTTACTCTAATATACTTAAATGTATTCTAATGTACTTTAATTTATCTAAATTTACTTTAATATAC
>OX_Smed_1.0.00028
GCATAAAATTAAAATCGGCTCAAATCGCCTAAGATAGTCAGAGTGGGTATTTTCATTCACAAAATTTTTTTTAATCACACTATAGTCAGGGGGTATTTTTGAAAAAGACTAAAATAAAATGGCCTGAAATCGCCTAACGATAAAAAAAAGCATAAAATTAAAATTGGCTCAAATCGCCTAAGATGAAAACACTATAGTCAGGGATATTTTTAACTCGTAATAAAAACAATGCAATATTTGGTCTCAATACTTTCTATAGGTAAATATAGGCATAAAATAAAAATGGCTTGAATCGCCTACTGATAAAAAATTGACAGGGGTATTTTATAGGCTTGTTAAAAAACACTTGAATATTTGTTCACACAATTTTCATAGGCAAATTTAGGCTCTAGATAAAAATAATTTAAAATACCTAAAGTAAATTAAGATAAATTAAAGTACATTAGGATACATTAGAGTATATTAAAGTAAATTAAGGTAAATTAAAGGTCTAAAGTAAATTAAGGTTCATAAAGTAAATTAAGGTACATCAGAGTAATTTAAAGTACGTTAGAATAAATTTAAGTAAATTAAGGTTCTTAAAGTAATTTAAGGTGCCTAGAGTAAAGTATGGTAAGTTAGGTAAGAATTTTTTAAAATTAAATAGAGAGTCAACAGTTAAGTTACATAAGGGTAATTTTTAAAGCTGAAAATTTTAAAAGCAGTTATAGTAGGCAAATTACATAAGGTAAGAATTTTTAAAAGTAAACAGTCGACAATATTGCATGATAAAATTTATTAAATAAAATTTTTAGTATAGTTTTATCGATCAATTTTTATACATATTTTTAAATGATAAAATTTTTAACATAATTTTACAATGAAATTTTTTATACATGATTTTTAAAGATGAAATTTTTAGGATAATTTTACAATGAAATTTTTTATACATGATTTTTAAATAGAATTTTTAGTATAATTTTATCGATGAATTTTTTATATATAATTTTTAAAGATGAAATTTTTAGGATAATTTTACAATGAAATTTTTACACATGTTTTTAATTGAAAAAATTTTTAATGTAATCTTACAATCAAATTTTTAGTATAATTTTTACTATTACTTTTTTATACATGTTGATAACGATCAAATTTTCAAAGAAATTTTTCAAAAAC
>OX_Smed_1.0.00029
TGGAACTTTGTTATTGTGTCACTTTTATATTGATTTTTCTATATTTCTTGTATTGGGTTTGTAGGAAACCTCCAATCCCAAAAGGGTTAAAAGAGATTCCAATGGAGTCTGGACTGCCTATCATTGGAGCAATTCACAAAATTGAGCCTCCGATGCATCATTATCTATTGAAACTCGGTAGAAAACTTGGACCAATATTCAGAATAAAATTAGGAATGAGAAAGATTGTCGTTTTGAACAATTATGAAATGATAAAGAAAGCACTGATAGATGATGCAAATAATTTCTCAGGTCGATGGTCACCAAAGATAATTACTGAAGTATCTCACGATTCAGGGATTATGTTCAAAGATGGTCAAGGATTGGCTACTCAAAGATCCTTCATTCTCAAAGTACTTCGAGATTTTGGATTGGGAAAATCAAAATCTTTAGAAATTATTCAAAATGAGTGTTTAAACCTTTTAGATGAACTTGATACTCTTTCTGATCAAATTGTAGATTTCTCCGAATTTTTCCCAATATATACAACAAACATTATTTCTAGATTCATCATGAATAAAAGATTCACCAGAGATGATCCGAATATTCAATTCATTTGGAAAACCATGGATAATTTGGCTAAAAATAAAGATATATTTCATTTAATATTATTAATGTTTCCGTGTCTCGATCAATCATTTATTGTCGCTAGACTCCTTTTCTTATTTGTTTCAGATTGGAAACGTTTTGTCAAGATTCAAGATTATTTTGCGGAGGAAATTAAAGAACATCGGAATGCTCTGGATTTTACTTCTGAAGGAGAAGATATCATGGACCGATTCCTAATCAAACAGCACGAATTGAAACAATCAACTGGGAATGTTGAAAGCTTTGTTGACTGGCAGTTGATCCGTAATTCCGTCGAATTATTTATCGCTGGCTATGAAACAACATCAACAACCCTCAATTGGTGTTGTCTTTTCATGTCGAAGTATCCTGATATCCAAGAGAAAGTTCATAAAGAAATAAGCGAAATCATAGGAAAAGAACGCTTACCGACGATGAATGATAAGAAAGCACTGAATTATACACAAGCAGTCATGGATGAAGTATTACGACTGAGCTCGGTCGCACCAATGGGTTTGATTCATAGAACGTTTCACGATGCAAATATAAATGGATTTTACATTCCGAAGGATTCTCTGATTTTTCCTAATTTATATGCTTGTCACATGGATCCGGAAATATGGGAATCTCCTACAACGTTTTATCCGGAACATTTCTTAAGTTTAGATAGCAAGGGAATTTCAAAATACCAACCGAGAGAGGAACTGATACCATTTAGTGTTGGGAAACGACAATGCATTGGCGAATCTCTTGCTAGATCAGAATACTTTATTTTCTTTGTAACCATGGTCCAACGATTCCAGATAAGCTTTGCAGAAGAAATTAGTGAAGAGAAATATTCACAAACAATAATTGGCAATGAAGGTCTCATTAGAACCTCCGATATTAAGAATTTCCTCTTCAAAAGACGATAATTATTCGGGTAGACTCTTCTTTCTGAGAGATTTAACACTATCATTTTATTAATTGATTCTTATAATCACAAATAATATAAGAAATAATGTAATCAAATTAATATAATAATTGTCATTGAAATAAAATAATGGTTTTCAAAA
>OX_Smed_1.0.00030
TGGAACTTTGTTATTGTGTCACTTTTATATTGATTTTTCTATATTTCTTGTATTGGGTTTGTAGGAAACCTCCAATCCCAAAAGGGTTAAAGGAGATTCCAATGGAGTCTGGACTGCCTATCATTGGAGCAATTCACAAAATTGAGCCTCCGATGCATCATTATCTATTGAAACTCGGTAGAAAACTTGGACCAATATTCAGAATAAAATTAGGAATGAGAAAGATTGTCGTTTTGAACAATTATGAAATGATAAAGAAAGCGCTGATAGATGATGCAAATAATTTCTCAGGTCGATGGTCACCAAAGATAATTACTGAAGTATCTCACGATTCAGGGATTATGTTCAAAGATGGTCAAGGATTGGCTACTCAAAGATCCTTCATTCTCAAAGTACTTCGAGATTTTGGATTGGGAAAAGCTAAATCTTTAGAAATTATTCAAAATGAGTGTTTAAACCTTTTAGATGAACTTGATACTCTTTCTGATCAAATTGTAGATTTCTCCGAATTTTTCCCAATATATACAACAAACATTATTTCTAGATTCATCATGAATAAAAGATTCACCAGAGATGATCCGAATATTCAACTTATCGAAGAAACCATAAATAACTCGACTAAAAATAAAGACATAATTCAGTTAATATTATTAATGTTTCCATGCTTCGATAATTCAAGTTTAATTTGCCAGCTTATTTATTTACTAACTTCGAAATGGAAAAGTTTTGTCAAGATTCAAAATTATTTTGGGGAAGAAATTGAAGAACACCGAACTAATCTAGACCTTACTTCTGAAGGAGAGGATCTAATGGATAGATTCTTAATCAAACAGCACGAATTGAAACAATCAACTGGGAATGTTGAAAGCTTTGTTGACTGGCAGTTGATCCGTACTTCTGTTGAATTATTTATCGCTGGCTATGAAACAACATCAACAACCCTCAATTGGTGTTGCCTTTTCATGTCGAAGTATCCTGATATCCAAGAGAAAGTTCATAAAGAAATAAGCGAAATCATAGGAAAAGAACGCTTACCGACGATGAATGATAAGAAAGCACTGAATTATACACAAGCAGTCATGGATGAAGTATTACGACTGAGCTCGGTCGCACCAATGGGTTTGATTCATAGAACGTTTCACGATGCAAATATAAATGGATTTTACATTCCGAAGGATTCTCTGATTTTTCCTAATTTATATGCTTGTCACATGGATCCGGAAATATGGGAATCTCCTACAACGTTTTATCCGGAACATTTCTTAAGTTTAGATAGCAATGGAATTTCAAAATACCAACCGAGAGAGGAACTGATACCATTTAGTGTTGGGAAACGACAATGCCTTGGCGAGTCTCTTGCTAGATCAGAATACTTTATTTTCTTTGTAACCATGGTCCAAAGATTCCAGATAAGCTTTGCAGAAGAAATTAGTGAAGATAAATATTCCCAAACAATAATTGGCAATGAAGGTGTCATTAGAACCTCCGATATTAAGAATTTCCTCTTCAAAAGACGATAATTATGTAAGATGCCACTCTTTGTGTCAAGTCTATCAATATAACATTAGATTTGGGTTCTTATAGCCACAAATAATAATAAATATAATTTATTAGTGAAAAATATGTGATAAATTATTTAGTCAGTTAAATATAATTTAGT
>OX_Smed_1.0.00031
ACACTCAATAAAATATAATTTTATAATTACAAATATTGTGGTGGACTACACCCAAAAACAACACACAAGTTTATAATTTAACATAAGATTAAATTTTTCAAAAGAATATTAACGATACTGTATAAATAATGTTAAAAATCAAGTTTATTTTCAGATAGCATTAAAATAAAAATGTCATAATATTGATTAAAATCCACCGATAAATCATCAATAATACATAACAAGTAAAATCAACCACATAACATTAATTTATCTTTTTGCTTAATATCAACTTCCAATTCTGGGCATGTACACCAATTTAATCTTGCCGCCAAAGACGCCAACATTGAAATTGCGGATGAAGTTGTGCCAAATAATATTATTCCCATGCCAGTTGCTCCCAATGATTGTAATATGGCGAATAGACTTCCAGCAGCCACAGCGGGGCCTTGCATTGATGCTGCAATACTTCCAGCGGCAATGCCTCCCAGGCCAAAACCGAGTAAAGGCAATGCTGCTGCTCCCAACGCAAAGCCGCCGATACCTGAGCCCAAAACTATACACCTCAATTTCCTCAAATTTGCCGCGTTTGTTAATGGTTTATTGCATCTTTCACAATTAACCCAAAATTTCATCACAATTAATCCCAGGTAAAACAAAATAATTAGATAAATTGAACTGACTGATTTGGTTTCTTTAAATTTGAGGATGAGTAGCAAGAATCTGATTGGTTGGTTTTTTTCTCTTTCTTAATCAATCAATATCATTGTGTGTGCCTGTCTACACCAGCTGTCACTGAGATAAATTCCGCTATAATTCAAGTTGATACATAAATCAACTTGGCGGAATTTATTTTTTGAAAAAATGAATGGATTTCAGCCATTTTTTAAATGGCTGCTAAGTAAGTTGTTTTTTATATAGTTATATAACTTAAAGTTAAATTTTAAGAGTTGAATTATGATTTCATAAGGAAATATGATCATAATTCAAGCTCTTAAATATAACTTTGATCAACTATTTCATATATATTATTATAAATAATATTTAGGAAATCAAGTAAGTAACAATAACTAATCTCCAAAATATGTATTTTTTTTATACATTTCGGAAAAAATCTCCTAATATGCCAAAAGTAATTAGTTAAATCTCTGTAGTCTTCTTTCACCAGCTCGTTATCCAGTGCGTCCTTCAGAAAATCGAATCTGGATTGGAAATTCATTGAACTCAATCCACCTGCTCTTGATATAGATTTCCGAATATTGAATTTGATTTTACTGAACACACTTTCAATTGGGTTCAGAAAAGGACTATATGGTGGTAAATGTTCAATAACATTATTTAGAGATATTGCACCACCATGAATTGAAGCATTGTCGTGGATAAACGAAATCCAGTTCCATTCAATTTTGA
>OX_Smed_1.0.00032
ACAAATTCTTAGGTTATATATGAATAGGCAAGTAATAAATAAATATGCATTGTCATTGCCATATCATATAGTGTCGGCATAATCAAAAATTGTATCAAAAATAATGTTCTCATAATGAAATATTTTAATTTCTAATAGATATTTTTAATAGATATGAAATTATTTCTAGGTTAATTTCATATGATTTATGTATAATTATAGTTTGGGTGAAATATACTGCAAAATGACTTCAATAAAAATATAAATAAACTTTCAAACTAATTAATTTTTTTTTTTTTTTTTTTTTTTTTGAATTATTGATTTTATATTTCAACATTCAATTGGACGCGTATAATTTCACGGTTCTGTCAACGCTGCTGCTAATAATGGTGTTTGCGTTCTCACCGAATCTAACACCCGTAGCCAAGCCACTGTGGTCACTGAAACTGACAACTCGTTCCCATTGCTTGCTGAGATAGACACGGACGTCTGTCCCGGCCACCCCCAGGTAACTGCCGGAATTATCGAACTCTAAATCATTGATTTGGTAGGTTGCTCTGTCATCTCCTGGGCTCAAAGTCTTAAAATCTCGAACCTTTCTCAAATCCCACAGCTTGATGAGGCCGTCACTGCCCCCGGTAGCTAAATAAAATCCATTTTCCGAGAACGCAAGCGTGCGCACAGATCCATTTGTTGTATGGGGCAGAAATGCGACTTTTTTCACTTCCTTCAAATTCCAAATAGACACCTCACCGTCCTCGGTACCGGTCGCACAAATCAATCCGTCCGGGTGAGATTTCATACATGTTAAACTCTGAATGGCTTCAGTTTTATTATGGAGACTTTGGTGACGCATAATGACTTTTCCGGTATAGATATCAGAAAACGCCCAATAGCCGTCATTGCTACTGGAGAGAACGTAATTACCAGTCGCATGGAGACTCAAACCAGTAACATTGCCAGTGTGAGCACGAATTACATGTTCACAGCTGGCATCATCAATTTTCCACACTCGAATAGTACTATCAGGCGATGCAGTTACGGCAATTTCATCAGAATTATGATAAACCACACAAGAAACTTTTTTCGTATGACCTTTCAATGTACAAACAATCTGATTATTTGATGTATTAAAGACAACTGCATTTTTATCATTACCCCCAGTAATTATTTTACTCGAATCTTTTTTAGACACATCCAATGCCACAATACCGGGAATACTGGCAGAATGCAAACCAGTTTGTGTGTTTTTCACAACAAAACTTTCCATTGAACTAGGTCTAGCTAAGTCTTCTGGCATTTGTTTGCCTCGTTTTTTTCTTTCAGACGTGAGCATTTGAGATTTTTCTTGAAGTTGTATTTCGATTTCTTGACTCATTCCTACAGCTTCTTGAACATTATGATTATAAGAAACTTCGACTTCCATTTCGTGTTCGCTTTGTGAAGCTTGAGGAGGAACAATATGAGATGTAATTCTAGCTTGTGGTTTAAGAGTAGATAAAGCTTCTCGAGCTGTGTAGCCTCTTTAGTTAGACGAGTCACAACTCTACAAGAAACATCGTATTGATAAAAGAGCGTGAGACAATTCACGTTTAAGAGCCTGGTTCTCTTGCTTCATCGTAAATTGTTGAAGCATCAAAGCATCCCATTCATCCTGAAAAGATTTCAATCAAATCATCTCCAGAAAACTGTACCCCAGTGACTGGATTTAGATCACTGGTTGTTAAGTATTTATCAATTAACCTTTTTTCATAAACATGCCCTGATAATCTACTAAGAACTGGAATTTCATTAGAAATCGAACACATTAACGACATTTTTTAG
>OX_Smed_1.0.00033
TACTATTTGTTCTAATTGAAGAAATATTTTCGTAATCGATGGATGAGGAATTCGAATTATTTATCAACGCAATCAGATCTGGATCCGCAGAATTATTCCGCAGATATTTTAAGGAGGAATTTTTGGAGCGAAAGGATTCCAATTTGAGGCGTCCGATTCATCGCGCATGCTTTGCAGGACATGCTGAAATTGTAAAGCTGCTGATTGAGCACAAATGCGACATTGAGGCGCTTGATAAGCAGAAACGGTAAATCTGAATGAGGCTAGATTGGAGCGGCAGCGGCAACAGCAATTGCAACAGCAATTGGAGCGCCAGATCTCAAAGATGGGGCTGACATGCGAATCCGGCTGCGATCACAAACTGTGCCCGACATCACTTAGAGACAAATCGTTTGATAAAGGATCCATGATTGGACGAGGAGCATTTGGAAAGGTTTATAAATTGCAAGGATCAGGAATAAGTTCCGTATTTGCTATCAAGCGGATGAACTCGGAAGGTGTTGATGAGAAATACATCGAAGGAAATATTTATAAATTCTTGCCAAAACTGGATCATCAAAGAATTGTTAAATATTTCGGCGCAATTCAAACAGAGAAACATTTATGCCTCTTCATGGAATACTTTCCAAGGGGGTCCCTCAATACGGAAATATCGAACAAAGGCTCCATAGAAACGGATAATGTCATTCGGTACAGCAAGCAGATCCTCGAAGGCCTGAAATTCTTGCACGGGAACAAAATTATTCATCGAGATATAAAGCCTGACAACATATTGTTGGACGAGGTGAATAATATTAAATTGGCAGATTTTGGACTCGGCCGATCATTAATGAGGACTTGTGGCAAATCAACCAGAATTGTCACTGCTGTTGGAACTGCCAATTTTACAGCTCCTGAAGTCTTAGAAGCTACGGATGATGCTCCTTACCATGAGTCGGCTGATATCTGGTCTGTGGGGGCCACTGTGATCAATATGATCTCTGGGAGGCCCCCATATGACAATTGCCCATCATGTGCGGTTATATTCAAAGTAATGACATTGAAAAAGCTGGACCTGCCGGAACCTCAACTGATGACAGCCCAAATCAAAAGTTTCATTAAAGAAATGTTGAATCCGAATCCCATAAAAAGATCATCCGCAGCGCAATTATTGAAATTGAAATTATTTTCTAATTAAATTAATTGATTATTTAATTGATTAATTGTGTAAATAGAGATCCGAATGTGATTTATATTGAATATATTTTTGATATTTAAAAAAAAAAAAAA
>OX_Smed_1.0.00034
TTAACTTTCTAATTCTAAGAATGTATTTAGACAAAAGAGGAATGGATCAAAAAAATAGATTTCATTGACGAAATGAGATCAAAATTTTCAGTCGAAGAAAATGAAACGCTAAAGCTTCCGCAAATAATTGTCGTAGGAGACCAAAGCTCGGGCAAAAGCTCAATCTTGCAAGCGATCTCCGGGATAAAGTTACCGAGAGGAGTAAATACCGTCACAAGGTGCCCAGTCGTAATGCAAATGCGCAAATCAACTGAAACAAGAATCCAAATCAAATACAGATCGGAGCCATTTAAAGATATTTCTGACACTGAAAGCGAAATAAAGGAAATACAAACGACTGCTTTCAATAATGAAATAACAAAGGACCCGATTACAATCAGCATTCAGTCCCCTGAATCTGTGACATTGACAATCATTGACTTGCCTGGCTTGGTCAAGGCAGATGTTCGAGGACAAGCAACAGACATGATAGAGAAAACACATGAAATAGCAAGGGACTTCATGGAGCAAGAGAACTCATTAATAATTTGCGTGCTGCCAGCAAATCAGGACATCTGTACAACGACAACTATTAAGGAGGCAACTGAATGCAATCCGGACAAATCAAGAATAATCGGAGTGCTTACAAAACTGGACAAACTCGACGAGAAGGAAGTGACACTCATCCCAGAGATCATCAGGAATCAAAAGTTGCCAATAGAGAAAGGATATTACGGTTTAATTGTCAATGATGACATTTTGCAACTTACTAATAAAGATGAAATAAAAAAAACGGAAAAGAAAATTTTAAAAGAAAAAAAGTTATGGAGTCTTGAGGACATCAAACGTTTTGGACTCTCGAATTTCACTGATGCACTTGTTGACGAGTTGGGCTGGTTGATAGATAAAACTCTGCCGATTCTAAGAGAAAATGTTGATAAGTTACTAGCGAAAACTAATGGGAAATTGGAAACATTTTCAAAATATCACGGAAGTGAGGAAATTCAAAAAAAATACATGAGCGAAAAAATTAAAGAGATTGAAAATAAAACAAAATATTTACTTGTTAATGGAAAGCATGAAATTCAAAAGTATGCCGAAATCAAAAATTATTTGGAAAAAAAGAGAATCTTAAGTTCTATCCAAGAACATGAAACCTTTATTTACTTATGGGACACAGTGTTCAGTAATCTCTTTAAGGAATTCTTCAGTATATATCAAGAATTATTCGCTGATTACGGTGGAAAATATCATAGTGACAAACATCTTGAAGACATAAACAAGAAAAACAGAACCGAAAACATTCCAGTCTTTATCAGTAGTACGCTATTTAAAAAGATTGTTAACGAAGCTTTGCTAAATTTTAAAAAAAAAGTTGACGAATGCGTCAAGGTTTGTTGTCATATCATTTCTTTTATCATCGAGGAAATTCTGATAATGGACATTGAAGATAAACTCTCTCCCCTCAAAATGGATATTCAAAAAATAAGTCGCAGAGTTCTCAGTGAAAAGAAATTGGAAATTGAAAAGTATTTAACTTTTCTTTTTCAGAGTGAGCATACTTATTTCACGCAGGCGATCGTCATCGATGCAGGCGTTGTACCTCAGTTGCAACCGGCACTTGTGACTGGACAAAATGCTCCTCAACCAACTGAAAACCTTCAAACAAGAAATGGGAGAATATTAAAGGATTGTTTGAAAAATTATTTAATTAATGCCGTCCGGAAATTAGGAGACGTAATTCCAAGTTTTATCAAGCAAAGTTTATTTATCGATTTCAGCAAGTCCTTGATAGAAGCTCTGGAAACGGAAATTTTATACTCGAAAATGTCTATGTCATACTTTTCTTTAACTGATCAAGAAAAGGTGGAAATAGAGCGATTGCGAAAGACCAAACTGATGCTGGAAGAATATAGCAGCAAGCTGAATGATTATCACTGTTAATTTTTACTCTTACTTGTTTTTCACTTATGATTTTTGTATTTTGCGCTAGCCCATCAGCATATTTAGAAAATATGCTACGCTATTTGGTCTATACATTGATATAGTAAATATTATTTACTAAAGTAATGTATAGACAAAATGCAACATATCATGAGGAAATACTTACAAAATTATTTGTATATCTTTACTGATTTACAGTCAAAACAAATGTTCTTAATAAATATATTT
>OX_Smed_1.0.00035
TTAACTTTCTAATTCTAAGAATGTATTTAGACAAAAGAGGAATGGATCAAAAAAATAGATTTCATTGACGAAATGAGATCAAAATTTTCAGTCGAAGAAAATGAAACGCTAAAGCTTCCGCAAATAATTGTCGTAGGAGACCAAAGCTCGGGCAAAAGCTCAATCTTGCAAGCGATCTCCGGGATAAAGTTACCGAGAGGAGTAAATACCGTCACAAGGTGCCCAGTCGTAATGCAAATGCGCAAATCAACTGAAACAAGAATCCAAATCAAATACAGATCGGAGCCATTTAAAGATATTTCTGACACTGAAAGCGAAATAAAGGAAATACAAACGACTGCTTTCAATAATGAAATAACAAAGGACCCGATTACAATCAGCATTCAGTCCCCTGAATCTGTGACATTGACAATCATTGACTTGCCTGGCTTGGTCAAGGCAGATGTTCGAGGACAAGCAACAGACATGATAGAGAAAACACATGAAATAGCAAGGGACTTCATGGAGCAAGAGAACTCATTAATAATTTGCGTGCTGCCAGCAAATCAGGACATCTGTACAACGACAACTATTAAGGAGGCAACTGAATGCAATCCGGACAAATCAAGAATAATCGGAGTGCTTACAAAACTGGACAAACTCGACGAGAAGGAAGTGACACTCATCCCAGAGATCATCAGGAATCAAAAGTTGCCAATAGAGAAAGGATATTACGGTTTAATTGTCAATGATGACATTTTGAACTTACTAATAAAGATGAAATAAAAAAAACGGAAAAGAAAATTTTAAAAGAAAAAAAGTTATGGAGTCTTGAGGACATCAAACGTTTTGGACTCTCGAATTTCACTGATGCACTTGTTGACGAGTTGGGCTGGTTGATAGATAAAACTCTGCCGATTCTAAGAGAAAATGTTGATAAGTTACTAGCGAAAACTAATGGGAAATTGGAAACATTTTCAAAATATCACGGAAGTGAGGAAATTCAAAAAAAATACATGAGCGAAAAAATTAAAGAGATTGAAAATAAAACAAAATATTTACTTGTTAATGGAAAGCATGAAATTCAAAAGTATGCCGAAATCAAAAATTATTTGGAAAAAAAGAGAATCTTAAGTTCTATCCAAGAACATGAAACCTTTATTTACTTATGGGACACAGTGTTCAGTAATCTCTTTAAGGAATTCTTCAGTATATATCAAGAATTATTCGCTGATTACGGTGGAAAATATCATAGTGACAAACATCTTGAAGACATAAACAAGAAAAACAGAACCGAAAACATTCCAGTCTTTATCAGTAGTACGCTATTTAAAAAGATTGTTAACGAAGCTTTGCTAAATTTTAAAAAAAAAGTTGACGAATGCGTCAAGGTTTGTTGTCATATCATTTCTTTTATCATCGAGGAAATTCTGATAATGGACATTGAAGATAAACTCTCTCCCCTCAAAATGGATATTCAAAAAATAAGTCGCAGAGTTCTCAGTGAAAAGAAATTGGAAATTGAAAAGTATTTAACTTTTCTTTTTCAGAGTGAGCATACTTATTTCACGCAGGCGATCGTCATCGATGCAGGCGTTGTACCTCAGTTGCAACCGGCACTTGTGACTGGACAAAATGCTCCTCAACCAACTGAAAACCTTCAAACAAGAAATGGGAGAATATTAAAGGATTGTTTGAAAAATTATTTAATTAATACAATCCATAAATTAGGGAACTTAATTCCAAGTTCTATGATACAAAGTTTATTTATCGATTTCAGCAAGTCCTTGATAGAAGCTCTGGAAACGGAAATTTTATATTCGAAAAAGTCTCTGTCATACATTTCTTTAACTGATCAGGAAAAAGAGGAAATAGAGGAATTGCGAAAAACGAAAATATTGTTGGAAGAATATAGCAGCAAAATTCGTTATTTTTATTTTTAATTTAAATAATATTTAATGATTTTTTCTATTATTTGTGCACCCCAGTTAATTATTTGTTTAAATAGTTATTGAAATATAGTTTTATTGCTTAAAAAAAAAAAAAAAAGGGGAAAAAAAAAA
>OX_Smed_1.0.00036
ATACGATTCTATATTTGATCAATATAACAATGAAACAATAAAGACACGTTCATTTGAAAAGTACGAATTAGACATTTTTAGTCTTGGCCTGTTTGGTCTGAGTGCGTCAATGGGTTTAGGAGGTTTCATGTCCACAATATATGGACATCGGAAAACCATATTTCTAGGAAGTGTTATTATGAATTTTGGAATAATTATTACTACATTTGTTGCCAAAAGTAGATGGCGCTTATTTACTTATGGATTTATCTGTGGTTCTGGTGCTGGACTCATGTTCTCGGTTTCCTTAGCAACAGCTTGTCAATGGTTTAAATTTTACAAAAGTTTTGGATTGAGTATTGTTTTATCTTTTGGTAAACTTCTTGTTCAGTTTACTATACGCTTTATGAATCCTTCTTGGTCTATATTTTCTATTATTGGTATTGAATTTTTATTATTCAAATTATTGGTTTAATACTTATGCAAACACCAAAAAAGGATAGTTCTGAAATTGAAAAATTACTTCTGTCAATTAATGATTCTGATCAAGATTTAGATATTCAACCCCATATAATGATTATGGAGTTTGATTTTTGGATAATATGGCTTATTTTTTATTTGAATGCCTTTGGAAGTCTTTTTATACGTTTACAATATCAGATTTATAGTTCAATTTCAAATGAACAGAATGGTCTCTCTATTTATATAATAAGTTTATTTATTGTCATTGGACAAGGGATTTGGGGCATTTCAAGTGATCGCCTGTCAATGAAAACGGTTTTTTCTACATTTGCTTTGGGATCGTCTTTTATGTACGGAATTCTATTGCTTCTTTATCAACAAATTGAAACATATGAATACTTTTATTATATGATCTACCCATCTCAGTTTTGGCAGAATGGAATTATGGTGATAATACCGGGACTGATTGTCAAGCGATTTGGGCAAAAGTATTTTGCTATAAATTATGGAATTACATGGACTGCCTATACATTTGCTGGAATCTTGACAAGCCAACTTACAAAATTTATCAACAATGTGGTTGTATCCCTTTCTGTCTTTTCAGTTCTGTCTTTTATAAGTTTTCTTCTGGTATTATTTTATGCTGGTAACACAAAACGAATTGACAATATTTTTTGGAAGTATCCTAATATGTTACTTAAATGTATTATATTTTGATTTCAACAGATATCATGCAAATTTCAGTTTTAATTACAATAAATTTTTGAGTATGAAAAAAAAAAAAAAAAAATGCGA
>OX_Smed_1.0.00037
ATTTTTAGTTATCATTCTAAAATCAAATTGGATATATTTAAGCCTAAAATATAAAAATTCTGGTTATTGTCGCCACAATTTGCGATTCATTAAACAATCAATTATGAGTGATATTTCATTTATTGAGAACCAATTGAAGTGTCTTAAAAAATTTTCACAAAAAAATGAAAATATGAATTGTATTGTAAAAGCTTTTGAAAATAATGTTGTTAATATGAAAAAAACCGTTGATAATGATGAAGAAAATTCATTAGAAGAATTTAAAGATGCAATTAAAATGTTTCAAGATCTGTTTTATTTATTTGCCTCATCAATACTCAAACAGGCTTGTTTGAAATTTAATCCGCTGCATCGAGTTGTCGCTATACATAGCATCGGTGTGCCATTTACAGATGCGAGGGAAGATGTGCACATCGGCCTGCAACGAGCGTGTGCCGTAAAAGGTCACTATTACGGACATTTCCTAGTGCATTTTCTAGCTAATCTGGGTGTGTGTCCTCGGAATAATATGTATCTATCCGATTTATTCTTAACAGGCCAAGTCTGCAATATTATCGATCCGGCAAATGAAGGTCAAAATCGACATATGTGCGTATTTGTATTTCACTCTGGATAGATTACTATAATTACAAGAAGCGTTTACTAAATCTTAATGTCCATACTTTATATTACGCGGAATCTTGTAGACCCATAACTGTGGATACGGAGGAATTTAATTTAATTTTTTCCCTTTTCCTCCTGGAAGATACTGATATTAATTGGTAGCATATTACCTTCAATGTGGACTCAATCAAATGGAGGGTTCACATGAACGTAATTGGTCATGGCTGTGTGATTAGGAAAAGAACTCTACAGTTATTTCTCACTTAATCGATTTTTTAGGTCAATTAACGTTTATTGTATGAGAAACTAGATACGGTGCGAGCCGATGCAGTTCCGAATTCGTCTAACGCTTGGCAAGGCAGGGATACTATTGGCTCGTGTTCTCAAGCGGTTACCCCCTATCATGTATCATGTTGGATTATCTCGAGTTTCTGCGATTATTATTTTTTTTCCATGGGAGTTTTTTTTTTGTTTTGTATTTTGATTGTATTTTAATATGTTTTTTAAGATTATTAAAATCGATGTTTACTGATTATGGAATCGAATGTTTATTCCAGTTGAAGTACATCATCATACAGAGTTATTTTAACTGCGGGAT
>OX_Smed_1.0.00038
AATTAAAGTCGGATTTGTTTTAGTTGTTCTAGAATTTTGTTCTGGAGATCTTTCTAATGACGATAAAGACGCACTCTTGAGATTCCACAACAATTACCGAAGAGATGTGGTCTATGGAAGCGTTACAGGGCAACCCACAGCAACGAACATGAAACACATGGTATGGAGTAAAGAATCCGCGTCGAAAGCGCAGATCTACGCGGATAAATGCATATTTGCTCACGACACAATAGATGACCGTAAATACGGAGATTTTGAATGGGTTGGACAGAATGTTGCTAAGTTCGCTGGACAAAAAATTGCCAGAGGCGTCGAATTGTGGTTTAATCAGGTTTCCGGATTCTCATTTGAAAATAATACCTGTTCATTAAAAACCTGCGGACATTATACACAAGTACCGTTTTCTACACTTCATATTAGAAATTACTATAATAAAATACTTTTAAAATATTTAATTGGACTTTAAAAAACTGAGCCTGACCAGTTGTTGCTGAAACTTTTGCTTCTTATATTTGATAATATTTTTACAGATTCTTAGGTTATCTATGAATGTGAGGAATGCGAGAAAAATAATAAAAATAATGTGTCTGAAGAATTTTATATATAAATTGCCGTTTCATCATTTAAAGGACATTAAAGGTTGATCTGGGTTAGATTTAATTGAAAAAATAAAATTTTAAAAAATTTTTATTCTAACCTATTATTTCAAAAATCTGAGTAATTATTAGGAACAATTAGCTTATGAAGCGTTGATGTTCTCTAAACCCATTTAACGTCATTTTAACATATATTTATATAATATTTATACAATATCTGTAAGACCTCTATCTTATATGCCAGCTTGTATGGGCCAACTCTACTGAGGTTGGATGTGGACTTGCGGAATGTTCAATTGACGGAATTGAATTGAATTTGTTAGTTTGCAATTACGCTCCCGGAGGCAATTATGTCGCTGAGAAACCCTATAAACCTGGCACGGCATGTTCTGAATGCGAATCCGGCCAAGACTGCAGTAAATATAGACTTTGTAGTCCATAAAAATTAATAAATTTTCATCCAATTGTTTTTATTTTATTATTACAAATAATTGCAAAATCTTTGGATTTA
>OX_Smed_1.0.00039
TTTAATTATTTGTTTAAGTCAATAATATTATTTATTTATATTTTAATTATATTATTATTAAATTTAATTGTTTGTTTTAATCAAGTCAATTATTTATTTTTTAAATTATATTATTTTTAAATTGTTTGTTTTAATGAAGTGAATTAAATAATTATTTTTATTTTCATTTAATTATTTATTTTACATTATTATTATTTTATTATTATTATCATTTTTTATTTTTATTTTAAAATTTAATTCCAAGTCTAAGAATAATTTTTCAATGTAAAAAATAAATCATCGATAAATTTTGAATTGTAAAAATAACAAACTTTCAATCCATACAAATATTTTTATTGACAAGATTAAATAAAAAAGATTAATTTTTATTTCAAATCAAAAATATCCGAGTAATATGCTTTACGCATTTCGGCCAACAATATATGGATTGTTTGGTCACGTTTGAAATCGTGGCAACATGGACATCCATTTGAACATGTTACTCTCATACTATCTTTACAAACAATGCAATTTGCAACACATCGGTCACCAGATCCCTGAACGTTGTCATAGTGAATCTCGAGAAGTTCTTCAATGTTAATCCCTGTGAAATGATAAATTTTTGTTGCGAGAAACTCTGGTGCACAATAATCCAACGTATTTTTAATTCTTGGATAAAGTTCCTGAATTTTCTTTTTATACATGTTAATAACGATAAAAATTTTTCAAAGATGTGAAAAAATAAATTAATATAAATTTTTAAAATAATAATAATAATAATAAAAATAAATTCCTCAACAATCAAAGAAAAAGTTAACTTACTTGGTATCAACTTCTGAATACTGATAACCCATACACACTGAACAATCCATTGATTAATAACGGC
>OX_Smed_1.0.00040
ACTTGTGCTTACTATTCTTGCTGTAATGTCTAGGAGAAAAAATTCATGTTTGTTCGTTAGGAATTTATCAGATCGAGTTCGATATGAAGACTTGGAAAAATTATTTGGTAAATATGGAAGAATATATAATATTAAGATTCCTCTTGATTATTACTCGGGACGAATGAAAGGCTTTGGCTTTGTTGAGTTTGAAGATTTTAGAGACGCAGAAGATGCTAAGACACGATTAGATGTTGCACAGCTTTTAGGTAGCGAGATTGGAGTTGAGTTTACAACTGGATGATTAGCATGTGAATTAAGCCCCAGCTGAAATGAGAGACAAAGGAAAAACCACCAAACGTAGCAGAGGACGAAGTCGTTCCATGTCAAGATCTCGTAACAAACGCCCAAGGTCTTATTCTCCCCGCCGCAGTAGTCCTGTCCGCCGTAGACGTGACTCTCCCAGAAGGAATTCCCGTAACAGCAGAAGTGATTATTCTCGTTCTCCTTCTCAATAATATTTCTAGTTATTTGCTCATTTGTTATTAATAAATATTAAAGCATTTATGATTTTGAGTGCAGTCAAAAGTGAAATATTCAATTTAGCCGATTTTAGCCGTGTTTTGCGTTGTAATTTTCACTTGTTTCTTGAGTTTTGCTAGAATGAAATTTATTCAATTATGAATGCCATTTACCTATATTGATGATGAGTTGTTGTTATTTTATATTGAGGTTGTCAATGGTTATTGTTGTCAGCTAGACAGTGAATTGACCTTTCCGCTGATGTTGCGATAATGAGTGAGATTTGGTTGGCTATTTAGTGCGTGTTGAGCTGTATTAGTCTACTGGTTGCTTAGCAACGGATCAAACAATACCATTCTGAATTGCAATAGCATTAAGTCAAAATCGAATGCGTTGCTTTCATAAATTTGCCTCTCTGTTGCCAGGAATTAATTGCTTGTCAAACGTGACTGCTGCTGATACTGCGTGTTCCATTATGTTTTGATAAAATATAATTGACCCCACGCGAAATATTCATGTGAAATCGAGTTCATCATTTCTCCATATAAAAAGGCTAGAAACAGAGTAAATGTAAAAGGTGATAATTTAAAGTAAAATGGATAAAACAGCAACTAGAGTAAAGATAATT
>OX_Smed_1.0.00041
ATTTAGTTGACGATATGTTCGCTAATAATCTCACATTTCATGCTTAACTAAATGTTTCCATATCACTGTTTGCGCCTTGTAATGGATGAATGTCATCTAAATTCCTCTATCCTTAAGTGTTGGAGCGTCCTAGCAGCAATAATCCTATTCTCGCCTCTGCCCAGCACCTCTGATTGCATTTATCACGAATTAAATGGCAACCTAACATATTCAAAATGGAATCTTTCTTTATTCACCACAAATTTCGAAGGAATACTTTTATACGCCACCAATGCGAATGAAAGTCTTATAATTAAATTACATTCAGGTAATCAAAATGGAACAATTGCTTTATATTACACGGCCTCTAGAACCAGGTACACTACCAACTGCACTATTGAACCGATCAATCATTTGACGGTTTTGATCAGTCTCGGATCCGGAGAAATTATCCTCAATTGCAAAAACGCAATGAACTTGATTTCTTCTGTCATTGATGAAAGAGATCTCCATAAATTCCCGGTACCGAAAGATTATTACAAAGCCCCGAACAAAACATTCATCTGGATGGGAAATATTGGACCGTATCTCGGTTACAATAATAAATCATTTTATCCATTAAAACAACAATTGATTGGTTGTGTTGAATATTTCTATTTCAATAATCAACCAATCGCATTGAAGAATCAAGGAAATCACATTTTCCCATCATGCACCAGTCAGACCGTGACGGAAGAAACCGAAAATCGGACAGCGCGATCATCCAGATCAATAAATGTGCAAATGTATGATTGTTCCTTGCCAGGAATCAATGCCAACCGTTGCGATCAAATCGAATTGCCCGTCTATAAACAATCCAACCAATCATATCACAGATATGGCAATTATAATTATAATAAAACAATAAGGATATCTTTAGTTTGGAAGCAACTTTATTCGAAAGACTTTTGTTTGATGGAGATCAAATTGAGAAATGGCACCATCACATTTACTGTCAATAATATTAATGCTATTTCCATGGTCATGTACAGTACTGATGCCAGTACTAGTCCGCGTTTCCAATTATTGGATAGAATTTCATTGGATAAAATAAATAAATTATCCATTGCATTCGGAATCTCAGAATTTATGGTCAAGGTATTTAACGGGATCCGGATTTATAAATTTATTACGGATTCAGTTGGCGCACCAATCAAAATCGATGTCGGAAAATCCCGTAATGAAAAAGTTTGCAGAACTTTTGAAGGAATTCTGGGTTTCCAATACGATTCCTCAGATTTCACGAGATCCCGGAACCGGAATATGAACGCTGCCGGTCCCAGTTATGTTCCAGAATCTTTTATGTCTCAACCAAATTGGATTCTGATCGGAGGTTTCTCAACGGTCATGGCAGCATTATTCGTCTTATATGGCATTTTTAAAAAGAAAATGAAAAGAGCATTCAAAGAATTGGGTAAAAACCGAACTCAACCAAGGAATTACGAACTTGTAGAAAATATATGCACGATTTCGTCGCCAATTAGAGAAAGCTGCGACTATGGAAAGATTGAAGACTCGGAATATGCGTTTATTAAATGATCCAAATTCAAATATATTTATTTGTTTTAAAAAAAA
>OX_Smed_1.0.00042
AAATAGTAACGTAAATTAATATCGAAAAATTTGTTGATTACTTATTAAAAGATTTTTATAATTAAATATGGCAGTTCCATATTCAAACACAAGATTAAGAGTGCCAAAAGGTTTTCAAAATGTGTTAGAAGGTCTTGCACGTGAAGTCTTAAGATGCCAACCAGAAAATATTTATAGTTTTGCTGCTGATTATTTTGAAGAGTTATTAAGAATGCGTCAAGAAACTGGTTATGACGATATAGCACTGTTAGGAGCGAAATTAGAAGACAGATTTTATAATAATCATAGTTTTAAAAATCCTAATACAAATACAAATAATGAAGAACAACAATCGGCTGCTGTTAAAATTCAATCGGAATACCGTCGATTTGCCGCGAAAAAAGAAGTCGATACGAAGAAAGAAGAAGAGGCTGCAATCGTTATACAAGCTTCATTCAGAGGGCATTTTGAAAGGCAGAACCAAAAACCAAATTCAAATGAAGAAATTGATTTAAATAATTCCCAAATTAATCAAGAAGATGAGGAAATTGACATCGACCTCAATGATCCGGAAGTCGAGAAAGCCGCTGTTAAAATCCAGTCCGTTTATAAAGGTTTTCGAAGCCGTAAAACGACAGAGAGAATTCCTTCCGATGCTCAAACTAATCAGCACAATAATACAGATATAGAAGAAAATACATTGGTACATTCAAACATTGATGAGCCAGAAATTATGGATAAACATGAATCTGAAGATCTTCCTCCGGCACATGGTGAAAATCAAAATTATCAAGAATATGATATAGAAGACTCTCAAACTATGCTCGACGAATCTAAATCAAATCTCAAAGAAAACGACATGGATACTCCAATAGCTCCGGTAACTAACGATGAAGAAAATCCTGAGGAAATGCAAACTGGAGATGAATCTCAACATCTTGAAATAGTCGAGGAAAATCTTGAAGGACCAGTAGCTGGCGGCCATGGAGATTATGTTGAAACGCACGAAAAAGTAAATGAAGATTTAGAATTCGATCACGAAAATCAAGAAGTTCCAACAGATGAGATTACCAATGTTACAGATAACATGATAAATGAAGCAGAACAGATTGCTGACGAAGAAATCGCAAAATCATCAATTGATTCAATGGACAAATTGCACTTTGACGATTTACAGCATTCAGTTGATGTGACTGAAATTAAAGATGAAGAAGTAAATAACGAGGTTGAAGAAATTCAACAATCTTTAGATTTCACTGAAACTGATGGTGAAAAAGAAAAAGACATCATTGGTGACATTTCAGAAATTAATGATGATCCTATCAATACAGATAGAATAACGGAAAGAAGTGAAGCAAACATTGAAGAGGACGTTGAAATAAATTTTGAGCAAACTGAAGAAGTTCCAATAGACGAAGAGCAAAAGATCGAAATCGAAGAGGAATCGGTGGAAACTTCTAATAAGGAAATAGAGGAAAATGTTGAGCAAACTGAAAAACATCAGGAACAAGAAGAAATTGAAGAAATTGAATCACACAGAGAAGAAAACACAGAGCGAATGGAAACAAACATGGAAGATCATACAGAAGAAAATGATGATATTAGCAAGGTCTTGGAAGAAAACAGTGAGAAATTGGAAGAAAGTACGATTCCTCTGGGAGATGAAATTTTTCCCGAAGAACACGAAGAACACGAAGAACACGAAGAACACGAAGAACACGAAGAACACGAAGAACACGAAGAACAAGAAGAACACGAAGAACATGAAGAACATGAAGAACACGAAGAACACGAAGAACACGAAGAATCAATAAATGAAACTGCTGCTGAAGCAGTTGATACCGAACGAACCATTGAAAATAATGATCTCGAAGACACAATTAATGAGCAGGAGGAGTCCAATCAAGTTGAAACGAATCCGACTCACGAAGACAATCCGGAATCAGGAGGCCCCACAAACGACACAGATGAGGCTGCGACAAGTCGTACGGAACCAGATGAATAATGATGGAGATTTTTTATGAGTTTTTAATTATTTAAGACAGTATTGTTAAGAAAGTCGTCACTTGTTATTTTAATAATATTGACAATAAATGAGATTATTGGATACGAGAGAGGCTGACATGATATTTAGATTTTTTTAGTTAGAAATTTTACTCGCATTTAGTTAGTAATATTTTTTACGAGTTTTCCTTTCGAGAAATATTGCAAATCCTTAATGACAGTGAATACCTTTTCACATATTACTTTGCCGGTTTCCTTTTCGCTCTGGTTTCCTTATTTTAGAATTTACTCATACTAGCTATTTCATGTCTAAACATTTTGTGTACAACTATAAATTT
>OX_Smed_1.0.00043
AAATAGTAACGTAAATTAATATCGAAAAATTTGTTGATTACTTATTAAAAGATTTTTATAATTAAATATGGCAGTTCCATATTCAAACACAAGATTAAGAGTGCCAAAAGGTTTTCAAAATGTGTTAGAAGGTCTTGCACGTGAAGTCTTAAGATGCCAACCAGAAAATATTTATAGTTTTGCTGCTGATTATTTTGAAGAGTTATTAAGAATGCGTCAAGAAACTGGTTATGACGATATAGCACTGTTAGGAGCGAAATTAGAAGACAGATTTTATAATAATCATAGTTTTAAAAATCCTAATACAAATACAAATAATGAAGAACAACAATCGGCTGCTGTTAAAATTCAATCGGAATACCGTCGATTTGCCGCGAAAAAAGAAGTCGATACGAAGAAAGAAGAAGAGGCTGCAATCGTTATACAAGCTTCATTCAGAGGGCATTTTGAAAGGCAGAACCAAAAACCAAATTCAAATGAAGAAATTGATAGAATTCCTTCCGATGCTCAAACTAATCAGCACAATAATACAGATATAGAAGAAAATACATTGGTACATTCAAACATTGATGAGCCAGAAATTATGGATAAACATGAATCTGAAGATCTTCCTCCGGCACATGGTGAAAATCAAAATTATCAAGAATATGATATAGAAGACTCTCAAACTATGCTCGACGAATCTAAATCAAATCTCAAAGAAAACGACATGAAGCCTGAGGAGCTTCAAAATTCTGAAGAAATTATTGACATAGATCTTACTGATCCCGATGTTGAAAAAGCTGCGGTAAAAATCCAATCTGCCTTCAAAGGATTCAAAACTCGCAAAGCAAATGAGGATACTCCAATAGCTCCGGTAACTAACGATGAAGAAAATCCTGAGGAAATGCAAACTGGAGATGAATCTCAACATCTTGAAATAGTCGAGGAAAATCTTGAAGGACCAGTAGCTGGCGGCCATGGAGATTATGTTGAAACGCACGAAAAAGTTAATGAAGATTTAGAATTCGATCACGAAAATCAAGAAGTTCCAACAGATGAGATTACCAATGTTACAGATAACATGATAAATGAAGCAGAACAGATTGCTGACGAAGAAATCGCAAAATCATCAATTGATTCAATGGACAAATTGCACTTTGACGATTTACAGCATTCAGTTGATGTGACTGAAATTAAAGATGAAGAAGTAAATAACGAGGTTGAAGAAATTCAACAATCTTTAGATTTCACTGAAACTGATGGTGAAAAAGAAAAAGACATCATTGGTGACATTTCAGAAATTAATGATGATCCTATCAATACAGATAGAATAACGGAAAGAAGTGAAGCAAACATTGAAGAGGACGTTGAAATAAATTTTGAGCAAACTGAAGAAGTTCCAATAGACGAAGAGCAAAAGATCGAAATCGAAGAGGAATCGGTGGAAACTTCTAATAAGGAAATAGAGGAAAATGTTGAGCAAACTGAAAAACATCAGGAACAAGAAGAAATTGAAGAAATTGAATCACACAGAGAAGAAAACACAGAGCGAATGGAAACAAACATGGAAGATCATACAGAAGAAAATGATGATATTAGCAAGGTCTTGGAAGAAAACAGTGAGAAATTGGAAGAAAGTACGATTCCTCTGGGAGATGAAATTTTTCCCGAAGAACACGAAGAACACGAAGAACACGAAGAACACGAAGAACATGAAGAACACGAAGAACACGAAGAACATGAAGAACACGAAGAACATGAAGAACATGAAGAACATGAAGAACACGAAGAACACGAAGAATCAATAAATGAAACTGCTGCTGAAGCAGTTGATACCGAACGAACCATTGAAAATAATGATCTCGAAGACACAATTAATGAGCAGGAGGAGTCCAATCAAGTTGAAACGAATCCGACTCACGAAGACAATCCGGAATCAGGAGGCCCCACAAACGACACAGATGAGGCTGCGACAAGTCGTACGGAACCAGATGAATAATGATGGACATTTTTTATGAGTTTTCAATTATTTAAGACAGTATTGTTAAGAAAGTCGTCACTTGTTATTTTAATAATATTGACAATAAATGAGATTATTGGATACGAGAGAGGCTGACATGATATTTAGATTTTTTTAGTTAGAAATTTTACTCGCATTTAGTTAGTAATATTTTTTACGAGTTTTCCTTTCGAGAAATATTGCAAATCCTTAATGACAGTGAATACCTTTTCACATATTACTTTGCCGGTTTCCTTTTCGCTCTGGTTTCCTTATTTTAGAATTTACTCATACTAGCTATTTCATGTCTAAACATTTTGTGTACAACTATAAATTT
>OX_Smed_1.0.00044
CATATAAAATTAAATATAATAATTATGAATAATATGTATGATAATGTTTCAAGTTACTGTTGTGTAGCTTGCAATATTTATTTCAATAATTTTGATGAACAAAAACAACATTGTTTCTTAAACCATTCTGGAAGTTATGATCATGAATCATTAAAATCAGCTCTTTATTCTCAATATAGATCACCATATGTGACTAACAAAAAAACTATTCCGGTGCAGTGCGATGTCTGCAATATAACCTGTTCATCCCAAACTACTTATGACTTTCATCATCAAAGGTAAAAGGCACACAAAAACTTTAACTAAAAAAGCCTTATCTGAAATTGACAAAGCCACAAATTATACCAATTTTGAAGAAAATAGAATCTCCACGGATTCAGTTCAAATTCCAGCTATTATACAACAAAGTCAAATATTATACAAACCTAAATTAATGTGTGAAATTTGTACTGTTAATTGTCCAAACCCGGAACAATATGAAAAACATTTGGAAGGGTTACGACATCAAAAAAGATTGAAGTTGAATCGATACATTGAACTAAAGAATAATAAAGATCCATCCGTTTATTGTGATATATGTGACTTATTAATGAATGAAGATTCAATGACTTTGCATCGAGCAAGTGGTAAGCATAAACGCAAAAGTACTGTCGAAGTCAAAGATGAACCGGCTGAAAAAAAGACGAAGAGCGCTGATATTCACACGACTGTTGAGCACTGCGGATATTGTAACGTGTCGCTGAAGAGTGCAAACGATGCGATAGCTCACTACCAGACACAGAAACACGCATTGAACATGACAAACCGCTCTAGAAACTATGAATTATGGTGCGGTATCTGTCAGATATCATTCACTAATCAGAGTTTTCTCGATTTACATTTGGCAGGATTCAAGCATTTTGTGCGCTTGAACCGTGGCAACCAAGCTCCTGAAGGAGCGTTCGGTGAGAGATTGATAAAGATGCGGGCAAAGCTTCAAAATTTGAAACAGAGTAGGAAAGCAAAAAAGTCGAGTAATCTGGAGAACTGCCAAATTCTGTCCAATGAACAGTCACAAAATTAGCGGAATCTCCAATGATGGCGATTCATCATGATCTTATTATTATTATTATTATTATTATTATTAATCACCACTGGCATTAAATGTTGTTTATATTTTCATTTATTTATCTATTGTAATGTTTTATTATCAACTAAATGTTATGATGTCGTATTTAGATGCGTTTTCTGCTGCTAATGTTCCTTCAGTTTCCTTAGTGGTTGATTGACATCGATTATCGTATTTTCTAAAATGGAATAAAACGTATTGATTTTTGATGTGCAATTCAATTAATAGTTTCCAGAGCAGAATTGATTTTTAATGTAAAAATATATTATGCGATTTT
>OX_Smed_1.0.00045
AAACAACAAATAATTTATTTTATAAAATGAATGAATGAAAGTTATTGCGCACGATTAGAATCATTTAAAATAATTATTATAATTATTTATAAAGCAAAATAATAATATTACTAATAATAATAATAATAATAATAATAATAATAATAATAATAATAATAATAATAATAATAATAATAATAATAATAATAATAATGATAATAATAATAATAATAATGATAATAATAATAATAATAATAATAATGATAATAATAATGATAATAATAATAATAATGATAATAATAATAATAATAATAATAATAATAATAATAATAATAATAACAATAATAATACTAGAATTTAAATCTATATTACTGATGCCGATATTTTTGTGTTCTCTGTCTGCTTGATGAGTGTGATTATATATATATATATATATTATGAAATATATATCATCAGAATTATTGTTTCACTAGACCTGATCGATCAGTTGACTGTATAGTTTCACACGAGTATGTCAATATACGCGCGTTGGTCCGCGCGCCATATTTATTTTAGAGTAGTGACAATAATTTGCAATTTATTACTTGGCTTGTCGGATTGATATTCTCGTATTACTATTTGTCATAGAAATGTGGATTCTCGCTCTCTTTCTTTATATCTCTCTCTCACTCGCTATAAATATAGACACCACCAGCAGTTGGTCGGCCAATCGACGCGCATAATTGGAAATATTATAATCAATTATACGAAGTGCATATCGATGCTTGTGGGGCACTCTGGAGCAGTGATATTTTTGTTGAATCGATCTGAGTGAAGCTTAACGATTTAACATTAGGTTTGCCTACACCTGCTATGACTTCTTTTACTGATGTTATTGTGATAAAGCTTTGAGTTTGCATTTTACCTCCGATCTTGGTTCAATAACACTTCATTTTCCAAAGTTGTAAATTATCGATTTTAAACACTGTAATATTGACTTGGAATTATTTCGTTATAATAAATATTTGTTTTTT
>OX_Smed_1.0.00046
AATGAAATTTGCTTTTGGTTTCACAATATTCTCTTTAGCATCATGTTTTTACGTTGATGCTTTGCTTGGAGGTATTCTAGGTGGAGGAGGAGGAGAAGGAGGTCTTCTTGGAGGTTTAGGAGGAGGTCTTCTGGGTGGAGGTGGAGAAGCTAGTGTAAGTGCCGGAGGCGCTGATGTTACTGCTAAATTGGGATTCGATCTTTCAAGGTTCTGTGCTGGTGGAGCTGGTGTCATTTTAGGTTTAGCAAGACGAGGAAGTGGAGGAATCTTGGATATCGATAGACTTCTTTCTGGATTACCATTAAACGGTTTACTTGGTGGAATATTGAACACTCTTGATGGAGTCATACCGCTGCATCTTGTGAAAACTGTTAAGCACGTTTTGAATACTGTAATCAACACGGTACAAAAGATACTGAGATGCGAAAGCAATCCTGACAAGTTACGAAGAATGGCGAAATTGATGTATCAGTTACAACGAAAAGGTTACCGATTTACCAGACTTCAACGAAGATATTTCAAAGATGTAAATTTTAAAGCGAACGTCGAAGCTTCTGATTAAATGAATAAATTTGTTTAAATTTTCAATAAATATTATTCAATTAAAAAAAAAAAAAAAAAATGCGA
>OX_Smed_1.0.00047
ATGTAATTCAGAAATAATGTTTTGAAAGGTAATTTTTTCTGCTTATATTTTATTGTGCAAAAACATTTATGATGATAGATGACGAGTGCGATTTTGTGAGCGTATTTATTATTATCTGAAATGTTTTATTTGGTTTATTTACTATTTTCCTTTCAAATTTACCTAAATTTATTTTAGATTTAATTTAACCTACGATATGAAATGTGAAACTTAGTAAAGATATTTTAAAAGGTAATTGTTAACTTGTGTAAATGTCCTAGTAAAAGATGTTTATGATGATAGATGACGAGTGCGATTTTGTGAGCGTATTTATTATTATCTGAAATGTTTTATTTGGATTTATTTATTAATTTCCTTGCAAATTTACGAAAATTTTATTTTAGATTACTAGAAAGTTACGAATAAAATGTGAAATTTATTGAAATGATTAGAGATGACGAGTCCGATTTAATGAGCGTATTCCTATTTCTCAACGACAAGAAACTATTTTAACTTCGGAGCTATTTAATTTTTAATAAAATGTTTTATATGTTGTGTGCCACAATGCTGTTTTATTTAGTTTTCATTTCTGAATATAGCAAATGTTCCTGCAGCAACTGCGCAACTTATTTGATTGACTAATATTATTTTGTTAACATTTTCCATATTTAAATTTTATGTTTAAAAATGTACCTGATATCGACATTATATTATTGAGTGAAAGGTGTTATTGTTTAATTTTTTATTAAGCTCACTTATCTGCTGAACTTTATTCTGTTTGTAGGGATTATTGTTCTCAATTTGTTAATGTCAAACCTTATTATAAATGTGTAGAGTAGATTTATATATATTCATTTTGTAGG
>OX_Smed_1.0.00048
TTCAAAGAACAAACATTAATTAAAAGAATAGTTTAATTAAATATAGGCAAACCAATAAAAATCAGCAGTATGAAAACCAGCACGAGTATAACATAATGACTAAGGTCATAGACAACCTAAGAACCCAATGTGATAGAATAGGAATGTTGTTAATTCAGCTTCCCATAACAACTGAGAGTATGATAAGAGATCTCCACGGAGTCGCTTAGTCGATGTCGAATGTCAAGATTCACATTAATTAGAAACGCCTGATAATAAAAATCTCCAACAACTTGGGTAATTTCAATGCATATCCACCCAAACATGGAGTTACTAAATCTTTTAAAGATAAATAAAAATCATACAATGAGAATAATAACATGTTCGATAAATGGAGATGAACTGGTATCCATGAGAGGCCGTCAATATAACGAAAGGAACGACACGGTAGAAACCTGGCGGAAGAAGACGCCTGTAAAATTATCATAGAGAAGCCAACTACGTCAGACATGGCATAACGCCGCACGAGACTTCTAAATCTGAATCAACCACGGCTGTCCATCTTAATGATATTCCTCGTAATAGATGTCTGACCAAATAATCCAACTGAAGGACCTCCAAAAACTCTAAACTATTACACTAATAGTTAATAACACTAAACGCATAGAAAACCCATGAGGAAAGTGTGAATACTGAAAATCGTCAGATGAATCAAATTACACCAACTGCCACGTCATTTCAGATTATATTCATGAACGGTTGATAGAGCCTAATTTCATATGATTATAACAAGCAACTAGGGTGTGCAAACAA
>OX_Smed_1.0.00049
ACAAAGCAATTATATTAATGAATGAGGCGAGGACATGAATCCCAGGTACAAAATCTATAAGAAAGAAAAAGTCAATTGCAGTTAGAAATCATTAATTCAAACAAAATATAAATATAATTAAAATCTAAATTTGCCAACAAATCTATTGAATGGCGCTCAAATTGGAAACTCGATGATTGCTCCATGAGAGCTAGGGAATATTTGATTGTTTCTGAACAAATTAATTAATTAATAAGTAATGTTCGATTCAGAGGCACGTGACCTTCACGATTATCATGCATGAGGTGGCCGGTATCGTTTAATCAACAATTATATGGATCCCATTGGTCAATCAACAATCATAGTTACTCATTCCCCCATCATTCGTGCGCCCGGGTCCAGACACAAAAATCCAGGGAACCCCGCAACAAGGGAAATAATACCAATACCAATTACAATGTATAACTTGATGACAGCGCGAGAGGGAAACCCAGGCAGCTGATTGAGCACAGCAATTCTCTATATTCATATTTACCTGTTCCTTCAGTTTCAGTTGACAATAACGCGTAATCCTTTCTCGTTCCTGCGGATCGCTCGCCAGTTCCATCAGGATTTCACTGTTGCGCATTTTCAGCTGCTGGCAATCCAAATTTAGGTACACGTATCGTTCAAGCAGCTTTACGTGTTGTTGATATATCCTTTCCGATTCTCTGCAATCTTTCAGTGGTTGCCTAGGCTTTAGATTCCCGTCTATTAGTTCTAGTAGCACCTCTGCAATGTCATACGATGTCAGATATAATGTTATAGTTGTTCATGCGTGCCTTGCGCAATCTGAGGATGGGTAACGGCGGTGACGGCAGGCCAGCGGGCGGATGGGAGGGGTACCAAGTCCTATGAACAACTGCCATTCTAGACATGTCATTCACCGTGGGGTCTCGGCCAAATTGCACCGGCAAATAGCCAAAGGGCGAATAAAATGATTAAGAGAAAGAAAAAAATTGATGAAACTGTGGTTAGGGGCATGGTGGTGGAGAGTGCAACTGGGTAATCAATGTCTATCAGAGCCATGCTATCCCTGGTCTCTATTCTACTATTTTATATAAGCATTTAAGGCATAAGAAAGGTACTAGTAATTATTCCATCGGTGCAGATTGCGCTGTCCGCTATAGAATTATTGATTAAGGAGAATCTATTGTGGCATCCCTAAATATTAACATTTTTATCCTACCCTTTCCTCAGAATATGTAATTTACGGATGATACTACTGCAAGGTACGCACGAATAGGCAAATGGTTACAATATAATCATTATAATTATGATTATTGAACAAATTAATATTATTTACCATAATTCTCTGTGCTGTGAGTAAT
>OX_Smed_1.0.00050
GAAGGTCAAGCAGATTTTTATTTTTTCATTTCAAAATTAATTAACAGTAAAAATAATAATAAATAATAACAATCTGTATGATCATAATAATAAGAAACAAGTATAAAACACAAATAATTTCCATCAAAATCTCATATATAAAAGCAATAAAAATAATTATGATAATATCACTGCGGCATAAGATTGCAAAGAATCAAAATTGCAACTTTTGGAGAAAGATCTCTTGGAAATGCTTTCTTTATCTTTAAGGTTCTCCAGTAAATTACTTGTCGACAGATCAGGCTTATGATGTTTCATCTCATTCCTTTTCCTAAAGTATTTCACAGCGAAAACGGCAGCCAAAATAATAAATATCAACAAAAGAAAAGATAAAATTCCAATGGCGATTTCTCCGCTAATTGATCCAGAATCCTTTCTCTTAGAATATTGCGGTGTTTGAAGAACCATGCTGGTTTTTTTGGGAATGGCGGATCGATCAGTTTGGTTGACAAAGAATTTGCTAGGGAAGGGCAGCCATTGGTATTGAGAAGGCCGCAATTTGTGGACGATGTCAATGAATCCTGGACTGCTTAGCAATGAGATTGATGTGAAATCCTCTTTAGATAAATCTTTGGGAACAGGTAGTTTCGTAATTATTGTAGAATCGTTTTGTACGAATTTTATTTCGATAAAGTTTGCATCAAATGATAAATAAACGCAGTCATTCTGATTTGGTTGATATTTATTAGTTATCGTTTTTTTTATAAATAAAAATTTTTCTTCATATAGAAAGTAAAGATGATTCCTTTTAACTTGAATCTTTAGTGAAATCTTTTCTTTCCAAATGCCCAAAATATCATCAGAATGAGCCCGCCATGATATTTTGATTAATTTCGACCGGAAAGTATTTGAATGATATTTCCTATTGGAATCCATTTGGGTGATGCTGCTTGAATTACAAAATGGGCCATTCAGGAATGAATCAGTGCAATCACAGAACGGATCTCTATCATATGTTTCATGGCACACGCCAGCATTGCAAACGTCATTGACGCACGCCTTTGGACATTCAGTGGAGATCTCAATGCCACATCTCTCCATTTCCGAAGGAACTCCATTTATTATTACATCATGAATGCAGCCAGCCAACTGCGAAGGGTTCGGATAAAAGTAACCATGAGCAGGAGTGTTTACAAGCCATAATCTCGCTTGGGAATTTTCAAATGTCATCACGATCGGATAAGCATTATTAATCAATTTCTGATTGGAATAGCTGAATATTTTATATGGCTGATTATTGCATTGGATATTGATCCGATCAGTGATGGACACGGTCAGCTCGATCAATCGATATCTACATCTGATGCATCCACACAATTCATATAGAGTTAAATGGTGTTCTTTACCCCTGAATTCTATTTTCATTCTCTCTTCCAGATCATCAGAAAGGGAAATTATCAATTGATTGTCATATTTATCATACATATATAATAAAGTTCCTTCCATCCTATTTAGAGTCATTTTAAATTCAATTTGGTTATGTTTTTCATATCTTTCTGGAATACCTCTGGTCAAATAGCTGGGACTCTCCTTGCTACTGATGTGGTATTCGGTATATATTAGTTGCTTCCCTACAATAAATCTCCATATGATTTCCAGAATTAAAAACTGCTTCAGAAATTTAAATAATGCCATGAAATTGTTAGTTTTTATAATGAAACGATAACATATTTAATGGTGTGACA
>OX_Smed_1.0.00051
CAGTGCTTCCCAACGTTTTTCAGTCTACGGCACGGTAACTATTTTGTAAAAATATAGTGGCACACTAAAAAAATATACTACAAATTTATAGAAAAAAATCTCTGTTAAGTTTTGAAAACAAAAATATTTTTAATAATTTTTTTGGACATACATTATGTATATCGACATGTGACTATTCATTCACTCGTTATATTTCTTGCAGAGCCTACTTTCTTTTTACTTTACTGAATTTTCAACTTATTATACTTAATTGAAAAAAATAATAATATGTTAATTATTTAATATTAGTAATAATATTAGTCGAACAATATTTATCACTTCATAGATAATTTGTAAGAAAATTTTAAAAAATCCACAATTATCCTACGGCGCATCGCAAATGTTTCACGGCACACCAGTGGGCCGCGGCACACTGGTTGGGAAGCTCTGCTTTAGATAACACTGAAAATTTTATTTGATACTAACAATTACACCACGATTTTCAATTTCCAACAGGAATCCCAATGGGAAGCTGCCATTTAATCTATAAAATTCTAGATCCCAAAATCTTCTTGACTCAAGTCTGATCCGACATTAATTTCTATCTTTTTCGATTTTCAAAAATTCACAATAAATTTTTATATTTCTGCTTGCTCAATATTTTTGTTTGGAAAATTGTGTTTTAGTTATCTGATTACCGACTCCTTTATATAGAAATCTCCTCTCAATAACTAATTAGTTTTTGTAGAATTTTGATTGGACTCCCGGGGAACTAGTGGAATAATTTTCTTTTATCTTTTAACCGCTTCGTCCGTTTATCAGGAGTAAACTTCAGAGCAAATGATATTAGGGAAAAATTAGTTCCCTTAGATAATTAACTTTATTAAAATCGGCGAATTCATCCTTAATTTAATTTATTTGTTTTAGTCATTTTAATTAATTAATTTATATTTTCTTAATAACTTTTTCTAGTGATCCCAAATTAATTTTATATTATTATTTTTGTACCCGTCTCGTCAATCGACGTCAGCACATACCCATTCCCCCAGAAAATATTGATATTGATTTTTTGTTTATCTTTAATTAATTATTTTATTTTAATAATTTTCCTATTATTTAACATTTTGTAAAATTACACAACCTCAGCATATCAAATCAAAAAGGGAAGAAATGAGGAGCCTGTGAAGTAATTAATTTTGACCTGAATCGAATAGCGAAAACATGTGAAAGAGTTCAGTTCTTAGAAATTCTTTGGTTCAAAGAAGAAATTATTTATATTTGTGTAATTATTTGCCTTTTTATTAAAAAAATTTGAATTTCATTTTAATTAAAAATCAAATTGGAATTGGATGTTGTGAAATATTCGATTTAAATATAAAATTTTATATC
>OX_Smed_1.0.00052
TACATAACAGAAATACAAGATCAGTTAGATCGTGAAAATGATGTTATAATTATCGACGATGATGGTAAATTTTAATTTTATATATGTTTTATTTATAAATTATTTTAGAAGTTATTTTAATCGAAGATACAATTGTTATCAGCGATAGAGAAGACGATATTATCGAAGATGGTAAATTTTAATTTAATTTTATTATATATATTTAAAAACATTTTAGTTGATTTGGATGCAGATGATCATCATAATGCCACCGTTTTTGGAGATGCCCCCATTTCTGGGGATGATATGGAGGACCTCTCTTCTATAGAGGATGATGATTCGTCGGAATCAGGAGATAAATGTTAGTTTTTTATTTATTTTTATTTATCGAAATTAAGTTAATGATATTTGAAGTATTATTAAAATATTACATCAAATATCAATAATTTATAATAATTTATAATAAATTTATAATAAGGATCTATTTATTTCAAAAGTTTTATGATAAATATATTTTTAAATTGATGAAATTTAAAGTATTATTTTAATAATACTTCAAATATCATTAATTTATAATATATTTAAAAAAAGTATTATTACTGAAACATATATTAACATAATAAATTATAAACAAATATAGTTGAACAAATAGTTTTTGAATTATATAGGCATTTTTATTATAGATCTTACGTAATTGAATTATATATGAATTATATAGGAATTATTTTAATAGATATTTTATACATATTTAATAGTTTGCAGTGAGCATGCAAATATTATTGTATTTAAGGTTTTATTTATTAGAATTATTAGAATTATTTAATAGTTTGCAGTGAGCATGCAAATATTATTGTATTTAAGGTTTTATTTATTAGAATTATTAGAATTTTATTAAATAGTTTGCAGTGAGCATGCAAATATTATTAGTTACTTTATTACTTTATTTGTTAGAATTATTAGATATTTTATATCATAGTTAGAATTATTAGTTACTTTATATAGGTTTTTAATTTAATATTTTTATTAGGCACTTTTTATCCGAGATATTGCATCTCATCATTGCAACATAATGAAAGTTGCCATGAAGAAATGAAAAAATATTACCGCCATAGATTTAATGGCATCAACTTTTTTATCTGCGCCATATGCAAAACATCCCAGAACATTAAATATAAAGAATTTTATAGGGAACATGCGGTTCATTTAAATTCTTTCAAGTCGAGTAAAATAAATATGTTTAAGAAAATTAATAAAAATAACGTCGATATTTTGAATATACTACAAAATAAAAAAACATCAAATAAAAAGAATAAAAGACCTGCTGCACCTATTAAAATTAATATCCCAAATAAAATAATTAAAAAAGAAGTCATCGAAATCATTGATGACTCTAATATTATAAATAATGTAAGTATTGAAAATAATGAAAATATTATAAGTCATCCAATGACCTTGAATGANTCATGGTCTTTGTTTNAATNNCCTTGAGTGAGTCATTGTCTTTGTCTTGAAAATTTTTTGTACTTTTGGACTTGGAAAAGTTTTCTCTCAGCCGGGGGGGAAGGGGTACTGTTCTGGATTTGACACATCCCACTACTGAAGTAAATGGAAATACAAATCTGTCATCGCTCTCTTAACCCACGTCAACGCCCTCATTTTTTTCTGGACCATTTAACGCCCCCTCTAAGTCTCAAACGCCCACAAGGGTGGGTTATCGCCCACTTTGAGAAAGACCGCACTAACCCATTGTTTTACAAAAAGTTTCGTTCGTTGTTTATGCATTGATTTTTGACTGACTCAATTACAGTCGAATTACCATAGTTCATGAAAAAAATACATAACTACAAAATGAGTAAAATACATTTTATGCGATTT
>OX_Smed_1.0.00053
CAAATAAAAATAGATTTAATTAACTAAAAGAAATAACACTTTTAAATGATAAAAAAATCAATTAAAGAACTTAAACAAATTCTATAATCACATCATATAACATGCAGTGAAAAATCAGCAAGCACATGAAATGGTAAGATAACTAAATTTTTAAATAATTCCATTTTCGATTAGTTCATTTAGAATTTCTCAGACGTACATGATGCATTGAATAAACGTATCTTGATCAAACATTGCTCGATCTTTAGAATCATGAGGCTGACTCTTGTATGTCTCGAAAATAGTCTTCAGTCGAACACAGCACAGAATATAATCATCAAATAAAACCAAGCCTTCCTTGTTGGCAAAGCGCATAACGAGACTGTTTAGAATCTTGTTACTCAACCGGAAACCTACGGAATTAAGACAAAGTCTCAATTCGTATGAATTAAAGTTTCCGCTTTTATCCTGATCGAACTTTTTAAAAGCTTCCTTCCATAAACGTAAATCAGTCCAGAGAACTTTAAATTCATCGAATCCCAATTTTCCAGATTGATCATAATCCATCATGGCAACCATGCTTTTTGAAGTTTCAATACTAAATCCATCAAATTTGAAATATTTGCTATCAGATCCTTTCTTGAATGCGGTATTCAAAATATCCTGCAATTCATATGCATCGATTTCCAGATCTTGCCCAGCGATTTGGTTGAATGACTGTCGCAGCGCCATAATTTGTGCATCATCAGCTGGACTGACGACTTTCTCTGGCTCTGTAGGAATCATAGCTGTTTGTTCATCAAGTTCACCAGATTCATTTGGTTTCTCAGAAAAAATTCTCATAAGGAATGATGCTTCCTGATTAGGTTCAAATGTTGAAGGAACAATAACATATGTTCCAGGTGGTAATTTGTGTCGACCACAAACTTCTCGAAGGTTTATAAAAGACGGTGCCTTTGCAACTGAGCCGTTATATTTAAAATAGTTAATATCTAAAGGTCCCTGATTTTCATCTTTTAATTGATAAATTGCATAACCAATTGTATAAAATTCAACTCCTTCCTTACGACGTTTGCGCATATCCTTCTGCATTAATCCAATAATAATTGTTCCGAGATTCTCGTCGTCATCTTCATCTGGATCAACCACTTTAACTCGGAATTGTGGATTTGTCCAAAATGTATCTAAAAAGTTTCTACAGCCTCCGGCATTTAATCGTTTTTTCCATTCTCCATTTTCAATACACATTTCCCAGCGAGATTTCTTTTTCCCGCCTAATTGATCAGCCTCAAGAGATTGTGGACCCAGATGGCATATTTCCATTTTCTCAAAGTTTTTAATGAAATCCTGATAAGACATCCAGAATTCTCCATCATCATCGAAGGTCAGCCCCATAGTGTTTCGATCAGCTTGAGAAATATAGTTCCATTCAGGACTTTTATCACTCCAAGAACCTTTCCATTCAGCTTCATTTCCCCAAGGATTTCTAATTCGAATCAACTGGATTTTACCGGATTTTCCAGGTATATTTATATTGACCATTTTCACGTCAGTTATTGAATATGCATGTCCCATAATCAAACCATTTGGAAGTTGCGCCTCGGTCTTTCTGGGATCGGCTTCAATAGAACAACCCATTAAAGAACATCGACTGAATGCTTTAAACATTATATCAAATAGATTTTTTGGAACTTCTTTTTTCATATCGAAAAATTCTGTAACTCCCCCGGTAAAGTCTTCCAATGCTTCACTTGTTGATCCACCTTTTAATGATTCATAGGATCCTGATATTTTTGCGTATGCTTTTTCCAATAAAGCAGACCAAAATTCATTGCTATCTGTTGAATGCATGTAAACCAATTTGTTATTATATGTTGGCAGCCTGTCATCCACCAAGACTTCTTTCCATGCACCAAATCTCCAGAACCTAAATCTAAACATTCCGCAATAACTGGGCTTGGAGAAATTCTGATCACTAGGAACGACTTGATTAAAAAGTTCAGAATGCAAACTGAGACAAGCAACTGCTGCAAGCAGCCAACAGTCCCCTAATTCTCCTTGTCTTACATCAAATCTGCTTGCACCTTCAGAAATAAATTCCGGATTTTGGCAAATTTCGTGAGGTCGTTTCCAATCAATTTTTCTGGGAGGACGTTGACTGAAATAAAGACTTTCATTAACTGCAGGAAAATCGGGATCTTCGTATAGTTTTCCACGCAAGCTATTTTTCACGTTATTGTAGTCTTGGCTTGGGCCGACAGATGCACCCCCTCTACCTTCTGGAACAGCGTCTCCGGCATGTGATCCAGTTGGACGAACTGGTACATT
>OX_Smed_1.0.00054
CGAATTCTACCTGTCGCTATCTCACGGTCGATCTTGTTCAGCTCCATTTGGGTCATTCGTAGTCGATATTGCAAATTTATATCTTTCTCATTCAGGCGGAGTAATAAGGACTCTAGTCTCTGGATGGCTGAGTTGCGGCCAGGCTCCCTTTTGATGGCAATGCCAAGGAGACCCATGCCTACGATTGTATCGAGTCGGCCACGTGGCAGTTTCCGGTATGTAGATGGTGTATCCATAGTCCCACAAGATTTGGCAACCTTGTGCTGCCGCCATTTCGTTGAACTGAATTATTTGTCGACCCTGCGCTGGTCTTCCTGAAGAAGATGATCCTGGAAATTCTTGGAGATTAGTATATATAGCATACTTCGATAGATTTTCAGAATATGATGAAAAAATAATTCATGGTTCCTCACTTTTATTGATGGATGATTGGGGAATTAATTCGGGCTTGGCTCTCGGTCCCTTTCTCCGGGTCCCTTGGGTCTGTTCGCAGAATCTCTTCTCCGGTTTTCAACTCGGATATGGAGCGTTCGATTGGGAGTTCATGATATGACAGTGCTCCTTGGCATGGTTTATACAGTGTCATCCACCACGTCACTGGTCACGTCGTTCTTACTGTTAATTTTTATTGCACTGGTATACGTATCTATTCTTATTTTTACCATTCTTATCTTCGTCATTATGTACTTTTTATGTATTATGTTCGTTGATAATAAATTTTATCTTACTTTTTGCCGGTATTATTCCGGTCATCGTGGTATGTATCCTCATTATTATGGCTCGTCTTTGTCCTGATTATTATCATTACTACTGTTATTATTGCTACCATTATTATTGCTCATATTATCACTATTAATTTTATTGTTGCTATTACTATAGTCATTTATTATCATCGGTGCGGGAATTGGATGTTATTAGTACTCATATTCTTATGATTATATGCCATACCAAGAGTCGTGATGATACGAGTATTGTTTAGACGAGGATGTGACTTGAATCTATATTTAACCGATTTATCTTCAATGAAAATAGGTCCGATTGTCTCTTATATAACAGTATTTCTCTCTCAGAGACAATACTCATACTCGCAATGTCCTGACAGTGAACTTCCATTAAAAGGAAATAAAAAACCACCAGTGTTTTGTCTAGTCACCAGTAATCACAATTTGTTGAAGAGGACGCCCTTAAGACTCGTATCCCGATTGGATGTCAGTGTCTGTGCTTGTGGATGATGGCTTATGGATTATATGCTCTCAGTTATGGTAGATTCCCTGCCCAAAACGGGGGTATACATGTCTTAGTGATTGTGAGATTAAGAGTAAATAATCTT
>OX_Smed_1.0.00055
GACATGCTTGATGACAGTCCACAAGTTACTCAACTGCAATTATAAGAGGAGGAGTTTCTAATAAAAGAGAAATATGGACGCTCGAGTCGATTTAAGCAAACTTGAAACTGATATGAATAATATCCAGCCACCATTACCTCCAAGAAATGGGCGTAAAAATGTTCGGCCCGTCAAAACACGTCAGGAGCATAGCAATCCGATATCAATGGCTTCCTCATCCGGATCGTCTTACAATACGAATAGCATTGGAGATTCTTCAGTCGCCTCAGCTCGAGCATCTTGCTGCCTACTTAATCCAGATTCGGAATTTGAGGATGCATCAAGTGATGCTATTTTGCGCAAAATTTCACAACAACAAACACAATATAATTTAGGCCACTCAACTCTGGATGAATCGAAGAAATCGGTTCGCACTGACAACAGCAGTAAGCAATCAACAATCACCGCCGGTTCCAGCAATCACATTTGTTCATTATCTGGCCAATACGTGCAAGCCGTGCCTGCCGCACCAATAGATGACAACGTCAATCACCATGAACGGCTCATTGAACCGTATGCTTCAACAAAAATAAGCGATGGATTTAACGAGACCTATTCCAGAAAATTATCAAATGAAATAGAATACGTAATGCTTCAACGGCCCCTTGAAATCAAGGATTGGCTAAATGAACTTGATATCCCCCAGAAATATGTACAGAAATTACTCACGAGCTTCAACAATATCGAATCTATTTCTCGAGCAAAAGACGACGATTTGAAGTCAGCAGGAATTTCAGAAATAAATTATCGCCGGCGCATCCTAGAAGGAATTACGTCTCTTCGGAATGAGGTAGCTCAATAAGAAGGATTTCACTCGTGTTGCCACTTTGATCAGATAGATCTGAGCCATTGATATTTATTGTGTTTCAAACAGGATTATTATGATTATTATTATAATGACTATCATGATTATTATTATTATTATTATTATTATTACTATTAACTTTTTGAACTAATCAATTTTCTAAGTTCTATTATTGATTTATTTTACATTCGGTGCACTTAAAGATTAATATTTAAGAATTTCGACGTCAATTTTTGTTTTCATTTCTTTCAAACACTGATATTGATATTAATGATTTCTATGACGCTCGTAGAGTTATTTCGATGTGAAATATTGATTAATGATGTTATTATTATTATTATTATTATTTTAATTATTATGATTATTATTATTATTATAATTATTATTATTATTATAATTATTATGATTATTATTATTATTATTATTACTATTATTATTATATTTATCATCGATATTTGAATAATGTTGATTGAAAATTATTTTATTGTTTATATATTTCGGTGTTATGTGATTTGATTGGTTGATTTTCCGTGAAATCATCTGAACCGAAAAGATAATCTTTTTTCCCTTGATCTATCATTTATTTGTATATTGCATCGTCTGTTTGTGCTAGATTTTTTTCATCGTCGATCTTTTGTTGTAAATAGATCAAATATGTATTTTTTCTTAATAAACAGCTGTCTTATGC
>OX_Smed_1.0.00056
GCCTATTCTATCTCTAGATGCTTCATGTACGATTGGAAAGTTTGCAGAAGATTTAATTAATTTATTGACAATTTATGATCCTGCTGAATTTTTCAAATATCCATTGATTGATTATTTTGCCCCGTCATCTTCTCAGCTCGGAAAACAAATTTATATGAAAACTATTCATAAAAGATTGAAAGAGGGAAAATATTGTGAGAGGTTGGAAAATCTCGAAAACGATCTTTTGTTGATGTACGGAAATGGGTTTCAAAGTTTTGTTGAGAAATCCCAAGGCTGGTGTGAAGCAGGAAAACTTTATCAAACGGCTTTGGTAAATATTCAAAATGCCAAAAAAAAATTTCCGCCTCAAAACCCACCAATGAAACGAGTTTAACGTTGGAATCGGTGAAAAGTTCCGATTTGAAGTCCAGCAGCGCCAGTACGATTCTCAATTTGATGAATCCATACAATAGGGGGAAAATCAATGATTACGAACGGATCATACCGATCGGGGATCAAGTTGGCACTCTGAAATCCGGAACACAGAATTTAGCTGGCTACAAAGAAGATAGAAGAAATAAAGTCACAGTTTTATCGTACTTGGATTACGGCACGAATTTCTCATTTGGACCTTCCTATGATTCCGGCAATTCGTATTGCTCGAAAGAAACCAGTGATTCCTTGCTCAGAAATTACAGTGAGTCGAGTTGCGGTGACGATTACCAATGCGATGAGTCCAGTGAGCTGGCAACAACGCCTGAGATTACGATAGGAGACGATTTCAGTCTTTATTTGATGAATGTTTTCACCAGGGATTTCATTAAATCCAGCCCACCTTCCGATTGGAGGAAGGCTGACGACCAATCGCAATCAACAACACCGCCACCGAATAAAGAAACTGACTCATCGACTGAGGATAATAATGATGCCGCCAATTCTAGCCTTCAGACGCTATTGGATGAGAGTTGGAAAGATTTGGCGCGATTAAAATCATCCAATTATCAACGGTTATCAAAACTCCAATTGCAGCCGTCGAATGAAGAACAAATGAAAACTAATCCGCAATCCATTACTAATTTGAACATGATTCGTAAAGCTCTCAATTGTAAATGATTTATACACACACACACGTGTGTGTATGTGTAATTGTAATTTTATCAATAAATTTTTTATTGTGTTTT
>OX_Smed_1.0.00057
GTATACATTTATTAATTCAATGAACAGTTGGCTGAGCTGTTGAATGATCTGTTTGATAGGCTGTTGGATGTACTGTTGGATGTGCTGTTGGATAATCACGTGGAAAATTATTATCTTTATTCATTGTCAGTCTCAATCATATAATGACCATATGCCATCCATCAATATCCATCAAATCCTTGCTGTCACTCGCTATCAGCATATTGCAATCTCGATTATCACTATCAGGCCAGTCCATTAAATCCGAGGAATTTATCACCGTAAACGGTTTTCCAAGGGTTTGCTCGATCGTCGCCTTCATTTGACTGGACGGGGGCAGCCTGGCGCTCAACACGCACTTCTTTCCGATAGAATTCATTCTGACAAATGGATTCCCATTAAGTTGTGATGAGCAATTGTGACAAATATCAAACCAAAACTGCCGATAGAATTCAACCAGAAACAATGGGAAATAAAATGGCGTCCCCCCCAAAATTAAAATATGAAACCTTTACAAATTTCAATCATTTTATCATTAGCTGGAATGGGAAACAATATTTAAGTTAAAGGTAAGAAATAATTAAATTTATTTATTAAAAACTGATATTAATATTTAATTACCTAATCAAATATAATTAAAATAAAAAATGTGATTTTATCACGTTAAATTTTTATTAAAATATTTACTGCAATTTTGCATTATTTTTTATGTAGCAACATTTATATTTACATGCAAATAATAAAAATATAAATAATAATTTATATAATAATTTTTACGCTTCAAAATATTATAATTGAATTATTTACTAGCCTTATCAGTTTTGTATTTGATAAATTATCTTGTTGATAGTGATTAT
>OX_Smed_1.0.00058
GTATTGATTTTATTTATAGTTTTTAGACTGGATTTTCTTTTTGGTTGTTATTTTGCACTGAAAATAAATTCAACGTTTATTTAGCCCATTTCTTTCGTTGGATTCCGACTGACGCTTGGTTGGATTTTGATAGAGTACCTAACTCATCATGAACTCATTCCAATCGCTTCTCTGTCGACTTCTATTTGTTTCCAATTCCTAATGTAATCGCCAGCCGGAGCTCAAATTCCCGGTACCTATTCTCACTATCCTCCGATGGGATATGCTAGTAAAAAAAAATCAAATTTTTATTTATAAAAGTCCAGTTGCCACACAGGGCATAAGCCGAGATTTCTCTGTCCTTCACTTTGATAAGTTTAAAACTCGTTGTTCCACAATAAGGCGAGAAGAAATATTCTCAGTCCTTAGAACGACCCAGCAATATTCGAAGGTTTGGGCTGCGGTAGTCATCATATATGTCATCATGGAGCATTCGGCAACAGTAACTCGGAATAGGTAATCTTGTGGGGTTCAGCATTATCGGTGCATATTCGGGATTGTCTGGATTATTGTAATCATTGGCATAGACAAACTTGTCTGAAGCAATAAGCAATATTCCACAGCATTCCAACATCATTCCAGCAGCATCCTAACAGTGTTCAGCAATATTCCATCAGCATTCAATCAATATTCACGTAGATATAATTTACAAAATGTAATTAGGTTAAGCTGCTATAATAAAATAGATGTATTTTGGTTTNTAATTCAAAAATTTCAAAAACTATTTTAAGTTACTAGGTGTATAAATAACATAGGATAAAGTGGCGGGCAAAGAAACTCCGTAGAAAGATACATCATAAACGTATTCGAATAGATAAATCCCAGGTAAGATTGACGTATTTTGAACTTGGAAGATAATCGAATTTTGGATCTACAATTAATTTAAATACTGTTTAAATATTAAAAGTATTTAAAGCATTATATAAAATTGTTTCCTTTTATTAA
>OX_Smed_1.0.00059
AAGAAGTCGATTATAATTTATTCAAAAAAATTTTATTTTTTCAGTATAGTGCATCCTTCATGCGAAACTAACATTCACGATTCTTGAATCTAAATATTTTATATTAAATATATTTATTAAATATATGTGAAATTGTAATGATAAGGTATTCAGTGTTAAAAAGCTCTGTGACTATCATTATCAAGCACAAAAATTATCTTCATTTATAAATACAGTTCATAAACAATAATAAAAACTTACCTTAATATTCTTAATGTTGAATATTTCTGATTACTAAAATATAACTATTAAATACTGGTGAATATTTTAGTATTAAATTAAACAATTTAATGAATCAGAAAAGTAAACTCATCAGGTGAGCAGACAGGGATAACAATTCATCATAATTAATTAACTATTAAATAATCAAGTGTCACTTACATTATTCTTAATTCCACGGTATAGGTTGAAAGATTTCAATGTCAAATATTAGAAATTAAATCATTAACACTTATGTGCACCTAAAGTTATAAATTAAAAGATATAAAAAAAATAATATAACAAATTTTAAAATACATCATTCAGAAAAGTAAACTCATCAGGTGAGCAGACAGGGATAACAATTCATCATAACATATTCATAAACAAAAAATAAAGAAAAAAGAAACTTACATATTAAAAACACAAAAACATTTGCTAAAATCAGATTTGCTAAAATCAGCAATAATTTTAAAATTAGTAATTGTATTTAAAACTTCATATTTAAACAAATA
>OX_Smed_1.0.00060
ATATTAAAATTAGACAATAAAAGTTGATTTGTAAAAATATTAAACAAAATATTATCATAATAGATTTCAATAGATATCAAATTGCAATTGTAGAAGCAGTCGGTAAAAGAATTTTTACTGCAATAATCATCATACGACATACCGATTTGCAAGCTTAACCCACAAAATTTTTCAACTACCGAAATATTTTATTTACATTGTCTGTCAATCAAAGGAAATGTTTCATTTCAATTTCAGACTATTGAATAAGACTATTTTCTAACAATGAAGTGTTTGAGGATTTTTTATGATCGTCATTATAATTTTCTCCTTCAATTTGTTTTAATTTCAAAATGTTCTGAATTCCGTTTTTCAGCACTTCAAAGTTATATTCAATAATTCCAAGTTTTTCCAAAGCTTCTTCTCGCATTAAGCAAACGAGGGCTAGATATTTATTAACTCCTCTTAAATATAAAACACTCTCGTTGTTCAATTTGATCGTAGATGATGTGGATTCAGAGAAAACTGCGTCATTATGTTGGTGTTTAGGATTGTATATTGACGCAATATCAACGACTACGTCAATCATGTCACAGCATAATTCATAGGTCTGCATATCAATCATAGCCATGGAATCTGTAGCCAAATAAATCTTACTAGCGACATCGAATAAAAATGCCTTTTCCAAATTAGAATTCAATATAAACAAATTAAGAATATTTTCAAACACTTCAAGGTACGGAATCAGTTTCTGCACGACTTTACTGAACGCTTCAAATATGGAGTGATCATATATTGTTGTCAAATGATATCCAATGCTGACATTTTCGAAGCCACTGTCTATAAGATCATCATTGGATTTCTGAGCGACATCTCGTTGAATATCAATTTTTTGGTCATCGTTTAGTGAATCAACTTTATGAATAAATACCTCAAACTTTATATTTTTATTAACACGAAAAGCATTGACAATAGTGCTATTTAAACGAGCTAGGGCGTCTGTATAATCATCCTGAGCATCAATTACAAAAATCACTGCGCGTGATGAAGCAAACATATTTTCTGAATTTATAATTGGATCCATAAAATCAAATTGGCCAGGACAATCCCAAATGTGGAATTTGATAAATGAACAATCAGAAACATCACTTTTTTCTATTTTATTAGTACTTTCTAGAAATAATGTTTCTGTTGGAGACATTTTGTGAAAAACAACTTTTTGTATTGACGATTTTCCACTCCTTCTTAACCCCATTAAAAGTATTCGTGGATATTCATCATTGATAGATTGATTTATGAATTCTTCGTTAGTGTCATTTTCTTCATCATAACCGTGAGTAATGAAATCATTGACAACACTTCCAACAATATTTTCACAAGCAGAAACTTGTTTTCGAATGGTTATTTCTGACATTTATAATTTAGTATTTAATAAAATTTATAAAANATTCAAANNGTTTTCAATTAACATATATATTTT
>OX_Smed_1.0.00061
AGCTTTGTTTAAATAATACTGCACAAAGACGACATATTTATTTTTAAAATGAGTCGAAGAAATCGAAATAGAACTCCACCTAATATTGAAACTATGGTATCTTTAAAAGTTGACAACTTGTCATATAGAACAACTGTCGAGGATTTAAAAAAATATTTTTCCCGATATGGAGAAGTTGGTGACATATATATACCAAGAAACCCTTTTACAATGGCTAGTAGGGGTTTCGCATTTGTACGATATTATAATGAAAGAGAAGCTGAAAAAGCTATTGATAGTCTTAATGGTAAAACAATTGATGGTAGAGAAATACGAATTTGTCATGCTAAGTATAATCGACCGGGTTCGGCAGAAAGGAAAAACCGCTATAGATCTCCCAGGCGAAGGCGTTATAGTTCATCAAGATCAAGGAGTCGTTCACGCTCTAGACATAGATCTGGACGTCGATCTAAAAAATCATACAGTCCGTCTAGATCCCGGAGTGAATCTAAAAATTCTAGATCAAGAAGTCGATCTAGAAAATCATATTCAAAGTCAGCCTCACCAAGGTCACGTTCACGAAGATCTAGATCTAGGCGCTCAAGATCAAGAGTTTCATCAAGATCAAGAAGTAGGCTGTCATCGCGAAACTCAAAACGGCGATCAAGAAGTAGATCATGATAAATTGTTAGTTTTATGTAATATATTAGTAAATTTATTTCAACAATATTTAATTGTAATATTACTGTGACAAAAAATTTTTTGAGAGATTGTAATTTAAGCACATAATTTTTAATTAGATGTATCCTGAGACGGTGTTTCGTTTCGGTGATAAATGAATCGAGATTTAGGATGCTGAACTTCGAAAATAGGTGGGCAGTTTGCTCGGGGTTCGAGATTGATTAGGCAAGCTTATAAGATTTTTGCAAATAAGTCTTTATCTTTTCGGGTTTGGATTTGATATATATGAATGAGTATGAATATTCGGATTTTAATATTTATCTTTACTTTGGTTTATTTGATAATATAAAATAACCTTTTGATTTTACGAATTTCATTAGAATCACAAAACGCATATATATATTTGTTATACTAAATTTAATTTTATCATTTATGAGTGATTGATTATTAATATGAGAATTGAATGGATTTTGATGACGTCTA
>OX_Smed_1.0.00062
TTTATTAAAAAACAATCGATAGTCATCCGCATTTTTTTAAATTGTTCCGACTTGATAGTAAACCTCAAAGAGAAGAAACAAATCGCTCAACAGAAATCACCATCGATGGAAAAAAAGATATCATAGACCTCAATTTTTTCGGAATAAGAAAATGTATTAAAGAGCAAGCCATAAAATTTATAAAAGAATCAGTTTTGGATATTGAAAATCATGAAAAAATATTCAAAGAAAATTCATCAGTATTAATATTGGAAATTAATTTGCTCGATTCATATAATCGAAAACTTTCCCAGCTGTTACATGAGATCCATATTGGAAAGCCCGTTCCTGAAGAAATAGAGGTGTTAAATTACACACCAAAGACAATTTATGACGGTGAAATAACTATTTTTATAAAGGAAAGAATAAAGAAGAAAGTTGTATTGGCTTGGAAATAATACCGTTAAATAAAAAATATAAAAGCACATCACAACCTGCTAAAAATGTGATTGTATTTAACATACTGCTTAATGAAATTGATTCCAATATTACTGAATTTGCAGCTCGGTTATTTTACGAGGATAATTACAGTAATTATATGGTTTTCAAACTGAGAAGATCAGATCCTGAAAATTTGAAGAGAAAATCTAGTTTCAACAATGGTAGAGACGATTATTCTGATAATAAAATATGTCGAAGTTTGTCTGATTCAAATGGTGAATTAAAAACAGTCGATATTTGCGCTGATAGAAAGCGTCAACTTAATGAACATCTGATATCAAAGTTTTATCGTGAAATCGCAAGAGTTGGTCATGATTTTGCCTTTGGAAAAGAAGAAACTGACCGAATGAAAGAAATAATGACAGGGTTGCCAGTCGTTTGCATCCTGCAAGATGATGTCGGCGATACGCCGTTAAATAATGCGATTCTGAAAGGAAATGAAGATAGAGCAAACCGTTTGGTTGAAATTATTTCTAGTAATTTCCCCGAAAACATAAATTTGAAAAACTCGAGTGGTCACACAGCGCTGATTCTTGCTGCTGCTTGTAATGTTTCTCCGGATTTCGTTAGGAAATTGATAACTTGCGGTGCTGATTTGATGGCTGTTGATTGCGATGGCAATACTGCATTCAATATTGCTATTCAGTATCAAAATAGTGATGTGCTGCAGTTATTGTTAACCGAAGCGATTTCTCAAAATTTATTGAACAACGACAATGATATTGTAAATGCATTATTAAAACAAACAATAGACACATTTTATCCTGGTCTTGAAATTCTCCTCTATTACTTCGAACAGATACGTGATGAATTGTATATTGAAACTATTCTCGATTATGATCAGTTAAATATATACAAGAACTTTATGAAAAATTATATCGACATTAATAACGATGAGCTAACTCCAATTATGGAAAATCTGTTACAGAATGAAAATTTACCGGAAATCGATCTTTTGGAATTTGAGTAAAATTATAACATTTTTGTATTTTTTTGATTTGGACAACTTCATTAAACTTTATATTTTTAATATTTTGACTTTACAAATTTGTACAATTTTGTAAATGAAGGGGTATTATTTGCTGAGTTTGTTTAATTATCTAGTGATTCTTAATATGGGGGCTGCGGGGCACTCCTGGTGGTTTATATGACGTTTGATTGATGATGAAATGTTTTATACTTATAAAATAAAGCAATAATAAAAAA
>OX_Smed_1.0.00063
TGATTTACTCTATCACATTAACTTTCAAAGAAAACTGTTTTTAATAAATACACATAATTAAAGACAATTCACTTTAATGTTACCACAAAAATATATAACTGTCTTTTTAAAAAGAATTGATAAAAACATGTATTATTAAAACTTGTGTATATCATATCAATAGACATTTATAATTAAAAACAAATTTATATTTCACATTTATGATCTAGATCCACTGAGACTTCTTGACCGATTTCTCCTAGATATAACAGGACTTCCGGAGGGTCGTCTAAAGGAGCGTGACCTTCTTACATCAATTGACCTAGATCTTCTTCTGGGATTAGATCTTGATCTTTTTTCTGGTGTTCGTCTTCGAGGAATAGGTGAACGTGTTCTACGTCTATAGTCGCCTGATCGTGATCTGCGCCTATAATCTCCGGATCTAGAACGACGTTTGTAATCTCTAGACCGCGATCGCCGTCTATCAGCCCCTGACCTAGATCTGCGCTTGTCAGGAGACATTGACCTACCACGTCTAGTAACAGTGCGCATTTCCTCAGGAGTTTTTTTAGTGCCCGTAGCAAACTCTAGTCTTAAGGAACGCTTTCCGATACGGTATCCTTGCAATCTATCGAAAGACTCTTCAGCATCTCTAATATCTTCGAATTGAACAAATGCAAATCCTTTTGGAATTCCACTGTAGTAATCAACTGGTAATGTAGCAGCAACGATGTTTCCATATCGTCCAAATATACGTTTTAATTCATCCCGCCTGTCATTTTAATATAGTTATTTGTTATCTAACAAAGACATTCTTATATCATCAATTCCACCTCTGCTGAATTTGAATTGCTTAAAACTGATTTTGATTGAAAAATTAATTGTATTGATTTTGAAAAACTATTGGTATTTGCGTTTCTATGTGTTTGCATTAACTGAAAAAAAGTTTGCAACGGACTGATTGCAATGGATTGAAAAAAAAGTTGTTATTGTGATTATTGAGTCTTAAATATTAGAGATAAATAACACGATGAAAAAGATATTTTATGCTCAGTATTAAACCTTTTAGAATAAATTATAATTA
>OX_Smed_1.0.00064
TTATTTTTTAAGTTATTTCTGTTTGACGATTTGGGTATATTCTGTTATTAAAAGATTTTTGAATCCATTGCTTCTGTTTATCTTGAGCAACGTTTGCATAAGTCGATTTAACTACTGCTTGAACTTCTTTAGATCGTTCTTTCGTATCATAACCTTCTCGTGCTTCATATACCTTTGCTAAATTTCTAATTTCTTCTCTTGTAATATTGGCCTTCGTCGATATATTTTCTTTCAAACGGTCGTTCCGAACTCTGTGGCATAAAATCAGTTTGACGATGTTTTCTTTTGAAATTCCACAGTCATAAACTTCGTCAACGAGTTTCTTTACTCGAATTTCAAATGTACGAATCTTTCATCGTGATTTTGTCTCACTGATGATAATTCACAAATTTTATCCATAATAGACTTCTTTTTTGTAAATGTGTCGTTAAACCATTCACGAGCATTTTCACTAGTGTGGAGATGTCTTTAAATTCTTTCCAAAGGATAGACGCCTCTTCAGATAAAAGTAAGTCAAAAATACTTACTAAATTCAAATCATTAAGTAGCATCCAATCTTCAATGTCCTTGAGCCATTGCTCTGCTTCCGTCATGCTTCGGCCATCGAATCTTCTGACATTAAAATTTAAAATGTCTTTTGCATGTTTAGGCAGATTCCATAATCAGCTTCCGATTCTGAATTCTTGTTACCGCATGAATCGGTTCGATTTTTTCGGCGTGGTCACCAGTTACAATCTCTTCAAAAGTCATAATTACAATTAATTTAATTCAAAAAATGTCTAATTAATTCTGAATATTAAAACAAAGTTTTAATATTCCTTATTGGACATCACTATAAAAATTAATATTTATATTGTTTTAAAAATGTTTATAAATAAATAAATTCGTCTATTATCTTATATATTATACCATTGGTATATTAGAATTAATCAAATAGAATCAACAAAGGTTTTGATACATTTTTAAAAGGAGTTATCGAATAGACATTTTTAAGTTACTGTCCATGGAATAGTTCAAATGTTAAAGTTTGCATTTCGAGTTTGAATCTTCCCTCTCCAGGATGCAGTACTCTACCGGTCACAAGAGCCGAGTTCACAAAACCCCGAGTGGCTGAAGGATTTCGAAACTGATCCAAAGATCACGAGGGCGTGTAATGTTGCGAAACGATATTCTGAATATTTGAAGATGCATGCGGGAGGGCAAATCTATTACGTCATATGTAAGAAGTCGTCGTGATTGTTTCCACATATTACGTTGCGTAATTTACGCAATCATTTATGATTGTCATAAAATAAACTTATCGGAATTGAACAAATAGAATTAACAAACGTTTTCGAAATATTGTTAAATGGAGTTATCGAATAGACGTTTCGAAGTTGCTGTCCAAGGAATAGTTCAAATGTTAAAGTTTGCATTTCGAGCATCCAGAATTCTGTTCATATTTCTCTAACAAATAATAGTGGCCCTTTTTGCATTTATACCAATTTCCTTTATAGTATTCAATTCCCTTTTCTGGATTCAATTCTTTTAATAAACCTGTACTCAAGTCTCCATAATTTGAAAAACATTTAGTGGATTTTATTTCGTCCAAGAATTTTGATCCGTCGGGGGAAGAAATGAATTCTGAGAATTTTTCCTTTGTTAGTTCCAATAGGAATCGTATTCGGGAAAATTCTTGATAAAATTTCTCCAACTCAAATTTATCAAACAAGCGCCGATTCGGATTTATCCAATTCAGCAGTTTTTTGATGCATTCAAACAAATGTGACTTTTCGAAAATATCAGGATTTTCTTCGCAATAAGAAAATAAATTCTCCTTGATAGAAATGGCCAAATTCAGATAGATGTTCCATTTCCTAATTTGCAAATCAAATAACCTTTGATCCTTTATCTGACCAGTCTTTACGTTTAATCTCTCAATCATTCGAGAGATCTGTGACTCCCTGTCCAAGAAGTCATCAGGAGGTTTATTGAAAATATTTCCTCTAGTGAAATCTGTGAATAGTTTCTGGATCCGTTTAATGTCAAGAGAAATAATTTTTACAAGGTTTGAATATCGGAAACAACTGCGATTGTTGATGATCTTGTTGCAGGTTGGACAACGTTTCAATTGAATTCCCTCGTCATGGGAACGCATGTGCTTATCCAGGAAATTCATCTCAAATGTATGGCCACACGTTAATAGGGTTATATATGAGCTGTTTGTGAAATTAATTATATTTTGTTTAATAAAGCTTGTGTCACAGGCAATGCATACGTGTCTACATATTTCACCACAGACTCCGTAACAATTAAACCTCTTTGCACAGTGATTACATGAGATCGATTTGTTGCACCTTTTGTTACAAAATGGTCTATTGCAGAATTGATAGCATTTATTTGAACATTGGAAATGGGGGCATTTCCATAGACATGGCTCTTCACAGTTATCGCATTCTATCCAACACTGTTTTGTGCATGGTCTATGATGGCAACCTTCTTGACAGGGTGAACTGCAAAAATTATCAAAATTAGAACAATTGCTCATGTTTTTATGTCCACAGATAGAGATTATGTTACAATTC
>OX_Smed_1.0.00065
AATATAATAATTATTATTATGCTTAGCCGATACCTGCGGCTGCAAATATGGAATCAGCATGCGCTATCGTGCAGAGAATTGCACATGAGAACCTCAATTACGACTGTCACATTTGCTACGTACACACAAACACATCGACACGACAAAACAAAATACTAGGACAGAGTATTGAGCTGTTTGTGCGTGTTCTATGCAAGCATGCTATTGCACACACCACATGCGCGATACCTCTGCAATACCGCACACTCACACAAATACCAGTAAGCGTGTGTGTATGTGTGCGTATTGATTACTGCAATACATTACTGCATACAGAATGAAGTGATTAATGCGTCAATAATACAATCGATCGATTGATACAATAAATCACCAACAAAATGGATATCGACATCGACAGTCTCGTGCCTTTGCCTCTATCTACGAGCATCGTTTGGAAATACTTTGGATTCCTGAGCATCCGTGGAGAGATTGACGATCGGAATTATGTCTATTGCAAGCGATGCAAAATGCGAATCAAATATTCTAACAATACTTCCAATCTCTACAAGCATTTTGCGACCCACCATTCCAGTGATTATGAGCAGCTCTATGCCATGCGCAAGATACGAACCGGTCCAGAAGTGCATGAACCGACAGCAGCGAAACGATTCAGAAGCAGCAACCCATCCGGCGATAACAATATCAATGCTTCTCTTCTAGGAAATTGTCAAATAAAACTTGATATGGTGGATCCAGAACCGATTTATATTGACTCGTGTTCTTCCAGTGAGCCGTTGAAAAACGTATCGAAACCGGAAGTCACCCCAATCCAGACCTCTAATCCCAACAGATTCATCACTTCGTCACCTTATATCCCGGTAAACGCTGCTCACAATTTCCCCAAGAAATCCTCTTATGTAAACTCGGTGAATTTGCCCACTCGTGAGGCGCCTTCTGCAGTGGTTAACAATGGAAATCTTTCAAATTCTTACAGTTATCAGATTCCGAATATTTCTGAAACCGGGAGTTTCCTCAATTGTCCAGTCACGCACAAATCAGTGAAATGTTCGGAAAATCCCCACAAACCGAGCCAGTGGGGAGCTTATTGTCAGAATAATAATAATAATAATAACAATAACTCCCCGAACTCTGGTGTCATTCTGGACGTGCTGGGGGCCCTAGCTACAGTGAGGAGGAATTGTGAGGCCAATGGACTCGAGCTAGGTTTGCTGCAGCAGCTTGAGAAGCAGATTGCCGTCAGCGAATTGCACAGATTGAGCCAGTGATCCTCATCTCCATTCTTATCATTATTTTTGAGTTTGTGAAAATAAATTTCTCTATCATTTTCACCGGCGAGTCTGAGGAGCAAGTCGCATTGTTATGAACTGAAAGTCTGAGAATATCACCATAAATTATATCAACATTAATTCATATTTATATAGTTGTTGATTCCTTTCCAATGTTTGGCACCATACACAAGCCGTGATGCCCCTGTTTCTGCGGTTTAGGGGGGGGGGCAGTGCACGATTCTCGAGCCTTCGGT
>OX_Smed_1.0.00066
AATTTTATTATCCTTAGCATTATCCCTTTATTGTTTTGAATTACATATTGTAAATTGAACTCATTTTGAGTTGCTGTTATGCCATATAGCAATAATAAGTTAATAATACATTCAGCTAATTGCTACTCTTAGAAAAGAATTTATTTCCAGATTTACTAACATTATTCTATCGAAAAGAGAAAGACGAAGATTGCAAATTGTGCAAAAAGAGGGTCGAATTCTATAAAATCTCCATAAACAAATCTCTGAATCCGGCAGTTATCCAACAGAAAATGATTGCTGGATGCGCTATTTACAAATTGTCATTGAAAACCCAATGTGTTTTCTTTTACAATACTGCTGGGTTTGACGTCATTAAGGCGGTGTTGACAAATGGCGAGTCTACGACAATATGCAAATTAATGGACTTCTGTTTGGTGGATTCCGAGATCGAAGGCTCTCATCAGTTTTTGGATTTATTACAAATGCTTACATCCGGAAAGTCCGAGAAAAAGTGTCAACTTTGCATTTCATCCGTTACGTGGTTAGAGGAAAATGTAAACAAGGAGAATAGCTCAAAATTCGTGCAAGAACTGATGTTTGAAGTTTGCAGCGTCCTTTACCAACGATATCAGCGCATGTGCGTCAAATACTTCTCGACTAGAGGCCTTCAGCTCATCAAGGACGTCCTGAATGATGTCGATCCCAACGTGAGTTGTCAAACCCAGAAACTGTGTCGGAAAAGACATTCTGAAGTGAACTTTTTTGCCAGAGATCATGAAATTTTCAACAAAATGTGTTTATTTCTGAAAAAAGTAAACATAAATATTGAAGGTTTTCGATTTAACAAGAAAATTGAGCCAATAGCCAATAATATTCAAAGAAAATTACAATATTTTTGCCTTGCCTATTCCAATGGGCAAAGTGTGAGTGCAAGGCAATTATATAGCAGTCCTTATCTCAATGACCAGTGCAAACTGTGCAAAGAAATCGTCTACATCGTCAACCAGTTGGCCATTCCATTCAAGGATGAGGAATCCTTAAAGCGCGCATTTAAGGTAGTTTGCAAGCATCTACCGACCTCTTTACACTCGGAATGTGTAGCCTTTGTAAACAGATACCAAGTTAGGGTTATCAAGTTATTCTTGCAAAAGGTTCCATTTGAAGAGATCTGTCAGAAAATAAAACTTTGTTTGAGTTTCCCAACAAAAAGTGATAACGGTTATCTACGATTTCCTCGTTGAAATGAAAATATTTTCTGGAGACTCAGATTTCAGTTCCAGATTTTGATAAATCTTTTTAAATAAAATATATTATAACTTCTTTTCAAAAAAGAAAAAAAAAAAAAAAAAGGGCGGCC
>OX_Smed_1.0.00067
TTATTAATTAACGTCAATGATCAGATCAAAATCCATTCATGTGTTGCGACGGATCAATAGATTTAAAATCATTAAAAATTCAAATTTTCTGACACAATCGAATAAATAGTGTGAAATCGATTACAAGAATATAAATTAACAAACAAGGTCAATTGATCAATTGAAAAATAATTTTGTTTTAGTAAGTATTTCGATCCTGCACATGTGGCACTCGAATATCTGATCAGCACAATCAGAGCAGCACAAATGGCCGCATTGAAACACCATGTTCAAGGGTTTATCCATGCAAATCGTGCACGTATTTGCTTCGTTCCCAGTAGGGTTTATGTTGGTTGGTTGTCTTCGGTGAAATTCCTCGATTTCTGCCTTGGCATCCATATTGGTGCACGAATCTAAAATCCGTCGGCCGTTAGACGTAATCTTATAAATATCTCCACCGGACCTCATTGCAGATTTAACTGCGGAAATCAATCTTTCATGGTTATGTTCATTATTGGAAATCGATAATTTCTCCATCAATTGTCCCAATGCTGATTTCCCATTTGTGTCTTCACAATCCAATTCTTCTGACTCGTGAATCAATAAATCAATAAGATCTAATTGATCCGCTTTAATTGCCAATTGCACAGCTGATTGATTTCTTCGGTTTTTTAGGTTAACAAATTTCTTTTTATTGATGGACTTTAATAAATTCTTGGCAAACAGAAATTTATTCTCTTTGATCATAAATGTGAGCAAAGTTTCTCCAGTTTCAAGTTGTCCAGGCAGCGATATTTCTGTCCTTACCAAGTGCTTAAATAGCTCGTTCTCATCAGCATTTACAGCATCATAAAGAAGGCTTTCCAAAATTGATTGCTGGAGCTTGGGACTGGATTTATCAAATAGCAATTGAATCAATTTATGCTCAGCTCTACATAAATGAAAAATGTTTCTTGTGATATTGGATGATAGAAAATTGTCGGGCAAAAGCTTAATCAATGCTTCTGCATATTCAAACCATTGATTTTGGAAAGGCAATTTGAAATCGATTGAGATAAAATTGATCAATTTAGTATTATTGGATACGAGTGCAAGCATTAATTTTTCACTTCCGATATTCGCTGCCAATTGAAATGCAGTGATTCCATTGGATAATTGCGCACTGACGTCAGCTCCACTTCCAATCAATACTTTTGTGATCTCGATTGATTTATTCAAGTTGTTTTCATTAGTAACTAGTTGTGCATCATTAAGCATCTCAAGCAACGGAGAATTTCCAAAATTGTTTAGAGTGTTGACATGTGCTCCAGCATTGAGCAGTGAACTGCATATATCCGGTTTGAGGCATTTCGATGCCAGATGAAGCAAGGAATTGTTGTTCCCATCATGAACATTTGAACTTCTTAAATCGAGTCGGTCAACAAAACATGGAAAAAGCGTCCCATGAAATTTCATTGACAAAGTTAGCGCGTTTTCAGTACAAGTCAGTGAAATTATTGATTGTGCAAATGGAATTGCGGGAGCATTTTCTTTTCCAGAATATTGATTAATTATCTCAACAGATCTCATACAGTCTGCACCCCGATTCACTAATTGTGCACAAACATTTACCATGCCCCGAATCACTGCACAATGTAGACCAGTCAATCCCATAAATCCAGTCTGATCAATATCAATTGATCGATTTATCAAATATCCGCATTT
>OX_Smed_1.0.00068
GAATATTATCAAATATTCCACTGAAAGAAACACATGAAGCAGATTATAACAATAAAATAAAAAGATTTGTTTTATTTAGTTAAAGAAAACTCATGGGAATAATTACTTGTCGGATAAGTGAATTAAAACACATGATAAATATAAAGTGATAAACAATCAAAAATAGCAACTGTTAATAAGAAAATTTAAAGTGAAAATTCTACGGCAAAAAAACTTAAGCAAAAGTCACTTGACCTTGAGATTCTTCAAAGGAACAAACAATATCATTTTCTGTGAGAGGTGAGAGAGTAAATTCCGGATTTTCATAAGGAATTGTAAGGAGCACTTTATCTTTAACACAGTCAATAAAAATTTCATCTAATGAAGTTTGATAGACGGTAAAATCAATAATTAAACCATCAACTTTCATCTTATGAAAAAAAGTAAAAATATCAGATAATTTAATAAATGATAAATCGAAAGTATAGAGAAGGGTCAGAAAGTTTTCATCTTTGATACTTATTCCGCTCCTGAAATTTTTTTCAATCGCCAATTTCACCTCTAACCGATGACTTATTTGGCATTTTCTCGAATACAAGTGTATCTTGACGTAATAATTATCACCGAATTTCGATTTCAAATGCTGCACGCTGCCCAGGCATTTCATTTCTCCATTCACCATTATTGACAGCCTGTGACAGAGAGCTTCACATTCTTCCATGTTATGAGAAGTCAAAATTACTGCGATTTTATTTTCATTTGTCATTTTCTGTATCACATTCCATAGAAACCGCCGAGCTCCTGCATCCATGCCGCTTGTTGGTTCGTCTAGAAATATCACTTTCGGATTTCCAATTAAAGCGATTGCAGTTGACAGTTTCCGTTTATTTCCTCCCGACAGATTTTGAGTCAATTTAGTTGCATGAGGAGTAAGACTAAGATTTCTCAAACTTGTGTCGACAACTGATTTAATTTGATTCGACTCAATTCCGCGAATTCGACAATAAAAAGTCAATTGTTCTTCACAAGTTAATAAAGCATGTAAGGCATCGAATTGCGGACAAAATCCCATATTCCTATGAGCTCCAATCATATCACTAATTATTGACTGACCATTTATGAAAGCATTTCCACGAGTTATCTCTTCTTCCCCGGTTAGCATTTTAAAAGTCGTTGTTTTACCCGCTCCGTTGACTCCTAGCAGTCCGAAACATTCGCCTTCTTTAACTCCGAAACATATGTTATTTACAGCAAGTTTGCGTTTCTCACTTGACAATGAATCCGCAACTGCTCTTTTGCAACACTTGTTATTTATATTCAAAGAGGGATTATATATTTTAGTCAAATTAATTACTTTCAATACATCAAAATTTTCCTTTCTTTTGGTCATTCTTTCTCTTTCCAAAAACACATCTGCATCTTCTTCGTGTTGAAGTTCTCTCTCTTTTAATTTATAATTCTTTATCCTACCACAAATACTTCGATTAATTATTCCACTTTCAATCGTGAAAATAACAAACCACCAAGCAATGAATAAAATTATTAGAGAACATAATTTCTGTCCGGTGGTTTCCCAACCAAACGGATCATATGTTACTTTCCCCCCACTAATATTATACTGTAAGTAGTTGAAGGACAAATCCATCATGCCTCTTCCAAGATCATATTGAGGAAAAATCAAAAATATTTTTTTTAACACATCGTTCGCTGGCTTCAATGATGGATCATCTACTTGTAAAAGATCGAGGAAAAAAGTTGCAATCGTAGTTATAGCTCCAACTAAAAGATTGTAGGCGTCAAGAATTACAAAAGCGGTGCTAGGATTGGATAAGACAAAGCTAAATGGATACATGTGAGGAATAATGGCCAATCCGTAAAAAAGTAGAAGAACGATAAATGCCCCTGCGTTTTGAGTACCAATATAAGACTGGTAATTGAACAATACAAATATTACCAGAACTATTGCAACCGGAATAATGTATTTAACCAAATCCCACATGAAATTGGAAATCCAATACAGATAAGGGTTTACTCCCGATACAAACTGTTGTCTCTTTGCTCCAGAGATTCGTTCTTCGATCAAAAATATCACAAAACTTGCTGGAATGAAAGACAA
>OX_Smed_1.0.00069
AAATTTTTAAATGGCAGATGAACAAATATATGTTAATTCTGATTGCCAAGATGAAGTTAAATTGACAGAATTAACAACTCTTAAAGTTATAAATTTGTCACTGTTGTATAATTCATAATTCCGATATCAGGCGAGTTATGAGTACTTAAATAAAGCTTATCGGGGCAATCAAAAATCTTTGGAAAAAGATTATCAATCAATGGTTAAATCAATAGAAGATTACAAAAAAGCGAATGATGCTGAAAACGCTCAAAATTGCATTGGTTTGTTTTTAGAGAACGTATCGAACTTAAAACGGAAGGCTGAAACGATAATCGCAGAGGAGCTAAATTATACCAAAACCTGTAAGATCAGATTAGATCATTTATTAAATTTGTCTGTCAGTAAAGGAAACGATTCAAGTTTCCTATATGAGAAAGGCGACAATATGCAACTAAAACGAATGGATAATATTGATTCAACCGTTAGATTTCAGCGGCATTTAGCTGATCATTTGTTTGCTCAAGGTTATTGTAACACTGCCGTTGAGTTAGCCAAATCAATTAATATCGGCGAGAATCTCGAAGACAATATCGGGATGATAGAAATTTATCAAGAAACCCTAGACATTGTGGAAGCATTAAAAAAAGGAAATTTTTACCCAGTTGAGCAATGGCTTCAATCGATTCAGTTCAAATATAAAAAAGGCGATGTCAAAAATTCATTCGAAAGCGACCTACAGATCTTCAAGCTCTATTTGTTGATCAAAGAAGGCAATTGGGAAAAGGCAATTAAATTTGCTCATTCGTTTTGCGACCCGAAGATGATTAATGAGGACACAATGGAGAAGCTAAGCAAGGTTATGACGCTGGTGGTATTTCGATCATATGATGAACTAGTAGCTGCTGCACGTAAATGGGATGTCGATGAAGATTGGATTGTTCAAAGATTCCATTCATTTATTTTACAGTTCTATGCATTTTATCACGAACCTACAGTTTTGTCATTGATGATCAAGACCGGCATAGCTGTCAGAAAGACTGAGAATTGCTACAAACCGAACATGAAGAGAAAAGAGTGCGTGGTATGCACAGATCGAGTGAATAAAATTTCCGTGGATATCCCCGCCGCTAGACATGACCATTCGATTCTCGTTTGCTGGAAAACAAGTCTAGAAATGAACGAAGACAACCCTCCAGTTGCATTTCCCAATGGGTATGTTTACAGCACAAAGGCAATTCCCGAAATGCTCGACCCAACTGACAACAAAATTGTTTGTCCGAGATCAGGATTCAGATGTAAAGAAAGCGAATTGCAAAAGGTTTATATTGTTTGATGTTCTCTGTGTTGATGGCCTATTTTTGTTTGAATAAAATGATTCTGTTATTTAAAAAAAAAAAAAAAAAAAAAAAAAGGGCGGCC
>OX_Smed_1.0.00070
AAATATTATTTTTCCGAATTATTTTATTAATAATGATTATTATTGTCAAAGTAATTATTTTATTTTTAATTGCTTTGAGTAATGCAAATCCAACTCCTATTGTTATGTGGCACGGAATGGGAGATACTTGTTGCAATCCGTTAAGTTTGGGTAGAATACAATCTTATATCGAAAAAACTATTCCTGGAGTTTATGTTTTATCATTACGAATTGGAGGAAACTTTGCTGAAGATTCTCTCAACGGTTTCTTTATGAATGTAAATAATCAAATTAAAATGGCTTGCGATATTATTGCAAATGATAGTAATCTACAAAATGGATTTAATGCTATAGGATTTTCACAAGGTGGTCAGTTTTTGCGAGCTGTGGTTCAAAGATGTCCGTTTCGTGTATTCAATTTAATTAGCATAGGAGGCCAGCATCAAGGAGTGTTTGGTTTTCCGAACTGTCCGTCATCAGATGAAACAATTTGTAATTTAATTAGAAAATTGCTGAGTTTTGGGGCCTATGAAAACTTTGTTCAACGACATTCGGTTCAAGCAGAATATTGGCATGATCCTTTAAAAGAAGATATTTACAAAGAAAAGAGTATTTTTCTTGCTGAAATCAATAATTTACAAAAATTTAATATGACATACAAAATAAGATTGTCAAATCTAACCAACTTTGTCATGGTCAAGTTCCTCAATGACACAATGGTCATTCCCAAGGATTCCGAGTGGTTTGAATTCTACGAGCCAGGCCAAGAAGAAAAAATAACACCTTTGACAAATAGCACCATATATACGCAGGATTTGTTGGGATTAAAACAATTGTTCGATACAAATCGATTGAAATTTCTATCTGTTGTTGGAGAACATTTGCAGTTTTCAGAAGAATGGTTCGTGACAAATATAATAAAGCCATTTTTGTCCAAATAATTAAAGGAAAATTTCGATTTCCAGTTGATGATTGTTATTTATATTTTCAGATTTTTTATGAATTTTTATGTGATTTAGTTCTTATCGATACATTTGATACACTTTTTTGTTTTAATCAGTTAATGAATCCCTAACATTTAAACATTTAATTTGTTCTAAATTTGATTAAAGTAAATTTAAACAGCTT
>OX_Smed_1.0.00071
CTGTAATATAAGTTGATTTATTCATTGTATAAAATGCTCAGCAGCAAATAGCAATCGATTTATTCTTCAAATCTCAAACAAATATCATCCAATCACAAACAAGAATAATTAACCAAAAAAATTATATTAATATTATTAGTTTATGAGCAAATAATAAACTGTTTAAAAATCTCGAAGAAATCCATAATTAATATTAATTAATTATTTCCATAAGATTTGTGTAGTTTATTCATTTCTTCTTTGGTTAAATCTTCATTCATTAGCTCAGCTAATTTATCCAATCCTTTTTGATATTCTGTTTTAGTTTCACAATTTGTGGATTGAATATTGGCATTATTTTGCCGATTAATTTGATCCGTGCTTAATTTCGATGAGTTATCAATTTCTCGTTGAGTTGATTTCATTTTGTCAGTTGAATCAGTTGAATGATTATCAACTTTGGCAGCAATAATATGCGGATTATAATTTGGTTGTTGTGGAGGTCGATTTATAGGAGCCAGTGAATTTGATATGTTAGATTCATTATAATTTGTAGGTATAGGGATAGTTTGTTGGGGTTGATAATTCATTTGCGATGGATTGAAATTCACAGGCTGAGAATATTGATATGGTTGAGCGCTACTGTTATTACTATTTGGTATAATAAATCCAATAGGTGGTGGATTTCCAAGAGTGTTGAAGTTTGCTTTCTGATTATCAAACTGACTATTCCCCGCAGTCGAAAAGTTTGCCGACCACCCACTTCCCACATTTGATTGTGGAAATGAATATGGATTAAAATTATTTGAGTTCATAACTCGTACAAAGAAATATTAACTAAAATTAATTATATAATAATTTCCAAACCAATGTACAAAGTATATA
>OX_Smed_1.0.00072
GTTAAACTAGAATTTCTATTAATGAACTGATAACAAATTCTATTTCTATCCTTATTAAACTATCCAACAATAACAACGACAAATTTATTCCGATTTCGACAAAACGACAACGTTTCCATCCCGATCCATTTTCACAGGAACTGGCCGCATGCTTTCCCTTTTGGAGAACAGCTGAATACCAACTTGAAAACCCTTATCAATAAAAATAACTAATCACTCTAAAATCCCCAACTGCGCTTTGTCTTCTGTGCTCAGGAGATGTAATTCGATTGATGTGAATATCTGGATTCATTACCAAATGGCGCACTGACATAAATACTGCGCCTCCAGTAGCTGTTACGGCAAAAAATACAACACTAAATAATGCTTTATGTTTGAAAAACATATTGCTCGGAACTACGCCTGACCATTTCGATTTGATATTATCATACATTATTTCAAAATTTGTGCCAAAATTAAAAAACAAGATCGAAAAATTA
>OX_Smed_1.0.00073
TAATTTTTCGATCTTGTTTTTTAATTTTGGCACAAATTTTGAAATAATGTATGATAAAATCAAATCGAAATGGTCAGGCGTAGTTCCGAGCAATATGTTTTTCAAACATAAAGCATTATTTAGTGTTGTATTTTTTGCCGTAACAGCTACTGGAGGCGCAGTATTTATGTCAGTGCGCCATTTGGTAATGAATCCAGATATTCACATCAATCGAATTACATCTCCTGAGCACAGAAGACAAAGCGCAGTTGGGGATTTTAGACTGTTCTCCAAAAGGGAAAGCATGCGGCCAGTTCCTGTGAAAATGGATCGGGATGGAAACGTTGTCGTTTTGTCGAAATCGGAATAAATTTGTCGTTGTTATTGTTGGATAGTTTAATAAGGATAGAAATAGAATTTGTTATCAGTTCATTAATAGAAATTCTAGTTTAACAAAAAAAAAAAAAAAAAATGCGA
>OX_Smed_1.0.00074
ATTATTGTTTGTTTACAACTAAATTAAGCAACATTTTTGAACCAGCCGACTGGAAATGAGATTTTTTATTATGCAATTTATTTTCAAATGTATAATTCAGAAATATGTTTCTCCATCATCAGAATTTTATTATTAAAATTTGAAGAAAGTTAAAATGAAACGGATTAGACAAAAATGGAATAAAAAATTTAGAGCTTTTGAAATTCCCAATCAATGGTTTGGTAAACTTATTAAAGCGAAATAATTTGTAATTTGCAAATAATCATTTGTCTATATTTCGAATAACATGATTATAAATTGTAAAATCAAGTAATTAATAATTACTTGTGTGGTGTTTATTTTAATAAATGATGGATTTTGAAAATTATTTTGAGCTGTTTATCTAACCATATCTAGAGCAAAAATAATTTATAAACGAATATTTTGCATTTTTAAACATTTCATTAGAAAAATAAACTTTT
>OX_Smed_1.0.00075
AAGAACATTGGATTTCTATGATTGCAAATGAGTCAGTTTTCTTTAAAACTGTGATCGAAGATTTTTTTCGTTTTCTAAACCATTCACACAATTTTACTCTATATTTATGAAGAAAATGTCATGTTTTTGTGCCTCGAATTCATCGGGAGATTCCGTTTACTCTGGATATTTTCGATGGAGAATGGGGCTGCCTTTGCCACCGATTCCCCAAGATGAAGAGCATCACGTTTTAAAGAATACAAACAAAGATATTTTGACGGAAATTATTGGAGTAAAACACACAAATGATTTGACAATTGAAGAAAACGATGTCGACAATACACCCAGACGTTTCAGACGACGAAAGAATCCTGAAACTCTACCGACCAATGTCATTGATAGATTATTTGTTTCGAAAGATAATATCAAAGGTTTTCGAGAAAATCCAATGTATATTAATTCCTCGAAAACCATGTTTGAATTCAATGAGGATATTTCTTCACCAATGAATAATTTGAACACTTATTATCCAATGAAAGATGAAATCTTTGTGCCTTCTCAAACTGAGTCTTTCACCAACAGTTTCAGGTGTTAACAATAGCAATCTGAAATCAAATTTCAATAAATTTCTAAGCAATGTTCAAGAATATTCAGAAAGTGCAACCGAGTTTAAAATGAATGAAGATGCAGATGAAAAAAGCCTCATTAATAATTTGGTGCCTATTAAATCTTTAGAAAATATTCTTTTAAAAGAATCTAAAGAACCACCAGCTATTCCACCACATAGAAAACCGTCAACTATCATTGAAGAATCTGAATCAGATAATGACACAGTGAAGAGTGTTTTAGATCCGCAAGAAAAAGAAAATATTGAACTAATTAATTCTGACAACAGAACCAGTGAACCATCACCGAATTCATCTACAATCACATCCATACCAATATTTTCTATCAAACATGGAGACATTGATAAAATTTTATCGGAAAGTGTCGGCGAATATGATTATGCATATAATAAATCATGGTCCAAAGGAGTAGAGTTCAATCTCTCAATAAATTTATCTGGAGACAAGAAAAGTAAACGTATAAAAACTTCACATTCATCAAGCCAAAGTAAAAAAGAGAAAAACGAGGCATCCATTGACAGTATAATGGAAGACGAAATTAATATCAGTAATGATCAAATGAACAGTCAAATCTTAGAGCCATTAAATGTCTCAGTTGACTCATTTACTGATTGCACAGATGAAAGTTTACCAGTTCACAGTTTCCCAGAAACAAGTCCTATTCCTTTTCTAAAAGTGAGTAGTATTGAGGCGGATGCACTGAAACCGAGTCCAACGACATTGTCACGAAATAGCCAAGTATCCAGTTCATTTGCAGAATCAGAAACAGATAGTAGAAATGAGCCTTGGGATGTTATTCACGGCCGTTTCTATAAAGATGTAATTGCCACAAGGTTTATTGACCCGTCCATCATAAATAATAACAAACCACCATTAACCAAGTTGCCTTCGAGTGAAGAGTCAAAGGTTACATCAAACAATACTTCTCGGAATCGCACAGTCAATTCAAACACAGATTCAAAAGTAATAAAAGAAAGTCTGAAGAGGGTTCATATTAATATAAACCCAAAGGTTCCATTGGAAAAACAGCCATGGTATCATTTCTACTTGACCCGATCAAAAGCTGAAAGTTTATTGTCTAATCATCCGGATGGAAGTTTTTTAGTAAGAAGAAGCGAATCGAATAAAAATGCATATTCATTAACAATAAAGCACAATGGAAATTTCTTGCACATGAAGATAACAAAAAACCATAAAGGTTTCGTTCTCGGAGAATATAGCCAACCGTATCAAAGTATTCCACATATGTTATATCATTACTGCCTTACAATGGTACCAGTAAAAGGCGCTGATGCGGCTAGTCTTAGGTTCGCTGTAACCAAAGACCAGATTTGATTTGAGAAATGATTCCGAAATGTATATATTTCTAGACAAATAACTAACTATTTTCTATTTTCATATTTCCGATCCTTTATATGGCGCGACTGTGTTTTGATTAACAAGTGCCCTACGATTCGATATTATTATTATTATTATTATTATTATT
>OX_Smed_1.0.00076
GTGAAAACATAATTCTTAGAAATCGCAAAACGGAAAATGAATAAATTTAGCAGAATTGATGATTCAACTGATCCAATTCTCCAACAGCCCCCGGAGTATCCGGGAATTTCCACACATCAAACCTCATATGTCGGAAATCACGGACAAACGACAGTAATTATTCAGCAGCCTAGCATTAGCACCGGTGGCCGATTATGGAGTTCTGGAATATGTTCTTGTTTTGATGACATGGAGTCTTGCTGTTGTACAATATTATTACCTACTTGTTATATAGGGAGGTTATATTCACGATATAATGAATGCATATGCAGTTCTTGTTGTATTCCGAATGCCTTATTTGCCTTGAGGATCCAACATAGAAATCGTCACAAAGTTTCTGGAACAATTTTAAACGACTGTATGACAGCGTCATGGTGCTATCTATGCGCAGTTTGCCAACTGAAGCGTGACATGGATTATGTAGTTGCCACCAAGGGTTCACTTGCGATGTGAATGAAAAATTATTCCCAAATTTTTTATATTAACACAAAATTTCAATTTTGATTATTTTTATTTCGATAAACTTTTAATGTTTTTGAATTTTATTCGCATTATTTAACATACATAATTTTAAATTTTATATTTATTTTCAGGAAAATCTTTTAAGATTTTATTTTGTGATTTTATGTCAATTTCCTTAACCTTTATTTCTTTTCCTGATAATGGATACTTATTATATGCTT
>OX_Smed_1.0.00077
TTTTTTTTAAAAATATTAATGTATTTAAAACACTGATACGTCTACATTATTCGACAAGACACATTGACTATTCTACAGATGAAATGCCGTCGCCATCTCGAGATAGCAACGTAAATTTCTATAAAAATTTCATGACAAATATAATATAAATGCTCACTAATTTCAATAAAAATATTATTACATATCGCTGAAAAATATAAATACAAATTTTATAAAATTAAGCTAGAACTAAATAGAAAATGCGATTTCTAAATTTTTAAATTCAAATAAATATCTTAGAGATCATTACAGACAACAAATAGATCTAAAATCATATTATGCTAACAATTGAGATTCATTCAGTTATTCCTTCTTTTGTAATCAAAATTTCCAAAAATCAATAAGTTGGTGGATAATATTGCTGGCCCGCCATGCCTCCACTATTAAATGGTGTTTCATGGTAATTGGAACCCAGATCACCTGTGGTATCCACACCAGGGTAAGCAGAATAAGGGGCCGCGCCTCCCATCTGATCACCAGACATGCCCCCATCATCTGTGCCGACCTGTTGTTCAATATTTGCCGCAGGTTCAAATGATCCTTGCAAACCCAGCCTAAATCTTTTAACGGCAAAAAAGGTAATTCCGGCCTAAAATAACGCAGAATATATAAATCCAGAATACATGCCAATAAACAGTTTCAAATACGTAATCGGTAATACATGACTGTCTAAGCAAGGGCAGCGTATCCCAACGAAGCTTTGAAACTCTTAACAGTGGGTTACAAAATATTTCAGTATTTATTAATTCAGACTTGCTTTATAAAAACGCAGTTTTCTCAATCAACAAGACAAAAGTAATAATAATTGTACAACAACCAGGACAACTCAAAACATTTATGGGTCTTGAACCGTTTGTGAGTATAGACATCTCTTTCTATGAAATTTCAGGAAGTGTCTTAAGGAATCGAGCAAATGATTACTGAAACGTTTATAAGCCCAACAATTTTTAAATTTTACATTATTACTACAAGTTACAGGAAGGGTGAGCTCAAATTCAATTTCCCTATTCGTTGAACCGCAAAAGATATAATAAATGCTATCATTTAGATCAACCAATTTTCTTTTGAAATTTGTAGATGGTAAAGTGAAAAACCTTGAAATAGTCGCGATTACTTTCTTGAAGTGTATAATTGGTATAGTTCATACTTGGAGTCCCGATTCATTCTATGTCATATTCAGCAATGCTCATAAATTTGAAGAGTTATCATCAAGAATTAAGGGTACCAAAAATACTAATATTCCTTTTTTTGATTTTTGGGCACTTTGTTTGCTCCTTTTATGACGAACCCAAATAAATTTATTAAAGGTGTCACTCGTATATTCTAACAGCATTAGATTAACACTTCTTCGACAAATAATATCATGTTATAATGATCAATTAACAATCTATATTCTATAATATCGGGAAATAGATAAAGTGTACAGTAGCCGAAACTGTTGAGCGGAAAGGAAAGCAAAACTACAATTTTTTACGATAATCTCAATTTCAATTTTACAAGGACAAACCACTAAATTTAACCACCAAAAAATGTATGCTAAGCGTTTAGTGAAATCGAAATATAATTATTTAATTTGATTTACAGAAACCAAGGTCCAATTAAAAGCATTTTTAAGTTGAAGGTGAGTTTTGTGTTTTATTTTTTAGATTTTTTATATTTTTAGGTAATTTTAAAGATAAAAAGTTAATTAATTTTTTTCTTTGTTAGGTATGAATTTTAAAATATGAATAAAATTAATTCATGATTGCCCCCCATGTAGAAAATTAATAATTTCATATTAAAGAATCTTACTAAATAAGTTTTATTTAATTCAAACAATATTCTAAAGTTCATACTTACCTAAATCAAAATTACCTAAATATATAAAATTAATTAAATATAACGGGGTGGGGTATTGCGAAATTATAACCCATAAATTGCCATCAATTAGGTATTATGTAAATATCGCCACTGAGGTACTAAGATATATCTAAACCGTTAAATGCTTAAAACGCGAAATCACTTGTTCGAATGCAGTAAGGAAGGTATGTACATATTTCGGATTGAAAATTAAATTATGGTTTTTACTATTTTTTGATAAACTATGTTGTTTCTATTATTTAAATTATTTTTTAAAATTATTAATGTAAAGAATTCTTTATGGGTATTCCTAAATATAAATAAAAACAATTAAAAGTATAGCACACTCTAATTGCCTTAAATTATTTACTTCTCAAGGAATAATTT
>OX_Smed_1.0.00078
ATTTAATTTATTAATATTATTATTAACTTGAATGTATTTATTTTTTTTATTATTAAGTTTAGTTATTAATATTCAATTGCTTATTAAGCAAATTTTTATTAGTATTTTTTGCTTTATGAAGCACTTAATCTACCAGCCGGCATTTGCAATACTTCGAGCATATGAAATCTCGTTTACACGAGGGATTGGTTCTGGGTATTTATTAAACCCATAAGTAGTTCGATCGGATGGATTTTCATTACAGGATTCGTTTCTCAAGTCGCTGGCTGCTTGTGGTATTGAAATAACTACTTTTTTAATGATTTGTCCATCTGTATATTCATTATTCATTTTGTCTTTTTCATTTATATATTTTTTATTTGTGTTAAAAGAAGAGCTATTAAAGCCCATTTTTCGGGGGGTCTGAGATCCATTATAAACAGCCTTAATGGCTGGGAATTCATTTTCATACATGTAATCAGGTTGATTGTAATATGGTTTATTTATACAATTATTATTTGTATTATTATTCATTATAAGGGGGCTCCAATTCCCTTTTTTATATTCATCATGTCTAACATTATTGAATAAAGGATTAACTTTATTCCGCATGGCATCTTCGAACGCAGTATCATATTTTCTATTAAATTTGTCTTGGTCGGGTCGGTAGTTCTCAGGATCCATATTATGCTTTGTTTTTGGGTCATTTCCCAGCAGATGCCGGCTGTTATGATAGTTTGGCGAATAAACAATTGGC
>OX_Smed_1.0.00079
ATGGATTCTATTAGAACCACAGCACGCATAACTCACATGATTTACCATCTGGAAGAGACGAATCGTCCGCAGAAAATAGTTCCTAGAATAAAAGTTGACAGAATATGAGAAAACTCGATGGTAGATTCCCATAGTTTTTACAATCCATATTTAGATTGCATCCATACTGCGGTAGAGATCGAGGAAACAATTATGATAGGCATAAACATGCCAACATCTTATATGAGTTGCCAAATACTTGTCGAAGTTGTCGTAATGATACTAATGATTAACAGATCATTTTGAGAAAAGCCACTGTATAATATATTCCCAGTATAGTTGAAAACATTCCCCAGAACTGCAAAATATCCCCATATGCTGTATAGTACGTTGTATACCAATTTTTTGAAATGCTCCTTTGATAACAACACATCGAAATTATCGTAATAACATTGTAGTAACGTCACATAGTTGATATTTCTCTACCAAATAAGATAGGTTATGAGATTTCAAAGATTTAAATTCGCCTCAATGGATAAATATAGCACCATCTATAATTTCTGGCTCTATAGTGATAAATCGTTCATGTTTTGGCTGCATTTATCGATGTTCATACTTAAAAATCAATTCCAAAGGAAAATATCTATATAATTTATTAAAACTATAGAAACTTAGCGTCATTTGTTCTCTATTAACCCTAGAAAGATAATTATATTGTCTAGTACGGAACAGTCAGCTCAATATCTCCACTCAATTTCATGGTTTGTGATGACATAGATATCACCGTATCGTTTGTGCTCTTTATATTCTTTTTCTGATTTTCTGATAACTGATCTTCCATTATCATGGAGGCTGCTGCTCCGGTATCTA
>OX_Smed_1.0.00080
AACTACAAAACTATGCTTTCCCACAATGTACAAAATCGCATTTTTGAAAAACATTTGTTAAACAACAAATTTCCCAATGCAGAGTTCAACTTCCATTATGAATCTAAATTTTAATAATTGTAAGAAATCATAAATTATATGTGAGAAAAAGCACAAATCCAGATATAATAATTGGCTAGAAAAATTATTATTAAGGCTTTTGTTTACTGAGAATCATTTGATTAAGAGCAACTAAATGTTTCGCTTGTAAAATAGTTGGCATATCGATCATGTTATTTCTAAACGAGAAAGCACCTTTATAATCTTTTTGACTTTCATATTCTTTGAGCAACTCAGCAGCCCATACAATTTTCTCTTCCGGCGGAGAAAACAATTTGTTTACAGTTTGTAATTGTTTAGGGTGAATTACCTGCTTTCCTACAAATCCTAAACTCATTCCAAATCGACAATTATTTTCTAACGCTTCAATATTGTTGAAATCGATATCCACCATATCAATCGGAAGAATATTATGAGCTTTAACAACCGTAACAAAATGCTGTCTGGCATATAAAACTTCTATATTAGTCGGACTTCTTGAGACTCCAAGTGTACTACAAAAATCATCAGATCCAAAAACAGCATGATGCATTTTAAAACATGAAAAATTCGTTCGATGTAGAGCCTCGCATGTATCATTCAATCTACTGATACCCAAACAACTTTCTATCATCATTCCCAATTCTATCGGGTGCTTGAGATTCGTTAGATTTATTCGCTTTTTCAAATTCTCATCCAACCATATTAAATCTTCAATACTTTCTACTTTAGATAAATTTATCATTTGAGGAGATTCATATGAAGAAATTTCCAAACATTTTGCAATCAAATCCAAATCTCTTTCAATCCATTCCTTGTTTTTAATTGAGTTAATACGAACACAAAACGTAGTCGTGTTTTTGTCTTTTAAAACTCCAGAATTAACTATAGAAATAAGATTATCTCTCGCTGTATCCTTTGAATTTACACCAACGGCATCTTCTAAATCAAACACTGAAATATCTGGTTTGTCGGGATTAGTTGGAGAAATTAATTTGTTAATCATTTTTAATTTATCTCAGTTTCGATTGCAAATGAAGTATTTTGTTACTTTAAGCAGTTGTTTCATTTTAAATTAAGGTCACCAAATTAATATTATATTACTATTCCACGCATTATTTACTAAACCACGCATTGAG
>OX_Smed_1.0.00081
AAAACTATTAAAAGAAATCATTTCAAGCTAACAAAAAGGATGATGACAATTTATTTGATATGCATTGTAATGGTTGCAATTTCTGTGACGACCGCATGGGATCCACCAAAAAAACCAGCCAGATCGCCAGAGGTTTGCCTTGATGTCTATAAACCGGCAGCAAAATTGTGCAATAAAAGGTTTCAAGATTCGGAAAAGTATTGTGATAATGTCTACGTTACCCTCAATAAGCTTTGTGAAAACAAAAGCAAAGTCGTTTGCGGTTTATATTACGTTAAACACAAAATTGCTTGCAATGAAAGACAAGTGGCATTCTGGGCTATCTGTGGACCGATTTATAAAGCGCTTAATGATGGATGTACTTCAGTTAAGGAATTGGAAAAATCAGATATTTTCGTCGATGGTGCTGTTGATTTAGGAGTGATCTAAGTATGATCCAGTTTTTTTTGGCAATAATTTATATATGAACGTAGATTTAAAGCAGCGAGAATATTTCATGTACGCAGAAAATTTGGAAAAGCAAATGTATTTGTGATGTTCTAAATAAATATTTTT
>OX_Smed_1.0.00082
ATGAAGACAAAAATTTATTTATTGAAAGCCATAAAACACATTTAAAATAGAATTTTCTTCACAATCTCAACCATTTTATTCTGGATATTATAGGCCGATGCAATTTCCGCAATGTCCTCCCGAGTGACGGCTATGACGAGTTTGGAAAACATACGGAGATCTGTGGATATCTGCAAACCGAGATCTTCAACGACGCCGATTATGTAATTCATATCTGCTTGCAATTGATGTTTACCGTTGATGGACAGTTTGGAAATGCTCAGCCATTGATCAACCAATTGCATTAAACTGCCGGACACTATGCACTCCAACCAAACATGAGCTACTGGGATGTTTGTAGAGGGCTGACTGCTATCGATTTTCATTGACTTATGCTCATTATCCATCCAACCTATGAAGAATGCATCACTCATATGAGGCAGTTGACCATTTGTAATAGATTCCTGATAGTATTTGTCATTGCAATGGAAAAATGGTTCTAACTGTTGAGGCAATGTCATGAAAAACTGTCCAATCTAGATACCAAAGAAAACATAAGAAGCACAAGTATTTTCCGTATTTCAAGATCGATGCATCCCAGCGCACTCCAGAAAATGTATATTTAAATTTAAACCTTTTTAACAGAAGTGCTCAATCGAACCGATAATAATAAACTTTAAAATAACTTGTAAAAAGACGGAATCATTTTGTTGAATTTTGTCGTGCTTGTGTCTGTGTGTTTTATTCG
>OX_Smed_1.0.00083
ACTTTTAAAAAGAATTAATTTGAATTTTGAGTGAAAGAAATTTAGATCGCTGTGCAATAAATATTTTGCGGTAAAGTTAGTTTTTTAAATTTAAAATATGAAATAAATATATTTTTCTGGAAAATTCTATTTTCTAGAATTTATGACTTATCTAAAGTATGCATCCTTCTTGGTTTTGCTGATGTCTTTGACGATGTATTTTTTCGGATATGTGCCAAAAACATCTTATCCTAAACATGATCTTAAAAATCGATTATTCTTTCAAAAACAAACAATTGACAAAGTGGTGCTCATTGTTATAGATTCTCTAAGGCCTGACATGATCTTCGAAAAAAGGTCTTTGTGGCCCAATTTGATGGGCATAATAAACAAAACTTGGGTCTACTCAACAAGAGCAAATATTCAACCCCCTAGTATGAGTTTAGCAAAAATAAAAAGCATTATAACGGGAGCTGTTGTTGGATTTATTGATGTTATATTTAACACAGATTCGGGGAAAATAAAACAGGACAATCTAATTGATATTTTAAAATCATATCGAAATTTTGTGATAAACTTTTATGGGGATATTACTTGGATGAAACTGTTCCCTGACCAATTTAATGTTCGAGATCCAACGACTCCATTCTTTGTTAGAGATTATTTTCAAGTCGATTACAATGTTTCCAGAAACATCCCGAACATTCTCTCAAACTACAAATTATGGGATATGGTAATTATGCATTATCTTGGAATCGACCATATAGGTCACGCAGAAGGCCCTTTCAATAATGCAATTGAAGAGAAATTATCAGAAATGGATAATAAAACCATGACATTAATACAAGCACTATTTAAAAAAGACAAAACTAACAAAACACTTTTCATTCTAACAGCTGATCATGGAATGAGTGACCTAGGAGGTCATGGTGGCTCATCAAAAAATGAAGTGAACGTTCCGCTTTTATTTTTCAATAAAAAATTTTCAAAGACGTTTACCTGGGATTTGGATTCTTTATCACAAAATGATATTGCCCCTTCGCTATCAGTGTTACTCGGAGTGCCAATACCCGCGGATAATATTGGAGTTATCCCATTACGGATTTTGTCTTTAATTGATAATCCCATGGATCAAACGCAAGCTTTATTATCAAATTATGATCAACTTTCCAAATTGATGGGCCATAATTCAGTGGATATTGCTTCTTCCTTTTCCAGTATCAATTCATCCATTTTTTCAATACATAGAAACTGCTCATTTCCATATTTATTGAATTGCACGGGAAATCTTTCAAATCAGCACAAAAAATTAATCAATTTAATGAAACAAATTACGGAAGTTTTGAAATTTCGATTCATTCAGCACAATTTCGTTATTTTGGAAATTGCACATTTTCTTGTCATTTTGTCTTCTTTGGTTTCCTTTGGAATTTTGTTGATGGAGAGCGGGATTTTTATTTCTGTTGCTGGTGTTCTTTTTGTTTTGTCGATTTCATCGATGCTTCTAACATTTGTCTATATTGAAAATCTGGATAATTGCAATTTTACGGCCTTTAAAATTTCTACAAGTGCCTTAATTTTCATTCTTACTTGCCATACTTTAATGGGAGCCAAAATATTTATTAAAAAAATCTTTCCTACAGATTTCAATATTTTGTCGGAGGAATTAGTCATCAAATTGTGCCTGATGTTCAATTTATTCGGCTCAGCAATCCCAGGATTCATTAAAGAAGAGAACCAAGTCTGGTGCTATTTGTGCAGCACTCTTTTACTGTTGTATCTTTTCAAAGAGTTTGCGACGAAGAATGTTTTGGAAACCGACGCGATTTCAGTTGTTAAAAGCACATATTTCGCAACATTTATTATTTTAATATCAGATCGATTTCTAAGAACTCTAAACAGAACGGGTGAATTGTGGTCCCATATTCCAGATTTCGGTGATTGGCTAGTTCGAAAAAGCAACACAAATTATTTGATGATATCAATCGGTATTTGTCTAGTCATTGTGGTTGTAATATATTGGGATAGAGAGTCCATTTTAAATTCTTTTTTCTATATATTATTGGTTGTGCTCAATGGAATTCACAGATATGCTGATATTAAAGGATTACAAAGGATATCTGACATATCAGTTTGGGTATTCTATTCAATAATCGTCTTTCAAATTTTGTTTAACTTAACCATGAAAAAATTCAATCAAAAATTCAAAATTAGCAGCATAATATTTTTTACTTCATTTATTATATGCCGCAATCAAAATATTCTTTTGTGGACAGTCATAGAGATCAAAAGATTGTTTTATAGAAAGATTTGGTTGGAAGAAATCCGTCATTTGCCCTTAATTTTTCAATATCTCATTTTTAATATGATTGGTATGGTTTCATTCTTTCAACAGGGAAATTCAAATAGCTTAACCACATTAGACGTGCAACCGGGATTTGTTGGAATGACATCATTTGTTCCCCAGATTATATTTCCAGTGGTCGCAATTCACACTTTTGCCGGAAATTTCTACTGGATATTCATTTGGATAGAGTGGTTAGCAGGAGATCGACTAAAGATCCAATACAAATTGGTGGTTAATCAAGAAGCAAATCTAAAAAAATTCTCTAGAAAAAACAACCGATTCTACAGCAATAATCCCAATAACTGAACCAGATAAGCCTTTGATAACAAGTTTCGAGCAAAAGACACATTTTGCTATCATCTTTAATTCTTTCACATTTATAACTTCTCTGTTTTTACTGATGATTTATTTGTTCGCCATTCTGCATAAAAACCAAATCACCGCTTGGTCGGTCTATGCTCCGAAACTGTTGTATATGTCATTTCAAGGTGGATTTCTGCTAATTATTTACAGTGTTGTAGGGCGATTGTATTTTTTGTGAAACCTACCATATGGTACCCTATTTATAGAAAATGAAAAATTTCTACAAAATCTCAATTCCAAAAATCTATTATTAAATTAAAATCAATTAAATTTATCAGTATTATTTTTGTGAGTATTATTTTTAAAACAATTTTTTCGATCAACAAAGTGATGAATAATTTTTTCTATAACTCTTTTCATGTGTCCAATCTTTTCTATCCATTTCTCTGACCTTGAGAGGCTGGATGAGGCGGTTGTCTTCTGTTCTTGTTATTTTGTAATGACAAGTCTGTTCCAGATATCACAAGTAAAATGGGAGAATGTTTTTTTTNGATTTTAGAGATTTAATAGTTTTATTTTTATTCCCTACAATGAAAATGAGATACCAATACTGACAGCCCTTGTGTTGGCTTGTTTGATTGCAATTTTGTTTGTATGTGTTTCAAATCTATATCATGTTTAATTGAACCAATTTATCAGATCAGTAAAATATTATCTTCCTTTCCCACTAAATGTATTCTGTGATTGTTAAAAATGAATTTTTTTTTGTACATTCACTATTCTTGTTTATCGATTTCTGGAAATATTTGTCTAAAAATAAAATACTATGAAT
>OX_Smed_1.0.00084
AAGATGAATGCAAATAATCAAGGAAATCCAACTGACCTTCCTCGAATTCCCCGTCTTCCTCCTTCCATCATCGCGGTTCGTCGTCAATATGAGGAGTTAAAACAAGCGCATAGTGAACTCAAAGTGAAATACGAGCGTGTGAAAGGTACCTGGGCCCCGCCCGATACCGTCAAAGTGTTACGGCAAAAAATAGAACGCCTCACTCGGGCGCGAGATGAGTTGATTTCGGAATCCCGTGCCCAACGGTTACTGATCAAGGAGCAATCAATCGCATTACGACGCGCGTTCACGGACGTGGAGCTCCAGGCTCACGTCCCGGGGAACATCAGAGCAAGCCAATTGGGCATAATCCCGGCTCACCATCTCCCGGTGACTGACGTTCTCCCATTGACTCCTGTCACTAATCCGATAACTCCGGAAACTCCGAACCCTACCGGAATTGCTAACTCTCCCTCAGCAACATACCGAGGTCAGGGAAACCTCCGTTCCTACCACTGCTCACAGGCGGCCAAATCGGAACCGGCGACGCCGTGATCGTCGGCGGCGAGAGGAAGAACTCGCTCGGGAAATCGGAAACACTCCTATCTCAGACCGCACGGAA
>OX_Smed_1.0.00085
AAGAACAAATTAGCTTTTCAATAATGAATGGAACGGTTATACTTTGCACTTTGATCGTGCTCCTTGCGTCATTTCCCTCAGACGGATCAGGTAGGTTAATTATTTACCAATACAAGTGCTTTGTAATTTGTAATTCACTAGCTATTAGTATTTGTTTATAATTCACTGAGAAAAGGATTTAATTAATTATTTATTCTTATTTTGTTTTAATAGATGACTTGATAGTTAAACGGAAGCACATTGGTCATCAAATATTTAGACTGAAACGTGGATATCACTTTTTTAGATTGAGAAAAGACGAAAAATGCCTGATTCCTGGGGAATTGAAATCAGCAATTAAAAATGATCTGGAATCAGGATCAAACTTATGTGGATCAGACAAATCGTTTCTTGCTGAGCTGGCATCATTGTTATGATAATTACAGATACCTTTTATAATTAAATTAAATAAAGTTTAATTTATTTTATTTTGTATTACTGTCTACGTTTTTTACAAGTTTTACTTGCGCAAAACCTCTTCTGCACTCCCGTCCCATTTGAAGCCAATTCCTGTTGTTTCTGGTGGGTTACCTATTGTTGGAAATTTGCTAAATGTCAGCTCAGCCCCGTTTCAATATTTGAATGATCTTAGAGAAAAGTATGGACCGATTTATTCAATACAAATCGGATGGAAAAATATCATTGTTTTAAACAATTACGATGTCATTAATAAAAGTCTTAAAGAACAAGGAAATACTTTTTCTGGTCGTTGGGCAAATGTTTTTACAAAAGATTTAGCTAAGGATTCAGGAATTTTGTTCAAGGACAAAGAATTCTGGGCAACTCAGAGAAGTTTTACTTTGAGAGTTTTGAGAGATTTTGGCTTCGGGAAACAATGCGCTGAAAATGTTGTCTATCGAGAAATAGAGAAAATGGTCAAAGAAATCAAACTAAAAAATGGTAGAAATATTGAAACTACGAAATTGGTGTCATTTGCTACTGTTAACATGATTTCGGACTTTATAATGAAAAGAGAATTTGAAAATAACGATGAAAATATTCTTTACGTCATTAAGTCCATTCAAGATATAGCTCGTGTTGCCGATGTTAACAGTCTAGTTATGAATGTCTTTCCCATTTTTGATTGGTTTCCTAGAATTTCATTAATGTTAATTTATTATTTTCATCCAATGAGAATTATACAAACCATTGATAGAACGACTGACTTCATTGGAAGCATTGTTGAAGACCATCGAAAAAGATTTTGTCCAGAAAATGAGAGCCAGGATTTAATAGATGCGTTTTTATTAGAACAGCACAGATTGAATTCATTAAACTCTAAAAACCATTCATTTACAGACTGGCAAGTCGTTCGCTTGATTTCTGAACTATTTCTGGCAGGATATGAGACAACGGCCAATACCCTCTCTTGGACGTTTTTATTGCTAGCTATCCATCCTGAAATTCAGACGAAAATCAGAGATGAAATATCAAAAGAAATCGGGTTTATTCGTTGGCCGACAATGAATGATAAAAAGTCGTTAAATTATTGTCAGGCTGTTTTGGATGAAATTTTTAGGTATAGTACTGTGCTACCCCTTTCAATTGCTCATCGAGTGTTGGAAAACGCGTCCATAAATGGATTTTTCGTTCCAGCGGATTCTATTTTATTTCCCAATTTGTATGCATGTCATAGAGATCCTAGTGTTTGGAAAAAGCCATATGATTTTTATCCCGAACACTTTTTGAATGAAAATGGCAACTATCAACCAAAAGTAGAATTGGTACCTTTTGGTCTTGGAAAAAGACAATGTTTAGGAGAAGCATTAGCAAGAATGGAAGAATTTATTGTGGTCGTTAGTTTTTTGCAAAAGTTTTCAATTTCTCTTAGTGACGAATCTAAAAAATTAGATACCTTTCAACTTTTAAATGGAAGTAGAGGTACATTTAGAGGACCTGCAATTCATACATTAAATTTTGATGAACTTGTTCATTAAATTTTACCGCGAAGCAATTGGAATATCAAATTAACTACATATATTAATTTAATTGACAATTAATTGATGAAATAAAACTTTTTTTTGATATTTAATGTGAGATATTATTTAAATTAAGTAAATTTAAAATTCAAATTCAAAAATAAATTAATTAATAGTATGTTGTGTGGAATAATTGTGGAATTTTGAAAATCTTCTGAGCGTATTTATTTATCAAAAAATCTCCTTAGAAAGATTTTGTTTTATCTAACGTGGTTGTATTAAAAATATATTTAATTTTGTGAATTATTCCAAAGGGCAAGAAAACTTGAAAGAATATTGGAAAAAAATAGGAAAAGATGACTAGAAATATATTGAACCACAAAAT
>OX_Smed_1.0.00086
CGACGTTTAGGTAATCGTGGTGTTGTATGGGAGTCAGCTTGACGAAAATGATTCGCAATATGGTCTCGAAGTACCGTCGGTTCTATGACCGAGATAATCTGCTACGACGATCGCCCGCTAGAAGATATTTCTCCATCAGGAATTGTACGAGATGAAGTGGCTATCTGAATATTAATTGGGGACTCGGCAGAGCGGCCATTTGTAGTAATTGTGATCTGAGCAGAAGTGGGGACGGGATGAGAGAACTCCGGTTGACGAGGAGCATAGATAACATCTAATTCGTCGTCATGCCTAGAAGTTGTATATTCAGTCATCATCAAATCTGAAAGTTCTCTTAATTCCGTGTCTTTATTACTTCTCAAATTGGCCTGTAGCAGGGCGTTTTCGGCTCTACGCCTCTGCCGTCGACGGCGGTTTCGATTCGGTTTGTGCCGGTGATTCGCATTCGAATGAGAGGCGCCACCCGTTAGCGCGCTACTTTCATTATTGGTCACCGAGTTTTCTGCATTGGCCGGCAAAGGATACGCTGGAATTATATCAATTTGCTGTGCCATATTTCTGCTCGGTAGGCGAGCTTGGAGTTCTTTCTCCGTAAAGACCTGATGGAGTGCGGCACTTTGCTTGGATATCGTGATCCGATGACTTCTATTCTCAATAATGAGATAATCGGGAGCATGAGAGAGCTACGTGATCTTTTTGTAGAGTTCTTTAGTAGCTTCTGGAGACCATCAAGTGCCCTTTAGCTTTTTGTATTTTTCGCGGAGGGTGAATTATCCCGCTCGAGCCTCTCAACATATTGTGCCGCAGCCACAGCAGACGGAGCTGGCACAATTCTTGGAATTCGCAGTAAAGTCATGCTTAATTCCAGAGTACGATAAATTTCGCAGGAAATTGATGTGATCAGTTCGCAACGAGAAAAGAAAACTACAAATCTGATTTAATAGATGCGAAACATTTGTTTTCCACGGAATTTAGGTTCAGTTGGAATTCGGTTTCTACTTGGATTGGTTAATTTTCAGGTTACAAAAAGTGTTGAATCGATGCAGATAATCTTCGAGAAAATTTTAACCCTTCGAAAGAAAACTTAAATTAACTAAATTTTATGAATTAAATTAATAATATATTAAATTAGGTTT
>OX_Smed_1.0.00087
CTTACTTATTAAAATGTCTTCAAAAGTTGTTGATGTTCCTGAAGTCGAAGTCGAAGTGAGCAAGCTCGTCAATCGCATGCTCCATCTTTGTCAAGGGTACCGACAAGTTCAAATGAGATTTTTGACTGATGAATTGAATCTCATATCATTTGGTCGTTTGTTTGAATTGATCCGACAAGTCGAGGCTAAACACGTTGAAGAATTGATTCGATTCCAAGTTAGTCGAGGACAAAAGATTACTTGGTACGATGTCAAACCAGTTGACCATATCGAAGGAGCCAAACCAGTCGAAATTATTCAAACCATTTTGACTTTGGAGAAAGAAATCCATCAAATAACTACAAGATTGTGTAAATTGGCCGCTGATAAATTAGACTTGGCTTTAACTACATTCTTGGAAGATCGAGTGATTTTGAGACAAGTGAAAGTCATTCGTAAACGATCAAATCAACTGAGAGATATGTTACGAAGCGGAGACGATGTGACTCCCTTATTGACAAGCATTTTGAATGCAAGACGAGAAGTTGACAAGTTAGAAAGACGACTTCGATTAGAATCAAGTCGACGAGAATGGAGAAGAGGTGAATCGGATGAAGGTGAAGAAATAAAAATGATCGGATCAACCACTCGATTCTAGATCAGAAATTGAAATAATTTAGAACTCAATTTTTCTTCAATAAAAATAATTTTTGAATAAAAAAAAAAAAAAAAAATGCGA
>OX_Smed_1.0.00088
ATGAAACCGGATGGAGAATTCCATTCTGAATCCGTGTTGGAATTGAAAACAAATACTCCTTTTAGAAACAATGACAAATCTAAAGAAGGCGCTTACACATATATGCTGCCCCATAATGTGCTGAAGCAATTCATTCTCATTAGTGATCAGAGAACGCAAATTGCAGGATTGCTGTACGGAATTAGTCCATCAGATAATCCGCAAATGAAAGAGATCAAATGTATTGTTGTTCCACCACAAATTGGAACGACACAAAATGTTGAATTTCCTCACGAACTACCAAACCATAAGATTCTCGACAAATTGGAACCGTTGGGCTGGATTCACACTCAACCGAATGAGACACTGCGATTGACACCGCAAGATATTGCGACTCATGCAAAGGTGATTGCAGAACATGACGGTCAACGGATGATTGTTGTGACGTGCTCGTTTACTCCGGGCTCAGTGACACTGTGCGCATATAAGCTGACTCCTGGCGGGTTTGAGTGGGGCAAAACTCTGAAGGATAAATCCGTCAATCCCATTGGATATTTGACGAGTCACTTCGATAAAGTTCGAATGCTACTGTTGTATTCGTCTCCCGGATTCTTTATGGTGCCGAAATTTGGATCGTGGAATTACAATTTCAGACGTTTACTATTCTCCAATGCGGCATATGACATTACAATTGGACGCCCGTTGAAATATTATCATATGCACCATAGACCGACACATTATTTTAATTTCAATGTGTTGGAAGGAGACTCGATTGATGATGATGTTCCAGATTTTGATTTTTTTATATAAACGTTTAAATCGTTTTCGTAACTTGTTTATACTCATTCTCCTGTTTATTTGTGTAAATCGAATATATTTTGTTTACTTTT
>OX_Smed_1.0.00089
AGCGTGCTGTAATTTCTATTTTAGAGCCATCAAAAAGAGTTATTACACAATAAATTGGAATTAGTGTTATGTGATGATGAACACGGAAATAAATCTTTTGTTTATGAAAACACAGTTTTTTTAAAATAAAAGAACTGGAGGTGAAATTGGATTTTATTGGAATTCGGTTTTTAGTCGATCCAAATTCTGTAACAGACTGTGAGGATTCATATCATGTTCATACCGCACGTTTATGTATCCAAATCCAAGATCGCCACGGAAAAAACTTATGTACAAATACTTCCGGCATTCTTCGAAACAAAAACGTGCCTGGTTTCGAGATTTCACCAGAAATTTTAGTCTCTGGAGTAAAAAAATCAAATAATAATGGAATAATAACATTAAAACATTATATTCCATATTTCCCATTTGAAATTCAAGTGTTCAGCCCGACAAATAAAAAATTTATGCCTAGAAATTTGGGTGGGTTTCCTGTTAAAGAATTATCTTTTTCTCTTAAAAAAGAAAAAATAGATTTAAGAATGTTAACAATTAAATGTGAAGAATTTCAGAAGTTTTATATTCCAGAAACATTTAATAAAAATATACAGGAAAGAAAGATGAAAGAAATAGACTGCCAATTGACCGAAGGACCATTAACAAATGTTGTTTTTTCGACGGAAGAAGAAAGTTCTGCAGACTTAAAGAATAGAAAAATGTGCCTAATAGTAACATACGACGAGTATGAAAATGAGGATTTGAAGAGTAGAACGGGAGCTCAGGAAGATGTAGATAAAATTTATGAGGTTTTTACCCCATTGAATTACAAAATAGAAATGTTTAAAAATTTAAAAACACTTGAATTGAAAGAAAAAGTTTCGCAGAAATTGGATGAAATTGAAGATTCGTTTGAAATTATTGTTACTTTTATTATGAGCCATGGATTTCAAGCAGGGTTCTATACATACGATGGGCAAGTAAACTTTTACGAGTTTAAAGGGATATATATCGAGAATCTAATATATAACAAACCCAAGATATTCATTTATCAATGTTGTCTCGGGGATAAGTTTAATGGAAAAGACCCTTCAAATGATGGTTATCGAGACATTTTGCTTGACTCACCACGGAGATCTGGAGACTCAGAAATCTATCCAGAAATCCCTCCAAAATGCTGTAATATTTTTGAAGCGTTTTCGACTATTCCTGGTTATAAAAGTTGTCGAGATGACAGAGGCAGTTTATACATACAACAGTTATTAAATGCTATTAAGAAGGATCCTACAAAAGAGATTCGTGAGTATCAAAAAGAATTACAAGAACGTTCTATTGATGAACCAATAGAAGGTACTCACTTTCAAATTCCGTCATCCTACAATTGCCTAACCCGAAATGTTTACTTTCATAAAAATTAGCTAAACATTAAAAAAACGTACTAGTTTGCTGTCATTACAAATTTTATTCATTTTATTCATCGTGTTTAATTATTGTCTTTAGTATCTTGTTTTTCATTTTCGCATTGTAATAAAAAAATAATCACAATTATTGTATATACATATTTATGTTTAAAATTGCGTTTTCGGAAGAATCCTCGATATTAGTGAATTGTGTGTTACGTAGTGCACTTTTTGGTACCCCCTTACTACTTCGTAAATAATAAATATTTCAG
>OX_Smed_1.0.00090
ATTATATCTTATTATAAATGGACCCTTATTACGGCGCTGCTACTACTGTCGTTGTCGTTCAGAATGGAATGGTCGATGTCGACGGTTACATAATAGACGATAACTATTATCATTACGAGAATGGCGATTACACTGACGATGACTACTATGACAAGGATCACATTTGGAAATATTTCAAGACTCCAGTAAAATTTTTACTTTTATTTGAAACAGTTTTTTTCGATTTTGACAATATTAACAATTATTTTTTTACATATTTTCAATAAAACTTTCTTATTTAATTAATTTTTGTTTATTTAGTACGGAGCTAAATACAAATATCATCGAAAATAACTTGATCCATGATTGTTTATAAATTTTTGTTTATCTAATAAAACTATTTATTGTTTTGAACTTTTTATTAAAATGTAATAAAGCTGCTTTTCGATATAACAATATATCCAAATATATAGAATACTAACAAGAACTTATAACAAACACTAAATGCTTTACATCTCTATCATTCAACTGTACTGATAATTGACATTCGATATGACATCACGCTTTAACTTCCGTCTGGGCAGAATCTCCATTTTCCGTTACTTTCGCAGAGGATCCATTGCAATCTTTTTCTTTTCCTTTGTCAGTGGCTTCTATTTCCTCTTCATCTTCTTTTCCTCCGCCTCATCATCAGCTTCTTTGTCATCTTCATCAGCTTCATCACCATTTGGGGCCTTGTCATCAGAATCTTTGATGTCATCATTTAAATCAGACAATCTTTGTTTTTAGTTTCTGGTTCATCATTATCTACAGTTTCATTAACTGTTTTTTTCTCAACTACTTCTTTCAAATTATTTTTCTCTTCAGTAACAGGTGTAATATTTTCTACAGTAGACATGTCTAAACAATAATTAACTCTATAAACTATATCAGAAAGAAAAGCCGGCAGTAAATATAAATAAATTTTAAAAGTTAACAAAGCCTAATGAAACTTACTATAAATTTACTTTCAAT
>OX_Smed_1.0.00091
AATAAATGGAAGAATTTATTAAAAAATTCAAAATGATATCAATGAAAGACAACAAATTAATGGAAATACAATTGAACAGTGTGGACAAAGAAGAAATAATATTATAAGTCATAATAATAACATAAATAATAAACATAAAATCAACAAATGTACCATAATATCGACAAAGAGATAGCTCTATATTAGAACAAGTGGACCGTAGGACAGATCAGAAAACACTTAGCAAGTACAATAAATTAAAATTTTATCATCATCGGCATTTGTATCGTCAAAACAAATATAAATAATATTAATAAAATACTTAACAAAAATAAAATAAAATATTTAATTAATTTGTCATCATCAACAAACAATTTTAATATTTCAACTACTCTGCTATAACTCTCCATAATTGATAAATGTTATAAAAATACCGTAAATTAATCTAGATCTAGAGTCAATAAGCACTCTTCAACCACACAAATGATCACCGACAAAACCCAGTCAGGCGTGTCAAAGAATGCATTGGAATATATATATGTATATCACATGTACATTATCAGGAATAAAAAAATATCGTCATCAATAAACGAAAAAATCAAATGTAAAAGGCCACTGGAAAATGATGAGACGAGTTGCTACATCTAGAAATATTAATAATTGCATATTAAAGAATTATCTTGATGAAGATTTCCTGGAACTGATGAGCTGTGTCTTTTTCTGGTCGTATCTCGTTTCATCAGTTCACGGGAAATGTCTGAGAATTCCGGACGAGCTAGAGGATCATGAGACCAACATTCTCGGATTATGTTTTTAACGGTTTCTGACGCACGCATTTCCTTTATATCCGGACGCTTTCCAGTGCAAGTTTCGATTATATATTCGTTCACTTCATTTTTTGTGCTAGGATATCTTCCCATATGAATCTCATAAGTAAGCATTCCAAAACTGTAAACATCTGTGGTTTGAACAAAATATTTCTCAGGTATAATCTTTGGTAGATCTTTACCTCCCATTTCGAGAATTTCTGGAGCTGCATACCATACGAGATGACCAGGAATGCAAACATTGTCTAAGGTATCTATTTCATCATAATCCAAATGACTGCAATCAAGCAAGCTAAGAACAACTTTTGGTTCCAGGTAAATATTCCGAGAGTTTAGTCTCCTCACTATGATTGGTTTGGTTTTCGCATGCAAATATCCTACTGCTTGCGCAATTTGACGCAGCAAGCTGACTTTAAAACTTTGGCGCATTTTCTCCCGTGACATATGGATCTTTTCATATAGAGATGGCCCATTACATGCGCTGGTTACCATTAGGAAATGAGGAGGTTCAATGGAAGCACCCATAAATAAAACAATATTTTCATGTCGAATCATAGTGAGATTGCTAACATTTTCCCAGAACCGGCTACGCTCGTCGTGATCCAAATTTTCAAACATAAACACGGATACATCTCCATGCCAATGACCCTTGTAGACTTTTCTCTTATTTCCAGATTTCATACATTCGCCAAGTCTAATGTCTCCGAACGGAATGTTAAACTCGTATCGATTTCTAGATTTCATGCATTTATCGACCCGTTCCAAGATGAAATCTTCATCACAGTTACTCATCAAGTCATTATCAATATAAAATATTCTTCTACCAGAAGGAGGCCAAGAAGAACACAAAAGCCCTCGATTAGTCCTACTGTATTGTGAACTGAGACTTTTTGACTTAGGTGGGCAACTATGGGTTGGTAAAAGGCATGCATGACTTAAAGCTTGATTACCAAACACCCGAGGATTTCGTCTATTCAAACGATCATAATCAAGTTCGGTTTGAATGTAATCACTATATAATCTTTGGTTTCTAATTTCCATAGGAAATTCATTTTGATCTGATGATTGAATAAGATCATTTGTAGTTGTAACACTCAATGTACCTAAACTATAAATACTATTTCTAGTACTTCCAGATCTCGATGAAACATCATTTTGACGGCCTGAATCGGCACTGAGAGAATCATAAATGATACTGCTACCAGGAGTCGTGACAATTTCACTGTGACCACTATTAATACTCACATAACCTCCAGCACCGTTCGATCCAGAACTTCGTTTTCTTGGCAATTTCGGTGATGGCTGTTTCAGATTTCTAGATACATTATTATTTTCGGTTTTCGATTTTGTAGGAGATTTAGATTTTGGATCAAATAACTTATAGAAAGTCGTTTTAATAATATTAAAAATTCCCGAATCACGACGATGAGGGATATTTCCATTTGGAAATTTGTCACGTTTGAGGTTTTCGTTTTTCAATCTTGAATTCATGCAATGCTTACAGAATAGATGTTTATTTGAATTACTGATACTAGAGGTAGAAGAGAGAGGATTTTTGGAAGACGGATCTAAAAATGATAAAGGAGGTTTGTCATTCATTAGAGCAACATCAGGAGTTAATGTTATTTGACTGCCCGGTAGTTTAGAATCAAACGGGTCCGAGATGTAATCATCTGACTCGATTGCATTTTGTCGTCGGGCTTTTCGTTTTGCCAATTTTTTATTGCATATAGAGCATCGATAGCTATTGTTGCTGCTGTGTGTTTGAGATGACCCTGACAAGGACGACGTTGAAAGGTGATTAGATCCGGTGACCTTACTTGAATTTTCAGATAGACTTTCATAAGCTAAATCCTGGTTAAGATCAACCATTTTTTCCAAATCAGTTAGATTGCGGTCATCTTAAAACTTGTGAGTAGTCATTTCAAATAGAAATAAAGTCACAATACATATTCGCACATAATCCAAAATTTACTCCAAAATTTTTTTCAGAAATTGAGCACACAAAATTGAGCTGTCAACTCCAAGAGATAACTGTAGATCATTGATCTGGTTAGTTAATGACACACCAATTAACTACTACAAAGTGTTTAATAGCACACACAAACTCTTTCTAAAATATCTCAACCAATAGCAGTGAGTTATTGAATATAACAATCTGTTATTTTAATTCCATGTGAGTATAGCAGGGAGAAATTAAAT
>OX_Smed_1.0.00092
CGTAATTCTACTTAAAATGGTCAAGAAATTTTACGTTGTAATAAACGGTCGAGAACCAGGAATATATAAAACATGGCCTGAATGTCAACGACAAGTTGATAATTTCCCAAATGCTAAGTTTAAGGGGTTTATGACTAAAGAAGAGGCAGATAATTATATTGATATTTCTAAAAGTGGCTCGGGAAAAAATTTATTTAAAAGAAAAATTGAATCAGACATGAACTTATTTGCTCCTAAGCGCGTGAAAATAGATAAACCTACAACTAACCCTTTAGAATTTGAATTTTGTATTAAACAACAGAAAGAATCGTATATAAAAGGCATCAAAGTGGATTTATTGCGTGATCCGATTGAACCGAATAGAGTTTGTGTTTACACCGACGGTTCATGTAGGAAACTGAAAACCGGCTGCATTGCAGGTTATGGAGTTTATTGGGGCAAAAATAGTCCGTGGAATGTCGGTGAGAAATATGTTGGAGTTCAGACAAATAATCGGGCAGAAATAGCTGCTGTCATCAGTGCTGTGGAAACGGCGAGCAAAAACGGCATCGATAAATTGCGGATTATCACAGACAGCCAATTCACGATCAACTGCATGACGAAATGGATCGGCAAATGGAAGCGAAACAATTGGATGACATCGGGAAACAAGGAAGCTCAATGCAGAGATGTTCTGGAGAAATTGGATAACCTGATTCTCAGCACAAAGCTGGACATCATTTGGGAGCACGTGAACGGTCACTCCGGTAACCCGGGTAACGAGGCGGCAGATCAGCTGGCAAATCTCGGTGCAGATCAATGGCTCAATGAGATTATCCATTGATATTTCAATTAATAAATGCAATGAATTGTTTTGTGAAAAAAAAAAAAAAAAAAAAAAAAGGGCGGCC
>OX_Smed_1.0.00093
ACATTTTAATTATTATGTGTAAACAATATATCATTCATTATTAGATGAAATTTTATTAATACTGTCATTTGAGCTAAAGTGTTCAATAATTTTGTAAATTAAATTATAATTTTAAATTATGTTTTTATTGTAAACAAGATAAGAATTTTATTAAATCTATCAATATATATTTTTATTTCAATATCGAAATAAATAAATGTCTTATATGATGTTGCGCTTTATACTAATTCAAAATCGTGCTGGTAAAACACGTTTGGCTAAGTGGTATATGACTTTTGATGATGAAGAAAAGCAAAAATTGATTGAAGAAGTGCACGCTCTTGTAACTGTAAGAGATGCAAAACACACTAATTTTGTCGAATTTAGAACTTTCAAAATCGTTTATCGACGCTATGCTGGATTATATTTCTGTATTTGTGTTGATGTTATGGATAATAGTTTGATGTATTTAGAAGCCATTCATAATTTCGTAGAAGTGTTAAATGAAATGTTCCATAATGTGTGTGAATTGGATTTGGTTTTTAATTTCTATAAAGTATACAGTGTTGTCGACGAAATGTTTTTGGCCGGAGAAATTCGTGAAACCAGTCAAACGAAAATACTGAAACAAATGACTCAACTTAATTCATTAGATTAATTATTTTTGTTGTGCCGCTTTTGATGCGATATTAAATCATTTATTATGTTATTGATTTATTGTTTTTAATATTAAATATTGATGATAAATACATTTTTTAATCTTTGTTAAAAAAAAAAAAAAAAAATGCGA
>OX_Smed_1.0.00094
CTAACGTACTAGTAGTTACTTTTTTATTTTTTTTTTTTTTTTTTATTCTATCTTGCATTTATTTATTTATAAAAATATATAATAGGTAGATTAAAACAAAAGTTAAATACAATTCATTATTTTAAGTGAAAAATCATATAAATGAATGAAGCAAAGCGAATTCATGAAATAAAATTATTTAGATTTTTCTTCAACTTCTATTTTTGTCTGTATAAGTGGATTTTCGTGCACATTGACGTAATTCATATTTTCATAGAAATGGGGTTTAAATTCTTTAGAAAACGCCAATTGAGAATTGACTCCGAACCCAGGAAAATTTTTCGTGCTCCTTTCATTTTGAAATATTGGAGTAGAATAACCTTTCTTTACCAATCTTCTTTTGTAGAAAACGATTCCAACTAAAATCATTAAAACAATTGCCAACAATCCAAATACGATAATGAAAATTGGCTTTGCACCCGAATTTTTTTTTGAATTTTGATCATCATGTCGTGCTAGTTTCTCCAATTTTCCAAAATCTGCATGAATCTGATCTGGATCATTTAAACCGAGATCATAGTGAACAGCGAATTCAGAGTCATCAGTATTTATATTTTTTGTATGATGTTTATATTTGGCAATAATATCCTCAATGTTGATTCTTCCAGTTTTATCGTATAGAGATTGTTTTGTGTTAACTGGTACACCATCCCGAGGATAGACCGTCGTAAAATAATTCATCAATCTCTCCTTCAAGATGAATTCATAGTTCGGAACCTGTTTCAAAGTGTCAAATAAATCAGAGATTAACTTATCAACCAACTCCATACGAATGTACATAGCATCTGCTGTCTTTGAATTAAACCTTTTGGCCTCTTCAAATTCAGCCATGAGATATTTTTTGCGATCCATCAGCGCCTTTAAAATGATCTTCATGGCTTCAAATATCTCATCAACTGTTTTATCTGTTTTTTTCATAACTTTATCCAAATTTCTTTTTGCGCTTTCAAATTTTGTATTAAAGATAAATTCAAGCCTATTGTCGTGGAAATTAAGAAGTTGCTCTTTATTTTCTTGGAATTGAGTCTGGATAGAATTCATTTGAGTTTTAAAACCTTTAAGAAAATCCTCTTCTTTCTTTTTTGCAAATTCTGGATCGGATTTCCAGAGACTTTCAAGTTCTTTTTCAGATTTTTTAAGTTCATTGATTATTTCAGCTTCCTTTTCATATTCAGATTTTATTAGATTTTTTTCAGCATCTTCATAAAACTTCTGTTCACCCTGTTCAGTATCAAGAACTGCATTATTCAGATAAGTTTTATACATGCTTAAATCGCTATTATCAACACTTTTGAACTCTTGATTAGGACAACAAACGAATTCCACTCCTTTGAAAAACATTGGCTTTATTTTGTTGTCATTAATGCTGCATGGAAATAGCATACCATATGATTTAATATGCCAATTGTTTTTTCGAATGCATTCTTCTTTGGCATTTTTAACCCAATGTTTATAAAGTAAACACCCAGTTTCATTGAATAAATGACCAAATTGACAATTACGGGGTAAAATTAGAGCATCTGATTGGAAGTTTTTATCTAAACATTTAAAAGGGCGAATTTCCACATCTACTTCACAACTTTGATTCTTGAAGTCGCACCAACTTTTAAATTTTGATTTCTCAACTGCCGGTTCAGAAGTTAGAATTTTCCATTGTGGAAACGATTTTTGACAAAATTCGACTATTTTCGTTTCATTTGTTAGGCAGTCTTGTTGAAAATCTAAAGTCCATACCTTATTTCGGAAGACATTTGCAGGCCTTCCACAATAGAAAGCAACTTGTAAATCATCATTGCTAGACGCTACGATTAAACTGATAGAAAATTTGACAAGCACAAGATACAATATTAAACAATTATGTTGTATTTTCATAATTTAAATAATTTGAATTATGANNNGNNTCNANNNANTATNNTGNAANANNNTNANANTCCTTAATTGGATGATTTTAGAGTAAGGGTTAAATGAATTTAGCAAAAGCTAAAGGGGTATTATTGAAAGATACACTCATAAAACATCGATCTTTTCTGAATTGTTACAACAGATTAGAAATACACAAGGTAACCTAATTTCCTATAAGTAACAACAACCACCAGTTATAGTTTTCACACAACTAAGCCATCCTTATAAATAATGATGCTAAATAGGTTTTGGAAGGAAAGAATAAAAGTGTGGCACATGGTTATTATATGATCACACTTTCGATAATAAATTAGTTTATTCATTGCAAGATAAAAATTTAACACACAGCTAAGTTAGTATGTTTCTATAATATTA
>OX_Smed_1.0.00095
CCGTTAGACGGTCTTATCGAAATCTATATAAATCTTATATGATGATTCCGCCATCATTTTGTGATTTGGGAAAAACTACTAAAGATTTGTTTAATAAAAATTTTCATTTTGGTTTGTTATCAGTAGAATATTTGTCAAAATCTGCACAGGGTGTTGAATTAACCATCAAAGGCGATAATAGCCTTAAAGCTGGTAAATTAAACGGTTCATTGGAATGGAAATATAAATTTGAAAATGGTTTAAAAAATTCTGTCAAATGGGATACGAAGAATGAATTAGGTGTAAATTTTTCAATTGAAAATTTCATCAAAACAGGCTCAAAATTATCAGCGGATTTAGGCTTTAACCCGGATAGTGGAAATAAAAAAATGAAAATGCAAACATCATTTAAAAGGAAATATTTAAATTGCGGTTTGGATATGTGTTTTACAAATCTTAAACCTATATTAATACCATCATTGGTAATTGGGTGCACAGAAAGCAAAGGCTATCTGCTAGGAGCCGAGATCACATACGACTTGAACCGGATGGACTTGACGAGGCACAAATTCTCCATCGGTTATCACAAAGACGATTTGTCATTGATTGGCAGCCTTATCAACAAAACTGATATCGAAACTCACATTTACCAGCGAATAAATCCGAATGTAGAGGTGGGAGTTCAGATCAAATGGAACTGGAACAGTAGGAACACAGAATTTGGCGTGGCCGGCAAATACCAGTTCGACAACAGCTCGATATTCAAGGGCAAAATCGATAACAAGAGCATCCTGGGGCTGGGCTACATATTCCGAGCGCGCGACAATGTCGACATCACCTTGAATGCAGAGATCGACGGGAAAGATCTGGAGAAAGGCGGCCACAGATTTGGGATGGGCTTGTCGTATGCTCCGTGATGTCTAGTGATTATTTTATTATTATTATTATTATCGATCGATTGAATAAATAAATGTTTTGCCTTTTAAAAAAAAA
>OX_Smed_1.0.00096
AACTTTACTGTTTTTCCAAATTTCACCCAATTTCATTGGCTAGAACTTTGGTTTTTCCAAATTAATTATAGATTTGGGTTTCCAAAGATGTTGAATAAATTCGAATGAAATTTTAATATTATCATTTAACAAAATGTCAACTATAACTATAACAATTGAAATCATTGATTCTGACGGCAGTGTGTCGAGAAGTTACGAAGACAATGTCAACCGTTCAATCTCAATAAAGGAATTGAAAAAAAAATGGTCTGATAAATTTAATATTGCTATCCAATCGGTTAAATTTAACAATCAAATTCTAAGCGACGACAGCAATTGCAGCTCTTGTAGTATTATCAATGGATCAACTGTGAAACTCATCCAGGATAAATCGAACGATCAGATCACTTTGCTTGTGGAACTGCAGTCAATAAATACCAACCAAAGATCGATTCAAATCCCAGTGAATCCAAATATCACAACCGAAGAACTGATGAGCGTTATCCGAAATAGAATTTCATTCGATTTAGGGTCGGCTTATCTAACTCATCATGGCCAACAACTTCGTTCTGCGGTCAGTTTAAAAGACCAAAATGTCAAAAATAATGACAGGATCCAAGTATTGATGAGAACCAGAGGTGGATAAATTAATTTGAGAAAACATTAACATTAAACAGATCTTCAATTTTATTATTAATTAAATAATCAATTTTATTAAAATTCAATTTTTATTAATAAAAAAAAAAAAAAAAAATGCGA
>OX_Smed_1.0.00097
TTATATATTATACTTTATTATGTGAATAATTCAAAATTCGTTGTTCAAGTTTTTAATTTAATTTTAATTCTTTAATATTTAATAAATAACTATTCAACTTTAACTATGCTGAATGTTGAATTTTATGTAATAAATTATCCACTGATTATTATTAACGAAGAAAATGCTCTTAACTCACTTGGATGTGTCAATGCTATTTCAAAAATTTTAATGTCAAATCTATTTGACAATCATAAAAAACGTATTCCTTTATATTTGAGATCGAATATGATATATTCCAAACCACTTTTGAGTGATCATTCGGAAACTAAAGGCATTTTGATAAATTTACGCCAAATAAGAAATAAAAAAACTGGTGAATTTAAACTAGTGCCTGAAATTCTTGGACATTCAAAAAACATGTATGAATATAATGCATTATGTGATTATCAATATAATCCTCACACTTCTCCAAATGATGCTTTACCGGATTGTCCCAGTGTATTTTATGATAAATTATTACCGAGTAAAACAATGATGGATATATCTGAATTTGATGACTATATGAATTGTAACAAAGAGATTTTTCTTCCTCCGTTAATCTTTACTAAATATGAAAAACCTGCCGAACTGAGAATTAAAGTTCTCGAGTATCCAAAGTCAGTTATAGTTAAAAAGAAAGATCTGAAATTCGAAACCCAAATGACAAATTCCGATTTATTGATTGAACTGTTTTCTATGCAACCGATTTGGACATCCTCAAATCTAGACGAGGCAATCAGGGAGACAAACCACTCTAACATTTACAAGGTGCGCAAGCTGCGCAGTGAAATAGCAAACCACGTGACAAAGGGCCCTTGGAGACGGACCTGGATACGCAAGGATTACGATCACGAAACCCTTCCGGAAAGCCGGATGTTCCAGATAATTGAATTCCGCGCCAACGCCAGTCACATAAATGTCATCACAAAGTTCCTGAGGAGTTCCCGCACTAAAACCGAGCCAAATGCGCAAATTCAAATGAGCTCCACTAAAATCGGGCCGAATTACCTCCCGTCGACTGTCAACTGTTTCTACCAGCTGTGCCATGTCGATATCGGTGAGGTGAGCGAGCTGGTGGCCAAGGAGCCGCTGCCACCCGCAATCCATGCCGAGCACGGCTGGTTCAGCCCCAATTTCGGCACCAGAGTCAGAGCGGCAATCAACAAGTTCATCACGGAAAAAGTCGAATTTCTTATGAAATTGAATCAGTGAAATCCAGATTGAAATGTTTTCATTTTATTAATAAATATTTTCT
>OX_Smed_1.0.00098
CAAAATATTATAATACATAATTTAAGAATGAAAATGCATCAAAGGGATATTAAATTTTAATAAATCCTAATAATTTATAAAAATCTATTAAAAACTAAAATATCATCCAACTGTTCCTAAACCTCAAAAATCTGTGTTTTTTAATCCGAAGTCCTTTCGAATTCTGGATCTATTCCAAAATGATCTGGACCATTATCAGCTCCGATACCTAATTTCCGGTCATTATTACCAAATGAGTTTATAAGGCTTCTTAATTGCTCATATCGATTTTCCAAAGATTCTTGAATCACATTTCTTTTCATTTCATCTGTTATGTGAATGCTATTCATTGTTTTCAGCAATTGTGTAAAAACCAAAGAGGTAATGAAAACAATATAAAATACATTTGACATTCTGAAATGAAATCAATTAAACAATGAACTATTTGAACAAATAAACAGACGAAATAAAATACACAAAACTAGAAGTAATTCATGGCTGATTAGTGTCTTATTTTATAGAGATAACAAAATTGCTTACATTGCATTTTGTAGAAATTCCGAGTTATGATTCGTGAAATTGTTTCAGCATTCTGCAATCAAAAGTCACAAATTTATCAAACACTCAATTCTATTGGCTGGAAAATGCTGTCAATCTTTTATTGAACAAATTACATTTGAATAGTATTTGGCATATGAAATAAAACATTCTGAGTCATTTGAGTGGGTGGATTAAAAAACTCAATTATAATCAGTAAATGTGAATGAATGTCATGAAAATTGGAAGTAGAATTTTATGACGTCAAACAGAAAAGTAGACATTCTACGCTGCGTGATTTAAAGTTCAAATAGGCCGTTTTTTGAGTGGATTTATTTTGGATTTGTTATACAGAAAGTTTGTTTGAATTTGATAAATTCCATGAAATAAACATGAAATATTTTCAATTTTTTATCTATCGTTTTGCCATTTTTATCAGTACAGGTGAAGGTCAATTTAGATTATTAGTATTTCGGTTGTGAACTTATGCCAATTTGCTTAGTTGGAACAAATTTGAAGTGGCGCAATGTTATCAGTTACGAAGTACAACCAAGAAATTGGTCGAGTGAGGACATTTTTTTTGAAAATTATTTTTTATATAAATAGATATTTAATATCGAAAATTTCTCTTTAGAATAGTTAAAATTGC
>OX_Smed_1.0.00099
AATAGATAAAATATCGAGATGGGAAATTTTCAAGGAGCTTTAAAGTGTTTCAAGAAACACTTGATAAATGGCAATGCGGAAAGAGTCGAGAATAAATTGAGGGAGGAATTTGTAGATATAATTGTTGATGAGGATGGCAATTTTCCGATTCATATCGCCTGTCGTGATGGATTTGTCTCTATTGTCAGGTTGTTGCTTGACCGCAACTGCAATATTGAATGTGAAGACAAATGGGAAAGGAGACCGATTCATTATGCAAGCGATAATGGGCACTCAGAAATATTGAAATTACTGCTTGACCACAACTGCAATATTGAATGTGAGAACATATGGGAAATAAGACCGGTTCATTGTGCAAGCAGTAATGGGCATTCAGAAATATTGAAATTATTGCTTGACCGCAACTGCAATATTGAATGTGAAGACAAATCAGGAACAGACCGATTCATTGTGCAAGCTGTAATGGACACTCAGAAATATTGAAATTATTGCTGCAGCGGAAATGCCGAATCGATTGCAAAAACAAGATGGAAAAAGTCCGCTTGATTTGGCAAAGCAATTTAATAATGTTGACTGCGTGGAATTATTGACTCATATGGAGAAATTCTTCGCTATCATTGCACGGGATGATCCAATCGAAATTGAAAATTTGTTTATATCCTTCAATTTCATTAAGCAGAATATTTATACTGGATTGAATGTGCTGGAGATGGCAATCAACAATAATGCGTTAAAGATCGTTAAATGCATTATTGAGAAATATGGCGATAATAAAGCGGAAATCGAGAGATCTCACAGAAATAATGCAATACTATCAAAGAAAGAAAATCAACCTGATAATGAAATCCCAATGTGCAAAATATGCCAGGATAATCGGGTGAGTATTGGATTCCAATGTGGCCATTTGACATGCAATGCCTGTTCCGATCAGTTATTTGAATGTCCCTACTGTAAGGCTGACATAGTCAGTAGGACTAAAATGTTTTACAGTTAGGAATTTTCAGCTTTACTGATATTTTGTGCTCAATAAATTAAATTAATAAATTGGTTTTTCATTTCCTCTAGAATTTTATCAATTTAATACCGAGGAATGCGCCAATTTATTTTTATTACTTTGTGGAAATTTATATTCTGAATAAATTTGCCTAGAACTCAGCAGAAAACCAAGCAAATGTTGAAATGATTTATAATTTTCAGATTTAATTTTATCATTTAAATATTTGCTATTTGGATGGATAAATCCTTGAAACTGAGTTTCAATGTGACATTTTGTGCTGCACTGATTGTGCTGATCAAATATTTGATTGCACAAGTGCAACAATAAATCTTTTTAAAACAAAAAACTTTTTGAATTGAGAAAT
>OX_Smed_1.0.00100
TTTTCTTAATCAGTGGTTTGTTTATGCAAAATTATTGATAGAGCTTTTGCCTGATGATTTTTTGTCGTTCGCTAATTTCAAACGATACTTCCAATCATGCGAGAGTGCTGGAGCTAATCTAATAAAATTATTATTCAATAAATCCAGTTCCGCATTGCAGCAGTCAGTTATTGAAAATCTCCTTTACAAGAGCTGTAAATAGCAATGATGTCGAGCTATTTGATCATTTGATACGAACGGAAATATCGGACCGAAATCATTGGGAAACGGTGAAAACTTATTACATTTATATTGCAAGAAAGGAAGATTGAATTCGCATGGAAATTATTGGATTCAGTAAATCGAGGAAATTTGTCAAGTTGCGAAACTAAATAATCAAATTCCGCTCCAAATTGCAATTGAAATGAAGAACTGGATCTTGTGAACGCTTTGATTATTGAAAAGGAATTCGATAGTGAGGATAAAGGCGGAAAATGCGCACTGACGCAATTATTGGAGAAAATATCGATTTCCAATAACGCAAATTTTAAAAGGAAATTAGTTTCAACTATTAAAATAATAATCTCATTGGGCGGTGACATTTATAAGATGACGTCACGTGGCCAGAGGATTATTGATGCGTGCGCTGACATTGTTGACAAGGAGGAAATCGAGAGATTTCATAGAAATAATGTCAAACCATCAAAGGAAGAAAATCAGCCAATGTGCAACATATGCCAAGATAATCCGGTGAGTATTGGATTCCAATGTGGCCATTTGACATGCAATGTCTGTTCCAATCAGTTATTTGAATGTCCCTACTGTAAGGCTGACATTGTCAGTAGGACTAAAATGTTTTTCAGTTAGGAATTTTCAGCAGACATTTTTATTGGCTTTTACACTTGATTAAACTTTATTGATATTTTGTGCTCAATAAATTAAATTAATAAATTGGTTTTTCATTTCCTCTAGAATTTTATCAATTTAATACCGAGGAATGCGCCAATTTATTTTTATTACTTTGTGGAAATTTATATTCTGAATAAATTTGCCTAGAACTCAGCAGAAAACCAAGCAAATGTTGAAATGATTTATAATTTTCAGATTTAATTTTATCATTTAAATATTTGCTATTTGGATGGATAAATCCTTGAAACTGAGTTTCAATGTGACATTTTGTGCTGCACTGATTGTGCTGATCAAATATTTGATTGCACAAGTGCAACAATAAATCTTTTTAAAACAAAAAACTTTTTGAATTGAGAAAT
>OX_Smed_1.0.00101
CCTCAACTCAACCAATAAATCGTTCGTATAGAGGCAAAGAACGTGCTCGACGCCGAGCTGCTCACCTCTTTAAAAGCGTCTCAGTAACTGTTGATAACTCACATTTCTGTCGATTTAAATAAAGTAGTTGTGCTTATGGTTTTCATACTTCTCAAAAGGTGTTTACACGTAGATATTATCATGAGTACCCGCGTCGCGACTTTAAGTCATCTCTCCACATTCGATCGTGAATTTACTTCCATGAGGGACAGAGCTAAGCGAGCACAGGTCTTCTATCGACAGCTCGTGAACCCGAGGGTTGTCCGAGCAACTATAGTACTAGCACATGGTACTCAATTTTTGCGGACAATCCACCACTTGAACACATTACCAACGTTGCCTAGCAACGGGTGCCAAGTGGCGATCAGCATCATTTTGTATGGCGTTACGAGGGTAACCAGAAAGATAAGCAAGATTTGGAAACCCTGTAACCCACCAGTATTCTTTAATTTAAATGAAATATTGCTAAAATGTTAACAACTATTTCAAACTGCATCAACAGCTTTTATAAAGAAAATGTATAGAACTGCTTGAATAAATTTGAAAAATTATAATTTATAATACAAATTTAAATTTTGAACTTTTAATTCCCTTTCATTGTTAAAATCCACGTTTTAGG
>OX_Smed_1.0.00102
CCTAAAACGTGGATTTTAACAATGAAAGGGAATTAAAAGTTCAAAATTTAAATTTGTATTATAAATTATAATTTTTCAAATTTATTCAAGCAGTTCTATACATTTTCTTTATAAAAGCTGTTGATGCAGTTTGAAATAGTTGTTAACATTTTAGCAATATTTCATTTAAATTAAAGAATACTGGTGGGTTACAGGGTTTCCAAATCTTGCTTATCTTTCTGGTTACCCTAGTAACGCCATACAAAATGATGCTGATCGCCACTTGGCACCCGTTGCTAGGCAACGTTGGTAATGTGTTCAAGTGGTGGATTGCCCGCAAAAATTGAGTACCATGTGCTAGTACTATAGTTGCTCGGACAACCCTCGGGTTCACGAGCTGTCGATAGAAGACCTATGCTCGCTTAGCTCTGTCCCTCATAAATAATTGCTCATGATTAGTGCTTAATTGACTGTGGAAAACTGAGACGTAATAGGGTTACTTGTGACCGTACTGGTATGCAATTTCAAAGGAAAAGACTCAACTAAGGCTAAAACTACTCTATTTAAATAAATCACATGTGGAATATCTACTGTTTGGCATTTTGAAGTTGGGTTGCTCGACGTCGGGCACGCTCCTTACGTCCCGGTCGACGATTGTTGGTGGCGATGGGTTGCTCTGCTGACTTGATTGCGGTCTGCGGCATTTGAGTTGGGGCGAAGATGAGCGGGTAAGTTACCGCTTCACCTTCTCGGCATACTGCGAGTGCGACTTCGAGTCCCCGAACCTGCGTACGCAGACTCCGATTGAGCTGGCGTTCTTCGGCCCAGCCTTTTTGAGCTGCAGAAAGTCGTTGATACAGGATCTTCGTTCGTTTAGGGTCTAAACAAGTCGCTTTGACCTGCTGTATCTCTCGAGTCAATTGCAGGATCTGGCCAAGTAATTCTGTATTCGCCTGCCTCGCACGGTCTAGTTCCGTCTGTAGGATCCGTAGAGAGGACATCGCTGAAATTAAATGGATTTTACTCGTCAATTTATGGTCGGCCTAAATGCTTTAAATCTTTCAAGCAATTCATTCAGTTATATATAAAAAAAAGAAATACACGCAGTTCTAATTATAATTATTATCTAATCACTATAACGATTTGTCCGTCAGTTCATTCGTCCGGGCAGTATCGTTCTAGGCTTCTTTTGAGAGCTTCTACCGTGTAGGGTCGTCTAGTATCCCGAACCGGACGAGGTGGATGG
>OX_Smed_1.0.00103
AAGCGAAAAATATACTTTAAAAATGATTTATTACATTTATTAAATGAACGGATACATATGCGAATTTTACGCGGTTAATAGACCCACCCATATAAGATAGACGCAGTCATAAATGCAGTACCATATTATTTTACTAAGCCGCAAAACTCTTTTGGCTCAACGCACGACACAAAATTATCAGTTTTACTAACTACGGTACTCAAACACCTAAATTCGAGCTAACGAGTTCTCTCGTACAGGATGAGAGCGATTCCATTTTCCAGCGAATTATTAAATGTAAGGAGAAAGATGGAGTAAACATATATTTTTAATTCAGGGTACACTAGAACCATGATTGATATGCCCGCTCACACTGTAGAACAATGGAGGCTAGCCTGGAGTCGGGTATACCAGGAACGATATCCTGAGGTGCCTACAGAGGATCAAATGGAGGAAATATCGCCGGAAAAGTTCATGAAGCAATTTCGGAAGACGGCGGACGAACCCAACCGTCACGGGACATTTTAAAGCAGGCCCAAGAGCTCCTGGAAGACCTTCTACAGCATCAGCGACAAATCGAGGCTGATGTAGCATGGGCCACATCTTACCTGGCCAATGTCAAAGATGACATAGCGGCCGGACGACTGGCCGACAGCTACCCGCCTTCTCCAAGACCGATCAGAAACCTCAAGCGACCAGTGCTCGTGGTCTCGGGATACGCTCCGGAAGAGGGATCAAGCGATTCTTCGCGGAGGAGTAAACTCCATTGATGTGGACATTTATTATTATTACAGTGACATTGTGATCGATTCAAACAAAGTTTTTCTGTT
>OX_Smed_1.0.00104
CCGAATACCACATCAGGGAGAGTCACGGTGACAGATACTTATACACTGAGATTAATTATATCAACGGAGCAAATTATCAAATTGAATTAAAATTTAGTTTGAATAAAATAGAAGGAAGTTTATTATATTTCTTTGATAAATATGACAATCAATTGATAATTTCCCTTTCTGATGATTTGGAAGAGAGAATGAAAATAGAATTCAGGGGTGAAGAATATCATTCAACTCTATCTGAATTGTGCGGGTGTGTAACATGTAAATATAGAATTATTGATTTGAGGGTGGCCATCACTGATCGGATCAACATCCAATGCAATGAACAGCCAAATAAAATTTGCAGCTATTCTAATCAGAAATTTATTAATACTGCGTATCCAATCATGAAGATGTCCGGTAAATTCCAGGTCATATTATGGCTGGTAAACACTCCCGGTCACGGTCAGCATTACCCGAACCCAGCCCAATTGGGGGGCTGCATCCATGAAATATCATTCAATGGCAAACCATTGCAAATGGAGATATTTGGCAAAGCAATATCCACAAAATGCCCGAAGGTGTGCGCCAATGACGTATGCAATGCTGGAGTATGCAATGAAACATATGATAGAGAGCCATTCTGTGATTGCACTGATTCCTTCTTGAACGGCCCATACTGCAATTCAAGCGGATCAGATGGAATGGATCCGAATTGGAAATATCCCTTTGAAACATTCCGATCTAAATTTATCAAAATCTCGTGGCAGAATCATTCTGGTTTCATTTTTGGCATCGGCAACATGAACACTTCGTTGAATGTCCACGGTACTAGACACTTTCTTTACCTTTTATATCACAGCAGAATGGAAAAGTTCTTTATAAACAAAACGATAACTGATAAATACCATCCAGATCAAATTAGTCGACTGTATTTTACACTCGGTGAAAATATCATTATAAAATTCGTACAACTAAATTATACAATATTTACAAATTCACCTGTTCCTAGAGATTTATCCAAAGAGGATTTCACATCAATCTCAGTGTTAAAAGGTCCTGGATTCATTGACATCGTCCATAAATTGCGGCCCTCCCAATACCAATGGCTGCCGTTTCATCGCAAATTCTTTGTTATAAAAACTGAATGAATGAAAAAAAAATTCGCTTTAGAAGTAAGAGTTTTTGAATGACCTTTATACTTCAGCGTCTAAGTAAGATCATTTCCTATGGAAACACGAGAATCGCACCTTTTGTAAGACTTCAAGAATATGATCTCTCAATCAATGCCAGCGATTCCAGAGAAGAGAAGATAAATAATTCTCAAGTAAATGTTAAAGATGTCTTAATTACAATTTTGTCAGTTTTATTGATGATAAGCATCATATGGATTTTCTATTTTCTTAAAAATTCCAGAAAAATGAAAATTATCAGGAAAAATTCTAAATCTGCTCCAAGGGACACCCAAGATTATTCAATGCTGAATAGTTCATTGATGTGGTGCAAAACAATATGAAGAGTTTCTCTGTAAATTTTTATTTGCATTTTATTTGTTATTAAAAATCATGATTCGTATTCAACCTTGAATGTAGCGAAATGGATGTTGTGATTAGCATCTCGAAACTAATTAGCATAGCTCTATATACATACATTTATACAGATTTTTATTCGTGCACAATGTTCATTGCGTTAAACACAGACATATGAAAAGATTGATAATATTTTTTTATACATTTTCTTACGAATTTTGTCATATTGCCATGTTTTACATTTTATGTCATTTTCATGTTAATATTAAATGTTTTTGTAAAGGC
>OX_Smed_1.0.00105
AATCGGAAATATCCCCAGAAAGATCATCATCATTCCCTATGAGGAGGATTTATATAATGAATTTGATTGCGGTTTCATCAGCAATTTTCTGCTTGGCATTTCATTTATCCGCAGCGGTGAAATATTTGGCTGTCAACCAATCAAATTGCAGAATCGGAGCCAATTTGACCAATCCGTGCGGGTTTATTATCGATGTTAAAGGCGATATTAATGAGGATATCCGTTGCCAATTGCATTTCAATACATCAAATGCAACTGTGGAATTCTCCAATCAAATAATTTATATCAAATCACAAGCCAATAACAAATGCCCATATTTTAGCTTCCAATTTCTCACCTCATTGCGGACATATCGACTTGCTACAACTTGTGGCGGTCACATTGACCAGGTCAATAAGACAATTAAATCATTTATTAGTGCTGAACTATTTTATGATCTGCAAGGCTTGATTAGTAGAAATGAATCCCGATTGCAAATGAGTTTGACAATTCTCAATCCAGATCCAAATGCTTGTTCAGATCCGGCTGAAACATTACCAAAGAATGCCGCTATGAATAGGGATAATAATATCCATTCAGATGGCACTTCTGCAAGGAGTTGGAATGAGGCTTCCATGTGGATCTGGATCATTGCTGGCATGATATGCATTGCTTTGACGGTTGGAATTATTGCGATATGTTTATTTGTAGCTCAGAGACGTGCCGGACTCGCGGATAAGATTTGGAGGGCACCAAAAAGCTCAGTAAAACTTCAAATGATGGACGAAACTAAGAATGATTATCCAAAACGTTTGGAAAAGCTAATCGAAGTAAAAGATTTACATGAAAATGTTCTAATAAGTTTAGCTGCCTGAGACAGAGTAAAACAATATTCGTTATAACGTCTTTTGCACACGTTATTAGTGACTTTTTTCGATTTTTCCTGTTTCCTAGCACTTATACATCTATTTTTTGTTGCAATTTAAATTTTTTTCACAGAACTGTTCAAAGTTTACGTTTTTCGCTCATTTATAATTTTAAATATAAAAAGTGAATTT
>OX_Smed_1.0.00106
TATTCACCACAGATAACATTCCAAATGTTCGAATTTATTTTAATTTTTATTGAATTAAAAGATTTATTGAATTTGTAACAATTGAACTGCTAATGAGGATTTGTATAATGAATTTGATTGCGGTTTCATCAGCAATTTTCTGCTTGGCATTTCATTTATCCGCAGCGGTGAAATATTTGGCTGTCAACCAATCAAATTGCAGAATCGGCGTCAATTTGACCAATCCGTGCGGATTTATTATCGATGTTAAAGGTGATATTAATGAGGATATCCGTTGCCAGTTGCATTTAAATACATCCAATGCAACTGTGGAATTCTCCAATCAAATCATTTATATCAACGGGCTAGCATCACCAAAATGTCCTCATTTTAGCTTACACCTTGTCACATCATTGGGGACGATTTCCAGTTTATTTGATTGGAATGCGAGATGTAATTTAGATTTCCATTAACAGACAACTTGTGGCGGTCACATTGACCCGCAGAATAAAACTAGTGAGTTATTCAATCGGGCTGAACTGTTTTATGATCTGCAGGGGCTGATTAATAGAAATGAATCCCGATTGCTAATAACTTTAGCAATTCTCAATGAGATATTTGCTAATTTATTATTGTAATGATCCGTATTAATATCAGATCCAGATCCAAATGCTTGTTCAGATCCGGGGTTTTTAATGAAAATATTTAGCGGTCAACCAGACCAATTGTATAAATGGGGCGGATTTATTTCATCCGTGCGGGTTTATTATCGATGTTAAAGGTGATATTAATGAGGATATCCGTTGCCAATTGCATTTCAATACATCCAATGCAACTGTGGAATTCTCCAATAAAATCCTTCAAATCCACGGGCTAGCATCCCGAAAATGTCCCCATTTTAGCTTACACCTTGTCACATCATTGCGGACATTTCCATTCCAGACAACTTGTGGCGGTGACATTGAGCCGCAGAATAAAACTATGGAGTTATTCAATCGGGCTGAACTGTTTTATGATCGGCAGGGCTTGATTAGTAGGAATGAATCCCAATTGGAAATGAGTTTGACAAATCTCAATCCGGATCCAAATGCTTGTTCCAATCCGGATCAGCGTACAAGCAGATCTGTTTCACAACTCGTCAAGACAATTACTGTCACTCCAGAGTCAGCAGGAACTGGCAAGGATAAACCGGCTGCGAGTGATTGGTCAATTGGTTATTATATCGGTATTCCAATAGCAATTATTGCCATTATAATATTAATTGCCATTACAATGATATGTGTAATCTTGATTATTGTGAGAAAACGAAAATTCCGACGCAACAGGGCAAATAATGAATCTCAAAAGACAACCGATGAACAAGCGCTTCAAATAAGGGCCAACAAAACTGATGATGAGAGGACCGATCTAAAGCTGATAGCAGTTCCTGATCAGACATCTAAAACATCCTACCGAATCAGCTGTCAGATGCAATAATAAACAGTGACAGATTAGCATTCAGTTCAATATTATATTTCTGCTTTATCATTTGATCTGTATACATATCATGTTGGTTAAATAAATGTACTTATTTTGTCT
>OX_Smed_1.0.00107
TATTCACCACAGATAACATTCCAAATGTTCGAATTTATTTTAATTTTTATTGAATTAAAAGATTTATTGAATTTGTAACAATTGAACTGCTAATGAGGATTTGTATAATGAATTTGATTGCGGTTTCATCAGCAACTTTCTGCTTGGCATTTCATTTATCCGCAGCGGTGAAATATTTGGCTGTCAACCAATCAAATTGCAGAATCGGCGCCAATTTGACAAATCCGTGTGGGTTTATTATCGACGTTAAAGGTGATATTAATGAGGATATCTGTTGCCAGTTGCATTTCAATACATCCAATGCAACTGTGGAATTCTCCAATCAAATCATTTATATCAAATCACAAGCCAATAAAAAATGCCCATATTTTAGCTTACAATTTCTCACCTCATTGCGGACATATCGACTTTTCACAGATTGTGGCGGTCACATTGACCCGGTCAATAAGAATATTGAATCATTTATTAGTGCTGAATTGATTTATGATCTGGATGGCTTAATTAGTAGAAATGAATCCCGATTGCAAATGAGTTTGACAATTCTCAATCCAGATCCAAATGCTTGTGCAGATCCGGCTGAAACCTTTCCAAAGGATGCCGCAGTGATCAGGGATAATAATATCCATTCAGCTGGCACATCTGCACCGATTTGGAATGGGACTTCCAGGTTGATCTGGAGCATTGCTGGCATGATATTTATATGCATTGCTTTGGCGGTTGCAATTATTGCGATGTGTTTATCTCAGAGACGCGCGAGAATCTGGAGGTCACCAAGGAGCTCAGTAAAAATCTCTCAAGATCTAGAAGAATGTTCCAATTTCATCAGCTGAGAGTAATGGCCACCTTTTATTGTGCATTAATTCTTTTATTTCTAGTTTATAATTTTGCATTTTTTGATTTAAA
>OX_Smed_1.0.00108
TATTCACCACAGATAACATTCCAAATGTTCGAATTTATTTTAATTTTTATTGAATTAAAAGATTTATTGAATTTGTAACAATTGAACTGCTAATGAGGATTTGTATAATGAATTTGATTGCGGTTTCATCAGCAATTTTCTGCTTGGCATTTCATTTATCCGCAGCGGTGAAATATTTGGCTGTCAACCAATCAAATTGCAGAATCGGCGCCAATTTGACAAATCCGTGTGGGTTTATTATCGACGTTAAAGGTGATATTAATGAGGATATCTGTTGCCAGTTGCATTTCAATACATCCAATGCAACTGTGGAATTCTCCAATCAAATCATTTATATCAAATCACAAGCCAATAAAAAATGCCCATATTTTAGCTTACAATTTCTCACCTCATTGCGGACATATCGACTTTTCACAGATTGTGGCGGTCACATTGACCCGGTCAATAAGAATATTGAATCATTTATTAGTGCTGAATTGATTTATGATCTGGATGGCTTAATTAGTAGAAATGAATCCCGATTGCAAATGAGTTTGACAATTCTCAATCCAGATCCAAATGCTTGTGCAGATCCGGCTGAAACCTTTCCAAAGGATGCCGCAGTGATCAGGGATAATAATATCCATTCAGCTGGCACATCTGCACCGATTTGGAATGGGACTTCCAGGTTGATCTGGAGCATTGCTGGCATGATATTTATATGCATTGCTTTGGCGGTTGCAATTATTGCGATGTGTTTATCTCAGAGACGCGCGAGAATCTGGAGGTCACCAAGGAGCTCAGTAAAACTTCAAATGATGGACGAAACTAAGAATGATTATCCAAAACGTTTGGAAAAGCTAATCGAAGTAAAAGATTTACCTGAAAATGTTCTAATAAGTTTAAATGCCTGAGACAGTGTAAAACAATATTCATTATATCATGTTTTGCACACGTCATTAGTGACTTTTGCAGTAGCTTTGAATTTATTGTTGAAATTCTTGATGGCATTTCTGACTGGTCTGCGATTGCTTGCCATCCAAGTGCTGTTGCAACGTTGTTTTTATCTGTTGACAATCGTGCTTTGCAGTCGAAAATCTGGAGTTTGCAACAGCTCCATCGTGTTTGTCCTTGTTCGGTTTCTCCAGTATTCGTTGTTTCGATGTATGGCCGTTCGCTTTTTAAGTTTTGATGTTCCTAAATTTAATGTTGTCATAATATATTA
>OX_Smed_1.0.00109
GCCGTTAGACGGTCTTATCGAAATCTATATAAATCTTATATGATGTCTATCTACGGATCGCCTCAGCAATATAATTTTCCACAAGAAATTAATTCCTCTATACAATTTGGTCAATTTCAATATAAGCCTGAAAATCAACCTATTGGTAATGCTTTTCAAAGTCCTGTTGATTTTCAGAATAGCTATAATGATTCGTTTACATCAAATGGTGGTATGGAAAATTTTGATGGAGAACCTCCTTTACTTGAAGAATTAGGAATTAATTTTGGACACATAAAAAAGAAGACATTGATTGTTTTGAATCCTTTTATCAATACTGACAAAGAAGTTGTAGAAGATACTGATTTAGCTGGTCCATTAGTTTTCGGTCTTTTATTCGGTGCTACGTTACTTTTGACAGGGAAAATACATTTCAATTACATTTATGGGATCGGTGTGTTGGGATGTATAGCAATGTATGCTTTGCTAACTATGATGACAGCCAATGGTGTTAGTGTTTTGTGCGTGATTTCGATTTTAGGTTACTGTCTGTTGCCAATGTGTTTACTATCGATAATTTCAACATTATTGACAATGAAAAGTCTTGTAGGAGTTATACTGGCATTATTTTTTGTTTTATGGTGTTCTCTTTCTGCCAGTAAACTTTTCGTCACTGCCCTCAACATGGAACACCAACAAATTCTGGTTGCTTATCCATGTTCATTGGTCTATGGAGTATTTGCCTTGCTCTCAGTGTTTTAATCATTGTGAATGAGATATGAATAAATTTGTATTATTTCAAAAAAAAAAAAAAAAAATGCGA
>OX_Smed_1.0.00110
TCAACGTATATTTAAAGGAAAAACACACACATATATATATATTAGGGTTTGATATAAATCGAAACGACACATTAACACAAATGCAATAAAAACTTATGAAATCAATGAAAACATCAAAAATAATAGAATTGCAAAATTAAAAACTGATATAAAAACTGAGCTATGTAGAAGCTAATTGTCATTGCACCAAAGAAACGTTAACGACTACCAGTCAAATAACAAACAATCTAAAGGTTGGTCATAATAAAAAGAAAAGAACATACATATTAAAATAAAAATATTTGAGTTCGGAAAAAGCTAATTTCAATTTATTTTATCAATATTAATTTTTAGTGGTGACACAAATTATTAATATAAACTTAATTAAATATAAATTATAAATTCTTTACACAAAATTAATAGACAATAATTATATTTTTGTAATTTACTCAAACTAATTTATTTAAAAAAACTTTTCTGATTTAACTTGATATGAATCTTTTCCATGTAACTATAGCAACCTATGTTATTAAATTGGATTTTAAAAATTTAGTTTTCAAATATCTCAGTTACAATTTATTCAATTTATTTCTTTGTAGGGAATCAACAAATAACTTATTGCATAAGTATGTATTTTTGAAAAATTAATAGATGAGAAATAAATCAATAAGTATTTTCATTTGTACTTTACTAAATCTTGATATTAATGATTTTAATGAAACTATAGCAACCTATGTTATTAAATTTGATTTTTCAAACATCATATTTATAATTTATTCAATTTAAATTGATTAAAAATTTCAATTTGTATGTAATTTTTAGTATAAACAATCGATTTATTTAGTATAAACGAATGATTTTGAGGTATAAACAATCAATTATTAATTAAATTATTATTAAAATATTATCATAAGTAAGTTTACTTTTTATGTATATTTAATTTACTATTTGTTTTTAGTGAATTATTGCTATACATATAAATTTTGCGTAGCTATCAGTCACGAAGATGTTCACTACTGTGAACTTGTTACATCATCATATTTCAAGATAAATGATGCTGGTTTCCCTGGTTATGTGTGTCCAGAATGTCTCACAATAACATCTGGTAGATGGTCAATGTTTTTACAACAACACGGGCATCACCTCAGACAATTCGGAGAATCGAAAAGTAGTATAGTTGCCAAAAGTACGTGTATGTATAATATAACTAACTATTAACTTTTTTAGTATTGTCAAAGAGGACAACCCTTCAAGACACTTTGCATATTGATAAATATGATACAAGTAATCTTTTGATAATTTTAATGATTTTTAAATTATTAACTGTTAGATACTTTTAATATTCAAGATTCAAGATCGAGTAATGAAAGAAATGAATATAAAAATGGTAATTTTTTACTTTTATTTAAATTATTAATTATTTTTAATTTAGATGATTTAAATGTTCACATTGAAAACATAGATGATAGAATATTTTATGAAACAAATTATGACGAACTTGAAAATATCTCTACTGTAAATGTTAAATGTGAGTTTTTTGTTATTACAATCAGAATTATTTAACTTTTTCATGTTTCAGGTAATCTTTATCCGAAGTATTGTCAATCTACAAGCCATGATAACAACTGCCACAATAAAATGAATCGATATTATCAAGTGAATAATTATTATATATGTCCTGTATGCCAGACCCAAACCTCTGACCCATACCTTAAATTTTATAATGACCATAAAAATCACTTGACTCAATTTTATACGGATAAAAAATCATTGTTTAAACACAGTTTGAAACGAAAAAGTCACCATAAAATCTGAAATACTTGAAAAAATATTTATTAAAGATGATTTACAAATTTGACTAGGGTTAAGTGACATTATTGTTGAACCAGAAATTGAATATGATTTACTACGCTCACATGAATTATAAAAGTGAACATCGGAAGATATAATGTTAAGGAACTAGTTCTTCCATCTTCTCTTTTGGAAAAATTAAAATTACATTAAATGAAATGAACATTCAAAAGTTCAATTTGGAGTCCAAGTAGAATTTGAAAAAGATGGGGAACTCAAAGTAGTTAGTATATCAAATCACGCTGCTTCAGTGACTACAACTTTCTTGATGAGG
>OX_Smed_1.0.00111
AACCAATTAAAATTTTTATTCATCCACTACAAATTTTATCAGTATTTACTGAAAGAAATGTAATTATAGTCTGATTAGAGTTCATTCAACTCTATTTTGACAATACAAAAGTTATTACACAGGAGCATATTACCGATACAAGTGAAGGTGTCCGCCACCCCACTCCGTCTCTCAGCAGCCTGCCACTGCCCAGAATCAATCCAGTCAATCCCCTCGGAACAATATCTGCATCAATTGCTTTCGGTGCAAATCCACCAATGAAATATGAACCCCCTGTCAATGCCGACAACATCGGAGCCCCCGCAATCAGCCCAATGATCATCGCCACGATGACCCCACTCTCAGCTCTCAGGCAAACTCCCATTCACGAAAACAACCTTCAACAATTAACAGCAAACTACCAATTATATGCACTCAGCCAAGAATGACAATAGATACAAATAAAGGATCCCATCTTTCAATAGCTAACCAAATACCACATTACAAGTCTTGCAACTCCAAGCAAAATTGAAATGTCTGTTTCATACCAAATATATGAAATTACAATCATTCGACCAGAACAGGCAACTGGCGTTACATCCCCAATAACAAAGCTGAACCATTCAAATCTCCCGAAGGCTCAACTTATCTCATTTACAAAAAATACAAAAACGCATTCTCAATCATCAAT
>OX_Smed_1.0.00112
GTCAGCAAATTATCTGCACCACCAGCACAGTAATATTCAATCAGAGGAGGAAGATGTATGTACAGAGTTAGGTCAGCAGTTTTCCTCCATATCAGCTCCTCTAAACATTCCGGTGAACAAGAATTACAGGTCGAATCTTCAACAAGACTTCAGCTGTAGAAACTGGTCATCGCAACCTCAGAGTATGGGTTCTCCTGGAGGTAGCAGTGGATTTGGTGACAGCGTTCCGTTTTCGCACAATCGTTTCATGGATCAGGTGGGAAATTGCCGCAATAATAGCGCATGCAGTCCAGCGTCAAGATTGCCCCAATCTCCAATCATGCTCCAGTCGCCCTTCAACAATGCCGCGTGTGATTTAGAAAAGTTAGTGATGGAGAGAGAACTCAGTGAAGTCAAATCGAAACTAAACGATACTCAACGAGAACTCTACAGCATCAAGCACCAGCGTGACGTAGTGCTGCTGCAATTGCAGCAGTCATGGAAACTGATCCAAACCTTGGTCGGCACTGACAACATCAACTCGTGTGACGGCAAGGAAAATGTTCAAATATTGAATGAAATAGCGAAAATATCAAAGAGACCTAATTCAAGCAGCTCTAGTCCAGAGCAATCAACCTCGCTGCAGTCCAGCCAGTCCACCTGCACTCTGACGGAATAAATATCAAAACGGCATCTATAGTGAAAGTTCGTCATTCTATCAAGTTTATTGTTCCATTGGCATCAAACGGTGACGTCATCATTGTAGGATTGAGTAATGCTCATCATAATGTGTTCATAACGACCGATCATCGCCGAGTCGTGATACATCTGATCTCATCCGATACACTAAATGCGCATAGAAACAAATAATATTATTACTTTAATGTCGAGTAATAGTGATGTTTTTATTGATGATTTTCATTTTATTGTTATTATTATTTATTATTATTATTATTTATTATTATTATTATTATTATTATTATTATTATTATTTATTATTATTATTATAAAATCAATATTTATTAATTTGTAATTATTTGAAAATATTTATACTAATCGTTATTGTGAAATATTTATTATTATTTATTATCGATGATAATGGGAAAATTCTCTGGAATTATAAAACAATTGATTTTATGACACACTTGTGATTTATGATTTATTCTGAGGTTATATTATTATTATTATGCGAAAAGTGTATATAATTCTGGGATAGTGCAGTGTGAAGGGCATGTGGTGGTTTAATGTGTCAATATATATTTTTAGCATGTATGTAATATAATTTTACGTTTACATTGTATTGGGCGTAAATATATTGAATTTTAGTCAATCTC
>OX_Smed_1.0.00113
AAAAGTTTAAATCAGTGCTCCCAGCCTTTTCATCGCCACGAACCGATCAACGTGTGATAATTTTACCGTGGCCCGCCGAGTGGCAGGGGCGTTATTGTTTATATTTTAAATTGTTTTTATTTAATACTTTTAGTTTAATTTTATTTAACGGTGCCATCAAAGTAAAATACAATAGCATAAAAAAATGAATAAAAAGTAATTAAAAATTTTAATTCATTAATACACTTAATCCCGAGAGAAATACATCACAGTAAACAAAATGTAAATAATTTAATGTTGCTTGTGCGGTTTATTATGGTGATATACCTAACGTACGAATTCCATGTAAATTACCTAATGGCAAATATTGTGCCATGCAGTAATAACGGTCTTTTGAATTCACCACAACAAGAGCATAAAATATTCTTATTATAAGGACTTTTTTTGTTTTTCACCTCTGATTTCTTTATAAGTGACATAATATTTTCTACAAAATCCGATTCATAGTCAAATTTTGTAGAAAATATTATGTTTTTAAGAGACCTCGATATTTTTAACGGAAAAAATTGAATTTACTTTAAACTAATTTACTAATAAAGAATTTCTTCTAAAATCCCATTCAGCTAAAAACAAAACACTTCCATTTTAATCCTAACTCGTTTAGTTTCCTATTTCCTTTACAGAAATTTTAAAATTAATTACACCTTTAATCAAGAAAAACTGATCAAAATTGAACAAAAATGTAAAATATTTTACTGATATTACTATAATAAAAATTAAAGAAAACTTAAGAATCAAAATTATTTTAAAATGAAAAAATAGAGAAAAGGTGTTTCACATAATTACATTAAAAAAATTTAATAATAAACTTGTTTAAATGTATAATGTAAACTACAATTTTAAATTATATATGAGAATGTTGACAATATTACAATGATTGTTAAAAATTGTCGATATTAGAATTACTATTTGTATATAATTATTTTAACCCTTTCTAAGGCAAAGGAAACTAAAAGTGATGTAAAACTCAAAGTTTATTGATAACAATTATATAGTTACAAATGATCATAAAAAAATAAAAACATAGAAAAAACAAAAGAGGCTCAATATATGTCAGTAGTTGTACCAAAAGTAAAAATGATTACCGACAGCGTTACACTTAGATATTTTTATTAGTTTAAAATGGTGTACAGTATATTGCCACCACCTTAGAAAGGGTTAAAAACAAAAATTTAAGAGTAGAAATTTTATTGACATTATATGAAACGCGACTTGTCGTTCCCACGACTGAAGGGTTAATACCCATAATTATTTGGTATAAGATTAGTTTAGACCA
>OX_Smed_1.0.00114
GGTAATAGATTCCTGGTTTTTTTACGTAGCATTCAAGTCTAACCTTTAATAAAATGAGGAAAATCTTAAAACTTCTATTTTCTTAAAGTTCCTCATAAATATCCGTTTTTTGTTAATATTTCATCAAGGTAAAGGTGTGTGAATATAAATGGATAGTTAATGCATAAAACAGTTCTTGATTTTGCATGTAGGGAAATTCTCATGAGGGTTACTTTTCTGTGTATCTTATTAAAACGTGCCTCTTAAGATGTATTATATTGTAATTTAGAAGTTATAATGTTATATATTATATTATAAGGACTTTTTTTGTTTTTCACCTCTGATTTCTTTATAAGTGACATAATATTTTCTACAAAATCTGATTCATAGTCAAATTTTGTAGAAAATATTATGTTTTTAAGAGACCTCGATATTTTTAACGGAAAAAATTGAATTTACTTTAAACTAATTTACTAATAAAGAATTTCTTCTAAAATCCCATTCAGCTAAAAACAAAACACTTCCATTTTAATCCTAACTCGTTTAGTTTCCTATTTCCTTTACAGAAATTTTAAAATTAATTACACCTTTAATCAAGAAAAACTGATCAAAATTGAACAAAAATGTAAAATATTTTACTGATATTACTATAATAAAAATTAAAGAAAACTTAAGAATCAAAATTATTTTAAAATGAAAAAATGAGAAAAGGTGTTTCACATAATTACATTAAAAAAAATTAATAATAAACTTGTTTAAATGTATAATGTAAACTACAATTTTAAATTATATATGAGAATGTTGCAATATTACAATGATTGTTAAAATTGTCGATATTAGAATTACTATTTGTATATAATTATTTTAACCCTTTCTAAGGCAAAGGAAACTAAAAGTGATGTAAAACTCAAAGTTTATTGATAACAATTATATAGTTACAAATGATCATAAAAAAATAAAAACATAGAAAAAACAAAAGAGGCTCAATATATGTCAGTAGTTGTACCAAAAGTAAAAATGATTACCGACAGCGTTACACTTAGATATTTTTATTAGTTTAAAATGGTGTACAGTATATTGCCACCACCTTAGAAAGGGTTAATATAAGATTGTTAAATTACATTTCGAATTATTTTAATGAAATAAATTTATAGGAAATTCTTAACTTATAGCGAAAGAATGAAATGTTATAGTTTCTAATAATCATTGTAAGGAT
>OX_Smed_1.0.00115
TAATGTGAACTATATTTATTAAAGATCTCAAGAAAGAAAAAAATGCTAAATTTTAACATAAATATCATAATTGAATAGCAAATTGAGCTAAGCATTAGAATCAAGCCTATGAATAATATTTGCAGTTTCTAAATGGATCTAGAGCAGTTCTGGGAATCATGAATTTCTAAAGCATTTTTCTCACTCAGCTGCTAATATCTAAAATATAAAATTATAAATATGAAAAGATTGAAATATTCATTATTATTCTCACTAAAATATAATTGTATTAATTATTAATTATCAGGATTTACATTTATTAAATTTATAAAATAATAATATACTATTAAATATATTTGTTTGTTTAAATATATTATTTTTTTTTCTACAAAATTTGACTATGAATCAGATTTTGTAGAAAATATTATGTCACTTATAAAGAAATCAGAGGTGAAAAACAAAAAAAGTCCTTATAATAAGAATATTTTATGCTCTTGTTGTGGTGAATTCAAAAGACCGTTATTACTGCATGGCACAATATTTGCCATTAGGTAATTTACATGGAATTCGTACGTTAGGTATATCACCATAATAAACCGCACAAGCAACATTAAATTATTTACATTTTGTTTACTGTGATGTATTTCTCTCGGGATTAAGTGTATTAATGAATTAAAATTTTTAATTACTTTTTATTCATTTTTTTATGCTATTGGATTTTACTTTGATGGCACCGTTAAATAAAATTAAACTAAAAGTATTAAATAAAAACAATTTAAAATATAAACAATAACGCCCCTGCCACTCGGCGGGCCACGGTAAAATTATCACACGTTGATCGGTTCGTGGCGATGAAAAGGCTGGGAGCACTGATTTAAACTTTT
>OX_Smed_1.0.00116
CAATTTACCTGTCAAACTCGGAGATTTTGTTTACTATTTGAACTGATTAATTTTATTTAATTATTAAAATATTGCCGATTCAATCCAAAACGAGATGGCTTCATAGAAAAGGTTTCATATGATACTCGCTATCAAGAATTGAATATTATAAAAAGGAATTGTTTATCGCTTCGATGCCTGAACACTGGTCTTTACCAACTAAATTTCTTCAACCACTTTGGCAAATTGACTAAAATATATAATTTTTCATACAGCTCAATCCTCATCAATCATTTAATCTCGACTAAACAGTCTGCCAATTTACCTGTCAAACTTGGAGATTTTGTTTACTAATTGAATTGATTAATTCTTATCAACAAATTTATTATTCTGCATTTCTTAAATAATAATGCTTAGGGACTCCCATTTTTTTATAAATAAATATTTATACTCGTTTAAGTTACAAATTCGTAATAAAATTGTCCGTAACTTATTATGGAAATGTAAAATTTCTTATTGAGTAATATTTATTACACTTTGCCTACATTTTTATTGGCGCTAGGAAATGTTTGTTATTTCCGGTTCCCTTTCTACAGGCTTAGCCCGCATTAATTGCCCGTTTATGACAATCTGTATAACGTTTCTCATAACGGCTTAGGTCCGTTTCTTTTAATGAATATATTTATAAATTATTAAATATTTTAACTTAATTTTTTATTAAAATAAAAAATTTATTCCTGAGATTAATATAATGTTTAAATGCTGACTTGAAGACCCCCTTTTCCATTTTACTCGGTTTTTATTTGTATTTTTTAAAGAAAAATCGGCATTAAATTTGCTTGAAACTCAAGCTGTTTTAAAGAAAAAGAATTTGAAGTCTTTTTAAGAACTTCTAATTTCAGGAGATATATTATATTTTATTTGAAATAATTTTATTAAATTAATATTAAATTTTATTTTTATTAATATGAAATAG
>OX_Smed_1.0.00117
TTAGTTAAATTTTCATTATTATTAAATAATTTTCATTAGTTTGTTTGAAATAAGCCTAATATTGCATGATTCCGCCCAATCAGTAACCGCCTTTTTTAATTATTTTATTTTATTAGTCATGGAATCGACCCAACTATTATAAAAGGAATTATCCCGCGCCCAGCAATCCAACAAATCTCTATACGAGCAGCTCACCAAGGAGGTCCAGCAGGTAAAATCTACCTGGGTGGACAGCGAAACTCAAATCTATCCATCAACGTCTCACAGCTGCTCAAAAGGGTTGGGCCGAGGAACGACAACTAAATCAGAACCTCCGGACGCAGATAAGGGGGTTGGAAGTCGCCCTGGCCACCAGTCGTGAAGGAGAAGCGGTGACTTACCCTCTTATCTTCGCCCCATCTCAATTGGCGTACCGGGATTCAGCCAACAGCTCAACACCCTAGGCGACTCCATCGGCAATACCTTCGAACAATTACAGGCCGGGGCGTAAAGAACGCGCCCGACGCAGAGCCGCACGCCTGGCAAACAAACTAACTTAATGTGTTCTGTATTGATTACAAATTGAATTAACTTACGAATATTGTCTAA
>OX_Smed_1.0.00118
GGTGTATTTCAAATTTTAAATCAAAATATAACACGCATAAATTGACAATAATTCAATGTTATTCATCCTCGTAGAAGATCCAAAGGAAGACATTTCTCATCTTCACAACGTCCTCCTCTGCAATAAGTCTCACAACTAATTTGAGAGACCTCTTTTCCATTTGTAGGATTGTAACTTTTCATAAATGGCATTGAATTGGCATTATTGAAGAAAAGACTCATTGAAATTAGCAAAATAAACATAGTCTTGTTCATTAAAAATAATCAACCACCAGATAATACATTTGCCTCTTTACGAGGTAGGCACTGAATTATCATTACTTCTGGGCGAGATTCAGACTTAGAGGCGTTCAGTCTTAATCTCTCGGATGGTAGCTTCGTGCCAATGACCTTTCGATCAAGCACATTTACCAGTGATCCGAATCTGCGGTTCCTCTCGTACTGAGCAGAATTACCATTGTAATGACACTTTTATATAGTAGGGTAAAACTAACCTGTCTCACGACGGTCTAAACCCAGCTCACGTTCCCTATTAGTGGGTGAACAATCCAACGCTTTGTGAATTCTGCTTCACAATGATAGGAAGAGCCGACATCGAAGGATCAAAAAGCGACGTCGTTATGAACGCTTGGCCGCCACAAGCCAGTTATCCCTGTGGTAACTTTTCTGACACCTCTTGCTTCAAACTCTGAAGACATCAAAAGGATCGATAGGCCGCGCTTTCACGGTCTGTATTCGTACTGAAAATCAAAATCAAGTGAGCTTTTCCCCTTTTGGTCGACACCAGGTTTCTGTCCTGGTTGAGCTCACCTTGGGACACCTGCGTTACCATTTGACAGATGTACCGCCCCAGTCAAACTCCCCACCTGACACTGTCCTCAGAACAGCTCGAAAGCATCCGAAGATCGCTTTCTTTTCTCCACAATAAATTGACCTGAATCAACTGCACTGCATTACTGAGTAAGTAAAGAAACGATCAGAGTAGTGGTATTTCACTGTCGACGTGAGTCTCCCACTTATACTACACCTCTAATGTCTCCCTACAAAGTCGGACTAGAGTCAAGCTCAACAGGGTCTTCTTTCCCCGCTATATTTTCCAAGCCCGTTCCCTTGGCTGTAGTTTCGCTAGATAGTAGATAGGGACAGTAGGAATCTCGTTAATCCATTCATGCACGTCACTAATTAGATGACGAGGCATTTGGCTACCTGAAGAGAGTCATAGTTACTCCCGCCGTTAACCAGCGCTTGTTTGAATTTCTTCACATTGACATTCATGGCACTGGGCAGAAATCACATTGCGTCAAAGCCATTTACTAGCCATCGCAATGCTTTGTTTTAATTAGACAGTCGGATTCCTCTAGTCCATGCCAGTTCTAGGTTGACCGTTAATTGCACAATGACGACCATGAATCCGAAAACTCACAAATCATAGCCTAACCCGCCCATCAATCAAGTCGAAAAAGTTCCACTTCAACTCCATCTAGGGTTTCCCCAAAACAGAATCAAAACAGCCCAATTCCAATTCAATCGACTTCTTGATTAAGCCCATCATACCCGGTCCCTAGAGCCAATCCTTTTACCGAAGGTACGGATCTAATTTGCCGACTTCCCTTACCTACATTGTTCTAAGACTATAGGCTGCTCACCTTGGAGACCTGCTGCGGATATCGGTACGGCTTGAAACGAAATTTATAACTGCTCCCTCAGATTTTCAAGGGCCATCAGGGGCGCTTCGGACACCACAAGAACCGCGGTGCTTTTGACATTTCACATCCCTTTCTCCAGATAACCTGATTCTAGGGACATGTTTATGTATACAAAGAAAAGAGAACTCTTCCCGAAACACTTGATGACGTCTCTGAGATCGCTTGTGTTACCACCTTGTGTTGCCGAAACAACCAAATTTCCGTATTCAAGTTCAGGAATGTTAACCTGATTCCCTTTCGCTTCAGGAGGCTAACCC
>OX_Smed_1.0.00119
GGTTTATAGATCCCTTATGGATTTTAGTGAATCAATTGTGCCTCTTTACCTTTTGATTTTGGATCCAAGAAAAGCCTATCCAACTGGCAATTTAATCATATTTTATTAACCTTCATTGTAATATTTTTTCTATCTAAACAATTTAACCGAGGTAATCTGAGTGTAGAATTTGGTAAATAAATCTATTTTAGACGTATTTCTTAGCTCGAATTGCGGGAAAGTTATTAATTTCTACAAAAAATCTAATTCTCAAATTGAGAATCTCGGGGAAGCGACAGATTTTGGTTTCTAGTCGACCCACTTATTTTATGAATCTAAATTTGATTAATTTTGATTAGCCATCAGCGCAAAGTTATCCACTAGATCATAGGATTTTCCCTTGATTTGATAAGAGACTTGGATAGTTTTAGGTCCCTCAGTATGGTTTCATAGAGGATTAAATTCGAATTCCGTATTTATTTATATTTTTTTTTGAAGATGAAAATATATACAGCGTTGCTAATGACTTTTTGCATTCAGAAAAACCTAGTTCGAGGAGTTACGTTTCAACTCACATTGCGGATCGGTGGAGATGGGCATGGGAACGTTTCCGACAAGAAAAATGCCCCAAGTTCCCTCAACCGGAGCCTCAACTGACCGATTCCACGGAAGATGCCCACGACCGATGGCTGGCCGATCAACCACGGGAAGAATGGAGCCCGGCCTGGGAGATCCACGAGCAGGCTCGTCTTCTTCTCAAGCAGCTCGAAAGCCACCAACGCCAGGTGGACGTGCAAGTGCCCCGAGCTCGCCAATACCTGGCGAATGTCGAGGAGGACCTACTGGCGGGTCGGATCGCCAGCAACTATCGGCCTCCGCAGCGAGGCACTGTCGCACGAACCACCCGACCAACAACTACCCGAATCCGAGATGTCAGGCGGCCAGTAATGACCATCTCTGGTTATTCGCCGGAAGAGTGGGTGGAAAAGGGTTTTCCCTCCTCCTAATCCACCTCCTCATAATAAACTATTTTAGGACTCAAACTATTAGTAAATGTTCATGATAAATAAATTGGGTGTCCTCTTAATAACTGTTTTATTTTTATTGTAATGTAAAAATCTTCTTATTGGTTTAAATATAA
>OX_Smed_1.0.00120
TGACAACTATTGTGGAACAGAGGGGGTATGATTCATTTGTTGTAATTTCAAAATATCCAATGAAATCTAGCTACAATATATAAATAATTATATGCATTTTGTTTAATTCATATAATTTATTCATAAAAAAAAATTTTCTCCAAATGATCTGCGACCATATAGCAAGCTGTGTCCTGCGCTGCCATCCAATCCACGCCTGCTCTGAGTCTACCCGAAAAGAAAAAAACAAAACGATTTATAAAAAAGAATGCATTGATAAACAAAGACAATGAGGCCAAATAATTGTTAACTATGAAGATTTCATATACAAGTGAGAACCCAAAAATAATAATAATAATAATAATACTAATAATAATAATTAATAATAAAAATAATTAATAATAATAATAATAATAATAATAATAATAATAATAATAATAATAATAATAATAATAATAATAATAATAATAATAATGGACTATAATTGAGCTCCTACAATAGCCAGAGCGATATAGAACTATTCCATAATTTACATCACTTAAAACCGCCGACACACACACACACTTGGGAACGCACGCATACTCACGCAACTACAGCCAGTTCCGCAGGAAATCTATATAGGATATATATATATATAACATACATATATATATCACGTGACAAACATTAAAGCCACTCGTTTGCCTCATAGACTAATCAATATAAAATCACATCATCAAGGCCATAAATATCCGGAGAATGAGCGAGAGCAGTCGAATATAATAGAGGAATATCATCTGAATGACAACTGCCAAGGGAGAAAAATCAATCAGAAAATCAATAAATAATTAAAATCAAAAAATGCACTTTAAAAACCTTACCCGATAGCACGTGCCAATATCGATCGATTTATTGTAGGATTTTCCAGATCGGGGTCTCTCAACATTCGGCAATCGCGAATGAAAGTAGCCAATCCGACACTGAGACTATGGAGATGAATGAGACCATTCTCGAGAAATTGATAGACTAATTCCGGGTCCACCTGAGCGCCTAGGAGAGCTTGTAACTGGTCGAATAAAGACAAAATAATCGGTGAAGAATTGAGAAAATCTTTGGATTGATCATTCTCAGATCTTTTGTCCGATGAGACGGTGCAAATTGTTACAGTTGCTTTGTCTGAATTTAGGAGGATTGCAGTTGCAGATGAAGGCCGATCGGTTAGAGATTCTGTAAACGTGTCGGAGTTCCAATCGAGTTCCGTGTTCCTTTGTGAAGGGTACATCCAAAATGCATGTTTCATCCAGGTTCTCATGTCGTCAAGGAACGCGGGGTTGGGAATAGTGAAATCATTCGTTCCCTGGAGAACTATTCCCGGTATTACATGATCAACATATCCTCCAATAAGAAAATGAGCAATCGATTTATGCAAAATATCTTCTTCGACTTTAATGTTTCCTCCATATAAAAGAGGTATTTCTGATAAAAGAATTTTGGTATCATGTAACGAGGTAGTACTTTCTTTTTCAGTTTTAGATTTACTTGCTTCGCCAGGCTTAGTTTGATACTGTCGACCATACACAAATTCTTCGGCAGCCAAATCGACAACTATCATTTGATCTATAGTGAAATTCTTTGATTGAAGTTCATTATAATCTCGTACAGGACTAGATCCAGTACTTGCTGATGATTTATAATGCGTTGATGCAATGCTGTTGTTTCTAACACCAACTGTGTGGATACTACTTGAATTACTTCCCCTAGAGCCTTCGCGAGCATTTAACAATCGCCTAATATCCTCTTGGCTGGCGATACCACTGTCGGTTGGATCATTACAACTGGCCGATTTACGTCTAGTAGTAGCCTTTTTAGGATCAAGTAATTGACTGGAATCAAGTGGATCTTCGTGTCTAACTGACAAAGGACTACAGCGCAACCAAAATGACACAAAATATAAAAGTAAATTGACGAGAGCTTGATTAGAACCTAATATTATGGTGCGAGATAATGAAAGCCCACCGGAACCTAGAAGAATTCCTCCAACTTGACTACAT
>OX_Smed_1.0.00121
ATTTACTGCGCGAATTGTTCCAACTAAAATTGCGCGCTTTCCAATAATTATGATGCTAGTGGTTTGTTGGTAAAAAAATTATCAGTAGTTATATTTCCTCCAGAGTCGGTAAACGGTTCAATTAGTTGTAGGATAACAAAATCGCTCATAAAAATTGACGACTGTCTTGTTCCGTCCTTTTCATAAATGGGAACCCATTTAAAATAAATTTACTTCTGAGACCAGATGCTAACCAAAATTTGTTCGTCATGTACAGAGTGAATCGGCATCTTACTTTGTTTGTGGATAATTTTTTCGTCAATTTGTTTTGTCCCGGTACGTATCAATTCTGGCTATTTTCAATGAATAAATTACAAACATCTGAGATCATTGCGAATTTATCCGTTTGTAATCGTACACTTCGTTCATTTTTTTTATCGAAGCGGATAAATTGTAAAATATACGTTAATTCTTTCCTACTCAGATTTTCCAAAAAAACCCGGTACCCACTTTTTAGAACAGTGTCGGGCAACTGGTGCGCCGCGAAGACTTTTCTAAATATCTTAAATTGCTAGCGTTTTTGAACGTTCAATAGTTTAATATAAAATTGAATGAAAATATTATTTCATGAATTTTAAAAATATTCCATATTGACATGAAAACAGTGAAAAAATAATAATAAATTTCTTTTTCATCAACAATTATCGGAATATAAATATTACTTAAAATA
>OX_Smed_1.0.00122
CGGCAAGGAAGCATTTGATCAAATCAGAGGCGATGACAAAAATCTGCTGGAAAACCTAAAGATCAGATATATATTCGATTTAATGCTGGAGAAGAAGAAAATGATGTTTGGACTACCAATGAGTTCCTCGGAAAAAGTAGACCGTCACAATCGATACAAAGATTTCCATGTTATCAGTTTACCTTATCCCGGATGTGAATTCTTTAATGAATGGCGGTCTTCGGGTTATCTGATGAAGGATATGTATTTCGATTGGGATAACGCAGAGATCGATTCCAGTTTGCAAGTTCCTCTGTCTTTCAGGCCGACTATGACAAATTTCATTAAATGGGAAGAATATAAGAAATGGGATCTTACGGTGCTCACTACAAACTATCTGAAACTCATTATTGGAATCATTGTCGAAGATGATTATTCCGTACTCATCCATTGCATTTCCGGTTGGGATCGAACGCCACTCTTCACCAGCCTGATCCGTTGCATGCTGTGGGCGGACGGGTTCATTCACCAGAGTTTGAATGCCCAACAAATTCTCTACCTAACACTGGCCTATGATTGGTATCTTTTCGGCCATCAAACCAAGCTCCGATTGGAAGCCGGAGAAGAAATAATCAAATTTACATTTTGTTTCCTCAATAAAATTGCAGTGGATCACACAACTTCTGTCAATTACGTTTATCAAATCCTTAATCGAAGCGCAAATCATTCTCAAGGATCACAAATCAATCACGAAGATATTCTACAACAAAAGATTTGTCAGAGAATAGAAAAGCTAGAGAAACTATATTATCATTTCAACCGGCTGTATGATCAGGAAATGTCAGCAATTGTCGATAAAAGCAATAAAAAGGGTTCCAAATCATTGCTATACTCAGCCAGCAGTCTCGTTAACGGGTTATTCATTGGTAACAATTCCAATAATAAATCTTCACAGAGTTAGAATTCGCTTGCTCAGATGTGTTATTATTATGATTATTATTATTTATTATTATTATTATGATTATTATTTATTATTATTATTTTTATATATTTTTGACTTTTCTGTCTGATGATATGAACTGGAACACAAAATTTTATAATGTTGTTTTCTTTAAATATTTCATTTTATCTCTGAATTTTTTGTGGTTTTTCTGATATTGTGAAGGTAATAATTTTTGTCATTTTTGTGAGAAATTTTGATATAAAACAATTAGAAAGCACATTTTCTTACATATCAATCGGTTCAATATTTTAAATTCCATAAATTATGTTTTGT
>OX_Smed_1.0.00123
GTAGTTGTACGCGTCACAGATATATAGATTGTATATATATATTTATTTTGTTAGTAAATAATATGCAATAATGCTCGCTGAGTGTGCATGTCTCATTGACGGTATAATTGTGTTAAATTCCTTTAAAATGATATTATATATTTCTGAGAAATATTTATCATTAGGAAAGATATAAATCAGAATCCCAATTCTTGAATGAGATTTACAAACGAAGTGGAAAGAAATTCGACAATTTTAAAGAGTGCATTGATTATATTAAAAATCCAATCGACTCTTCGAGTCAAATTAGGGGAGATCTCAATAGAGAGTGGTGTTTTGCAAGAAGTGGTAATAATGAAATGGTTAAAGAACTTAGAAAAGAAATTGAAATTTTGGAGGATGAAAAATATGCGGCAGAAACGAAAGCAAAAAGCGAAACGAAGAAACTAAAGAAAGAATTGAAAGATAAGAATGAAGAAAATCTGGAGTTGATTGAAGAAGTTTCAGAATTGCGAAAGAAATCAAAAGATACCAAGACTAAGGCTCAAGTAAAAGAATTGCGAAATATAATAGAAGATTTAAAAGGCGAGGTAGAGGCCAAATGCGATGAAATAGAATCCAAAAACAATAAATTGAAAGAAATGGAGATGGAAAGTAAAAAGCAGCTCAAGAAAATTGAAGAATTACAAAAGGAAAAAAATAATTTAAGAGTAAAAAATGAAATAATTGAAGAAACTGTAAAAAATCAAGCGAAAGAAGCTGAGAAAATTGTTCAAGAGAAAAAAACTGAATTAGATAAAAAACAGGAGGCCATGGAAACTATGAAAATTAAGATTGATGAAAAAAATTTGAAAATAAAGGAATATGAAAATGAAATCCAAGACCATAAAGAGAAGTACCAAGAACTAGAGACAAGAGCGAACAATCAAAACAGACATCATGAGGGAATGATTAAGATATTGGAAGATCAAATACATGAATTGCAAGTAAGAAATATTGAAAATCAACCAAAATCAGTAGGTGGAAAATCAGCAAAACCTGACATGAATACGGTTGCCTGTCCTAATTGTCATACATTATATCCACAAGCAGAAATTGAGACCCACATTGAAGTCTGTATTGAAAATGAACACTAGTCTAATATGTGTGTTTACGCGTGCGTGCACTTGAGAAATTTGTTTAATTGAGTAATAAATAATACGGAAAGTTCCAAAAAAAAAAAAAAAAAATGCGA
>OX_Smed_1.0.00124
ATTTAAAATTGGATCCTAATTTTAAAAACCACTTATTTGTTGTATAAGCAAGCATTCCATTGATCTATTTTTTAATTCCCCATTTATATATAATATTATTTATTTCATTAAAAAACCATGAGTGATTCAGATGAACAGGAGGCTGTTATTCAAAAATTTAAAAAAGAAAAAAAAACTTTAGAGAAAAAATATAAAGATCGCATTTCTGAATTGGAAGAGTCGATTGAGGAAAAAGATGATACAATTAAGGCTTTAAACCGTCGACTGGAAAGAATGAGAAAAATGCGATCAAGTAGTTCAGACATTGACACAATGAATGATGATTCATTTGACAGAGATTTGGAAAAGGTTAAAGGAGATTTAAAATCTGTAACAGAAGAATTAAATGAGAAAACGGCAATTATTTCCAAGTTTGAAACAGAAATTAAATCTATGTCTAAGCACGCAGAAAATCTGGGTCAGGAAATTCAAAGTTTAAATCAAAATCTTGAAAAAAAGGAGCAGATTATTGATTCGAAAGATAATGTAATTCAAAAACAGAAAAATGAACTTAAGACATGCGAGGATAAAATAAAAAAACTGGATGAAACGATTCGATCGTTGCAAAAAAATCCTGGTAACATAACAAGCGCGAATGTCCTATCACGATCAGATTCAGCGAGATCTGTTAATGAGTTATCAGAATCCGAAAACGAAAGATATAAATCAGAATCCCAATTCTTGAATGAGATTTACAAACGAAGTGGAAAGAAATTCGACAATTTTAAAGAGTGCATTGATTATATTAAAAATCCAATCGACTCTTCGAGTCAAATTAGGGGAGATCTCAATAGAGAGTGGTGTTTTGCAAGAAGTGGTAATAATGAAATGGTTAAAGAACTTAGAAAAGAAATTGAAATTTTGGAGGATGAAAAATATGCGGCAGAAACGAAAGCAAAAAGCGAAACGAAGAAACTAAAGAAAGAATTGAAAGATAAGAATGAAGAAAATCTGGAGTTGATTGAAGAAGTTTCAGAATTGCGAAAGAAATCAAAAGATACCAAGACTAAGGCTCAAGTAAAAGAATTGCGAAATATAATAGAAGATTTAAAAGGCGAGGTAGAGGCCAAATGCGATGAAATAGAATCCAAAAACAATAAATTGAAAGAAATGGAGATGGAAAGTAAAAAGCAGCTCAAGAAAATTGAAGAATTACAAAAGGAAAAAAATAATTTAAGAGTAAAAAATGAAATAATTGAAGAAACTGTAAAAAATCAAGCGAAAGAAGCTGAGAAAATTGTTCAAGAGAAAAAAACTGAATTAGATAAAAAACAGGAGGCCATGGAAACTATGAAAACTAAGATAAATGAAAAAAATGTGAAAATAAAGGAATATGAAAATGAAATCCAAGACCATAAAGAGAAGTACCAAGAACTAGAGACAAGAGCGAACAATCAAAATAGACATCATGAGGGAAAGATTAAGACATTGGAAGATCAAATACATGAATTGCAAGTAAGAAATATTGAAAATCAACCAAAATCAGTAGATGGAAAATCAGCAAAACCTGACATGAATAAGGTTGCCTGTCCTAATTGTCATACATTATATCCACAAGCGGAAATTGAGACCCACATTGAAGTCTGTATTGAAAATGAACACTAGTCTAATATGTGTGTTTACGCGTGCGTGCACTTGAGAAATTTGTTTAATTGAGTAATAAATAATACGGAAAGTTCCTTTTAATTCTTGTATTTAAAAACAAATATTAAATTTAAAAAATGCAGATTTTTGTTAAAACCCTAACGGGTAAAACAATTACACTTGAAGTTGAATCTTCAGATACCATTGAAAATGTTAAAGCCAAAATTCAAGACAAGGAAGGCATTCCACCAGATCAACAGAGACTAATCTTCGCTGGAAAACAATTAGAAGATGGTCGAACATTGTCTGACTACAACATCCAAAAAGAAAGTACTCTCCATTTGGTACTTAGACTTAGAGGAGGTGGAAAGAAACGTAAGAAGAAGAATTATACTACTCCTAAAAAAATTAAGCATAAGAAGAAGAAGGTTAAGTTGGCTGTTCTTAAATACTACAAAGTTGACTCAAATGGTAAAATCCAAAGATTGAGAAAGGAATGCCCAAATGAAAGCTGTGGTCCCGGAGTTTTCATGGCTGCTCATTTCGATCGTCAATACTGTGGAAAATGTTGCTTGACATACATGCATTCAAATAAAGCAGAATAAATTAATAAAATTTTTGGATTTAAAAAAAAAAAAAAAAAAGAAAAAAAAAAAAAAAAAGAAAAAAGAAAAAGAGGTGAAAGAAGAAAAAGAAAAAAGCGCGCAAATGAAACATGTGGGA
>OX_Smed_1.0.00125
ATTTAAAATTGGATCCTAATTTTAAAAACCACTTATTTGTTGTATAAGAAGCATTCCATTGATCTATTTTTTAATTCCCCATTTATATATAATATTATTTATTTCATTAAAAAACCATGAGTGATTCAGATGAACAGGAGGCTGTTATTCAAAAATTTAAAAAAGAAAAAAAACTTTAGAGAAAAAATATAAAGATCGCATTTCTGAATTGGAAGAGTCGATTGAGGAAAAAGATGATACAATTAAGGCTTTAAACCGTCGACTGGAAAGAATGAGAAAAATGCGATCAAGTAGTTCAGACATTGACACAATGAATGATGATTCATTTGACAGAGATTTGGAAAAGGTTAAAGGAGATTTAAAATCTGTAACAGAAGAATTAAATGAGAAAACGGCAATTATTTCCAAGTTTGAAACAGAAATTAAATCTATGTCTAAGCACGCAGAAAATCTGGGTCAGGAAATTCAAAGTTTAAATCAAAATCTTGAAAAAAAGGAGCAGATTATTGATTCGAAAGATAATGTAATTCAAAAACAGAAAAATGAACTTAAGACATGCGAGGATAAAATAAAAAAACTGGATGAAACGATTCGATCGTTGCAAAAAAATCCTGGTAACATAACAAGCGCGAATGTCCTATCACGATCAGATTCAGCGAGATCTGTTAATGAGTTATCAGAATCCGAAAACGAAAGATATAAATCAGAATCCCAATTCTTGAATGAGATTTACAAACGAAGTGGAAAGAAATTCGACAATTTTAAAGAGTGTATTGATTATATTAAAAATCCAATCGACTCTTCGAGTCAAATTAGGGGAGATCTCAATAGAGAGTGGTCTTTCGCAAGAAGTGGTAATAATGAAATGGTTAAAGAACTTAGAAAAGAAATTGAAATGTTAGAGGATGAAAAATATGCGGCAGAAACGAAAGCAAAAAGCGAAACGAAGAAACTAAAGAAAGAATTGAAAGATAAGAATGAAGAAAATCTGGAGTTGATTGAAGAAGTTTCAGAATTGCGAAAGAAATCAAAAGATACCAAGACTAAGGCTCAAGTAAAAGAATTGCGAAATATAATAGAAGATTTAAAAGGCGAGGTAGAGGCCAAATGCGATGAAATAGAATCCAAAAACAATAAATTGAAAGAAATGGAGATGGAAAGTAAAAAGCAGCTCAAGAAAATTGAAGAATTACAAAAGGAAAAAAATAATTTAAGAGTAAAAAATGAAATAATTGAAGAAACTGTAAAAAATCAAGCGAAAGAAGCTGAGAAAATTGTTCAAGAGAAAAAAAATGAATTAGATAGAAAACAAGAGGCCATGGAAACTATGAAAATTAAGATAAATGCAAAAAATGTGAAAATAAAGGAATATGAAAATGAAATCCAAGACCATAAAGAGAAGTACCAAGAACTAGAGACAAGAGCGAACAATCAAAATAGACATCATGAGGGAAAGATTAAGATATTGGAAGATCAAATACATGAATTGCAAGTAAAGAAATATAGAAATAACGAAAATCCACCAAAACCAGTAGATGAAAGATCAGTAAAAGCTGACATGAATACGAACAACGAATTCCCTAGTTGGTGGGATCGGCACAAAGGACCAATTGAACCGGAAAAAAAAAATAGTATTCTCAACAGCAGAACCGAAGTTGCCTGTCCTAATTGTCGTACATTATATCCACAAGCGGAAATTGAGACCCACATTGAAGTCTGTATTGAAAATGAACACTAGTCTAATATGTGTGTTTACGCGTGCGCGCACTTGAGAAATTTGTTTAATTGAGTAATAAATAATACGGAAAGTTCCAAAT
>OX_Smed_1.0.00126
ATACGATAACATTTTGTTTTAAATTTCGGCTTTTAAATTATTCAAATTATTTTTTAAGACCAAATATTTTTAATTATTAATTTAAGCATTTTAAATATTCATCATAAAAATGGAAATAGATTTGGTAGATGATGACTCTGTGATATTAGTTACAGGTGAAGAACATAGACGTAATGGAAATAAATACTACAGTCAAGGAAATTATAAAGCTGCCCTTGAATCTTATACAGCAGCCATAGACACCGAACCTAATGTAGCTTCATTTTATAACAATCGATCAGCAGTTAATCTTATGCTGTATAGATATTTAGATGCTTTTAATGATGCTAAAAAATCATGCGAATTAGAGCCCGACAATATAAAATGTTTAGTCAGACTTGGAAAATGTCAACTTAATTTAGGATATTGGAATGAAGCTGAAATTACTTTTCAAAAATCTACATGTTATGATAGTAATAATTCAGAAATTCAATCTAATTTGGAAAAATTAGTCGTAGTAAAAAATGGAATCGATCAATTTCGTGCTCAAAAAAAAAAAAAAGATTATAGACATGCACTATTTTGTGTCGAGAGATGCCTGGAAATTTCTCCTGGATCGGACGAATTGAAATTATACAAAATCGAGTTATTGATCTCATTAAAGAGATATCCTGAAGCAAATGTCCATGATTAATCCACTTCAGCTTCTTATGTTTGGAGCCAAAAAAGTTACTTATATCAATAAAATGATTATTATCGATGAATGGTTGTCATTGGATATGGAATTTGAATTGGCTGCAGAAATTCTAGCTCTCAGACCAGCCTTAGAGGGATTAATGGTGAAAGTTTGTATGAATCCAGATATAGTTATGAATCCCGATGATCACGATAGTCAAATCATGAAAATAGTTACAAAATTCAGTGATCCTATTAGTTTTGGGCCTGTAAATGCCCCTCTCAATAGTTATCATCATACAAACAGAAAGAGGAAAAATGTGCAAGCTAATAAACCATTTAATCAACAACGAGGTGTCCCAAATAAATATAGGAAATTCGAATCCCATTATAATCGAGGTCCAGTTCGTTTTCCATCAGCTTCTCAAAAT
>OX_Smed_1.0.00127
TGTTGTTCCGAGCTCCAGTTGACGATGAAGTTGATAAATTTAATAGTAAATCTAATTAGTAAATTGAATTTTGTTAATGTGATTTGAATTTATTTATTAATTTATAAAATATATACCCTAAAAATTATTGAGTAAATATTGAGTTAAGTACTAATANTTTTGTCCATATACCATTTTGTTCGGTCACCACAATCCTTTGAAAATCGAATCACGATTTATTGCTGAAGAAAGGTCAACCATAATTGGAAAAGATCAAGTGATTGCGGAACAAGAAAAAACTCTTCATAGTCATTTCTCAACTCGATAAAATTCACAAGACTATCAGACTTATTGAACCAGAAAATCTCGATATTCAGTGTTTACTCACGAATTGATCAAGGAATCAATACAATGACCAATCGGCCAGATCTGACACCAGAATTTCTAAAATTCATTTAAAAATCATAAATTAAGAAAATATTTATTTAATTTAATATTTAAAATATATAACTTGCCTTCATATCCTTTACCATGTATTTTCGACTTTTAACTAAACCTTCATTGTTCCGTTCCCAATCGTCACAGGTTTCGTTTGCTGTATGCAAAGCTCTGCATTTAAGACAAGTCTTTTTATTGCATCCACTGCAAATAAAACTTTCAATTTCTGAGCCGTCATTGTGAAATATTTCCGTGCAATCTTCATTATAACATTGATACTTGTTTTTATCTTTAATTAATTGATAATGAGCTCTGACTTCCCTGTAGTCGTCCACCCTTTGCCCGAGATTAAATTCACAATATTCATCTGACAACGACTTGCTACACACCGGACATGGTAATGGATGGATTCTAACAGCTTGAAAATAATTTCCAAAACATGAACTAAAATTAATCAATATAGAAGTTATATATATTTATCAACTGGCATATCTCATGACCACAATTGGTAGTAATGAGCTCAACTTGTGAGCCACAATAAAAACATATGTCCATTTTTAAACCTTTATTTTAATAATGAATAGAAAAAATTTATATTGAATAATTATAAATATTAATTCCAAGAATTAGACTTCAACAAGATAATGTTTATTTTAAATAGTTTAAACAAT
>OX_Smed_1.0.00128
AATAGTTGTTGCTTTCGTCGGAGCATGCTTTATTACGGACAGCCCTTTGAAAGCTGTTCAAATGTTGTGGGTCAACCTCATAATGGATACATTGGCCTCACTGGCACTGGCTACAGAATTGCCTGGAGAAGAATTACTGGATCGCGCTCCATATGGTCGTACAAAACCTCTTATAACCAGACCAATGATTAAGTACATTGTTGGCCAAGGAATATATCAATTAATTGTCATAATTTATTTACTAATTGCGGGTGAAAATTTACTGGATGTTGACAGTGGTCGTGCACTGGCCGATAAAGGTATTTCCAAGCCTACGGAGCATTTTACTACTATTTTTAATACTTTTGTCATGATGACATTATTCAATGAAATCAACGCTAGAAAAATTCATGGACAAAGAAATATTTTTGAGGGCCTCCAAAGAAATGTCATTTTTGTGTTTATATGGATTGCAACAATACTTTCTCAGATTGTTATCATTGAATTTGGAGGATATGCTTTGAGCACTTCAGCACTGGACGCAGATCATTGGTTATGGTGCGTGTTTTTTGGATTGGGCACCCTGGTTTGGGGACAGGTTTTAATCTCCATACCAAATACAGTAGTTCCTAAACGACTTCCATGGGTGAAGAAAAAGAAAATACCAATGTCAATGAGTCGAAGAAAAGATATGGCCGAAGGTGCCAATTACGAAAATATGAATAATTCTGATGAAAAGGACGAAGAGCCGGTGTCTCCATTACCATACGAGGATGATGATATTGTTAGGTCCGGTCAAATATTGTGGATTCGAGGTTTATCTAGACTTCAGACTCAGATGAATACGGTAAGTTCTTTTATCTTTATTATTAGACATTTTAATAGAGAGCTTGAATTGTGTCAACATTTATTCGCACATGTAGCTTTGGCTTTTAAAATTGATTGCATGTCTTTTTTATTATTTTAAATATTTACCTTTATTAATAGTTTTACCTGTTATTTTTTTTGATAATCTCTTTTTTCTTCATTATTCTTTAATTACACCGTTCAATTTACTAAACCGATTTGATACCCCTTGATAACATCGACCAACGAAATGGAGAGGATGATAATGATGATGATGATGGTGATGGTGAAATCTCTCATTTATCGGTTCTGGACTGAGACATTCTCAAAAAAAGTGAGAAAATTTTCCTTTGTTTAATAATTAATTAAAAAATTAATTATTTATTTATTAATAAATAATGTATTTTAATTTGAAAGTATTATATTTTCTAAGATAATGTCCTTTAACGCGAGGACAGTCAGTGAAAAGATATTAC
>OX_Smed_1.0.00129
AATTAATAAACAAGGTTACGGGAGTTCTTGGTATTTATTATATCAAATCATTTATTATATCAAATCATTTATTATATCATTTATTATATCATTTATTTATTTTATCATTTATTTTATCATTTATTAGATAATTAATTATATGCAAATGAAAATTTTTATTTTTGCATTATGGCTATCATTAATTTCCTGTGTAATTAGTGGGCCAATAAGTGGAGGTGTATGTTCAGCTTGTTGTGCTGCAGGAGTGGTTGCATGTTATTCAGCTGCAGGGTTTGTATTTGGTACAATAACTGCGGGGGCTTCAACGCCTGCAGTTATTATCGGATGTAATGCAGCTTTTGGAAAATGTATGGCTGCTTGTGCAGTTGCCACTGTTCTCCCAGCGCCTTAAAGATAAATGAAAAAAGTTGCTCTTTAAATTAATGTTTTAAATTTTAGTTTTGAAATGAGTTTCGACTACATTCATAACTTTCAAACTTCATAATCCATAAATTTAGTTTCATCACTTGTACATAAAAATCACTATAATTTATATTATACTTGATTTGAAAATTTGTTCAAATTTTAGATTATTTTAACTTGGTTTAAAAAATATGAATTTCAACAATTTTATTTCAAAAAAATTTTGTAATGTGTTTTATAATGAAAATAAAATTTCATTTGTGAAAAAAAAAAAAAAAAAATGCGA
>OX_Smed_1.0.00130
AATTAATAAACAAGGTTACGGGAGTTCTTGGTATTTATTATATCAAATCATTTATTATATCATATCATTTATTATATCATTTATTATATCATTTATTTATTATATCATTTATTAGATAATTAATTAGATAATTAATTATATACAAATGAAAATTTTTATTTTTGCATTATGGATATCATTTATTTCCTGTGTAATTAGTGGGCCCTTAAGTGGAGCTATATGTTCAGCTTGTTGTGCTGCAGGAGTGGTTACATGTTATTCAGCCGCTGGATTTATATTTGGTACAGTAACTGCGGGGGCTTCAACGCCTGCAGTTATTATAGGATGTAATGCAGCTTTTGGAAAATGTATGGCTGCTTGTGCAGTTGCCACTGTTGTCCCAGCGCCTTAAAAATAAATGAAAAAAGTTGCTCTTTTAAGTAATGTTTTGAATTTTAGTTTTGAAATGAGCTTCGACTACATTCATAACTTTCAAACTTCATAATCCATAAATTTAGTTTCATCACTTGTACATAAAAATCACTATAATATATTTTAGATATGCCGCGTAGATAATAATTTGTAATTTTAACTTGGCTTCAAAAATATGTATTTCAACAATTTTATTTAAAAAAAATTTGGTAAGGTGTTTTATAATGAAAATAAAATTTCATTTGTGAAAACTCTGTTATAAACTTAATTAATAATTTAATGATGAATTCGAAACTGCTGAATAGATACTTAAAAAACATAGAAATTTGTAGATTTATAAGTATATCTGGATTTAACTTAAACAATCAAACTTTATATCGTTCCAATATTTTTAAAGGAATTGATAAAAAAACAACAGAAGATTCTGCTGAAATTATAAATATAAACAATGATTCAAAATCTGTTAATCTTCCAAATTCTAATAAGGACAATTTGCCTAAATTTTATTTTGAAAATGAATCTCTTCAAGTTGCAGCAAATGAAAGAGGAACCATTGATTTATCTCATACTATGCACGCAAATCTTCCTCAGCCGCCTAATGAAGCAATGAAAATACATGAACGGCCATATGATACGATTGTTTCATTGGGTGAAAAGAATACAAAAAATGATAAATTTTTTTCCGAAGAACTTCTAGATTCACAAAAAAAGGATAATATTACTATATCTAGAAATTCATTGTCCCAAGAAAGAAAATTATGGCTATATTGCTCCAATGAAAAAAGATTCAATATTAAGTTTTCATCAAATGCAGCAGAACTTATCTCACAAGGTTCCCTTCATGTTGATATTGCATTGGAATATCAGCACAGTGTCATGGCAAAAATCAATCAATATTGGTTGAAAAAAATCGGCTTGATCGGAACAAAATCGAATTTAGAATTATTTTTACCGTTTTCTCCTGATGATTCTCGCGAAATTAATATTGAGTTAATGATCGAATTGTATAGTTTGCTTAATATTGACAATAAGCACGTACATATTGCTCAGTTTATGGAAAGCAAATTGTCATATTCAGATCTGATCAATACCATTGATGCAACAGTGCGACAAATTGTTGACCAATGGAATCACGATAAAATAGCATGATACAATTTTCAAAAAAATTTTATTCGTGATTTATTTTGATTCAAACTCCAATCGATATGTTAACAGTTTATAATACATTTCTTATTTTGTAAAGTACGATTTGGATCTTATTGCTGCTATTGGGTTAAATGTTCACGCCTGGGCCGTTTGTTCCAGTTTTGTCAGTTTATTTGCTTATGTTATGTTTGACACCTTTTTCATTATCTATCTCTGTGTATAGTGGTTTTCATTTCATGGAAAAGTTATTTTTACAATCGTTTCAAAACCTTTTTATTATCAAATAAAATAAATTATCT
>OX_Smed_1.0.00131
TTTATCCCCAAAAATTAAAAATTCAATGAAATTCTATTGATTAAAACAATTAAAAAGAAATTAGTTTCCTTCTATTTTTAGATATTAGGGAAGGAAAATCTTTCGCTACAACACCACTTGGTGAGAGATTCCAAATTCTTCTAATTATTTTCCCAATTTTTATCAAATCGTTGACATTTACATCCAGAATTCGTCTCGGTGCGGTTGGAAATTTTTGTGTAGAATAGCGGATGATAAAGGAAGTGGGCCCTTAAGTGGAGCTATATGTTCAGCTTGTTGTGCTGCAGGAGTGGTTACATGTTATTCAGCCGCTGGATTTATATTTGGTACAGTAACTGCGGGGGCTTCAACGCCTGCAGTTATTATAGGATGTAATGCAGCTTTTGGAAAATGTATGGCTGCTTGTGCAGTTGCCACTGTTGTCCCAGCGCCTTAAAGATAAATGAAAAAAGTTGCTCTTTTAAGTAATGTTTTGAATTTTAGTTTTGAAATGAGCTTCGACTACATTCATAACTTTCAAACTTCATAATCCATAAATTTAGTTTCATCACTTGTACATAAAAATCACTATAATATATTTTAGATATGCCGCGTAGATAATAATTTGTAATTTTAACTTGGCTTCAAAAATATGTATTTCAACAATTTTATTTAAAAAAAATTTGGTAAGGTGTTTTATAATGAAAATAAAATTTCATTTGTGAAAAAAAAAAAAAAAAAAAAAAAAGGGCGGCCGC
>OX_Smed_1.0.00132
ATCGCGATGCATTTTAATTATTTCCAAAATTTATTGATCCGTCTTGGTCGATTAGTATCTATTATATAAGTCGGGCTGTCCAAAAGGGAGAATAAAAAGAATGTGTACCTATCAGCACACTATGTGGACTCCGCCTGTACGATGGGTGCGCATTGATTAATGCTGCACCGAATTTTCATTCTTAGGCAATCTCTAGTATGGCAGGTGTCGCCTATACTTGGGGTGTGTTCGCAATTCCACTCGCATCACGCCATGTGTAAGGGTTGGACTATATTAATTTTTCTAAATTTCACAGCTTAATATCTGGTAGGTATTTTTAATTCATTTATAATATTTATTTGCACTTTCAGTCTATCAATAGTCTAATGTAAGTTCGTCATATCTTTGATTAATTAATATCGATCCAGTTTTTAGGGATTTTTGTGAATTGCTTGCTGGTTCTATTGCGGATCAATTTTATCAGATTTTGGGATTTTATCTTTTCCTTATTACTAGTCTAGATTTAAACGAGATTTTAATTATTTATTCATTGGATTTTTGTAAGATTTCAATCAGGTTTTTTTTTGTCTTTAGACGGATTTTTTGTGGAAGAAGTTAATCGGGTGCTAAACGCCTGTGCTGTAGCATTGCCAGTTAATGTTGAGCTGATTCTGAAAGGGAACTTTGGCTATTTATGCGAATATTATTTGGAAGAAATTTTTTCCGATTTTATATTTTCCTTATTTCCCTGATTTCGAATTTTGGGTTAGGGTGTCTTGTGCTTGATCAACTTGGCTCTAGACTCAGGACAGAAGCTATGCGATGGTTATTGTATAGTATGGAAATTATTCTAACAACTAAATGGACTCGGTTAGCATTCTCATGCAGATTTTTGATGTTAATTCCCTATTTGGACTATCTTTTGGATCTCAATTCATGGGAATTTTCCTTAGCTGGTTAGTTAATCTGACCCGTTGAATATAATAAATTTTCCCCTACCCGAAAAAAAAAAAAAAAAAATGCGA
>OX_Smed_1.0.00133
ATGTACACTACTGCCAATATAACTTGCTCATAACATTCGTGTTGTTTTGTTTTTCTTTCCTACCGAAACTAAATAAATTAATTCCATTTTATGAGAGGTGAGGTATAGATAACAATGGGTGTCGTGAAAGGTTTGCAAACAGATGTTGGGCATAATCACTCTCCACGATTTTCTCAACGTAGTCAGGGCAAAAAGTAGTGATTAGAAATGAGTTAAGAGATAGAAGCGTAAGTCCTTCCAGCGGCAGCTAATGATCCGGGAAAGACGAAGGTCCTTCGAGGAGTAGTGTTAGTAATACGCTCACCTGCTCGAATGGCATTCGGCTATTGCGTACAGTACCAACATGATTTCGGTCATGGGTACGCAATGGTTATTAAAATCGTGCGACGTATCAGGAAGTATCCCTAGTAGTTAAACGGAAGGTACACCAACAGGATAAGGGATATAGTACGCTGAAAATTCCTATGCGTCCAACATAGGGTTGGACTATATTAATTTTTCTAAATTTCACAGCTTAATATCTGGTAGGTATTTTAATTCATTTATAATATTTATTTGCACTTTCAGTCTATCAATAGTCTAATGTAAGTTCGTCATATCTTTGATTAATTAATATCGATCCAGTTTTTAGGGATTTTTGTGAATTGCTTGCTGGTTCTATTGCGGATCAATTTTATCAGATTTTGGGGTTTTATCTTTTCCTTATTACTAGTCTAAATTTAAACGAGATTTTAATTGTTTTTATTCATTGAATTTTTGTAAGATTTCGATCGGGCTCCTTTATTGTCTTTAGACAGATTTTGGTTAGTTATTTGTTAAAGAATCTTATCAGGCGAAAATTTCGTTATTTTATTAGTGGAAGAAATCAATCGGGTTTTAAATGCCTGTGCCGTAGCATTGCCAGTTAAGGTTGAGCCGATTCTGAAAAGGGGACTTTGGCTATTTATGCGACTATTATGTTGGAAAAAGCTTTTTGATTTTATATTTTCCTTGTAAGCTAATGAAAATTTGTATGGTTGTGAAAATAAAAATGGCTTAAGGGAAGTTAAAAAAAAAAAAAAAAAATGCGAGCC
>OX_Smed_1.0.00134
AACCTGAAAACGAAACAAAAGGAAAACAATCATATCAGCGACGAATTGAATTAACAAGACAACAAGGAAGAATATTATTCATAATTGGTTGTCAGAGATGAAAAATCCACGCAAGTTCGTCAATTACACTAAAATCAGTTTCGACTTCCCGCTAGTCTTCCTCATCGATGTCCGTCGGAAAATACTTTCTCTTCATGGGCCTATACGGCGGAGGACTGGCTGGGCGATTTTCCTCTCTCCGAGTCGAGGGACCTGCTATCTCCTGCGCAGTGATAGTGTTAGGCACTTCGCCCGTGAGAACGGCGATGTCTTCGGTTCCGAGCCCTAATCCATCGAGGATTTGGATGACCGGGAAGGATTCCGGTTCCTCGTCTATCAGGTTGATGTGAACTGATGGGGCAGGCGATCGGAAGATTATATCGGGAGCAAAAAGGATATCTGGGTCCAGCTCCGGGAATTCGAACTCTTGGTAAGGTGGAGGCGGACCACTGACCGGGCAGAGGGTCTCAGCGGGTCCCGCTCCTCTGAGTAGTTCTTCCTCTCGGCGGCGCCGATCGCGACGTCGTCGGTTTCGATTTGGCTGTTGCCGCGTCCGATTTGCAGCAGGAGTTTCCGCGGTCTCGGGGAGCGGTGGAGGAACGACCGGTGTGACTGCAGTAACGAAAACTTCTGGAATTGGATTCGTAGAGACTGGCGGGGAAGATAAAACGTCGGCGACGGGTAGATGGTGAGCCGGTATGATATTCAATTGGCTGGCCCGGATACTCCCGGGAACGAGGGTTCGGAGCTCGCTATCCGTAAATGCGCTACGCAAGGCGGTCGCCTGTTCCTTGATTAAGAGACGTTGGTTTCGGGATTCGGTGATCAGCTCATCCCGTGTCCGAGTAAGCCGCTCAATTTTTTGTCGCAATATTTTTACGACATTAGGCGGGGCCCAAGTGCCCTTCACGCGCTCGTATTTCGTCTTGAGTTCACTGTGTTCCTGTCTGAGCTCCTCGTATTTATGACGGACGGCCACGATAGCAGGGGGAAGACGGGGTATCTTTGGTAGATTGTCCGCTTTGGCATGATTATTGTTGTTCAT
>OX_Smed_1.0.00135
ATTGAATGAAAATATAAATAAATTTTGCTCGGGTTTTGGTGGCCAAATATTGAATGAAGCGGTAAATATAAACATAAAATCTATGCAAATGGAATTATCCCAGTCGAGAAATGTTTTTTGCTACCCTTTCAAAATTGATTCAAAAAACAAATATTGATCTAGATCACAAACAATTTATTTGACCATAAATAGAACAACCACTGTCACCCTCCATAATCATATTTATTTGTCTCATCCTGTAGAGCTGAAGCTGAATTGGTAACATTGGCGGTTCCGCGGTGCCCCCCATCAACATTCTCACCAATGCCGAACCTCTGAATGGCAAGTGATGTGAGATTGATTTCACTGAGTTCTTGCTGTTGCTCTTCATAAACATTTGAGTTCCTCCTCGTGATTTCCTTGCGGTGCCGGTGATCAATGATCCGTTTGCCAATGATCAATAATAGAATTGACATTAGTGCAATATTGATTATTATTGAGGACCACAAGAAAGGATTCAGAAACTCGAAGATAGTCCATCATTGAATCATTAGCATAGGTTGAAACAATCGCTTCCAATTTTCGGTTCGGCTGAACATATTTGTTCTTTGAAGCTTCAGGTTGATTAACTCCAGCTAGATGACGTTCCAGTTCGATTTCTATGTGATCTTGTTAATTGACCGTGCTCTTATGTCGGCGCTCTTTTGACGTGCGCTTTTTTGACGGGTGTCCGAGAAAAGTAAATTGAACACATCATTTTCTTCAATAAAGAGTCCATAGAATGACTTTTGAATTACAGGTGTACCTTCAACTTCCAAAAACTCATGATATTGATAGTTAGAGATAT
>OX_Smed_1.0.00136
ATGCTGAACATTTATTCAAAGTTTTATTCGTTTTTATTCGTCGTCAGAGTCCAACAGAACGGGACTTTGGATGCCACAGTCCCATTCCCTGCGTACATTGCAAGGCGGGCGTCTTTCAAACCTACTGCCTGTATCCACAATGGCAAAGGTACGTTTCAATCCCTTTCGGCGCGGTGGCAAAGGGACCCTGAAAAAGAAATTAAAATAAAAAACCTGGTAGTATGGCAGTCAAATAACCATTGCATAACATCGAGATGCTCAAACTTAGGTTCTGGGACCTAAAATAGTAAGGGTTGAAAAGAAAAATGAAATAAATACTGTGTAAAACTCCGTACCATGGCGCCCTCGACAAATAATTAGTGCAGGCAAGTAATTGATTTTAAGAATTACGTAATAAATTAATAAGTATAAATACGGCTAAAATTGTCAGAAAAATACGAGTAGCTGTAATTAGAGGTTTGCTTTTAGTATAAATACAAAATCAGAAAATCAAAAATATATGACCAAACACATGAGTGTGGTATAGGTAGTTGCATAAACAAATTAACGAACTAAAATTAAACAGTAAATAAGTTAAGTTAATAAGTATCAATAAGTTAATTTAATAAGCAACACGAGCACTTGCAATCACCGGGGTTTGGCTACCCTGGACAGCGATTGCAAGTGTTCGGTTACTATGAGGGTAGTTGAGGACAGCATGGTAAAAGAATCACAAAAACAAAAAATAACAAAAGACAAGTAATCACTTACGTCCATAGTAATTGAGGGATGGCGTTACTAAAATTCAAAAAAAAATATGAAAAAGAGAAATAAAATATAAAATGCTTACTTCAAGATTGGCAAGACAAAACTAACGAAAAGTGGTAAAGCAGACACTTATATAGAAAGCTTATCAGCACGGGCTACGTTAAGAAACCACAGGGTAATTAATTATAGAGCCTATCAGTATCGGCTACGTCAAAAACCGCAGGATAAGTAAAAATTCATTCGGAATATTAATGTTCATCGCAGATACCTTATCAGGCTGAGTAAACAAAGTGATATCATGAGTCGGTCGGTGCGGGGGAGATTAACTTTTTACCATGCTGCGAGCGAAATAAACCAATAAGTTATTAATGTTTAAATTATTTTTGATTTTTAAAGCAAAATAAAATATTTCAACGTGTTTCCAAATATAAATTAGTTAAAAATTAAAAAAAGAATTAAATTCGCATAGAATTAAAATATCGATTAATCAACAAGTGGAACTTTTAGAAATTTGAGTTCAAAAAAATACTAACAGTTTCACTCTGGGAATTCTCTTAATTCCTGCTTCGTTTTCGCATGAAGTTCAACGAAAAAACGCTGATAAACAGCAGCAAATTCTCCTAGTTCGATTTTCATAACGTTAATTTTTAAAAAAACGTGGAAATTCTTATGTAATTTTCTAAAATCAAAAGGATTATTAGGTAATAAAAATTTAGGTAATGTTGAGA
>OX_Smed_1.0.00137
ATGCTGAACATTTATTCAAAGTTTTATTCGTTTTTATTCGTCGTCAGAGTCCAACAGAACGGGACTTTGGATGCCACAGTCCCATTCCCTGCGTACATTGCAAGGCGGGCGTCTTTCAAACCTACTGCCTGTATCCACAATGGCAAAGGTACGTTTCAATCCCTTTCGGCGCGGTGGCAAAGGGACCCTGAAAAAGAAATTAAAATAAAAAACCTGGTAGTATGGCAGTCAAATAACCATTGCATAACATCGAGATGCTCAAACTTAGGTTCTGGGACCTAAAATAGTAAGGGTTGAAAAGAAAAATGAAATAAATACTGTGTAAAACTCCGTACCATGGCGCCCTCGACAAATAATTAGTGCAGGCAAGTAATTGATTTTAAGAATTACGTAATAAATTAATAAGTATAAATACGGCTAAAATTGTCAGAAAAATACGAGTAGCTGTAATTAGAGGTTTGCTTTTAGTATAAATACAAAATCAGAAAATCAAAAATATATGACCAAACACATGAGTGTGGTATAGGTAGTTGCATAAACAAATTAACGAACTAAAATTAAACAGTAAATAAGTTAAGTTAATAAGTATCAATAAGTTAATTTAATAAGCAACACGAGCACTTGCAATCACCGGGGTTTGGCTACCCTGGACAGCGATTGCAAGTGTTCGGTTACTATGAGGGTAGTTGAGGACAGCATGGTAAAAGAATCACAAAAACAAAAAATAACAAAAGACAAGTAATCACTTACGTCCATAGTAATTGAGGGATGGCGTTGCTAAAATTCAAAAAAAAATATATGAAAAAGAGAAATAAAATATAAAATGCTTACTTCAAGATTGGCAAGACAAAACTAACGAAAAGTGGTAAAGCAGACACTTATATAGAACGCTTATCAGTACAGGCTACGTTAACAAACCAAAGGGTAATTAATTAGAAAGCTTATCAGCACGGGCTACGTTAAGAAACCACAGGGTAATTAATTATAGAGCCTATCAGTATCGGCTACGTCAAAAACCGCAGGATAAGTAAAAATTCATTCGGAATATTAATGTTCATCGCAGATACCTTATCAGGCTGAGTAAACAAAGTGATATCATGAGTCGGTCGGTGCGGGGGAGATTAACTTTTTACCATGCTGCGAGCGAAATAAACCAATAAGTTATTAATAACGAAAATTATTTTTAAATCATAATATTAATAATAATGGTAATACCATCATCGGAGAGGGCGCAAGATCGGTGTTTGCCATAGGCGTCATTTACTCTAGGTATGCCACTAACAACAAAGTAACTGACATTTTCAGTATAGAAGTATTACCGTACAATATACATTGTTTACAAATGTTTTAAATCGTCCAAAAAAAAAAAATATTTAAAAAACTAGAACAAAATCTAAGCTGAAATTTCTAAAAGTAAAGAATTTAAACTAATATTGCAGCGAATAATATTACACAAGACTTAAATTGTAATTTATTAG
>OX_Smed_1.0.00138
ACGAGTAAATATATTTTGAATTTGAATCATTTAATAAACGCATATTCTGCTTCTTCATTAATCCCATATTCGCAGCTTTCTCTAATTGGAGGAGAAATCGTGTATATATTTTCTACAACTTCGTAATGCCTTGGTTGAGTTCGGTCTTTACCCATTTCTTTGAACGCTCTTTTCATTTGCTTTCTAAAAATGCAATATAAGACGAATAATGCTGCCATGACCGTTGAGAAACCTCCAATCAGAATCCAATTTGATTGAGACATAAAAGACTCCATAACATAGCCAGGGCCGGTAGCGTTCATATTTCCGTTCCGGGATCTCGTGAAATCTGAGGAATCGTATTGGAAACCCAGAATTCCTTCAAAGGTTCTGCAAACTTTTTCATTACGAGATTTTCCGACATCGATTTTGATTGGTGCGCCAACTGAATCCGTAATAAATTTATAAATCCGGATCCCGTTAAATACCTTGACAATAAATTCTGAGATTCCGAATGCAATGGATAATTTATTTATTTTATCCAATGAAATTCTATCCAATAATTGGAAACGCGGACTAGTACTGGCATCAGTACTGTACATGACCATGCAAATAGCATTAATATTATTGACAGTAAATGTGATGGTGCCATTTCTCAATTTGATCTCCATCAAACAAAAGTCTTTCGAATAAAGTTGCTTCCAAACTAAAGATATCCTTATTGTTTTATTATAATTATAATTGCCATATCTGTGATATGATTGGTTGGATTGTTTATAGACGGGCAATTCGATTTGATCGCAACGGTTGGCATTGATTCCTGGCAAGGAACAATCATACATTTGCACATTTATTGATCTGGATGATCGCGCTGTCCGATTTTCGGTTTCTTCCGTCACGGTCTGACTGGTGCATGATGGGAAAATGTGATTTCCTTGATTCTTCAATGCGATTGGTTGATTATTGAAATAGAAATATTCAACACAACCAATCAATTGTTGTTTTAATGGATAAAATGATTTATTATTGTAACCGAGATACGGTCCAATATTTCCCATCCAGATGAATGTTTTGTTCGGGGCTTTGTAATAATCTTTCGGTACCGGGAATATATTGAGATCTCTTTCATCAATGACAGAAGAAATCAAGTTCATTGCGTTTTTGCAATTGAGGATAATTTCTCCGGATCCGAGACTGATCAAAACCGTCAAATGATTGATCGGTTCAATAGTGCAGTGGGCTGGAACCCGAAAGGATCAAGTAATATATTCATTTCATTGGAACTTACTAGTGTACCTGGTTCTAGAGGCCGTGTAATATAAAGCAATTGTTCCATTTTGATTACCTGAATGTAATTTAATTATAAGACTTTCATTCGCATTGGTGGCGTATAAAAGTATTCCTTCGAAATTTGTGGTGAATAAAGAAAGATTCCATTTTGAATATGTTAGGTTGCCATTTAATTCGTGATAAATGCAATCAGAGGTGCTGGGCAGAGGCGAGAATAGGATTATTGCTGCTAGGACGCTCCAAAACTTAAGGATAGAGGAATTTAGATGACATTCATCCATTACAAGGCGCAAACAGTGATATGGAAACATTTAGTTAAGCATGAAATGTGAGATTATTAGCGAACATATCGTCAACTAAAT
>OX_Smed_1.0.00139
AAATAGTAACGTAAATTAATATCGAAAAATTTGTTGATTACTTATTAAAAGATTTTTATAATTAAATATGGCAGTTCCATATTCAAACACAAGATTAAGAGTGCCAAAAGGTTTTCAAAATGTGTTAGAAGGTCTTGCACGTGAAGTCTTAAGATGCCAACCAGAAAATATTTATAGTTTTGCTGCTGATTATTTTGAAGAGTTATTAAGAATGCGTCAAGAAACTGGTTATGACGATATAGCACTGTTAGGAGCGAAATTAGAAGACAGATTTTATAATAATCATAGTTTTAAAAATCCTAATACAAATACAAATAATGAAGAACAACAATCGGCTGCTGTTAAAATTCAATCGGAATACCGTCGATTTGCCGCGAAAAAAGAAGTCGATACGAAGAAAGAAGAAGAGGCTGCAATCGTTATACAAGCTTCATTCAGAGGGCATTTTGAAAGGCAGAACCAAAAACCAAATTCAAATGAAGAAATTGATTTAAATAATTCCCAAATTAATCAAGAAGATGAGGAAATTGACATCGACCTCAATGATCCGGAAGTCGAGAAAGCCGCTGTTAAAATCCAGTCCGTTTATAAAGGTTTTCGAAGCCGTAAAACGACAGAGAGAATTCCTTCCGATGCTCAAACTAATCAGCACAATAATACAGATATAGAAGAAAATACATTGGTACATTCAAACATTGATGAGCCAGAAATTATGGATAAACATGAATCTGAAGATCTTCCTCCGGCACATGGTGAAAATCAAAATTATCAAGAATATGATATAGAAGACTCTCAAACTATGCTCGACGAATCTAAATCAAATCTCAAAGAAAACGACATGAAGCCTGAGGAGCTTCAAAATTCTGAAGAAATTATTGACATAGATCTTACTGATCCCGATGTTGAAAAAGCTGCGGTAAAAATCCAATCTGCCTTCAAAGGATTCAAAACTCGCAAAGCAAATGAGGATACTCCAATAGCTCCGGTAACTAACGATGAAGAAAATCCTGAGGAAATGCAAACTGGAGATGAATCTCAACATCTTGAAATAGTCGAGGAAAATCTTGAAGGACCAGTAGCTGGCGGCCATGGAGATTATGTTGAAACGCACGAAAAAGTTAATGAAGATTTAGAATTCGATCACGAAAATCAAGAAGTTCCAACAGATGAGATTACCAATGTTACAGATAACATGATAAATGAAGCAGAACAGACTCACGAAGACAATCCGGAATCAGGAGGCCCCACAAACGACACAGATGAGGCTGCAACAAGTCGTACGGAACCAGATGAATAATGATGGACATTTTTTATGAGTTTTCAATTATTTAAGACAGTATTGTTAAGAAAGTGGTCACTTGTTATTTTAATAATATTGACAATAAATGAGATTATTGGATAAAAAAAAAAAAAAAAAAATATTTAGATTTTTTTAGTTAGAAATTTTACTCGCATTTAGTTAGTAATATTTTTTACGAGTTTTCCTTTCGAGAAATATTGCAAATCCTTAATGACAGTGAATACCTTTTCACATATTACTTTGCCGGTTTCCTTTTCGCTCTGGTTTCCTTATTTTAGAATTTACTCATACTAGCTATTTCATGTCTAAACATTTTGTGTACAACTATAAATTT
>OX_Smed_1.0.00140
AAAGAGAACGAACTCCAGCAATTGAAAGAAAACTACGTGACTCAGAAGAAGAAATATGCAGAAATGTTCAACAGTCTAATTAAAGATCTCGGTGACGTGGGAGAGTGCATGAGTGATCAATTGAGTAAACCTTCATTTGTTGGTATTGAGAAAATCGACGAGGAATTCACCGTGATTCGTCTCTATATCAGTAAAATGAAAACTGAAGCAAAGACCACTCAATCTCGAGTTAGACAACTAGAAGATGAAAGACAAATTCAGCACCAGAATCTGAAAAAGACCGACGAAGAACTGCGAGACATGAAATTGAAAGTGCAAGAGTTTGAAGTCAGAATGAGCACTCTTAACAACAAAGTTGACGAAACAGAATTACAAAAACGTAAACTTGAAGAACTGATCGATCAGTTGAATGCAGAAGTCTCGAAATTTAAAGCCAATGAACAATTGATAGTCAACGCCAACGCACAGAATCGTGCAGAAATACTTGCCGGGCAATTGGATATTAAATCGAAATTAGATGAAGAATTCAAAAGGCAGAGTGAACAATATTCACAGCAAATAAAAGAACTGCGAGATAAATTGGATGAAAAGCAGAGGGTAAGTGAGGAAATGAAGGACAAAATCCATCATTTATCTTTCCAAAACGAGAAACTAAAGGAAGAATATGAGAAAGTTGTAGCAGAAGGAGAGGTAAAAGCAGCTAAACTTGAAGGTCTAGAAAAGGCTGCTGAGAAACGAGAGCAGGCCAGACAAGACCTAAAAGGACTTGAAGATACCGTAATGAAGGAATTACAAACTTTACACAACCTTCGAAAGCTATTTGTCCAAGATCTTAGTAACCGCGTGAAAAAGTCGACACGTGGCGTCAACAGAGACTCGGGAATAATCGGTGAAGACGATGACGATGATGACAGTCGGTCGGGCAATTTAGTCCAGAAGCAGAAAATTCAATTTCTGGAAATGAATCTGGAACAGTTGACAAAGGTCCACAAGCAACTGGTCCGTGACAACTCGGATTTGAGGCTCGAATTGCCTAAATTAGAAAAGCGGCTTAAGAGCACAACCGATAGAGTAAAAGCTCTCGAATCTGCGCTTAAAGATGCCAAAGAAGGTGCAATGCGAGACAGGCGAAGATATCAACATGAAGTTGATAGAATAAAAGAAGCTGTGAGACAAAGAAATATTGCTCGAAGAGGACCTGCTGCCCAAATCGCGAAACCGATTAGAGCAGGCCATGCTCCTGGTGCTCCTCTAACCTCTCCACAAATTGTCACATCGGCCATTCGTGGTGGAGGAGCAGCAAATGCCATGAACTGAAACCGCAACACAATAATATATCACCAACAACAATAATATTACCCGTAATCTTAATGATATATTAAATTCATATCAAACTTTTGATATGCACATTTTTTGACATCACTCTCTTTATCTGAGCAACTTGTTGCATCTCTTATTGATCAATCATCAATCTCTGTCATCAAATGTGCTTTTCTAAAGTTTGTTGTTGTTGTTGTTGTCCTTTGTCTATAATTTTTCTTTTCTATTTTCAGATAATTCAACACAGATTAGCTAACTGTTTTATTGGTTATATGTCTGACTTAGCTGGCTTTTATGTTGGATCTGTATTGAAATGATTTTATTTACTTTGATTGGTTGATAATAATTTTATTAGATCGAATGATATTACTGTTCATTTGTTTATTGGTTTTTATTTCAATTCTATTATTATTATTATTATTATTATTATTATTATTGTTTTCAAATAGTGTGATAATCAATCTTCAACAATCGAACGATCTCGATTATGTTCCAGTTTGGGAATAGCTTGTTGTTATAATTATATTATTATTATTATTATTATTTCGTCAGTTTCGAAAGTCAAACTTTTCATCTTGCTATTTCCGATATGGAAATATTGAAAAAAATTATTATAAAATGAATAAATCAATATAAATATTATTCGTACTCAAATCATCAGAAAATCTATATAAAATGTTCTATTTTAGTTTTTATTGAATAAAATACAATTTAATTGTTTTTTTTCGGTTATGGATGATTGATGGTGTTGTATATTGATTTTTGGAAATTTTTGTTTTTTTGTTGATATAAATTATTATTATCAAATTTTATGACAAAACATAAGCTGTTGAATCGAGCTTGTGGCTCTATTTTATTTTGATAACAATTAATGATAAATATTGCCTAAATATACATTTCTGAGTTTGCTATTTTTATTTTGAGGTAACGTTGGCTCATATTTTATAGTTATTATTTATGTAATTATATTAATGAAATTATAATTTTGGATATAAAATGAAAATAAATAATTCCTTTTATC
>OX_Smed_1.0.00141
AAAGAGAACGAACTCCAGCAATTGAAAGAAAACTACGTGACTCAGAAGAAGAAATATGCAGAAATGTTCAACAGTCTAATTAAAGATCTCGGTGACGTGGGAGAGTGCATGAGTGATCAATTGAGTAAACCTTCATTTGTTGGTATTGAGAAAATCGACGAGGAATTCACCGTGATTCGTCTCTATATCAGTAAAATGAAAACTGAAGCAAAGACCACTCAATCTCGAGTTAGACAACTAGAAGATGAAAGACAAATTCAGCACCAGAATCTGAAAAAGACCGACGAAGAACTGCGAGACATGAAATTGAAAGTGCAAGAGTTTGAAGTCAGAATGAGCACTCTTAACAACAAAGTTGACGAAACAGAATTACAAAAACGTAAACTTGAAGAACTGATCGATCAGTTGAATGCAGAAGTCTCGAAATTTAAAGCCAATGAACAATTGATAGTCAACGCCAACGCACAGAATCGTGCAGAAATACTTGCCGGGCAATTGGATATTAAATCGAAATTAGATGAAGAATTCAAAAGGCAGAGTGAACAATATTCACAGCAAATAAAAGAACTGCGAGATAAATTGGATGAAAAGCAGAGGGTAAGTGAGGAAATGAAGGACAAAATCCATCATTTATCTTTCCAAAACGAGAAACTAAAGGAAGAATATGAGAAAGTTGTAGCAGAAGGAGAGGTAAAAGCAGCTAAACTTGAAGGTCTAGAAAAGGCTGCTGAGAAACGAGAGCAGGCCAGACAAGACCTAAAAGGACTTGAAGATACCGTAATGAAGGAATTACAAACTTTACACAACCTTCGAAAGCTATTTGTCCAAGATCTTAGTAACCGCGTGAAAAAGTCGACACGTGGCGTCAACAGAGACTCGGGAATAATCGGTGAAGACGATGACGATGATGACAGTCGGTCGGGCAATTTAGTCCAGAAGCAGAAAATTCAATTTCTGGAAATGAATCTGGAACAGTTGACAAAGGTCCACAAGCAACTGGTCCGTGACAACTCGGATTTGAGGCTCGAATTGCCTAAATTAGAAAAGCGGCTTAAGAGCACAACCGATAGAGTAAAAGCTCTCGAATCTCCGCTTAAAGATGCCAAAGAAGGTGCAATGCGAGACAGGCGAAGATATCAACATGAAGTTGATAGAATAAAAGAAGCTGTGAGACAAAGAAATATTGCTCGAAGAGGACCTGCTGCCCAAATCGCGAAACCGATTAGAGCAGGCCATGCTCCTGGTGCTCCTCTAACCTCTCCACAAATTGTCACATCGGCCATTCGTGGTGGAGGAGCAGCAAATGCCATGAACTGAAACCGCAACACAATAATATATCACCAACAACAATAATATTACCCGTAATCTTAATGATATATTAAATTCATATCAAACTTTTGATATGCACATTTTTTGACATCACTCTCTTTATCTGAGCAACTTGTTGCATCTCTTATTGATCAATCATCAATCTCTGTCATCAAATGTGCTTTTCTAAAATAATTCAACACAGATTAGCTAACTGTTTTATTGGTTATATGTCTGACTTAGCTGGCTTTTATGTTGGATCTGTATTGAAATGATTTTATTTACTTTGATTGGTTGATAATAATTTTATTAGATCGAATGATATTACTGTTCATTTGTTTATTGGTTTTTATTTCAATTCTATTATTATTATTATTATTATTATTATTATTATTATTATTATTATTATTATTATTATTATTTTTATTATTATTATTGTTTTCAAATAGTGTGATAATCAATCTTCAACAATCGAACGATCTCGATTATGTTCCAGTTTGGGAATAGCTTGTTGTTATAATTATATTATTATTATTATTATTATTTCGTCAGTTTCGAAAGTCAAACTTTTCATCTTGCTATTTCCGATATGGAAATATTGAAAAAAATTATTATAAAATGAATAAATCAATATAAATATTATTCGTACTCAAATCATCAGAAAATCTATATAAAATGTTCTATTTTAGTTTTTATTGAATAAAATACAATTTAATTGTTTTTTTTCGGTTATGGATGATTGATGGTGTTGTATATTGATTTTTGGAAATTTTTGTTTTTTTGTTGATATAAATTATTATTATCAAATTTTATGACAAAACATAAGCTGTTGAATCGAGCTTGTGGCTCTATTTTATTTTGATAACAATTAATGATAAATATTGCCTAAATATACATTTCTGAGTTTGCTATTTTTATTTTGAGGTAACGTTGGCTCATATTTTATAGTTATTATTTATGTAATTATATTAATGAAATTATAATTTTGGATATAAAATGAAAATAAATAATTCCTTTTATC
>OX_Smed_1.0.00142
AAAGAGAACGAACTCCAGCAATTGAAAGAAAACTACGTGACTCAGAAGAAGAAATATGCAGAAATGTTCAACAGTCTAATTAAAGATCTCGGTGACGTGGGAGAGTGCATGAGTGATCAATTGAGTAAACCTTCATTTGTTGGTATTGAGAAAATCGACGAGGAATTCACCGTGATTCGTCTCTATATCAGTAAAATGAAAACTGAAGCAAAGACCACTCAATCTCGAGTTAGACAACTAGAAGATGAAAGACAAATTCAGCACCAGAATCTGAAAAAGACCGACGAAGAACTGCGAGACATGAAATTGAAAGTGCAAGAGTTTGAAGTCAGAATGAGCACTCTTAACAACAAAGTTGACGAAACAGAATTACAAAAACGTAAACTTGAAGAACTGATCGATCAGTTGAATGCAGAAGTCTCGAAATTTAAAGCCAATGAACAATTGATAGTCAACGCCAACGCACAGAATCGTGCAGAAATACTTGCCGGGCAATTGGATATTAAATCGAAATTAGATGAAGAATTCAAAAGGCAGAGTGAACAATATTCACAGCAAATAAAAGAACTGCGAGATAAATTGGATGAAAAGCAGAGGGTAAGTGAGGAAATGAAGGACAAAATCCATCATTTATCTTTCCAAAACGAGAAACTAAAGGAAGAATATGAGAAAGTTGTAGCAGAAGGAGAGGTAAAAGCAGCTAAACTTGAAGGTCTAGAAAAGGCTGCTGAGAAACGAGAGCAGGCCAGACAAGACCTAAAAGGACTTGAAGATACCGTAATGAAGGAATTACAAACTTTACACAACCTTCGAAAGCTATTTGTCCAAGATCTTAGTAACCGCGTGAAAAAGTCGACACGTGGCGTCAACAGAGACTCGGGAATAATCGGTGAAGACGATGACGATGATGACAGTCGGTCGGGCAATTTAGTCCAGAAGCAGAAAATTCAATTTCTGGAAATGAATCTGGAACAGTTGACAAAGGTCCACAAGCAACTGGTCCGTGACAACTCGGATTTGAGGCTCGAATTGCCTAAATTAGAAAAGCGGCTTAAGAGCACAACCGATAGAGTAAAAGCTCTCGAATCTGCGCTTAAAGATGCCAAAGAAGGTGCAATGCGAGACAGGCGAAGATATCAACATGAAGTTGATAGAATAAAAGAAGCTGTGAGACAAAGAAATATTGCTCGAAGAGGACCTGCTGCCCAAATCGCGAAACCGATTAGAGCAGGCCACGCTCCTGGTGCTCCTCTAACCTCTCCACAAATTGTCACATCGGCCATTCGTGGTGGAGGAGCAGCAAATGCCATGAACTGAAACCGCAACACAATAATATATCACCAACAACAATAATATTACCCGTAATCTTAATGATATATTAAATTCATATCAAACTTTTGATATGCACATTTTTTGACATCACTCTCTTTATCTGAGCAACATGTTGCATCTCTTATTGATCAATCATCAATCTCTGTCATCAAATGTGCTTTTCTAAAATAATTCAACACAGATTAGCTAACTGTTTTATTGGTTATATGTCTGACTTAGCTGGCTTTTATGTTGGATCTGTATTGAAATGATTTTATTTACTTTGATTGGTTGATAATAATTTTATTAGATCGAATGATATTACTGTTCATTTGTTTATTGGTTTTTATTTCAATTCTATTATTATTATTATTATTATTATTATTATTATTGTTTTCAAATAGTGTGATAATCAATCTTCAACAATCGAACGATCTCGATTATGTTCCAGTTTGGGAATAGCTTGTTGTTATAATTATATTATTATTATTATTATTATTTCGTCAGTTTCGAAAGTCAAACTTTTCATCTTGCTATTTCCGATATGGAAATATTGAAAAAAATTATTATAAAATGAATAAATCAATATAAATATTATTCGTACTCAAATCATCAGAAAATCTATATAAAATGTTCTATTTTAGTTTTTATTGAATAAAATACAATTTAATTGTTTTTTTTCGGTTATGGATGATTGATGGTGTTGTATATTGATTTTTGGAAATTTTTGTTTTTTTGTTGATATAAATTATTATTATCAAATTTTATGACAAAACATAAGCTGTTGAATCGAGCTTGTGGCTCTATTTTATTTTGATAACAATTAATGATAAATATTGCCTAAATATACATTTCTGAGTTTGCTATTTTTATTTTGAGGTAACGTTGGCTCATATTTTATAGTTATTATTTATGTAATTATATTAATGAAATTATAATTTTGGATATAAAATGAAAATAAATAATTCCTTTTATC
>OX_Smed_1.0.00143
TTTCGAATATCAATTGAATATTTAAATTATTAGCTAATTATATACTAATCAACCGATTATATTCATTATTGCAGTGTTGGATATTTTCTACATGTCAGCCATTCAGAATTTGGCATTGATTTTGGCTTTCGGATTGAATTTGGTCTCCTCTGGTCAATACAATGAGAAAAAGGTCACCAAATCGAATTGTCTGAATGGCGCCCTAATAGAGAGTCCATGCGTATTTGAAATAGAAATCACACCAATAATTACTAGTCGATTGCGTTGTACTCTCAAATTCTATTCAAACGGAAGTGATGCCATAGTGATAATTACTAACGTCACTCTTGCCTCTGCGTTTGACTATAAATGTGCAAAATTCGACTTGGAAGTGTTCTATGAATCACCACCTCGACAATTTGAGACAGTTTGTGATAACATAATTTATCCGGGTAGATATGGATTTGATCTCTTTACTTCGGCAGTTCTTGAATTCGATAATAAAGGTTTGAGGGATACAGTTACCATTGCTTTCATCAAGATTGAAAAGACTAATCTTAAAACGCAAAATTGTGAATTACGTGAGATTTTATTACTTAATTTTATCATTAGTTTATTTAAGAAAAAACTACTTCCTCACATTTATTTAAGCAAAATTCAACTGGTAGACGTTGACTTGTTTAATGATTTTAAATTTAAGTTATTTTAATGTGGATTTCATTTTCTCATTGAAAATATATATAACGTTTTCAAAAAAAAAAAAAAAAAATGCGA
>OX_Smed_1.0.00144
ATACTTTAAATTATTTTGATCTAACGTTCATTGCTTAGCATTTTATGTCTTATTCCGGAGATTTAAGTAAGAGAAAATTATATGTTGGTAATCTTCCACCTGATATAAGACATCGTGATCTTGATGATTTATTTTATAAATTTGGGAAAATTGTCGATATAGATATAAAAGATAGAAAAAAACCGCCATTTGCTTTTATTGAATTTGATGATCCTAGAGATGCGGAAGATGCTGTTACTGGACGCAATGGTTATAATTATGATGGCTATCGATTGAGAGTCGAATTTCCCAGAGGAAATAACGAAAACGCTGGCGTTCCGAATTTAGAGTATACGTTTCCGGACTTCCTCCTACAGGTAGTTGGCAAGATTTAAAAGACCATATGAGGGAAGCTGGTGATGTTGGCCATGCTGACGTTTTTAGAGACGGCACGGGGGTTTGTGAATTCCTCAGAGTAGAAGATATGAAATATGCCATCAAACATCTAGATGATACAAAATTTAAGTCACACGAGGTTATATGTTATTGATTTTTTAGTCTTCGTTAATTAAATATTAGGGAGAAATATCATATATTAGAGTTGAAGAAGATTGTGGAAAGAAATGTAGATCGCGGTCTAAATCTCGAAATTTTAAACATCGGATAAATGGGAGGAAGACACCTACATATTCACCAATGCGAAGATGTTCCCCTACATATTCTAATTATTCTAGGTCACGATCTAGATCACACACTTAATGTTTTTGGACAAAGAAAATGAAGTAATCGAAATTGCTGAATTTGTTAACTTTAATGCTATCGTTAATTTGCTTGGATATTTAAAATTGGCGAAATTGTAAAAAGGATATTTATAAAATTTTCATTGGATAAGGATATGGATAAGGATTTTGGATAGCAGATCCTTGATATTCCTTGGAAATCATTTTGACTTTGTTGTACACATGACTGTAATATCTGCCACTGTTATTTAATAAATTGTTAATTATA
>OX_Smed_1.0.00145
AGGTACTAAATTGGGAAATTGGAATTAATAATAAAACAAATTAATGAAGAAAGACAAATTCTGCAAAATAAATATGATGAGTGCAAATTGAGATTCAACCAATCAAATCACGAGGAACAAATTTTGCAGTGGCAAACCGAAATGAAAAATTTAACAACTAAATATGATAAATTGCAGTCGGAAAGGGATAATTTGAAATTTTAGTAAAAGAAATTGATAAGGAAAATAAAATTCTTCAAAATAATTATAATAAATCAGGAGAAGAAAATGAAAATTTAAAATTTCAATGTGATAAATATTTGGCAGAGATTAATAAATTGGAATCAGTGTTGAAGGAATCGGACAGAACAAATAGGAGATTACAGCAAGAATTTGATGCAAAATCAAAACATTCAGAGAGGAATTCACAATTGGAATCAGCAAATCTCTTCAAATCACAAATGGACAGAAATCGATTTGAAAACAATGCAGAATTGATAAAACATATGGAAAATGAAAAAGAGACAGATAAAAGAAAAGTTGAAGAAATTATAAAAGATTTCCAATTTAAAATGGAGGATTTAAACCGCTCTATTGAGAAGATGCTATTGGAGTTGAATGGATCAGAAGACGAATACAAAAGGTTGCAGGATGAAAATAATAATATCAAATCCGGATTTGCGTCACAAATTGAGCAATTGGAATTAAAGATGAATGAAATTAACGAGGAAAATAAAATTCTGCAAAACAATTATTCTCAAAGCAAATTGAACCAATCAGAAATAGATAAAATAAATTTGCAGAAAGAAAATGAAAAATTAAAATCGTCAAATAATCACGCCGAGTGTAAATTAAAATTCAATCAATCAGAAACAGAGAAATCGATTTTGATTGCAGAAAAGTCACCCGAATCACAACTTTTTATCGATTCCACTAAAGCAGCAAATACTAATGAAATTGGTGCTTTGGAATATAAAAAAAATATCCCAGTTATTCCAGTTCCACCAATTGGCTTCAATAACCCAAAAGGCTACTGCTACCTAAATTGTGTAATTCAAGTTCTTGCTTCATGCGACGACTTTAAAAAAGACATTGAAAAAAGCGACTGTAGTGAATGTTTTGATGGGACTGATGATTCAATTTTTGTCAAAGATTGCACAGCTTTGTTCAAATTTTGCCATTTATTTGCCACCTCTCACAGATATAACAGGTGATTATTTGATTTGATTCATGCATTGCGAAATTCCGATTTCAATTCAGTCAAGGAATCTTTGAATATTATTCAACAATATATCACTGAGTCCTCTTTCGGTGATGATGTGTATAAGTGCTTCATGAATATCCTCAGCAGAGTAAGTAAAGTTATAAAAACGAACATTCAAAGGCCAAATGCGTATAGCAGCCTTCCAGTAACTGTTATGGAAAAAGCACAGAAAAATTTCGAAAAATTCAAAAATAAAAATCCAGGACTTGTCTTTGATAATTTTTATGGCCAGTTGACATTCCAAATGACTTGTGATATTTGCGCTGAAATTTGCAATGAGTCCTTCCAAGTGATTAAATCGTTGACGTTGGCGGTTCCTAAATCGACATCCCCAATAATGCTGGAAGATTGTATAAACTTATTTTTCAATTTTTCACTAGTAAACGTGGATGAGCCTTTGGTAAGATTAAACTGAATTGTTTTTTAAAAAA
>OX_Smed_1.0.00146
TTTTCGTTGAAATGGGTTCTCAAGGGAACAATATCGAGTACAAAATTACAATGGTGTAGAAAATGCATATGAGGATATAATGAGATTTAGTTCCACCAGTTATTCAAATTTCTACAGTAGAACTATCCACAGAACAAATGGTTACACATTGCATCCATATTGGAACCAAGGAGTATCAATAGGTGGTTCCTATAAGGAAAGACCATTTGCTGAAGTGGGAAAATGTCAAACTCCATCATTTTACAAAAACTTAAGCGTCGAGAAATTTCTTAAACTCCAAAATTTCTCCAACCTCGCCTGGCCTAATGAATTACCGAACAGATTAAGCTCGATATCTTCAAGCTTTTGTCAATATTCTGCAGCTGAACTGTACAGTTTCAATGCCAGTTTCGTTTTGCCCGGAATTAAATTCAAGAAATTATTTCTTGTCCGAGAAAATATTTCAAATTATGCAATGAATGACATAAAAAATCCAACAATGCCCATTGCTGAGAGAAAACAATTTTCACCGCTTATGATTGTTAACATTATTTCAACTCATGGCCATTTGTATCGAGTTGTTCTCTGTGATTTCGACAATGGAATGCGGAATCATGGAGAGGATAAATTCTCAGGTCAATGGTACAATTGGTGCATTTTCCGGTTCACTGATCAACCGTATCTATATCGGCAATATACGCCAATGGAAAATAGGAAAAGAGGTCAATCCGTTCAGTTTCGAGCAAGTTCTTTATTACTGGACAAGAAAATTGTCACTAGTGAAGACGAGTCGAGATTTCCAATAAATCGAGATCCACAATTCCATGTTGTGAAGGATGTTTTGAGAAAGGGAAATCATTTGCATGTGATAACAACAAATAATATCCGCACGGTCAATATGGAGATCAATTGTGCAAAGGATTACGCAACATGTATTGATTGTGCCAGTGATCCTGACTGCATGTGGAATAATGGCAACAAGAAATGCATCAAATATAATGAGGCTGAATCTCAGAAGGAATCAATTGTGCAAGATGTGCTGGATCGCGGTTTCAAATGCGCACAATTTATTAAGACAACCAATGAAAATGTAGATACGAGAACCAATAAACTTCCCTTGACCATTTATTGTAACAATTCGGAATATTGGCGAGGAGAAATCCAATGGAAAATAAATGAAAAGCTTGTGGGAAATGATCCGGATCAGTTCATCATTCACACGGATCAGAAATATCTGACAATATTACATGTGAATAACTCGATCAAGTCTGTCAAATGTCACGGAGTGAAGGAGGATCATGACAAGCTGTTTAATGGCGCTGAATATGACTGGATCACAAAGGGGGATTATTCCACTCAGTTCTTATCAGTTTATGAAGGAAAACTGCAGATAGACTTGTATCAAATATTGTTTATTGTTTCCTCGATAATGTTATTTATTAGTTTTATGATTATTATTGTTTTGAGTCAGTATCATTCTAAATTACGTTTGAATCGCTAGTTCTAGAATTGCCCGTGTAACAATATTGTAAATGTTTCTCTAGATGTATATGTATTTCAGACTTTGTATATGTGTAAGATTTAGTTGTTAATAGTATTGATGTCTATGTTTTCCTTAAATTATAGATTTTCACTTGA
>OX_Smed_1.0.00147
AAATATATTCAATGAAATAGGAACAAAGAAACCTCCCTATCACATCCCCAATGCTGTTAGTGCTTCATCTGCATACGAGGAATTAATGATTTTGAATTCTGCGACCTTTTCAAATTTTTGGAGCAGAACTCTTCATCGAAGCAACGGACTGACATTGTACCCGTATTGGAATCAGGGTGTAGTCGTTGGGTCTAATGAATTACGATGGTATTACCATAACGTTTTCGATAATATTGGAAAATGTCAAAATACTTCTTTCTATAATTCCATGAATGAAGATAATTTTATGAAAATTATGAACTTTAGCAACACAGGATGGCCAAATGAGTTACCAAATCGGCTGTCTTCGATACCGTCGAGCGTTTGTCAGTATTCAGCAGCTGAACTCTACAGCTTCAATGCCACAGTTCTGATTCCGGGGGTCGAGTTTAGAAATGTATTTCTGGTGGCGGATAACATCACCAATTATTATATGCATGAACTGGAGATTGCAACCACAGAGAATCCTGGCCACAGAAAACAATTTTCACCGCTTATGATTGTTAACATTATTTCAACTCATGGCCATTTGTATCGAGTTGTTCTCTGTGATTTCGACAATGGAATGCGGAATCATGGAGAGGATAAATCTCAGGTCAATGGTACAATTGGTGCATTTTCCGGTTCACTGATCAACCGTATCTATATCGGCAATATACGCCAATGGAAAATAGGAAAAGAGGTCAATCCGTTCAGTTTCGAGCAAGTTCTTTATTACTGGACAAGAAAATTGTCACTAGTGAAGACGAGTCGAGATTTCCAATAAATCGAGATCCACAATTCCATGTTGTGAAGGATGTTTTGAGAAAGGGAAATCATTTGCATGTGATAACAACAAATAATATCCGCACGGTCAATATGGAGATCAATTGTGCAAAGGATTACGCAACATGTATTGATTGTGCCAGTGATCCTGACTGCATGTGGAATAATGGCAACAAGAAATGCATCAAATATAATGAGGCTGAATCTCAGAAGGAATCAATTGTGCAAGATGTGCTGGATCGCGGTTTCAAATGCGCACAATTTATTAAGACAACCAATGAAAATGTAGATACGAGAACCAATAAACTTCCCTTGACCATTTATTGTAACAATTCGGAATATTGGCGAGGAGAAATCCAATGGAAAATAAATGAAAAGCTTGTGGGAAATGATCCGGATCAGTTCATCATTCACACGGATCAGAAATATCTGACAATATTACATGTGAATAACTCGATCAAGTCTGTCAAATGTCACGGAGTGAAGGAGGATCATGACAAGCTGTTTAATGGCGCTGAATATGACTGGATCACAAAGGGGGATTATTCCACTCAGTTCTTATCAGTTTATGAAGGAAAACTGCAGATAGACTTGTATCAAATATTGTTTATTGTTTCCTCGATAATGTTATTTATTAGTTTTATGATTATTATTGTTTTGAGTCAGTATCATTCTAAATTACGTTTGAATCGCTAGTTCTAGAATTGCCCGTGTAACAATATTGTAAATGTTTCTCTAGATGTATATGTATTTCAGACTTTGTATATGTGTAAGATTTAGTTGTTAATAGTATTGATGTCTATGTTTTCCTTAAATTATAGATTTT
>OX_Smed_1.0.00148
ATTTATTAAAATTAAATTATATCATGTCGGGCCCCGTTGCACGAAAATTTTTCGGGGGTAGGAATGCTCCAAATAGAAATTCATTTGAAAGAGTTAATCCTAAATATGTTCCACCTAGCAGACATGCAATTTTTATTCGAGGATTTGCTAATGATGTAGATACGCATAAAATCAGAGATTTTTTTCAAGAAGCTTCTAAAAGCAATTGTGGTGTTGATTTTACTAGTTATAATGATGAACAACGTAAATTAAGCATTGCATTACGATTTGAATCACATGATATTGCTAAAGATATGTTATTGAGATTCAATAATACTGAAATATTTGGATATCGAGTTGAAGTGACATGGTTTAAAGATTTGAAGAAAGCTCGTGATAGAAGTAGAGTGTTAATATTATCTTATCAAGAACACAATTTAGTTAGATCCAGTGATAAATTTGGTTTTTTCAATGTTTAAAGTTCTTATTTGGCAATATTTCAAAATTTAATTAATGAAAAATAATTTCAAAAACTTTTTGAAAATCATATTTTGTTTCAACATATAATTTGGGGTAGTCTAACTAAATTATTATGCGATATCATTTTATTATTGAAATTATTTATAATTTTCTAAATTGTTCACTGTAAGACTATTTTCTTGATAAGGAAGATCAATGCATAACATTTTATAATTAATAATATTACAGTGCTGGATGAAAGAAGAGTTCCATTTGATGAGCATCGAATGAATTTCAAAAATAATCGTTTTGACTATGAAAGACGTGACAATCGCGAATGGTCTGATGCACGTAAAAAATTTTCACAGAATAATAACAAACACAGTAAATCAGTCGAACGAAGTGATGTTAATAGTGAAGCTTCGTATGGTCATAAACGAAAACATTCCAGTGAGTATGAGAAAAGCAGATCTCATTCGTCAAATCGATCGGAGAAATCTTATTCAGGATCAGATTCTCGTTCAATTTTAATAAGTAAAATAGAGGGAGATATTCGCAGTAAGAGTCCATCTGTTAGAGAAGTGAAAGATAAAAACGATCTAGTAGCAATGTCAGACAAACCCGCCGCATATAACGTGGATTTAGATGAAAATTTCAATGAAAATCTACCACAAATTAAAGCTCCTCTTCAGAAAGAAGAGAGAAAGTCTTCTATCCCAGACAATTACAAGGTTGATAACCTAAAAAATCATAAACATGATTCCGAAGAAAAAAAAAAAAAAAAGAAGAAGCGAAAGCGTCGACGTGTTGAGCATAGTGGTAGCGCGGATTCCTTTGGAGAGTATGATATTAAAATTTTTATTTTTTGTGAATATTAATTTAATTTTAAAGAATAATAATACGACATGTGAATGTTTTGTAAATTTTTCTGTTGTAACACATCATTAATTGGTGGTTATAAAACAACAGGAGCAATATATTACTATCCTTAGGTTTTATTGAGGCCAATAAAAAGAATTGTTTCGGGTACGACCTTAATATATTTATTGTACACAATATATTTTTATTTAGTAAACTAATGAA
>OX_Smed_1.0.00149
ATTTATTAAAATTAAATTATATCATGTCGGGCCCCGTTGCACGAAAATTTTTCGGGGGTAGGAATGCTCCAAATAGAAATTCATTTGAAAGAGTTAATCCTAAATATGTTCCACCTAGCAGACATGCAATTTTTATTCGAGGATTTGCTAATGATGTAGATACGCATAAAATCAGAGATTTTTTTCAAGAAGCTTCTAAAAGCAATTGTGGTGTTGATTTTACTAGTTATAATGATGAACAACGTAAATTAAGCATTGCATTACGATTTGAATCACATGATATTGCTAAAGATATGTTATTGAGATTCAATAATACTGAAATATTTGGATATCGAGTTGAAGTGACATGGTTTAAAGATTTGAAGAAAGCTCGTGATAGAATGCTGGATGAAAGAAGAGTTCCATTTGATGAGCATCGAATGAATTTCAAAAATAATCGTTTTGACTATGAAAGACGTGACAATCGCGAATGGTCTGATGCACGTAAAAAATTTTCACAGAATAATAACAAACACAGTAAATCAGTCGAACGAAGTGATGTTAATAGTGAAGCTTCGTATGGTCATAAACGAAAACATTCCAGTGAGTATGAGAAAAGCAGATCTCATTCGTCAAATCGATCGGAGAAATCTTATTCAGGATCAGATTCTCGTTCAATTTTAATAAGTAAAATAGAGGGAGATATTCGCAGTAAGAGTCCATCTGTTAGAGAAGTGAAAGATAAAAACGATCTAGTAGCAATGTCAGACAAACCCGCCGCATATAACGTGGATTTAGATGAAAATTTCAATGAAAATCTACCACAAATTAAAGCTCCTCTTCAGAAAGAAGAGAGTATTTCTTCTATCCCAGACAATTACAAGGTTGATAATGTAACTAATCATAAACATGATTCCGAAGATAAAAAAAAAAAAAAGAAGAAGCGAAAGCGTCGACGTGTTGAGCATAGTGGTAGCGCGGATTCCTTTGGAGAGTATGATATTAAAATTTTTATTTTTTGTGAATATTAATTTAATTTTAAAGAATAATAATACGACATGTGAATGTTTTGTAAATTTTTCTGTTGTAACACATCATTAATTGGTGGTTATAAAACAACAGGAGCAATATATTACTATCCTTAGGTTTTATTGAGGCCAATAAAAAGAATTGTTTCGGGTACGACCTTAATATATTTATTGTACACAATATATTTTTATTTAGTAAACTAATGAA
>OX_Smed_1.0.00150
ACAAAGCAATTATATTAATGAATGAGGCGAGGACATGGATCCCAGGTACAAAATCTATCAGAAAGAAAAAGTCAACTGCAGTTAGAAATCATTAATTCAAACAAAATATAAATATAATTAAAATCTAAATTTGCCAACAAATCTATTGAATGGCGCTCAAATTGGAAACTCGATGATTGCTCCATGAGAGCTAGGGAATATTTGATTGTTTCTGTTCCTTCAGTTTCAGTTGACAATAACGCGTAATCCTTTCTCGTTCCTGCGGATCGCTCGCCAGTTCCATCAGGATTTCACTGTTGCGCATTTTCAGCTGCTGGCAATCCAAATTTAGGTACACGTATCGTTCAAGCAGCTTTACGTGTTGTTGATATATCCTTTCCGATTCTCTGCAATCTTTCAGTGGTTGCCTAGGCTTTAGGACCTTAATTCATTACGTAGTGGAGTATGGCAATCAACTTACCTTTAGATTCCCGTCTATTAGTTCTAGTAGCACCTCTGCAATGTCATACGATGTCAGATATAATGTTATAGTTGTTCATGCGTGCCTTGCGCAATCTGAGGATGGGTAACGGCGGTGACGGCAGGCCAGCGGGCGGATGGGAGGGGTACCAAGTCCTATGAACAACTGCCATTCTAGACATGTCATTCACCGTGGGGTCTCGGCCAAATTGCACCGGCAAATAGCCAAAGGGCGAATAAAATGATTAAGAGAAAGAAAAAAATTGATGAAACTGTGGTTAGGGGCATGGTGGTGGAGAGTGCAACTGGGTAATCAATGTCTATCAGAGCCATGCTATCCCTGGTCTCTATTCTACTATTTTATATAAGCATTTAAGGCATAAGAAAGGTACTAGTAATTATTCCATCGGTGCAGATTGCGCTGTCCGCTATAGAATTATTGATTAAGGAGAATCTATTGTGGCATCCCTAAATATTAACATTTTTATCCTACCCTTTCCTCAGAATATGTAATTTACGGATGATACTACTGCAAGGTACGCACGAATAGGCAAATGGTTACAATATAATCATTATAATTATGATTATTGATCAAATTAATATTATTTACCATAATTCTCTGTGCTGTGAGTAATATTGTTTTCATCGTTGCTCATCGAGGCGCTCGAATGATTGTGACTGGGCAGTTTGGGATACTCCTTCAACTCCAACGGCTCCTTGGCGCAGTCCATGTGCCTGAGGATAATGCTGAGACCTTCACACACATCGGAAATGTCCGGTCGCTCCTTGTATTGATGTTTCCAGCAGCATTTTATCAACCGCTGCAATTTCTCAGGACACCCAGGAATATCATCGAGCCGCTCCTTCTTGATGACGACTGTGGACATGATTGAGAAGGCGTTGGGAGCATTCTTGAACGGTTTTTGTCGCACAAGTATTTCCCATAGGATAATGGCAATGCTGTACACGTCGCATTTCTCATTGTAATATGCCTTCCTGTCTTTCACGGAATTCATCACCTCCGGTGCCATGTAGACATATGTGCCGCTATCTGCGGTATTTTCCGTTTGCTGAACCGATTTGACGGTGCCGAAATCGCACAATTTCACAACAGTTCCAAAATTGAACAGCAGCAGATTTGCTGGCTTGATATCCCGGTGAAGAATCGGATGACTGAAACTCGTGTGGAGATATTTGACACCTTCAGCGCATTGGTGGACCCAATTCAATCCTTGTGCCAGCGTGTAATTCACATTCGGTTTCTCATGAAGCAATTCATTCAATGACCCATGAGGCGCGAATTCCATAATATAGTAATGCAATTTTAGCGCTCCTAGATCTGGACCTGCACCATACAGCTTTACTATATTCTCATGATTACATCTACTCAAGCTCTCTACTTCAGCAAAGTTTTTTTGATAATGTTCTCGTAAACGAAAATATTTCACAGCACATTCGATATTGTTCATGGAGATCCTCTGTACAGAACCNTATGAACCACCTTTGAAAAAATCTGGATCTTTCACAATATCCTTTGATAATTCAATATCAATATTGTTTATCAAATTCATGGCAAAATTATTATTTATAAAATATCATTTAGATTATGTGAATCANTTTTGAAAATTTAANAAAATGATTTCAATTTGAAAAATTGTATAGATCAATCAACATTGCCGCAGAAATTAAAAGTTTGTTGATATCTTTCACATATAAATACGAGTGCTAAAATTATATAATTAATTGATATCAGTCAATGAGTTTTATTCCAATAGCTTTCGTTACGATTCTTTTATTGGGAATCGCCAACTCGCAAGTGCCACAAACACAACAGAGCATTTCAAATTTTCGGCCCCAGTGTCAGTTGTATTCAATTTCTAATTGTCAATGGTGTGCGCAAGTTTACCAGGATCGAGCCCAGTGTGAACTTTGTGCTCAGACTAATAACAATTGTTGTTTTGATCCAAGAATTGTTTACATCATATCACCGGCTACTCAAATATGTCTTCGAAGACGGACTTGTGATTTTATACATATATCCCGATGCCAAAATTGCAGACAGCAAGGATTTGGCTGTGTCAATTGCGTTTTAAGATATGAAAACTGTTGTGTTAGTCCGACCGATATAAACAGTAACAACATCGCTCAAAGGTTTTGTAATTTCTTTTGACATTGAAATAGTTTTTATTATAATAAGTCTAACATGCTAACAAGTTTTAATAAATAAAGTTTTATTTTATTAAAAAAAAAAAAAAAAAAAAAAAAAAAAAAAAAAAAAAAAAATGCGA
>OX_Smed_1.0.00151
GAAATTGAAATTTCAGAAGTAAGTTATATTTTTATATATAAATTTATTGTCAGTTGGAAATGATGACTTACAGACCTGTATTGAACCAGATGAAAATTTTATCAAGCTGACATTAAATATCTCTAAATCTTTTATAATTACATTTTTCATTCATTTACCTTTAATTTTTTAGAACATTCTGAGTGAAACATGATTAGTTCTTTTGCCATAAAAGTAAGTCGTTAACCTTTTTTTGATATGGATTTTCGAAACTGATGACCTACAGACCTGTATTGAACCAGATGAAAAATCTATCAATCTGATTAAATTAATTTGACTTAATTAAATTGTTATATCTACGCAATATTAATTGAATCTTTGTTCAGAAGCTCTGATTAAAATGAAGTAACAGATAAGATGTAATCTGTTTGGCAACAAAGGATATAATCGAATGTAAGTTATTATTATGATTGGGATTTATATTATAATTTATCATGATGCTTATTGGAATTACCGTCTGTTATTGATGAGAACGCGGCTTACTGATCTTATGATAATTCTTAATATATTTATTAATAATTTAAATATTATTAATGTTGTAACTTTAGGACACTGAAAGGAGAAATGCCATGGAGCCGTCAGTTAGTAACTTATCAATAAGTTAAATGGTAATTATTATGATTTTCGATGATTAAATGTAAATGAAATTTTATTATGATGTTTATTGGAATTACCGTCTGTTATTGATGAGAACGCGGCTTACTGATTTTCACATGAAATTTATAATTTTATTGATTTTAACATATTTATGGTGTTATTATTATTCTAGATTTCCATCGTTCCAGACTAACATAAGCCGGAATGTTTTGTGAATATATTTCTAATTTTAGTTGTTTATTTTGTATTGATTTGTTTTATTATGCGAATATTAAAGTTGTATAAATATAATTGATTAGCATGTTTTTAAAATTATTGATTGAGATATTGGTTGGTTGTTATGCCATCTATTGTTTAATAGCAAAGTGTTGAGTTATTATTTATGCATTTATGGTTGACATGTCTTCTGGTGTTCGGTTTTATGGTGTATCATTGCTTCTGATTACTGCAGTTCTTATTCCCTACCTGATTTTGTTAAATGGTTTTAATCTATTTTCATGT
>OX_Smed_1.0.00152
TTCTACTAGACATTATATTTGTTGGGCAGAGTAAAAACGATAAGATATTTAATAACAACAATATAGAATACAACAAAAGAATAAAGCAAATTATTTGAACCATGCTTTAGAGCCTCTAAATGATGCTCTTCTAGACGAGTCAGAGCCCCTATTACTTTTACTGGCTCCGCGCGATGAAGATTCAGACCACTTTTTATTTCTTTCTGTACTTCGTTCCCTTTCCATTGGTTTTAGGAGCATCGATTCACCTCCATTTCTCGATATTCCTTTGGGATTGCTGCTGTACATATCTCGATACCCTCCATCGTTCGGATAAGCTGGACCATAATTAATGGTTTTCCATGTATCATCAACTGTTGTCGGCTTTTCAATATCATATAGTTCTTTATTTATTTCAGTTGCAATTACCTTTCGAGAATCTTCCGCGTCTAGATTTTGAGTTGAAGATTTTTTGTAATCTGAATATTGACGATCCCAAAATGAAACCGGTGCATGTTGGGATACTGGTTTTAATAATGCTAATGGGCTTGGATAGGTCACAGAAAACTTGTTTTCTTCTACGCCAATTACATCTAATTTGTCATACATCGGTTTATATTTAAAAATCATTGCAGCCGAAGGGCAGCAATGTCTCGGACGAATTACAGGATCCAAATTTCCATTGGCAAACTCATAGAGAAAGACCAGAGATTTAATATATTGAATAGAATCATTTTCTTTTGGATCTGGTCTTTCTTCACATATATGAGAGTCAAATTTTGGAGTAGGCGCTAGAAGAACTTTTGGATCATGCATGGGAACAATCTTTCTTTTACCAAGCATGTACTAATGAAATGAAAATTAAATTAAATAGCTGCTGATTCAACATAGTTTCCGAAGATTTTTTGTTGATGTTAATATCCAAATCGAAAACAATATGCTAGAACAACAGAATATTCCGCTAACAGAAATCTCAATTTAATCTGGTTCATAAATCTCATTTGACACAGAAATCAAAAAACTGAAAATGTCCTTACCGTACATAAATACCCATATAAAAGCTTTTTGGTTTATTAAATTGAAATTTGCCATAATTTCTTTTTTTCTTTTGCAAACTAATAAATCACGTATATTTGCTTGTTTTTGCAAATAGAAGTTTTACTTCTCTTGCCCCTCCGTTGGAAACAAATAACTTCCACATATATACTCCCAAAATACAATTCATTAACAAACAGTCACAAACTAATTCATTCGACAAGTGCTTCTTATTATCACTTAGTATGTGCTATAAGTCAAAAAAATGCAACCAAACATTTATGACTTTATATTTTGATGATACTAAAGATCTGATGAAATTTTTTCAACAGATTTATTTCCATTTTAAATTTAATCCAATAAAATTTTTTCTTTATTATATGCCAGTAAATTACCACTAGCAGTTAATAAAATACTATACACCAATAATTACAAACACTTGTAATTATTTTGACAAAATTATAGGATCTATAAGCAGTATTACAATAATTTTAAGATTTAGGTAGTCGAAAATGATAAAAAAATTTCCATCAGCTGTAAATAAAATGTAAATATGTTTATTTCACATTAGTGGAATTTTTTTTCTATATTCTTGTAGTTTACTAAAACTAACCCCGAATTTTGTCAAAGAACATTTTAGTTGATTTCCGTTCATAAGTAAAAACCAAATACAAGCTCTTAATAGGATTTCATTTTCCAAGAAATTAAAAAACGCTGACAATTTTTGTGCTAAATATCGCAAATTGAATAAATATATTCCAGTATGGTACATGACGAAACCCAGTGGTACACTCGTTTTNTGTTTAAATCATAATATCACTTCCTAAACTCGTAACGGTCCGTATTTGCCAAATTGTCTCTTGACCTTTCTCTTAGCACGCATCAACATGTTTTCCACATTTTGAGTATGTTCTTCAATGATATTTCTATTAACTGAATTTTCTGGTTAACCACAACAGAATGAGTGTAAATAACATCAGAAATAGTTTNAATATTTCCATATACCCAACCCTTCAAATCTAAGAGTTCCAAGCAATAAATGTCCAATTATTTCGGCAGTTAATGTAACACTGATGAACAATTTGGAACTTCACTCAAGAAACACTGGCCAGATATTCGCTCAATACCGCCGAACACCTATTGAGTGTCACGTCATTGGCGTCGGTGGTACTTGCGATGAAAGCATTTCGAAAAGCGTCAATTTCAACAAAAATCGAGTGACCAGCTTTGTCCAATCCCCAATTCATATATGATTAAAGTTTGTAGAATAGCATGACTCCAAAAACATATTATAGCAACTTGTCTTCGTGCTAGTGGATTCTTAAAGTCTGTGGATTACTGATCACCTAGCAGTGGAAGAGTCCAAAATTAATTTTTATTGTCAACTTTTTATTTAAAACGGTTAAATTATATAAATGTTACTTAGTTTAGCATACCACATATTGTAAAAAATCGTGTTATGATATTCTTTTAAAATCTAGGTCACTCTTGTTTTCTCATATCCATAAAGTTGGCTGTCCGGAATCTTCAATAAAAATTTAGCACTAGTCGTCACATGCAGCACTGTGCTAGATGACTGGCGTTAAATAATGGTCCGGAAAGAGCTGATTTATGAAGGTATCAGGCACTGCATAAGCATCTCACCACCAATTCCTTGTCCGTGTGTGCCAATGGCATGTGCAGTATATGAAAAAGTTCATAAGCGGTGCAAACTTTGCTAACCACTGTAAGTAGTGTTTATTTTAGGAAGCACTGAAATATAATTCAATTTATCCTTTAGTACCCGTTGGTTATTCATTATCTGTGCAACATTTACTATTTCAGTCAATGCTCTCAGTCTACCTGCTATTTTAAAGTTGTTTTTTAATAAATAACGANTTCAGCGTCTTTNAATTTTTAAGAAATCCAAATGTAATTTAAAATAATTTGAGACGCTAAACTACATGATTACTGTTTCATGAAAGATAAGTCTGTTTGTAAAATATCAAAATGATTTGGTACTCCCAACAATATTTTAATGTCCTAAAATTCTCAGCTCAAATTTTTCACTCTTAGAATTACAATTTTCAATTGTAAAATATAGTGACAAATACATTTATTTACATATATCCACTTTGACAGTTTCACCTTTAAAATAAAATGAAATGTTCAGTTTCATCCATGATAAATTTGGTCATAAAATACAAAAATATAACCATTATATACTAACTTTGACCAAAATGTATAAAGCATATCATGGTAGTGTAAAATCCAGATACACTATAGCTTTTTAAATTTCAAATAATCGTCTATTTTGATCAAANTTTTACAATTTCAATATTTGGATAAANNTTTTACCCATATAAAATGGTTAATATAAACAAACGAAATAGCTATTCAATCGAATGCATATTGAAATTATTGGAGAAATCTAGAGATTGGAATTGTTCGAATTTTTGTAAAGAAAACAATTGCTAGAAAATGGCATGCTCAATATGATACAGTAAAACACCGCTTAACGCTGTTTCGTTTAGCGCTCTTTTATTCCAACCCGGGTATTCCTCGAATTTGTTTGCTTCTTATTTACAGAGCCTTAATATAGTCATCAACAAGAGTTTTAAAGATTATTTGTGAACAAAAATTAATGATTTCATTGAAAATTGACGAAAAAAAAGCTCGTGGAAATTTATTCAAACCAAGTCTAAATGAAATCATTGATTGGTAAATAGATTTCTTTATAAGAATAATGATCAGTGTATCTTAAATGCTTTAAAAGCTGGATATTTGGATAAATATTTTTTATTCAACTAAAGTGCAATAGCTAAGCATAAAAGATTTGGACGAATT
>OX_Smed_1.0.00153
ACACTTTAAATTAAGTAACTCTGAGTAAAATGAATTAACTTTTGAAATTACTTTTAATTAGTTTTAATTTGAATTTATTGATAATACGATCTATTTTTATGTCTATTCCATCAAATAATCCAAACCTAGCATGGTCCATTTTGAAACCATCCCAGCAAAAAAGTAAATTAAAATTACCAAAACCCAGTGCGAAATTGTCAGAAAATGTTATTAGATTTGTTGCTATATCTGATACACATGATAAGCATTTAAAAATGAATATCCCAAGCGGAGATGTTTTATTACATTGTGGAGATTTCACTTTCTTTGGCGATAAACGGAAACATTTAATATCTATTGATAATTTTTTAGGAACATTACCGTTTCGAAGAAAAGTTTTGATTGCTGGTAATCATGATTGGGGAATATTTAATTCATATAAAACGGATCCGTATATATTTAAAAATTGTGAATACTTACAAGATTCCGGAACCACAATTTATGGATATAATGTTATAATTAGCAGCAATAAAAGTTATATTCATTTTGAATAGATTTATGGAACTCCTTGGGTACCTTGGTTTCATTATGGTGCATTTATGCTTGAGCGTGGGGAAGAATTACAGGGAAAATGGCAAAAGATCCCCGATGACACTGATATTTTACTGACACATGGTCCCCCGTTAGGATATGGGGATAAGAGCTTTAGCAAGAATCGAGCTGGTGACGTGGATTTGTTACTGGAAATACAAAATCGAATCAAGCCATTGATGCATATTTTTGGGCATATTCATGAAAGTCGAGGATGTTGGACTGATGGAACGACAAAATTTCTCAATGTTTCAACCTGTGATATCAATTATCGACCAGTGAATGATCCTGTTGTATTTGACCTTCCTGTACTCAAGAATCACCCGAAATGTGTCTAAATCATCGAGATTTTATTATTTTTAACAGCAAATTGAAGCTTGTTGAATCAATTTGTGTTAAATCAAATTTTTGTCAATTTTT
>OX_Smed_1.0.00154
AAAAATTGACAAAAATTTGATTTAACACAAATTGATTCAACAAGCTTCAATTTGCTGTTAAAAATAATAAAATCTCGATGATTTAGACACATTTCGGGTGATTCTTGAGTACAGGAAGGTCAAATACAACAGGATCATTCACTGGTCGATAATTGATATCACAGGTTGAAACATTGAGAAATTTTGTCGTTCCATCAGTCCAACATCCTCGACTTTCATGAATATGCCCAAAAATATGCATCAATGGCTTGATTCGATTTTGTATTTCCAGTAACAAATCCACGTCACCAGCTCGATTCTTGCTAAAGCTCTTATCCCCATATCCTAACGGGGGACCATGTGTCAGTAAAATATCAGTGTCATCGGGGATCTTTTGCCATTTTCCCTGTAATTCTTCCCCACGCTCAAGCATAAATGCACCATAATGAAACCAAGGTACCCAAGGAGTTCCATAAATATTATATCCATAAATTGTGGTTCCGGAATCTTGTAAGTATTCACAATTTTTAAATATATACGGATCCGTTTTATATGAATTAAATATTCCCCAATCATGATTACCAGCAATCAAAACTTTTCTTCGAAACGGTAATGTTCCTAAAAAATTATCAATAGATATTAAATGTTTCCGTTTATCGCCAAAGAAAGTGAAATCTCCACAATGTAATAAAACATCTCCGCTTGGGATATTCATTTTTAAATGCTTATCATGTGTATCAGATATAGCAACAAATCTAATAACATTTTCTGACAATTTCGCACTGGGTTTTGGTAATTTTAATTTACTTTTTTGCTGGGATGGTTTCAAAATGGACCATGCTAGGTTTGGATTATTTGATGGAATAGACATAAAAATAGATCGTATTATCAATAAATTCAAATTAAAACTAATTAAAAGTAATTTCAAAAGTTAATTCATTTTACTCAGAGTTACTTAATTTAAAGTGT
>OX_Smed_1.0.00155
ACACTTTAAATTAAGTAACTCTGAGTAAAATGAATTAACTTTTGAAATTACTTTTAATTAGTTTTAATTTGAATTTATTGATAATACGATCTATTTTTATGTCTATTCCATCAAATAATCCAAACCTAGCATGGTCCATTTTGAAACCATCCCAGCAAAAAAGTAAATTAAAATTACCAAAACCCAGTGCGAAATTGTCAGAAAATGTTATTAGATTTGTTGCTATATCTGATACACATGATAAGCATTTAAAAATGAATATCCCAAGCGGAGATGTTTTATTACATTGTGGAGATTTCACTTTCTTTGGCGATAAACGGAAACATTTAATATCTATTGATAATTTTTTAGGTAAATAAATTAATATTAACAAAAAAAATAACGCAATAGATATATTGGCCTAGTGAGCAATATATACAATTCAATGACGGATGGAAAACAAATTTTGATAAAAACTTTTTTAACCAATTTATTAAACTTAATTAATGTACTATGAAATGGGTTTAAAGTGTCTCACCTTAATGAAGTGGTGTGGCTAGGTAATTTGCACTTGTGATTAATTAACTGTTACCCCTTGTTAATTTTGTTAATAAATTTTAAACCCTGAAAAATTCCAAAAAAAGAAAATTTAGCAAGGGGAACATAAAATGGGTTGGTTGATAAAATAAATTTTGCATTTTTTGAAATTTCATATTTGCATTGTTAGTTTGAATAGATTTGAATAAATCCAAATATTAAAATATATATTTCCAAACAAAATTTTCCATACATGAATTTCGATAAGATTCTTTTTTCAAATTTCAGACACTGATGTTATAATGAAAC
>OX_Smed_1.0.00156
TTGACTTAAAAACTGGACTTCTTTTTTACCATATTTTCGCGTGCACTATTGTAATAGAGGATTTTGAAAATATTTGATAAATAAAATATTAGATAAATATTTAAAAATTTTAATGAACGATAATAATAATCTTGGTAAACCTGGGTTTTAGCGTCCGAAATTAAATTATGACAAAATTAATTAAAATTTAATTTAGAAATTCAGAAACTTGACAATTATAAGAAGCAGAATTCTCCCAGGAACTCGAATAATAAGTGATGGTTGGACTGCATGCCACAGTTTGCAGACTAACGAGTATTATATTCATGATGTTATTAATCATTCTGTTTTTGTTTCGCCTGAAGATTCTTCGTGTCATATCCAAAATATTGAAAATATTTGGGCAATGCAAAAAGAAAATTGAGAATTCAATTTGGATCCAGAGAACAATATTTGTAAATTAAGGCTGTCAAGATGAAGAGACATGGAGTGACAAAGATCGTGTCACGATGAAGTTCCCAGCACGAATTGCAGCCATCTACCGACAGGCCCTCTAGGATTCTGGCTGTAGCTTGTCAACGAATGGAGAATCGAGTTGGCCAATTCATTCTATGTCTTTAAATGACGAAGTCGAACTCCTCAGCCTCGCAATAAAACGCGAACCAGGACACAACTCAGCTCGTGAAGTTCGATAGCGAGCGGTGTATAACAAGGATACACCTGCAGTGAATTAATGCGGCCATAGCATCAGGAGAGATCCCGAGAACGGACGGTTACGCGCCGGAATATGGCGTCTAGTATGAACTGGACGATCAGGCACTACGACAAATGGAAGCCCAACAAGTGTGGTGTTACCGGCCAGGGTGTTTTGTGGGCCGTTATTGGAACGAATCATGAATCGACGAGAAGAAGACGTCCACAGCTACAATTGTCGACATCCGCCAAGAGCCAAACCAATGCAGCAATTAAATCCGAGGCTTGATTTCGGACGACGCTAATTTGTTGGATTTAAATTTAGTGGAATAAATATCGATATCATAGAAATAAAACTTTTT
>OX_Smed_1.0.00157
CACCGTTTTGCAAATTTATCTTAAAACTAAATAAAATAAAATACAAGATAATCGCTATAACTAAATCATTGTGAGCAATATCCAATCTTGGATTGAATAAGGGATTTTACATCTGGAATTTACATAGCCATAATTGATAATTATTATTATAACGGATAATATAATGGTAATAATAATAATATTAATAATAATAATAATAATAATAATAATAATGATAATAATAATAATAATAATAATAATATTAATAATAATAATATTAATAATATTAATAATAATAATAATAATAATAATAATAATAATAATAATAATAATAATAATAATAAAGGATCGGTAATATGAAAATATCAATAGTTATTTGAGCCTCAACACCTTTGGCATAGAAACTGCTCTATCTTATCTACAGCATTGGCATCACCATTGACATCTTTATGCAGTTCTTTTTGAAAGCTCTTTGGTAATGTGATTCATTTGAATGAGCTAATATGGGGCTGCAAATATATCTATTATATGCTCATTGCAATTCTCAATTCTTAATCATTCCCTCTCGTCTATCGAGGTCATCAGAGATAAAGAAAGACATTTCTTTCGCCGTTTGTACACATCATTAATAAATTTTTCAATATCTGTGTCTGATAACGGATGAAGTCGTTTTAAATTGAGCCTCCGTATGTCGGCGGTCTGCTGAATGACGTCCAAAAGGAGCTGCTTTTCAATAACAGGAGAACTATATGTGGGAAATTTACACGGAGATTGACGAATAGGCTTATTAACTTTCAATGAACTTCCTGACAATGCGCTCAATCAAAATGGAACACTGTTGCCATGATATACCATTATTTGATCTGGGTTCCCGCGGCCCATCAACTGTCACCTTGATCGCGTTAGCATACACTGACACCTGCGGCGGATAGGATTCCATTGTGATTGTGATATTGAACCGCTTTCCTCGTCCACTTTTCCCGAGAAATCGCAAATCCTGAAAGATCGCAGATTGATTCTTCATCTGTGAATGATTGCCGCGTAATTCAGCACAGACATTCTCATTGTTTCCAGCAGATAGAATTACCTGGGTCCCATCGGCAACCGGCAACAACGAAAAGACTTTAAACGTTTTCACCAACGCCTTGTTGATTCTCCAATGAGACGGCAACTGGGTGCATAAAAGGTTCGGATTGCCAGGAATGACAAAGCTCGAGTCAGTATTTTTCAAAATCCTCTTCAGCGTAAACTCGGCATGTAGCAATTCCGATGCCATGCAGTATTTGTTCTCGATTCTTGTTAGCACTTTTGTGGTTGATTCCGAGAATAATGAAAATATTGGAGTATTTATAAATGCTGGTCAGCCGGATGATAATCTAGTACAACAGCGACACGAGTACAATGATGACAACAACAGAACAGTTGTGTATATGTCTATGTGTGTATGTCAGTGTGTGTATATATATAATGAATCTATATTGTCACAGCCTAGATACAGTAACCTCGTATTGACCTAATACTAANNNCGNANGNGNNTNNNTGTATTTATTGAGCTGTAGATTGAATTTATAAAACCAATAATCAACGAGAATCAAATCTACAAATAGACTAATGGCAACGATTCGTATGATACACCCACGCATACAAGCATGACTACATAACTGACTCATGGCTGCACACCTCACCTTCGTTCTAGACAGTTGAATTTTGCATTGTGCACGTTAGTCCGGTGACGCACACATACGTATGCACACATGCCCATTGACCACACAGCCTTACGATATTTGTGGTTGCCAGTTTGCCTACAGCAAGTACAAGGACAATTCTGCATAACGCTCTTTGAATTGTATTTAGTTTTCAGCCAATCATATTTCAGAATTTTGTTGTTTTGTGGTTAAATTTT
>OX_Smed_1.0.00158
ATGAAAACATGTAACCAATTAGCTGCCATTCACTGCAATCGATGCGTTATGAATGAAGTCGTGTGTGACAAAATGAATGCGCATCTCAATGAGAGCAAATATTGATTGATTGATTGCATCAATAAATTCGAAAATCAAGATGGAATCAATGACGAGTGAAATTGAGCAATTGAAGCAGAGAATGCGCCTGATGGAAGACAAAGATCGGGAAAAACAGGGAGAAAATGAGAGATTGAAGGGAGAAAACGATAAACTCATTCAGAAATTAAATGCAATAAAGCTGAGAATGTGCCACGCGTCACTGAAAGGGAATGACATCATCCAACTTTGCCGAAATGATAATTCTTTGTTGAGTGATGAAATGCAGAATTTATAAATTCCGGAATTTTGAATTGGCAAATCGATAAATTATCGCAACTGGAGAGAAATAAATCGATTTACAGCGAGCCATTTTATTCCGGGCTGGGCGGATACAAAATGTGCATGGCGGTGCTTATTAGTGTTGCTGGTGCAATTTCGGTTGGTTTCCATTTGATGCGTGGCGATTGCGATGCCGGATTGGAATGGCCATTCAAATATGCTGTAAAAGTCGATGCGATAAATGCGAAAAATTTATGCAAACCGCCGGTTTTGATAGGAAACATGTTATGTTATCCTTCAAATTATATCATATCACTCTCATACTATCTTTTATGTCCATTTGCATAGTCCTTCTTTGTTGTCCTCCATCGTTGTCCGTGTGATGATTTTTTGTTTTATGATATTTGTTTTAATTAAGTCAATTATTTTATTTTTAAATTATATTATCCTTCATATATTATGTTATACTCTCATATCATTTATATCTTTTATGTCCTTCTTATCTTGTCCTTGTGATGATTTTTTGTTTTATGAAAAAGGTTTTAATAAAGTCAAATAATATTATTA
>OX_Smed_1.0.00159
AACTAGAATCTCTTTTCATTTTTACCAGTCACTGTTAATCAGTATTTAATTTTATTGAAACGAATTCTTATACTAAAAATATTTACCAATGACTGATGAATATTATCCTTTGACTCTGAATATTGTCAGGAACTTACATGATAAACTTTACGAAAAACGTAAATCAGCGGCCATTGACATTGAAAGATTAGTAAAGCAATATCAGAGTCAAGGAAAGACAGAAGAAATCGCTTTGATAATCAAACACTGTGGTGAAACGTTTTGTACCTCCAGCAATTGTCACAACCGGAAAGGTGGAACAATCGGACTTGCAGCAGTGGCAATTGCATTGGGAAAAGTAATAGTATGTTGAATTGAATTCACAAGTTAGTAAATTTTAGCAAGCAGATGAATTTTGTAGTCTTATAATTTGTCCATCAATCAAATTGCTTAAAGATCCAGACGCAAGAGTTCGATATTATGCCTGTGAAAGCTTATATAATTGCATTAAAGTACTGGGAGGAAATGTTTTACCTTATTTCCAGTCGATTTTTGATGCTTTAGCTAAAGGCTATGAGGACACTGATAAAGATGTCAGGTCTGCAATTATTCAGTTGGATAAGTCAATGCGAGAAATGGTGATGAACTCCGATCATCTCGATGTTGCCAGCATTGTCACGTATTTGAGGGATAAAATATACCCAGATTCAACACAAGCTCGCCTATTTCTGATTAATTGGATAACTTCTCTCGACAGGACAAACGGAGTTGAAATGGTTCTTTATCTTCCTGAAATTTTGGATGGCCTCTTGTTAATGCTAAATGATTCCGATGAAACTCTCGTTAACAAACTTAAAGCTTTATTGAACAATTTTTTAAACCAACTACTATCAAGCGATGTAGATTTGGTATATCGAAGATTAGTAAACATTCTTGTTTTCCAAATAAACAATCCCAGTTGTAGCAATATTATCAATCACACTGCATTAGTCTGGATAGCAAGGTTTATTGAGTCATTCAAGTATAAAATGCTTCCATTTACATCGTTAATTTTGAAAGCTATTTTACCATTTTTTGATGTAGATAGAAAAGATGAACATATTCGAAATCAAGCAAGAAATGTCAGTCTTTTGTTACTGGAGCTTGTTCGAACTATGGATCATTCGGATAGAACGACATCAGAAAAAACAGATCAATCAAATCCTCCATGTCCAGGTAGATTGTTGGATGTTAATGAAAATCCATCTATTTCCTTAGAAGAAAATACTGGAGACCACGAATTATCAGTCGACCCAAATCAAGTAAAACAGATAATAAATCAAAAATTGTCTCCATTTCCAACGTATGGATTAGCCTTATCGGAAACTTTACACATTCTATGTGAATTTTCCGGTAAATATAGCCAACAAACCAAGCTGGCTGCATTGGAATGGTTACACACATTGATGGATGCAGATCTCTGTCAAACCCTTCACCTTTCTGAAACTCTCTTTCCCTCATTAATCAAATTCGTTGTTGACCCATCATCAGGGGTAATTCGAGCCGGATTGTTGTTAGTTGCCAAATTCTCCAAGAAGGATGTTCCCTTATATTCAGAAATCAACAACAGCGATTTTCTTACGGTTCCAGATCAAATAAAAAACGTTTTAGAGCTTACCGAAAATCCGTACTTTTTAAAATTTGCCTACGACCTTATTCGCCATCTTGATACCGACGTTGAAATGTTGGAAGAGAAATGCGACCTAATAATTGGTGATCTCTGCTATCAACTCGGTCCCTGTCTTGTGTTCAATACCTTCGCAGAGATAATACAAAAATTAGACTCATTACAAGAGAAGTTTCGGCTCGTTCACAAATTAAATCGAATATTGTTATCTAATCCTAATTTGACTAGTTTCAGGGCCATGATAAAATCTATTGATTCTAAAGAATCATGTAACATTTTTTGTCGACTTTATCGAGCATGGTCCTATAATCGAGTTGCTCTTCTAAGTCTATGCTTACTGACTCAAAATTACGAGCACTGTAGAAGACTTATTAAAACATTTGGAGATCAAGAAATGGATGTAAATACGTTGAATGAAATAGATTTATTAATACAGTTTCTTGAAGCCCCAGTATTTGCATTTCTTCGAATGCATTTAATGGATCCACGTTATTCTGCCGCGCTTAGTGAAACGCTTTACGGTCTTCTTATGCTAATTCCACAATCAGAAGCCTTTAAAATTTTACTGAATCGACTTAATTGCATCCCAAAAAGCGATATAGCTGGATTAATTCCATATACAGCTGTTCCCGATCCCAATCATAAGTTGATCAGTGAAAATATCAATTTTAACAACTTATTGGAAAATTTGAAAAACATTCAACACCGTCTGCATAGTCAGATGCTGAAGCGACAGCACCAACAGCAGAGCATTCATTATGTTTCATCTTCTAAAACATCATTTATAGACGGCCATTTGAGTTTGTGATAAATGAGGTGAAGTGCATTATTGATTATGATTATTGCAAGTGGATTGAAGAGTTAATTTTGTTTTTCTGAGTATTGAATTGAGATTTCTGCCAAAGTTTTAGTTAATTCGACTTTATATTGAATTATCTAGAGTAGTGTGTCTCAAATGAGAGTCGATTGGCCACAAGGGCAATGTTACAATCAAAATTTGGCAAAATTTTAATTTAATAACTAAATTACGACAAATATGAAT
>OX_Smed_1.0.00160
ATAATTTTCCCTATTATATTTTTGATATTTTAATTATTGGATTATTTTTATAAATGAATAAATTTTACAATTTGCATACTCCAAGTTATGAGAAATTAAAATCAGAATTTATGGAGGATCTACATGATGCATTTGAGGTGATTCATTGTGATGTTGTCATTTGCCCTGATTTATCACAAGAGCCATTTTCACTATCTGCACAAGGTTTATGTGGAAATCCGATTGTCGTGGACGTTGGGGGAATCGGGAACTTATTACCAACTCCAAATTTAAATGCGAAGTTCGATTTAACAGAAGCAATTTCAGATTGTCGAATTCCTAATGGTTTTATTTGTGGTGCTGGGGCCGGCCCATTCTTTGAGACTGGTATTAACTGTGAAATTATTGCTGATGCAAAGTATGAAGACTATAAAATTTTCAAAAACAAATCTATGTTGGCTAAAATAATTAACAATGCGAATATTTCTTTTCCCGCCAAATCCACTAAATTTGGAATAATTGGTCAATTTTTATGCTGCAAGGGAGAAACTGGAAAAGTTTTGAAAATTACAGCCGAGCAAAGAAAGAAAGATGGATCAATTATTGATTTCATTCGTGATTCACTAAAAAAACATTATGGCTCTGAGAAGCAACCAGTTGGATTGGGCGGAGTTATTCTGACTCAATGTGGAGAAGTAAAAATCCACGTCATGCCGGATTTTAGCAAATGCCCTCTGGACACTGATTCAAAAGTAGAAGATTGGTTACATTTCTTTAACGTGCCAGCTCCATTTGTTGCTGTTGGAGAAATGGTATCCCACGATCCATTGAATCTTGGTCTTCGTTTAGAACATTTTCATGGATTTTCTAAAGATCGAAATGAGGCCGGACATTTCCATCAAGACGTAACTCCAGAAATAGTTAAATATACTTGTTACTTTGTTATTGGTGAAAAGTTGTTGCGGAAAAACGCATGCTGAAAATTTTTAAAATTCATTCTTAATTAATGTTAGGTAATAAATATGTTATGTAAAAAAAAAAAAAAAAAATGCGA
>OX_Smed_1.0.00161
AGTTTTCATTCAAATCATTAAAATAATCCAAGTGAGTGATCTAATTTAATAAAATTTATAAGGATTATAATTGTATATTGTAATAATAATTATAAAATTAAACAAAATGAGATTCAAGTTTACTTCCTATGGGAAATATTTTCCAATCTTAGGAAGTTTTCTACTGCATTTATCGGTCGGATGTTTTTTCTCAATTGGTAGGCGATAATACTTAAAAATTTGCAATTTGATATTCAAGGCCAAATAAAGCCTCAAATTGATGAGTATATGGGCAATAACAATAAAACATCAACTTGGATTGTCGGTTCCACATTACTAGGAATGGGAGCAGCAATGTCATTGGGTGGATACATGGAAATGAAAATCGGTTCATCACTGACAGTTTTAATTGGCGGATGGATAATGAGTGCCAATATCTGCCTGATGTGTATGACCATGAAATATGGACTCACAGTCGTTATCCTTACCTATGGACTTTTTGCTGGATTTGGAACTGGACTTGTGTATGGAGTTGCATTAGGCGTGCCAATAAGGATTGTGAAAAAGTGTGTGGGTCTCTTTCTTGGAGTGGTCGTTTCAGGATTTGGAGCCTCAGCTACAATTTTTGATTATTTACAAAATGTTTTAAGCAGTGGCTATACAAATTTGCCTTTGTCATTTCTTATTATGGGATGTATTTATGCAGTTATTCAGTTTATTGGAGCAATCCTTTTGAAAAAAAAAGCGAATGAAAATGATTTAACAATTCAATCTGATGAAACATCATTCAATTACTTTGAAACTTTTTTGAATTCGAAAAGTAAGATGGAATTTAAACCTCACGAAATACTTTGGAGTTAGATTTTTGGATTCTTTGGATTACATTTTTCCTAAATGCGTTTGGTGTAAATTTTCTAACAACTTTATACAATGAATATTATCATGAACTATTTGGTGCCCAACACTTGGTAACGATATCCACCTCTGGAGCAGCCTTTAATTGTTTAGGAAGAATATTCTGGGGTTTTATAATCGACAAAAAGCCTTTTAAAATAACAATGGTCATAATGACAGTGGGTACCTCCATTCTCATGGCATTATTTGCAACTATTTCTTTGATGAATTTGACTGGAAAAATGAATGAAATTGTTTTTGGAATCATCTTTTGTGCAATCAACTTTTTCCAATCTGGGAACTTCTCTATTTTCCCCTTTATCTGCGCTCAGCTATACGGAGTAAAATATTTTGTTTGCAATTATGGAATGCTGTTTACAGCTTGTTCTGTTGCTTGCACCATCGTCAATATCATTTCAATGAATATTTCCAGAGAAAAAGATAATTTGAAGTTTGTATTCGTGGCTGGTGCTGCCTTGTCAATTTTAAGTACCCTGATGACATTAGTTTACCGAGGAAAATCTTTAATCATTCGGACAAATGCACTTTCAATATCATAAATGTCATTGTTACATTATAAAGATTCCTGAAATTATATATTAAATATTGTTTGCATCTAATTTTTTCATAAGTTCGGAACATTCAAGAAAGCATTCTGTTTCAGAATTTACATAATTTGTAGAAACCAAGAAATAAATTGTTTTGATCGTTTCTGATCTCCTTTGTTGATTTGTATTTTATTCCCTTGGTGACTATATTTTTATATTTTTTGAATAAAG
>OX_Smed_1.0.00162
ATGTATAATAAAATGAATGTTCTCATTTTAATTTCATCTTTATATTTTATTTGTTTCCAAAGTGCCCAAGGAGATCTTACAGATCGACAGAAGAAGGAAATCCTTGGTGACCACAATGGGTACAGATCATATGTTGCTAGTGGAGGAGCTCAGCAGCCTAGTGCTGCAAATATGCTGAAATTGAAATGGAGCGCTGAATCGGCATCGAAGGCGCAAAACCTAGCGAACAAATGTAAGTTTGATAAGTTCAGGATGGAGGATATAAGGTACGGAACGTACAAAAGCGTTGGGAATAATAGTGCTCTGATTACAGATAGTTTTGATGTCAGCGATACTTCATTGATTATCCAACAGTGGTTTCAAGAAATTTATTATTACAACATGTCAACAAATACATGCAATTCTACTAAATGTGAACATCATGCTCAAATGGTATGGGCTGATTCTCAAGAACTTGGATGTGGTATGTCCAACTGTGACACTTCCAAGATTAAGCAAAATTATTTTATCTGCATTTACGGACCTGGAGGAGATGTGAAACTCAAACCTCCATATATAAGCGGACGTCCTTGCTCGCAATGTCCAATTGGAACATCTTGTGTCAATTCATTATGCAGTTGACTTTAAAAATAAATTTCTGTCATTTATCAAATGAAAATATTTTAAAATAAATGTTTTCATATTTAAAAAAAAAA
>OX_Smed_1.0.00163
TTCGAATTATAGTAATTAATAATTATTTTTTTCATTTGATTACTATTAACTAAATTATTTGATAATGGCTGGAAATGCTTTAAAGCGATTAATGTCTGAGTATAAACAATTAACTTTAAATCCACCAGAAGGAATAGTTTCAGGTCCAATCGATGAAGAAAATTTTTTCGAATGGGAAGCATTGATTGGAGGCCCCGAAGGTACTCCATTCGAAGGCGGAGTGTTTACGGCACGCCTATCATTTCCCATGGATTATCCTTTGAATCCACCTAAAATGAAATTTATTTCAGATATATTCCATCCAAATAGTAAGAATAGTGGTGTTAAAACGTCATATAAATCTGCCTCTTAGTTGATATTAATTTATTTAATTAATTTTTAACATTTCAATGACCGACGTTTGACCTCTTTGTTGAATTGTAAATTCTAGATAAAAATCAACTTATTAACAAAATTTTATGGAGTAAATTTAAAAATCTAAGATTTTATGGTTAAAACAGTTCAATGGTATTATAGTTTTTCTTTTAATTCGTGTGCAAATCTGATTTTTATGTCTGAAATTAAATATTAAGTTTATCCTGATGGTCGCGTCTGCATTTCCATTTTGCATGCCCCAGGAAATGATCCCACCGGCTATGAATCCAGCGCAGAAAGATGGAGTCCAGTGCAAAGTGTGGAGAAAATTTTGCTCTCGGTGGTAAGCATGCTAGCTGGTTTGATTTGTTTAATTTCTCCATTAATATTTATATGCATGTATTTATATAGAACCGAATGACGAAAGTGCAGCCAATGTTGATGCTGCCATAACTTGGCGAGATGATCGTCAGAAGTTCAATGATATGGCTGAGAAAAGTGTTCGGAAAAGTCTTAATCTTCCTATTTGTTATATAAATAAATTTTGATTTCCATGAAATTGTGGT
>OX_Smed_1.0.00164
TGAACTAATGCGAAATTTGAAAGTGAAAAACGTTCAATGATATTTCTAAATTTTTTTGCCAGCTTGATAATTCTAATTTATGCAACTGATCTTGTCAGTTGTGTCCAATATTATTATTATTCGACAAACACATCCGTTGGCGCTATTATTGGAGGCATAATTTCAACCATCATATTTATCATAGTTGTGTCACTTCTAATTTCGATATGTTGTGGCTGTATATGTTCAACAAGGACAGGAATACAAAGGCGAGGGCGAATTCTCCAGACTGGTCAAACGACTGTCACAGTTGTGAGTTCAAATCAGCAAGGTCAAGTAGTCTACCCACAAGGGCAAGTAATATACCCCCAAGGGCAAATTATTTACCCACAAGGGCAAGTTATTTACCCACAGGGCCAGACTAGCTATCCTCAAGGTCAGGTGCCATATCCGACCGCACAGCCTGGTACCTCGGTTCCTCCCCCTTATACTGGGAATTACAATACCGAAAAGCCTCCAGCATACAACCCAGCATATGTGGCTGACAAATAATTTTCATCAAAAGTGTTTGATTCTTCAGATTTGAACGATTTCACATTGGCTTGATTATTAATTTTTTTCGCTTCTATTTTTTATCTGATAATATATTTTATTTGCTCCTCCAAATAATTATCATTTGCTGTGTTTTCTTTGCTCGACATAAGCATCTGGCACATCTCACGTCCATTGATTTGGTCACAGGAATACACGCATTTATACATCTTTGTTGGTCATCTGGATAGTGAATATAAATATTTCGTAGAACCATCTAAGAACTGCTATTTGCGTCCATTGAGTTAGGAAAGAGGAGTGAATTTAGATAGTATAGTTTTGTTTAATGACAGCAAGATGTGAAATTATTGGAAATGTGAATTATTTTTTAGTAATAATTTCTTTAGTATTATAATTGTCATAAGAATTATAATACTGAAAACCCTATTATTATTAATA
>OX_Smed_1.0.00165
TGAACTAATGCGAAATTTGAAAGTGAAAAACGTTCAATGATATTTCTAAATTTTTTTGCCAGCTTGATAATTCTAATTTATGCAACTGATCTTGTCAGTTGTGGAGAATATTGCAATTCCATGTTTTATTGTTCTGATTATTGCTGCAGCAGCACATTCCCTTATAGGTGCTGCTCGAGTTGCAGTTTAAGTGTCATTTCTAGTTGCTATTATTCGACAAACACATCCGTTGGCGCTATTATTGGAGGCATAATTTCAACCATCATATTTATCATAGTTGTGTCACTTCTAATTTCGATATGTTGTGGCTGTATATGTTCAACAAGGACAGGAATACAAAGGCGAGGGCGAATTCTCCAGACTGGTCAAACGACTGTCACAGTTGTGAGTTCAAATCAGCAAGGTCAAGTAGTCTACCCACAAGGGCAAGTAATATACCCCCAAGGGCAAATTATTTACCCACAAGGGCAAGTTATTTACCCACAGGGCCAGACTAGCTATCCTCAAGGTCAGGTGCCATATCCGACCGCACAGCCTGGTACCTCGGTTCCTCCCCCTTATACTGGGAATTACAATACCGAAAAGCCTCCAGCATACAACCCAGCATATGTGGCTGACAAATAATTTTCATCAAAAGTGTTTGATTCTTCAGATTTGAACGATTTCACATTGGCTTGATTATTAATTTTTTTCGCTTCTATTTTTTATCTGATAATATATTTTATTTGCTCCTCCAAATAATTATCATTTGCTGTGTCTTCTTTGCTCGACATAAGCATCTGGCACATCTCACGTCCATTGATTTGGTCACAGGAATACACGCATTTATACATCTTTGTTGGTCATCTGGATAGTGAATATAAATATTTCGTAGAACCATCTAAGAACTGCTATTTGCGTCCATTGAGTTAGGAAAGAGGAGTGAATTTAGATAGTATAGTTTTGTTTAATGACAGCAAGATGTGAAATTATTGGAAATGTGAATTATTTTTTAGTAATAATTTCTTTAGTATTATAATTGTCGTAGGAATTATAATACTGAAA
>OX_Smed_1.0.00166
ATATTATAAAAATAAAGTATAGTATTTTATAATTTTTTTTAACTAATAACTTTAAAATAATAGAAATTTTAAATATTTATTAGTTCAAAATTATATCATACCGAAATGATTAAAGTATGCCGCAGTAAATTATTTGAATTTGCCAAAGTACAATGTAGAATTCAAACTTTGATAAAAGTATTAAAATTAATAATTAAAACTTTTAATATACATGCACAGGACTAAACTTTTACCCAGCATTATTTTAGAGCTTAAAACTTTCATTTATTAATTCTCCACAGATAAAACTTGCTATAATTGTAAGGTCCGATTTAGGCATGAGTAAGGGTAAAATTGGTGCTCAGGTATTATTGTTCGAATGTTAAAATAATATTGTAAACATAGTGTGCACATGCAGCGATTGGCTGTTATAAACGTGGGTTAATTGAAACTCCAAAGTTGATTAAATCTTGGGAAAATTGTGGTCAACCAAAAGTTGTGCTCAAGGTGGATAGTGAACAATCACTATTTGAATTGAAAAGAGAAGCAGATTCATTTGGGATCGTAACAAGTTTAATTTGTGATAGTGGAAGATCACAAGTCACTCCAGGCACTTACACAGTCTTGGGAATCGGTCCAGATCTAGAAACTCGAGTTAATAAAGTGACTGGTGAATTGAAGCTGTTCTGATTTTTTCGAATAAATGTTGATTATTTTTAATTAATATCGAT
>OX_Smed_1.0.00167
ATCGATATTAATTAAAAATAATCAACATTTATTCGAAAAAATCAGAACAGCTTCAATTCACCAGTCACTTTATTAACTCGAGTTTCTAGATCTGGACCGATTCCCAAGACTGTGTAAGTGCCTGGAGTGACTTGTGATCTTCCACTATCACAAATTAAACTTGTTACGATCCCAAACGAATCTGCTTCTCTTTTCAATTCAAATAGTGATTGTTCACTATCCACCCTGAGCACAACTTTTGGTTGACCACAATTTTCCCAAGATTTAATCAACTTAGGAGTTTCAATTAACCCACGTTTATAACAGCCAACCGCTGCATGTGCACACTGAGCACCAATTTTACCCTTACTCATGCCTAAATCGGACCTTACAATTATAGCAAGTTTTATCTGTGGAGAACTAATAAATGAAAGTTTTAAGCTCTAAAATAATGCTGGGTAAAAGTTTAGTCCTGTCCATGTATATTAAAAGTTTTAATTATTAATTTTAATACTTTTATCAAAGTTTGAATTCTACATTGTACTTTGGCAAATTCAAATAATTTACTGCGGCATACTTTAATCATTTCGGTATGATATAATTTTGAACTAATAAATATTTAAAATTTCTATTATTTTAAAGTTATTAGTTAAAAAAAATTATAAAATACTATACTTTATTTTTATAATAT
>OX_Smed_1.0.00168
ATTTATCGACAATTTGAAAGATGGATGAACATTCTATGCCATGTTGGTATTTTGAAAAAGAAGAACTTAGAAATACTCCATCTTTAGCAGATGGGATTGATCCACGCGTTGAAGATAAATACCGCAACGAAGGAGCTACATTTATAAGTGAACTAGGAAATAAGCTTGGTCTTAAATATGATACATGTGCGACTGCAATGGTTTACTTTCACCGATTTTACATGTTCCATTCATTTAAAACTATGCCTAGATTTTTGACAGCATCATGCTGCTTATTCTTAGCTGGTAAAGTTGAAGAAACTCCTAAGAAATGCAGAGATATTGTTACTATCACAAAGTCAATTTTGGATAAAAAGCATTTTAATGAATTTGGAAATGACCCAAAAGAAGAAATTATGACTATGGAAAGAATTTTATTGAAAACGATAAAATTCGATTTGCAAGTTTCTCATCCCTATAAATATTTGCTTAATTATGTTCAAAAAATCAAAGGTAAACAAACTAACGTAGAAAGACTCGTTCAAATGTCATGGACTTTTATAAATGATAGTTTGAGAACAAATCTCTGTTTGAAATGGGAGCCAGAAATTGTAGCTTGTGCTGTTTTATATTTAGCTACTAAATTGAATAAACAAGAAATCGAAAGTTGGGAAAACCAGCAAGTCGGCCAAAAGTGGTGGGAAAGTTTCGTGGAAGGAATGACAATTGAAGTTATGGAGGATATATGCCATCAAATTCTGGATTTGTATTCAGATCCTAAAACCACTAAATCCTATTCGGAATCAAACAATCAAAGTAGTACGACACCTCCAAATCCTCCCTCTACAAGTGCTTCTACTCCAGCCAAGCGATCTCGGTCCGATCATCACGTGGCACCGTTTGAAAGGCCGAAGAAGGTACACAGTTATCCTGATGGTCAACCGAGTTCTGGAGCAAGCGGCCTCAATTCAATTAAGTCGAATCATTTTGGATTCCAGCCAGAAAATGCTGACCATCCATAATAAAGTTAAAATATAAAATGTTAATAATAAAGTTAATGAGTTCAAAAAAAAAAAAAAAAAAAAAAAAAGGGCGGCC
>OX_Smed_1.0.00169
AAAAAACAATCATATTATCCTGTTTGTTTTATATTGTTGGATCTTTAATAAGTTTTAATTATCGTGTGGTAATTGCTGTAGGACGGTTCTTGATTGGAATTGGACTTGGTATTTCTTCTACTTGCTGTCCACTTTACATCGCTGAAATAACTCCGAAAGTTATTCGAGGTCGCATTATTACTATTTATCAAATTTGTTTAACATTTGGACTGTTTCTGTCCTCGGTTGTCAATGCAACACTCAATTATGCATCACCCACTTATGGATCAGACACAACAACGCCAATCATACTAATTACCCCTGCCGTACCGGCACTTTTCCTATTGATCGGAATGCTTACGGTTCCGGAGAGTTACAGGTGGCTGTTGTCGAAAAACAGAATCGACGAAGCGATAGAAGTAGTTCGGAAGCTGAAACAAATTCCAGAATCGAATATTACAGAGTTTGTGGAAAATATTTTGGAAGCTAACGTTTTGATTGAAGAGGATTTGCAAGAACAAAAAGAACAAAAGAAATTTATTTTATGTCGAATTCTTGGCGATAAAATAGCGAGAAAGACTCTCGTAATGGGATGTTCTCTCCAAATGCTTGCTCAGTTAATTGGAATAAATGGGCTAATGTATTACGCGAATTCATTGTTTCAAAAGTACGTAACTAATAATATCAAAATTTACTTGTGGTTCACTCCATTGCTTACTTTCATCAATTTGATATCGTCGTTTGTTGCTTATAAACTAATTGACAAAATTGGAAGAAGAAAATTGGCGCTCATCAGTTTGTTTGGAATCATTTCCAGTTCAGTAATCATTGCGGTAAACCTTCAACTAGTCGACGTGAGGTATCTAAAAAGAAACCAGAATAATATTTGTGACAATTTTCTGGCATGCGATGACTGGGTTAGTTATCACTGTGAATATTGTCAAATTGACGAAAATTCCGGATATACTTGTGTTAATTCTGGGGCAAACTATAAAATTTTTTATATTGTTTATTATTATTATTATTATTTGAATATTTTATTTGCATCAGAATGGCACTTGTTCAATTTATGACTTTTGTAATCCAAGCACAATAAATATTAATTGGATTCTTTTGTTGGGAATGATATTGTATGTCATCAGTTTTGCAATTGGAATGGGGCCGATTCCTTGGGTGGTCACTTCGGAAATATATCCCGCGTGGTGCCGCAGTTCCAATATGGCATTATCAACGACAGCAAATTGGTTTTTCAATTTTTCCGTTACAATGACTGTATTTCCCATTGGATTGTACGAAACATTTTGGATTTATTCCGCGTTTACTCTTTGTGGAATTGCTCTAATATATAGAAATTTTCCCGAAATGAACCAAGCGAATATGGAAGAAATATTACATGTGCTATAAATTAAATTGTGATTTGAATATTTGATTTAATAAATAATTTATTTTAG
>OX_Smed_1.0.00170
CAATAATTAAATTTTATATATAAAAGTTGTCGTACATAAAAAACAGATAATATTTCAGACAAAATATTGTATAATCATAGCTTGGTAACAATTATATAAGAATATAAATGAAATTATAAAATTTCAAATAATAAACTAGCAAAATAATTAATTAGCATTTAATGAGTTTATACAAAAATATATTAAATAAAAAATGACCAAATAAATGTGCATTACAAATATAAAAAATCAAATTTTATTCAAATGTCTAATTCAAATGACAAATACAAAATTCTACGAATCAATAAACTTAGGAAAATGTTATTCAATTGTGCAAAGCTATAAAATTTTTCAAAAAAGTTACTGGATCTTCATTTTCATTCAAAACAGTAAAAACTTCCTTCTTACTTTGAAGTTGAGTTAAAAAGATGCTATTTTCAAATTTATCTTTTAATCCAGCTTCAATTCCTGCTTCGCTAAATTTCTCAATACTTGCAGTTCCTAGAATTGCATTGATATTACCAACTTCATTTCTATCAGAAAAATAATGGATAAATTTTCCAAATTATTGACAACTAATGACAAATATTAAATAACAGTTTCAAAAATAATATAATTAAGAGTTAAGATTTTTATCATTAAACATGAAAATATTATCCGTAATCAATTTCAAAAATATCACATCACAAATATTAAATTTCAAAAATTTTAAACATTGATTAACACATCGGCAGACAAAGCGGCTATAGTCGTCATCCAAAATTTCAAATCTGTGACATGACCTGCTTTATCAGCGGGCAAATTAAAATTCTGTAAGAAACTGAAGAGGATTATTTAAAAATCGAAANAATATAATTATTACTTCGCAGCAGGGGCTTATTTTGTTATTCACTTATAATTAGTTCAATTCTTTTCGTTCCTCACTTTATTGTCAGCTTAACTCCATTTTAGAACTGTATCTGATTCCGCAACGTTAGTTTAAGACTGATCATCGTGTTTTTTTGATCCAGGATGCGTCTTCCACTATTTCTCCGTTGACCACCAATACTCTTCCAAGCGCCACACTACCAACTGCGTTTAACTGGATTCTCTACCTCGATCCATTTTAATTGTTCATTTATCCTGTTTTCGTATATCACTCACTCCATCGAAGGGTTTTATGAGCTTCTCCAGCTCCGAGATCGGAAGAGC
>OX_Smed_1.0.00171
ATTGTAATCAAAATACTGTAAATTTTATTAAATGTTTAATTAATTGGTGTAGAATGGACGAAAGCCTTACCATTATTAATGAAAACAGAGAAATGAAAACTTTGAATAATGAGAATAATACATTTCGTAATATCAATAAGGAAAGAGTTATTCAGCAAAGAATAATAGGTGATTGTGATTTGTGTTCTGTGACTATTTTTCAGGATAAAGCTGAAATTTGTCGAATTATTCCTATCAATCTTGATGGTGAACAACTTTTGGAGTTACAACTTAGTAATTTGACCCCTTGTATTGATAAAGATTCGATAAGAATTGAAATAAAAGATGTTCCAATCACTATTCAAGATGTGACCTTGCAAACAAAATCTCAGGAAATTGATTGTACGATGGCAGAATTACAAAGGAAAACTTTAGTTCATAATGAAAAGGATAACTCAAGACAGAGAGAATCTTTACTAGCTAAATTATCAAGATTATCAAAGCAACGAACTGTTCTGGAAAAGTTTGCTGATAGATTGATCAAAAGTCAAGAAAATGATAAAATGAATAATGGTGTGGAAAATAATGCTGAATCTGGAAATCCACCAGGAAAAATTCAAACTGTAGATGTTTTCGATCCAAAGCATATGGAAACGCTAGCAAATTTTTTTGAAATGTACGAGAAACAAGCTGAGAAATTAGATGAACAAATGTTTTCTACTAAGGAAGAATTAACAAAAATTGATTTACTTCTCCAATCAATTGAAAAAAAAATAAAAGATTTAGATGATGTAAGAGAACGAATGAAAAGCAGGGAGCTTTCTATATTTATTGAATGCCAACAATCAATTAATGCGAATTTATTTATATATTATGTTGTTGACCAGTGTTCTTGGACGCCAATTTATGACATCCGAATAATAAATAGTGAATCTAAAATGAAGATAACTTATCATGCTCTCGTGCAACAAAATACAAAAGAAGATTGGTCAGAAGCTCGGGAAATAAACATTTCGACTGTTCAACCACCAATTGGAGGAACTGTTCCGGAAATCGGTATACAGAAAGTCTGTTTTAAGACATCTGCTGATTCTAAAATTATTCAATCTCCAACGACGATTGCCAAATCTCGGAAAACTAGAGCGAAATCGACATTTTTAAACACCCCACAAATTATTGGGGAAACGTTATTGAAATCTCCATTATATTCTGCTGTTAATCAAACCGAGGACATTAGTTTAAAGGACCAGCATATGTCTAGCTTGTCTTCAATAAGATCTCAAAAGTTTTCAAATAAAACTGATTTGCCTAGTGCGTACTACAATGTCTCCAGGCCTCCAGGATTAATATCATCTGGAGCAGATCCAATTAAGATAATTATTGGTTATATTGATCTCTCACCAACTTTTGAATACACAAGCGTTCCAAAACGTGCTCCTTATGCATACCTTAAAGCATTAGCAACTAATACTTCCGATTATGTTATTCTTCCAGGAGAAGCCAATATTTACATTGATTCTAGTTTTATTGGAAAGACGGATTTAAAAACAGTTGCGCCAGGAGAAGATTTCAGTTGTCATTTAGGAGCAGATCACCGTATACAAATATCGTATCATCCAATGTACAAGTGTCGTGAAGGATCAATGCCAATTGCTAAATCCATTTGTATCGCATTCAAACAAGTTATAGAAATACTCAATCATCATTCAAAACCAATAAAATTGACTTTAATGGACCAATTACCTGTTGCTAATGAAGATAAAATAAAAGTTGTTCTTCAAGAGCCGGCAATAAAGCATCCTGAAAAGTATGATAAATCCAAATCGGTTCGACTTGCCAAAAATTTTCAAGTGGAGTGGGATCTTGAAATTGGAAATGGTGAAAAAAAAGAGATTACTTTGAAATATACGGTCGAATATCCAGCGGGAGAATGTCTGGATCTAATTTCTGAATAACTGTTTTCCAGATATATTTGATTTCATTTTCTCACTTATTATTTACCAACCTTTCGACTGATTTTCTATTGTCGATTTGTTAGTAAATTTATTTAATGATTAATTCTTAATATTATCATTATTATTTATGCTTATCAATGTTAGACTATAGAATATTTATTGTTATAAAATTGATGATATCGCTTATGAATTTTATTTATGCTTGAATTTTTATTGCTTATTTGTTATTTATGTGATTTTGTAATAATTATATATATTCAAATACAATATTTAGTGTT
>OX_Smed_1.0.00172
AAATTACAGTAAGTTCAATCGATAAGTTCTGATTAAATGTAAACAAAGACATTATCTACCGCGCTTTGTTGTAGTGTAGGGTTGCCATAATTCTCGGACTACATACCGGGACAATCTCCTCTCCCTTCTTGAAACAAAACTTTTTATTGACAATCATACATTTATTATGAAAAATTGCGCAAACTTATAAAAATTGATTTAAAATATTTGAAACACAAAAAAACAAGAACACTGTAAGGTTTCACGAAGTAGACGCTTATTCACCAACCAGAGGTACATCTGATGGTCGTTCATGGTGGTTATCTCGCCAAGTGTGCTCTCGAAATTTGTCATGGGTATTAGAATTTTTTTATAAATAATAGACTCAAATTAATATCAGTAAAATTATGGCCTTTCTATTTCTGATAACTGGTGTAGGGTTGGGAGAGGGCGGAGGTGTTGCTTCGAATGTCAGTTTTGCCACGTGCGCGTATCAATACCCAGCTTCATTTGGGAACATTTCGTTATTTTTGACTTTCATGTTTAAAAAAAAATATTTATTCGTAAATTTTAAATCAACCAGGACTAATAAACATTGGACCCGAACACCGGGACACGGACCTCGAAACCGGGACGTATGGCAACCCTATTGTAGTGTCTAAATGAAATTATTTTGAGATTTTTGTTAAGGTGAAAAAAAAGAGATTACTTTGAAATATACGGTCGAATATCCAGCGGGAGAATGTCTGGATCTAATTTCTGAATAACTGTTTTCCAGATATATTTGATTTCATTTTCTCACTTATTATTTACCAACCTTTCGACTGATTTTCTATTGTCGATTTGTTAGTAAATTTATTTAATGATTAATTCTTAATATTATCATTATTATTTATGCTTATCAATGTTAGACTATAGAATATTTATTGTTATAAAATTGATGATATCGCTTATGAATTTTATTTATGCTTGAATTTTTATTGCTTATTTGTTATTTATGTGATTTTGTAATAATTATATATATTCAAATACAATATTTAGTGTTAAAAAAAAAAAAAAAAAAAAAAAAAAAAAAAAAAAAAAAAAAGAAAAAAA
>OX_Smed_1.0.00173
AGGAAATAATAAATCTCTGGATTTGAAAATTAACACTACAAATGATACGAATCTTGTTGTTAAATTGGTAACAGATGATGGGAAAACGCATTTCCACAACCTATATGAAGTTCAAAAGGACGGATTGATTCGTTACGGATGCTTTCAAAAAACTTTGAAACATTCTGGTTTTCACCTAATCAAATTAGATCTGGGTATTCGTAAAATGAAGAACAAAGAAGCGATGGTTCGAATTAAAGAATTATATCCGAAAATGAAGGATTCAGAGGCTAAATCATTTTTCAATAAAAACAAAGACGCCGTACGTTTAAAAGTATCCTGCTATAATAATGAGATTCCAGCATGTCATATTTGTTCTGATGTAATCAAATCGCAAATTTCTAAAGAAAATAAAATGATAAAAATCAAACATTTCGCACCAAAAGTAGTCGCAGACTTAGGTGAAGAACTCATACTTGTATTGGAAAAGAAAATCACTACTGATGATTTTAAAGCCACTCTAACACTAAATGCTGAAAGCTATCCATTAAAGCCAATAGAACAAGATGGACAAACTTTTGTCTTCAATTTACCTCGCGTCAATTGTCTTAATTCAACAAATGGAAAGTTTACTATGGAATGTGGAGAGAATTCTGATTCGAAACCAATAAAATTTCTACCTCACATCGAATCAAGAAAAAGAAAAGAGGTTTCTGTGAAAGAGGATTCACCTCTAAAAAGAATAAATAATTATGATCCCCAGGATAATCAATCATTGAGCGTGAATTTAATGGAATATATCACTGATGATAGATCTAGAAACGATAGCGATCCATTAATATGTTCAGTAACCCAAAGTGATTTTCCATTTCAGGACGAGAAAGATATATTCTCTATAGATAACACTAAAATGGATAATGACAATGATTTAGATAATAATATTCACAATGATTTGAATTTTGAAACACTTTATACTCCTGAATATCAGCATAATGAAGGCATGGACTGGTCTGAACATTCTGTGGGGAATGAAATAATTAATCTCAGAGAAAAAATAATGCCCAAATATCTAGGATCTCATGCTGATTATCAGTCAAATGTGTCACTTGATGAAATCAAAGAACCTTTTAATGACATTGAAGGATCTATTGATGAGATGAACTTGAGCAAACCAATTTTTTGCGTTCGAAAATAAAGGAGCGTTTCAAAGAAGTTAATGGTTTTGGTTAAAAACAGAGTAAAACTTTTTTTTATATCAGTCGAATTTTTTCTAAAAAAACTTTTGTACGATTGATTACTGTATGAGTTTTTAAATTAAAATAAAATGTCGAGTTAATTTTA
>OX_Smed_1.0.00174
ATTATTATTATTACTATTATTATCATTAATATTTTTTATTTATTCTACACATATTTTATATACAAAATTTTTATTATGAATATAATAATTACGAATATAACAATTATTGACATCAGAAACAATATACATTTATTAAATAGATACAACAATGCTAATCACAAATATGTCAATGAAAAGTTTGATAAATATGAGCAATTTGATGAACAGTTTGATGATCAGTATGGTGATTAGCTTGATGATCATTTTGATTAGTAGTTTGATAACTGATTTGAAGAGAAGTCATACACAGTTTGAATACTATTCTGTAAATTGATTGATATTCTCTATCAACAACCATCAAGTATGCTACAAGGCTCTCGAATTCCAACTTGCTGCATGTAGAGATTGCAATTTTCGCAATTTAATCAAGGGAAGATTTTCACATTTCCTGTATAACTTGAAGGCATCACATAATCCGAACAAAAATTTTAAATTGTCTCGCCATCCAGTATTTTTACTTTCCTTGATTTGAGCTTCTCCTCTATACAGTTTCTGCAGTTCTACCTAATCTTTGGTAATTTCATCTATGAATGCATAATTTAATGTAGGTTTTCGGAAATGATTTGAGATGAAATAATCCCATACGTGTTTCAAGATTCTATCTAAATTATGGTGTTGACAACCGATGTATTGAGGTTTTTGAAAACCTTTTTTAACCATCTCGGGTTTAATTTTGGTCACAATCCCGTTTTATTTACAACTGTTAACAAATCCTTATCTTCTCGGCACAACAACAGCCCATCATGCTTGGTGATATAAAAATTGCTAGCAGTTCATATACTAACTTTGCGACTGCATTTTCCTGTGGTTATCGTATTGATTCAAAATTTTCTTTATTTTTGCAATTACTACTTGATGACTGAGGGACGGAAAGTTGAATTTAGA
>OX_Smed_1.0.00175
CTGTTTTTTGATATTGTTATACTTTTAGGATATGAGAACAACTAGCAATAATTTATAATTTGACCAGCGTTTCTCAGCAGAATTTTCGCGCAGATCTTAAACGTTATATTTATAATTAATTTGGCTTATTTTATCTCCATACAAAAGTATATAACATAAATCGGTAACACATTTTCGAAGTATTTATTATTTGAAAATTTTGGACCTTAAATAGATTTTGTTTATTTGAGAATCTTTGAATCTCTCATTGGGCTTCTTTTGATCCAGCAAAATATAATTATTTAATAAAATAAATATTTTTAAAAATTGATATATGAAACGAATTACATCATCAACCATCAAAATGTTTATAAAATTTCATTTGACTATTGCGAATTGTTTGATGAGGCCTTCTTTAGACAACAAAGATTTTCATTATCAAAAACTCCTAGTGGTAAAATGGCAACTAACGTGCAATATTTAATGTAAAAGACATTTAGCGGTTTATTAGAGGTAAATTCTGTTTTTAACAATATAACAATATTTATTTTACACAAATAACTGCATTTACAATTTGCTTATGATATAATCGAATATTTTAAATATGACACTGCTTATTATTCTAGGCCACGGCCTCATATCACGCCGATCCGCGAAAGTGAGTTAGTAATGGTTTCGAGGCAGTTGCTGACAAATCGGCCACTTCGGGTTATGTGAATCTTGAATTCAATCAAATTTTTGAACAAATTAATCAATTGTGCACTGCCCGTGTTGATGCACCGGCTTGCGTATGAATTTATATATTTATACGGTTTCCAGGTTGATATCATGTGAGAATCAATGATGATCTGTATCCAATTGGTTTTATCCTAGCATATTTGTATATAGAGCAAAACCATTCCATATTATGAGATTATAATTATATATTTGATAAGTAACATTGTAATAATTATCTATTGTAATATTTATTTACATTTTAGAGTCATCTCGCATATCATTTGAAATCATTAATTATTCCAATTTCGTATATAAATACCTTCCATATGTTATAAATTTCGCATTTGTTGCGATTCTTTTTTTAAAAATTTTATTCAATATTACATTTTCACTTGTATAATGTTTTGTATTGTTCTTCATAACTATAAAATCTTGCAATTCACG
>OX_Smed_1.0.00176
AAAGGTTAAATTCAATTATGTACATTATTTTGTACTTAACTGAAGAAGAGTAAATTAAAATTTAATTAAAAATGGATGTTATTATTGAGAGTGATCTACTTTATCGTTATAAGAAAAAGTGGGTTACTAGGTATTGCAAACTAGTTCAAACAAATAGTTTTTCAGATTCTGTAAAGTTATTGATTTATACAAGTGATGAAAATCGATCAAAACGATTATCATTAGGAATACGAAAATCGTGTCAGTTAATGAGCAAACACGTTGTATATGGCCATTTACATGGCATACATATGAATAATGAAGCCCATATTATGTTTGTTGTATGTAAAAATTCAGTTGAATGCTTGGCGTTTAAGGAATTTAGTATAATGAAATTGTGGAGTGATATGATAACAAAATATTTGAATGATATTAGTCAGCCAGTAACGCTGGTCCATGCTGACAAGAATAGTCAATTAAAAGCAAAATTAGACGGCAGATTATTAATTAATTGCTCTCACATAAGTTTTATTAGAGATCCCAGCTGTTCTGAGCCCAAGTTACTCATGTCTTGGAAAATTGCAGATATTATGGAATATGGATGTAGTAGAGAAATAAAAAAAAATGCATCAAAGGGCAAATTCAAAACCTCACCTATTGATTTATCTCAGAGTATATTTATCATAAAAGCTTCTCCATTGTGCTATCAAGCACCGAATTTTCATATATTCAGTTGTCATTCACCGAAACAATTCTGTGACAGATTAGAAAGTATTTCAGCAAATCAAGAAAATTTTCATTCACCAAATGAATGTGATTTGGTTATGCAAAGGTCAAGAACTGAATCATTCAATACAATACGAAGCGGTTATAAAAGTATTACAGGTTACAATTCTGATACGGAAGTTAGTCCTGAATCGCCTTGTAATAATGCTGGTACAAATTTGTTTTTCTCGGAAAATAATCAATCAAGCTTCAGAATTCCACGTTTTCAAAGATCAGTATCAGAAGCTCCCCAACGTCGATCTCGTATTGATTCAAGTTTTAGTATCAGTGAAGATAAAGAATATCAATTAACCGAACATAATGTAGCAGTTATGTTTCAATCAGCCAATAAAAATACTTCATCAGATACGGATAGTCCTTTGCGGAGCAACACACTTACTTGGTTAGAACGTTATCCATATGAAAGAGAGCCTTCAAGAACTCCTTATCGTCGAAATGTTTCGGAATCAAATCAAGGCTCTTATCGCACGTTGAATAATTATCAGTGGAATATTGAACAGAGATCATTCAGACCAAAATCTAGTAGCAGTTATTGCAGTTTGACTAATTTAAGGCCTAAGTCAAAACAGTTTCTTGACTCTCTTGAAATTTCAAATGAATTAGACAATCTCACTCCAACCCAACCCGAATCATTTCCTTTGCATATAGACAAAAGCCACGGCCTCATATCACGCCGATCCGCGAAAGTGAGTAGTAATGGTTTCGAGGCAGTTGCTGACAAATCGGCCACTTCGGGTTATGTGAATCTTGAATTCAATCAAATTTTTGAACAAATTAATCAATTGTGCACTGCCCGTGTTGATGCACCGGCTTGCGTATGAATTTATATATTTATACGGTTTCCAGGTTGATATCATGTGAGAATCAATGATGATCTGTATCCAATTGGTTTTATCCTAGCATATTTGTATATAGAGCAAAACCATTCCATATTATGAGATTATAATTATATATTTGATAAGTAACATTGTAATAATTATCTATTGTAATATTTATTTACATTTTAGAGTCATCTCGCATATCATCTGAAATCATTAATTATTCCAATTTCGTATATAAATACCTTCCATATGTTATAAATTTCGCATTTGTTGCGATTCTTTTTTTAAAAATTTTATTCAATATTACATTTTCACTTGTATAATGTTTTGTATTGTTCTTCATAACTATAAAATCTTGCAATTCACGAAAAAAAAGAAAAAAAAAAAAAAAAAGGGCGGCC
>OX_Smed_1.0.00177
TTTCACTTGCGGCATACCTTTAAATTCGAAAAGTATTTTAACATGTGAAAACTGTGTAGCAATAAATTTTTGTTCGGTACAATGTCAGAAAAATGCTAATAAAAAGTCACTCACTCATAAGAGTCACATACAAGATTGTGACTACTACAAAGTTTTAATGAAAGATAATAACGAACTTTCGGAGTCTCCATTTAAATTTGATAGAAGTTTAATAACAAATTCTATTTACGAAAAGTTTCTAATCGATAAGGGAATATTTAATCAAGGATTTTGGAAATTTAAATGTCCTTTTGAAAATAATGGTTATGAAATAGATGTAATAATGAAATCTCAGAATAAAATATACGATGGATATATCTTGCCTTCAGAAACCATAATTCTTTCTCTTTCACCATCAATATTAGTTAAATCACTATATGATTGGAATGATTATTTTAATTGGCGAGATCTCAATTTGGAATCACCGATTGTAGCTCTTCTTCAGTGGCCATTGACAGTATATCACATGTTAAATAATATTTTAGATTTCCTTAGTAGGTATTTGCAGTTTGAATTTAGATGAGTTGGACATTTGCTGAAATTTTATTAAAATTGAATTATTTACTTTTTAATGATAATTTATATGCGAGTTTAGATAATTCAGATTTCGTCAATTGCCATAAATCTCAGGTGATTTGTATTCATTTCATTGGGGTAGAAATTGAATTGAATGTTTTACCGACATTTCTGGAATTGCAAAATTTATTTCCAAATTACAAGTTCAAACTGAGTTTTATTGGAAATCATGTTCCGGATATTTTGCACAAGAAACGTTACGAACACGGTAACGTTGCGTTTTTCATTTGGAAATCCCTTTATCACGAATCGCGGCTGACTGAGGAGTTCTCATCGGCCGATGTTGTAATCGGATTCAATTCTGGTTTATCTGTGTTTTCCTCTTGGCAGCCGACAGTTGATTTGATCGCGCAACGGAGGCTGCCTGCGTTATTCAGTGATTATTGTCGATTCAGTGCCGATGCCAGCCTGGGCGCGATTCGGGCCAGGCAAAAACTGGATTGGATCTCGATTTCCATCAATCCATTCAGGTCACCATTCAGAGAGGAGGGGCCCGATATCAATTTCTGGTTTTATAGCAATTCCTTCATTTATGGCTTTTTGCCGATCCGTCAATAAACTTTGGTCTTTTTTTTAAACTAATTTTCGAAATATTGATTGATTTTTGCCGAATTTGTTTTAATGATAATCTGTTACCGCCGAGCCTCCCGCACCGTTGCCATAGCAACCGACATGCTAGCAAATCCACCAACATTGGTAATTTCATGAATGGTAAAATTGAGTTAGTGGAGTAACACTTCTAGCCTTGGTAAGAAATACACTCGGTTATTTTCCCTTCTGCTGTATTATTATAGCTGATCTGGTTCTCCCATTGTTGATTTCACTTTTATGATGGCTGATAATGGAAGCAAATTATTAATGGCTGTTGTAATACCGATCTATTAAAGCTGTAAATTGTTAAGCTAAATTAGACAATCATCCTTTCCCAAATGTGGTTTCCTAGCTCTAAATAAAATCTAATTATCAACTATTGCGCCTCAATCTGACAATTCCGTGGAATTATCAACAAATTTTAGATTAATTTAATTGGATTGTATTTTGTAATACTGAAAACCCGTAAAATTTTAATTATACTATCTTAAACTT
>OX_Smed_1.0.00178
TTTCACTTGCGGCATACCTTTAAATTCGAAAAGTATTTTAACATGTGAAAACTGTGTAGCAATAAATTTTTGTTCGGTACAATGTCAGAAAAATGCTAATAAAAAGTCACTCACTCATAAGAGTCACATACAAGATTGTGACTACTACAAAGTTTTAATGAAAGATAATAACCTTCTTTCGGAGTCTCCATTTAAATTTGATAGAAGTTTAATAACAAATTCTATTTACGAAAAGTTTCTAATCGATAAAGGAATATTTAATCAAGGATTTTGGAAATTTAAATGTCCTTTTGAAAATAATGGTTATGAAATAGATGTAATAATGAAATCTCAGAATAAAATATACGATGGATATATCTTGCCTTCAGAAACCATAATTCTTTCTCTTTCACCATCAATATTAGTTAAATCACTATATGATTGGAATGATTATTTTAATTGGCGAGATCTCAATTTGGAATCACCGATTGTAGCTCTTCTTCAGTGGCCACTGACAGTATATCACATGTTAAATAATATTTTAGATTTCCTTAATAATTCAGATTTCGTCAATTGCCATAAATCTCAGGTGATTTGTATTCATTTCATTGGGGTAGAAATTGAATTGAATGTTTTACCGACATTTCTGGAATTGCAAAATTTATTTCCAAATTACAAGTTCAAACTGAGTTTTATTGGAAATCATGTCCCGGATATTTTGCACAAGAAACGTTACGAACACGGTAACGTTGCGTTTTTCATTTGGAAATCCCTCTATCACGAATCGCGGCTGACTGAGGAGTTCTCATCGGCCGATGTTGTAATCGGATTCAATTCGGGTTTATCTGTGTTTTCCTCTTGGCAGCCGACAGTTGATTTGATCGCGCAACGGAGGCTGCCTGCGTTATTCAGTGATTATTGTCGATTCAGTGCCGATGCCAGCCTGGGCGCGATTCGGGCCAGGCAAAAACTGGATTGGATCTCGATTTCCATCAATCCATTCAGGTCACCATTCAGAGAGGAGGGGCCCGATATCAATTTCTGGTTTTATAGCAATTCCTTCATTTATGGCTTTTTGCCGATCCGTCAATAAACTTTGGTCTTTTTTTTAAACTAATTTTCGAAATATTGATTGATTTTTGCCGAATTTGTTTTAATGATAATCTGTTACCGCCGAGCCTCCCGCACCGTTGCCATAGCAACCGACATGCTAGCAAATCCACCAACATTGGTAATTTCATGAATGGTAAAATTGAGTTAGTGGAGTAACACTTCTAGCCTTGGTAAGAAATACACTCGGTTATTTTCCCTTCTGCTGTATTATTATAGCTGATCTGGTTCTCCCATTGTTGATTTCACTTTTATGATGGCTGATAATGGAAGCAAATTATTAATGGCTGTTGTAATACCGATCTATTAAAGCTGTAAATTGTTAAGCTAAATTAGACAATCATCCTTTCCCAAATGTGGTTTCCTAGCTCTAAATAAAATCTAATTATCAACTATTGCGCCTCAATCTGACAATTCCGTGGAATTATCAACAAATTTTAGATTAATTTAATTGGATTGTATTTTGTAATACTGAAAACCCGTAAAATTTTAATTATACTATCTTAAACTT
>OX_Smed_1.0.00179
TTTCACTTGCGGCATACCTTTAAATTCGAAAAGTATTTTAACATGTGAAAACTGTGTAGCAATAAATTTTTGTTCGGTACAATGTCAGAAAAATGCTAATAAAAAGTCACTCACTCATAAGAGTCACATACAAGATTGTGACTACTACAAAGTTTTAATGAAAGATAATAACGAACTTTCGGAGTCTCCATTTAAATTTGATAGAAGTTTAATAACAAATTCTATTTACGAAAAGTTTCTAATCGATAAGGGAATATTTAATCAAGGATTTTGGAAATTTAAATGTCCTTTTGAAAATAATGGTTATGAAATAGATGTAATAATGAAATCTCAGAATAAAATATACGATGGATATATCTTGCCTTCAGAAACCATAATTCTTTCTCTTTCACCATCAATATTAGTTAAATCACTATATGATTGGAATGATTATTTTAATTGGCGAGATCTCAATTTGGAATCACCGATTGTAGCTCTTCTTCAGTGGCCATTGACATAGGTATTTGCAGTTTGAATTTAGATGAGTTGGACATTTGCTGAAATTTTATTAAAATTGAATTATTTACTTTTTAATGATAATTTATATGCGAGTTTAGATAATTCAGATTTCGTCAATTGCCATAAATCTCAGGTGATTTGTATTCATTTCATTGGGGTAGAAATTGAATTGAATGTTTTACCGACATTTCTGGAATTGCAAAATTTATTTCCAAATTACAAGTTCAAACTGAGTTTTATTGGAAATCATGTTCCGGATATTTTGCACAAGAAACGTTACGAACACGGTAACGTTGCGTTTTTCATTTGGAAATCCCTTTATCACGAATCGCGGCTGACTGAGGAGTTCTCATCGGCCGATGTTGTAATCGGATTCAATTCTGGTTTATCTGTGTTTTCCTCTTGGCAGCCGACAGTTGATTTGATCGCGCAACGGAGGCTGCCTGCGTTATTCAGTGATTATTGTCGATTCAGTGCCGATGCCAGCCTGGGCGCGATTCGGGCCAGGCAAAAACTGGATTGGATCTCGATTTCCATCAATCCATTCAGGTCACCATTCAGAGAGGAGGGGCCCGATATCAATTTCTGGTTTTATAGCAATTCCTTCATTTATGGCTTTTTGCCGATCCGTCAATAAACTTTGGTCTTTTTTTTAAACTAATTTTCGAAATATTGATTGATTTTTGCCGAATTTGTTTTAATGATAATCTGTTACCGCCGAGCCTCCCGCACCGTTGCCATAGCAACCGACATGCTAGCAAATCCACCAACATTGGTAATTTCATGAATGGTAAAATTGAGTTAGTGGAGTAACACTTCTAGCCTTGGTAAGAAATACACTCGGTTATTTTCCCTTCTGCTGTATTATTATAGCTGATCTGGTTCTCCCATTGTTGATTTCACTTTTATGATGGCTGATAATGGAAGCAAATTATTAATGGCTGTTGTAATACCGATCTATTAAAGCTGTAAATTGTTAAGCTAAATTAGACAATCATCCTTTCCCAAATGCGGTTTCCTAGCTCTAAATAAAATCTAATTATCAACTATTGCGCCTCAATCTGACAATTCCGTGGAATTAACAACAAATTTTAGATAAATTTAATTGGAATGTATTTTGTAATACTGAAAAAACCGAAAATTTTAATTATACTATCTTAAACTTTCTAAAAAAA
>OX_Smed_1.0.00180
TTTTTTAATTGTTAAATCATTTTTATTAAATCAAAACATATCAAAAAGACGGCTGATTACATTTTACTTGACTCGATCGATGGAGTCTCTGAATTGTTGAATTCTTCGATGAAACCTCAGAATGAAGTGATTGATATGAGATACATTGAGTCAGTTTTATCGACCTCTCAGATGTATCATCCAATGCTATATCATAATCACGTAGCATGCAAAATAATTCTCGAGGAGTAGGTCCATTTTCACTTGGTTCATCCAAAGATGGATAAAATCTGAAACCCATTAGCACTCGGGTTTGCTCATTGTTATCTCCGTCTTCTCGAGAACAATGAGTGCCATGACCACTGAGAACTGAAGCAGCTGCGGTTGGAGGATGATGAGTTTCAAAATTACCGATTTGATCAATTGATGTTGTTAGATTCCACATTTCCAAGGATCCATCCTCATGTCCGGTTATCAAATTAACCGTACCTCCAATATCACTCTGGTGAACGGCAAATGCAGTTATATTTTCTTTATAAGAAAGTATGCAGCACACCCGTTTTCCCGTCGGAGCTAAACGCACAAACAGCCGATCGCATTGTGGAAGTAGTTTCTGAATAAAGAGCATATGATCCGTATAGGGCCCCATGTCAGTATTGATTCGAATGACCTTCTGAACCTGATTATAGAACCTAAAAGGCGTAATTCATAATTAAATGAAAGACGTGATTGAAATCATAAAATTGACATCATATCTTCATTGGTGATTTCATTTACTGAATCTAATTGTGCATTATCCAAAATAGTTCGACTAATTTTCGGTTCAATATCCAATGACATTAAATGGAAAGATGCCAGTGATTGGGTGCCAGGTTGTGTATTTATAGTACCACGAAATCGACTAATCAACCAAGAACGAATGTGATTCATGTTTTGGCAGATTGAAATCAAATATTTTTCAGATATAACAACTCGGATAATTTTGGCCCTATGAACCGTCAATGTTTGAAATATTTTCGGTCCCTCTCCTACGCCGGCGTGCTGGACAACTATCCTGATTTTTCCAGAATTTGTTCCATATGCTATTTCTAAGCAATTTGCCACCAATGAGCAACATTTTTGAGAATTGTAAAATACATCTAACGCCGTAACAGAATCATTAGAAGGATCTCTAAACATTTCCGTATATAAAACTGCGTTATCTGACATTCGAAGGGGAAACTTTTGAGCATTCAACTGATAAATTCCTCCATTTTCACATCCCAAAATAATGAATTCTTCACTCATCACTGAATAGCAATTTATTTGTGCATTGACAGAACAATTATGCCAACGACGTGATTGACATTGCCAAAATCCAAATGTTGGATAAGACTCACTAATTGCTAAAAGATGGCCTCCAAGGAATACCAAATAATCGATAGAACTATCAAATGAAAACTGGCTTAGTTTTTCATATTTTATTGATGATTGTAAAGGAATAACATTATAATCAATAGGAGTTTTGACAACTACATTTAATTGTACACTGAACAGTGACACTAAGCCGCCACTAGCAATAGCAACCAAAGCTTCGTGGATGAGACTATTTGTGTCTTCGGTTACGTTACTATCTCTTCTCGCCAATGACGCTGTATTTCGATGAATTTGAGGAGGCTT
>OX_Smed_1.0.00181
TCAAAATCAAATATTTTTATTTTTTCAACAATCTTTCAGGATTTTTAGAATTTTATTAAAAACTGTTAGCAAATTCTAATCTAAATATCGCAGAAATGTGACATTACAATTGGAATTCTGCTGAAATCCTAGAAATGTCTAGAAAGTCAATCAATTAGGATCCAGAAAGTAATTATGAAGTTCCCAAGCATTTGGTCTGTGTTTTTGTATCGGTCTAATGCACCTGGCAATGATTGCATCGTAACCGGATATAATAGGCTCATAAAGAATTGTCCTATTCTCGGCAATCAGTGTAAAGGCTTGAATGCTATTTACATCTGGATACGGCCGTTTCAGTGAAACGATCTGAATTAGCATCGCTCCGAACGACCAAACGTCAGCTTTAAATCCATAAGGTTCCCCTAGCAGCACTTCCGGTGCAACACAACAGGTATCGTCATCGACCTTGGATCCGGTAATGCCGCTCAATAGCATGTCTGTTGTACAATTGAAGAGGAACTTAGACAAGTAAAAGTTTGTCAATTTCGCATTGCCATTTCCATCGATTAGAACGCTTTCGCCTGCACATCAAAATTATTGATCCGTTTCACGTAATATATATATATAGCAGAATTTTTTGTATCTAGAATTTCTCTAGACAAATTTGTCGAAATTTCTCAGAAAT
>OX_Smed_1.0.00182
AATGTAACGTTATTTATTCATCAAAATTAATAATAACATCACATTATCAATTATTACAATTTTGAAATAACTGTAACGCATCAATAATTAAACAAAAACATTGCTGTAGACATAAACACAAAAACTCGCGTTCGACAGTTTTAAGCATTAAATTAAAATAATAATTATCAAAAGTTGGTCAGTCTGCGACGATGAAAAGGTTGGAGCACTCTTTTACAATATAAACAATATTTTGCGAACATGCACACGTATTAAAATGGAATTAAGAAATTATGCAATATACCCAGTTGAAGCGGAAAACCCTTGTTTGTTTGTAAGTTCATAAAATCTAAATTATTCAAAACAAAATTTAATAAAATATATTGGTACCGTGATGCTGATGAAGAACATGGATTATTGGCTCGGATAAATAACAATAATAGAATATTGACAATATTACCTGAAAATTTCGAATAGAAAATTACAATAATATTTAATAAAAATTAATCCAATATTTATTAGACTTTAACAGTGCAAACAAGCGTGGCGTCTTTATCAAGCATCTGCAAATTGGTGAGGTCTGCGTGTAGAAAATGAAATGACATCACTATGCGCCAGTGTACACCAAGCGAAGTTGAGATAAATCACCTATAATATAAAAGAAAATCAATAAATTTATAGCATATAAACACACCAACTCACCTTGAGGTTGCTTGTAAAATGTCAATGAGACAAACCCTACACTATAGAGACACAAAAAGTGAAGAGAAATAAAATAATGCACATTAACACAACCATAATAAAACATGCATGCTAACTTTTAACATGTAGCCATCCGAAGTTGAAAAAATCCCCTATAATAAATAATTTTATAGACATTTTTGAGATAATTTTAGAAAGAAAAATGGCGGAAAAAATTTTTAATTTAAATTTTGAGGTTTTTGCTAGGAAATTTCGAGTAAATGAGGATGTATCTTCATAAGATTTACCCTTAAAACTAAAATTAATCTAATATTTCAGATATTTCTGTCAGAAAAAAGCAAAACCTGAAATCCGAAAAAAAGCATAAATTTTTAAATTATTTTTGTAAGTTTTAAAAAATAATCATAAACCAAATTATTTCGTGTACATAATCGATGATTTTTTACAAAATATTTATAAAAAATATAATTATTTAATGCACATAATAATTTTTATAAGTTCAAAAAATAATTTAACTCACATTTTTTGAATAATAATATCC
>OX_Smed_1.0.00183
CTTGATTCTTAGAATTAAATTTAATATTTATTTGAAAATCATTATTGCAAAAGTGTATTATTAAAATAAAATACTCTAATTTCAATGGGTATAAGGGGACTTTATTCATATTTTGCTATCAACCTGAAAGCTTATACCATTCTGGATTTAGTTCAAAAAGCTAATGTTGCAAAAACATGGAAATTTTAGTAGATTTCAGCTCATTTCGTAGAGATCTTGATGAAATTATTTTGCGAAAAATAATTAATGACTTTGACAATGATTATTTATCTATATCCTGTGTTGAATGTGATATTTTTAGTAATGCATATTTGGAATTCCACAAGATGTTTGCCGAAATTGGCATTAAATTGGTGTGGATTTATGATGGAATAAAAGGCTTAGATGAAGTTGTGCATAATGAAAAATCTGAAACATGGAGTTCTAGGATTAATAATTATTCTAATTTGGTTGATGCACTTTTGGAATGTTGCAAAAATAAAATGCCTGTAAAAGATTTGGAAAACGTTATTTCGTGGGCTTATTCATTGATGACTCTCGAGAATTTGAAAGCCTCAGGCGTGGAAGTAATTAAGTTGTTGCAAGGAGGATCTGATGAATTCATTGCTTCGAATTTCACCGTCGACAATCCTATGCAATTTTCAGTAATGATACTGATTTTCTGGTGTTCAAAGATTGCAGAGTTATATTTCCTAGAATTTTAAGAGATATTTATCAGGATGAATTACCATTCATGGACACTGAAAACCCTGGAAAATTTTTCAAAAAGCCAACAAAATTCGACTGTCCAATAGTAACGCAAAGTGATGTATTCAGACCCTTGCAGTTTTCTACTCACGAGGAAATCATAATCTTGAGCATCTTAAAGGGCAACGACAATACTCATAATTATTCTCAGAATTTATTATACGCGCTTGGCATAGCAGAGTCATTGGACAGATGGCCTCATATAAGCCGTGTCGCAAAATATATCAAATCAAATCACGTTAATCGAAATAATCTCTTTGATCTTGATGGAATGAGCACATTTTTGAATGAAAATCCAAAATTTAAAAATACTGTTAATTTTTGTTTTGATTTTTATACTTTGAGACACTTTGAAAGGGCTTCTGGAAAAACTTTAATAAATTTTGACCCAGGTTCTGCCGATGGCTCGCTAACAAGCTTCCTTCAAAGAAAATTGTCCAAAATGGAAATTTCTGATCAATTATACAGATCACATTTTGGAAGTACATTTCTGTTGAGACAATAACTACAGTAATGAGCGAGATTCGCTCAAGAATTTACCCCTATGTCCTACATGTAGATCTGGATCATGTAACGGAATTTAAACGTCGAGATGCTGAGGGCATTTTGATAAATGTTGTTCATTCTCCATTAAAGTCAAACCTCATTATAAGCAAACCAGATCCAGAATCAGAACGTCAAAATGGTGTCAAATATGGAATTGATATTTTCGAAGAAATATGGTCACATTTAGAGAGTCAGGATTCGTTAAATTTTGTATATCAGTTCGGATTGGAAAAAGGATTTCTCTGTTACATTTTGAGATATTTGTATAAAGTAACGAACGGTTTAAATATCGAAATGACCGCCAAGGAATTTGACGCTATATTTGCAATGGTTTTCTATAGATATAGACTTTCTATAAATATGCCATTTCGGACAAAACTGAATCAAAATATATTTTTGGGAATGAAAATTTGTCCGACGGAAAAATGCTTGACAATATTTTCTTGGTTTATGTAAAAGAAATTTGATAGTAATCAAAAATGAAAGACTTAGATGTACCATACCTGGCGCACCCCACCCTTTCATCCATTACTAAGACAGATATTTGGACGACCAAATTATTTTGACATCAGTTTAATTTATTTCGGTTGAATTTTAAAATGATTCATTAAAATTTCCTACATAATGTCGACACAGGTCATTTTTTTGTAGTAGATTTTTTTGACTCTTCTGACTGAAGAATTTATATTATTATGTCAGAATTCCTGACCCTTTCTGTGAATTCTGTTTTTGGATATTATACTAGATCAGAATTGACAACTAAGAATGATTCAAACATGGGTATGATTGTAATGTTAATAAATGTTTTTATTAAAGTCTTTTTAAGTTAATTTATAAATGTAAACAAAATTCAACGTTTTCTCATTTTTTATTTTCATACTTTTAAATTATAGAAAATTTTGTTTTGTGGAGTAGCTACGATCTTGTAATTTAATTTTNTCATGTAAAGTAATAAATCAGTTCTCAATAGTTCTCAATAGGTAATTAAATAAACATGGCGACGATTTTATTACAATAAAGCACAATTACAACACACGTTTTTCGATATATTAATTGTCATCATCTTGTAAAAGCCAACCAAAAGTGTATAAGTAGTGGGATGTGTAACATCCAGACAGTGCCTCCCGAATCAGGGGAGGACACGAAATTCAAGTGGATTGACACGAAATTTTATGTTCACAAAAATGTAGGTCATGTAAATATAGCAATAATTACTAGGGAACCATTCAGCAACTATTAAGGTCAACCTAATCTATCAAATTTTTACTGTCTTTATATAATATCTTTATCTCTATAAAATATACTTCCAGGTTAGGTTTCAGATAACATGCCAATTAATTCAATGAATAACATCTTTTATTTTGATTATTTGAGAACTTTAGAATAATTTGCTGGCAACGGAATTATTTATAAAAATANNANNNNAANNNANNNNTANNNNNNTCAATTTTTGATTTTGTAAATAATGTTTTTGAATAGAATTGCTATCAAAATATTTTGTAATCCTAATGTATACAGAACGGTGAAAATTACTGCCATTTCCACTTTAAAATTAACGAGAGTACAATGTTATAGTAGTAATATAAAAGAAGCCATAGATCCGAAAAAGAAAATTATAGATTCTATTAAATTGGAACCAGAAATCAAAGTCAATAAAAGAAATGAAATCTCATGTGAGGATTTAATGAATTTAATAGACGATGGAAGAATCATATTAATTGATGTACGTGAAAAAATTGACATAGAGAAATCTGGGTTAATACCATCAGCAATACATATACCATTGAATAAGCTCAAATCCTCTTTACAGTTATCGACCACGGAATTTAAAGATGCCTTTGGCTATGACAAACCAGAATTACAAAGTGAAAATATCATATTTTATGGTTTAAAAGAAATAAAGAGTACAAGTGCTTGCGAAATAGCTTATTCTGTCGGATATAAGAAGGCTAGATCATTTCCTGGTGGATTTAAAGAGTGGTCTGAAAAAGGATTAAAAATTATCAAAATTAATGTGGCTGAAAATGCTTCTGAATAAAATAATTTTCCTTATTCAATTTTCCAATTTATTCTTGAGATTTAAGTTATTTGATCTGGCTTGTTTGATCTGTCAATTCGAATGCGTCAACACTTTACGATATTTAAGTGTAATACTGAATTTTAAATACATTTCCATTGAAATTTTGGAAAANNNGAATAAAGAAAATTTTATAAATTTCAATAGTGATAGTGGCAGTGAATTTTTTGAATGCAGTTTTGAAAGTGATTTTAGTTCTAGGGATCAGGCTAGCAGTGATGTTACTTTATTTCCTAAGAAAATAAAAGTTATTGTTGCTTCACAAAAGTCAATTGAGGAAGAAAATAATGCATAATCAGAAGTTGATAATTCAGGTGATAATTGGATTGAAATTGAAATAATGGTCGTCAAATTTTTGGAAATGTTCAGGAGCCTATTGATTACTTCAACAAAGTTTTTGCTAACGTACTGATAAAAAATATTATGACGCAAACAAATTTCAAGAGCAAATTGAAAAGAAAGAATTATCTATCAGATCTGTTTTGCAAACTAGAACAATGTTTCATATGAGGAAATATCGGCTCTTTTAGTATGATATTGAATATCTATTTAAATGATATAAAAGATTATTTTTCTAAAGACTTAACTTACAATATTCCTTTTTCTAAGATCTTTAAGAGAGAGCACTTCTTCAGATTTTTTTGAATGCTCCGCTTACATTAAAA
>OX_Smed_1.0.00184
ATTTAATTGTTTATTCTCAAAACATTATTTTTCATCAAGTTTTAATTATCAATTTAATATTTAAATCATAATATAAAAAATCAAACCAAAATTTTATTCAAATTTTAATTTATATTAAAATGGCTACAAAATTAGAAAATATTTGGGAATCTATGAAAAGTTATGATTATGAAACAATTGGTGAAATTGAGGATGAAATGTTATGTTTGTTGTGTAAAAAATTATTAGTCAATGCGCACAGTGCTCCATGTGGATGCAGATTTTGCTTTGTTTGTGTATCTGAGTATTTATGTGAAAATAGATATTGTCCGGGTGACACAGAAGACTGTAAACTCGAATTGATTAGTATTACTGAAAATATTATGGTCGATCGTCCAATGAATGTTAAAATATCAAAGTTAATAGTGAAGTGTCCACAAATCCTATGTGAATTTCAAAGTGAATTACGTAAAATGGAGGATCATATACGGATGTGCAATTATCAATCATCACAATGTCCATATTCCAATATCGGATGTGACAAATCCAAAATTTCTAGTGATAAAATCGCAGATCATTTGCAATCTGAAATATTGATACACACAAAATTATTGATGGATTTCGTTGGAAATTTCCATAATGAGATGAACACGTTGAAAACAAATAATAATGAGTTGAGAGAGGAAAATAAACTATTACGAATAGAAATCAATGAATTGAAATTGAATTGTGAAAGAAGACAAGTAAAAGTGAATTGTGAATATTAACGTGGATAAATCGAAATAATTCGGGGTGAAATTGCTGAATTGCGACGCGAATCCGATGAGAAAACTGTAGATATAATTTGTTTGAAAGATGAAAATGTTTTGATAAGAGAAAATGTTGATAAATTGACTTTAGGCACCGAAAATAATAAAGTTATTGGATCAATAATATCAATATTAAATTGAATTATTTTGATTGTTGTTTAGGTGGAATTGGCGAATTTGCGTAGAAATCGTGATAAAGATTCTAAAGAGATGAAATCAATCAATCAAGACCGGACGGAACTGAGAAAATTAAACGAGGAATTCGATGCATTAAAATTGAATGTAGAACAAAATAAAATTGCTATTAGAAATAAAGCTAGCACAATGGAAATGTCAAAAAAAATAAATAATACAGTGAAAAATGTCGACAGGAGATTATTGGAAATGGAAACCATTCAAAATCAAATGTTTAATGGGGAGTTTGTATGGAGAATTGAAAATGTCAGGGATAAAATTGTAAAAGCAATAAATGGGACCAACCAATCATTTTACAGCAAATATTTCTATTCGCATAAAAATGGTTATAACATGTGTTTGCTTGTGTATCCTGATGGAAATGAAGTTGACAACGGCACTTATTTATCAGTGTACTTTTGTTTGATGAAAAGCGATTATGACAACATATTGATATGGCCATTCAGGCACTCTATCACACTTGCATTGATCAATCAGCGGACTAAACTGGATCATGTCAGTTATAATATAAAATGTGAAGATTTAACAAACCCTAAAGACTTATGCAAACCCAAGAACAAATATGGAAACGGAATTGGCGTTCCGCAATTTATAAGTCAGAAAGAATTATTAACTAATCAAGACTTATCAATGAGTAATCAAATATTTATCAAGTGCACAGTAAATGTTCGACCGTGATGAAATTCATTTTTAGTATGAGCCCGATTATTGTATGACAATAATTTGTATTCCAACATTTAATTATACTGACCATATTTTTTAAA
>OX_Smed_1.0.00185
ATTTAATTGTTTATTCTCAAAACATTATTTTTCATCAAGTTTTAATTATCAATTTAATATTTAAATCATAATATAAAAAATCAAACCAAAATTTTATTCAAATTTTAATTTATATTAAAATGGCTACAAAATTAGAAAATATTTGGGAATCTATGAAAAGTTATGATTATGAAACAATTGGTGAAATTGAGGATGAAATGTTATGTTTGTTGTGTAAAAAATTATTAGTCAATGCGCACAGTGCTCCATGTGGATGCAGATTTTGCTTTGTTTGTGTATCTGAGTATTTATGTGAAAATAGATATTGTCCGGGTGACACAGAAGACTGTAAACTCGAATTGATTAGTATTACTGAAAATATTATGGTCGATCGTCCAATGAATGTTAAAATATCAAAGTTGTTAGTGAAGTGTCCACAGGTTCTATGTGAATTTCAAAGTGAATTACGTAAAATGGAGGATCATATACGGATGTGCAATTATCAATCATCACAATGTCCATATTCCAATATCGGATGTGACAAATCCAAAATTTCTAGTGATAAAATCGCAGATCATTTGCAATCTGAAATATTGATACACACAAAATTATTGATAGATTTCGTTGGAAATTTCAATAATGAGATGAACACGTTGAAAACAAATAATAATGAGCTGAGAGAGGAAAATAAACTATTACGAATAGAAATCAATGAATTGAAATTGAATTGTGAAAGAAGACAAGTAAAAGTGAATTGTGAATATTAACGTGGATAAATCGAAATAATTCAGGGTGAAATTGCTGAATTGCGACGCGAATCCGATGAGAAAACTGTAGATATAATTTGTTTGAAAGATGAAAATGTTTTGATAAGAGAAAATGTTGATAAATTGACTTTAGGCACCGAAAATAATAAAGTGGAATTGGCGAATTTGCGTAGAAATCGTGATAAAGATTCTAAAGAGATGAAATCAATCAATCAAGACCGGACGGAACTGAGAAAATTAAACGAGGAATTCGATGCATTAAAATTGAATGTAGAACAAAATAAAATTGCGATTAGAAATAAAGCTAGCACAATGGAAATGTCAAAAAAAATAAATAATACAGTGAAAAATGTCGACAGGAGATTATTGGAAATGGAAACCATTCAAAATCAAATGTTTAATGGGGAGTTTGTATGGAGAATTGAAAATGTCAAGGATAAAATTGTAAAAGCAATAAATGGGACCAACCAATCATTTTACAGCAAATATTTCTATTCGCATAAAAATGGTTATAACATGTGTTTGCTTGTGTATCCTGATGGAAATGAAGTTGACAACGGCACTTATTTATCAGTGTACTTTTGTTTGATGAAAAGCGATTATGACAACATATTGATATGGCCATTCAGGCACTCTATCACACTTGCATTGATCAATCAGCGGACTAAACTGGATCATGTCAGTTATAATATAAAATGTGAAGATTTAACAAACCCTAAAGACTTATGCAAACCCAAGAACAAATATGGAAACGGAATTGGCGTTCCGCAATTTATAAGTCAGAAAGAATTATTAACTAATCAAGACTTATCAATGAGTAATCAAATATTTATCAAGTGCACAGTAAATGTCCGACCGTGATGAAATTCATTTTTAGTATGAGCCCGATTATTGTATGACAATAATTTGTATTCCAACATTTAATTATACTGAC
>OX_Smed_1.0.00186
ATAATTTTATGATTTAATTTTTTATACTAATTTATTTTAGAAGTTTCGATTAATATATTTATTGGTATTAAATGGAACTATATATTTTAATAAAGATTCTGTTTTTATTTTTAATACAATCTGTATTTACTGTTCAAACCACTGAAAGAAATACAACAACTGCTAAATTTCAATCAAAAAAAGTTTTAATTAAAATAAAAGAAACATATAATAATAGTTTATATTTAGAAAATACGGTTCGTCTTTCTAATAACATGAGTGAAATTATAAAATTGTTTTTTATTTTTCAATTAAAAGGAGAAAACAAAACTGTTTATAATCAGTCATGTTTAGATTTACAAATTGTTGAGCCGATTCCTGAGATATTAATAAAATTTAATGATACAAATCACGTTCCATTTAATATAACGGGAAAAACAATAGGTTCAATTTATTTAGGTATTAGAAGTAAAGATGTTAGATTCAAGGAGAAGAAATCTGTTTATTGCCAAGTGCAAGTTATACGTTCACATACTTTGATAATTCTTGGCGACATCATTGGGTGGTTTTATTTTGTTTCATGGACTATCTCCTTTTATCCGCAACTGATACTTAATATACGCAAGAAAAGTGTTGTTGGATTGAATTTTGATTTCTTAATTTACAATTGGATTGGATTTTTTTCATATAGTGTTTTCAATATTGGATTATTTTGGATAGATTCGATTAAAAACTTGTTTAAATATAATAATCCAAGAGTTGCTAATCCAGTGCAACTGAATGACGTTATTTTCAGTTTACATGCTATATTAATTGTAACAATCCAACTTATCCAATGTTGTATTTACGATAGAAAAGATCAAAAAATTTCTAAGTTCTGTTACAGTCTTGCTTCTTGTATGATTATATATATTATAATAATAGCATCTGTCGCTGGGGCTGGAGTTAAGAAATTTACATGGCTTGATTTTATGTTTTATATCAGCTATTTAAAGTTATTCATAACGCTTATAAAATATATTCCACAGGCTGTTATGAACTACAGAAGGAAAAGCACTGTTGGATGGAGTATTGGGAATATATTTTTGGATTTTACAGGCGGATTTCTTAGCATTGTTCAAATGATAATTCTTTCATACAATAACAATGATTGGAGAAGTTTTTTTGCAGATCCCACAAAATTTGGCTTGGGCCTGTTCTCAATATTCTTTGACATTTTATTCGTGGTTCAACACTATGTGTTGTATCGTGGTGCTGAACCTATAATTTATGCAGTTTTTGAAAATGATGACGAGTTGCGTTCAACAAGTAGCATAAAATAAAGATAATAGATTCATGTGATACTGTGAAATATTTTAATTTTTATAATATTGTTTATAACATAAAGTATTTGATAGTTAATTGTATCAAATACTTTTATGGATTTCATAATAGTTTATCCAATAGATTTTGTTTTAGAAAATGGTTAATTTAACATTACCAAGATTTCAAATTTCAGCATTTGTAAGAGTTTAAATTAAATAAAAATAATTTGACTTATATAGCAA
>OX_Smed_1.0.00187
AACACGGTCGACATTTATTTCAACACCAATCACAAGGAGGAAATAGAAAAATATATCGCATCAAGCAAAATTTGAAATGCTTATAAAAGATCTGATTGGCTGCTAGTAATCACTATATCACATACATTGGGACATCAATAACAATAAATCAATATTGGAAATATGTAATTAAGAAAATATGTTGCCATCAATAATATCAAATAGGAACACGAGCTAAATGATGAATTACAATATTATCTAGATTTGTAAATTCCATAATAATTTCTGATAATTAAAGCATTTTGCTGTGGCACGGGCGAATGTTTATTCTGTGTCGTTGCGATCCCCACTTGAACCGCGATAGGCTCCGTATCTTCCCCCACGAAAAAATCCGCGACCTCCACGACCGCCGTTGCGGCGCCGGCAGCTAACACTGCGTCCCCTACCACGCCGGAATTGTTGGCTGCTATCCGGATTATTAATACTGCCCAACTGAAATAGAGATATCGAGGAATTCGTTGACCTTTCACTATCGGAATCCCCTGCAGTGCCATTGTTTTGTCTGATTATTATTTGGTTCATTTTCTCTTGCATTTTCTTCATTGCAGTCTGTAAATACCGTTCACAACAACAGCCCGTAAAACATCTTACACAAGCCAATAAGATAAAAACAAAACATCAGAAAAATTAAAAAAGGTCGTTTATATTTTCTATAGTTATATGCTATTTGCACAAAATTCCGCTGGATAACATTTTCTAAAATAGCATAGATATCATACACCGACTTGCCTGAGTATTGAAATATCAGTTTTATATAGAATTCTAACTTGATCAAAGAAAAACATTTCCTCTCATAAAAAAAACTTACACAACAAACTGAAAATAAAAAATA
>OX_Smed_1.0.00188
TGAAATTAATTAATTTACTTTTTATAATGGTTGAAATTTTATTTTAAATGTTTATAAGCAAAATTTGTAATCAATTCTCATTGGATAAATATTTACATAATTGATGAATCGGGATTTCCATTTATTTAGGAACGCAGTCAAATCTGGATCAGAAGAATTATTCCGCAGATATTTCAAGGAGGAATTTTTGGAGCGAGAGGATGTCGATGGGAATCGTCCGATTCATATAGCATGCTGTGCTGGACACACTGGAATCGTAAAATTACTGATTGACCGCCATTGTGATATTGAAGCATGTGATTGGGATGGCTGGAGACCAATTCATCATGCATGCGGTGAAGCTGATATCGAAATTGTAAAACTACTGATCGATCACCATTGTGATATCGATGCGTGTGATCCAGTACAATTTGGTGATTATTTAATGGTTTGCATTAATTTACCTTCCAGAAAAATCAGAGACCAATCGATATAGCATGCTGTGTAGGCCAGACTGAAATTGTTAATCTGTTGATTAATCACCGTTGTAATATGAGCAATGCTCCTTCTGATTTTTGTAGAGCCTGGCGCACAAAATGTATAAATCGATTTGTGTAATGTTTTATTTTGATTAAGTATCAAAATTATACAAAACATTCGTAATATATTTAATGAGAAGCAATCTAGCAACTGTATTTTATTGTAAATAAACTTTTTTGTTACTTTTGTCTTCAATCTTTCACAGAAATTCATTTTTATAGATA
>OX_Smed_1.0.00189
TATCTATAAAAATGAATTTCTGTGAAAGATTGAAGACAAAAGTAACAAAAAAGTTTATTTACAATAAAATACAGTTGCTAGATTGCTTCTCATTAAATATATTACGAATGTTTTGTATAATTTTGATACTTAATCAAAATAAAACATTACACAAATCGATTTATACATTTGTGCGCCAGGCTCTACAAAAATCAGAAGGAGCATTGCTCATATTACAACGGTGATTAATCAACAGATTAACAATTTCAGTCTGGCCTACACAGCATGCTATATCGATTGGTCTCTGATTTTTCGAATCACACGCATCGATATCACAATGGTGATCGATCAGTAGTTTTACAATTTCGATATCAGCTTCACCGCATGCATGATGAATTGGTCTCCAGCCATCCCAATCACATGCTTCAATATCACAATGGCGGTCAATCAGTAATTTTACGATTCCAGTGTGTCCAGCACAGCATGCGATATGAATCGGACGATTCCCATCGACATCCTAAATAATCAAAATTAAATAGAAAAATTAAACAAAATTATATTAAAATATGATAATTATCCCCCTTCCTCAAAATCTGAATGCATTCAATACAAATTGATATCAACCTCTCGCTCCAAAAATTCCTCCTTGAAATATCTGCGGAATAATTCTTCTGATCCAGATTTGACTGCGTTCCTAAATAAATGGAAATCCCGATTCATCAATTATGTAAATATTTATCCAATGAGAATTGATTACAAATTTTGCTTATAAACATTTAAAATAAAATTTCAACCATTATAAAAAGTAAATTAATTAATTTCA
>OX_Smed_1.0.00190
AATATATTCAAAATAATGATTATTTTAAAATACCTATATTATAGCATATATTTATCAGTTTACTTCAGAACTAATTAAGATAAAATTTTCTATCATAAAGTTTATAAAACTACTGAATTAAATATATACAAATTATTATAGCGTATCGAAATGACTAATCCATACAGAGATTTCCAAAGTTCCAGATCTTCAAACAGACTCACTATTTCCGAGCAAATAGACGTAAATAATAATATGTTTATAAATTAACTTTATTTTAGTTGCTTCATTATGAGAATAATGATTTAAAAAACACTATTTTTCAATTAAAAAAGGAAAAAGATGAAATAATTAAGATTTATGAAGATAGATTATGTTATGTCGAGTATACACATAATTCTGCGATAGAAAAGAGTTCAACTGAGTTGGAATCATATAAATTTCGGTTAAAAGAAATGGATGAAGAATTGAGAAAGTATAAATACATGGTCAATGATCAAGCTTCTGAAAATAAGAATTTGAAGGAAGAATTTAAAAAACTAGAAGAACGTTATCGAGTAACTATTCAATATATAAATGTTCTTCCAACTCCGCAGGAATCAGATATACTAACTAAAGATATGAGTCGATTGAAAACAGAAATTGATCGATGTAGATCAAAATATGACGAAGCAGAAGCTATTATTAGACGATTGGAAAATGAACTTGGTGAGAAATCCGCAGAATTGGCTAATTGCAATGACAAGGAAATCATTATGAAATCTCAGATGGATTTATTAACCGAAAAATTATCACGGGTAAAGTGTTCATCAATGATAAAAGAAGAGAAAACAGTTGGTGATTGGGATTTTTCTACGGATTTATTCGGTGATATGCATATGACAATCCGGAAGTATCGAGACGAATTGAGCAATTGTAAACAGTTAATCGAATCCGAGAAGACCAAACATCTTAACAGTGCAATTAATAATCAAAAAAGAATGGATGAACTACAAATGCAATTGGAATCGGAAATTGACACTGTAACAACTTTGAGAAAGGAAATTGAATATAAACAATCTTCGATTTCAGAATTGGAAAAATCATTAAAAATGG
>OX_Smed_1.0.00191
AATATATTCAAAATAATGATTAATTTAAAATACATATATTATAACATATATTTATAAGTTAACTTCAGAACTAATTAACATAAAATTTTTCTAACATAAAGTTTATAAAACTACTGAATTAAATATATACAAATTATTATAGCGTATTGTAATGACTAATCCATACAGAGATTTCCAAAGTTCCAGATCTTCAAACAGACTCACTATTTCCGAGCAAATAGACTTGCTTCATTATGAGAATAATGATTTAAAAAACACTATTTTTCAATTAAAAAAGGAAAAAGATGAAATAATTAAGATTTATGAAGATAGATTATGTTATGTCGAGTATACACATAATTCTGCGATAGAAAAGAGTTCAACTGAGTTGGAATCATATAAATTTCGGTTAAAAGAAATGGATGAAGAATTGAGAAAGTATAAATACATGGTCAATGATCAAGCTTCTGAAAATAAGAATTTGAAGGAAGAATTTAAAAAACTAGAAGAACGTTATCGAGTAACTATTCAATATATAAATGTTCTTCCAACTCCGCAGGAATCAGATATACTAACTAAAGATATGAGTCGATTGAAAACAGAAATTGATCGATGTAGATCAAAATATGACGAAGCAGAAGCTATTATTAGACGATTGGAAAATGAACTTGGTGAGAAATCCGCAGAATTGGCTAATTGCAATGACAAGGAAATCATTATGAAATCTCAGATGGATTTATTAACCGAAAAATGTTTGTTAATGATGAAAGGAAAAAGAGTTTGCGATCATGCATTGAATAATTCTAAACAGCTGGCAAGTGGATCGATGAATAGTATTGCCATTAAAAAGCGACCAAGGCCCGGAAAAGCTGAACGGGCGCGCAACAGGCTGCTGCGTGAGTTGGAGAAGAATGGCAAAATCAAGGACACGATCTAGGATGTACTTTAAATTTCGTAGTTTGAATATGTAATTTATAATTCTATTTCAATATAAAAATTGCGAATCTTTGATTTGTTAATCGTGTTTCTGTATGGCAAGGTACGGCAAATAATCGAAATAAAGCAATCAGAATCGTTTTAAGAACGTCAACCAGCTTAGCGACGAGTCATTACAGTGTTAACAACGAGGCCAAACTACAGGAAAGGTTATGTCAAAAGGTCGACAGCACGGAGAACGGGTCGTTTTCGGATTGCCTAAGTACAAATTTTGCTGCTCAGATCGATAAGAACCCAAGAACAATCAAAATATAAACGAGAA
>OX_Smed_1.0.00192
AATATATTCAAAATAATGATTATTTTAAAATACCTATATTATAGCATATATTTATCAGTTTACTTCAGAACTAATTAAGATAAAATTTTCTATCATAAAGTTTATAAAACTACTGAATTAAATATATACAAATTATTATAGCGTATTGTAATGACTAATCCATACAGAGATTTCCAAAGTTCCAGATCTTCAAACAGACTCACTATTTCCGAGCAAATAGACTTGCTTCATTATGAGAATAATGATTTAAAAAACACTATTTTTCAATTAAAAAAGGAAAAAGATGAAATAATTAAGATTTATGAAGATAGATTATGTTATGTCGAGTATACACATAATTCTGCGATAGAAAAGAGTTCAACTGAGTTGGAATCATATAAATTTCGGTTAAAAGAAATGGATGAAGAATTGAGAAAGTATAAATACATGGTCAATGATCAAGCTTCTGAAAATAAGAATTTGAAGGAAGAATTTAAAAAACTAGAAGAACGTTATCGAGTAACTATTCAATATATAAATGTTCTTCCAACTCCGCAGGAATCAGATATACTAACTAAAGATATGAGTCGATTGAAAACAGAAATTGATCGATGTAGATCAAAATATGACGAAGCAGAAGCTATTATTAGACGATTGGAAAATGAACTTGGTGAGAAATCCGCAGAATTGGCTAATTGCAATGACAAGGAAATCATTATGAAATCTCAGATGGATTTATTAACCGAAAAATTATCACGGGTAAAGTGTTCATCAATGATAAAAGAAGAGAAAACAGTTGGTGATTGGGATTTTTCTACGGATTTATTCGGTGATATGCATATGACAATCCGGAAGTATCGAGACGAATTGAGCAATTGTAAACAGTTAATCGAATCCGAGAAGACCAAACATCTTAACAGTGCAATTAATAATCAAAAAAGAATGGATGAACTACAAATGCAATTGGAATCGGAAATTGACACTGTAACAACTTTGAGAAAGGAAATTGAATATAAACAATCTTCGATTTCAGAATTGGAAAAATCATTAAAAATGGTCATCCACCAAAAACAGGACATAATGGGAAATATGATAGATTTAACGAGTGAAGTTGAAAGAATGGATGTAATGGGAAATGATGAAATGCAAACGTTGTATAAAAGACTGGTTAGTGAAGTTGAAATGTCCGTGAAAGAAACAGAAATAATATCTCAGTGCCTTTATAAATTATTTAACAAGGAAGATGTTGACATATCA
>OX_Smed_1.0.00193
AGGTGACGTATTTATATTTTTGTGAATTGGAATAGGAAACAAGCTTTCAATATTGAAAGTTTTCATTCGAAATTTTAAAAATAGTTCTTTCTTTAAATTAATTTTATGTAATTTAATGATCTGCATTATTTTCTTTGACAATTTCTGATAATAAAATACCAAGATTCAATTTTTAAAATATTTTGGTAATGCAATTCTAAGGTGTCACTAGAATACGTTTAGAATGTTAGTTTCGTTGTTCATAAGTACTCAGAGTAATATTGATTCCAGTAATTTTTAAGAGAAGCAAGCAAAAGTGAAGATAAACATTTTTTAAAGGTTGCTTGACTTTATATAGATTTCAGAAATGGTAGATCAAATATAATGGTTGCAACAGATGTCGCTTCAAGAGGATTAGGTATTTAATAGATTTTAATGTCTATCTTGAAAATATGTTTTTTCTTCCTTGCTCTCTTAATATGATGCTGTTCCTTAACTAAGTTTTATAGAAAGTTCTAACCAATAATTTAGCAGAAAATTTATCATAAATAAATATTTATCGATTCGTCATTTGATAAGTTTTTGATAATTTATGGGATTGGATATTTTTGATTATCCATTTATTATATTTCCGAAAGGAATTTTCTACGAACAGTGTTATTTAAGAGAGCTCTAATAAAATATCAATTTAACATTTTATTTTTTATAGACATTGATGACATAATGTTGGTAATAAACTATGATTTTCCAACACAAATCGAAGATTATGTACACAGAATAGGCAGAACTGCCAGACAAGAAAAGAAAGGAACATCTTATACATTTTTTACAAATAATGAAAAAAAACATGCTCAAAAATTAGTTTCAATTTTGGAAGAAGCTACTCAAAATATTTCGGATAAACTATATGATTTGGCGGAAGTTCCGTATTCGAGTCGCAAGAAGTCCACTGCAAATGTACCCAAAGGATTAGTAACAGGTACTCCTGTAAATAACGATTGGGTAGATTCCGTTACTAATAAAAGAATGCCCAATAAATTTAATGGCGGTATTTCTCGTGATAACTTTTCAAATGTGGAAAGCGATCATAGAAAGCCAGATTATTTTAAATATAATGGCAGACCGGAAGAAATAGAATCGTTTCCTCCGAGTAATACTTCTTCATTTAGAGATTCCGGAAATTGGAGAAATAATGAGTCTTTTAATAATTACAACCAACCACAACAGCAGCAGCAACATCAGCCTCCCTATACTAATAATAGCAATAGCTATAATTCAGCCAAAACTTTCAATTATAATGATGATTTCAATTCTGTAGGAATCATTGCTAATAGATGGTAAACTTAGCTTATATGTTCTTGTTATATGTTGTAGTTTAAACTTTAATTGTAATCAAATTTGTTGTAATTATTTTAATTATTAATATTATTCTTTAATAAATATCGTTTCATTATTGCTA
>OX_Smed_1.0.00194
TTAAAAGATGAATTATAGATACAGAAGAGAAAGATCTCGATCTCCTATTAGCAGATTTGGAAGTAAATTTCAAAAGAAACAATTTGACTGTGAAATTACTAAAATAGATTGGCCTACAATTAGGCTGATGCCATTTAAAAAAAACTTTTATATTGAGCACCCAATTGTGACTGCTAGAAGCTCATACGAAATAGACAGATTTAGAAATGAAAAAGAAATGACAGTCGTTGGCAAAAATGTCCCACGGCCGATATTTAATTTTAGTGAAATGAATTTTCCAAATTTTATTTTGACCACTATATTAAAAAATAAATGGGTTAGACCAACACCAATTCAGTGTCAGGGTTGGCCAATGGCAATGAGTGGTCGAAATGTTGTTGGAATAGCACAAACAGGATCTGGAAAAACTGCAGCTTTTTTGTTACCTGCTTTAATTCACATTCGAGCACAGCCGCCTCTTGTAGCTGGTGATGGTCCAATTTGCCTAGTTCTTGTGCCTACCAGAGAATTGGCACAGCAAGTTGAATCAGTTGTAGAAGAATTTGGCATATCAGGTGGATTCAATATGGTGTGTGTTTACGGAGGCTCTGATCGGCAGAATCAAATAAAAAATTTACACACTAAACGCCCAGAGATATTAGTTGCTACACCAGGGCGCTTATTAGATCTCTTGAAACAAAACGAGACTAATCTAAGACGAACTACCTATTTAGTCTTAGATGAAGCTGATCGAATGCTCGATATGGGATTTGAACCACAAATACGCGCAGTTCTAAATCAAGTAAGACCTGATAGGCAAATGTTACTGTGGTCTGCAACCTGGCCATTAGAAGTCAGGAGGTTGGCTGAAGATTTTTTAAATGAGTATATTCAAGTTAATATTGGGGCTATGTCATTACACGCCAATCATAATATCTGTCAGTATGTTGAAGTTATTGACGAATTTGGCAAAGAGCGTCGATTAATTGAGTTACTTAAACAATTTAATGGTTTGAAAACATTGGTGTTTGTCGCTCTAAAGAAAAGATGTGATAGAATGTCAGATATGTTGAATTCTAGAAGCTTTAAAGCCTTAGCCATGCATGGAGATAAGCCTCAAAGAGAAAGAGAACGCGCACTTGAAAGTATGATGAATGGCATTATTAAACTTAATATCTGCGAAGCTTCTCTACTCAACATAGTTACTGGAATCTTAGGAATTGCTTTGAGAAGGCCAGCCCATATCTCGTGAGCCACAAAGATATCTTTGCTGACACAGGCATTGATGACATAATGTTGGTAATAAACTATGATTTTCCAACACAAATCGAAGATTATGTACACAGAATAGGCAGAACTGCCAGACAAGAAAAGAAAGGAACATCTTATACATTTTTTACAAATAATGAAAAAAAACATGCTCAAAAATTAGTTTCAATTTTGGAAGAAGCTACTCAAAATATTTCGGATAAACTATATGATTTGGCGGAAGTTCCGTATTCGAGTCGCAAGAAGTCCACTGCAAGTAATAAGAACTTTTAGTGTGCAATACTATATATAAATATATAATGTGCAGATGTACCCAAAGGATTAGTAACAGGTACTCCTGTAAATAACGATTGGGTAGATTCCGTTACTAATAAAAGAATGCCCAATAAATTTAATGGCGGTATTTCTCGTGATAACTTTTCAAATGTGGAAAGCGATCATAGAAAGCCAGATTATTTTAAATATAATGGCAGACCGGAAGAAATAGAATCGTTTCCTCCGAGTAATACTTCTTCATTTAGAGATTCCGGAAATTGGAGAAATAATGAGTCTTTTAATAATTACAACCAACCACAACAGCAGCAGCAACATCAGCCTCCCTATACTAATAATAGCAATAGCTATAATTCAGCCAAAACTTTCAATTATAATGATGATTTCAATTCTGTAGGAATCATTGCTAATAGATGGTAAACTTAGCTTATATGTTCTTGTTATATGTTGTAGTTTAAACTTTAATTGTAATCAAATTTGTTGTAATTATTTTATTTATTAATATTATTCTTTAATAAATATCGTTTCATTATTGCTATAAATATTTCG
>OX_Smed_1.0.00195
TTCTTATCCTGTTTATTTGTTATCATTATAAACTAATAATATAAGTAAATACCCTAACGTAATAATCATAATAATAATAATAATAATATCAACAATAATAATAATACCGTATTATATAATTATATTAATTATACCCTATTGTTTACACTGTGACTGTCATATGTGATCCTTGATCCTTTGATGACTTTGCTAATCATTCTTTTTTTGGTTTCCTCATGTTTGAATCCAAGATCTTGAAGTATTCCATTGTTTCTTTTATCCCACGTTCCCAAGGAACCCACAACAATAGTCTCTACCTTTGTTGGGATTCCAGTTTTGTTGTGGATTTCTGAGGTTTCTGAGTCAAATGGGCATTTGATGTCAATAATCCATATTTTGCTCTTCGTCCTTACCACTACATCTGGTCTTAGTACTTCCTGTAGTGCCTTTGGCATTTTCCATTCCATTAGTGTTGATGTTGGTAGATTCTGTATGTATCCTTGGCATCTGGCTTTCTTCCATGTAGAGAGGTAGGACTCCCTGATCATCCAATGTAGGGTTTTCGCAACATCGCTGGGGTCCATCACAATTTCTGGGGTTGGCTGGGTTCCACACAGGATTTCCACACATCCAGCGCAACCCTTTTCAAATATGATTTTCACCGCGATGTTGTCATCCCTCCTGAGTGTCAGGAAGGCTTCCCTTACTCTTGTAAGCCAGGTTTTCATTGCGTTCTTATTTCTTATATTAGGGTATGTGTTGTCTAACCATTTGCATGCCATGCTTAAGTCTGTTATGTTATAACATGATCTCTGTATTTCAGAGCTTCAGCATAAGATACATTATTCTCAGTGCTTTTTTCAGGATATTTATTGAAGCCATAAGTGATCTTGAGTTTTTGAAAGCTAAATCAAAGCGATCTGAGGTAGCTGCATCTGGAACAATGATTTGTACCTTTTTAATATTCGATTTGTGTTTGTTTTTCGTTTTTGAATTTTTAACA
>OX_Smed_1.0.00196
TTTTGAAAAATTTTGTACATTAACTTTTTCATTAAAAATTTTCATTGTAATTTAATTTACTAAACTTTGAAAAACTTTGTAAATTAACTTTTTTATTAATAACAAAATTTTCATTATAATTTAATTTATTAAATTTAGAAAAATTTTGTACTTTAACTTTTTATACTTTGAATTCTGATTATAGATTGTATTTTTATTAGTAAATTTCATTTTTTCAGGATAGGTATTAATAACAACATGATCTCTGTATTTCAGAGCTTCAGCATAAGATACATTATTCTCAGTGCTTTTTTCAGGATATTTATTGAAGCCATAAGTGATCTTGAGTTTTTGAAAGCTGAATCAAAGCGATCTGAGGTAGCTGCATCTGGAACAATGATTTGTACCTTTTTAATATTCGATTTGTGTTTGTTTTTCGTTTTTGAATTTTCATCATTTTTTTTATCAGA
>OX_Smed_1.0.00197
GAAAGTTGCATTTGTATAATCCGTAATCTCTGCTATTCTCTTCACGACATTCTTCAATCCAGTCACCAATATTCCTTCAATAAAAAGACTGTAAAACATAGCAGGGACGAAATTCAGTTTTCAAATCCCCACCAAATGGATGTTGGAGACCAAATGCTGCTGTGGAATTCAGAGATGATAGACTTGTTTCTGGAGATTATAAATTTCTCTAAGAACTATTTATCAATTGAAGCCGCAATTGGAGCGGTTCAGAATTTAGCGTGTTGTAAGTCAAAGGTTGCGGAAGAATTTAGAGTAAATTTTCGTAAAAGAAAAGGTCTCCCATCCCTTGTAATGCACGTTATCAATGGGCCTGATATAGTGGTGAAGGTTGCTATAGTCGCCCTTAGAAATCTTTCGGAAGATACACGAAATCTAGAGCTGATCGGAACGCATGGTTTGATTCACATGTTACAATGCCTGCCTTCTCCAAGTAGACCGGATATTAAGCGAATTTTAGATCCAGACTCGTTCGGGCAAAACTTAGATATCCGCGAGGAATACCTCAGCCTTAATACAATGTATTCGATTTTTTCCTTTATCAGTTTCCTACTCCAGGCAAATGAAAGTTTACTCGAGGTTTTTGTCAAAAGGAACGGGGTGAAAATCTGCATATATTTGCTATCATCAGACCTTTTCTATCAAGACCACCTTGAAAGGTCAAATTCAGGCCAAGCTGAAAATGCTAATAAGTTGCCGGTAATTGCTGCTGGGATTTTACAACTGGTCTGGGAAAAATCCAAATACTCAAAAAAGTTTAAGAAAGAGAAATTCGGCTGTGAAGATTTCTGTGTTCGAAGTGGTTTTGAAAGATTCAAGTTAGCGCTGTCTTGCGTGAATGAAAACGAGTTACCGGTGTATTATGGAAAGCCGTATACCAAGGCCCGCTCCAATACACTCGTATCAATGGTCTATACCCCTCGGCACTTGCCAAAAATAATAGTCACTAGAGATGAGGAGGACCCTGACCGGGCAGACGATAATGGATATCAGGGACCTTTCCAGAAATCCCAGACAGGTATTGAAATTAAATTTTTGAAATAATGTAAACAAACTAAGGAAAAGAGACTCCAAATTCGAGGAGACTAAACGATACACTAGAACCATATAAAAATAAAGATAAAAATTCAGTAGAAATACAATAACAAAGAAAGAAAAGAGGATGCAATAAATGAAAACTGACAAGGAATCTGGTGATATGTTCAAACGTTCAAGATTTTTATCATTTTTATCATTTTTATTTGTAATAAATAAATTATCCGTGTTGTAGGT
>OX_Smed_1.0.00198
AGGTATACATATTTATTTTTGATTAGAAAATGACAATGATCCAACTATTAGATATAAATACTTTGGCTACAGGACATAAGAAATTACCAGTAAGATATAAATATTTGACTACCAAGTATAAATAAGTCAGTCATAAGATATAAAATAATAACACTAGTAGAAATCGTCTCGATTATCTGCTATAGCAATATGGAAAAATGTAGGCCCACAGTAGTGATAATTAGATTCACAATCGATGTCATTTTGGTAACAGTACTTTGATCGTCAATTTGGAGATCTGCGCTTCATTCCTCCACGTCAGTGTCTACGGCAAATATCGACTTTTAGGGAATCGTGGTGTTGGATGGGAATCTGCTTGACGAAAATAATTCACCCTCTGGTCTCGAGGTACCGTCGGTTCTATTACCGAGACCGAGATGATCTGCGGCGACGATCGCCCTCTATAAGACATTTCTTCATCAGGAATTGTATGAGAAAATGTGGCTATTTGAAAATTAATTGGGGTCTCGGCAGAGCGGCCATTTGTAGTAATTGTGATCTGAGCCGGAATGCGGACGGGATGAGAGAAATCCGGTTGATGATGAACATAAATGATATCCAGTTTGTCATTACCCCCGGAAGCTGGGTATCCAGTCATTATCAAATCTGAGAGTTCTCTTAATTCCGTATCTTCATTACTCCCCAAATTGACCTGGAGCAGGCCGTTTTCGGCTCTACGCCTCTGCCGTCGACATCGATTTCGATTTGGCTTGTGTCGGCCATTGGCATTTGCATGAGAGGCTCCGAATTTTCTGCATTGACCAGCAAGGGATGCGCCGGATTATGTTCAATTTGTTGTGCCAAATTTCTGCTCGGTAAGCGATCTTGCAATTCTTTCTCCGTGAAGATTTGAAGGAGTGCGGCAATTTGCTCGGATATCGTAATCCGCTGGATTCTAGTCACAATAATGAGATCAATAGCGTGATCTTCTTATAGAGTTCTTTGGTGGCTTCTGGAGAGCACCAAGTGCCCTTTATCTTGTTGTATTTCTCGCGGAGAGTGAAGCTCTCTCGCTCGAGTTTCTCAACATACTGTGCCGCAGCCATGGCGGACGGAGCTGGCACGATTCTGGGGATGCGAAGCGATTGAGACGATCAGTTTGTAACGAGAACGATTACAAAATCTAGAATGATACCAATATGTCCTGATTTAATAGGTGCGTAATCCTGATTTTCCTACGGAATTTAAGTTTAATTAGGATTTGTTTTCTACCTAGACTGATTAATTTTCGTGTTACCAACGTGTTGAATTGATTTAGATAATTCTCAGAGTAAACTTGAACCTCTCGAAAGAAACAAAAGACTTAAATTATCTAAAATTTATGAT
>OX_Smed_1.0.00199
ATCATAAATTTTAGATAATTTAAGTCTTTTGTTTCTTTCGAGAGGTTCAAGTTTACTCTGAGAATTATCTAAATCAATTCAACACGTTGGTAACACGAAAATTAATCAGTCTAGGTAGAAAACAAATCCTAATTAAACTTAAATTCCGTAGGAAAATCAGGATTACGCACCTATTAAATCAGGACATATTGGTATCATTCTAGATTTTGTAATCGTTCTCGTTACAAACTGATCGTCTCAATCGCTTCGCATCCCCAGAATCGTGCCAGCTCCGTCCGCCATGGCTGCGGCACAGTATGTTGAGAGCGGGAGAATTTCACTCTCCGGGAGAAGTACAATAAGATAAAAAGCACTTGAGACCACCAGAGAACTCTATAAGAAGATCACGCGGCTCTCATGCTCGCGATGATCTCATTATTGTGACTAGAATCCAGCGGATTACGATATCCGAGCAAATTGCCGCACTCCTTCAAATCTTCACGGAGAAAGAATTGCAAGATCGCCTACCGAGCAGAAATTTGGCACAACAAATTGAAAAAAATCCGGCGCATCACTTGCCGGTCAATGCAGAAAATTCGGAGCCTCTCATGCAAATGCCAATGGCCGACACAAGCCAAATCGAAATCGATGTCGACGGCAGAGGCGTAGAGCCGAAAACGCCCTGCTCCAGGTCAATTTGGGGAGTAATGAAGATACGGAATTAAGAGAACTCTCAGATTTGATAATGACTGGATACCCAGCTTCCAGGGGTAATGACAAAGTGGATATCATTTATGCTCATCATCAACCGGATTTCTCTCATCCCGTCCGCATTCCGGCTCAGATCACAATTACTACAAATGGCCGCTCTGCCGAGACCCCAATTAATTTTCAAATAGCCACATTTTCTCATACAATTCCTGATGAAGAAATGTCTTATAGAGGGCGATCGTCGCCGCAGATCATCTCGGTAATAGAACCGACGGTACCTCGAGACCAGAGGGTGAATTATTTTCGTCAAGCAGATTCCCATCCAACACCACGATTCCCTAAAAGTCGATATTTGCCGTAGACACTGACGTGGAGGAATGAAGCGCAGATCTCCAAATTGACGATCAAAGTACTGTTACCAAAATGACATCGATTGTGAATCTAATTATCACTACTGTGGGCCTACATTTTTCCATATTGCTATAGCAGATAATCGAGACGATTTCTACTAGTGTTATTATTTTATATCTTATGACTGACTTATTTATACTTGGTAGTCAAATATTTATATCTTACTGGTAAATTTCTTATGTCCTGTAGCCAAAGTATTTATATCTAATAGTTGGATCATTGTCATTTTCTAATCAAAAATAAATATGTATACCTAAAAAAAAAAAAAAAAAAAAAAAAAAAAAAAAAAAAAAAAAAAAAAAAAAAAT
>OX_Smed_1.0.00200
GATTAATATTAGTTGACTTTATTTTTAAAAATTTTTATTACATTGAAGTAATTAAAATTGAATGGAAATTGATAAAAGCAGAAAGCATTCTGTTGATGCTGACATACTTAATCTCATAGATAATTTAAATAACAACAGTTTTAACAATTATTCTACAACTAGTTCATGCTCTGGGAGAATCGTAGTTTATCAAAAAACACCATCACAGAAGCAGAATTGCAAATGGATTAAAGTATCTCATGAAAGCGTTTGTCCCGAAGAAATAGTTGAAAACTTAAAGGATCTCGAAGGTGAAACTTTTATAAAATATGAGCCTTTCATCCTTCATTGTTGTGCAAAAACAAACGATCTGGCACAGAAATTAGTAATTTTCAAAATTTATTTCATTTATAAATATTTTGGTAATTCTGTAATATAATAATTCGGTTGTGATGTGTTTAGGTGGCTGTTTTTAGATTTTATTACAGTTTCGATAGTTGTAATATTTGTTTAGTTGCATAAACAATTCCATTATATGGTACTTTATAACAGTTTTTAACCATTTGCAATGACTGCTGAACAAAGCTTTTCTTTCTATGCTCACTATAGCAGTTTCAGCTAGATTGTGGCATATTTTGTGTACACAACACCACGCCAGTAATTTTTAAATAATATATTTCGGAATGCTATTTTCTAAACCCGATTTTTAATGCCTTGAAAACATTAATTTCGATTTTCAGTTGCACGCGGGAATTGCCAGTGGGTTCCGAGAATCTGGGATTAGTCTAGGCAAGCGGAAAACGATGGTAGCAATCAGGAGTTCCAATAACATGGATGTGCCACTGACGGATGGAACTGGGAAACTGCTCGTGTCGGACGAGTATATCAAATATATTTGCGAGAAATTCAATGAAAAAATGCTGACAAATACTCAACGACGATCACAGTACATTTAAATGTTATAACTTATAAATTTAGAATAAATTAATTACAATTTGAGTTGAACGTAATGGAATTGTTATCAAATTTACTAAAACCATAATTGTATTCAAATAAATTTTATTGTTATCGAAATTTTATCGATCATCAAATTTTACTAATTGTCTATTTCTTTTTAGCATTTTTGCATGCATGATCCCTCGCTTTTCTCTTAAACTCCTCATTACGCTTGGTAAACTCTTCCCCGAGATCTCCTCGCAAAAAATGGTTGGGATCCGGTTTATCAATTAACTGTGCAAATTCTTTGATAATTTGCTCAGCTTGAACTACAGGCTTCCAATTGTTAGCATTAATTAAAGCCAAACAAACATCGCCTTGTTCATCTACATTTGGATGGTAAATTGGTGTTTTCATTGTAATAGTTGGTGGCTTAAATGGGTGATTCTCAGAAAATTTAAGTAAAACCTCAAAGGCAAATTCATTAAATGGTGGTGATTTCGGATATAGTAATCCTTCCCATTCAAAAATATTACTAGGATCAGCTTTTGTTATCTTAAAAAAGCTTGTAATTTCTTCTTTACTTTTAACGACAGATAGTTCTTTAGACAGTCTTTTAGTTGCAGCCATTGAAAATAAGGATCTTGATTAACCTTGAAATTATTCCTGTTATTTGATTTTAATATAAATAAACAATGTGTATTTAAAACAGCATTAATTATCTGTTACAAAATAATATTTTTAAATGAAAATTCAATAAATGTCCAACTTCG
>OX_Smed_1.0.00201
CGAAGTTGGACATTTATTGAATTTTCATTTAAAAATATTATTTTGTAACAGATAATTAATGCTGTTTTAAATACACATTGTTTATTTATATTAAAATCAAATAACAGGAATAATTTCAAGGTTAATCAAGATCCTTATTTTCAATGGCTGCAACTAAAAGACTGTCTAAAGAACTATCTGTCGTTAAAAGTAAAGAAGAAATTACAAGCTTTTTTAAGATAACAAAAGCTGATCCTAGTAATATTTTTGAATGGGAAGGATTACTATATCCGAAATCACCACCATTTAATGAATTTGCCTTTGAGGTTTTACTTAAATTTTCTGAGAATCACCCATTTAAGCCACCAACTATTACAATGAAAACACCAATTTACCATCCAAATGTAGATGAACAAGGCGATGTTTGTTTGGCTTTAATTAATGCTAACAATTGGAAGCCTGTAGTTCAAGCTGAGCAAATTATCAAAGAATTTGCACAGTTAATTGATAAACCGGATCCCAACCATTTTTTGCGAGGAGATCTCGGGGAAGAGTTTACCAAGCGTAATGAGGAGTTTAAGAGAAAAGCGAGGGATCATGCATGCAAAAATGCTAAAAAGAAATAGACAATTAGTTTTTTTTGATGATCGATAAAATTTCGATAACAATAAAATTTATTTGAATACAATTATGGTTTTAGTAAATTTGATAACAATTCCATTACGTTCAACTCAAATTGTGATCGTCGTTGAGTATTTGTCAGCATTTTTTCATTGAATTTCTCGCAAATATATTTGATATACTGAAAAAAAATATTAGTAGACAATAACGATTTATTTACATAAAAATCGAGATTAAATACTTCAACTTTGAAATTAGTACTTTGATACAGAATTTTAATTTATCGAATACTCAATTCATTTTTTTAACATCCGTGTAAATGTAGACATTAATGTTCTCTACCAAATTGATAATTTGATGTTATTAAATTAACAAATAATGTAAGCGTTTAAACACGAATTATTTTGTAATTAAAAAGTATAATATGCATCAAAGTAATTCTTGGTTAAACTATGTTAGAAATTTATCCAATACATTCGAGTGATTGCTGATGAGTTATCGTGTCGATTTAGAAATTACAGCGATAAATTTCTGATATTTTTATAATGATAAAATTTAATAATTAAATATTTTGTATAGACCATTTAATTTAATAATCAATACAAATTTAAGTTATAAATTATTTTATGTATAAAAATATTTAGCGTGAAGCCACCCAAGCTCTTATTTATGTTGTATTTAATAAATCTAATAGAGCAATCACAAATTTCATCAATTGACCTCGTCCGACACGAGCAGTTTCCCAGTTCCATCCGTCAGTGGCACATCCATGTTATTGGAACTCCTGATTGCTACCATCGTTTTCCGCTTGCCTAGACTAATCCCAGATTCTCGGAACCCACTGGCAATTCCCGCGTGCAACTGAAAATCGAAATTAATGTTTTCAAGGCATTAAAAATCGGGTTTAGAAAATAGCATTCCGAAATATATTATTTAAAAATTACTGGCGTGGTGTTGTGTACACAAAATATGCCACAATCTAGCTGAAACTGCTATAGTGAGCATAGAAAGAAAAGCTTTGTTCAGCAGTCATTGCAAATGGTTAAAAACTGTTATAAAGTACCATATAATGGAATTGTTTATGCAACTAAACAAATATTACAACTATCGAAACTGTAATAAAATCTAAAAACAGCCACCTAAACACATCACAACCGAATTATTATATTACAGAATTACCAAAATATTTATAAATGAAATAAATTTTGAAAATTACTAATTTCTGTGCCAGATCGTTTGTTTTTGCACAACAATGAAGGATGAAAGGCTCATATTTTATAAAAGTTTCACCTTCGAGATCCTTTAAGTTTTCAACTATTTCTTCGGGACAAACGCTTTCATGAGATACTTTAATCCATTTGCAATTCTGCTTCTGTGATGGTGTTTTTTGATAAACTACGATTCTCCCAGAGCATGAACTAGTTGTAGAATAATTGTTAAAACTGTTGTTATTTAAATTATCTATGAGATTAAGTATGTCAGCATCAACAGAATGCTTTCTGCTTTTATCAATTTCCATTCAATTTTAATTACTTCAATGTAATAAAAATTTTTAAAAATAAAGTCAACTAATATTAATCT
>OX_Smed_1.0.00202
TATTAATACAATTAAGCACACATAAATCCAAACTAATATTTTATAATTAATGCAAATCGTCTCATTCTTATTAGTAATGGTTACCAAAATATAAAAGTAGATTGGGTTTGAGTTTTCATTTCATGATAATAGTAAATACCTAAGGTAGCATTAGATTTATAGTTTTTTTCTTGCATGCTCAGTAAATAAGTATCGCCGTAGGTGATCAATAGTTATATTTTAAGCCAAATTGTACATCATTTCTGCCGTTTGAATATTAAGTGCGTTTATTAGGTGCGATATAAACACTTGATATATTAAAAAGGCTGTATGTATATAAGTTAACCTATTGAATTTATTTGCAAATGATAAATTGGGTATTACATTATTACCCAGTGCAATGCATGTCTTAGTCTTGTTCCTTATGGTTCCCAGCACAAAGATGAGGTATTGTTGTCCTTTCTTAATTCGGAGTACAATTGATTCGAATTGTAAATGGTGTTATGATGGTCGATCTGTAAAAACGTAAGCTACATGGTCTGAAAAAAATAAATCTAATTAAAGGATCAGGTGTTAATATAATGCATTCCTACTGAATGGAGTAAATTTTGTTAATTTTGTAAACCCCCCACATATATTCAACCAACTAGCTAATATTTTTGTGTGAAAAAGGAGATATTGAGAATCTATGATGCATGATGCATGATATTGAATATTGAAAATAACATAAACTTTAATTTGGCAGTAACAGGAAATGCTCGTGAACGTTGGTCGGACGACAGTCGAATCACATTGACGATCCATAACAAATTCGCCGGACGTTACCGACAAGCCCTGTGGGAACATGGATACTCCCTATCTACACACGGTACCTCCATAGCCTCTCCGGAATCAGAATCGGGATGACGAAGACATGGAGCTGCCAAGTCTCGCCATAAAACCGGAGCCAGGAAGAAATCCGCCTCGAAAAAGTCGCCATGAAGCCGAGGTGGCACTTCATCAATTCGAAAACCTCGAAAAAAATACAGGTGGAAAGCCAACCAGCAACGTAGACGGTTGGCGAAGATTCCAAACTCCGATGGCTACCTACCCGATTACAGCATAGATATGATCCAAAGGATTCGGCCCTCTTAGAGCTCAACGCGCCGGTACATCTAGTTGTTCCCAAGCATATCCTCCAACCTGACATCCTGG
>OX_Smed_1.0.00203
CATTTACTGTGTCGGGTACCAAGCGTTCTATAACGGCATTGAATATCAACTGAATATCATTTAGAGATCCCCTTGTCATTCAACCAACTGTAAAAATTGAGAACAGGATGATTGATACATAAATTTACTCATAGAAATACGACAGACTACTTTCCTTCCTCCGAGCTATTCGATGCATATAATGCGATGTGATAGGACCTAGATAACCACATAGACAAACCACTCTGGCAACGACTGAGGGAACCACTCTAGAAACGATTGAAGGGAACCACTCTGGCAATGACTGAAGGGACAACTTAGGCAACGACTGAGGCAACCACTATGTCAACGACTGAGGCAATCACTCTAGCAACGACTGAGGGAACCACTCTAGAAACGATTGAAGGGAACCACTCTGGCAATGACTGAGGGGACAACTATGTCAACGACTGAGACAACCACTCTGGCAACGACTGAGGGAATCACTCTGGCAACGACTGAGGGAACCACTCTAGAAACGATTGAAGGGAACCACTGTGGCATCCACTCTGGCAACCACAATAAACGTAACTAATGCAAATTCGTTTCAGAGATGCATAACAAAAGTTTCTAATGTAGCATCAAATCTCAATTAAAACTATTTGCTAACTTATTTTCTCTTATACTTTCTTTTTTACATTATTTTACCTGTGATTGGTATTCATATTTACATTCCATCAAGTTATCCTTTAATTGCTATCATTTATTGCTTGGGTTTATTATATAAAATTCTTCAGTTATTCAAAAAAAAAAAAAAAAAAAAAAAAGGGCGGCC
>OX_Smed_1.0.00204
TAGTGGGGATACATCAGAAAATAAACCTGACACTAAACCTTTCAACCAATTACCTGTAAATACACCAGAAAAAAAGTCATCGATTTTAGTTCCGAGAAATACTAATACTCCTTCACTTGTGAAAGTTGTGATCCAATCGTCAACTGAATCAAATATAAATACAGATGATGAAGATATGGTCTCAAGATTGCCAAATATTGTACCTGAAAAGCCTATAATTACCTCATCTTCAAAACCGAATATTATACCAGAGGGTAGCGGCTCAGATCCCGATTCCGCTGCAAATAAACCACAAATACCGGCTGTTGAATCTATAACTACGATTACGACAACAGCTAGCTTGCCAGATAAACCAGTCGAAGGTTCAGGATCAGAAGTCGATCCACCACAAGAAGTTCCCCGTCCTGTTCTTCCAATGATACCAGAAATTCAAGGAAGTACAATTAAACCGCCTTCATCGAAAGACTCCAAGTTCAATCCGGACGAAGAGAAATCGATTGAAGGTAGCGGTAGAGCAGGAGGAGGAGGGGGAGGGGGAGGAGAAGGAGGAGCTGCAGTTCAGCGGATATCTCCCAAACCAGAAACTATTACTGATTATCATCATCGTCAGTCAACATTAAGCCCGACAAAATCTCTCCAACCCGATCAATATCCCGGCACAATTCCATCAGAGGTTTGGATTCCCGGCATTGTCGATGTGAAAAACTCTAACAAAGACAAAGACGACACTCAGAAACCGCTGACGACTCCAGGTGGCAATGCAATTTCCAGTCACAAATCAACCCTTGCTACAATTACCGTCACAACGCTCAGTCTTTTATTTGTATTATTATTAAACTGCCTAAAATAAATCCCATCAAACTAACTGATAATAATTGTATTATTTGCAATATTTTATTGTCATACTTTCCATTGACCAATAATATATATATATATATATATATATATATTGAGAGTATTAATCAATAACAACTTTTATTGATTGATTGTTATTAATATTATTGACTATTTGCTTTAGCATGGATTTTGAACTAATGTGATTGGTTGATAATATTTTCTGATAGATCCCGGTATTTACCGCGAGAGATTGATTTTTCATAATAATAATTATTATTATTAATTATTATTATTGATTATTATTATTAATGATTATTGTTAATCATTATTATTAATTATTATTATTGACTATTATTATTGATTATTATTATTAATTATTATAATTGATTATTATTATTAATTATTATTGATTATTATTATTAATCATTATTGTTTATTATTATTAATTATTATAATTGATTATTATTATTGATTATTATAATTGATTATTATTATTGATTATTATAATAATAATTATTATTAGTATGTGCCTGTATGTTATGATGTATTTTCCATGACGAATTAAAAGTCAATTTCATTCAATTGTGTAAATGGATTTTATTATTTATTTTTGTCGTTAGGTATCTATTTTTTTCAGAACTTACTCGAAAGTTGACATTTGAAAATTTTGGTGTCGTTTTATTTATATGGAAGGATTTTGTAGATGTGTTCAAAATTAGTTAAGTAATTCTTGCTTGAACGGAGAAAAGATATGTGGAGTTTATTTGAGGTTTGTCGGAGTTGTAATTTTATTTTCAATTGCATTATGCGTCAGGATTCGTGGATTATTATATTAATTATGATATTTTTGAATTTTATTGTATGTTTTGTTTTTGTTGGTTTTGATAACACTTTCAGATTGATGTAAAAGTGATCTTTGAATCCTGTGAATAGCAACAATTGTTCTTTGAAATTCCTTTAGAATTGCGTCCAATGCACGTAGTATATTTGTCTCATTCGAGGGAGCTTCTGGGCGAAGATATAAATAAGCATGAAGAGAAATAACT
>OX_Smed_1.0.00205
TTCGTAATTTATTTTAAATAAAAAGCACCTCAAATCAATAAACAAATGATAAAATAAATTGATCCGTGGTGAAATCACAATTTGTGCTTGTCATAGAATAGATATTGGAGGAATATGAACATGTCCAGCGAGACCTGGATCAACCCGCAAACAATAAATTGTTCAGGTGCCAATCTCACTACGAAATATAGGGTTTTGAATATGTCTCCGGTGGTCCACATGGCTACCATGGATACGCTCATTCCTTTTGTTGATTTCTTTTTGTAATTTCTATAGAATTGCGGAGCCCCTAGCATCGATTCAAGAAATAGAGCTATGAAACCGATTCCATTTATCACAATCGAATAAGGCAACATGAAACGAGTAAACAGCAGGGATATCAATCCAAATGAAATCAAAAACATTAAATAACTACTGAAATCTGTCCAACGCCAAAAATATTGATAATCGAAATCTAGGTTGTAAATAGCTTAAAATTTCAACCAGGACCATTATCAAAGAATAACCCCAAAATGTATGCTGATCGTCAGCTTTAAGTAACTCGGGTAGTGAAACTCTCACACAAAGTCGTATTAAAATAATCATCGTTAGGATCATAACAATACTTTGAAATAAAAGAGGCAGCTCAAATGGCCGGCCATACCTTAAACGAAATTAATATTAGTAACAATCGTCATTTATTACAATGCCAATCCATAAATAATAGGCTTTGTTATCTTACCAGAAGCAAATACGAAGGATATTCGAAATTAAAAGATTTAAGCAGACGAAAGTGGAAAATCCATCACAATGTTTATTCTTGTAAATAAGAATATATTGAGGAACAAATGGAGCTATACCACCAAATATCATTAGAAATGGTGCTATAATTTTTATTAAACTCAATACTATATTTTCTTCTTGATCAAGCATTTTCAAATTTTAAATTAAAAAATTTACACGAATTAAACGAAATTACTAAATTCAAATTGGATATGTTTAAATAT
>OX_Smed_1.0.00206
ACGTGTCCGATTCATAGTTGTTCGTGACATATGTCGAGTTTCGTTTATTCCTTTCTCGTGGAGTTTTTATCTCTTTTCATTTGATCATTTCTAGTTTTTCGATCTCTCTATTTCAGGATGGTTTGGATAAGTATCTTTATATTTATTTTCAGTTCATGATGTTTGTCAATTCTCTAATCAGTTTTCCGCCATAGTGACAACAATTTCAGGTTCAATGCGACATCTCCATGCTCGAGTTTGCGAGTTTCGTAGATGACTTCTATTACCGGATGCCTGCTAGTGATAGTATGAATTGGAGTAATCAGGGTATCTGAGATACAACCGTTTATTATGAAGGAAACGTGATGGCTTAGATTATTTGGTTTTTCGATTCTCGTGAATAATGATGCTTGGTATTTTTAATGATGATCGATAGATTTTGTGTTTTGTCGTTATTATAATGATTTTTCTGATTCAGTATGGCATGATTTTGTCCTATTTATTGTTAACTAAATTTGATATTATTTATTTTTTACTTTTAATGTTAAATTAATTACACTCGAACGGTATTTGAATATGTTCCTTTAT
>OX_Smed_1.0.00207
CAATTTTGTTTTAATAATCTTAACCTAAATCCATTTTAATCAAATATATACAAATGTTTTTAGAAGAAACTCGTCGATATCATGAGGAAAAGGAAAGAATAATTGACGGTTTTTCAAAGGAACTTCAATTTCAAGGCCGAAATCATAAAGAGATAATAAACTCTGATCACAGAAAATATGAAATGCTTACAAGATACATAGAAATCACAACATTGCTGAAAGAGTGTTATGAAGATAAATTAGGGCTCCGAAAAAAAGAAATTCAATCAATGTCTGCTCCAAACGAGTTCACAGAATTTTATGAAAGATTAACTGAGATTAAAGATTACCACAAAAGAAATCCTGATGAAATAGTTGGACCACTTTCGATTGAATTTGATAAAATTGCTAAGATTAGAGATAATGCAGAAGAAGCATCAGCTCCAATTATAAATTTCACAGACGAAGAAGGCTATGGAAAATTTTTAGACATGCATGAATGCTTTCAAATTTATATAAATTTAAAAGGAATTAAAGTAATCTTTTTTCATAGATAAATACTTATTTTCTCTTAAATTAAAGTTTATTAAATTAAGGATTTAAAAAATCGCCATTTGTGTATGAGTTCATTTGCAGATTCAATGTTTC
>OX_Smed_1.0.00208
TGATTTGATTTTAAATTTTTTATCAAAATTCGAAATGGAATTAGAGGTTTGTGTTGATTCATTAATTTCTGCTAAAGCAGCTGTTAATGGTGGTTAGTTTTCTTATATTTAGAATGATTCATATTTTTGATGAGCTAATTTATTTTGGATATTATTTAGTCAATGGATTATATTTTGATTTGAATAATTTTGGAATAATATATTTGTTACACAGTCATACTAACAAACATAAATAATCAACATTCAGGTGCAGATAGACTCGAATTATGTGCTGGATTGCACTGTGATGGTCTGACTCCATCAATTGGATTTTGTCGGAAAATAAAGGAATTTTGTAGCATTCCAAGTTACGCTATAATTAGACCTCGTCCAGGAGATTTTATTTATGATAATGAAGAGTTAGACGTCATGCTTTATGACATTGATCATTTGAAAGAATATGCAGATGGATTTGTAATTGGTTGCTTGAGAGAGTAATATTTATATTTCCACAAGGAAATTGGTAGATGGGGGGTCGCAATGCCATTCCCACTGTTGCCATGATATTAGTGCATTGATAAATGCTTTCAGGTCCGGCGATATCTCAGTCGACCAGACGGGATTGCTGATTGGTAAATTTTACTATGTGACTAGTTGATAACATCATTTCCGGCACAGAGCGGATCGGCAGCTACCCAATTACATTCCACAGGGCCATCGACGCCAGCAGGAATCCTCTGATCACGATTAACAGCCTTATCCAATTGGCTAAGCAATACATGCCTCCTCATTGCCCATTCCGTGTGTTGACCAGCGGGGGTAGCCCTGCGGCATTGGAGGGGTCCGATGTGATTCGGCAGTTGGTCGGTCAGGTAGCCTCGAGCGGGATTCAGATCATGGCAGGAGGTGGAATAACCGAACTGAATGTCCAGGAGATTCTCGACAAGACAAATGTGCGGGCTATTCACGGATCTTTTAGTGTTTCGAGGAGCCAGGCGAAATGCACCGTCGTAGAAGTGGTCAGAAATGTTCGCAATATTCTCGATAAGTTTGATCGATATAAATAATCTTTTGTCTTTTCTTTTACATTGAAATAATCAATAAGTTTGACAGCATTCCCATCCGGGTAACAAAACACGAGCAGCCAGATATTTATCAACCGATTTCTAAATAACCGCAAAACTGAATTTTCTGTCGTACATGTTGATCGTGAGGATCACTGGGACAGAAATGCTAGAAAACCTTCACCGGATGAGTTCTGCATCCACTGATTGGGGACTTTATTATTATTTGGATATTTAAAGGC
>OX_Smed_1.0.00209
ATTGAAAATCGATAAATATTCTGCTCAGTTAGCAAGCAAAGAAATAGCTGTAAATCCAGCTAGGAAGTCCGCGATAAAAGATATGAAGGAATATGATCAATCAAGAAAATCAATAGTTAATGAAGAAACACCGAAAATGTCGATAAGTTATGAAAATGTTCCCGAAAATGACATTGAAAGAACTGGAATAGGAATTACAGAAGCAAATGCAGGAAGCTCAAATAAAGAACTATCTCAAAATTTTGTAGACTTGCAAATACTCAATGAAAAGTCATCTAGCCATTTCAAAACAATTAATACTAATGAGACCTCTTATAAGAAGCCGGTGCCTTTCACCCCGTTTAGGAGATTCTTAAATACAGATATTGATGAAGAAGACGAAAGTGATTCAGTTCTAATAAATTTTTCTCGTAAATCTACGCTTTCAATAAGCAGTACTCATTCAACACAAGAAAAAATCAATAAAATTGGAAGTTTTGATTTTTCAGAATCACATATTGACTTCCAGTCGACTCCGAAAGTTTCAGATACAAAAGAAAAATCAGAAATAATTAATAAGAATAAAATCTCTCGATTGAATGTTTCAGGATTCCTATCAATTTCTCATTCAACTCCAAAAATTTCAGAAGCCAAGGAAGAATCAGAAAAAATCAATAAAAATAAAATCTCATTTGAAAATGATAAAAAATCAATTTCAATTTCAGAAGTCAATAAAAACACAGAAAACATCAATAAAAATAAAATCTCATCTGAAAATGCTCAAGATCCAATTGGAATTTGTAAAGCCGATGGAAACACGGAAAAAATCAATAAAATCTCTCGACTGAATTTCTCAGGATTGCTATCTCAATCAACTCCAAAAGCTTCAGAAGTAAGTGAAAAACATGTAAAAATTAAAAGACAAGAAAAAAGCATCAAGAAATCACTTGATGATTCAAAAACAGAATTAAAGAAATCAAAACTTCAGAAAGCAAGCGATGAGAGATTACAGAAACTTCAAGTCATAATGAACTTGAAGAGATTGGCTCTGTTAAACAGTCAAAGCACGAATATTAATAAGATCGATCCAGTTACCTCGGCAACCACTTCAACTGCCTTGGTTACTGGTCCAACTCGCAAGATTACCACCCCGAATTCCTTGGTTAGCACTCCAACGTCATTGATTACTGCTCCTACGCCATTGGTTAACGCTCCAACTCCTAAGATTACAATCCAGTCGCCAGTATCGAGTGTCAAGTCCAACTGGTGGGGGGTTAATAACAAAGTCGATGATCTTTATTTAAAAACCAGCTTCACCGCTTCTCCGAAATGGAAATCAATCATCAATACGTCCTGTGAAGATCGGATGGATAAGATAAAACAAGTAATCAATCGTGGGCTTTCACAATCCAATTCTGATTGCTTGACTATTAATTATAATAATATTAGTAATAACAGTAATAGTGATTTCCCAGAATTATTGCAACCGTTTCGGCCGTTGAAAGCTTCCAAAAGTATAAATACTTCGTTGTCAATCGATTCTTGATCACATCCGGGTTATTTAATTGGCAATGTAAATTGGAATTTTATTGATCATGTACATAATGATATTTTGTCAATAAAAACTTTCTTTTCTCAAAA
>OX_Smed_1.0.00210
GAATGATGCAAAGAGATAATAAACCTGGCCATATGATGGGAAATAAAATAGAGTTTAGGTTTTTAATACCCAGTAAAGCAGCAAGTGTTATAATTGGGAAAGGAGGAGAAGAATACAAAGACTAAGATATAGTGTAATGCACGATTGTCTATTCCTGATAACCATGGTCCCGAACGAGTTTTTATTCTTGAAAGTACTATGGAAAATTGCATAAAAATTTGGCGCGAATGCGTGCCAGAATTAAAAGAATGTATGTCTGCTAATGTAGACCAACGTAGACCTGCGGGATCATTTCGAGATGACAATCCCGAAATCGATATAAGATTTCTTGTCCATGATAGCCAAGTAGGAGCAATAATAGGAAAGGGGGGAGTTAATGTTAAGAATTTACGAATGCAACATCAATTAAGTATTATAAAAGTTTTCCCAGTACCAGCGCCGAACTCTTCTGATAGATTAGTACAGATAGTTGGGAAATTTGACAAAGTTTTCGAATGCTTTCGTGTGATATATGACACCATTGAAAGTCAAACAATAAAAGGTAAAGTAGAGAATTATAATTCGGAAAATTTTGATGAGAGTCTTACGGCACAATATGGTGGCTATAATAGTCAGCATGGTGGCGGTGGCGGTGGTGGTCCTGGTTCTAATGCTGCTGGCGATAACAGAAGAACAGGCGCTCCGTTACTAGGGGCTAATGATCGTAATCTCAGGTTTAATAGTAGGCCACCACCAAATGAGCAATTTTTCCCCAAACCTGAGATAAACCGAAATATTAATAATAACTTTCCAGCAAAACCGCCAGCGAATCGATTTGATAATACTTACAATGACAATTTCATTGAGGAGCCGCCAGAAGATTTTGAGATGAAATCAGATAATTTTCCACCAAATTTCAACAGTAGTAGTAGATTACCCGTTTTTAATGAACCCAATCTCCCGGGAATTCGTAAGAGGAACTTTATCGACACTGAGCTAGATAACAGTAGGAGAGGCCGAATGAGAATGGGTAACCCAAACTCCTCCTATGAAGCCAGGAATGAACGGCCCGGCGGCGCGTTAGACAATAGAAACAAACCAAATTTCTTCGATAACCGGAATGAGGGAATGAATCGCAACCCAGTCGTAACAGCCAGTTTGCTACCGTCCAATAGTTTGCCGCCCATTGAAAAAGTCGAAGTTTCTCTTCCAAAATCGTTGATCCACGCAATCAAAGGTCCAAACGGGGAGATTCTGTCGAAAATCATCAACGAGTCTGGAGCAGAGATTTCCATTGGCGAGGAGGATTTTAATGATGAACAAAATTCTGAATCAATTTTGCATTTAACTGGAACCAAGGATCAAATAGAAGGTGCACAATATCTGATGCAAATTAGGTTAATTATTATTGATTTCATTTTTACTAATATTTTGCTTTATAATATATAATGTTGTTAATATCATTGATAATTTAGGGTGAAAAAATCGGTTCTTAACTTGTGATGTCATCATTTTTGTCATGTGTGTGTGTGTTTAATATATAATTTGTTGTATCGTTACATAAAGTTATTAGATATGTTTTCATACAATAACATTCAATAAATTATGATTTTCATTTCGCTTATTGTTAATTTTAAATATTTATATTTATTAAATGCTAATTGTTTATTTGTACATATAATAAATTTGTTTATTAGATTTC
>OX_Smed_1.0.00211
AATTTATAGAATAATTGAAACTGTTATGAATTACAAAAATTCTTCTAATATTTATTTTTAACATCTTATTGAAGATATTAATTAAATTATTATACTTGTTTAAGATAAGGCTTACGACTAAGTAACTTTTAAAAAGTAAAATGGATCAAAGTGACAGTTATTCATTGCAATTTCAAAATATTGTAAGTTTTGTTTATCTGCAAGTTCATTAATAACCTCATTTAGATATCATCTCAAGAAAATGAAATAGAAAATGACTATTTCACAAATCTTATTATATCGGATTTATGTGAAATTAAAGAATTGACAAATGTCAAAATTTGTTCCGTTTGTGGCGATAAAGCATTGGGATACAATTTCGGTGCAATCACGTGTGAATCTTGTAAAGCCTTTTTTAGAAGAAATGCTCATAAAAAATCTGTATATTTTATATGTATTCACTACATAGTTTAATTTAATAAAGCCTCCACCGTGTGTGTTTAACAAAACCTGTGAAATTTCAGTTAATACCCGACGTTTCTGTACTTATTGTCGACTAATGAAATGTTTCAAAATGCAAATAGAAAAAAGAAAATATAATTGGTCATACTAATAAAAGAAAGTACGATAAATCTTCTGATAAAGTTACAGATAAAAACATAAATTCTTCTGAATTTGTCGTTAATAATTCTTGCGTATCTTCAAGCTGCATATCTGCTTCTATGGAAGATAGATCTATCAATTCCAATTACATAAATGATGACACAACGAATTTAAAAAGTACGGATAATTCTATTCAAATCTTTCCCTCTCAAAAAAAAGAAACTATTATTCCAAATGTTTCCAATGTCAATGGTCACATAATAAATAATTCAAACTCATTTAAACCAACTGTCATAATGTCTGTTTCAAAAAAATCAAAATTGATATCAATCAATGACAAGCTGAGTCGAGAAGGCTTAGCACGTTTACTTACCGAAGAGGAGTGGGATACATTATTCTTTATACATAAGTCTTACATTGATAACTTCTTCGAATCGGGTTCTATGTCACCTAGTGCGATTGAAGATGCAAATTTAATAAATTTGATTAATTCTAGTGGGTTTCTAGTTAGAAAACTAATCAACTTTGCTAAATGCTTATCTGACTTCACGATTTTAGAACAGTCTTGTCAGATTGCTTTGCTTAAAGGTGCAGTATTGAATTCACTTATTCTTCGATCAGCCGTTGAATACAATATTGATAAAAATGTTTGGGTCACACCTCAAGGAGAAATATCATCAGAAATTATTAAGACTGCTGGATTGTACGAATTGCAGGAAGATTATGGTAGATACTGCAGATCATTTAAGAAGTTAATGGGATCGGATGAATATCTTATATCAATTACCCAGATACTTTGTCTATTTTCCTCAGATAATTTATCATTGACCGATCGCCAGTTCGTAAGTTTAATTGCTCACATTTAAAATGCAATTTACTCCATTTATTAGGTCTCAGATATTCATGATAAATATATTGTTCTTTTGAAACATTATTTAGAATCAACTCATGGTTTCATTGACAGTCGTTCGATGTTTGTTTTAATCGTTAGTAATTTAATAGATCTTCAATGCTTGACTTCTAAGCATGGTCAGATTCTTTTGCATATAGATCCCACAAATATTGACCCTTTGATGTTGGAAGTATTTAATATGAATCTTTCAAATGTAGCTAAAAAATAAGTTCTTTTCATTTAATAAAACATACAATATTAGAATATTTATTTGATTGAAATAAATAAAAAAGAGTTTCTATCAACATAAGAATTTTTTGCTCCCACAAGTAGGTTAAATAAAAATAAATGGCACTTTCTTAACATTCGTTTAATTTGAAATGCTTTTGGTTAAGAGAGCCAGCGAAGAAATAATTAGAAAGTAAGTAATTTTGTTTAATTCTACCAAATTGGAGTTTTTTGTTGTACCACCCGGACTAAGGGATGAAAGTCCTTGAACTTCTTTTGCCAAGCCTAAATAAATAAAAAATTATTTTTTATCATTCTATTTATTGCTTACCGTAAGCTTTAACTTCACAAAGTTGAAGTGCAGTTTTTCCTGTCAAGCTTATTTTTACTTTGCGTACTTCTTGCTTAATGGACAACTTGCAGCCTTTAGAACAATTTGTGCCAGTCAAAGATTTTTTAGTTTCTACAAATTTTTTATCATATATTGTTATTAGAAGCTCATTTGCTAAATTATCAGATTTTATTTCTAATTCGACAACAAATGTCGGGTTAATTAAATCCACTTCCCAAAATTTGTCTCCTGTCTCCGTACTTTTAAAGCAATTGCTGTTTTCAGATCCATCATTGGCCCAGTTCTTTTGATTAATGTTTTCAATGGATCCATAAGAAACTGGCTTATCTTTGGCAACATTTACTAAAGAATGAACCAAAAATGGGTTTAACAAAAATGGTAATAAACCAGTCACAATTGCAAGCAGAGACATATTACTCTATAATAGTCACCGTATTTTTAAATAATTTTAAATTCAA
>OX_Smed_1.0.00212
ACTTAATAATAAAATGCATTGAATAAAATCAGTAAATACATAAATTAACATAATATATAGTAAATGCAAAACCACCAATTGATCGTTTTCAATTAACCAATGAGTTGAGAGCACACACACACAGCTTGTGCGAGAATTCACCTATCAAATGATAACGGGATTGTTACATATTTATTTATCTACAATGAATGCTGTACAAAGTTTATTGGGTCTCATATTTGTTCTTGATTTAGTGATCCAGTTTCCTCCGTGTCTCTTTTGATCGATGTTAGAACAAAGTGGCCACCACTGCCACCGGTATTCTGGTCACCATCAGTAGTTACAGACGCAGTTGTAGCAACAGTAGCAATAGAGGTTTGTTGAGGATCTAATGATAAAGGAGTGGTCGAATAGATTGATGTTCCAGTGGTTCCAGTAAGCAGACCGGGTTGTAAAACCACAGTTGCAGTTTGTTGATTGGTCTGGTTTCCACCAATCGCAAATATATGAGATTGTTGTTGACCATTCAAAACGGTGCTGGATGTTGTCATTGTAGTCGCGGTTTGATTATCGCTGGAATTGGATATCATTGACTGAGGTAACATTTGAATTTGAATTGTTTGACCACCCGACAAAGAATTGTTAGAGCCAATCGGTAATTGTAAAACATACTGCACAGCTCCATGAGATTGATTTTGAACATTTGATTGATTGCCTTGAGCTTGAATTATATTAGCTCCAACTGATAAACCATTTGAATCAACTAATCCTAATTGCCCTGACGATAAAGCTTGAGTATTTAACTGAATAGTGTTTCCTCCAAATAAGTTTAAATTCCCAGTGACTTGTGTCATTGGTTGATTATGAGATGTTTCTTCTCGTTTTGTGGCAGAGCCATGACTTTTGATTTCATCTCATCAGCGACAGCCAACGTTATGTCACTGCGTTGTAATGTTCGCCGTTTATTTCGTTCAGTATGAATCCATGCTCTCAATGTGATTTCACGAATAAAAAATTCTGCTGCTTTAGCAAATAAAATTGGCGCTTCAGCGCTAATCATCATAGTTTTAACATCTTCGTCCAATTTCATTATCTTCTTAATGCGCGCTAAAGGCAAATCTTGAGATTTAAAAGTAATTTGATCTGTCTTAATTTGACTTATTTCTAATTTTGCAGTTTCCCAGAAGTTATTTAATTTATTAATCGATTCAGTATTTTCAAACATATCCATCTTAAATCATAAATTCAAT
>OX_Smed_1.0.00213
ATTGAATTTATGATTTAAGATGGATATGTTTGAAAATACTGAATCGATTAATAAATTAAATAACTTCTGGGAAACTGCAAAATTAGAAATAAGTCAAATTAAGACAGATCAAATTACTTTTAAATCTCAAGATTTGCCTTTAGCGCGCATTAAGAAGATAATGAAATTGGACGAAGATGTTAAAACTATGATGATTAGCGCTGAAGCGCCAATTTTATTTGCTAAAGCAGCACAATTTTTTATTCGTGAAATCACATTGAGAGCATGGATTCATACTGAACGAAATAAACGGCGAACATTACAACGCAGTGACATAACGTTGGCTGTCGCTGATGAGATGAAATCAAAAGTCATGGCTCTGCCACAAAACGAGAAGAAACATCTCATAATCAACCAATGACACAAGTCACTGGGAATTTAAACTTATTTGGAGGAAACACTATTCAGTTAAATACTCAAGCTTTATCGTCAGGGCAATTAGGATTAGTTGATTCAAATGGTTTATCAGTTGGAGCTAATATAATTCAAGCTCAAGGCAATCAATCAAATGTTCAAAATCAATCTCATGGAGCTGTGCAGTATGTTTTACAATTACCGTTTTTGTATTTCTAGTCAATGATATCCAATTCCAGCGATAATCAAACCGCGACTACAATGACAACATCCAGCACCGTTTTGAATGGTCAACAACAATCTCATATATTTGCGATTGGTGGAAACCAGACCAATCAACAAACTGCAACTGTGGTTTTACAACCCGGTCTGCTTACTGGAACCACTGGAACATCAATCTATTCGACCACTCCTTTATCATTAGATCCTCAACAAACCTCTATTGCTACTGTTGCTACAACTGCGTCTGTAACTACTGATGGTGACCAGAATACCGGTGGCAGTGGTGGCCACTTTGTTCTAACATCGATCAAAAGAGACACGGAGGAAACTGGATCACTAAATCAAGAACAAATATGAGACCCAATAAACTTTGTACAGCATTCATTGTAGATAAATAAATATGTAACAATCCCGTTATCATTTGATAGGTGAATTCTCGCACAAGCTGTGTGTGTGTGCTCTCAACTCATTGGTTAATTGAAAACGATCAATTGGTGGTTTTGCATTTACTATATATTATGTTAATTTATGTATTTACTGATTTTATTCAATGCATTTTATTATTAAGT
>OX_Smed_1.0.00214
CCACTGCCTATCTAGCACTACACGTCAAAGGGTGAGAGATATTGTCGCGTTGGCAGTTGTTGATTGGACCAGCTCCGACATTCGCTATTATCGATTCGCTAGAGTTTTTTTTCTCTATCTTCGCCCACATGTCCGTGGTGTGTTGTTTCTACAGGGGAAATCTCTTCTATCCTTCTGAGAAACCATTCTGAGTGTGCAGTGGTGGAACGTGTGTATGTCGATTCCAATCGAAATTTTAACTGATTTTTATTGTTTCAAGTGTCGACTTCTATTCTCTGGGCCATTCGTTAACTTATGTAAGGGCCTATTGGTTCGCCGGCTCGCTCTCAACACCGGCTCACCCAGCTATTCTGTCGTGACCTTGCTAGTGGGGTTTCTCCTCCGATCAACTATTATGTCAGCATGCTATTGAAGTGGATCCTTAGGCCCTAGTTGGCCGACTTCTTGTTTCCGCGAGTTGAAGATGGATTTCCAATCATCGCCTAATAATTTTGGTGAGTTTACATTAATAAAATGCATGTTTGGACTTGTTTTGATTTTCTTGCATAGTTGTGGTATGTTTGCGATATATATTTATTTTCATCGGGCAGTGCTTTAGTCGGCAGCAAAATCGTCCTGAAC
>OX_Smed_1.0.00215
ATTAAACGGAAAATATCAAAGTTAAGCTAATCACTTATAACGTTGGAGATAAAAGTGCAGATCAATCCAAACCAGATGAATTGTTTAATTTTGTTCAATTGAGAAAATTCGATTTCATATTTATTGGACTTCAAGAAGTTGTCCAGGACACTTCATGGACTGCATTGATCAAGAAATGCTTTGGCGAACACAACTATGTTCTGGTAAAAGTAAGAAATATTTGGGCAATTTGGCTGTATTTATTGGCAAAACGTTCACGACTGCCACACGTGGACAGTGTGGAATCTGAGGTGACCGCTTCGGGCTATGCCGGAGTCTTGGGCAACAAGGGTGGCGTTTCCATTCGGTTCAAGTATCACGAAATAAGCATCATTGGAGTGAATGGGCATTTTACTCCCCACGAAGAAGGATTCAAAGATCGATTGAATGATTACCTAGATATCGTGACAGGCCAATCGTTCCGTGATGACGAAGTGAACAATATTCTCGATCATGACGTCATTTTCTGGATGGGCGATCTCAACTTCAGGATTGAAAATCTGTCGAAAGAAGAAATTGAAAATGCGATCAAAGAGAAATCATTTTCAGTGCTGACGGATCACGATCAGCTTAACAAGGCAGTTAAGCACCACAATGTGTTCAAGGGATTCAAGGAAGGTGAGCTCAATTTCGCTCCAACGTTCAAGTTTGATGACGACTGCGACACGTACGACACTAGGTAAGCGGTGATTGGTTAGTTTGTTTTGACGCTGCAATCAATAATCTGTACTTACAATCTGTACTACAAACTATCTGTATTTGTGTGCAGTGATCTCCATATATTGATTTATTGCACTGATGATTATGGAGCTCATATGCAGTGGTGCTGTGCTTGGTCAGTTTCTCATTCTCTGCTAGTCACAGCACCGTGAGAAATTGATCTGACTTACTAATTAAATCGATATATTTTAATACTGATAATTATTTATTATATTTATTAATATTGTTTATTGATTATGTATTTTTAATT
>OX_Smed_1.0.00216
AACGCCTTTTGTAAATAGCCTCCTAAGAAATATTTAAACATAATAGTGCATGGCATTGGACATAGATCTGGACGTTTTTCGAAACAGATTGGCTGACTGTAAAGATCGATCACAGAATTTGCATTTTGGCGTTTCATCAAAATCACTAAAAGTTGAAGAACACCGACAACAATTAATTTTACAAGAACTGCTAGAATTGGAAAACAACTTAAAATATAAAGTACTTACAAATAATTTTCTCAACAACTTTTACCACTCTCGTTTACAGGATGATAGAACAAATCGAACAGCTGCACAGATTTTGGACATAAAAGTTTGTTGAATTAATTGAAGAACAATATTTATATTACAATTTTAATATAGGATGAAGTGGAGTCCGGCATTTCATCGCTGAAATATTTAGGAGGAATTTCCAATTTAGAAAATCTTTATTCGGAATTAACGGGAAATATTGGGGCATGTGCATTGCACCAAAGTGTAAATCAAAATTTTTCAGAAAATATGCTAGTGAACAAGTCTTTGTCAAACAATGTAAATGACTGTTGGAATTATATTACAAAATTGGCATATCTATCACAAGTTCATTTACGGAATGCTTCACAATACCATCAATTTCATCATGATATCAATGAAATTTCAGCATTGTTGAAAAAGCGTTGGAAAGTTATTTCTAATCAGATAGCGAATTT
>OX_Smed_1.0.00217
AAATTCGCTATCTGATTAGAAATAACTTTCCAACGCTTTTTCAACAATGCTGAAATTTCATTGATATCATGATGAAATTGATGGTATTGTGAAGCATTCCGTAAATGAACTTGTGATAGATATGCCAATTTTGTAATATAATTCCAACAGTCATTTACATTGTTTGACAAAGACTTGTTCACTAGCATATTTTCTGAAAAATTTTGATTTACACTTTGGTGCAATGCACATGCCCCAATATTTCCCGTTAATTCAGAATAAAGATTTTCTAAATTGGAAATTCCTCCTAAATATTTCAGCGATGAAATGCCGGACTCCACTTCATCCTATATTAAAATTGTAATATAAATATTGTTCTTCAATTAATTCAACAAACTTTTATGTCCAAAATCTGTGCAGCTGTTCGATTTGTTCTATCATCCTGTAAACGAGAGTGGTAAAAGTTGTTGAGAAAATTATTTGTAAGTACTTTATATTTTAAGTTGTTTTCCAATTCTAGCAGTTCTTGTAAAATTAATTGTTGTCGGTGTTCTTCAACTTTTAGTGATTTTGATGAAACGCCAAAATGCAAATTCTGTGATCGATCCTTCATGGAAAACAATTAATTGAAAATAGAAAAACAAAATTGATTATGCATACTTTACAGTCAGCCAATCTGTTTCGAAAAACGTCCAGATCTATGTCCAATGCCATGCACTATTATGCTAGAAATGTAACAGAATCAAATAAATTTCACTAAGGATTTTCCGTTTAGACTTACTTTAAATATTTCTTAGGAGGCTATTTACAAAAGGCGTTGTTGTGGTTTAATAGATTGAAAAAAAGTCAATCAAATTGAAAATTGAGTTGATATTGACTGAAACTGACTTTTTATAATTGACAAATGTGCACACTGGGTGAATGAGTACGGATTGTTTGATTTGGAATGAAGCTGAATTACAACAACGACTAGAGTTCTATGATCAAAATAGTATCGATCAGTGCCGTAGGTGCTGTGCTTGTGTAAATAGTTGATCGTGTACATCGCATTCTTAATTAGTTGATGTGAATTGTAGAAATTCAGTACAAAAATACAATATACAAGTATTTA
>OX_Smed_1.0.00218
GATTCAAATTGTTTTAATTGAAAATCATAATTCAGTATCAGAGTAAACATGCCAATTTACTCCTGTGTGGATAACTGTGTTATTCTTATTGTTTTTTAATTCTAAATGTTTTTAATTAAATTCAGAACCACAGTAAAAACGGCAATTTACGCGTATATCGATCAATTTGTTATTGTCAGTAATTTACCTTAAAAAACTTTACAAATCACCATTTACCAAAATAATAAACAATTCTTTCTTAATTTTCTTATAAAGCAGCTAATATTTTAATAATTAAATTTATTGATTTGTTGAGGTCTGTAAATTAAAATTAAAAATTTAAATAAAATTTAGGATAATAATTCAAATGGAAAGTAAGCGAAGAAAAAAGGCAAATAAAAGCGGGATCGTGCACAGAATTAATAGTAAAGGAAAGTGCGATGGAAACAGTATTAGAAAATGCAAAAAGCAATTACGAAAGGCGAGAATCCGGAAATCCGAGAAAAATCAATAAATGGAAAAATCATCGAAATCGAATGGGAAAAACGGGACAGTTATAGATTAGCTAATGGTCAACAAGATGACGGTTAGGGATTTATCAGAAAAGGGTTAGAAAGGGGTGAAAAACATTCAAATGTTGATGCTTTGCGAATGAAGAGTGATATAAAAAAAATTACTATCATTTAATTTCAGAGAATGCAAGAAGCCTCGGAGATGTCATGCAAAGAGTGTAAAACAAGTACGCAAGAACTAAAGCAAAAGTTTCGTAGCATGCAGGGCAGAATAACAGATTTGGAGAAAGAAAACTTCCGTCTGAAAAGGCGGTTGGACCGTTTGGAAATCTTATTGTTTCAACACGAGGCCGATTTCGCGATGTTTCGAATGAGAGTAGAAGAAATAGAGGAATCGGAAGACGATGGTGAGATAAATCAATTAGACTAAAAAAAATAAAGTATTTAAACGGACCCAGTTAGTGTTTTTCTGTCCTCGAAA
>OX_Smed_1.0.00219
TGAACATTATTATTTTATAAATATGTTAATGAGCATTATTATTTTTAATTTATTATTAATTTATAAGAGTATTTTAATGAGTATAAGTTAATAATATGTAAAGTAAATAATATAATACTTTAAATATTATTAATTTATAATAGAAATATATGATTTGAAATATGAATAGAAATATTTGATTTGTAATCAGAATATTAATTTTATAATAGAAATATATGATTTGAAATAATGAATATTAATTTTTATAAATTATTTACGGTATGTTATTCAAACATGTGATTTATAATAGAAATAACGGATTTATAATACGAATTGAAATATTAATTTTAACATATTTACATAATTATCATCATTTATATATTATTATTTGATTCATATATGATTTAAATAATAATAAACATTTGATAATAATTACATATTTATCAGGTCGATTGTATAAAAACTATTGCCAATCTGGAATTGGTCATAACTCGAAATGCCATACGACTATGGAAAGTTACTACGGTCATAGATTCTATGGCATCGACTTTTTTATTTGCCCTAAATGCGATACAGCCCAAGACATTGAATATCTAGAGTTTTATAAGAAACACTCTAGCCATTTAAATCAATTTAAAATTAATAAAAAGGCATTATTTCAAATGATTAATGCGAAAAATGTTAATAATAATAATAATAATAACACAAATACTACG
>OX_Smed_1.0.00220
GTGACGAGTGGGGCAAGCAGCCCATTCATTATGCCTGTTATAGAGCCTATCCAGAAATGTTTCAGATATTGATCGATAATCAATGTGACATCGATGCTCGTGATGAGACTGGTTTCTCAGCTTTTGATTATGCAAAGCTTGAATCAGGTAATGTGGAATTACTCGATTTTCAGTCAAATCGCCAACCAATGAAATACATTGAATCGCCTGATCAAGGAAGAAATCTCGAAGCATTTGACAAATCGGATGAAATCGGTCAGTCTCATTTGTTAGCAGGAAAGAATAAAGAAATGGACTAATCGATATGATAATTTACATTGAAATTCTTTGTTGTTATTTTGTAATTTTTATTAATTATTGATAAGTATTATTGATCGGCAATAATTTGAGAAAAAACACAAGTATTGCCTATTTACACAGCACACATTTATACAGTGATGAAAATATCAATAAGGACAGACCGCACCTTGGCTCAACAGAAATATATTTTTAGTTTAAATGAATAAATTTTAAAAGGGTGAAAAAAAAAAAAAAAAAATGGCGA
>OX_Smed_1.0.00221
CAATTAAATTAAGGGCTTTATAATTACTTAGAGATTCGTCGTATAATCAAACCCACGTGGTATAAGTACGAATTTGTGTATGTACCGATTTAAAAGTTAAGTGTGTGGAGATGATAGACTATGTTACTACCAGACATATTATAATCAGTTTTTAAAAGAAAATTCATGCGATAAACATTTTCACGACATTCAGTTATTCAAATTAAAAGGCAGTTAGTGTGGTATAAAATCGGCCCTTTGAGTAATTTTAAACTTAAATATTTTTTTGCTATTAAAAATCAGATTTTTAATTTTTTGGTCATTGATTTAAATAAAGTTGAATAATTTTTATAAATTATTTAATTTTGATTTAATATTTTATTATTTAATTTATTATTAAAATGCTATTTTTAATTTAAAAACGTAATTTTCTATAATATAATTTTTAATTATTTTTAAAATTTTCATTATTTATAAATTATAATTCAGAATGACCATGAAGTAAAAAAATAACAGAAAAAATAAAAATTGAAGAACAATTCTGGTACCCTAAAAATGAATTTCCGGAATTGTAATTTTTTTGCAAATTTGGATATCTCTGTGAAGAAACATTTTCAATTACGAATTTTATAAAAAGTACCGTAATTATCCAATATAAGACGCATCATTAAAAATTGACTGAATTCAAGAAAATATAAGTAACCCAAATATAAGACGCATGTATAATTATTACCTTACATTAAATTTATTATTAAATTTATTTTTTGTTTAAAATTAAAATTTCAGTTACCTAAATTCAAATTTAAATTTTTATTTCCCTATAATGTCTTCAAAACGCTGCAGTTATACGACAGGTTTCAAATTGAAGGTAATTGAAGCAGCCGAACGTATCGGAAATAGAGGAGCATCTAGAGAATATGGACTCAGTGAAGCTAATGTAAGGCGTTGGAGAAAAAATAAAAATACTTTAAAAGAGTGCAGATCCTCTACAAAGGCCTCTGGCAGAGGTAGGAAATTATTTTTTCCTGATGTGGAGATAAAATTAGTTGAATATGTTCATGAAAGGCGATTTTCAGGTTCCTCAATATCCACTGTAGAAGTTAGGTTGAAGGCTTTAGAGTTAGTCAAGGAGATGTATCCTGGTTCAATATTTAAAGCCTCAGCGCGCTGGTGCCAGCTTTTCATGAAAAGGAATGATATTTCTATAAGAAAAAGGACTTCAATTGCACAGCGACTGCCGGATGATGTAGAAAATAAGCTGCTCGACTATCAGAAATATATAATAAATTTAAGGAAAAGGCATGAATATCCAATTAGTTGCATAGGGAATGGGGATCAGACCCCACTAAGTTTTGATATACCTTCATTTCAGACATTGGATTTCAAAGGAGTCAAGTCTGTACCTATTAANNNNNNNNNNNNNNNNNNNNNNNNNNNNNNNGTCTGTACCTATTAAAACTACAGGCAACGAAAAGAATCGGTTTACAGTTATGTTGGGAGCTTATGGGGATGGCAAGAAGATGCCACCTTATGTAATTTTTAAAAGAAAGTCTTTACCAAAGAANNNNNNNNNNNNNNNNNNNNNNNNNNNNNNNNNNNNNNNNNNNNNNNNNNNNNNNNNNNNNNNNNNNNNNNNNNNNNNNNAAAGATGAATTTCGAAATTCAAGGAGGTTACTGGTATTAGACGCATTTAGATGCCACCGTATGCCATGCGTAAAGGAAATTTTGGCAAAAAACAAAACAGATCTTGTGATTATTCCTGGAGGGATGACCGGGCAACTTCAAGTTATGGATGTAGTTTGCAATAGGCCATTTGGCCATTTAAGCAAGAGATGCGAAAGAGATGGAATGAGTGGTTTTTTTCTGGTGCTCCATCATTTACTGCTTCTGGAAACAGAAGAAAGGTTGGTTTAGAAACTATTTGCAAATGGATTCAACTATCATGGGATGCAGTTAGTGAGGCAATTATTATCAAAGGGTTCAAGAAATGTTGTTTGAGTAATGCTATGGATGGATCAGAAGACGATATTATTTGGCAGGACGATATATCTGATGTAGGGAATGAGGAAGATGATATTGATGATATGGAAAATGAATTAATGTTTGGAGAAGTGGACGAGTCCATTGAGATTGAGAATTTGATGGAAAGTGAAGATGAAAATAATGGTCTCTGTAATAAAAAAAACATTCTGTAACTAAAAATAAACATTTTGTATTAATTTATACTTTATTTCCCTTGCCCATACCGGTTTTTCAGAAAATTTTCTGAGTAGGAAAAAATATTTCCTGTTATACCCATGTATAAGACGCACCACGATTATCATCCCCAAAAGTGATGAAAAAAAAGCGTCTTATATTCGGATAATTACGGTAAT
>OX_Smed_1.0.00222
AGAAATTTGGATTTGTAGTAAATGTGGAAAGGAGAATCGAAAAGAGAATGATAAATGTGATAGAAAGAATTGTTACCAATCCAAGTTGAATGCGAGGTCGAAAGAGATTACAAATCATAAAGAAATAATTACCAATCAGAAGGAAGAATTACAACAAAATGACAATGAAATAATATTAAATTCAAATCAATGGCGATGTGAAAAATGCACTTTAATCAATAACAACAATGTTTTTCAATGTTCAGCATGTAATTGGGAACGGAAACTCGATTGTTGGCAGTGTTGGAATGGGGATTGCGAGGCAATGAATAAAGGCGTGAATATATTTTGTCAGAAATGCAAATTAGACCGAAATCCGCCCGATCCTAAAACGAAACTTGTTAAAAGTTACGCAGGAGGTGAAATGAAAGAGATCTGGATTTGCAGTAAATGTAAAAAGAAGAATAAAAAGGAGGATGCTAAATGTGCTGGAAATAATTGTGACGCATTTAAATTCTATGACGGAACAAATTCCACCAATAAAGATAATGATAGGGTGGCAGTTACGCAACATAATACCAATTACGATAAAGGTCAAAATGCAAATAATATTAATAATGAGAATCTATCGAATGGAAATTCATGGAAATGTTGGTTTGCGAACTGTAAACAATTAAACATTGCTGGAGAGGAATTCTGTAAGAATTGCAAATTACATAGATACGGAACACCGGATCCGGGCGCCCTGGTGAAAGTGAGAAATAAGAACGGTGATGTTGATGATATGTGGGTATGCCACAAGTGCTTTAAGTATAATGAACTGACGGATGCGCAATGCCGCGGTAAATCCTGCAAATTATGGCGTTTTGGCCATTTTTAATTCTGTCATATTTCCTAAATATTATGCTGGTAATTTTATGAAAATGATTTCATTTCTTTATAAATTTAATTGCTATTGAAATACATTTGTTAGTCTCCAGGCCCTGAAAATCCTGGGTCATTGATCTGGCAGCTGAATCACTGAGTTTATCAGACTTTATTCTTGCCGTGCATTGTTATGCGTTTTATTTAATGAAGAAACTTTATATTGATCTGTTCTCCTTAGGTACACATGAGCTCGTTATTTCGTGATATAGGCGGTCTTTATGTTGTTACCCGTTCTGGATGCTTTAAATATTGCTTGCATTTCCTGGAAATGGCTAGTTAACCGCAAAATTGAACTGCTTCTTGGCAAATTATAATTTCAAAA
>OX_Smed_1.0.00223
CTGGTTTATGTGCACTACAGTGGAAAAAAAATTTACCGTTAAAAACTATTGTTACTGCTGTGGACATGAAAGATGATAGTATTGAAAGAATCAGAGTAAATTGCAAAATGAATGACATTGGTGTAGTTACTAATACAATTTCTAATCTAAAAGATGATATTAATGAATATAATAATTCTATAACAGTGATAAAGTCTAATGTTAATGTCATTATGCATTTGAAATCATTTGATTTCATTCACATGGATCCGTTTGGTAGTACATCTCCCTATTTAGATTCCGCATTTAAAAATCTTCGCAACAATGGTATTCTTGTTTTAACTTCAACTGATATTGCGTCATTATTAACGAGAAATCCAAATACCGTGTTGAGAAATTACGGCGCTAAAGTATTGAAAACTGAATATGTTAAGGAATTGGCTATTCGTACGGTTATTGCTGGAGCAGCTCGATCTGCAGCAAAATGCAATAAAGGTTTCAAAGTAATTTTATCTGTCACAGATAGAAATTACATTTTTATAGCGTTGGAGATCAAAAGGGGGAGCAGTTTTGCTAACGATACCCTGTTGAAAGTAAGTGAATTGTTGCATTGCCGTATTTGCGAGGAGCGGGCTTGGTATCCCTCGGATAAACTGGCACCTATTGTCGACCCGTATGCCAATCTATTGCAATGCAATTGTCACGAAACCACCGCAGGGAAAACCGGTGTCAAGCTTGGCCCATTCTGGAACGGAAGCCTCTGTGATTATGACTTGGTTGAGAAAATTATCAATGGGGAAAATTTCCAACATCGATCGAAAGAATTTCAATCGATAATGCGATTGATTTACGGCGAAATCACCGCATTTAAAGTCGAATGTGAATCTGTTAATGAGCGCCCGGATTTTGAAATTCCCAGTTTTTATTATTTTTTAAAAAATATGAATGTCGGAAATCGATGGCCAAAGTTTCCTCGCGGTTTTTTGTTTTAATTATTGATTATTTGTAGATTTGAAAAGGTTATAACTTTCATCCGATCTCAAGGATTTCTCGCCTCTCGGACACAATTTGACCCAGATGCTATCAGAACAAACGCGACGCTCGGGCAGATGAAGGAGATTATTTATAAAATGATCAATAATAAATGAATTCGTTTTTTTTAAATCGATATATTATTTATTAAATCAATGTTTTTTCGGTGCATCAAATTGAATAATAATAAAGTAGAATTTTTTTGTATG
>OX_Smed_1.0.00224
TTAAAATAAAATAATAAATATTATAAATAATCGAGCTCATTTAAATAAAAATATTATAAAAATCGAGCTCATTAAAACAAATAAAAAATATTATAAAAATCGAGCTCATTTAAATAAAAATATTATAAAAATCGAGCTCATTAAAACAAATAAAAAATATTATAAAAATCGAGCTCATTTAAATAAAAATATTATAAAAATCGAGCTCATTAAAACAAAAAATAATTAATATTATAAAATTCGAGCTCATTTAAACAAAAAATAATAAATATTATAAAAATCGAGCTCATTTAAACAAAAAATATTATAAAAATCGAGCTCATTAAAACAAAAAATAATTAATATTATAAAATTCGAGCTCATTTAAACAAAAAATAATAAATATTATAAAATTCGAGCTCATTTAAACAAAAAATATTATAAAAATCGAGCTCATTAAAACAAAAAATAATTAATATTATAAAATTCGAGCTCATTTAAACAAAAAATAATAAATATTATAAAAATCGAGCTCATTTAAACAAAAAATAATAAATATTATAAAAATCGAGCTCATTAAAACAAAAAATAATAAATATTATAAAAATCGAGCTCATTTAATCAAAAATGATTAATAAAACGCCTCATTTACTACTGATCAGTGTGGTGATCCATTCGGTGTCGAATCTATACGATCTGGTGTTGTCAGATATCGCAGACAAAGATCGCAATTTGCACAAACGAAAGTTGGTAAATCTGCATTTTCCGATTGGCTGGCAATTGAGATAAATATTTCCCGATTTAGACAGCCAATCTCGTCAATGATTTTTGCTACAAATGCGCTGATTACCAAGCCGGCAATCAGCATATTTCCCATGCTGATTGTGGCGGTCCTCAGCTATAACGGTTACCGGGGCGCCATTAAGGACCTCGCATCGATTAATGCATCCGACATGAAGGATATCCGGATCTCTGAGGTCATTTTCAATTTGGCGTGTGGGGTTCCTTTTGTCGTTGCGATTCTCCAGCTGCTCTCCTGGTCTCGCTTCTCGATCAGAACCAGTCACAAACACCCGATCACTACTTATTCAAATGATCCGGTTTTGCATTGATCTATCTGTCTTTATATTTATTGATCTGTGTATATTTTTATTTATTGATATCGATTTTAAAATTCTTTTGACTTGCATTATGTTTTTTCATGTTTGATCTCATATTTATTTTTCAATGGTTCGGTATTGATCAATAATCAATCGTTTATTGATTTCTGTTCTATCAGGAATTGATTAAGGGCAATTTGGTATTGATGGTGTTGCTTTCAGGTATTGATTAATGTGCAATCAGGTATTGATTAATAATCAGTCAGGTATTAATTAATAATCAATCGTTTATTGATTACTGTATAATCAGAAATTGATTAATAATCAATCGTTTATTGATAAATGTGCAATCAGGTATTGATTAATAATCAACCTTGATGGTGTTGCTTTCAGGTATTGACTAATGTTAGACTATATAATGAATGAGTTGTATTAGCGACAGCACTTAATATATTTATTGAATCCA
>OX_Smed_1.0.00225
TTAAAATAAAATAATAAATATTATAAATAATCGAGCTCATTTAAATAAAAATATTATAAAAATCGAGCTCATTAAAACAAATAAAAAATATTATAAAAATCGAGCTCATTTAAATAAAAATATTATAAAAATCGAGCTCATTAAAACAAATAAAAAATATTATAAAAATCGAGCTCATTTAAATAAAAATATTATAAAAATCGAGCTCATTAAAACAAAAAATAATTAATATTATAAAATTCGAGCTCATTTAAACAAAAAATAATAAATATTATAAAAATCGAGCTCATTTAAACAAAAAATATTATAAAAATCGAGCTCATTAAAACAAAAAATAATTAATATTATAAAATTCGAGCTCATTTAAACAAAAAATAATAAATATTATAAAATTCGAGCTCATTTAAACAAAAAATATTATAAAAATCGAGCTCATTAAAACAAAAAATAATTAATATTATAAAATTCGAGCTCATTTAAACAAAAAATAATAAATATTATAAAAATCGAGCTCATTTAAACAAAAAATAATAAATATTATAAAAATCGAGCTCATTAAAACAAAAAATAATAAATATTATAAAAATCGAGCTCATTTAATCAAAAATGATTAATAAAACGCCTCATTTACTACTGATCAGTGTGGTGATCCATTCGGTGTCGAATCTATACGATCTGGTGTTGTCAGATATCGCAGACAAAGATCGCAATTTGCACAAACGAAAACAGCCAATCTCGTCAATGATTTTTGCTACAAATGCGCTGATTACCAAGCCGGCAATCAGCATATTTCCCATGCTGATTGTGGCGGTCCTCAGCTATAACGGTTACCGGGGCGCCATTAAGGACCTCGCATCGATTAATGCATCCGACATGAAGGATATCCGGATCTCTGAGGTCATTTTCAATTTGGCGTGTGGGGTTCCTTTTGTCGTTGCGATTCTCCAGCTGCTCTCCTGGTCTCGCTTCTCGATCAGAACCAGTCACAAACACCCGATCACTACTTATTCAAATGATCCGGTTTTGCATTGATCTATCTGTCTTTATATTTATTGATCTGTGTATATTTTTATTTATTGATATCGATTTTAAAATTCTTTTGACTTGCATTATGTTTTTTCATGTTTGATCTCATATTTATTTTTCAATGGTTCGGTATTGATCAATAATCAATCGTTTATTGATTTCTGTTCTATCAGGAATTGATTAAGGGCAATTTGGTATTGATGGTGTTGCTTTCAGGTATTGATTAATGTGCAATCAGGTATTGATTAATAATCAGTCAGGTATTAATTAATAATCAATCGTTTATTGATTACTGTATAATCAGAAATTGATTAATAATCAATCGTTTATTGATAAATGTGCAATCAGGTATTGATTAATAATCAACCTTGATGGTGTTGCTTTCAGGTATTGACTAATGTTAGACTATATAATGAATGAGTTGTATTAGCGACAGCACTTAATATATTTATTGAATCCA
>OX_Smed_1.0.00226
TAATTTTTAAAATTTATCATTAGGAATAAGAAATTAAATATTTTCTATGACAATCGTAGTTAATGAAAATGAAGTTCAAAAGCAGATTGAAAACATGACTGCTCTTATAGATTTGGAAGCAAATGAAAAAGTAGAAGAAATTGAAGCCAAAACAGAGGAAGAATTTCAAATAGAAAAAAATAAAATTGTTCAAGAACAACGTACTAAAATTGAAGAATATTACAAAAAGAAAGAAAATCAAATAAAATTAGCAAAACACATTCAAAATTCTAATTTGATGAATAATGCCAAATTGAAGATTTTATCAAAAAAGCAAGAACATATTAAAAAATTATTGGAAGCGTCAAAATATAAGCTAGGTTTAATAAGTAAAGATGAAGGAATTTATAAAGAAACTTTAAAACAATTAATAAGTCAAAGTTTGCTTCAATTGTTAGAAAAAGATGTCCTCATACGTTGCCATGCCAAAGATGTTGACATTATTAATCAAATTTTACCCGAGGTTCTCGCAAGCTATCAAAAAACTACCAAAAGAACCGTCAATGTTGTAATTGATCGCGAAAATCATTTAAATAATATAATGGGAGGAGTAGAAGTGTCGACAATCAATGGGAAAATTCGAGTTGTGAATACGTTGGATAGTCGGCTAGATTTGATGAGCAGCCAGATGATTCCTGAATTGCGGGAAATATTATTTGGATTCAATACTAACCGGAAATTCGCTGATTAAGACTGATCTAGAATTTTACTTTGAAATATGAAAAAAATGCATAATATTTGTAATCGTTAAAATAAAATTTTCGAATTG
>OX_Smed_1.0.00227
GTATCAAACAAAATATTTTGAAAATATGTTTATTCTGAATTCCTGGAGTTGAAATTATTCACTAATGTAAGTATAGTATAATTTATTTTTTATTCTTCACTATATGATGATATTTATCTGTCAATCCTATGAGTTATGATTTAAATTTCTTTCTGAAAAAAATAAATATTATACTTTAAATTATTTTACAAAATAATTTAATAATCTTTTCTAGATTTATTATGATACTCTGAATTGAATCGAATCTAGTAAATTATGAATCGATATGGATTTCGATAGCTTAAATCAAATAAAGTTGGACGAAAGGGCTTATGTCGACTGGAGTTTTTAGATCAGGTTAATCCCAAAGAACTGTTTAGATATATTCATTCAATAATTGAGGAATTGTTATTTTAAATAAAGTTTTGTTTTCAATTT
>OX_Smed_1.0.00228
AAGTTCAAAAATTTTTTATTAATAATTGAAAATAAATCTAACAAATTATTTGTTATTACACATTCAATATTACAGATGCATGAGTTTGTGAAATTGTATTTGGAAATATCTTTTTAATGATTTCGGTAAATGTTTCATATCTTCATAGCCACAATTTTTGATCATTTCATGGACACAAATATCTTGAAGAGATTTTACTTTGTTCTGAAGAATTAAATACTGATATTTAAAAAAAGAACAATTAAATTTTCAATAATGCAATTTCTGTAAATTGTGTCTGATCAAGACAGATTAGAAATCATTTAGGTTATTTAATCATTTATAGGCTTTATTCAGCACTTCGTGATTTAAATAAATATTTAGTTTGAGGAAGTCTTACAAAAATATTAAAGATGTATTAGTTTATAACCAGGCCGTATGGCCTGCCTGGTTCAGGTTGGTTAATTACTGACTCTGCGATTTTTATCCAATGGAAATATTGTAGAATCAACTAGCGAATAGAAATTATTATAAATTGTACCAAANNNAGCTCAATAAATTGGTTGCTAGTGCCCCCTAAATTTCGCAAAAACGGCAATCACCTGTTGAAATCAAAATCCCATGCGATAAAATTAATATATATTTCTAATTCTTCCTTGGTTCACAAAATAATTATTTTAATCCTCGGACTCACTTTCAGAGTCTTTGCCAATTTCTAATGCCGATTTATGTAATTTTCAAATTCCAAGAAAATTCAACTTGTTTAACTTTCTTTCTGTTGAAAATGTGAACTTTTACTTTAATTAATTCAAATTTTCCCGGATCACCATCATTTTTTCTATTTCCATCCTAATTTAAAACTTTTAATATCGATTTTCTGATATTGTACATTTCAGTGTTTCTCAATCACTCACGTACCTTTTCACAATTACTTTCATNTTACGTTAATTTTTNCCATCAATTCTCCACATAACCGCGATTTAGCACTTCAGTTCCATAGGATTTTCCTTTTCNTNAAGTTTATCAGAATATCGTACANTTTTATTAAGTAAGTAACTGAAATCATATGGATATGCCATACTGTGATTGATAATTGTTGTTTCTATATCTTCTCCAATTTTAAGACTTCCTTATTATAAAATTTTGTATTGAATACCTTTCTGGTTAAGTTTTGTCTGGTAAAGCTCTGTAAAAGAAGCCAGTCTCATCTACGTTAAAAATGTTTCTTGCTTCATATGACTCAATGATTATTTCTAGATAACTCTTTCTCTCTCTTTAACAAAATCGCCAGTTGCTACCTCTCCACTGATGACCTTATATGCTTTAATATTATTTCTTATCATTCGTTTTGAAAACTATCTTTCACAAGCGAAAGAAATTACAGCGGAATCTATTCTGATTTCCTCCGCTATGCATAACGATTTCTTTTGTAATAATTGTTCTATTGTCGAATTTTCATACATTCTGGCTGTACAAAACCGCCTGTAAAGTATAATATTCATGTCATATATCGTCTATTACACCCTTTAATATTTTCACACATTAAAAAAGGTCTGCAACCTTTCCAATATTGTATCCCTCTTTAA
>OX_Smed_1.0.00229
TTATTGTATTTTATTTGAGGAAAAAATGTAAATTTGTTTACAAACTGAATTTAATTTCTTTATTAAGCAGAGATTGGAAACTCGGGTCGTTGTTGATGATGGAGGAAAAAAAAATTCACCAATTCCTCTACAACAATGTCATTTATTTCCGGCATCTTTCTCCTTTGACGATTTTGAGGAGACAAGATAACTTGCCATAAATTCAAACCCCAAATTCCATTTTGATAAACATTGTTACGTGATGTTGGTAATATTTGACACTGTGACGCAATAGTGTCGGTGGCGGGACCGTGTTGCGCCAGTGAGGAGGGATTGAGCCATCGAGCCAGTAACACAAAGCATAAATATGATAAAACATGAAATAGCCGGATTAATGTTATGAAAGTATTTTCCAATCGGTAAGCAGTTCTGAATAAAATATTAAATTAATATAAAACAATCGGAATAAAATATTAAATTAATATAAAACAATTCAATAATGAACTTGAAAAAAAAAATTTTTCAATAAGCGATATTTGCAATGATATTTTAAACAATTCAATAATGAACTTGAACAAAATTTCAACAAGCGATATTTGCAATGATATTTTCTGTGCGTTAATATAAATGAGGCTGCCTGTTGAGAAATACACAATACACATACACACACATGTAAAGTTTATTCTGCTTCTCTTCGCTGCATTCTGCAGAAATGTCAGAGGGTTTTGAGTCGCATGTCGAGTTGGAAATTTGTTGTGTGTGAAATCCGGCGCCAGACAATTTCCTGTTGGTGGTTTTTGGTAATAATTGGAATGGCGTCGTTGATATTATGGCTCGCTGATTTGACTTTCACCTGCATTTATTAATAGAAGTTAATTATCAAATGCATTTGTATTTGATTGTTTTTCATTGGTATCTTTCATAAACGTAATGTTATATTGAGCCATGAATTGAATTTGTTAAAATCAATAATATAAACAACAAAGCTCAGATTTTTAATCTAGGTTTT
>OX_Smed_1.0.00230
AAAAAATAATATATAGTAAAAAACAATTCAATAAACATTTAAATAAAAATACGTAATAGAGAAAATACATTAAACATAAAAGTCCAAATCTTCCAAATTATCAATCAGCAATCCATTTCTGTCAGCGGTCCTGGGTGACGTTATAGATACCATTGTATTATTTGTTACATCATAACAGTTGTAAGCATTCACATCCAAACTTTCATTTTCAACAGATTTTTTTAATATAATTTTAGATTCTTCGATTTTACTCTTATTAATTACAATAAATGCACTATCATCGTGACTGGGAGTAATTACGGCTGGGAGAGCAACAAGGGGAGCCTTCCCTTCTTTTGTATCTGTGCGCGGTTCTAGTATATTGATAATAGTAGATCTATTCTCCTCAAATCGAGACAATTCTTTCAAAAAGTTCAAAATTTTTAATTTTTCTTCCAGATGTGGTTTATCAGTTAGATAAAGCTAAATGAAGCAATCAAACTCAATGATCCTAACAAAATTGGTCAACCTTTAAATTGTTAATAAATTCCTCGTACAGAAATTTCATTTGGTGCTCAAAATACCATATAGCTAACGTCTTTTCCCTTTGCTCCTTCTCCATGTTTCGTAATTCGTTTACAGGTCGTTGATAGAATGAGATCAAAGCCCTTGATGGTGGCAACAAGAAATTTTTGAATAATTCAGTTAAAAGATCTGATAAAATATTACTTTAGTACTATTTGCTTTTTTAAAATCAACTAGGGAAATTAAATAATCAAGTTGATATAAACTACTTAGAGCATTATTTGATATACTCAAGGAAACAAAAGACACTTCTTCTTTCAAGTTTATCTTACTTGCAAAAAAGAAACCATCATGTGACCACTTTTTAACAATACTTAAAAATTTGTTTGGTATATACAAAACTGAATAATATTTTTCATAATATTGTT
>OX_Smed_1.0.00231
AGATCAACTAAAGTATATGTTGGAAATTTTTCTCGGATATAAGAGCAAATGAAGTCGAAAGTGTTTTTAAAAAATATGGTAGAATTAAAGATGTTGATGTTAAGAACAGGGCAGAATCTTCTTTTGCATTTGTAGAATATGAATCATCTAGAGATGCTGAAGACGCTATTCATGGCCGTAATAATTACCGATATGAAGGTCACACTTTAAAAGTTGAAATGTCTAAAGGCTCAGGGTCAGATAGAGGAGGCAGACGAGGGAGTGGAGGAGGAGGATACAGAGGTAGCTACAATGGAAGATATGATGACAGAAACAGTGGTTCCGGAAATCGACCAAAGGCTTTTGGAACTAAATCAAAGTCAACAGAATTTCGAGTACGTGTTTCTGGTTTACCACAAAGTGCCAGTTGGCAAGATTTAAAAGATCACATGAAAGCTGCTGGTGATGTTAGTTATGCAGATGTGTTCCGCGATGGAACTGGGGTCTGTGATTATTTAAATGAAGACGATTTAAAATATGCTCTTAAAACTCTTGACGATTCTGAACTAAAAACTTATAGAGGCGATGTAGGAAGAATACGATTAGAAAGAGATTCACGGGGTGGTAGACGATCCAGGTCAAGGTCCAGATCAAGATCGGAATCCCCAAAACGTTATCGACGATCACCAAATTATTCACCGAAAAGAAATGACAGAGATTCATCATCGTCATCAAGATCAAGCTCGAATTAAATATATCGGTAATTACACACGTTGGAATATTTCGAATGAGTATTTGGATGGTGAACTTCTTTGGCTACTTTTATGGCAAATGAGGACCTTTTCTTTAATTTCTTTTGGCATTTTCTAACAAAGGGTATCTCTAAAATATGGTTTTGTGCACTAATGGGTTTTCATCGATTGGTTAATCTCAGATCGGGATCCAAATTCGTGATTGAATCTAGAAAATGCATTGCGTGTTTATAATCAGTTTAGAAAATCTGTGTTTAATTTAATATATGATTTAAATTAATTGTTATTTAT
>OX_Smed_1.0.00232
AGATCAACTAAAGTATATGTTGGAAATTTTTCTCGGATATAAGAGCAAATGAAGTCGAAAGTGTTTTTAAAAAATATGGTAGAATTAAAGATGTTGATGTTAAGAACAGGGCAGAATCTTCTTTTGCATTTGTAGAATATGAATCATCTAGAGATGCTGAAGACGCTATTCATGGCCGTAATAATTACCGATATGAAGGTCACACTTTAAAAGTTGAAATGTCTAAAGGCTCAGGGTCAGATAGAGGAGGCAGACGAGGGAGTGGAGGAGGAGGATACAGAGGTAGCTACAATGGAAGATATGATGACAGAAACAGTGGTTCCGGAAATCGACCAAAGGCTTTTGGAACTAAATCAAAGTCAACAGAATTTCGAGTACGTGTTTCTGGTTTACCACAAAGTGCCAGTTGGCAAGATTTAAAAGATCACATGAAAGCTGCTGGTGATGTTAGTTATGCAGATGTGTTCCGCGATGGAACTGGGGTCTGTGATTATTTAAATGAAGACGATTTAAAATATGCTCTTAAAACTCTTGACGATTCTGAACTAAAAACTTATAGAGGCGATGTAGGAAGAATACGATTAGAAAGAGATTCACGGGGTGGTAGACGATCCAGGTCAAGGTCCAGATCAAGATCGGAATCCCCAAAACGTTATCGACGATCACCAAATTATTCACCGAAAAGAAATGACAGAGATTCATCATCGTCATCAAGATCAAGCTCGAATTAAATATATCGATCGGGATCCAAATTCGTGATTGAATCTAGAAAATGCATTGCGTGTTTATAATCAGTTTAGAAAATCTGTGTTTAATTTAATATATGATTTAAATTAAAAAAAAAAAAAAAAAATGCGA
>OX_Smed_1.0.00233
GGTAGAAAGGAAAATTGTTTTATTATTTCATTTATGACACCATGAAAATGAATACTGTTGTGTTTCAAACTACATGGATACGGGCCTGAAAGCCTCAACACCTTATACTTCCTACGCGCTCGGCAACTGGTAGCATAGACGAACAAAATCTACCACCTACGAATGGTACTCCTCAGCTGCCAGCAATGTCGTCGCAGATGGGGTAATGCCACTGTGCGAAAAAGGGAACACTACGATAACTACAAAATCACACATTTTTACCAAGCTGAAAGTCATCCACGAGGATCATGAACAAACACAAACGACCAGTCACTCAGGTTGCCTCGGAAGCAGACTTTACACAGATGCTGAGCAAACTTTTCGACATTGCACATGCACACTGGGAACGGAGTACAAAAGTTATTGAAGATCGACAGTTCCTCATTGACCAGCATGGTTCATGGCAGAGGTCAATGACAAATGGGAGCATTAAATATCGAGATGCTGCAGCCAAGTACTTGAAACGTCAGGAGGAGGCAGAACACCATTATCAACGTCACAAGGCAGAATTAAATAATTTATTCATTTTATTTTGCGGTTTGATGGATACTGATTTGAGACGCCAAGCTATGATTTCGCACCCTGGATAATTGATATAATCTCCAGTATCTTTCGCCGTAATTTGTTCGTAATCAGTGATTTCCACAATAACGTTGAATGCTTGCGCACCATCAATGTCAGAACTTATGCAGCACCTTTTCAAAGATATCTATAAGCAGACACTCCACCGAACAATGAAGTATCTTTCATGCTATATTTTGTTGAAAGTAGCTAATAGAAAACTTGAATTGATCTTTCTTCAAGCGCTTGTCGAATAACTCGAGCTTTTTCGAGTAAATATATCTCACTATTAGCCCCAGCAATGAACCCTGAATAATTTAAATTGATCTTGATAAATTGCACAAATCTTGATGAATTAAACAATTCAATAATTTCATCTTTATAAGTTGGAAGTCTTTTATAAGGATTTGATACGACACAGAACAATCCAGAATATATATAAATTAATCCACTGAAGTATCTTTCTTTGATATTACTTAATACAGACACTTCATTGAGGTAAGTTAAATTCACCATGTCTTCGGATTTTGAAAATTTGGGAAGATTCATTTTTTGAAAAATGATCTTTCAAAACAACTTTTTGTTTTCCCGTTTCTTGGATTTGG
>OX_Smed_1.0.00234
AAAAAATCAATAAAATCAAAATACAATTCTTATCAAATTTCATCTGTTGATATTCATGCATTATCAATTGGATTTATTGATCACAATTTGACAATTCGGATATCAAACGGATCTTTTATCAAGACCCGAATGTTACCTAATCAAGACAGAATTAAAACTGTTTATATCGGATGGAATCCTAATCCATGTCTGTGTCATCCAATCAGAAATAAATTCGGCATTCAACTCAATTCCAATCTGAAATCAGCTTGTGATGGATCCAGATGTCCAAAGGTGCCACAAATAAATGCAACTCAATTTTTGAGTCCTTTCTTGTGGTGCTCAATAATAATCAATATTGCACTAATGTTTATTCTATTATTGATCATTGGCAAACGGATCATTGATCACTGGCGCCACAAGGAACTCGCCAGTCAGAACTCAAATGTTTATGAAGAACAACAGCAAGACCTCAATGAACTCAATCTCAAATCGCTTGCCATTCATAGGTTAGGCATTGGTGAGAATGTTGATGGGGGGCACAGTGGAACCGCCAATGTTACCAATTCAGCATCAGATCCACAGGATGAGACAAATGAATATGATTATGGAGAGTGACAGTGATTGTTTTATTTATGGTTAAATAAATATTTTTG
>OX_Smed_1.0.00235
AAAATGCAGAATATAGAACTAAATGAAAGCAAACTGATTAAATCTCACAATAATATCAACAATGAAAATCCTTCAAATTGTCGAACAATCGCACTTTTGGCGGAAAATTCAGATGAATCAAAAAATTTGGAAAACCATTCAGATCCCCAAACAAGAAAACATTGGGCAAGCCAATTAGATTTTCTGTTTTCCATTATTGGATTTGCAGTTGATTTCTCCAATGTATTCAGATTTCCTTATATTTGCTTTCAAAACGGTGGAGGAGCTTTTCTTATTCCATATTTCGTTACTTTATTGTTGTGCGCTTTGCCGATGTTTTACATTGAATTGTTGTTTGGACAATACATGCGATGTGGAGGTTTGACAATCTGGAAAATTTGCCCATTATTTAAAGGAGTTGGATATGCGTCAGTTTTATTAAACTTTTACGTGGCTTTATATTACAATGTAATAATAGCGTGGTCGCTTTATTATTTGTTTGTGTCCTTCTCTCCAACTCTTCCTTGGACAGTTTGCGATAAATGGTGGAATTCAGAAAACTGTTATTTCATTTCCAATTATGTAAGTTTGCTTGAAAAAAATAACAACACCAATATGTTTACTGATTCAGCAACCGAATACTTAGAAAATAATGTTCTGATGGTTAATCAAAGCAGTGGAATTGGAAATTTGGGTCCGTTGAAGTGGAACATGGCATTGTCATTGCTTCTTTTGTATATAATTATTTATTTGTGCTTATTTAAAGGAGTTAAATTCTTGGGAAAAGTATATATTTTTATGTGAATTTTATTAACTTAAGAATATATTAATGATAATTTTAATTAAAGTAATAATTGAAAATCAGAACTATTGAGTAATAATGCGTAAAATAGAGAAAGAAATCGTGAAAATCGCAATAATTAATTTTTTAAAAATATTCAAATATAAAACTACACTTACAAAATTTTTTTAAAACTTTTTTGACAACACTGGTAGTCGTAATACATTGGTTCAATAAAATAATATTATTTTTTTATCTCCGAAAGCTATATCTAAGGTTTTGAAATATTAAATGTTTGTTCCAATAAACGTAAAATTGGATAAGTAAAAATTCACACTGTTTATTACGCCCTTTGTATTACGCTCTGACTCTAGTGTTGCCCACTGCCCATATGCTTTTTTATCGTAAATACAAATCCTAGAGTTTTTTATTGAGAATCAAAATAAATCTGCCAGAAAAATCCGTGTTGAAATATAAATTTTAAAAATTTACATTGAAAAAATTAAAATTAAAAATGATT
>OX_Smed_1.0.00236
ACATTTGTTTTGATAACTAAATATTACAGTATTTTATTTACATTGGATATAAGTGTAAATTTAAATATATTAAATGCATTAATTTTAAACAATTTCTAAGCTTTTTATAAGAATATCAAACATTTTTGAGTTCATAATAATTTATTTTAAATTCATATTAATCAGTTTAATTACATTTCAGAGTTAAAGAAAATAATGCTACAAGATGGTTAGCTCTATTATAAATTAAATGAAACTTAAAAAATAATTTTCGACATTTTTAAGTTGGCAACAAATATTTTAAAACTTATCGGTGTAAAGCTGAAATTAACAGACATTGAAAATATTAATTCTAAATTGTTTGTACTATTTTATGAAAAAATTTTAGGCAACGAATTAGAAAATAAAATTGAATGCCCAGTTACAGAAAAAGATGACTATCAAAATATTGTAGCTGTTATTGATAAACTTTCTAACAAAGTATTACGAGTTTCATTGTCGCATATAAATCCAATTGATGTGCTTAACGGCAAACGAAGCGCAGTGACACATTTATTGGAGATATTTCAAGGTCTAGCTGAATGTATGCAACAAGAGAAAAAAGAAAAGAATAGTAGAAGAAACACGCGAGAGCAAGTAGAAAATGAGAAGCAGAAGTCTCGAATGATCGAGGGAGCTGAAAATATGAGATTGAAGAAGCGAATTGATGCGACTGATAAACAAGTTGACAACTTGACANGGGCCACTGAACAAGTGANGGAGATGAGTTCAGCAAGACAAAGATTTCTCNATGAACAGNTCGGGAAATTGATTGATAAAGGTCCCGGGTGGATAAGTGACTGTGGAGACNNAAGAAANNCCATTCAGATACATTGCTNAGAATATGTNGAATGNTCACAAGGACNGGATTAGAATGACCGAGGCNNNNGATNNGNCNNGCTGTNCNATCGATCGGCTAATCANNCNNAATCTGNCAATCGAGGAGTNCACNAGACGCANATTCGAGTGGCGGAGATGGGAAAGNAACTGAGCAGACATGGACAAGAGGATGAATTGACCTTCATAACAGCAAATGATGCTTACGTGCGCCGACATAGAGATGATGAAGTCTCGTGTAACAGCAATGAAACCTACATATTGGAGTCAACCACCAGCAGAAGTGACCGCAGACCATCTGATATTGATTTAAATGAAAATTTGCACATGAAAGACGCGTGGGCTCAAGTTAATAAAGATATAATCCACAAGGGTTATGAGAAGGAATTCCTTGATATGTTGCTTGATGAGGGCGATAATCTTGAGGCGGCCCGGAAAAAAACCGAAACCAATGCGGAATTACTGCGAAAATTTTCAGAACATGAGATATGTTCACGGCCGCTATCAGCGTTTGATGAGTTGGTGAAATTCGAGGATGAACAGAACATCGAGGATTGTCCGAGAACAAGCAATCGCAACCGCAAACCATACCAATCATTCTCAGAACGGATTCAGCAGCGAAACTCGAATCTAAAAAGCTATGTCAGGCCAGTTGTGAAGCATTTAGGTGGCAATTACAACAGGAAATGTATGGAAACCAGGACAAATAGCAACAGCAGAAGAAGCAACCATTCTCTGACATCATCTCGGGATCGGGAATCAGTTACCCAGTTGCTTGATTCATTCCCAGGACTGGAATTAAGTGAGGAAACCATTCGACATTTATGGAACCAAGCAGCAACACAGGCCTCATCCATTCGGCAGTCTCACCAGCATTTTATATCAAAGCTGCTTCCTGGTGAACAGAAAATTGAAGATGCTCGTCGAAGACAAAAATTGCTCACATTTTTGCTGCGCAAAGAGGCGCTTCATCAAATGCGTCTCCAGGAACGGAAAGACGAAAGAAAAGCTCAAATCGCTACGCTTTCAATCAAAGAAAAGCAAAGACAACAATCTGCAAGAGCCAAGCGGTATGTGGAAGAGTTCTCCAATGGAATGAGGGCACGCATGATGACTAAACAAGCCAGAGAAGAACAAGTGTTCCGTTCCATGTTCAAGGAGGCCCTGAAAATCCAGAGAGACAGAATAAATGAGATGCGCCGGTACGCAAAGGACATGAAAAACGAGCAGTTGAATTCCTATCAGCGTGATCTGGAATCATTGGAAACCTACTATCGAGACAGATTTACAATGTGCGCGGACACGCTGCGCAAGGAGCGCCATGAAATAAATCTCCAGGATAAGTCACAGGAACTAGTACTTCTAAAATTAAAGAAGGAGATGCGATCGAAACTGGAAAATGATATTCGATTGCTGCAGGAATCCTTGGTAAAAAGTCAACATGAAGTATATTTCAGAGAACTAGACGCGAAACAAGTCTTATCTCAGGTAGCTCGGAAATGAATCTCGCATCAAATGGTATTCATGTGATTTGAATATTAATAAACTGTTTTCGAGGAAAAAAA
>OX_Smed_1.0.00237
ACATTTGTTTTGATAACTAAATATTACAGTATTTTATTTACATTGGATATAAGTGTAAATTTAAATATATTAAATGCATTAATTTTAAACAATTTCTAAGCTTTTTATAAGAATATCAAACATTTTTGAGTTCATAATAATTTATTTTAAATTCATATTAATCAGTTTAATTACATTTCAGAGTTAAAGAAAATAATGCTACAAGAGGACATTTTTAAGTTGGCAACAAATATTCTAAAACTTATCGGTGTAAAGCTGAAATTAACAGACATTGAAAATATTAATTCTAAATTGTTTGTACTATTTTATGAAAAAATTTTAGGCAACGAATTAGAAAATAAAATTGAATGCCCAGTTACAGAAAAAGATGACTATCAAAATATTGTAGCTGTTATTGATAAACTTTCTAACAAAGTATTACGAGTTTCATTGTCGCATATAAATCCAATTGATGTGCTTAACGGCAAACGAAGCGCAGTGACACATTTATTGGAGATATTTCAAGGTCTAGCTGAATGTATGCAACAAGAGAAAAAAGAAAAGAATAGTAGAAGAAACACGCGAGAGCAAGTAGAAAATGAGAAGCAGAAGTCTCGAATGATCGAGGGAGCTGAAAATATGAGATTGAAGAAGCGAATTGATGCGACTGATAAACAAGTTGACAACTTGACAAGGGCCACTGAACAAGTGATGGAGATGAGTTCAGCAAGACAAAGATTTCTCCATGAACAGATCGGGAAATTGATTGATAAAGGTCCCGGGTGGATAAGTGACTGTGGAGACAAGAAATTCCATTCAGATACATTGCTAGAATATGTGAATGATCACAAGGACAGGATTAGAATGACCGAGGCAGCGATTGGCCAGCTGTCCAATCGATCGGCTAATCAGCCAATCTGGCAATCGAGGAGTCACAGACGCAATTCGAGTGGCGGAGATGGGAAAGAACTGAGCAGACATGGACAAGAGGATGNCATGAGACATATATTTCCCTAATAACAATTGCAATCTAGCTGAGCAGACATGGACAAGAGGATGAATTGACCTTCATAACAGCAAATGATGCTTACGTGCGCCGACATAGAGATGATGAAGTCTCGTGTGCCAGCAATGAAACCTACATATTGGAGTCAACCACCAGCAGAAGTGACCGCAGACCATCTGATATTGATTTAAATGAAAATTTGCACATGAAAGACGCGTGGGCTCAAGTTAATAAAGATATAATCCACAAGGGTTATGAGAAGGAATTCCTTGATATGTTGCTTGATGAGGGCGATAATCTTGAGGCGGCCCGGAAAAAAACCGAAACCAATGCGGAATTACTGCGAAAATTTTCAGAACATGAGATATGTTCACGGCCGCTATCAGCGTTTGATGAGTTGGTGAAATTCGAGGATGAACAGAACATCGAGGATTGTCCGAGAACAAGCAATCGCAACCGCAAACCATACCAATCATTCTCAGAACGGATTCAGCAGCGAAACTCGAATCTAAAAAGCTATGTCAGGCCAGTTGTGAAGCATTTAGGTGGCAATTACAACAGGAAATGTATGGAAACCAGGACAAATAGCAACAGCAGAAGAAGCAACCATTCTCTGACATCATCTCGGGATCGGGAATCAGTTACCCAGTTGCTTGATTCATTCCCAGGACTGGAATTAAGTGAGGAAACCATTCGACATTTATGGAACCAAGCAGCAACACAGGCCTCATCCATTCGGCAGTCTCACCAGCATTTTATATCAAAGCTGCTTCCTGGTGAACAGAAAATTGAAGATGCTCGTCGAAGACAAAAATTGCTCACATTTTTGCTGCGCAAAGAGGCGCTTCATCAAATGCGTCTCCAGGAACGGAAAGACGAAAGAAAAGCTCAAATCGCTACGCTTTCAATCAAAGAAAAGCAAAGACAACAATCTGCAAGAGCCAAGCGGTATGTGGAAGAGTTCTCCAATGGAATGAGGGCACGCATGATGACTAAACAAGCCAGAGAAGAACAAGTGTTCCGTTCCATGTTCAAGGAGGCCCTGAAAATCCAGAGAGACAGAATAAATGAGATGCGCCGGTACGCAAAGGACATGAAAAACGAGCAGTTGAATTCCTATCAGCGTGATCTGGAATCATTGGAAACCTACTATCGAGACAGATTTACAATGTGCGCGGACACGCTGCGCAAGGAGCGCCATGAAATAAATCTCCAGGATAAGTCACAGGAACTAGTACTTCTAAAATTAAAGAAGGAGATGCGATCGAAACTGGAAAATGATATTCGATTGCTGCAGGAATCCTTGGTAAAAAGTCAACATGAAGTATATTTCAGAGAACTAGACGCGAAACAAGTCTTATCTCAGGTAGCTCGGAAATGAATCTCGCATCAAATGGTATTCATGTGATTTGAATATTAATAAACTGTTTTCGAGGATTCAGTTTGACTCTTTCATTCTTTAAATATAGAAATATTGTTTATTCA
>OX_Smed_1.0.00238
TGTGTAAACTTGATATTATAAAAGTAAGAGGAAATAGTTAATATAATAATTATTGTTTGTGACAAGTCTGAAATGTAAAAATTTTTTATTTTATTTAATTTTTACAATAATTATTATTTGCTATTTAAACAACAATTTTTATGAATTTTAGACAAAATGTTTACAAACTTATGGAAAATGATGAGAGAAAATAAATTTGAATCTGATAATGAAATCAGCAGTGATTTGTTATGCAGAATTTGCAAACGTTTAATGATAAAAGCTTGCAATGACCCCTTGCGGATGTCGTTTTTGTTCGGATTGTATTGAGCAATATTTGAAATGAAATGATAATTTCTGTCCAGGAGAGGCAAAATATTGTCAAGTTCAAAAGATTAATTTCACTAGGAATGTTTCGGAGGATCACCAATCAATTTAAGGATATCAGAAGTCATTGTGAAATGCCCAAGGCAAAATTGTGAAACCAAAACCGAGTTGAGCATGATGGAGGAGCACATGAGAACATGCGACAAAAGCGGCCAATCAGCTGTCCATTCAATTCAATTGGCTGTGAAATAAATGAAATAGCCAACGAGGAAATGAATGCACATCTCAATGAGAGCAATTATTGGCATAGCAAACTGATTATTGATTTAATCAATAATTTCCGCAATGAGATGGAATCACTGAAGAATGAAAATATGGAATTGAGAAATGAAATGACCGAATTGAAGAAGAAAAACAGACAATCCAAACAACAAATTGATAATATCGAATTTCAGTCATCAAATCAATATCAGAAAATGAGCGAGATGGAAGCGAAACAGCTGGAAAATGCTGAAGAAATAAAGAAAATCAATAAAGAAATTGTAGCCGTAAAGAAGGAGAATGAATCATTGAGAGAAGAAATGACGGAATTGAGGAGGGAAAACCGAGAATTCAAGCAACAAATTGACAATATCCAATCACTATCAACAAATCAACAACAGAAAATGGGCGAGATGGAAGCAAGAGAGCAGGAAAATGCAGGAGAGATAGAACTATTAAACGAAGAAATGGTTGTACTGAAGAACGAGTATCGGTCAATGAGCAGCCAGATGGAGACCAATGCTGAGGCAATCAATCAGATCCGGATGCAGATCGAGAGGATTGAGATCAATTCACAACAGCAAAGTGATGCATTGAAACAAAACTGTGAGCAGCTGCAAACTGCAGCCAATAAAAATTTTCAGCTGGAAATGGAGAAATGCGCCAATGATATTCGGCAGATTCATCAACATTTGGATATGAAAA
>OX_Smed_1.0.00239
AGCGAAAGGATAATCATAGGGTGTAATATCGTTTCGTATCTTTCTACGTACTCTCTTTTTCGCGTTTCTAGATGAATGAAGAAAAGGGAATCATCATCGGGGTCTGCAACGTTGGTAGGACATTATCCAGTGCTATGACTCGGAAGTAAGAATTAAATATTTTATAGAAATGTGTCATTAAGATTACCTTCCATCATTTTCGTTGCCTTCCCTTCGGCCTTCCGTGGAATTTTAGCTTCCAAACTAGATTTTTGCGGATTTCGATGCATTAAAAATTTAAAACAAAATTGAATGTAGAAATCGGGCGCATTCATTATATTTGCATATGGGTACAAGTATCGGTGATTGGATCGATTGCTGCGCACACCACAGTTGTGATTTCTATGTGTGCATAATAATATTCCAATGAGTCAGGTCGAGGTGTTGGTAGCCAGGGTGTGTCTAATCACTGCTGCCAATTTCCACTCGGTATCGCTCTTGCCCTCACAATTCATCAACTGTAACATTCACCTAACCACAACGAATTTCAGCTTCGCGGCACTAATTTCTCCAGATATTCACAGTTGAAGTAAGAAAGTTTCATGTGGACATTTCTGGATGCCGATTAAATCTTTTAGAAAATACAGCAAGGTTGTTATGTACTGATGACTCAAACGCTAAATTTGGAGGAACCAGATTCAACAATGGGGCTATTACATGCAAGGGTTTCAATTATCAATGGCTCTTCCTAATGAGCTACGATGATTGTCGGATTGGAGTTCAGGATTTTTCTGCTCGGTTTTCTCGTGCGTGGTTTCGTTAATCAATCTGGATTTACATTCGTTAATTTGTTACTTTTATTTCTAATGTGAATTGTGAAGATGGAGCTTAATATATGCTTGACTTATTCGTGTTAGAGTGGGGTTATGATAT
>OX_Smed_1.0.00240
AATAATATTTCGTTTTATAAATATCTTAATTATTCGGAAATCCCAAAATCGATACTGATCATCAACGATACTTGACATGTTGAGCATGAAATAATTGACTGCAAACTAAAAAATCATGAATATCGGATTCAATTCAAGCATCAATCGGAATTTGAGCAAAGCGGAATATAATTATTATAAAATTTATTATTTAAATTTGGAAAAATATTATCTGAGTTGGTATTTGCCTGTAATCATTTTCGTTGGAATTATTGGAGGAATAGTTTGTGGAATTTTTCTCATTATATCGAAAATATTTCCGAAAAATGTGTTAATTTGGATGCTGAGTATTTGCATTGGAGATTTAATGATTCTACTATTTGATGCTTTGAGAATGCTGCTGAAAGTTTGGATTGGATTCGATATCCGGGATTTTAATAACACAATTTGCAAAATGCACAATTTCTTCTCCAATTATTTCATTTACTGGTCAGGATACATGCAAACTTGCATGTCAATTCAGAGATTAATTTCGATTCTAAATCCACTAAAAGCCAGAGGTATGTTTACAAATAAATTAGTATTATCCGTTTGGGTCAGTGTATCGGTTTTGTTGACTGGTCCCATGGTACCATATTTACTTTACTGGCAAGTTTCTGAAGAGAAGCAAGGAAAAGATTGTTCGCCAGTAAATAAAAATTTATACACTCTAATAACAGTTCTTGACATAACGATTTGGGGTATTATTCCTCTCTTGACCATGATTACATCGACAATCGGCATCAGCTTTGTCGTGTTCAAGTCTACAAGCGAAGTCGGCACCTTCTCTAGCCAATCACAATCAGTTAAATTGGTCAATAACAGTTCTCGACGACATGCGCAAGTCAACAACGAGAGAGCTTGGCAAGTAACTAGGCTGTTGATTTGTATGAACATCTTATATTTTATCAGCAATTTCCCATTGCTTATTTATCAAATTTATCTTAATGCCGGTGGCAACAAAGTTGACAAGTCCATGCCTCAACAACTGCACAAAACGATTTATTACACTTTAAGAAGCATTTGTTATTTGAGCAGCTCCTGGAACTGGGTGTTTTATTGCGTCGGCGGTCATCAATTTCGAACTCGTGCGTTGCAGATAATCCGACGTTTCAACTGTTTCCATAAAACGGATCCACAAACTGAAACACAAACGAAAACAATAAACCTTACTTCATATTGAAATCTCGATTGACCTTTTTGAAATTTGTGATGATTATTTAATATTTTATTTTTTTTCAAAGTTTCTTGAAATAAAATTCCATTTTTTTTATTAAAAAAAAAAAAAAAAAATG
>OX_Smed_1.0.00241
ATTTATTAATCTAAATAATACACAGATTATGAATTAATAATAAACAAGAAATGAAAATTCCAATAAAAATATTTGTTATTCATCACAAAAAAATAAAAAGATTTCAACTTACAAAGAAAGATTTATCAATTTTGTTTGGGTTTCCACCTGCCGATCTTGTTTCTGGAAGCAGTTCAGTCGATGAATCATTTTCAATGCGTGATTTCTAAACTGATTGCCACCCGCACAATAAAAGACCCAATTCCAGGAGCTGCTTAAATAACAAAAACTCCTGAGAGTATAATAAATGGTTTTGTGCAGTTGTTGTGGAATCGACTTGTTTACTTTGTTGCCACCCGCGTTGAGATAAATTTGATAAATCAACAAGGGGAAATTGCTAACAAAATACAAAATGTTCATACTAATTAACAAGCGAGTAACGTGCCAAGCGTTGTCATTATTGTGTTGCGCTCGCTGTCGAGAAGTGCTACCTACCAATGACTGAGACTGCGATGCCAATATCCCAACCTCACTGGAGGATTTGAACACAACAACACTAATGCCTATTGTTGAAGTTATCATTGTCAATAATGGAATAATGCCTAAAATTGTCATATCTAGTATTGTAATTAAACTGTATAAATTATCGTGAATCGGCGAACAATCTTTTACATCATTATCATCCAAAAGTTTCCAATACAGCAAATATGGTAGCATTGGGCCGGTTAAAATGATAGTTACAAAAGTCCAAACGGAAAACACGAGTTTATTCGTGAATATTCTTTTGGCTTGAAGGGGTTTGAGGATGCATATCAACCGTTGAATTGACATGCAGGCCTGCATGTAGCCGGACCAATAAAAGAAATAATTAGATAAAAAATTATGCAACTTACAAGATGTCAATGTTAAATCTCGAATGTCGAATCTAAACCACATTTTAAACAGCATTCTCAAAGCATCAAATAGTAGAATCATTAAATCTCCAATGCAAATACTCAGCATCCAAATTAACACATTTTTCGGAAATATTTTCGAGATAATCAAAAATGTTGCACAAACAATTCCACCAATTATTCCAACGAAAATCGTTATCGGTAAATACCAGTTCAGATAATATTTTTCCAAATTTAAATAATAAATTTTATAGAAATCAAAATCGGTTTTGTTGTGATTTTCACTAATATTAGAGCTCATAATTTGGATTTTTAGAGCTTCCACTTAGATTAATAATTACAAACTCATTTTAAGACTGAAATTTTACTGTACAGAAAATTTT
>OX_Smed_1.0.00242
AAGTTAAGAAATCAAATACATAATATTAATCTTTATAATCTAATAAGTAGTATAGGAGGTACCAAAAAGTGAGCCAGGTGGTACAATATTCACTACTACAAGGGGCCATTGTGTTAGAAAACCAATGCGGAGCACTTTGTTGAACGGTTCATTATATGTTCAATTCGATGTCAGGTTCGCTATATATTCAAGGGCTATTACAATGACTTGTCCATATTGCTGGTGTACTGGGTGTAATTAATTTGTTTAAATCTGTGCAAAGCTTATTCAAACCTATTTCCCTCTATCAAAATACCTTCTTTTCCTAGGGTCTATGCTGTCTCACCCAGACGCCCCACAATTTTAATCCTACCACTATATACCCATGAGCAAGCTCATGTTGGTACTGTATATAGCAGCTGAAAATTCATGAGCAGGTGAGCTCCATTTCTAGAACTACTCCTCATGATATTTTCACTTTCGGGTTCCTGACTGCCGATGGAAGGTCTTACGTCTCTTTCTATCTATACGCTTGTTCATACTCATCTATTTCTACAATTCCTATATCAATTTGTCATCATTACTGTTTATTTATTAAAATATTTTTCAAAAATTTTGGCAGCGTCCCGCCCTTATTTTATGGAAAATTCCTTGTTTCATACAAACGTCAGCCTACGGTAAATTGAAATGAATGTATTATTATAATGTCATTATTTTAGTCCAACAACTCATTTGATTTCCTAGGGTCGCCACAGTTACCACCATTCGTAAATCTTTATATTATCATCTCACAGATCTAT
>OX_Smed_1.0.00243
AAGTTCTGACTTGGCGGGATATAATTCACGAAAAGGTGCTACCGTTTCCCGGGCAGCGTTGATAGTATTTACACCTTTACTATATGTGAATACCACATCAATAAGTGGTATAGATCCCTTTCCTTCACTCCTATCACTTTCAAGCTCAGACCTTAATTGGGGTTCAAACCTATCCTCAATCTCATTCATATTAGTGAAGGATTTAGGTTTCCATCTTCAATGTTCTTGGAAATAGATTTTTACTAACAGTTCCTCCTAAACAAGTTTTGTCAAATCCAAGCCAAAATAACCAACGGGCTGTTTCAGCAGTATTTTCCATTCTGGAGCAGTTCAATGGAATTGCTCTCAATGAATCAAATTTCCAGTGGAAATTTCCTCGCCAGATTCAAAACAAAATCTTCCTCAGTTTTGAATTTGCTATAGTTCTTTGGCATTGTTGGTTTGAGGATCATTTTGATAAACTCGTGCTTTCTAATCACTTTGACTTGACCTTTTCAGTTTCATAATATATCCAGCAATACGTTCAAGGCTACTTTCAAAGATTTGCTCTTCTAGCAATTTGATTTTTCTTCTTTCAAAATGTATTTTAGTCTTTACAATACTAATTGGAACCNTTTTTGCTTCTCAGAAATCAGCCTGTCGGTAAGAGACATTAATCCACACCGTCAGGATATTTTACAGGACATTTTGCATATTTGGTTTCCTTTGCTGAAGAAATCGGACGAGAATTGCTGTTCTTGTTCCTAGGATATTTCAAAGGATTCCGCTGCTGACGCCATCTTGATAAATTTAACTATTAAATCAAATCCAATTGAAGGGGCAGTTAATAAATAGTAAAAATAATCGATTGAATTCCCCGGACTGCTGATTGGTTAATTGAGTTATTAAAACACTACAATGTGTGCAGTGGCGTACCTAGGGTAAATGGCGCCTATGGCAAACACCGATCTTGCGCCCCTCTCCGACGATAGGTTACTTACGTTTTATTTTCTAAAAAACTACTTTAGAATTGGGTAAAAAAATCACACAAGTTAAATCTATTAACACTTTATTACAAATTTATCTTTCTTGCTTTAGCTGACGCAAATTGTTTAATTATATTATCAAAGTCAATTTGGTCATTTCTCGTTCTATGCTAAGTAAAGCAAGATCACATAATCGACTTTGGCCCATCGAAAGGCTCTCAAATATGAAAGTATCAATTTTAATTTGCTAAATGATCTTTCGCAACTTGCAATAGAAACCCGATTGTCAGCAATATTTGCAATGCTATACGCATATTG
>OX_Smed_1.0.00244
AATCAGAGATTTATTTTCATTTTACAATTTAAAATTGAAGGTCACTTCAATAAACAATGTTATTTCAGATAACCTGGTTTTTATATATTATATATCATGTTAAATCAGAAGAAGAATTGCAAACCTGTTCCAGTTTATATTTTAGGGACGACGACTCGATTTGTAAAAAATGCACCGATTTTTGTCTTCAATTTAAGACAAAAAAAGAAGTTAAAGAAAATTGTCAAATTTCCTGTAAAAGTTTCATTTCATCCTCAACTTCATCCTCCAGTGATAATTCAAAGGTACCAGAATTCACCACATTCACAAACTCTTCCTCTGGTAATAACTCAAGTAAACCAGTATGGATTACAATCTGTGTAATTGGACCCTGTATTGTCATTACAGTCATAGTAATTTATTATTGTGGAGATAGATGCCATAAGAAAACAGCTCAGCCAAGCGATGATAAAGTAGTCGAAGTACCGTTGGTAACATCCTCGTCAAATGGAACTCCCAAAGCAAGTAAATGCGAAATGGAAACAAATCCCCATAACCAAAATGAAGCAGTCGAAAATCCTCATAATCAATCGTTTTATATTTCCCAAGTACAAAACTTAGGAAGAAGTTCAGGTTGCGGAAATTAGGATCGATATTATAAAATTGGATTACGGAAACTTTCGTGATTAACATGACATATCTATTTGTGAAATTAATAATTGTATAAATAATGTCAAATACATTTTTTCATAATAATATTATTTGGTT
>OX_Smed_1.0.00245
ACACCGGAATTCCAAAATGAAACAGCTCCACATTCGCCTCTCCTCAGATTTCATACTTTTCAAAAACCCTGCTTGCCATATTCCATTAAATCAGTGAAGCAGGAGGTCAATTTTATCTTATTCAAATGGATTGAGTGCAAGGAAAATGCAACATTCGGTCGGACCAGCGGATATTCACTAGCAGTATCGGGACATTCCACAAAATCCTTCAATACAACTGAAACCTTTTGGGAAATGAATCAACTGAGCCCATGCAAACAATATTGCATTCGAATTTCTGCTTATAATGATGCTGGATATTCTCATCAATCAGAAACCATTTGCACATTCACTAGGCCTTCCTTTGATGAAGTAAAAGCGGTGAGAATTACAAAAACGTTGCCTTTGATCAGAATGATTGAATGGGATTATGAGAACAAGCATATTTGCTCAGTGACATTTCAGGTCCGACTGTTCATGGATAAAGCTGAAAGTCACATAGGATATTTTATCACAGTAGACAAATTTATAAAATTTGACAATCTGATTCGAAGCAAAATATATTTTGTCCAAATCACACCGGAATTCCAAAATGAAACAGCTCCACATTCGCCTCTCCTCAGATTTCATACTTTTCAAAAGCCTTCTCATCCAGGAAAGATAACTGTAAAAGAAAAACAACAAACGAGTTTTCGGATAGAGTGGGAGAGACCTCTTTCAAATGATTTGTTTGGTGAGCCAGATGGATACCAAATCACCATTGATAATTTATTTGATCAAATATTCAACACAACTAAAACAAATTATTACATCACCGACTTAGCCACTTGTACAAAATATTGCATTAGCATTCATACGTATAACCTTGCGGGTAAATCTCACCAACCTCAAAAGACTTGCATTTATACGAAAATTGAAAGGTTTGACCATATAATAATGAAACCTTTAGAAATGAATCAAACCTTGCCAGTAACTGTGAAATGGACGTATGAAAACAGCCTAAAATGTGAAGATATTTCATTTGAAGTAACGTATTACAAGGAGAATGATTACGGATCCTTGCGACGGGTCACCACAAGAACTCACTCGGCATCTCTTGACTATATCGAACCTCTTAAACGGTATAAATGCACGGTTAGGCCTAAATATCAAGGGGAATTCGGAGATTATTCCAATGATGTGGAAATATATATAAATGATGGAAAAACGTCGAAAACCAAATTTTTATTTTTATTGATTATTTTACCTTGTTTGATATTCGCGCTGATTGCGGGATGGTTTTTTAAAACAAGAGTAATTAATAAACCGAGTCTAACAAAAAACCTAACCTCAAATTTATTGCCAGAAACTGAAATTATGAATTTGAAGAGAACAGAAGGCAATGAAAGAATATTTGACATAAAAAATTCCATCAAATATTCACGCGTTGATAGCATTGAAAGCAAGAAAAACGAATCTAAAAACTTAGAGCAATTTACAAAAGAATTTAAAGATCTCGCATTAAGAGCTCGGAAGTATGAAAAGCTGAACAATTACACAACTTTCGTTGGGGAGTCAGAAAAGAATAAATCTAAAAATCGTTTTGTTAATATTTTACCTTATGATCAAACAAGAGTTGTTTTACAAAACAATTCCAAAAAAAATGATTATATAAATGCTAATTATATTCCATTTGTTGAGAAAAGAGATAAATATGAATTTATTGCTAGCCAGGGCCCCATTCAAAATAGTATTTCTGATTTTTGGGACATGATTTGGGAAAATAATGTTACAATGATCGTGATGTTAACAAGAACTTATGAAGAAGATAAATTTAAATGTTTACAATATTGGCCGGAGAGCAAGGGTAAAACGGTCAAATTCGGTGAAAATCAGGAATATGAAGTATCAATGGAGGAAGAATTGAAAGAAAATTCATTTCTAGAAAGAAAACTAGAAGTTCTGAATAAAAATTCAAATGAGCAAAGAAGTATTATCCATTTACAAATGATTGAATGGTATGACTATTCGGCGCCGAAATTTGAAGATTTTGAATTTCTTTTATTTCGTTTTCAAGATATCATTCTACGCGCAGATTTCCATCCTATTTTGATTCATTGCAGTGCTGGTGTCGGCAGAACCGGGACATTTATCGTTCTTGACAGAATTATTAGAAAAATGATGCAAGGCAATTTGGACATTATAATAAATGATGAAATTTTAGAAATTCGAAAATATCGTAAAATGATGGTACAAAGAGTCGTTCAATTCATTTTCATACGAGATTTTGTTTCGTATTTTCTTCACAAATATAGCCAGCAAGATGAGAATAATAATGAGGAAAATTTATATTTCAATTCCTAGAAATATGAAAATAAACATTTGATAAATTGATGATTTTTTATATTTAAATTTTATCATATTTTCTTATATTGAATAATTTTTCTGATTGAGAATTTTGTATTATTTTTATGAAAATATAAATTTGTTGAAAGATT
>OX_Smed_1.0.00246
TCTCAAAAAAGCTGAAGTTGTAACGCTGGTGAAATCAAATATTAAAGATGCAATAACACTTGCAATAGGAGATGGAGCTAATGACGTAGGAATGATCCAGTCGGCGCACGTAGGCATTGGTATCAGCGGCTTGGAAGGCCAACAAGCGCATGTAATTCCGACTACGCTATCGCACAATTTAGATTTCTTAATCGTCTTTTACTGGTCCACGGAGCATGGAATTACAATCGGCTTACAAAGCTTATTCTTTATTCATTTTATAAAAACGTATGCTTCTTTGTGATACAGTTTTGGTTTGCAATTGTAAGTGGATTTTCTGGTCAAATTATTTTCGAGCGCTGGTCGATCGGATTTTACAATGTGATATTTACCGCTGCCCCTCCTTTAGCTTTGGGATTATTTGATCGAAGCTGTAGCGCGGAAAATTCATTAAAATATCCTCAACTCTACCGAGAAATTCAACAGAGCTCCACTTTCGATCTCAAAGTGTTTCTCACATGGATTCTCAATTCCTTATATCATTCTCTGATTCTGTTTTGGTTGACAGTTTTGGCCAATAATCACGATATCCCTTTCAGAAATGGTCAAACGGGAAGCTTGTTGTTCTTAGGAAACTGTATTTATACGTACGTTGTTGTTACTGTGTCAGTGAAGGCAGGCCTGGAGCACATAGCTTGGACATGGCTCTCACATCTAGCTATATGGGGCAGTGTTGTGGCGTGGTTTGTCTATTTCATAATCTACTCACATCTGTTCCAATTAGTCGGATTATCAGCTAGCATGGCTCTAATGTATCAAGCTGTATTCAGTAGTGGAACATTCTGGCTCGGTCTGATTTTAATTCCTTCAGCTGCTCTAACCCGTGATATCGCCTGGAAAGCTGTAAAAAGAACTCTATTTGAATCGCTCCGGGAGCGTGTAATGCAAATGGAAAAAAGAAATCAGGACCCGGGGAAAATTATTCCTATTGACATCAAAAGAAAATTTTGCAATCCTTTCCGTTCCCGAGATGCTAAACTTGGCGGACCAACAACACCAACAATCGTGGATGATAATAATCGTGGCTACGCATTTTCCCAGGAGGAGCACGGCGTGGTTAGCCAATCACAATTGATACGCGAGTACAACTCAACGATAAAGAAGCCCGAAGGAAATAAATAGCCAATGAATGAATATTATTATTATTATTATTATCGGCAACAAACCTTACCAGATACACAATTGTAATTATGCGATCTATTTTCCGCCCTCCTCACGGGCAATATCCTTCTTTTTGTTGATTTTAACTACAGTTGAAATTATATGATGTTTTTAATATATATATATATATACATTT
>OX_Smed_1.0.00247
GAAAAGACCAACAAATGTATATATTAAAAACATGATATAAAATCAACAAAAAGAAAAATATTATCCCTTGAGAAGGATAGAAAATAGATCGCTTAATTACAATTGTGTATCTGGTAATATTTATTGCGTATATTCATTCGCTATTTATTTCCTTCTGGTTTCTTTATTGTTGAGTTGTACTCGCGTATCAATTGTGATTGGCTAACAACGCCGTGCTCCTCTTGAGAAAATGCGTAACCACGATTATTATCATCCACGATTGTTAATGTTGTTGGTCCGCCAAGTTTAGCATATCGGGAACGGAAGGGATTGTAATATTTTCTTTTGATGTCAATAGGAATAATTTTTCTCTTTTCCCTTTCCATTACAATTTTCCGGAGCGATTCAAATGGCGTTATGTTTATAGCTTTACAGACGATATCAAGGCATAAGGCAACTGAAGGAATTAAAATCAGGCCGAGCCAGAATGTTCCACTACTGAATACAGCTTGATACATTAGAGCCATGCTAACTGATAATCCGGTTAATTGAAACAAATGTGAGTAGATTATGAAATAGACAAACCACGCCACAACACTTCCCGATATAGCTAAATGCGATGGCCATGTCCAAACTCTGAGCTCTAGGCCTGCCTTCAGTGATACAGTAACAACAACATACGCATAAATACAGTTTCCTAAATAGAACAAGCTTCCCGTTTGACCATTTCTGAAAAGGATATCGTGATTATTGATATAAACTGGCAACCAAAATAGAATCGCAGAATGAAATATAGAATAAAGAATCCATGTGAGAAACACTTTGAGATCGAAAGTGGAGCTCTGTTGAATTTCTCGGTAGAGTTGAGGATATTTTAATGAATTTTCCGCGCTACAGCTTCGATCAAATAATCCCAAAGCTAAAGGAGGGGCAGCGGTAAATATCACATTGTAAAATCCGATCGACCAGCGCTCGAAAATAATTTGACCAGAAAATCCACTTACAATTGCAAACCAAAACTGTATCACAAAGAAGCATACGTTTTTATAAAATGAATAAAGAATAAGCTTTGTAAGCCGATTGTAATTCCATGCTCCGTGGACCAGTAAAAGACGATTAAGAAATCTAAATTGTGCGATAGCGTAGTCGGAATTACATGCGCTTGTTGGCCTTCCAAGCCGCTGATACCAATGCCTACGTGCGCCGACTGGATCATTCCTACGTCATTAGCTCCATCTCCTATTGCAAGTGTTATTGCATCTTTAATATTTGATTTCACCAGCGTTACAACTTCAGCTTTTTTGAGA
>OX_Smed_1.0.00248
TTTACTTGTATCAGTGGTTCTTCTGTGCCTGTTAAATAAAAACTCACATACAAATTCAGAAATATAAAGCAATTTTGCACTCGAAAAATTCACAAAAGTTGCATTTGAATTCAATAAATTTGTATGTGAGTTTTTATTTGATCAGTGGTTCTTCTGTGCCTGTTAAAGCCGTGATTAAGTAAATGTATTATTTAGTTGTCTCGTTGGAATTTATCAGTAGGGATGATATTTTGGTAGAATTATTTTACTGATCATATTTTGTAATGGGTAAATTGTTGGTGATGTACATTCAAATAAAATGCTTTTTTTTAAAAAAAAAAAAAAAAAATGCGA
>OX_Smed_1.0.00249
CGATCAGTTGTGGCCAAAGAGAAGTTTCAAAGCAACCCTAGCAACGAATGGTATGGAATGACAAATCCGCGTCGAAAGCGCAGATCACCGCGTATAAATGCATATTTGCTCACGACACAAAAGATGACCGTAAATACGGAGGTTTTGAATCGGTTGGACAGAATGTTGCCATGTACTCTGAAAAAAATATTTTCAGATTGATTAAAAATTAAATCTTCAATTAATAAAACAAATATTTAGAGGCGTCGAATTCTGGTATAATGAGGTTTTCGGATTCACATTTTCAAATAATACCTGTTCATTAAAAACTGCGGCCATTATACACAAGTACATTTTTTCACATATCATGTTAAAAATTGAGTCAGACAATATATTATTTGATTATTAAATTTAACTAGAAAAACAAAATTTAGTATTATATAATAATTATATATTATTTATAAGATCTCTATCTTATATACAAGCTTGTAT
>OX_Smed_1.0.00250
CCTTATCAAGTGCCTCAATATCACAATTGTAATCAATAAGTAATTTCACAATTTCTGTCTGCCCACGTTCACATGCGTGATGAATTGGCCGCTTCATATCCCGGACCTCTCGCTCCAAATATTCCTCCTTGAAATATTTTCTGAATAACTCGGCCGATCCAGATTTGATTGCGTCCATAAATAATTGGAATTCTCCACTATTTGGCATTCAATTATGATTATATAAATAATAACCTACTCCATCAATTATGAAATAATTAATCCGCTAAGAGTAAAAAGCTAAATAAAACTTAAGAACTGTAAAAAAAGAATTCAAAAATATTTTATTAATCTAGATATATAAATTTAATTTCGATTCGGAATATATTATATTAACT
>OX_Smed_1.0.00251
AAAATGGATAGTTAATCGTGAACATCGCATTGGTTTGTTTGCTTTGAGAGATATTCAGAAAGGTGAAGAGCTAACTTTTCAATATAATCTTCAAAACAAATCATCTAACCGAATAGTTTGTAAATGTTTTTCAGTAAATTGTTCTGGATTTTTAGGCGAAGCACCTAAAATGGCAAAAGTTTCTAAACTAAAATCTGACACATCAAAGAAATCCAAAGGCGACACTACTGAATCCGAGTCCAGCTGCAAATCATTTCTAACGGATAAAAATTCAAATTCGCAATGCTTTCGATGCGGGGAGATTATCGACATGTTGAGCAGCATTGTATGTAGCGTTGGCCCTTGTATGAAAACTTATCATTCTGTATGTTTAAATTTAAACATGGCGAACTATGGTAAATTATTTATTTGCTATAAATTTTTTGTTTAAACGATTTTACACAGTTCAAAGCTCATGGATATGTCCGCATCATTATTGTGACGTTTGCGCTCGACCATCACATCACTTTTCGTCGAATACTACCGAATCATACTGCAATAAAGATTTTATAAAAAAATTTAATTCATAATTTTGAAATTATATTTTTTACTTGAAATTTTAATTAAATGTGAGAAATGCAACTTTTTGAATGATTGAAGAATGATCTGAAATTTTTGTCACTTTTTGCATTGGATTAGTTCGACTACTATTGCTATTGATTGAAAGAATTATATTTTTTAAATGTCATTTTTTGTAGTTAATAAAA
>OX_Smed_1.0.00252
AAATTTCCAAAGTAAAAAAATCACGTGTAATTATAACTTACAAATTCTGAATTATAATTAAAGAAAGTTTAAATGGTACATTAATTTTAAAGTACATTAATTTAAATAGAATATCAAAAGAAAGAGTTAAAATGATATGGTTTAACCATAATTACAAGTTAGAGACTAAAAAATAAATATATAAAAACCATCAAATAATCTTTTAAATGTACCATATCAAATGTCTCGATATCACATTGGTGATCAATCAAAAGTTCGATTGTCTCTATCTGTTTCTGATTACATGCGTGATGAATTGGCCGCCAACCCGACATAACCAATGCATTGATGTCACAATTATGATCAATGAGTAGCTTCACTGCTTCTATATGGCGTTGACTGCATGTGTGATGAATTGGTGGCCGACCCGACATATTACATGCATTGATGTCACAATTATGGTCAACCAACAGTTTGGCAGCTTCTATATGCCCTTGACTGCATGCGAGATAAATTGGCCGCTGACCCGACTAGATGCTATATTTATGAAAATTCGAAATTAATCATTAAATTGTACTATTTCACAGGCATTGATATCACAATGGTGTTCAATCAGCAGTATCATTACTTTTATGTACCCTGTATTATAAGCGTGATGAATTGGCCGCCAACCAAACTGGATGCAAAAAAATAAAAAATCATTAAATAATCAGCAAAACGACCCATATCACAAGCATCAATATCGCACTGTTGATCAATAAGCAGTTTTGCTGTCTTTATGTGACCACGATTACATGCGAGATGAATTGGTCGCCCACCGAATATATCACATGCATTGATATCACAATGTTTACCAATTAGCAAGTTAACTGCTTAAAATGCCCTTGATTGGATGTGTGATGAATTGGTCGCATTCCGTCGTCATCCTCTCGCTCTAAATTCCCCTTGAAATATCTGGCGAATAATTCTGTCAATCCAG
>OX_Smed_1.0.00253
AAATTGTTAATTAAATAAATTTGAGATCTTTTAATTTTCTTTATGAATGAAAACTTGAATAATATTTTCCAGTTGCTATCAGAGTTCAAATTTACAATTGCAAATGATATTAATGATGATTTAAAATGTGGCATTTGCAGCGGAATTATCAATAATGCTCATCAAGCAAATTGTGGATGCAATTTCTGTTTCAGATGTATCAGTCAATTGATAAAGAATGACAGCATCAATTGTCCTTCATGTAAGGCTGAGAATATATCGGAGATATCAAAAAATTATGGATTAAACATTCGAATTTCTAAAATTAATGTGAGATGCACAAGTGAAAATTGTGCTCATGAATGTAAGCTCGTTGAAATGGATGAGCATTTGAGATTATGTTTCTCAAGAAGTGTAGAATGCCCGTTCAGCAGTATAGGCTGTCAGTTAAAAAACATGAGCAGTGATAAATTGAATGATCATTTCATTTCGAATATTGAGGACCACAGTAAAATATTGATTGAATTGATCGGACAATTGAGAAATGAGATGAGAGAATTGAAAGAAGATGAAACTAAAAATCAATCACAAATAAAAATACTGATTGCGAATGATATGAAAAAAGATGAAGCTATTGAAATATTGAGCAATAAAATCAATACGTTAAAACAAGAAAATCAAGAACTGAAAACCCTGATAAGAAATAGCAACGATAGTTTGTGGAACAAATTGAATCAGATGGATATCGAGATGAATGAAAGGTGCAGAAATGAGACGGTCAGATCAATAGATGAAGATATTAAGTTGATAAAAATCGATAAATCGAAATTGGAAAGTCAAATGAAAATTATTGAGAGAAAATGCCAAGAAATGAATGCAAACCTACAAATTATTCATCAGACAAAGGATGAAAATGATAAAAGAATAAAAGAAATTGAGCGAATCAATAAGTTCTTGCAAATGCAGAATGACGGGCATTTGCTATGGCCAATCGGTAAAATCAATGAAATGAAACAGATGATCAGTGAAATATTCCACAGTTTTCAGAATCCATATCAAATGCAGCTGTGGATAGATAATGCTGCTAATAAATTGAATATTCAGTTGCTTATTGGTTCCGGTGGATTGGATGAGGGTTTGAAATGGCCAATCAAAGCAAAGATATCAATTGATATTTTATCATTGGTTAATCGGGAAAAATCAAAATCATTGACAAAATCATGCACAATTAACAAACCAAAGATAAATTCATGTGAACGCAGTGTTAAATTTACATTTTCCCACAAAGATCTGGCAAACTTGCAAATGCTTGATAATAATTGTTTGGTTGTTTGTTATATTGAATTTGAATAAATCTCACAGTTTTCCTCAC
>OX_Smed_1.0.00254
CTAAAATACTATTTGGAATTACATCATATTGCATGACCATAGACCGTTAATACAAAAACCTGTTAAAACACAAATTTCTTCAATCAAAATTATTTTCCTTTGCTTTTCTTAATCTTTTTTTATGCACCCGAATATTACCAAAACATGAAAGTGATTTCTGACAAATGCTGAATTTTTTCTTTTTTTCTTTAATTTGAAAAATTCGATTTTCATCACAAACTTTACACAAAATATCACAATCACCCGTAATATATTCTTGACCATTATTAGGCACGTGAAGAGTTTTAGTATCAGCCTTAAAATATCCTACTAACATTTTACTATCAACAGAAGTTCTTCCTATAAAGCCCAATACAGAATTAATTGAACTGGCACAAAATGCATCGATTGGTAATTTTAATCCATTCATTTTCACCCACTCCATTTTAGTGAAATTCGGAATCATTGTTTCAACAAAAACTTGATATTTAAATTTTGGAATTACAGATCCATTATAAACTACATATGCACAAGCGTTACCTCTAATTAACGAACCAATTAATATCTGGCCATTATGTGAAACTCTGATAATATAGCAATAATCACCAGCACAAATGGCACCTTTCGGTATATTTCCATTTTCATGACTTTCCCAGCAATTATAATTATCCACTTCATCTAAATATTGCTCATTTTCTTCGTCCATTTTTAACAATTAGAAATTCATCATATGCAAATGTAAGAAGTAACTCAATTAAAAAAAATCAATCCAAATATCTCATTATTATATGTAATTCATTGAGCAAAGTACTGACTTAATTACTTAAATAACAATCGAAGTTTGCAGACAATTTAAACAAGCGATCACGTGTTATTTTAT
>OX_Smed_1.0.00255
TTAAAAAATTCCACTTTTGTACTTTTTTTAAAATCAATAATCGCACATTTAAATCAATACTTGAATTGTTTTCGAAAAAAATTTGGACTTAAAAATCAATAATTGCACTTTTAAATCAATAAAAATAAATAATCTCCGTTTTGAGTTTCGCTAGAGGGAAGGAAGCTTGGTTGCTAACCAGTGCGCTAAGGGTAGCATGAGGGACTCGAATCTACCTACGTTTCTGTTTTTGAGCCATTAAAACCCAATCAAAGACCATCAAAGCTCCAGATCATCATCATCAAAAACATCAATCTTATAGCTCAACCCAAAGCCCCATTTTGGTTTATCATTGTTATTCCACCGTCAGTTACATTCAATCTCATTGTTACCTATCCTCATCTTCCTTCTATATTCGTATCTCAATCATTGTTCCCCGTTCAGAATATGAATAAGTCCTTCATTGCCCGTTTTCATAGCAATTTCCAGCGGTGAATTACCAAATTGGTCACATTCATCAATATCACAATGATGATCAACCAGTATTTTGACTGTTTCTGTGCGTTTTGCATTGCAGGCGAGATGAATTGGCCGCTGATCCCACCAATCCCGTGCTTCGATATCACATTTGTGATCAATCAAAAGTTTGATTGTTTCAGTGCAACATCCACTACATGAGAGATGAATTGGGCGCCGATTCCACTTATCACGTGACTCGATATCACAATGGTGATCAATAAGTAATTTTACGATTCCAGCACGCTCATACTCACATGCACAATGAATTGGCCGCTGATCCCACTTATCACGTGCCTCAATATCACAGTTGTGATCAATCAGCAGTTTTGCAGTTTCTGTGCGCCCTGCTTTACACGCATAATGTAAGGGTCGATAACCCAACTTATCACGTGACTCGATATCACAATGGTGATCAATAAGTAAGTTTACAATTCCTGAATGCCCATGCTCACATGCGCGATGAATTGGCACCCGATCCCACTCATCGCGTGCATTAATATCACAATGAATGGAAACCAGAAGTTTGACTGTTTTTTTGTGCCCATTTTGACTCGCATAATGAATTGGCCGCTGATTCCACTTATCAAGTGCCTCAATATCACAATTGTAATCAATAAGTAATTTCACAATTTCTGTCTGCCCACGTTCACATGCGTGATGAATTGGCCGCTTCATATCCCGGACCTCTCGCTCCAAATATTCCTCCTTGAAATATTTTCTGAATAACTCGGCCGATCCAGATTTGATTGCGTCCATAAATAATTGGAATTCTCCATCCATCAATTATGAAATAATTAATCCGCTAAGAGTAAAAAGCTAAATAAAACTTAAGAACTGTAAAAAAAGAATTCAAAAATATTTTATTAATC
>OX_Smed_1.0.00256
GATTGGACCGGGTCTTGGGCGAGATAATGTTGACGAGTCTATGGAAGCTTTTATTTTTTGTGGGTTTTATTTTTGAATATCTCCCCTTCACTTTTCATTGGGCAGGCATTACACCCAGGAGCAATGCGATATCATTAAAGTTAATCAATGTGTTACTCAACCTCATTTTAGTCATTGGTTATCGACGCTGATGGCCTGTATATTGTGAGTCTTGACCCGTCACTAGTTACAGGATATAAAAAGGCTGTACTTACACCGAATATCAACGAATCAAAGATGCTTTATGATAAACTGGCGCAGAAAGGTGGTTCATTTAATTTTGATATGATCACTTTTTCTCAATTGGCTTCCTGTATGGGTAATGTGACTATTGTTGCCAAGGGGATGAATGATTTGATTACCGATGGCACCAAAGAAACGATTTGTGACGTATTAGGTTCTCCCAGGCGTTGTGGGGGCCAAGGGGATGTTTTGAGTGGAACCATGGGATTAATGCTTTCTTGGTGTTATAGATCTAAACTGTTCACCATACAAGCTGACAATGCCGGTTGTGAAGCTATAACTGCAGCGTCAGTTGCATGCACGTTCACGAGAATATGTTCTCGTTTGGCATACGAGGAGAAACAGCGCGCAATGACCACGACAGATATGATCAGTGTTATTGGGAAAGCTTTCGTCATTTTAACTGAAGCAGAAAATTTTTGATATTCCATATTTGTTATAATTTCTTGGGAAATTATTAAAATAGTTTTGTCCG
>OX_Smed_1.0.00257
CTATTACAATCCCTAACCAATCAATTTTAGGAGGTTTAAATCCACTTCTTATCCAGCAGGCGCAAAATCAACAGGCCCTGTTACAGTCATTTGGGTTTGGAGCCCAACCCCAACTATTAGCATCTCCGTTAAATTTTCAACACACACTGTTAATGGCAGCTCAGCAGCAACAACAGCAGATGATTGCTGCCGCTCAATTAAATCAAGCAGCAACGATTCAAGCCGCACAATTGCAAGCTCAAATACAGGCACAAGCTAGGGCTGCGTCTCTTCAGAATCTTCAACAGGCTGCTCAAATGCAATCATCCGCTCAAAATGCTGCAGCAGTAGCTATGGCGGCCTCTGTTGCTATGGATCAATTTTCGGAACAGTTGGCTAAAGCCGAAGCTGAACAACAAAATCAAAGAGACTATCAGATGGTGTCGGAACAACAGCAAATGGCGTCTTCTCTTCATTCGATCAACAACAACGAGTCCACTACCAATTTAATAACGTCCTCAACTACAGAACTCAACCAATTCGAAGAATCAGCTGTCAATACAACGGTGACGTCAGAGCCGTCTTCAGAAACAATACTATTCAATAGCGAATCAGAAATCGAGTCCATATCCAATGATATCAGTAGTAGTAGTTCCAATGGTGTGATTAAGCAAGCTCCTAGAATCATATATAATTCTCCCGCTGTGATGGCATCATTAGTTACAACTCCGATTACTAAACCTTGATATTTTGCATTTTTTGTCTGATGATTTCTTTAATGATAACTATTTGTTTATATATGGTTTGTTTAATATCAATTGTTTTCATTTGGATTATTTTCAGAAATACAATTATAAATCTCTCTAATTTATCGGTTGCGTTAATACATTGTACATTCTCTGAGTCTCTGTGGTGTGATTAATGTTTTTTTGGTTAGGCCAAATTTCAAGCTTATTTTGTATTTATACGACAATGCAATTTTTATTAAAGTTTCACGATGTAAAATAGAAGTTTGAATCA
>OX_Smed_1.0.00258
AATATAATTAATAACAGAAAATATTTAATAAAAATCACAAAACAACAAATATATATTCTATGCATAAATAAATATTTTCCGTATTTTGCAAAGATTATTGTTTTTTCTTTATTTCTTCGTATATTTCAGTTTATACCAAAAATGTTAACCGGGGGCATTTTTAACCCTCGAGGAAACTGAAATTTTCTAAATTGATATACAATTATAATAAACATCTATACTATTAATAATAATTTCAAATCACGTACAAAGAATAGATAAAGAAAATTTTAAAAATATAATGTAAATCTAATAAAAATCTTATATTTTAATTATTACGCTTTTATTATTGCCAATTTTATGAATTAGGCATGTGGCGATTTAAGTGATGCGGAAGCCCTTAAAATCTAAATTTTCTTTGAGCCTAACATAAAAAATTTATTTAAAAAAATACATTTACCTCTTTAAATATAATAAATATAAATACAGCAAAACCTCAGTACAACTCTGCTTACATTTAAGCATTTTTGGTGCAATTGATGATTTACAAACTGAAAGTCCCTCGATATAAAGTAAAAACTTAAATGTTACACTTTAAAATTTATTTAAAAACAGTAGAATCGAAATCATATGCTGACTTAAAAATACCTTCAGTTCACACGAAAAATAAAAAAACAAGAAAATCGA
>OX_Smed_1.0.00259
ATTTAGTGGTGGGGGAATTGATAAAACTGATCCATCATTGCACTGAAAAAATGCAAAATTATCCTCGCTTGCGAGAAGAAATCGAACGATTGACCAGTCAAAAAATCAGACTAGAAGAAGTGAGTGCAAAGGATCAGATTATCGAATTAATTGATATGCAATTGGCTTATATAAACACGAATCACGCGGATTTCAATCGAGATGCAAATGGAGACCTGAAAACTGCAGACGGTGAGCGCAACAAGCTAGGAAACCAGATAATCCGTGAAGGATGGTTAACTTTACAAAATGTGACAATATTACGTGGTGGCAGCAAAGATTTATATTTTATATTAACCTCTGATTCTCTCAGTTGGTTTAAAGACGATGAAAAAACTGAAAAAAAATTTGACATGAAATTGGAAGGTCTTAAACTGAAAGATATTTCTGGTGGCTTTATGTCAAAAAAATGCTCATTTGCTCTATTTAATCCTAATCAGAAAAATGTTTACAAAGATTACAAGCAATTAGAATTAGTGGCAGAAAATCAAGAGATGTTGGATGCTTGGAAAGCTTCGTTTTTACGAGCCGGAGTATACCCAACAAAAGATGAGACTGAGCCATCTGGGGATGAAAAAACGGATTCGGTAAACATTCAGGGGGACCCTCAATTGGAAAGGCAAGTTGAAACAATTCGTAATCTAGTAGAGTCGTATATGAAAATTGTAAGCAAATCTCATCGGGACCTTGTTCCCAAGACAATTATGTGTATCATAATCGATGAGGTAAAGGCTTTTCTTAAACAAGAAATGCTAGCAAATATGTATTCATTGGATATGAACACTTTAATGGAAGAATCAGAGGATGAAAAAGATAGAAGAGAAAATCTGTTGCGTTCTCATCAAGCCCTTAAAGACGCTCTTGATATTATAAATGAAGTATCATCCAAAACTGTTTCTGTACCAGTTCCATCTGCAGTAAATGATGACTGGCGACAGCCTGATCCATCTGTCGACCTAAGTGCCCGAAGACCACCGCCTCCTCCACCAAACATGAATAAACCGAAGCCAATAAACAAAGGCTTACCTCCTCCAATTATGCCACAAAGTCGTCCTATTTCTGGCGTATCATCAACCATTCCAAAACCTTATGGTAAACCTTGAGATGTTATATTGTGAAAATTTATATACTACACGTTTCTTTCTTAATGGAAATTTGTAGATTCGTTTATATACAATAAATCTTATCTTTATTTT
>OX_Smed_1.0.00260
TTTTTTCTACTGTCGAAAGTCAAAACCTACGTCCCTTTTTGATTCGCTATATCATTAGAGTTTTTCATCCTGACATTGCCATGATTGGTTCCTCATTAATGCCTCGATGGGCTACGATCTCACGGTTAATTGTCCAAGCATCTTCTCCTACAGTTGTGGCAAATTGTAAACTTGCCCTCATATATGATTGGCTGTTCTACGACAAGCAATATGACTGTATCATGGACATCGAGCCAGCTATTCTTGCAATTATGCACAATTTAACAAAATATTCCCATGTTTCTATCACTTTGGTCGACTTCTTAGTTAAAACAGCCAATCTTTATTTTCCACTTGTAAAAGACCAAATTATCAGTTGCTGTCGTTTTGGCTTAAACGATGCATTCAGAGTTAGTGTATTCAGATCACTTGCTCCACTTCACGAGGTCTTGAGACATCACATAGAACTTTATAAGCAGTTTCTCGAATTAATAGGTGATACGTCCAATGTTTATCCACAGATACCACTGAATAATGTCCCTATTCCTAAACCTGTAGAAAACGGAATTGCAACTGTAAATCCAGTCAATAATCCCGTCGCTCCTGCTCCTGAAGTTGTTGTGCAAAGAGAAAGAAATGGAACCCCTAAAACACTGTCTCCTGTAAATAAAGAAAAACCAGTGGAGCATATTAACAAAATTGTTGTCACAAGCAAAATAAATAATGCCCCGAAATCGGCATTATTCGATAATAAACCAGTAGTGGATTTGACAATATCAGATACTGAACCTACTCAAACAGAAGATATTTCATTCGATGATCTTAAGCGTCGATTTATGAAATATTCTTTGACTTTTGACTACAATGTTGAACGAATAGATATTCCATCAACAATTTGTCAGATTAATTCTTCAGTAGCGCCAGATCTTGAACGGTTATATGAAACAGCGGAAAATTGTCGTTCTCTCATTGTCAAAAATAAGGGCAAACGTGATAATAAAAAGTCAGTAAAACGTGGACAAAAAAGACTGGACACAATTGATGATAGTGAATTATCTGGAGGTTCTGACGAAGAAAACCTTCAACATCTCTATGAAAAAATGGAAAAAGTTGTCATTGCGATTTTGAATGATGACAATTTTGATGATCTCGGTATCGCGGGAAAAACCGCTGCTGTAATTTGTGAAATCTGCTATCCATTTTTCGATCGAAAACTTTTCCCAGAAGATCCCGACGAAGAAAAACTTAAAGCCTCCCTTTCGTCACCAGTTTTCGTTTTATTCCGAAATATATGCTCGATGAGTACTCAAGATAATAAACGGGAACTTCTTTTGCTTCTTCTTTCTGAAATGCAAATGCGACAACCAAGAGTCGGATATTATCTTTTATATTATCTCAAAGTCGCATACGCTACCGATCCAGATTTATCGACTTATCGGAGTCTTTGTAATAGCTTGGAAAAACCAAATTTGAAAAATTCTCTTTTCAAAGATCTAGAGCTATTAAGCAATGATGACTCAAAATTAATGGTTTATCTACTCCCTGGTCTCTATACCGCGTTTTCAACAGAAATGGTAGGTAGCCCAAAATTTGCCCATTTAATAATTTCCTCACTCGACGCCGCGGAAATTAATGAACTCGGCCTTCAAATTCAGAAGAAAAATCTCGTGATGTTTGATTCAAATTCAGTTGTGGAAATATTAAAAGACAGTTTGGATTGGGGAACTATCGAACAATATTTTCTTTGGGAATTGCTACTAGCTCACAATATTTCTTCTAAACACTTTTACGGCTTAATTCCATATTTAGATTTTAAAAAACACCCTGAAGCCATTTTACGATTTTCTAATTTCCTTCGACAAGAGAAACCAAATTATGAATTAATTAAATTATTACTAAATCGTGAAGTGGAACGTGGGGATCAGTTTACATCAACGTTGTTGCATTTTTGGAGTTCAGAAAGTAACTCCACGACGTCTAAATTCGTTAGTATCCTTCACACTATTATATCAGCATCATTAGGCAACAATATGAAAGACAAGAAAAAAAATAGACATTCTCAATTCGCTGAGGAAGGCGGAGTTGACCTAATCAAAATTTTGGGTCATTTAGATTTCATGAGACTGAATTGCAAAAATATATCATTTCTTCAAGAAGAATCCATTCAATCAGATCTCCAGCAGGTTTTGAATTCGAAATCGATGCTCGATGATATCAAATCTCGATTTTCTGAGCTTTTGGCATTTGTCGAAGAAGAAGATGAAGATTTCTCAGATGATGAAAATGTAAACGAGAAAAATACATCGACTGGACGGGTGCTGCGAAACCTGGATTCTCGTCGATACCCATCGGATAAAAAGACTTTCGAAGAGTCTAATTATCATAAAAGCACAACTAAACGACATCTTTTCAATAGTCCTGATTCCTCAAGCTCTGAAGACGAGTCAGATACAGATGTCAATACTCGAAAAACACATTATCCATGTCGCTCAAAAAGACGTTTGATGATAGCAGATTAAATGTTTGATATGTAGTTCGTATAGAAATTTGTTATGTAATATAATGTTGTATTTAAAAA
>OX_Smed_1.0.00261
TTTATATGCTCATCCAACCAGAATTCCGGATTTAGATTTCGGATTTTATAAAATCCTCCTGAACGATGTTGGAAATCCCTGAAAAAATATTGAAGGTAAAAAGATTTAAAAACCCATAACAAAAGTAACTTCCTTCAGTAAGAGATTAATCATGGGAAAATCGGACCCAGCACCTAAACGATAGGCGATAAGAATTCACAGTTTGAGATCCCGAGCCGTGATACCCCATCCCTGACAAACAATTGGGAAAATCAGCATCATGTTGATTCGCTCCACATCACATTCCCATGTAATCCATCCTGACTAACCAGAATCATTTTTTCAAACATTGCGAGAGACACCCCCTTCCTAATGACATAGGCATGACTTTTCCTTCACCGTGAGCTTCCCGTTTGCGTCAAACCCATATCAATGACCGTACCTTCCCGATTAATTATCCTGCGTTAGAAAACGTAAAGAACTAAAATGAAATTCATTGCGTGTTGGCAAGTACGAGTTCACCGGACCAACGTGATGCGAATCGGGGATAAATAAAAATCTTTTTTATATAAATAATACCCGAGGAAGAACGATACCACCAGAATGAAAATGGAAATAAAATATCGCACACAGCTATTGTGACCTTTGTCCCTGCCTAAATCAATATTATCGCAATCAGATACAGTAAGATTGAACGCGACAGGCACACCCAGAAGACACACTCTCACGATTGATTGAAAATCTATTCTCTAAATGCCGTCGTCGTGACCTTTCCACTACTGACAGACATGCACACTCCATCATCGAACCTGTCATTAACAACCCGATCTATATGAATAACCGAAACGATTTAACCCGGCATTTGGAATTGTGGACATAGTAAATTTTAGAATGAATTCCCCGAAAGCGGACATCACAGCCAAGATCGTAGGAAACGACGTGATGGTGGAAGGACGACTATTGGGTAAATACTTATTTATTATGATCTTATTATCTTATTATTTCATGCGACGCATACTATAAGAAAACTCTCCATCCAGAACCTACACCCGGGTATGACAGACTGATGTTATCGGAGCAACCACGATTTTTTTTTCTTGTTTAACGAAGCAGGATTTTTGATTATTATTTAAATTACAAGATTGTGATTCTCATGATTGTTTTTGATTTTTGGAATAAATTAATTATGCGATCAGATCATTATGAATGTCCAAGGTAAGGTATAGATTTTCTTGTAATTAATTTCGAGTAATTTAAACATCTGAATTTATAGCAATTTATGAATTTTCCCCGTATTATAATACACAAGTTTTCCGTTTCCTTTTCTTTCATGTTCGGATATTATAATTACCTAATCGTGATTATTTCAACCAATATAATAAATCATAATTTGCGGATAAAATTACAAATCACCTGATCGCAACCAATTTAAATTAATGTAAGAAACTTCATCCATTTTCATAGTTAAAGCCAGACATCCTAATACATTATAATTACCTGCTCACAACTAGTTTGAGCCGATGTAAGAAGTTTTATCCAGATTCTTTTTCTAAATCAAAACATCTTAGGTTAACATGATTAACTGATTGTAACGATGGTAAATTAATGTAAGGGATTTTATTCATTATTTTTTTTGTTAAATCAAATGACCCCATGATGTTATAATTATCTGATCGCAACTATTTTCCCTAATTAAATCATAACATCCTAAGAGACTATAATTAGCTGATCGCGAGTACCATAAGTTAAAGCATGAAACTGTAACCAGTTTTCTTTTCTCTTCAAAGTGAACTTAAGATATTACACCATCGGGTAATAACTGTTTGAATCAATATGCGAAATTTTAACAAATTTTTTCAAACCAAATTAAAATCGATTTAGGATGTCCTACCTATCTGACCATAAGTAGTACAAATTAACAAGAGTGACAGCTGAAATCTCTTGTTTCTTTTTATTATTTAATTCGATTTCTAAAGAACCCGTTCGGATAAATCAGGAATGGAGCGTGTATTCTTAGGTATTGAGAATCATTCTGGAAAACCCAATCATCTAAATTACCAGGTGAAACTTTGGCCCGTATAAAAATTCCAACTTATCTCA
>OX_Smed_1.0.00262
CACTGGCTACTAGTCGTAAATGAGGAATAAAACACTTACCAAAATATGAATGTTTTCCTTTGATATCTAAAATCAATTATGAGCATGAAATAATAGCTAAATTAGTCGATGCCTTAATAGAAAAGAATTTCTTTTGGGAAAATGAATTTACTAATGCCGTAAAAGAATTATTAAAATTCATAGATCATGCTCACAAAAGATACAATGCACTAGAATTTGATATGGAGCCAAAAATTATAAATGGTGATATTCATTATGGAGAATTTCAATCTGTAGAATTTCATAATCTACCTTATTTGTTAAATAATTATCCAATACATGACATTACTAAAATGTTATTACGTTATGAATCGCTAGGGAATGGCAGTTATCAGTGGGGCGATCCGATGGAGTTACATTTAGCATATATGCATTATAAAGTACGTTATGAAGGATTTGCATCGCCGATAAATTCTCGATTTTTGACTTTACAGGATTGCCGATTTTGTAGTTTGTTTCCAGAAATCGATTCACAATTTGGTAGCCTAGGAAATTTTTTTGACATAAATCTCGCAGAATACCCTGGTGGTTGGTCAATACATCCTCCATTTGTGAATGTTGTTTTGAAGGATGCAGCAAATAAGGTCATTTCTGCTCTTCAATCTGGAACAAAATCACATTTCTTCTGCACTTATCCTTTATGGCGAGATAGTGAAGGTTGGAAATTACTAGAAAATTCATCATTTTTGGTAAAGAAATTCCACCTACCCAAAGGTCGCCTTCAACAAGATGCATATGGTGAATTAATTCGTCCACCAATCGGGTTGAGCTTATTTTGTTTGAGTTACAAGCGCAATCACCATTTCGATATTATTAGAATGATTATTGAAAATGGCTGAGAAGCATCAGGTTCAAAAACTTTTATACATCGCTAGAGAATTTATTGAAACAATTCGGGATCTCCTTAAACCCCGGTAGAATAATTTGTCACCGTGATAATATTTGTTCCACAGTTCTGGTATCTGTTTATTGTTTAAAATTGTGAATCTTTGTCTGTCTACGAATCAATGTTTGAATTCATATTTGTGTAGTATATGATTTTGTGTTGTTCAACCGATCAGTGAAAAGTCCTTCAAATGAACTACTTCATCTTTTTATTATGGATTTTATTTTCTAAGTGCATTGTTAATATTACTTTTGTGTGAATAAAATCTCGAGGTCTTCT
>OX_Smed_1.0.00263
TTTGTTACAAAGAAGCCATTTTATGATGAGTCGAAGACGTTCAAGGAGTTACAGTTCTCCAAATAGAAGTCGTTTTATTTCTAGATCGCGGTCTAGAAGTATTTCTTATTCACCGCGCAGAAGTCGTTCTAGATCTCGAACACCTCGACGTGTTAATAGGAGTTATTCAAGAAGTTTTAGTAGAAGTTACAGCAAAAGTCCACGTTATAAAAGATCTGTATCAAGATCTTCCAATAGGTATAGACGAAGATATTCTGGAGATCGTGACAATCCCAAGCCATCAACTTGCATAGGTGTTTTCGGACTGTCATTGAAAACAGATGAAAAGGATCTTTATCGTGTATTTCAAAAATATGGCGAGATTAAAGATGTGCAACTTGTATTAGATAATTATACAGGCAGGTCGAGGGGATTTGGATTTATTTATTATGAAGAAGTTGAATCAGCTAGAAATGCCAAAGACAGTGCTCATGGAATAGAAATTGATGGAAGAGTAGTGAGAATTGATTATAGTATTACTAGAAAAGCTCATACTCCTACTCCCGGAGTTTATTTAGGAAAAAAATCTACAAGACGAGGGGGTTATGGATACGGTAATTATGATGACAGAGATACATATAGTCGAAGGTCGCCTGATGATAGGCGAAAGTATCGATCACGAAGTCCATATGGTAGATCAAGATCAAGGAGCTATACAAGACGTAATGAATATTGATTTTTAATATATAGGATGTTTTTGTAAATTAAAATTTCATTAGTACTATAAGTGAAAAAAATGCATTGTTATTTATAATTTTATTTTGAAGGTTGAAAGAAGATAAGAAAACTTTATTTAAAGAATATAGAAAATCTGAAATTAAAGAAATATTATAAAAGCTTATTTGAGAAAACCTTTTAAGGAATGAAAATTAGAAAAATTAAAATAGAAGATGCCATCATACTACTTATTAAAAAGAATTTTCAAGTAAATTAATTAATACTATGTATGAAGTAGTTTATATGATGTGCATGTTAAAAGCAGACTATATATATGTTATTATTGAATTGATGATTTTTTACATTTCAGGAAAATACTAACTGCCTATAAACTAGTTGTCGTTGAAATTGTCAAAAATATATGTAGTGTTTTA
>OX_Smed_1.0.00264
TTTGATATTGATGTTCAGGACTGTTTAGAATTTGACAATAAACCAAATTGTAAGCGAAATCGGAGCTCAAATCCTCAAAAACCGAAAGACTTTGTATGTGATGTTTCAAATCAAAGTTTTTATAAAATTGATGAAAATAGAGATAATTTATGTCTTATTTTCAACGATGATCAAAGAAAAGGAAGCGAAGTTGATGTAAATTCTATTAAAAGTACTTTTGAGGCAATCAAAGGATTTAATATCAAGGTTGAAAAAATTACAAGTAGAGAAAAATTTAACAATGATTTAAGGAAATACACAAATCAAATCAGTTTGGATAGCGATATGATAATTATCTTCATTATGTCTCATGGGGAAGGAGGTCTTATCCGTTGTCCGAATGACGATTCGATTATTATTAATGATATAATCAAATTTTTTACTGTAAAAAATGTTCAAAAGTTGGCGAATAAACCAAAGATCTTCATATTTCAGGCATGTCGTGGTAACGATTATCAAGAAGTTGTTCAGTTTGATGCTCCAATTGATGAGGTCACCAAGCCTCAGATTAACAAAACATCCATACAAGACGGAACATTAAACCTTAGCGACTTGTTTATTGTTCATTCAACCCTTTTTGGACAAAAATCACTAAGAGATACAATAGAAGGATCTTGTTTTATTCAGGCCTTTTGCGAAATTGTAAGCAAGTGTTCCAAAAGCCTTAGCATTGATGAAATGTGCACCGTTATCAATCGAAAATATCCAATATTTAAAAGTGATGGCAAAACCATTTCTCAACAATGTGAAGTCACAAAATCACTATTAAAATTTCATATATTTTTGGAAAGCCCTACAGAAAGAAAGAGACTTTTTAATAATAGTGATTTCGGTGATTTTATTTAACAAATATATTCAGATTGCTTCTATTCATTAAATTCCATAAAAATTAATAGAATTATTTCTTGTTACATTCAAAATTTAGACGAATTATTTATTTAAAGACAAATATTTATGCTGTTATTTTTGTATGAAATAATGTTAATAAATTTTGCTTTT
>OX_Smed_1.0.00265
AGAACACAATTAAATGAACTCAATCAATAAATCACAACAAAAACTGAATTTGATTTGAGCACTCTCAGAGACAATGAAGGAATCTCACGATAGCTTCGCAACATATTCGGTGATCCAATGACATCGCAATGCCGAGCGCCGTGCTTAAACATTGCCGTGGATTTGCACCGAAGGTAAACTTGGCCAATAAATATTGCACCGAAAATGGATCATTGTCCTTGATTGCCATCATCAAATTGAAATATGGATTCTCGTTAGGAAAACAAATCCTTTCTCTTATTTTCTGTGCAAAATCGTCATTGCCATGAATAGTTGCCAATTCCAAAAATGTCGTGCCGGCCAGGAGAACGTTTCGGTTGACAACACTTCTCAAGCAAAACCTGGCAAAACTTGTAGAATCATTATCGCAGATCGATCGATGAAGAAAGCACTCCTGAATTAAAAGAACTCTTTCTTTGATTTCAAAATCATTTAACGCATTTTTCAGAAACCGGATTTCTTGATAATTAATTGGTTGATCAAGAATATAGTTGATGATTCGGGAGGAACGGGTCCCTATGGCTACTTCCAATACAGACAGGCCTGTCTGTATATGCATAAATTGAAACATAGATTGCCTAAGTAAGGGTTACGTCATATTCCAGCACAAACAGCGTATGCGCATCATATAGTTCATTGAATTTCACGATGTCGTCATGTCTAACCCTATGAAATATTTCGCGATTTGCGTCCAATACTTTACTGAGGAATGAAACGCAGTCGTCATATCCAAATGTCTTCAGTAGATCCAGAGGAGTACTTGAAGCGTGATTCTTACAATGAATAGCACAATTGTTATGGACTAAAGCTTTTATTAAATCAAGGTTTCCATTCTCACAAGCATAATGGATTGGGCGCTTGTTCGAGCGGTCTGGACATTCTAAATTCGAGCCGTGGTCAACCAGTAATTTGACAATGTTTAGATTCCCACTGCTACAAGCCAGATGAATCGGCTTTTGCTTATTGTCATTCTCGGTATCAATAGAGCAGTGACTGTCGACAAGCAGTTGAGCTATCTCACAGAAACCGTTTTGACAAGCATTATGAATTGGCCTCCATTTCTTTATTGATTGGCATTCAATATTACACCCATTGTCAATCAGCACCTTCGAGACATCGTAATGGCCTTTTTCTGTTGCTAGATAAAGAGGAGTCCTAGCATATGTACATATGCAATTTGTATCGGCTCCATGTTCCAATAATATTTTTACTATTTCTACCCTGCCGTTTTCGCTTGCAATATGAATAGGCTTCATCAGCTGGAATATTTGATTGACACATTTTATCAGCCGCTTAAAGCACAGTTATTCATTATTTATTTCCCATAATTGCTTATAATTAGGAGGAGTTTGTATCACGATTTGACTATTACGTCACTATTGCATGGAGTGACATAACTTGGTTTTGGTCAGGTGAGTCCTTTGTGAGATTTGCCAAATTCATGTATTTGATCACTATTTGAACCTTATCATTTGCACAGTTGATATTGCAGTGGTTGTCAATCAATAATTGGACGACCTCTACAAACCCTTTCTGACATGCCACATGAATCGGTTGCTCATTCTCATCATTGGTAGACTTGATGTTGCAGTGATTGGTAATTAATAATCTCACAATTTCCACATTATTATTCGAGCTTGCGATAAAGATGGGCCTCCTTTTTAAAATCGTTTCACATTCAATATCGCATTGTCTATCGATGAGCATATGGGCCACCTCGGTAAATCCGAGGGTGCTGGCGAAATGGATGGGCCTCTCTTGGGTTCGAGTCGAACAATTTATGTCACATTTATTAGTGATGAGCAATTTCGCGATTTCTATTTGACCGCTATTCAGCGCATAAAGAATAGGAGAAAATTCTTGTTTATTCATAGAGTTCATTTCGCAATTTTTCTCTATCAATAACTTGGCAATTTCAAAATGGCCGTGTTGACATGCTAAATGAATCGGTTGAGATTCCTCAGCGTTTTTGCAGTTGACATTGCAGTCTGGAACATCAATCAGTAATTGTGCGATTGCCTTATTTCCATTTGTGCAGGCATAATGAAGTGGAAACATTTCTTCATCATTTTTGCAATTAATTTCACATTTCTTCCNGATCAATNTTTCAACAATTTCCTCACTTTCACTCATGCAAGCAAAATGAATCGCTCGATTTGCTGATTTCGTAGCATCGTTGATTTTGCATTGGACTTTCCCTGAAACCAACAGCCGTACAATATCGTGGTTTCCTTGCTGGCAGGCGTAATGGAGTGCAGTGAATTTCTAGGTTAGCAATTAGGAATTAGAAACGTCCACTCCAGCCAAACTCGGTTATAACAAACAAAATTTTAATCTATTAGCTTAAGTGGAGGGATGGGGCAGTAGCGCATTTTGAATTCCGTGACTGATTATTGTAATGATTTACATCTATTCATTGATTTGTAACCAGCTTTATAAATGCTTTATTGACTTGTGTAGCCAACCGATAATGTTTGTTGTTATATTGATTAATTAATTAATTTTGCCAATTTTCAACCTGCATTTGCTGCAATATCTGACCCCGAAGTCATTGATAATGTTCAATGTGATTTCCAGGCGTGTAATTGGACTAATGAATTCTCAGTAGAATATCGGCGGCTCTAATGTAATGAATGCAAAAACTGTTGAGNATACCAAAATAATAGAACAAAATAATTAATAAACATGCAAAATGATTGGGGGAAACAATGATAAGTGATTAAGATGTGGTTCTGGAGCTTTATAAAAAAGGGAATGAAAAAGAAATGTCGAATAAC
>OX_Smed_1.0.00266
AAATAAACATTTATTTGAGTTAAATAAAAACAAATTATTAATAATATATTAAATAACACAACAGTAAAATAAGAACCATTCCTTATATGCCTATTGCCGAAGTGCCTCGGAATAATTCTATATAGCGCCAGCTCATTTTACACCGATCCTTTTCCATGGCCTTCATAGCATCTTCTTCTGTAAAGAAATCTGCCTCGGCTTCACCTGTTGCTTTTCCGTCTGGGCCTATTTGTATTTTTACTTCCGCTACTCGAATAGGAGAAAAAAAATCTTGCACATCTTTGTCGGTTGCAGAATAGGGGAGGCCCCTCATATGTATTGAAAGAGGACCCAAAAACTCACCAATATTTTGACTCTCTACCTTTACAGCGTTTTTTCCCCCATACGGATTAGACCTACTCTTAGGTTCTCGACTACGCCTCATGGGTCCTTGGGAACTTTTATTCTGAGGAAAACTATACCCATCAGTATAATAACTGTTTAATGAATACGGATCTGGAGTGAATTTTGGTGGAAAATTAGCAGGGCGATGTCTAGAACGCCTAAGGATCTCTTCCCGATTAATTTCATATTGTTTTTCCATAGCTCGATAAACTTCAGTTAAGGAGCTTTTATAAATTTCTATATATCTGAATAGGGGATTAATTATAATTAAATTATCAACTCATTTCAATTGATCCAGAAAAAACCAGCCGAATATGTGCTTACAACATTTAGGAAATTTTATTTTAATATTTCATTTTAATTAATATTAAAATTGTTTATTATATGAACAAACACAGATTTCATATAGCTAATTCTGAACCAAAACAATGACGTTTTGTCTAAGTTATGAAATCGAGACTAATTACAATTAACCTAGTGCTTAAATTATAAAATTAAGTTTTGCTGTATTTTAAATTTATTGCTCAATAAAATACTTTTAATATAATTCCATTAACTAATTCACCTGTAATTTGAACTTCTTATTTGATTTTCTAACACGTGAACTACATACAGTATAACGAAATTAATAACGTTTCAAATTTACACTTATTTCAAAATAATTGTTTCCTAGCGATTTTTAAGTTAACTTTATTATAAATGTTACTTAAACAATATTTAAAATTTGAATTTCGTTAAAATTTAATAAATTTATAATTAAAAAATTAAAACTGGGTTAGAATAATTATCAATCAAGCTACCCCACCCACCTTGACCTTATACATTGATTATGT
>OX_Smed_1.0.00267
TATTAAATGAATTACATAAATTATTTTATAGATCGTAATAGTCATTTCCGATTTCTGATAATTTTCAGGTAGTATGGAAATTTTTATTTTCATTGAAAATTAAACAGAATATTTGAAAATGATATTAAAATAGTTTTTTGATGTAATATCAAGCAAAAGGAAACATGTCCTTAAAACAATTGATAGAAATTATAGCACAAAACTAATCATAAAGACTTAATTCAAGACCTCCATCAATTCCTAATAGACATAATTTTAAAATTCTTAGGTATAATGATGTGCTTCGATATTTGGGATTCCCTCCTAAAGATGCCAAAGAAATAAACATTCGTTATTTCTGTAAAATTCTATCGGATTTTGCCATTGAATATAGAACAACAAGAGAAAAAATTTTACAGCTTTCTGCAAAGAAAGAAAAAGATAAAAAAAGAAAGGAAACGAGAGGAGCAATGATAACAGATATTAATTCTTTAGACCGGCACTCGAAAGAATTATCTAGTGAAAATAATGATCTCCTTAATGTCATTATGAGTCGAAAAAATCTTGCAAATTCAGATTGTGATAGCGACTTTAATTCATTAAACAATAGAAGAGCACGTCGACTGTCAACCCAGCCACCTACAGAAAAAAGTTCTAATAGAACTATCCCTAGACCATCATCTTCTCATCAAATGCATAATCCAAATTCTAGTCCGGGTATTTCAAACATGACTCCAGCTACCTCAGAATTAGCATTAGATCAGTCTGACAAATTATTGGACCATCTTGCACAACAAGCCACTTCCTCTAATAAACGCAGAACTACTCGTAGATTAGCCGGTACTAGAGAAAGAAAATCTATGCGTCGAACCAAACCAAATATAACTGAAGATATTATTAAATTTTTGGATCAACAGAAAATATCATGAATAAGTGTCAAAATATGTGATAATGAAAACCCATATATAAAAATTTAACTGCTTTTTTCAAATATTTTTGTTCGCTTTTATATTTATTTTGTAGTATATAAATAACATTTAATTGTGACTAAACAGATATTAAGTAATGAGAATTTCTAGTTGTATAAGTTAAACAATTATATTTTTCCACGAATATAAATAAAATCAGTAATTTCACATATTTTACTAAAGTCTTATATTTTC
>OX_Smed_1.0.00268
AAAACCAAAAAATCCAACGAGATGTGTACAAATCGATAAATAGCATTGTAATGGAGGCATTCAAGCATTTTCTATCAATTATAAACGACTCCTTCATGGGCTGGCGTGACTTAATGAAATTATTTATTAATAAATTCTTGTTTTTTCCAATCAAAGACTCCGAAACGAATACAAATCCAGTCAAAGATGAATCCTTTCATGAATACTTATACGTGACAATATCTGAATCTACGTACCGAGTTCTATTTCCGAGACATTGTCAAACAAATTCCCAAGCAAAATCTATTGTTTCGGCCCAAACTGGGATAGATACAGAAAATTTATATTTTATAGAACTCGCTAAAAACGAGCCACCCTTGGAAAAAGATATTTTTGATTTAGACAAAGTTAATTACATTTACAATTATGAAGTTATTTACGGATCTCTTCTGAAAGAGGAGAAGTACCTCTCGGAAAGTGAAACCATCCGACTGTCCTATCAGTTATTGAGACAAATAAGCGAAATGCATCGTCGCTCGATAATTCACCGCGACATAAAAAGTGACAATATTGTCCTTGACAGTAAGAGAAATGCAAAATTGATAGATTTCGGACTTTCTAAATATATTCCTTACGAGGATAGAATGATACCTTTGAAAAATGTAAACAAATATGTTCCTGGAACAATGTTTTACATGGCGCCGGAACTGTTAGTGGATGAACCGTACACGAATTCAATTGACATTTGGGCGTTCGGCATAGTAGCCGTTGAGATGATCACCGGTTGTGTGCCTTATTGCAATTGCGGTCCCTTAAAGGCTAGTTTAATTATTAAAAAGAAAAAGAAAATAAAATATACTTCCCCACAAAACATTTCGAAAGAATTTACAGAATTTATTGACTTGTGCCTAGAGCCGGATTCTTCAAAGAGATTGTCAGCGGATAACTTGATTGAGATGCCGATTTTCAGAGATTTTTCTTCTCAAACATGAATTTTTGTTTTAATTTTTATCATGTAACCTTCATTTATTCTAAGAATATAATTTTATTATTTAATTAAATATATATTATTAACATTTA
>OX_Smed_1.0.00269
AATACATTTTTGGTTGAAAACCTATTTTTTTAATTTTCTATAATATAACTATTTAAATTTTTGTCGGCGGCGGTATTGTTTGGGGCGGTTTTGTTGGGGGGCGGTTTTGTTGGGGGGCGGCTTTGTCGGGGGCGGCATTGTCGGCGGCGGTATTGCCGATCCAGCATCCCAGCACATATTTGATAATAATTTAGCTTTTCTTGAGCCTCTTTGTTCAGCTTCATACAAAGCTTGCGATATAGATGGAAATGATTGTTTGAAAGATCAGGTATTTATTTGATCTAGCCGTTCTCAAATTTTTGGCACTAGGACAGATTCCTGCCGATTTGCAACGTTTCGAAAATAATGAAAAAGGATCTTCCGTTCAGTGCAAAGATAGCCAAGGATGCTAAACAGTGCGTTCAAGAATGCGCATCGGAATTCATCAGCTTTGTGAGCAGCGAGTTTTAATTTTATTTTTTTGCGTCAATTTTTAAATATCCTTCAAAGAGCAGCAGAAATCTGTCAAAATGACAAAAGGAAAACAATTAATGGAGAAGATATTTTGCAAGCTTTTGCCAATTTGGGATTTGATAATTACGTGGAGACCTTGCAGAACTTTTTGCAAACTTATAGAGAGGCAAATAAATTTGAAAATGATATCATTGACCTGGGCAACAATAATAATGCGCAAGGCAGGCCTTGGTCAATGGCGCCAGTAAACTCAAACTCGTCATCAGAACTGAATATCAAACTGAACATGCCTCATCTGCTTTCCATGCTCCCGTTGACCGACCTCACCTCGAGCAATCTGAATTTGGAAAATCTTCTTCGTGATTCAGATTTCCAAAGAGCAGTTTTGAATCACTTGAAGAAATCATCAACCGATGAAGACTCCTTTAATATGGATGAAGCATTATAATTATTATTTTTATTGTTCAAATTATATATTTTTTGGATTCTTA
>OX_Smed_1.0.00270
ATCTATTGAAGGTTTTAGTTCAAATACTGATGAATGCTTTCAATTCATTTCAAAGACAAAGCGCTCACATTGACACGAATGTAATCACTTGTGCCGCAGGAATTCTGTCGAATTTGACTTGCAATAACCAATACAACAAAATTACATTCTTCAAATTAGGTGGAGTTGAAGCAATTCTCAGGACTATCGAGTGGAATTTAGCTTTAACCAATCCAAATGCACCGAATAAAACCAATCAAAACAACTATTTTCCCGATGACATTTTCGAGCCGTGCATTTGCACACTGAGGCACATTTCGAGTCGTCACGAGGAAGCAGAAGCTGCGCAGGCTTCAATATTACACTTTCAGGGATTGCAGATTCTCATTCGAATCATTGAAATGCAATTGGGCCCCGATCTATTTCATATGCAATCACATCAACCAATTATGCCTAATTTGTTTTTATCTTACTACAAAATCAATTGGAGTCTAATTAAAGCAATTATTGGTCTCATTAGAAATTTAGCAATGTCTCCTTGTAATTTCGTACCGATTCGGGAGAGAGGTTTCGGATGGCCAATGATAGTTTTGATTAATCGGGCTCAGATAGATTTATTGAATAAGAATTCGTGTGCTAATATTTCGCCTAAAGATAAATTATTAGAAGAGATTATCGAAGTGTCATGTGGAGCGTTGCACATGTTAGCTAAAGATCCTGGAATTCGTTCACAGATTATTTCAATGAAGATATGGCAAAGATTAATCAATTATCCCCAGCAAATCGGTATTCAATCAGCTGTTTATGTTATCGCAAGTTTGCTGTTCAATCACTTGGAGTCGATTCAGAGAGTAACTGCTGGATTGTTGGTTGAGGTTTCTGCCGAACGGCTTGGACTGGAATTGATCATTAGCCAAATTGTCATTACAAACAAACTGAATGAGATGGTCCATTCAAATAATGAAGCGATATCAACCTACGCCTCGGCAATTCTAATTAGAGCCACTGAGGAGAAAAATAAACGATATGTAGCTCCACACAACTACAATATCATTCCTCAAAACCCGAGTAATCTGAGAAATAATTTGTCGATATCTTTACCAGCTAATCAAGCCAATAATTCTGGATACTTAAATTCGATTTTGAATTCTCCGATTATGCACAACCAACCGCCATGTGTCAGCCATAGACACAATTCAGTAACACAATGTGGTGATCAAAATATTGCTACAAATGAAACTTTATGTCCAATCAATGACGTGGACGTTACAGATTACCATATGCCGTTTTCTAATACTCTACAACCGCAAAATCGATATCCGTACAATCCTAATTTCGTTGATCCAAATTACAGTTTGATCAATCAAACTGGAAATTCTGAAATCGCAATGAGACACTTCAAACAGATGGGCTCTATAAATATTAGCAATGAATGTGTTAATCAAGATGTTCAAAAGGCTTACTCAAATTCAAGTTTCAAGAGCCCATCATCTCATTCTTTATCTGTTAGTGGTAACTTGTGTTCGTCAAATGAAAATTCTAAAAAAGATATGATGGACGTATGTATGTTGGACGCGGACTGGATAGAAACCTGCTCTGACTTTTCGCAAGGACATTCACAAAAATCTTGGTCTCCAATTAATAAATAAATTAAAATATTAATTGAAATTTACTTTTTGTTTGCTAGTTTGGTTTTCGTTATTATTTCGTAATTAAATATGTGATTTCGAATACAATGTAAAGCATCTTGATATTTAAAAACGTCTCATGTGCATGTCTGTAATTTTTATTAGAATAGTTTTGTACATGATAATAATAATAATAATAATAATAATAATAATAATAATAATAATAATAATATTATTATTCATAAGTCAACTGGAAATAGAATAGCGATTACGAGATATTGAAAGTGTTGAAGAGATATTTTGAAAAAATAAATTTTTCTCATTTCCATTACAATGTGGATATAAAATTGCATCAAAAACGAAATCGTATAATTGTTCCCAATAGTTATACATGTTAAAATGTGAAAGCATGATGTGATATAATTCATATACAAAAACTACACAAGATCATTAGAGCTGTCAAAGAGTAAGGTATACAATATGATTCGATCAACTGGAATATGTTCTTATTGAATATAGATCAGGATCAACAATGTCGATGCAATTTGGATCATAGATATATCATTGTGGGTTTCACATATTAAAAATCGACAACGCTCGGGTGCGATTTGCAAAATGTATGCAATAGCTTTCATGTTGATTTCTAATTAGGGGGGATAAACTCTGTACATTGAATAGAAGCTGAAATCAACATGAGTGAGAAACACAAAAAAAATCATTGGATGTGTTATAAACAAACGGAAAGAGTCTTAGTAAGGCGAGAACAATTTGACGAAGTTTATAGAAGAACGCAAACGTGACTATCTGGTAAATCACAACTGTAATCTTTCAATTATTCGTTTTGAAATTTCCTTGCACTTGATTTGTGGCCCAAATAGTCTTTTGAAGCGTATTCCATTCAATGATTTGGAATTGAGCCTGACCACCTCCATTTCCCAATGAATAACCGCTTCACCAGTGTTCTCACCATAGATACACATCAGCACAAAACTTGAACGTTGTTCATAATCTATATGGAATGCCACCAATACTCTTTTTATTTCTGCCATTAATTCATCGGGACTTTTTTTACTAGTCACTTCAGTTCTGAAAGAAAATCGAAAATTTCTCGGTTTGGTTTGCACTTTATTAGTAGGATTTGCAATGGACGAACCACTACTCGTCAGACTCGTTGCACAGCTGCTTGTTATGAGATTTTCCATGTCAAAATTAGTGGCTTTATTAGATTGGCCATATCTTCCAGACCTGTCAGGAAAATATGGAGATGGAGATGGTGAAGCTTCAGCAGTAAAATTTGACCACTTTTCTTTCGTGTCAATATACCGATTTTGATTAACATTTGACCTCTGCATCGTACCTTGACCCACTGACGCAGAATCCTGATTTGACGGGGATCGATTTAATACTAGGAGATGGATTGGATAACTTTTCATGAGTAGTTGCGTGCCTCATCCATAAAGTCGGTCTGATATCAACGTCATCTACTTGTGATGCCTGCTAATACTAGGAGATGGATTGGATAACTTTTTTTTTGATATTTTTGTTGTCAAAGACTTAAAGAAAGAATTGACTGATTTCTTTTTCGGTTTGTTGTTGGAAATGTTGATTTGATCATTCAGGTTATCATCGGAAGGTTTTTTTGAGTGACAGTTGATCTTCTCTTTTTTAGGGGGTTGTGGGTGACTAATTGAACCACCCAAAGCTATTGGCAAGTTACTTGGACCACTGGGACCTCCTACGCCGCTCAGCACTTTTGTTTCCAATTGGATTCGTTCTCGTTTGTTTTGTGGAACATGCTGAATTGTTGCTCGTTCAGGAGTGTTCCGAGAAAACGGCGACTGTTCTCGATTTCCAGCAACTCCTGTTTGTTGATTAGAATCATCTTTCTTGGGAAAAGCACTATTGTAACATGGCGAACCAGCAAATGCTTGATATGGCGGCACCATATCTGGAAGTCTCAGAGACTGATAACCTTTTGTGGCACGTTGAAAATGCTTTGAATCACGAGAAGCTTCGTTGTCGTTGGAGTTATCAGGCTCCTCAATTAATTTATCCATCGGTTCGGAAATTACCATTTGTTTGAAAGTGTTAGTTACAGATCTTACGTTTGATGTATTGGATCTCTGAAGTTTGACACCATACTGTTCTTTTGGGGGGTTTTCTGATTCATAACTTCCAGAATTGATATTGAGTGTAGTATTTTTATTGGCCACAATATTGAGCGGAGAGTTATTGAAGCCTTGGTTGAGTTTAGCCTGATCATTGGACTGATGGGAGAATAGGCCGTAATTGAAATTACTTTGCTCTGCAAAGGTTTTTCTTACTGGACTATTGATAGGATTGTGGGACATTGGGTAGTTATTGAAAGTTTGTGTGCGTTTGACTTTTATATTGGGTTTTTCAGAACTGTGCTGATGTATTCTAGATATATCCAGATCATCAATGTTCGTTTCAATGAGCTTATTCGACGAAGACGTTTCAGATCCAGAACACCGGTCATCTTCTCTGCTAATCGCCGAGTCTTCGTTGATTTTAAGTTCACTGGAAATTTCTGATTCCTTTTCGCTGACTTCCATTTCACCAATGTTTGAATCACAGCTTTCACTGTCTACTTTTGTTTCGTTAGATGTTTCTTTTATTGTAACATCTGAATAAGGAGACACAGCGGTTCTATGAGTTTGGGGTCTTGGTCTTTTCTCTTCGGTTTCTTTGTGTTTCTGAGATTTGGATTGAGTGAAATCATATGTTGCTGGTCCATTAGAGCCCGATCCAGTACTACTACAACTTGATGAAGGTTGTTTTTCAATGGAAGGATCGTTGTCAATAGATGTCGTAGTTGTGTGTGATGTGGGTTTACGATAGAATCTCGAGCTCTGAGATCGGTTGTGTGATATAGCATTTCTGGAAATATCTTGGGTCGTATATTGAGTTTTGGCTAGGGCGGGCATTTCTGGAATTGCCACTGATTGTGATGTCGAGGTCGACGTAATTTGTGAGAAATTAGGTTGCGGTCTATTATTCAAATAATTTGGAACAATTGTATTTTGGTTGGGTTTCGTTGAGGGTTTGGGCATCCCGTTTTCCCACAATAAATATATTGCAGTGATACTGTCATATCTTTTCTGTTGCAATGACTCGGTTATTTGTTGGAGAGTAAAACCCATACTAAGTAGGACGTCTATTTTTGATTGATCATTATAATCAATTTCTGGCTCATAAAACGGTCTTAGGGGGCATTCTTCATATCCGACATTAATCCAAGTATCTTTCATGATGTCTGTCAATGGTAATCTTCTTTGTGGATTCAGTACAAGCATTTTTCTTAGTAATGCTTCACAGTCCGATGACATGTAAAATGGGATTCGGTATTTACCTCTTAATACTCTTTCTCTCAATTCTCTCAAAGTTCCACCATCAAACGGAAGTGACCCACTGATTAGTGTATAAAGAATTACACCTAACGACCAAACATCAACCTCTGGACCTTCATACCTCCTGCCTTGGAAAAGCTCTGGGGCAGCATAAGGTGGACTACCGTGGACTACCACAGAATGTATTCAACTTTGATTGACGTGAAAAATGATTGGAGAAACCGAAATCCGCTATTTTAATACTAAGATCTTTATCCAATAAAAGATTTTCCGCTTTAAGATCTCTGTGAACAATCATTTTTTGATGACAGTATTGAACAGCAGAAACAATTTGACGGAATTTTGCTCGTGCATCTTTCTCTTTCATTCGACCATTCTTTACAAGATACTCAAAAACTTCACCATTTTGAGCATTTTCCATAACCAAATATAAAGATCGTTCAAGATCGTTCAGTTTGAATAACTTCATATAAGCGAACAATATTAGGATGATTAAGCTCTTTCATTATTTTAACTTCTCTAGTTAGCTTTTGTAAAGCCGGAGCATTGAGTTTGGTTTTATCAATAATTTTCACTGCGACCTCTTTTCCCGTTATTAAATGCTGTGCTAATTTAACTTTTGCGAAATTTCCTTTACCGTCCTTTACCGATTTCTCTAATTAATTTATATTTTCCAAATGTCGGTCCGTTTCGTTCTGACATCGAACTGTTGTTTCCTGAAGCTCCGCGACTTGACACTGAACTTCTGGTACTGCCAGCTGACGTTCCGTTTGGATACGATCGAGGTCCATTTATAGGTTGTGTGTTAAAATGAGGCTGCTGAATTTGTTGTCCATTATAAATACGACTTGGTTGATTGTTGCTTGTGGGTACTTGAGGATTATACTGATTTCGAGGTTTAGATGGATTAATAGATGGCGAATAATTATTAGGAACGTGTGATGGACGATAAGTGATTTTGCTATTGATAATATTAGGTTTCTGTTGCATGTATATTTTATTCCGAGTAATATCAAATTTTTTGTTATCTTCTTTGACAGCATATGGCGCAACTGTTGTATTCATTGTAATGAATAGAAATATCCAAT
>OX_Smed_1.0.00271
ATAATAATACATTTTATTTATTAAATTTGAATATTTATTAACTATACTTTTTAAAATTATTTTGTCTCACATTATAAATTATGGATTTCTTTATGATATATTTGAATAAAATTGACTTGATCAATCTTAAATATTTATTTATAAGCACAGGTATTGTTTCAAATTATGATTTAATTGACGCGAATGATGCAATTTCAGTGATTAATAAATTGGAAGAAAAAATAATAGTTTGTTTTGGGGCGGAAGGTTCTAAATCGACCAAAGATCGATTGATCAACGAAGCATTTTATTATCTGAAGTGTTATACTAATCTTCATAAACATGGAATTTGTCCTAGAGCCTATCAGGGTAAAGAATGGGGAATAAATTTTCCAGAAGAAGCATTTTATTGAAATTCTCGAAGATTGCATTGGAGTCAGCGAAATAGATTTTATGAATTGCCATATGAACTTAGATAATCTTCAAACAGAAATTTATCTTCCGAAAATTTATAAATTCCTATGCAACAAGAAGGATAAATTTTCGGAAAAGGTTTATGAATTATGCAGAATACGAAATGGCTTCGTAGAAGAGTCTATACCACCTCACCAAGATATACCCAATGAAAAAGGTATTTGCTTGGTAATTAGTAACGAAAACTTTGAAGAACCTAATTTTCCGAAACGAGAAGGAACTGAAATCGATGTTACACAAATAACAAAGTTATTTACTAATTTAGGCTTCCGCGTTGAAATCAATTAGTCAAATACATGTGGAACTGCAGAAAAGATTGGCTGAAAATGTGATTTCTAAGAATCTCGGGTTTCAAATGTCGTACCATAAGAATGTGTTACGAGAGGATTGTTCATTTGCTTGAAATCTTTTCAATTAATATAAAAATTATGCACAATTGCTTTAATGAAATTTATTTGATTCCTAAGTTTCCCAAATTTTGTTTTCGGTGTATTGTAATGTATTGTAATGAATTTTATGGAGAATTTTGTTTTTGTAATTAAATGTTTTCTGTTGTAT
>OX_Smed_1.0.00272
TAATTATAAACTGTAATTATAAACTATATTTCAAAAATTATAAAAATGATAATATTAATGGTAATATTCAAAAGAAATTTATTGTTGTTTGTCTATTTGTTTTGTATAAATTTTAGTATTATATTAATAATTATATTATCATAAACTAATTTATTAAAATTAATATTTTTGCTAATTTACAAAACCTTTACTCGATCAAAAACAGATATGGAGAAATAAGAAGAGACAATTGCGTTTCGACTTGCTTCGACTTAAAACCTAGCAATTTAGTCTTGGAGATTTCTGATTCCGATAACAAAACATCGAAGTCAATTGCAATTATTTATAAATGTCCGATCAACGAAATAGATGTCTATGATCCGCTTTTCAATAAAAATAAATACGTAAAACTGTGCGGAAATAGAATTGAAACATGCGAGCCTAATCTGGTCAACATTAAGTACGCTCCTGTAAAACAAACTACAAAAAATCAGTATAAGATTCCGGTATCAGTTGTTGTTCCACATTCTTCAAGCAGTATATTTTACAAATATATTACCTGTAAACAAGAACCGTTGAGATTTTCTTTAAAAATAGACAAAAATTTTCTTTATCAAAACCAAATCATATTTCCTTTTAATGTTATGAGACAAATAAGAATGCCAAATAAGAATGTGGTAATAAAGTTATCTATTTGGAAGAATGCCAATGAACATTTGACAGAAATAGACTTTTACATTACGAAAAATCGGACAGATATTGTTTCTTTTACAGAAAGTAACTTTTATNNNACTTCTAAATTGACAAATGAACAGAATATAAAAAGTTTTGTATCAATTTTTGATAAAATATTTAATGAAAATCAAAATTACAAAGTAAAGTTGTCGAAAGCATTATCAATGGTTACAAAAATCCCTCTAATTTATAAACAATCATTGAATTCTTTGGATTCAAATCAAAGAGCAAAAATATCTAATTCAATTATTAAAAATGTTCAAAATTTAATGAAAAATGTATCCATCGAAGTAAAAAATAAAAATAGTTCGTATCAGCAAATATCTGATTCATTCGTCATTTACAGTTCTGTAGTCACCAAACCACAAATGCTCATTCCTTCATTAAATTCAAAAAACGAAACTAATGTACAATTTGTCGAGATTAATATTAAAGAGAAAGACAAAATAAAAACGGGTTCTAGTCTTGTTGCAAATTTTATTTTATACAAAGACATGGACATCATGAATGAATATTTTCAAATACAAAATCAAATAAGAAATAAAAATTTAATTATTCATGATAAACGTCAAAATTTTACAGAAAGAAAAATTGAAAGATATAAAAATTCTGATATAATGTATTTGTCCCTGAGCAGACATACTAATCTAACTGTCAATTTTATACTGAGAAAAATAAACAAGTTACAATCTCCTTCATGGCTGTATTTATATGAAGAAGAATGTGGATATCTGGATAAAAATAGTGATTGGAGCTGGTCAACAAAGGGATGCAAAATAGTTAAAGGAAGTGACAGTCATCATTATTGCCGTTGTGATCACTTATCAAATTTCGCAATGCTTTTTACAATTAAACCTATAAATGCCTGGCATTTATTAGTTACGGGACACCTTTCCTTATTTAGTGGGATCATAAATATCATTGTCATTATTTCTCACATTTATTTTACACATAAATCCAAGAGATAAATTAAGACTGGATCAGCTAAATATTGCTATTTGCTTGTTGATCGGGACGATCATTTTTATATTCGGCGGCTTTAATAGCATGAATAAAATAGCATGTAAATTAACCGCATTATTGGCTCAATTCTTTTTTTTATCTGCATTCAATTGGAAACTGATCTATGGAGTAAATGTTATTCGAATGATGGCCTTTCTAAAATATGAAAATGAAAACAAGCTGCGTAAATACCGAATAGCTTCAACCTTATCGAGTTACAGTGTTTCGTTTTTAATTGTGTTTTTATCGGGAATTACGCAATGGAAGTATTATGGTAAAATTGCTGATGACGTCTGTTGGATCGAAAGTCAAAGTCCAGCCTTCTTGACATTTATCAT
>OX_Smed_1.0.00273
ATTCCGTTTGCACAATCACCAATAATCTCATTGACTTGCAGTGAAAATGCGCTGACTCTCTCAATGAAATTTCATGGGACGCTTTTCCCATGTTTTGCTGACAGACTGGATGCAAGCAGCTCAAATGCTCATGACGGAGACAATAATTCCTTGCTTCATCTGGCAGTGAAATCCCTCCAATCAAATACATGTATTTCACTGCTTAACGCTGGAGCACAGGTCAACAGTATCAACAATTTCGGTAACTCTCCATTGCTTGAGATGTTCTGTGAGGCACAACTAGCTGTTAATGATGACAACTTGAATAAATTAATCGATATCACCAATATATTGATTGGAAATGGAGCTGATGTCAATGCGCAATCATCCAATGGAATCACTGCATTTCAATTGGCTGCGAATATCGGAAGTGAAGAATTAATGCTTGCACTCGTGTCCAATAATCCTAAATTGATCAATTTTTCTATCGATTTCCAATTGCCTTTCCAATCAATGGTTTGAATATGCAGAAGCATTGATTAAGCTTTTGCCCGACAATTTTCTGTCATCCAATATCACAAGAGTGATTTTTCATTTATGTAGAGCTGAGCATAAATTGATTCAATTGCTATTTGATAAATCCAGTCCCAAGCTCCAGCAATCGATTTTGGAAAGCCTTCTTTATGATGCTGTAAATGCTGATGAGAACGAGCTATTTAAGCACTTGGTAAGGACAGAAATATCGCTGCCTGGACAACTTGAAACTGGAGAAACTTTGCTCACATTTATGATCAAAGAGAATAAATTTCTGTTTGCCAAGAATTTATTAAAGTCCATCAATAAAAAGAAATTTGTTAACCTAAAAAACCGAAGAAATCAATCAGCTGTGCAATTGGCAATTAAAGCGGATCAATTAGATCTTATTGATTTATTGATTCACGAGTCAGAAGAATTGGATTGTGAAGACACAAATGGGAAATCAGCATTGGGACAATTGATGGAGAAATTATCGATTTCCAATAATGAACATAACCATGAAAGATTGATTTCCGCAGTTAAATCTGCAATGAGGTCCGGTGGAGATATTTATAAGATTACGTCTAACGGCCGACGGATTTTAGATTCGTGCACCAATATGGATGCCAAGGCAGAAATCGAGGAATTTCACCGAAGACAACCAACCAACATAAACCCTACTGGGAACGAAGCAAATACGTGCACGATTTGCATGGATAAACCCTTGAACATGGTGTTTCAATGCGGCCATTTGTGCTGCTCTGATTGTGCTGATCAGATATTCGAGTGCCACATGTGCAGGATCGAAATACTTACTAAAACAAAATTATTTTTCAATTGATCAATTGACCTTGTTTGTTAATTTATATTCTTGTAATCGATTTCACACTATTTATTCGATTGTGTCAGAAAATTTGAATTTTTAATGATTTTAAATCTATTGATCCGTCGCAACACATGAATGGATTTTGATCTGATCATTGACGTTAATTAATAA
>OX_Smed_1.0.00274
GAAAATTATGTATCGATTATAATTACTATCTGGCACATCAACTCCACCCAGTGGTTTGCAGATTAATTGAACCTATTGATATGATAGATGCATCAACGGTGGCAGAGCATTTAAGCCTTGATCCATCAAAGTACCACCACGCTAACCAACATAATGAGGCAGAAAATATCTTTGCTAAACAAGAATCCACCGATGAAGCAAACCGATTTATTGATTGCAAACCTCTTCCTATTTACTGCCGAAAGTGCCAACATAAAACGAGCATCGATTTTAAAATGGAACTAGAGAAGCCGTGGCTATGTGGCAATTGCAGTGGCGAGCTGTTATATTCACACGCTGATGCAGTTAATGTCAATAAGAAACTCAAGGAAATCATAGATTGAATAATTCACATATATTACTCGTACATTTCCACGTGTCAATGCGGATATATCGGTCGGGGAATGGTGAATATATGCAATGAGGAAGCTAGGAAGTTATTAATGACAACCGATCAATTTGCTTGTCCAAGATGTGAAAGCGGGATTATGAAGCCTCTACTCAGTAGGAATTTCAATCGAAAATTGGCATCAGAATTGGGCGCCAATTATAAAAATTCCCTATTAATTGAAGCCAATGAAAGGTCTCTCATCTGCTGCTTGCTCAATAAACTGCCTCACCTTGATCCCGATATCATTGTTGGCCATGCACTGATTGGCTACCAACCGGGAATTCTCCTCCAGAGATGTCAGGCACTGAATATAAACACCTGGTATAAATTCGGGCGCCTGAAGAGAAGCATTGCCCTGCTGAAGATCACCGGGCACAACAACACATCGTGGATCGAAAGGATGGCAACAGCCGGCCGGCTGCTGTGCGACGTAGAAGTCAGTGCTCGAGAACTGATTAAATGCCGAAGCTATGAACAGCGTGATCTGATCCAGGAATTGCTGCCGGAGAAATTCAAGGCCTTCGTGAGCAGTGTGCCTGTCGGTGATTTGTGCACCTTATTCAACAGTTCCGCCGGCATCAAACAATTAATCGATCTGACCCTTGACGAGTCGCTGGTCAATATTTGCCTGATGCACGAACTGCAAGTCCTTCCTCTGGCATTGGAAATAACAGCGATATGTGGAAATCTGATCTGTCGGACGTTATCTGGCGGTAAATCCGAGCGCAATGAATATCT
>OX_Smed_1.0.00275
GTGTTTTCATGGGAGGTCTCATCGGAAATGTTGAATTGGCGACTCAATCAATTATGTTACAAATTCTTACCTTAACGTTTATGATGTACTATGGAGCAGGAATAGCCAGCAATATCCGCGTTGGCCAGTGCTTAGGAGCAAATCGTCCAAATCAAGCTAAATTAGCTTATAGAGCTGGAACTGTTAATACAGCTATAGCAACAATAGTACTTGGAACACTAATTATAATTTTAAGAAATCAAATTCCTTTGGTGTTTACTAACAAACAGGATGTAATAGATGAGATCCAAAAAGTGATGCCATTCATGTTTATCCTTATGTATTGTGATCCATTTTCGGGTGTGTTTTCAGCTACGCTTCGAGGCTGTGGCCGCCAAGTTGCCGGCTGCATAATAGTATTTGTCTCATTTTACATTTTGAGTTTACCGTCATCAATTATTCTGGGATTTGTTATCAATATGAGCATTAAAGGGATTTGGTTAGGCACTACGATTGGTTCAGTGGTATCTGTTTTGGCGATTGCGATATTACTGGAATGTCAAGACTGGAAGCATCAAGCTTATTTAGCACAAAGACGAATTCTGTACTGCAGTGTAAAGAAAACGCGGGATGGAACTGAAAGCCTGATTTCATCTGTCCATCTGAGTGTTGACAATGTAAAGACATCTCCGTCCCATGTCAGAACACCAAGTCATCCAATAACGTGTTCGACTGCAATTGTTGTGCTATCGAAACCGAGATTAAAAGTGGACAAGTCTATAATATGGAAAAGAATAATCATTGCAGGATTTGTCTTTCTTTTTTTATTGTGTGGAATATTTATTCACGCCTTTCTTCCCACGGAATTGTACAGAGGATCAAATTCAACAATAATTCGTATTTAGAGTTGACATGATTTTCCGTGAATTTAAATTAATTAAATATTATTCATTAAAATTGAAATATTTAGAAATTAAATATTTATTTATTATGCTAATATCTTTTTTGGTC
>OX_Smed_1.0.00276
GTCAAAATGAATGAGAGAATAAAAATTGAAGATGAAGAAAATCTGCATTTGCTAGATTTTGATGAGGAATCTGACAGCCAGTCCAACAAATGCATTTCTAAAACCTTTCTAAATGAAGTGAAAATAAATGCAAAAATGGGATTTCCGGTGCTCATCACAAATGTGTTCCAATATGCATTGAATGTAGAAACTACTTCATTCTGCGGACGACTCACGAGCACGGAACTTGAAGGTGTTGGTCTTGCTTTGAGTCTTCTTTCAGCATTCGGCTGGTGCGTGTGCAGTGGCATGATATCAGCTTGCGACACAATGTTTGCCCAGTCTTTTGGATCAGAAAATAAAAAACGGACTGGATTATTTTTACAAAGAGCATTTGTGTTGATGAATTTGATTCCAGTGTTTCTTTGGGCTTGGCACATAAATGCTGAGCCAATTTTGATATTATTAGGTCAGGATCACCAGGTTTCAAGAGTCGCAGGAGAATTTCTCATTTGTTTTATTCCTGGAGTTACATTTATAGTAAATTACTTAATCATGGCTAGATATATGCAAGATCAAGGTTGTTTATGGCCTGCCGTTATTGCTGCCTTTTGCGGAAATATATTTAATATTTGTAGCCAACTGCTGTTTGTCAGTTACCTTCAATATGGATTCAAGGCATCTGCAGTTTGTCATGCGTTCTCATTTGGAGTGATGGCTTTAATAGAAATCATTTATATTTTTAAATCAAAGTTCTACTTGGCGACCTGGCCAGGATTTCAATTAGAAGCACTGTTTGATTGGGGAAGCATGTTTTATCTTGGTTTAGCCGGCGTTGGGCATATAACATTTGAAGTCATTATTTGGGAAGGTACTGTGTTTATGGGAGGTCTTCTTGGAAATGTAGAATTGGCAGTTCAGTCGATTTTGATGCAAGTTGTGGGCTTATTATTTATGGTTTATTACGGAGCTGCAATAGCCTGTAATATCCGCATTGGCCAGTGTTTAGGAGCAAATCGTCCCAGCCAAGCAAAATTAGCGTATAGAGCTGGAACCTTTAATATAGCTATAACAACAACAGTACTGGGAACAACAATTATACTTCTACGAAATCAGATTCCTTTGGTGTTTACTAACAAACAGAATGTAATAGATGGAATACAAAAAGTAATGCCATTTATGTTCATCCTTTTGTATTCTGATTCATTTTCGAGCGTATTTTCAGCTACGCTTCAAGGCTGTGGTCGCCAGGTTGCCGGTTGCATAATAATATTTATCTCATTTTATATTTTGAGTTTACCGTCATCAATTATTCTGGGATTTGTTTTCAATATGAGTATTCAAGGCATTTGGATAGGCAATACAATTGGATCGGTGGTATCAGTAACGACAATTGGCATTTTACTAGAATGTCAAGACTGGAAGCATCAAGCACATTTAGCGCAAAGACGAATTCAGGGCAATATAACAATTACAAAAACTGCTGAAACTGAATATCTGATCAAGTCCTTCCATTTGGGTTTCGAACATGAGAACAAATCTCCGTCTCATATCAGAACACCAAGCCACCCAGTAACCTGTTCAACTGCAATTGTAGAGCTACCTAAACCCAAAATCAATGTGGACAGGTCCATAATATGGAAAAGAATAATCATAGCAGGATGTGTTTTTCTTTTTTTATTATGTGGAATATTTATTCACGTGTTTCTTCCTGTGAAAAAGTACACAAAAATGAATTCAACAACTGGCCATGTTTAGAAATCTTTAACATTTACAATAATTACAATTTAATTTCAGAATCTATATAGATTATGTGAAAAGTTATGGAAAAATAAATTCTGAAAATAAAG
>OX_Smed_1.0.00277
TTTATAACATATCGATATCAATTGCCCTCTATGGATTAGTACTTTTCTATTTTGCTTGTAAACGAATGTTGGAACCGTTTGAGCCAGTTCTGAAATTTGTCACAATTAAATCAGTAATTTTTCTCAGCTTTTGGCAAGGGTTTTCTTTGGCCATTATTGAAAAGTTAGGCATTTTCCAACCTACTACAATGAAACCCGGAACAATCTCTGCAGGAATACAAAATCTTTTAATTTGTATTGAACTAATTTTAGCCGCCATCGGTCTTTGGTTTGCATTTCCATATTCACTCTATAGCCAGAGGTAAAGCAATTAAAATGACATTAGACCAAATTTTTGTTGCTCATAATAATCACTTTCTCGATTACAGCAGAAGTTTAAAGGCAAGGAACGCTTCTATTTATTTGATAAGTTCCATTGATAATCAAAATTCAATCGGTTATGACAGGAGTAACCACGTCCAAAACTCTACACATAACGCAAACACTAACTTCGACAGTATAAATAGTTCAGTAAATATGGAAAATCCTGCTCTTAATACGTTATCCTCGCGGTTGAAGGAAACATTCAGTCCTGTCGATATTTTTAATGACACAGTGATTAATTTTCACCCTGATTACAAGCAATATATCCAACAAAATCAGAATGACCAATAATACAAATTCTGCAAGCTGAAATGTAAATAAATCAAGATAATAATATTTATTCACTAAATGGTTTAAATGCTGTTTAAGCGGACAAAATATGTTTTTGATAACTTGTGTTACTTTGATCTTTACTACTTTGCCTTTAATGATTTTATTATAATAATTATCTGTGGTGGACTTATTTGTAATCATTCAAAAATAAATTATCAAAAGT
>OX_Smed_1.0.00278
GATATGACACTCTCTGGTGATGATGATACTTCTAAAAAGTATTGTGAACATTTTTACAGCAAATATGAACCTAAAGAAATAATTGGTACTGGAGCCAGTAGTACTGTTAGAAGATGTATGGATAGGAAAACAAAAATTGAATATGCTGTTAAAATTATTGATGTAAATAGTGGAGTAGACTCGCCAAATATACTGCGAGCAGAATGCCATAGAGAAGTTGAAATATTACGGCTAGTCGCTGGTCAACCTTACATTATTGAACTACACGACTTCTATGAATCTGAAGTTTACATGTTTTTGATTTTTGAACTCTGCCCAAAAGGAGAATTATTCGACCATCTAAATGCACGAGTCACATTGTCGGAAAAGCGAACTAGATTAATTATGAGTCAAATATTTGAAGCTGTAACATTTATTCATTCAAAAAATATTGTGCACAGAGATTTGAAGCCCGAAAACATTCTACTTGATGATAATTTAAATATTAAAATTACTGATTTTGGACTGGCAGTAAAAACTGACAATTTAGAGGAATTAAAAGAAATTCGCGGAACTCCTGGTTACCTGGCTCCAGAAGCTTTGGCAGTTGGATATAATGACAATCAGCCGCCTTATGGGCAACCAGTAGACGTGTGGGCTTGTGGTGTGATTATGTACACCTTGTTAGTTGGCTGTCCTCCATTTTGGCATAGAAAACAACATCTGATGTTACGACAAATCATGGAATGCAAATACTCATTCCACAGTCCGGAATGGGATGATATTAGTCAGGCGCCGAAGGATTTGATTAAAAAGATTCTGATTGTCAATCCAAATCAGCGAATCAAATCATCCGAAGCATTATTTCATGAATTCTTTCAAACCCAGGAAAATGTTTTATTATATGATATTAATTTACAAAGTTTTTCACAGACAAGCATCGTTTCTACTGTTATTAATCCAAGAAGAAAATTCAAATCCGTGGTTATTGCATATCAATTGATAAGCCGATTGAGAAAAATGCATTTATGTGGCAGATTAATGATAACGTATACTGAAATGAAAAATGAACCATATCTGAATAGAAATTTAAGAAAATTAATTGATACAATCGCTTTCGATATTTATTCACATTGGGTGAAAAAGGGAGAAGAACAAAACAGAGCAGCAGTCTTTCAAACCACTCCTAAACGAGACAAAATAGGACATGACAACCTTCAAAATGATCAAGAATATTTGAGGGAAATCAAAGTTTCATGTTGATTATTTTAAATTGACCACAAAATTATTAGATACATAAATTTGAATGTAATTTTAAATAAATTGGTTCTTATATTGAAA
>OX_Smed_1.0.00279
GATCACAAAAAGCCGCTGGATTTATTTTCAACATATCATAATATTAAAAATGACCGCCAATTTATTGTTAATTAATGCCGATTAATTAGTTTAGAAAGTAGTATGAAATAATGCTTAACAAACACACGAGCGCACTCAGAACAATTATATAGACGACACCCTTTGAATGATACATTGAACGGACAACTAGATCTTTCTGTTCATCGGGAAGTTCTACCTCAGATAACTCATCATCTAAAGAAGCTTGCTCTGACGTTTCGATGCTCATATCAACACAATTGATATCGATCTCCTCATCGGTCATACCGGGAGGGTGACAGAAATATCTGACACGAGAAATCACATCTGTCGCGGTCTCCGAGAAAAATTTGTAATCTGATAATGGGAATGAAGGGCAGCAGGGTAACGTGACTCGGACTCTTTGTGGCAGCAACATTTGGGAGACTTCCATTTCCCCACTGGTTATGTGCAACTCCTCTGTCAGCAACTCCAAGCGTGAATAAAGACTTCGAGTTAAATCTTTTTTCAACGCAGTTTCAACGTCCTTAATGGTAGCCCGTGTTGACAAAAACGCTACGCCTGGAATTCGACCTTGAATTTTCACTCGGTTAATCATTTCAAAATCATTTTCTGATTCGGAATCTAGAGAGGAATCAACAACCGGATGCATATTTGCTCCAATAAATGTCAATTCGAGGCGTGAGTTATTCACGAATGTAGACTCTTCTGACACTTGATCACCACGATTCACGTATTTTATTGAATCCGACTGTGTTTCGAGCTGAGTTCCAAATTGTACGTCGGGATTTAATTTCTGTCCATTTACAAGCATTACACTTTGAGATACGAAATCCGTAATGAATGGATTAACTGAATCCTTCAACTGTTTCAAAATGAGATCTTTATCTCGTTCTGAAGGCATTACGATATCTATTTTAATGATGATATTCGATTGCGCACTTTGATACTCAGACAGAACATTCAAGTACTTGATATCCAGATTCTTATAGATACAATTTTCATCGGATAAATCAGTTTTTTTACAAATGAATTTTAAATTATTAGGATTGATCAAAAGAAAAACTTTTGTAAAATCATCACAGTCAAATAAATCATAATTTAATTTCTTTTCTTTTGAAAAAATCGCACTCAATATTGATCGAATTTCATTTGAAAAATTGCTGAATGAATCATGTTCAGCAACAGCATAACAGCCTACAATTGAAACACTACCTGGTAACATTCTGAAAACATTAACTGCATGCTGACTAATCAATTTTGGATTTATTGATGCAATTACATTTTCATCGGATTTAATTTGATTTGAATCTGTTGGACATTCAACTGGTAGAAACACGTTTAATGCATTACTTTGCTTATTCCCAATGAGCAATCCATATGAACTTTT
>OX_Smed_1.0.00280
GGGGTTTTACGAAATTCCATAGAAAGAATAATTAATTCACTTCGGTTATAACTCTGTTTAAACCATTTATTGTTTTGAGATGTCTATATGTATAAAAGTTGTTTCTCTAGATGCATTTGGTACATTAATTTTTCCAAGAATTCCAGTTGGAACATGCTATGCTCAATTTGCATGGGAGGCATGTGGACTTTACTTACCTGATAAAGTGGTCGAAGAAAATTTTTTTAAAGTTTATAAAGAAATGTCTCTGAAGTATCCGAATTTCGGAACATATAATAATATGACATCGAGGACATGGTGGAATAAATTAGTTAATTTCCAAAGCATTTGGGTTATGTATCAATCAAAATAATTATACTGTACTTGAGAAACACACAGATAGATTATATGATTGGTACGGTAGATCTGAAGCTTGGGATATATATCCAAACACATTTACCTGTCTCAATAATTTAAAAAGAAAAAAAATTAGAATTGCCGCATTGTCAAATTTTGATGAAAGGTTACCAAAAATTTTAGAAGAACTCGATTTAATTACATATTTTGATGTAACTTTTATTTGTCAAAGTTAATAATTTTAAATTTAGAAAGTAATATTTTCTAGTAGCCTGCCATTTTGGAAACCCGATCCTAGAATCTTTAACTATTTGTGCAAATTATTTTCTGTGTTTCCATATGAACTTTTACATTGTGGAGATAATTATGAAAAAGATTATAAAGCAGCAATCGATTTTGGAGCACAAGCTTCTTTGATTATAACCGCCTCTGATACAGCTACAAAATTTAGGGAGTCGCTTGCTAATAAAGTTATATGTCAAAGTCATATTATCCACTCGTTGAATGAGCTTTCTAAAAATTTATTGAAAATTAACAAAGCTTGAATATTTAGTTTGAAATTCGTG
>OX_Smed_1.0.00281
ATAAATTAAAATAATAATAAATGAATAAACAAATAATAAAATAAAGAATAAATGTAATTGTTACTGTTTAATGGAATTTAGAGCAAATTGTATTTCTACTGGGTTTTCGTATAAAAAGTGGAATTTCAGCGTCTAAATCAAGAGTTGTTTCAGGATTGTTAGGGTCCTGATAAAAGTCCAGAGGGACAACTCTTTCCGGATTTATTGTGCTTGATAATATATCAGATCTTTGCAGACACCTTGCTACTAATTCTGAGCAAAAAAACGAATCTTTTGTTTCATCAGCATTTAACCATTTAAAAATACTAGCAAATAAAGTTTTAATAGACCTTTCATATGGTTTATAATTAAATTCTTTAATACACTCCGCCAATTTCAAATGATGAGTTTCATTTGTCTCAAAACGCTTTGGTGACCAATAAATTTTCCCAGGATAATTCTCAATTACCATATTTAAGGACCTCAATTGAACACCGAAAGAGAATGTATTGAAAACGTCTTTACCTTGATCAAAAGGCGTTCCAGATTTCGTCGATTCGAATACATAAATTTCTTGTTCACTTATTTTCCCATGAAATTCGCTTAAAACATCAGCCATAAACGGTTTCATATCTTTCCCATGGACCGCTAGTCCGACGTGTGAAATTTTCGGAGTGTGTATTGGTGAAATGTTTCCATTTTTGAGAGATATCCTCTGAATAGAAATAACAAAATCCGAGATTAGTTCAGACCCCTTGAATCCAATTAAATCAAAAGTCTCAATATTACATTTCTCATTTGTTTCCATCGAAATCAT
>OX_Smed_1.0.00282
GCAAAATAGAATTTTATTTAAATAAAAATTAATATAAATTTCCAATCGACGATAAAATCTGATGTTTCGATTAGACCAACGGGGTAACTAGCAGGGAAATAAACCGACTTCTGTTGCGCTCACGTTGCAAGGGGATCTCCATTAGATTCTTTCATAAAATCATTTAGGAATAAACGATATAGGGATCAAAATCTTGAAATAATAAAATTCCAAACCCACAAATATCCAGCCTAAATAATACTTACAATTCCCCTGAGCTTCACTAGTATGATTTGCCCCACCATGGAAATCTGAAATAGCTAGCCAAATAGTACCACGATAGAAATTGTGATCATTGTATAGATATCGTCAAGGTTAGTTAATAGCTGTCGAATGCCCCGACGAGAAATCGGAGTGCCAGGATCCCACGAATAATTCGTAGAGCGAAAATCACCCTTCACAATACACACTCGGATAAAAGTTGACCTTTAGAAGTATTGATTGTACAGATGATTTCTCACCGCATAGAATTGCTAACGAAGGTCGCCAGGCAAGAAAATATATACACACAACTTTGAAATATTATGCACGCAAACATGATCGTAAAATTCCACATATCGATAGATAACGTAACTCGTGCAGCACACTCTCCCACGATGATAACCAATTCCATCAAGCATTGCTAGAAATCGCACACCATTCTCCTTTCATCGATCTACACACCCGACTATATAAGCAGTATTATTAGAGCGGGACTGTCAGAATAGAGATTCAAAACCAAATTGAAATGCATCGCGAATTAAACCTAGTAACCGAGGACACAGCAGCCAGGATTCCGGACAACAACTTGGTTCTGAGTCCAAGGACTCGACCATTAGGTAAATGGTTTTTCTCTTTTATTATCAATTTTATACTAACCTGAACGAGTCCTAGAAAGAATTCTCGCCACACCAATCCCAATAATGCCTTCTGAAATAGGAATATCAATGACCATGACGAATCAGAAGATATAAAATTTGATGCCGGAAGGACCAGTACTCGCCTTAATTATTGTTATTGCACAAAACTCCAACCCGTAGAATTCCCGCACGTGGGAACTCATTCGAAAATATACTATGCCGAACCCATTCTCAACCACCATAATCGATAATTCTCGAACTATGACGGGATTTTTTGATGGCTAGATCAGTTAGACCTAGAGAAATAATCCGATTAGTAGAACGCTTCAAGACAAATTTTTGTAGATATTTATTGGGACGCCGA
>OX_Smed_1.0.00283
AAAATACGTATTTAAGCATGAGGATGAGAATATAAAATAAATTTTAGTTTACCAGATTAAATTTTGGAAGAGTATTTCTAAATGGGTAACGTATTTAAACCAAAAAAAATCGATTTTGTCAAACCCAAGACTTTTGCATACTATAGGAGGATAAATTTTGAAAATAATTTTTATGATATTTACCGTAACAAATATTGCAAAAAAGAACCAAAACTAGCTATTTCCGAATCAAATCCCAATTTAAATAATATTTATTATTCAGAATGGATGAAATCACATTATTTTTATATTAGTTTGCAATACCTATAAGGGATTGAAAAAAAAAAAAAAAAAATGCGA
>OX_Smed_1.0.00284
GTATTAGTCTTATATTAGTCGTTTGAATGTTTTAAACAGTATTAATATATAATAAACACATAGCAACAATGATTAATTAACACATCACTAGCAGCAATAATTATATAATGACCGCAGCAACAGTAATTGTATAACATATTCATAGCAACGGTAACCAAGGATAATTATTCTTGGTAATATTAGCAAAAGGCGTACAAAAGATCAGAAATCAATATCAAAATGATCAGTTATCAAATGAACCAATAAAATATGTAACTTAACAACGAAGGCCGTTGATTGGTCGATAAAGTCTAACACATAATCACTCGATATTTTCTTTCAACAAAAACCAAAAATTCAAACTAGAGATTCCGATTGAGACAAAATGTATAGATTGATCACAGTGAATCAATAATTAATTAAATTTCCCTGAAAACGATCTGCTTGATTCTGGAATAGCATACTGGAAATGTAAAGTTATAAAGAAAAGATTTATCACCGGTATCTAAAACAAACTTTATTACTGGATTTATCATTTTTTGATCCCAGCGATCTTTTCAATGCTTTATCGATTTCGACATTTGATGCAGAAAGGTGATTCATTCTAGAAATTGTGTCAGTCGATAAGCTGTTCTGCATTCCCCTCTGGTTATCTCCACCAGCAAAACCCTTGTGATGCTTTACGTTGCTATCATGTGTTAAAAAGCTGCCAAACTGTTTTATTTTTAAACTAAGCCCCTTTTCTTCTTTCAGAGTTTCTTGTTGCCTAGCACCGAGAATTTTTCCGATAGATTCCATTTGATCGGGTTTCACCCAATCGATTGGTAATTTTCCATTGTAATCTCGGATATCTTTTTTGGCGTTATAGGTTCCTACTAAAACCCGAGCGGCTTCCTCAGCGGAAAATTCAGAACAATAATGCAACGGTGTTTTACCACTATGATTTCTCACATTAACATCTGCTTTGTAATTTCCAATTAATGCTCGAATGAGGCTAACTTCATTGAATTTGCATGCAAAATGCAGCGCAGTATTTCCGTCAAATGGATTTTTCATATCAACAATTGAAGCATCTTTTGATAATATGTTATTTACTTTCTGAAAATTACAATCCACAAAAGCAATTAAATACGACTTATGAGGTTCAGAAAACACAGGAGGGGAAATAGGTTTAACAAAATTCTCTTTCTCGGAAGTTTCATTATCTATATCTAATGCTGACTCTGACTTGTCAAGTTTTTCTGATTCAGGCATAATACTCACTTAAAAATTAAAGATTTAAATTACA
>OX_Smed_1.0.00285
GTTATTTGGCCATTTTACTTTAATGTTGTTAATTTTAAATAAGATTTAATATTTTACTTATTTATGATGCATAGAATCCATAGCCTAATTTAATAATCATATTTGAATTATTGCGTTTGATACTTTCCGAATTTAGGGAGCAAATCATTTGACAGTAAGTTGGAAAGTCGACGAAAATGTCGTTCGTCACATAGACGTTATCGAAGAAGACAAAGATAACGATTTCTCTCTCGGTAATACATTGGTTATAGAAGGTGAAAAGTTTGAAGATCTCGATGAGATAATTGCCAGTTACGTTCAACCAATGGCAAATTTCGCCCGAGAAGTCCAAAGCTATAAATACTACAAAAAAATCGACGTGAATTCTCGAGTTGTATTTTTTGCGACGGGAATTTACGAATAAAATTTAGGGCGACAACAAAAACTTACTTGTCGACATGATTCGCGCCGAGAAAACCACCAATCCGAATAAAATCCCCTATTTCATTGCCCCGTTGCGCAAATATCCGGGTCGGTTTATCATTGTGTACATGCCGGATTCCAAGGAGAGATTCGATCAGTTTAAGATCACTCCGAAAGGTTTCATGTTCAGGAATATCTGTTTCACTTTCCTCATCAATTTGATTGATTATTTCAAAGCACATTTCAATGACCGTCCGTCGACGAGAACCACTCCAGGCACATATTCTCGCACCCCGATGATTGGATCGACACCGACATTTGGCACCCCTGCCAGCAGAACTCCCAAGGCCAGTGGCGGCAAATGGTACAATGCTAATTCTTCAGGCCCCGAAACTCCGAGCTATTGATTGTATATATTTATTATCAATATATTTCTTGTGTATTATTACTTGTGTATAAATCGATTTTCACTGTGTCCGGTGATGACGTCATCGGGAATGACATAAGATATATGTTGATTGGAAATATAATTGGAGTTATTT
>OX_Smed_1.0.00286
CTTTGGATCCTAAAGAAAGATTTGAATTACTAACAAAGGAAACATCAGAAACATTAGATGTTGGTACATTAGTTGAAGCTAGGGTCGTTTCTCTTGCTCACAAAAAGCCACAGCAGGATCAACTGGACCATGCAAGTCCAAAAAGAAATGAGAATACCGGATATTGGATTTGCCCATTCTGTTTTCAAGATACATTCCCTGAACTGAATAATGTCTGGCAACATTTCGATACTCAAGAGTGTCCTGGAAAAGTAATTGGCGTGTATTGCGAATTACACAACAGGATTCGTGCGTTTCTAGCAACGAAAAACATATCAGACAACCATGTAACAAACATTCTGGATCGCCTGGAATTGGACATGATGGTTCAGGCGAGAGTTCTTAAGGTCGATTACGAACGGTTGCAATTGGAAATTTCGACAAAGTCTACAGACTTACAAGATCTTAATAGGGCATGGAGAAAACAAAAGGACATGTATTATGACGAATTTGCTGAAAATCAGGATAAACAATTGATTGAAGAGAAATTGGAAAAGCAAAAGAAAATTTTACCCTACGTCAATCGGGTTATATTTCATCCTCAGTTTAAAAATATCACTTATAATGATTTTGAAAAAATGTGTCCAAGACTGGAAATCGGGGAATTTATTATCAGGCCCAGCAGTAAGGGAGCAAATCATTTGACAGTAAGTTGGAAAGTCGACGAAAATGTCGTTCGTCACATAGACGTTATCGAAGAAGACAAAGATAACGATTTCTCTCTCGGTAATACATTGGTTATAGAAGGTGAAAAGTTTGAAGATCTCGATGAGATAATTGCCAGTTACGTTCAACCGATGGCAAATTTCGCCCGAGAAGTCCAAAGCTATAAATACTACAAAAAAATCGACGGCGACAACAAAAACTTACTTGTCGACATGATTCGCGCCGAGAAAACCACCAATCCGAATAAAATCCCCTATTTCATTGCCCCGTTGCGCAAATATCCGGGTCGGTTTATCATTGTGTACATGCCGGATTCCAAGGAGAGATTCGATCAGTTTAAGATCACTCCGAAAGGTTTCATGTTCAGGAATATTTGTTTCACTTTCCTCATCAATTTGATTGATTATTTCAAAGCACATTTCAATGACCGTCCGTCGACGAGAACCACTCCAGGCACATATTCTCGCACCCCGATGATTGGATCGACACCGACATTTGGCACCCCTGCCAGCAGAACTCCCAAGGCCAGTGGCGGCAAATGGTACAATGCTAATTCTTCAGGCCCCGAAACTCCGAGCTATTGATTGTATATATTTATTATCAATATATTTCTTGTGTATTATTACTTGTGTATAAATCGATTTTCACTGTGTCCGGTGATGACGTCATCGGGAATGACATAAGATATATGTTGATTGGAAATATAATTGGAGTTATTT
>OX_Smed_1.0.00287
GCATAAGATATATCACATATTTGTTCCCAATTGATAGATGGTTTTTCTGGTTTTCAGCCTAATGTTTGAAGACTACCGGGGAATTTTGCCTGAGATTATTTATTGCTATGATTTATGCTTACCCAATGATTTCATTCCCGAAAATAAGGACGGAGAAGTAGGGGAATTTATGTTGATGTCAGTTGAAGAGGTTGGAGCTTTATTAGGCAAACCATGTTTCAAATACGATTCGGCTTTGGTTACTTTGGACTTTTATTTTAGACATGGAATTATTCAACCGGATTCATGTCCTGATTATTATGACATTTATCAACAACTCCATCAAAAGATTTTCTTCGAATGAAATGACAGCTGGTGTATCTTGCAGAAATAGTGTGTATAAGAGCAGAAAATCAAATCTAACTTGCACACCGCCCACCTGCATGACGTGGCATTGCATAAGTTTACGAATATAATCAGGCTGCCGACCTGGTAATTTCATTTTTCCATTAAACGACCACAGAAAGATGCCATACATCCAGAGACCTTCGAAGGACGGGGCAAACGACAGACTACGGGGAGACGAAGTCGACGGAATAATCATGGAAGAAAAAGCTGCATCTCGAGAGGGTAAGATTATCATCTTGTAATAATTTTCTTTCATTACTGATTTGAGTGCTAGGTCGATGATACAGAATCCCAGACACAGGACTCTCCCTAATGCAAATGGCACAATGCAAGTAATAATGAGCCGCAGCGTTCTGAAAACGTTTTGCATTATCACCACAAATTTTATTAAGTTTTGAAACGAATATAACTGTGTTCTTTGAAAAAAAAAAGGAAAAAAAAAAAAAAAGGGCGGCC
>OX_Smed_1.0.00288
GTTCTCTTTAACAATAATGGATTTACTTTAAATTATTAAATAATAATTATGTCACATCATATTGGTCATAGAGAACAATATGTTGGACCATATAGATTAGAGAAAACTCTTGGTAAAGGCCAAACTGGATTGGTAAAATTGGGAGTACATACTATTAGTGGTAAAAAAGTTGCCATAAAGATTGTAAACCGTTCAAAGTTAAGTGAAAACGTTCTAATGAAGGTTGAAAGAGAAATTTCAATAATGAAACTCATTGAACATCCGCATGTACTTGGATTATACGACGTTTATGAAAATAGACGTTACTTGTACCTTGTTTTAGAACACGTTTCTGGGGGTGAGCTTTTTGATTATCTAGTGAAAAAAGGTCGATTATCTGTCAAAGAAGCTAGAAAGTTCTTTAAGCAAATTATATCTGCTTTAGATTTTTGTCATTGCCATTGTATATGTCATAGAGATTTGAAACCGGAAAATTTATTATTGGACGATAAATTGAACATCAGGGTGGCTGACTTTGGAATGGCATCCTTACAACCCGAAGGATCAATGCTTGAAACTAGCTGTGGGGAGAAAAATACGATGGAAGAAAAGCAGATGTCTGGTCTTGTGGAGTGATTCTGTATGCTCTATTGGTTGGAGCCCTTCCGTTTGATGACGATAATTTAAGGAATTTATTAGAGAAAGTCAAAAAAGGTGTATTTCACATTCCTCCATTTGTACCAGCCGATTGTCAAAATTTGATGAGATCAATGATTGAGGTCAATCCCAAAAAACGTATCAATCTGGAAGATGTACTACGGCATCCATGGGTCACAGCAGATAATGATTTCCCTGTTCAAATGGAAGTACCGATGGTACAAGCTGTACAAACTACTGTTCTTCCATCAAAAACTGATATAGATCCGGATATTTTTAATACAATGACTTCTTTGCAATGCTTCAGGGAAGGGATAAAGATAATTTAATTAAGGAATTGCTATCTCCATTACACAACACGGAAAAAGTAATATATTTCTTGCTTTTGGATCGAAAATTACGAAATCCATCAAGTGACGATCCAGATGATATCCGATCGCGGAGTAACACACCTGATCCACCTCGTAAACGAATCGATAGTCTGAAATTGAATCTGAACGGTTCGCCACGATTGTCTCTTGGAAATTTAAGCGAGGGCTCTCCAATTTCTGCAAGACGCGGGTTAGCGGTTCAAAAATTTCGTAAAAAGTCTATTTCTGGTGGAGGAAATAGTTGGTATAGATTCTCTTAACAGTAGTCCAGCATGTAGTCCTGCTGGAAGTCCACTCCCGTTTCATAGAACAGGAACCAATATATATGTGAGACATGTTAGTACCGGTGGAACGTCTCTAGATAATTATCAAATTAATCCTCCTAATCAAATGGCGCATTTACATAGAATACCATTGGTATCCCCTTCACAAGCTACAGATGCTACTGTCACTGGGACTGGTTCAGTATCTCTTACAACCACTCCTCAACATCAGTATTCGCGTAATTCACAGCATAGACACCCACTTGTTTTATCAACGAATTCATATCAATCTGCCTCTACTCAGAGTGAACTTTCAAATACATTCTTTTCAACATCATCTGGTATTACTACGACAACCACAACCAACTGCGACTATTTCTACAGCTAATTCTGTTTCGACTAATGCAAATAATTCTACAGTTTGTGCTTCTCAAACATCTACTCCAGCTTCACCGCAGCCGTGGAGAGCCAGACTCAATAATCTTAAGATGACATTTCTTGGTTCTCCTAGGTTTCATAGGAAAAAGTCTACTTCGATTGACAATCAGCAACCAATACCAATGGATAATGGTGTTCCAATGAAAACTGC
>OX_Smed_1.0.00289
ACTTTATTTTGTTTAAATGAATTCTGATGTTTACTTTGAAGATGTTTCGGATAACTATAGTATTGAAGATTTGGTTTTATTTGCTAATTCTATAGGGATTGATGAAAAAATTGATACTCACCTAATGTTTATTGCTGAAGAAGGTATTATAAAGAGTCTACCTTATTTTTACGTCATAATGAAGGTAATAAGTTACATGTTTTTATTTTAATTTTTTCCAGGATTGTTATGGAATTCCATACTTTTATAATGTAATAACTGAACGGTCAACATGGACTCATCCTATAATTGAAAAATATCAAATTTTGGTTAAATATATGAAGAGCAAATTATTTGATTTCAACGTGCCAGATTATACACTTTTATTTCGTGACGATAGAAATTGCATAGACCAATTTGATTACAGAACTAATATTGAGTCAAATAATTTGGCAATTGAAAACTTGATTTCTGATATTAAAAACTTGAATTCTATTGAAGTAAAATTAAGCTGAATCAATTATTAAATCTGGAAAAATTAGGTGTGATTATTTTGATGATGATTATATATTCCAAAACTGAATACTAATTATTTTCGATTAATAAACTTCTAAAAACAAAATTGGGTCCAAGTTATAGTTAAAAATAGTATAATTTTCGTAATCAAGATACTTAAATTAAACAAAGCGTATTTTCTACAAAATGGATGTGATTGTGCATTTTCCTAAATTCTTTGATCTGGAATATCTCAACAATAAGCTGCATGCTTATAGTCTATTTATATGTTGTCTATTCTGCTTTCAATAATTTAGTTGTATGGAGTTTGTTGATTTTTATATAGTGAAATATATTTTTGATGTCT
>OX_Smed_1.0.00290
AAATATTATTTTTCCGAATTACTTTATTAATAATGATTATTATTGTCAAAGTAATTATTTTATTTTTAATTGCTTTGAGTAATGCAAATCCAACTCCTATTGTTATGTGGCACGGAATGGGAGATACTTGTTGCAATCCGTTAAGTTTGGGTAGAATACAATCTTATATCGAAAAAACTATTCCTGGAGTTTATGTTTTATCATTACGAATTGGAGGAAACTTTGCTGAAGTTGGTTAATGTAGTAAATTTTCTAATTCTCCATTAATGAAAAAATTCAACTATTTTTAAAATTTGTTTTAAAAAAATTTTAATTTATTTAATAATATTGGAAACAATTAATCTAGTTGCAATAATATTTTTATATTTCCAAAATGTTAAATTAGGAGTTGATTATATTATGACGATTTATAATTTGGATAGTTATGTGACAGATTGGTAAAAAGTAAACTCAGTACCGAACAAACTTCAGATCAAAATATTTAACGATTACTAATTTTTATATTCTTTCTTTTTTCAATTTCCCTGGATAATACCGAAACCGGCCACTCTCCTTCCACTGGGAAGAAATCAAAACTTGCATTGTATTCCGAGGTCGGTGACTAGTGCTCTAGATAAGTTTATAACTCCATATAAATAGCTGTCTGTTTTATTATTTTCTCCCAGAAGCTATATTGTATTATATTTATTTATATGGTTTTTAGATTTTAATAAAGAATTTTGTTATTGGAAAAAAAAAAAAAAAAAATGCGA
>OX_Smed_1.0.00291
ACACTTTGTTTGTATATTATTATAAAAGACGACCTTTTAAAAAATTTATAAATTATAGTACCAAGACAAATTAGTATGTCAGACAAAACTGCTTATGCTGGAAGCGAATTATTCAAAGTTCTTTGTAATAGATTCCCTGGTGCTAATGAGTTAAAATATTTTGAAGAATTAGAAAAACCCCCATCTCAAGTACCTCTGAGCTCTGCGATTACTCATCAAGCTCGCATTAAACTATGCACTGACAATCCAAATGCAAAGAAGTTTAATGAAATTTACGAACAATTAAGAACTTCAAAGTATGAATTGTTCGATAAATATATTATTTCCGACTTTTGATAGTGCTAGATCATTAGAGCCATACATAATGCTTCTTGAAGCAATTAAAAAAACCCCATCTGTAATGGAATTATTAAAAGACAACATGGAATTAGAGAATGTTTGCCACAGAATTAATTTATTAAATATCGTCTCAATGAATTTATAGGAAAGCGAACTAATTAATCAGCAAAGTTCTCGGCGGCATCAAAGATCCACAGAAAATATTCCAATGCAAAAAGAAAGCAAGAAAAAGAATTTATCTATCTTATCTACAGCAAATAAATATAATTCCTTGGATTTTTTAGATTTATCCGATATTCCTACGCGTCAAATAGAATTTCCCCTAATTAAAGCATTGGATAAATCAAACCAAGAAAGCGTTTTAGTTAAGGATTTGCTAAATTGCTTAAGAGTAGGTGTTTTATTCGACTTATTCATAATGAATCAATAATTAGGGGTGCACTGGGATATATATTAGGCCGCTTCCTCTGGAGGGCCTTGAGCGCCAGTTTTATATCGACGATTCTATGCGTTAGTCCAACATTTTACTCCATATTACTTATTGATAAGTCTCTCATAGATCCACAATTTCTGAGCATGGTCAAAACAATTCTTGTTACAGCTAGTCACGTGTCAATAATTGCCAGATATATAGACGCTCACTCGGGCAACGACTATGGAACTGTAAATCAAGCGCTAGCTGGAGCTATGGACCAGCAATTACAGGATTTTCGTCTATTAGTCTGTCAAATGGGGGATTTGTTTAGGAAAGAGAATCTCACATTGATATCGATGATGAATTACGTTCAAGTGATTACATTTTACCTGAGAGCCTGTAATGCTAATGTTTCCAGGAACCCGGCACCATGATGCGCTTGATGGCGGGCATTTGTACTGATATTATGAAAGTCAAATGCAAGGGTGGTGCAATTCTGTCTTTGTTTAGCGTTCTCAGCTTGTCGGTTGGCTCAACAAAACTGAAAGAACTTCTAAAATATTTGATGCATTGCGTAATTGATTCTAGAAAATATTTCATCGCTTTCCAATTGTATTTTAGGCCAGTTTTCCGTTTTTCCGGACATTGAAAGTTTGGATTTTCCGAGGGATAATCATGGACATATATGGAGAGTTTTTTATCCGCGAAGATCCATGGCATCAAATTCAAAAATCTCCAAGTCTTAATGAAATAACCGTCAATCCAAATTTCTGGTCCCATAGTTACAACATCGAATCACATCTCGTTCCGAGATTTCTCGAAATGCATGTGGATAAAATTCTGAATACGGGAAAATATTTGAATGTAATTCAATTATGCGGTTTCGATGCGGAATTTCCAGAAATTGAAGATATGGTTTATGAAACCGATGAAAGTTATTACATCACCCAAATAGATCGGGCCTATGATTACGCCAGTAAATTGTTATTGGATATTATGTTCAACAAGATGAAATTGAAAGATCATTTCAAGTAACCATAAGTAGTGTTGTTGACACAGTGTGTTATTGTAAACCTTGCAGCTTTATGAAGCATTATTTCTTGTCGGGTGATGCAGAATGGGTGAATATTTTTATGGATATGGCTACTGATGAATTGAATGAGAAAATAACGGATTCAGAATCTCAGCGTGTGCGTTTAGAGTCGTTGCTCGATGGTGCTATTCAAAATAGGATTTTAGCAAGTGATCCACTTCGAGAGAATCTAAGAGTGGAATTATCGAACCAAGAATTAATTCCTTTCATTTTCCAAGTGATAACTTTCAAACCCGATAACAAAAGTATCAGTAATTTTCAGCGGAATGCTGTGGTTAATAGTATTTTACATAGGAATCCATAATGAGGTAGTCGGGCAAAATTTGCGAGTATTAGAAGCTTTCACATTAAATGCCGTAACTGTGTGGCCTATTAGTCTTGTATTTCACAGCTCAATAATGCAACGATATCAGATTTTATTTCGTCATCTTTTCTATTGCCATCATGTTTCCAGAGTTTTAAGTAATGTATGGGAAAATTGTCGAAAAATTCACAACCAAAAGTCGTACAGTTTCCGACTTATTAATAAAGCTAATGCATTGGGCAGTAAAATGAATTATTTCATTCGAGAGCTCATCTATTACATGACAATTGAAGTCATTCAACCACTCTGGAATGTCTTCCAAACCAAACTCGATCAGGCTCAAAATATCGATGAGGTTTTTCAGGTCCATGACATTTTCATTCAATCTTGCATTACAAATTGTATGTTGAGTTCGAAAAACATGTTGAAGAGTTTACAGAAAATGATGGTTTTATGTGTTACATATGCAAACCGATACAACCGACTCTTGAATACTACTTTAATGGATCGGGATTCCAAGGCGGCAGTGGGAGATATGGAAGATTCTTCTTTTGAAAATATGATCAATCAAGACAATGCTAATTTTACCAAGATAATGAAAGATCTTATTCGAGAGATCAATGATAGTGAAACAAATAATAAAATATTGCTCACTCTAGCTCAAAGG
>OX_Smed_1.0.00292
TAATGTTAAATTTTCTGCATTTTTTAAATGGAATATTTGTCAAAATTTTTAGATGAATATATATATAAGAAAAATTACACTGTTTTGCCAAAAGAATCCGGTGGAGGTCCAAAAGGGCTTGGAGATCCTAATTCAAGGAAACTTCGAAAAGCGGAAATGGATATATTAATACCCGAATTAAAACGAAGTATTATTAAAACAGAAAATTGTAAACCTCAGTGGTTGGGTAAAAAAATTTCAATAACGATTATTAAGTTTTAATTAAGTAAAAAGAATTTGGTAAGTGTGCTAAAGTTAATGGTAGAAAAACTCCGACTAAATGTCAGCCTGAGCTTAAATTAGTGGAAGATTGTCACAAGAAATGGTTTTATGATGATGAATTCACTAAACAAGTTATAGAACAATATTTAGATAAAAGGTCACATTACAGAAAAACCGGAGAAGGTTTCTCTGTACGTAGGGATAATCCGCCACTTGATGATGATTAGTTTGTGCATAAATAAATCTTTAATGACTTCAAAAGATCGGAAGAGCG
>OX_Smed_1.0.00293
TAAAAAGTGATAAGACTTTTATTGGTAAATCTGAAAAAAACCATTTAACCATTTTACAAACTCAACTTTAGAATCATGCAAAATCAATCAAAATAAAAAATATTATAAAATTTCCTTTAAAATAAAAAAAATGCAAAATAGCAAAAATGTTGATATTTATTCATAATAATTATTCTTCAAGTTGCTTTTGATTTTCGACGAATCAAAGATTGGAATTTTAAACTGATAAACTGTGAAAAATTAGGCTCCCTGTATAAAATGACAAAGAAATCCACAATAATGAAGGCGAGACCAATAGAAATATGAATTAATTGCCCGGTTATTGTCGGCTTGCAACACACCATGGATACAAGAATTGCTATTAAGGAAAATAGATATGCCAAGATCACAGATTTGTGAGGCACCGACTGATGGATAACTGACCTTAAAGAATACGAGGAATTTTCATAAAACTCCCTAATGAATCTCGTGCTAATGATGATCCGTAACATCATATTGATGCAATTTGCCCAAATAACTCCAACAGTTCCATAAATATGAACTAATACCGAGCTACTGGCGAAGAAAACCCCAGAGAATGCGACCATTCGATATGTGTGTCGGTGCAATTCGTTCTTATTGATTGCACTGTAATAAAAGCATTCCGAAACGCCATTGACTGATAGAACTAATACGTAAAATGAAAATATGCGCAACAAGTCGGTGCCAGTTGCAGCCTTATCCCAACCGGCATACAGCACCAGTAAAGGCCAGGAGTACGCTTGAGCAAATATGACAATTGTCAGTCCTAATAGGATGACGATTTTCAATGAATTTGTTAGAATCTTGTAGCTGTCTCTGATTTTGTCTTGATCCTGGAATCTGGCGGGCAGTCCTTGCTGGTGCAACCTGGAGAACGCTAAATGACAGCTGTCCTCGATTGAGCTGAATATCAAACGAGGAGCCAGCGATCCCAAATTGCTAATGATATCGAATTCGCCTTGCATTTCCAAAGATATCCAATTGGAGATCGTCATTAGATACCGCTCACCTTCTGTTAAGATTTGTTTTAGAATGCAATTGAAAACGAATCCTTTAATCATCAGAAACTGGTTATGTTCGATTTCAAAATTGTAAATATCGGGGAAAATATCACGATATCGTTTTATTGTCTGAGATGATGCTAGTGATTTATTAGTTTTTGAATGTAAGATTATCTTAAAATATATAAAATAGCTGCCAGAAATCACAAGACTATATGCCAATTGAGCTATTCCGAAAGCATACAACCCGAGACCAGACCAAGTAAAATATAAAATAGTTGAAAGAATAATTCTAGTAAATAACGCCAACGCTTCAACGATAGCTCTGAATTCGACCATCAAATTCATTTGACTAATTAACCATAACGGTTCACTTAGTAATTCGATAATACTCGATAATCCATACATCATTACAACAACTTTATATTCTTTATACTTTATAGGATACGAAATAAATTCGCACCATATAAATGTAAATGACATACTGATAAATAAAATAAATGGAACTATTAGCCACATAAGATTTATTAGTTTTCGTGAATTATCATTGAAATTCAAACTCAAACAAACTTTACGAAATGGCTCTCTTGTAATAAAAATAATTGTTGAATGTAAGAGAATCAGACGAACATTAACTAATCCCAAAAT
>OX_Smed_1.0.00294
ATACACAGCACACAGATGGACTTTGCTGCCGTCTCACGGAGCCATTTCCAAGGCAACATAAGCCTCCATTTCAATTCAGAGAGATCGAGGTCAATCGAAAATGTATTACTTTAGTCAGAAAGCTCGGAAATGGCAGTTTTGGTGAAGTGTGGCTTGGAAAGTGGAATGATATAATAGAAGTAGCCGTCAAAATGATGCGTCCTAATTGTATGGACAGTGATACATTTCTGGGAGAAGCACAACTGATGCACAAGTTACATCATCCCAGAATCGTTCAAATCCTAGGGGTATGCACGGAACCGGCTGGAAGTCCAATATACATTATAACAGAATTGATGGCTAAAGGTGCTTTGCTCAATTTCCTTAGAGAAGAAGAAGGACAGAAATTGACGTTGCAAGATATGTTGCTAATGCTCAGCCAAATAGCGGAGGGAATGGCATATTTGGAATCAAAATTGTTTCGTACACCGAGATCTACGAGCGGCTAATATTTTAGTATCAGACGATTTATCAGTAAAGGTTGCTGATTTCGGTTTGGCCAGGATCACAGAAGACGAATACTTGGCTGATCCTGGTACAAAATTTCCAATCAAATGGACTGCCCCCGAGGCAGGTCTGAAAAGAGTTTTTAGTGTGAAATCTGACGTTTGGAGCTTTGGTGTTCTGATGTTTGAAATAATCACTTACGGTCGAACGCCTTACGCTGGATTCCCGAACAACCAGGTGCTAGAGTCAGTTAGTCGTGGATACAGATTGCCAAATCCGCACGGAGAAAGAATTGTATGTCCGACATTGTTGTATAATATTATGTTATCATGTTGGGATGCAATCTCAGAGAAACGGCCGACATTCAGTTATATGAAAGATGTATTTGATAACTTTGCAATTGCCAATGAACCCCCGTATGGCATGGACCACTAATGATATACATTGACATCCTGGTCAGTAATGAACATTGTGACCTACCTGATCTTATCATTGACTAACCCAACCCTAACCCAAATTTTTACACTCTGCTCTTTAATATTGTACATATTATCTTTCCTTATTCTTTTCTATCATTTTGTATTTATAGAATGCCGATTTCTACGACTATGACAATGAGAGTGATTATTACAATTTCTAACACCTAACAACATATAGTATCCTAACATACATACTCCTAATCATACTAGACATTAAATATTTAATGAAATATATTCTTATAAATGGTTTTTCGATTATTCGATTATTGTTTATCTAACAATATTGACCATTGGCACCAATATCATGGCCAACTCAATTTGCACCTTGGATAGAATGGCACGAAGAATAAAGGGATTAGAGTAGGTGACTCTCTCTTCTCCATTAGTACGGACATTGCTTCAGTTTTTACGAACAGTTGTGAACTATAGTTTCAATAGTAAACGATATCTTGAAAGTGAATACTCGAAATGTTCTGATATCCGATACGTAATTATATAATCAAAATAAAAAAAATAAGCCAAGCAACCCTTGATCATATGTTGATTATACATAATGAGGTTTCTTTTAGAGTTTTTTGAACTTTATTTTAAACCAAATTTTTGTTAGGTTTTTCTGTTATTATGATTCATGAAAAATTGTAGTTCTTGGATATCCGTTTCCCCCTGATTTCATTGAAATATTCTCATCTCTCGCCTAATTGAATGAACTGATCACCAATTCATTATTACATGCTGATTGTTTCCATAGTTGGACTGTTCACTTCCTCGGACAATATCCAATTGCAATAGCGAACAATTCACGTCTTCATAATTATAATCTACTTTGGGAATTTTGATTTTATTTTCCTATTATTTTATTCAAAACTTTGTTTAAATAAGAAAATAATTCTAAATTCCCAAAACTAATCAGCAATACAGTTTCGGATGAAACGGTTTAAGATTCGGATTCGCGCAATCATGAATA
>OX_Smed_1.0.00295
AATTACTGTCAATAGTCACTCGAACGATCTCACTACCTATGATCTCGAGCTGGTAAATGTTCGGGTGCCAACTAGCAATCTTCTGAATAACATCCCTGGAAATGAACTTGCCAGGAAACTGGCAACAGTCAGCCATTATGGAGTTTCTTCGGCTTGTTCTCAATTGATTCGGGAATTGATGAAGAAAGCAAATGATCACGTATTCAATCGTTCGATATTCGGTCGGCCGTTGATGAATTATGAGGTCATTCACCACAACTTCGCTTTGTTTACTGACGCTGCATATACAGCTGAGAGTTTGGCATTCTTCGTGGCGGGGTTCGTTGACGTTTTCCCGAGTTACGATACATATATTGAATCGTGCTTGGCCAAGGTTTCCAGTCTCAAAGCGCTACAGGAAGCAATCGATTTGTGTGTGAGAGTTATGGGCATGAGAACATTTTCAACTGAGGACCCAGAGTTATCGAAAACTTTCAATAGCTGCCAATTTCTATTAAGAAACCAGGTGCGTTTTTAACTTATAATTTATTGTTACTTTGTAAAAAAATAGTAGAAAATCATTAATAACAATAATAATATTTACAGGTATNTTCCCTATTATATATTTCTAAATATTATGTCGTGAAATTTCAAAATTTTATATTGACATTTCAGAATTATATATTGACATTTCAAAATTATATATTTTGATAAAAAAAATCATGAATAACGAATATACTTTTACTCGAATCATTATTGGAAATAATCGTAAGGCACAAGTTCCCGTTAATCTTGAAAACATAAATACGATAACAAAACTCAAGCACATGGGACATAGAAAAAGGTTATTGCGGAAACTTTGCGGGATGATTGGATGATAATTATTGGGGATTGTTCAATGTCATGATAATATCTGTCAAATACTATAAACAGCAACAATAATGATGTAATAGTTATGATTTATATACCTAATTAAATAATCTCAATAAATTGGGGCTGATATATACTGGCGCTTTCTTTTATTTAATAAGCATAATATTAGAATTTTCAAAACCCTAATCGCTATTAAAATAATTTATTTACTAAACTTTCAAACAAAGCCAAAACACGCAATCAAATTATTATTCTTTATAATATATAATTGTTTCGGCCAATCAAAAAAATGAAAAAAAATTTATTGNAAAAATTATATTTGNCCCTCGATGAAAAATGAGTGGGAATCACTACACTAAACATTTTTAAATTGCTAAGCGAAAATGACACTAATACGTTATGACATCCAATTTAAGACACTTGCAAAAATACCTATGAAATACGCATATTTTGAATTTTGAACAATTTATGTGGTGTATTATAGTGATGGCAACCAACTTTACCGTGATGGAATAATTGGAAAGTTAAATAATCCAGAGGTTAAAGTTGAATTAATTTATTTTGACAAGAAGTGATATGCAACAAAGTTATCGTCACAATTAGTAATAAATTACTCCAACTTTAACCTCTGGAG
>OX_Smed_1.0.00296
ATTAATGAAATCCTCAAAACAAAGATCAAAAATAGTATTATTCTAGTGTACATGGAATTGCCTGGAATAAGCCTTCCTAGTACCGCGCCTTTTAACTGCATATGGTATTAGCGATGGGACTCTTTTACCACATCCAATTGCTGCTGGGGTCCAAGCTCTGATTTTACAAGTAGAATTTTCCATCCCACTGATTCCAATCCAACCAATTGACGAAAAAACCACATCAGCAGATGATACATTAAATCCTTTAGTTTCAATCTCCATATCTGACGGCACTAAATCTGGAATCGTAGAATTTTCAGCGTCGTAATCAGGAACAGTGGACTTAATCCTATCTAATAGTGGCGGGGAAAGAGGCTTCTTAAATGAATACAAGGTAAAATGATCATTTTCCGCAAAATATCTATCTATGTCATCAGTGGCGACAATTCAGCAGTAAGTCGAGCATGAATGGTCAAATAAATATGTTTATCCACTTCGAGAACATCGATTCGAGCAAGATTTTGAAATATAAGGCTAAGACCTTCTTTTAAAATATATATTTTCGGTTCACTGAGATTATTTTCTTGATATAATTGATCAACATCTTCTTTTGGGAGATATGACGCAATCTGATCTGGATTCACGAGCCCAGGTGTGTCATAGAGCCATTTATTTGTTGTAATTTTATCTTGA
>OX_Smed_1.0.00297
ACTTATTGTGAAATATTTGAACAGTTATATGGAAACTATTTATTCGTTCGAAAATAAATTAATTGTTCAAAATAAGCTCAAAAGCTTTCCTCCATTTCTTCCAAAAAACCTTTTCAAGAACGCAAAAAATGCTGCTGTGCTTATTCCCCTTTGTGTGTATAATAACAAACCATCTATATTATTTTGTCAACGATCAATGAAAGTTAGAAGTCACAGGGGTCAAGTTTGTTTTCCTGGGGGTATGCAAGAAGAAAATGGTGAGTCTTTAATTCAAACTGCTTTGAGAGAAACTCAAGAAGAAATAGGAGTTAGTTTAAAAGATTCAGATGTTTGGGGAAGTTTTGGCGGTTGTGCTTCACAAAATGGTCAGTCTTATGTAACTCCAGTAGTTGCAAATATTGGTAAACTAAATTGGGATAAAATTATTGAGAATTCAAATGAAGTTAATTTTACTTTTGCTAGAAGTCTTGAATTTTTATGTGAACCAAAAAATATTGGTTATACAATTTCTAGGTTCAGTTCTAATAATGCTGATAAAGTATATAAAATTCCAGTATTTGGTGGTTTCAATAATGATTTCCCTCGAATTTGGGGTTTGACTGCATTGTTCACCCATCAGTTCTTACATTTATTACTGCCAGAATATTTTAAAGGCATTGAATTAAACTTAGGATAACGAAATTGTTTATTATTATTCATTTAAAATATTTTTAATTGAAAATTAAATTGCTAAATTATCGTTTTTGTTGAGTTATATAATTAAAGATAATTTTGTTGGATTTTTAAATAAAGCTCGATTTATC
>OX_Smed_1.0.00298
AGGATTGTGCTGCAATTTGGTCTCTTTTTTTGTTCAATGCATCGAACTGTAACGGGAAAAGAATCAACTGAACGTAAAGAAGTTATACAACAAATGAAAAAAATCATAGGTAGATTTGTTCCACAAAACTTTGATCAATGTCTCGATGATTTGCAATGTCTGAAAATTGACACTCGTGAAAACATAATATGCTTAGTCGATGAGTTATATAAAAAGGCCGTAGAGAACGAGGACTCGAGTGCTATAACTGCAAAGTTATGTGCACATATACATTCAAAAGAATTTTACTCTAGTCAACGCGAATTACTTACATTTGAAAGTGTTTTGCTTAAAAAGTGCCTTACAACATTAAAGACTCCTTTAGAAAAGAAATTGGATCAGTTCGTCAACATTCTTTTTGGAAGACTTTTAATGGTGAATCAAGAGTTAGGTCGTTAGCTGAAAATAGCGTTGATAAACAAATGACAAAATCAAAATACCATTATTATGGCAATATTAGGTCAGAAATCTATCATTCTCATATGCATATTCAGAGAAATTCAATTATATTTAGATAAATAATATTACTACCTGTTCTAAAATGATCGTGTTGCAGCATATATTAGCCCTTACTGCAAAGTATATTTTAAATCAGTTGTCGGAAACGTTTTTACAAATTTATCAGTGAACTTTATTTAAAAGACGTTATTACCACTAGAGTTATTTGTTTTTGCATTGAGGACTTATTGACAAAAGAAAAGGGTTCGTATTCTTTGGTCTTGGTTTGTAAAATTTTGGAAAAGTGTGGATCTAAATTGGAAATGATAGACAAAGGCAAAAGAATGTTAAATCATTCATTGAAAAAGCTTTGTCAATTTTCGGAATCATTAATGATTGAGCCGGAAATACGATTAGGAATTTTGGATCTTATTGAAATGCGTAGAAAGAAATGGCGACTTCGTAAAATTCAACTATCAAAAGTTAATAAATAAAAAAAATGGAAAATAAGAAGGATTGTTTTGACGGTGTGAAAAAATTTAGTCTATCATATTTTCATTTAAATAAAAATTAACTTAAAAAAAAAAAAAAAAAATGCGA
>OX_Smed_1.0.00299
AACCAAAGTTCAAGTTTCATTTTTCCCAAAGGAATTCCAAGTTCGACACTTAACACCTGAAATCACTTAAACTGCTTCGTCTTCTTTGAAATTAAGTTGCCGAATCACGAGATTAGGAATTCTGGTTACCAACATCCTTCCACTAAGCATAAAACATGTCGAGGGGGTAGACTAACTGTACGAATTAAAATATCGAGACCCAAACTCGCCAACATTAATTGTATCCATGAATATATAACTTACCGTATTATATGCTCGCTAAACAATTCGTGACAACATATAATGATTAAATAAATAAAGGAATCACATAAATGGCATTTGAAATTGTATTACATAGATTAATTCACAGACTAAAATCACGCTGAGTCTTATCATGTTGTCCAGGAGAATCCAACAGGAGCACGCGTCGATATTTGAGAAGACCCGAGTAGTAAGTGCTGTCGCGAGCGTAGCCCAGATGCCCAGCTAATCTCGAAGTAACAATCCAAACCAAGTAAGGAATTCCGAGCTAAGTTAAATGAGTCCAACATTAGAACGATCCCAAACTAAAAATTGCCACATAGCTTCGACAATAAATTGCTAACAACAACGGCACAAATTTTGAAGAATTCCGGACGAGTATAAATAAAATTCTTTGATACAGAGAAATTCCAAATCAATAAATTATATACATCAT
>OX_Smed_1.0.00300
[truncated: 41,002,391 more chars]
