# Supplementary material for: The planarian regeneration transcriptome reveals a shared but temporally shifted regulatory program between opposing head and tail scenarios
Source: BMC Genomics. 2013 Nov 16;14(1):797. doi: 10.1186/1471-2164-14-797 (PMC4046745; doi:10.1186/1471-2164-14-797)
Supplement: Supplementary file 3 — Additional file 3: ZIP file containing FASTA file of differentially expressed transcripts in H6-12-down, H6-12-up, T36-48-down, T36-48-up, F-head, F-tail, O-down, O-up, P-down, P-up, F-head + T0-24-up. Also contains platyhelminth, triclad, and S. mediterranea specific transcripts. (ZIP 18 MB) [file 12864_2013_5532_MOESM3_ESM.zip]

Archive with 13 entries (13 files):
- F_head.fa
- H6_12_down.fa
- H6_12_up.fa
- O_down.fa
- O_up.fa
- P_down.fa
- P_up.fa
- platy_specific.fa
- smed_specific.fa
- triclad_specific.fa
- T36_48_down.fa
- T36_48_up_fa
- F_head.T0_T24_up.fa
