# Supplementary material for: The planarian regeneration transcriptome reveals a shared but temporally shifted regulatory program between opposing head and tail scenarios
Source: BMC Genomics. 2013 Nov 16;14(1):797. doi: 10.1186/1471-2164-14-797 (PMC4046745; doi:10.1186/1471-2164-14-797)
Supplement: Supplementary file 3 — Additional file 3: ZIP file containing FASTA file of differentially expressed transcripts in H6-12-down, H6-12-up, T36-48-down, T36-48-up, F-head, F-tail, O-down, O-up, P-down, P-up, F-head + T0-24-up. Also contains platyhelminth, triclad, and S. mediterranea specific transcripts. (ZIP 18 MB) [file 12864_2013_5532_MOESM3_ESM.zip › F_head.fa]

>OX_Smed_1.0.00005
ATGTATTACTTTAAAATTATATTACTAATAAGTTTTATATGTATTCAGCAAGAATTCATATTCAGCAGTGTTATGGATGACTTATCAAAGGATGAAACGTACTTATCAAAACGGCGGTACAGCCTCATTAATCCGAGATTAGGAAAACGATATCTAATTAATCCCAGACTTGGTAAAAGGTTTCAAATCAAGGATATTGAAAATTTAGATTAGTAACTTTTTTTTAAAAAATATATGTTCTTGTCTTATATTTTGTATTTGATAAAAATATATTTTACTTATTT
>OX_Smed_1.0.00007
CAGATTTGTTTTAACAATGAAATTAATTTTATTGTTTATATTATTGCTGGTATGCATTGTTCATTCACGATATTTCCAACCGCAACAAGATTTTCCAAAATCAAACATATTCCAATTACCAGAATCCGAATTCGAAAATGACGATGTCATACAGAAGAGAAATTATTTTGGAAAACGAAATTATTTTGGAAAACGAAATTATTTCGGAAAACGAAATTATTTTGGAAAAAGAAATTATTTCGGTTGAAAATCCAAACTATAAATTAATAATATATTCACTATAAGTTATACACATTTGGATTTAATTTTTAATAAAAAAAAATTCATTT
>OX_Smed_1.0.00008
ATGAAATTTATCATTTCCTTATTTGTCGTCTTGTTTCTCTGCGTCGTGATGGCCATGTCGGAAATAGACAAACGGACTGTGGGATTCGGGTTCAATAGGAATCTCCATCTTTACAAAAGGATGCTGGAAAAACGCCTCATCGACCCAATGACTTTCGGATCAGGATTCGCAAATCTTAAATGATGATTTTTCATTAATTTTTGTTAAATATTGATGAATAAATCATTTCTCAAACT
>OX_Smed_1.0.00046
AATGAAATTTGCTTTTGGTTTCACAATATTCTCTTTAGCATCATGTTTTTACGTTGATGCTTTGCTTGGAGGTATTCTAGGTGGAGGAGGAGGAGAAGGAGGTCTTCTTGGAGGTTTAGGAGGAGGTCTTCTGGGTGGAGGTGGAGAAGCTAGTGTAAGTGCCGGAGGCGCTGATGTTACTGCTAAATTGGGATTCGATCTTTCAAGGTTCTGTGCTGGTGGAGCTGGTGTCATTTTAGGTTTAGCAAGACGAGGAAGTGGAGGAATCTTGGATATCGATAGACTTCTTTCTGGATTACCATTAAACGGTTTACTTGGTGGAATATTGAACACTCTTGATGGAGTCATACCGCTGCATCTTGTGAAAACTGTTAAGCACGTTTTGAATACTGTAATCAACACGGTACAAAAGATACTGAGATGCGAAAGCAATCCTGACAAGTTACGAAGAATGGCGAAATTGATGTATCAGTTACAACGAAAAGGTTACCGATTTACCAGACTTCAACGAAGATATTTCAAAGATGTAAATTTTAAAGCGAACGTCGAAGCTTCTGATTAAATGAATAAATTTGTTTAAATTTTCAATAAATATTATTCAATTAAAAAAAAAAAAAAAAAATGCGA
>OX_Smed_1.0.00351
ATCTACACTATTTTTTTTATCTGTGCATTCATTCAAATCTAGTGAAGAGAAAGATGCTGAAAAATATCTGACAGAATTTTACGATTATGACAAGTCAACCGGATCCCTTAAAGATTCATTGAAAGATCTGCAAAAAATGGCTGGAATAGAAGCCGATGGCAAATTATCCGATGAAGTTATTTCTCACATGAATAAAGGTCGATGCGGCGGTAAAGATAAAGATAAAAAAAGCAAAAGATATGTTGCCGCTAATGCCAGATGGGATCGAGGGGTAACATACAAATATTATCTTCATTTAGACTGGATGCCACGGACAATGTCTGAAGCAGAAGTTCGAAGAGCCATTCAAGTTGCTCTTGATTATTGGGTTCGAGTGTCAAATCTTGGCTTTGCTGCATCTCGTGACAAAGCTGGTTGTATGTTTTCAGTTAGTTTTTCTGGAAGAGACCATCTACAGTACGATGTCAACAAAAACTTTCAACCAAGCAAAGATCCTTATCCTTTGGATAATGTTCCCAGTGGTGTCCTTGCTCATGCTTTTTTCCCCAGAAACGGTAATTTGCATTATGACAATGCTGAAACATGGACCGAAGGAAAAGATTCGGGTATCAATTTGAGAATTGTGACTGCACACGAAATGGGTCATGCTATTGGTTTACACCATAGTAACGATCCATCTGCATTGATGGCTCCTTGGTATGGCGGTTATATTTCTGAAGCTGACTATAGACTACCAAATGATGATACTTTGGGAGCGCAAAGTCTTTATGGTGCGAGAGGAAAGAGAGCTCTTCCTTTGAAAAAGAGAGACCTTGGAAAGCTTCAATCAAGATTGTGCAATGCTAAGAATTACGATGGCGTTTTTGCATTTTCCGATGATAAGACATATGTAATTGCTGATGGCAGCAATTTGTTCCGACTTGATGGCACAAATGTTGATGAAACATTTGAGCCGGTGGAGATAAACGAAGCCTTGAAAAACGCAGATTCAATGTTTTACGATAAAGTTAATAAAAAAACTCGTCGTATTCAAAGGAGACAAAGTCTACTCTGCTTCTGGTTCCGATGTAAAATATCTAAAAGTAGAAGAAATGAAAATTGGAGGTCATGGAACCTATCTAGGAAAAAGTTCTGCAGCCTTTGCAAGAGAAATTTCTACTGATGAAAGCATGCAATATTTTTGGCTTATTCAAAATAACGAAGTTATCTCTGGTGAAATTTTGAACCACAAAATTATGTTTTCAAGACGGGTTCGTCCTCTGTCGGAAGTTATTTTAATGGAAAACGGAGTTAAATTTCCCCCTAGCATCGATGCGGCTCTTTTGAGTGGTGAAAAAGATAATTTAAAATTATATTTATTTGTAGGAAATAGTTATTACATCGGTAAACCGAATGGAAGAAAACAATTAAAATATCACATTTCAGCCGATTATCCCAA
>OX_Smed_1.0.00383
AATAAATTGAGAGTTTTTCATTTTAAATATTTATTTTTGTTCAAATAAAATACAATTTTTTAAATCTAATATTTTCTTTCGGGTTCATAGCTTTTAACTAAATTATCTTTTTTGCTCTTTTTACTTTATAAAACATCTAATGGTAAATATGAACATCTTTCAACCAACGAATAGCAAACTCAATTCTTCTGCATTTAACTGTTCTTATCGTTCTGATCGCCTGAAGACAGACTGCCTTTTGAAATTTATGCTTTACAATAATAATTTAGTAAGTTTAAGAATAAATGTTAAAAAATTATTTATTAGATTACAAACTCATTTAATATATCAAATTGCTCGACATTTATGAGTTATAGTAATATGCCACCCGGTTTTTATATCAAAAATAAAAACGCTGTACAAACTGTCCAGATGCCGTTAACAAAATTTCCCTTTGTCCTGCCTGCGTTTTTAAATGAAAATCATCATTCGCACGAAAACGATAAAGAGAATAATGTCTTCTCAAATTCAACTCTTTCTGACTTATTTCAGTCTAAATTTGGAAATTTAGCTCCAGCCAGAGTTATTTATGAAAATTTCGATTTTTACAATAGTTATTTTAAATCAAATGGAATTATACAAAAAGACGGAGTGGATTATGATGATAGTGATTCAAATGCTTCCACTGAGGATTTTGAATGGGATCAAAATGAAAAGTCAATTATTAACATCAATTGCAACGCGTCATTTATTGAAAAGTTTTCCGAAGACGTGAAACCAGTTAGTACACAGTCTAGAAATCTGACTAGTGAAATATCACCGGAAAGAATTATAACTGGACAAGGATTAATCCTCGCCAAGGAAGAACTTCCAACTGAAGAGGTGGTAGATTTAAAAAGCCAAAATGATTTACAGGCAGAAACTACTTTACCGTTATATAATATTTTCCCATTAGATAGTATAAGAAAAACACCTTCATTGGCATTACAATTCAACTTTTCGGAATTGCATAAAAATTTTTTCGAAGACCCAAGAGTGAACAAAAGATTTATAAATTATGAGCAATCTTGATTAATATTTAATATGTTTATTTGCATTTCTGTAAATATAATTTCAGTTTTATTGAAAAAAAAAAAAAAAAAATGCGAGCGGCCA
>OX_Smed_1.0.00398
CATGAATTTGAAATTATCTCTTTTAATACTTTCATGCTTCGCATGCATGTACGTGAATGGTATTCTGGGTCTCAGACTTTTGACGGGACTGAAATTGAATGTGGATGGCCTCATTAAGGCTGACTTGGGATTAAGATTGGGTCTGTACTTGGGAGCCGGCAATTATCGATCAGTATTAGAGATCCCGGCAATCAATAATTTTCTACTTGGACTCAGGGCCCGTGTAGCAGGTCCAATTTATGCAGAAGTAAAAGCACATTTGGAAGAAATTGGACAAATATCAAGTGGGATGTACGGTTTAGGTATTGACAGAGAAACGGTCGACAACCTAGTTCATCACATTAGACAACTTGAACGAAGACGATACGAATTAGAAGCCTTACGAAGAAAATATTTCAGAAGTCAAAATATTGATAGATTATTTAGTGAAGCTATTAAAAATTAAAATGTGAAAATTAAAAAAGTTTAATCTTGACGATCACTATCAAATAAAATATGCTTTAATTAAAAAAAAAAAAAAAAAATGCGA
>OX_Smed_1.0.00399
CATGAATTTGAAATTATCTCTTTTAATACTTTCTTGCTTCACATGCATGTATGTGAATGGTTTTGTGGATCTCAGACTTTTGACGGGACTGAAATTGAATGTGGCGGGCCTCATTAAGGCTGACTTGGGATTAAGATTGGGTCTGTACTTGGGAGCCGGATATTATCGATCAGTATTAGAGATCCCGGCAATCAATCATTTTCTAATTGGACTCAGGGCCCGTGTATCGGGTCCAATCTATGCAAATGTACAAGCACATTTGGAAGACATTGGAAAAATATCAAGTGGAATTTACGGTTTAGGCATTGACAGAGAAAAGATCAACAGATTAGTTTATCAAATAAGAAAACTTGAACGAAGACGATACGAATTAGAAGCATTACGACGAACTCATTTCCCTGACCAAGATGTAAACAAAGTGTTTGAAAAATGTTGTGTGGAAGTTGTCGAAGAATCGAGTAATGCAAAATGATTTAGTGAATAAATGTGAAATTTTTCATATTTATTCTAAATAAATATTTAATTATAAAAAAAAAAAAAAAAAAAAATGCGA
>OX_Smed_1.0.00457
GAAAATAAATAATTTGTTTATATATTAATGACAATTAATACCAGAAAAAAGATGGCGATTAAAGTTACAATCCATATTTTATTCTAGAATCTGATTAAGTTCTTTAAAATGAATCGTGAAGAAATGATAAACACACGAGATGTTACTTAAAGGCCTTGTTAATAACGCAATTAATTTTGGATTACTTTTACTAACTCAAAGATTTTAAATAACACATGGCAGTTTAAATTGGTATTATTAATACTTCAGGGTTAACGGAAAATAATGATTATACTGTTCTACGAGTTGTTTTTGAATAAAAGTTTATTTTTAACTGANATANNTNTTNNTGNNANAATTTTATCAGAAAAAATATTACGGAAATAAATAAACAAATCAAGTAATTTTTTTAAATTAGCTTTGTCTTNNNNNNNANTNNANNTNANNNNTNNTNATTNNNATTNNNATNTNTTNNNNNTNNNNNNNAAGCTGTTTGAAAATATTTCCAGTCTGAGAATAATGGCGCCTAATCAAGAAAATTTATTTCTGGAATTTAAAGAAATTATAAAAGATCATTTAAACGAGGATAATTTTTTGCATCAAGATCATTTTTTAAAGAAATGGCTAATTGCTAGAGATTATAACGTTAAAAAAGCAGTGAAAATGTTCATAGATAATGCAGAATTTCGCAAGAGATTTGAAGTAGACAATATAAAGGAAACTTTTCAACCTAATTATATTCTCAAAACATATACGACTGGTGGAATCGTTGGGTATGACAAAAACGCAAATGTTGTTCGGGTGGAATTGTTCGGTCTATTGGACATGAAAGGGTTGATGTATACTTGCAAAAAATCTGATTTAGAGAAAATGAAAATTCTCGAATGTGAAAATGTTGTGGCAATGTGGAAAAAATATAGTGAGGAGAATCCTGGCAAAATTTCTGATGGAATGACTGTCATATTTGACATGGAAGGTGTTACATCTAGAGTATTGTGGAGATCAGGATTGGAAATGTATTTACATCTTATCAAGTTATTGGAAGATAATTATCCTGAAATGCTTCGAAATCTTTTCCTTATTAATGCACCGTCAATTTTCCCGTTTTTATGGAGAATATGCAAACCGCTTGTAAGTGAACACACGAAAAAGAAAATACATATTCTAAAAAGCAATTATCCGGATACATTATTGGAACATATAGATCCTAAAGTGCTGCCGAAGCAGTTTGGCGGGATGAGAACTGATGAAAATGATGATACACGTTGTTCAAGCATTATTATGCAAGGGGGAATAATTGATGAAGCACTTTATAATAAACAAATGCTGAACATCGAAAATTCGGAATCCATAACAATTAGTCACGGTTCACAGCATGTTATTAAAATACAAATTGAAAAATCTAATTCAATATTGAGATGGGAATTTAAAAGTTCTGATTATGATTTGGGATTCGGAATTAATTTTGAAGATGAAAAAGCCTCCAAGAAGACTTTAGTAGCCATTTCTCGGATCAACTGCCATTTAGTGCCAGAGGATGGGACTCATTTATGTGAAGAAATCGGAACTTACGAGCTCGTATTCGATAATTCGTATAGCGTGGCAAGGTCAAAGTCCGTGGACATCTACTATGAAGTTCTTGATACTGACGAATCATTCGAAAATGAAATTCTTAATTAAAAGGTCTAAACTGTAAACATATATTAGAATATGTTGTCTTTTTTTATTTGTTTTCAATTTAAAAGTAATGTTTACTAATTGATTTTTTTAATTTGATACTGATTTGTCGTTATTTGTTTGTTAGAAATATATTTATTCTTTTCAAGGTCAATTGAGTTTTGTTATCGATAAATTTTTGGGA
>OX_Smed_1.0.00549
AAAATTTATTTATTTATATATTTTACAAGATAAAAGTTTTATTTACAGGATTATTTACAAAGACTAATTGAAGGAATTATTTGAAAATAAAAAATTAATTTAATCTTTCTATTATGATTCTTAGATTGATAAGATTGTCGTAAGTGAAAAGCATTTCAATTAAATATGACAATTTAAACAAAACTTGATGTAACATATGGAGAATTGAAGTCTCTCGGTTTTTGACAGAAATCTGGATTTTCCTGGGGATTATTGTGACTAGCAATGGAAATCGTATGCACATTTCTATCAATGTTTAATGCGTTAAAGTCGACGTTGATTTTGTCTTTTAAAGTCGAATAATTTTCTCCTTCTTTATCAGAATTGTAACTTATCGATGTTGAAAAACCTTTCATTCGAGCCTTTGATGGGCATGATATAGGGGGCATGTAGGAAGAGGGGTTGATTAAATTCTCAGAGTAATTGATGAGATTGTTTTCCACAGATGATTGGTGAAAATTTTTATTGTTTACAATTTGACGCAAGCTTCCCGGAGATCCCGGATTGTGTAGCATTGGAGTATATTTGGAATTGCTCAGCATCATCAGATGTGTATAACTTGAACCGTCATCTCCAATAAAGCATACTGCCGAAGCATCTTCGTTTCCAGATGTTTCACAATCTCGATTACTTCTAATGGATTTTGTAACATTTTTCATTTCCTATTAGATTTGTGTCTAAATCTAGTTGAACATTTCCTGCTTTGTAGATTTTCTTAGAATATCTGTCATTCACAGAGTAATGTTTGGACCAGTAGATGAAGACCAGCACAAATAGGACAATGAGGAATATAAAAAACAAAATGGCAGCAAGAGAATAAAGGACCATCATACTATCTGATAAATTTGGATTGAAATTTTTAGTGGAAATGGGATTTTTGTTGTCATTTTTTAATCGAAAACCAAAATTGTTATTGTCGGAGCTGTGAGACTTTTTCCCTATTGAAGTCGGATTCAAATTAGTCAAAGAATGGATATAGCGAATATAGAGAGTGGCAATATTGTTCTTTGGATTCTGACCAAGATCCGATGCTTTAATAATTAATCTGTCAGGTAGGCTTCGAAAATTGCTGAATTCTTTCATACTATGGGCGATTATTATTTCACCTTCCGATTGAATTTTAAACGGGAAATTTTCGCGCTTGTTTGAATTGATTAACGAATGTGTAATCGTGCCATTTATTCCTTGGTCGAGATCTTTTGTTTTAACGGTACAAATCGTTTTCCCGATTTCCCATTCAACACTGACATTGACAAAATTCATATTGTTACTTGGAAACAAAAATACTGGAGCATTGTCATTCAGATCTAGAACTTCTATAATAATTGTTGTCGTTGTGGACAAACTCGGATATCCGTCGTCGAAAGCTTGGACGAGCAATTGAATTGAAGAGATTTCTTCTCGATCTAAATTCCCATAAACGGAAATCGCGCCATCGAAGCTCACTTTAATCAGGTTTCGTAATTCGGCTTTGAGTTTTGAATTTCCGGGTATTCCGATGGGTTTTACATCTATCAAGCGATATTTCACAGTTCCATTTTGACCGAGATCTTTGTCGGTGGCTTTAATTTGCTCGAGTCTTTCATTTTTAATTGATTCTCCATAACTTTCGGTAATCCTGNAAAAAATAGTCTTTTTCAAATACCGGTGTACAATCATTGATATCTTGGATCTTTACTTTCACCACCATTGAATCATTGAGCTGGGGTTCTCCGTTGTCTCTTGCCGTAACAACAAACTCATACGAATCCGTTTTTTCTCTATCAAATTTGATTTTCGACTGGATTTCTCCATAAATACTAATAGCAAAGTTGTCATTGCTGTTGAGAATCGAATACACAATATGACCGTTGTTGCTGCTATCCAAATCCATGGCCCGCACTTGGCCAACTGTCGAACCGATGGGGTTGTTTTCCACAACATGAAACATTTTGATTTTATTAACAAATCTTGGTGCGTTATCGTTCACGTCAATGATATTTATTGAAAACTTTTGCATGCTACTCATTGCCGGGTTTCCTTGATCGACGCATTTGATTTCCACAGTATAAACGCTGATTTTCTCCCTATCAAATGACGTATCAGGATACGTTTCAATCTTATAAATTGCAAAATTATCATCAAATCTTATATTTTTCAAATTCAATTTTCCCGAATCATTGAGACTACACTCAAACATTCCATTTCGACCTTTATCTTCGTCTTTCACTTGGACGGTTGTTAGAATTATTTTCTGTTTTTGATTCTCGAGAACCTTTCCAAACCTATTAGCAATGGAAATAACTGGCGGATGATCATTGCAGTCTTCAATCGCTATGTCGACTGATGTTTCATTCATTCGACCGTTTCCATCAGTGGCCGTTATATAAATTCTGATATTGTTTCTATTTATCAATCCGGAAATCCGATTGTTCGTTAAATGGAGTTTGTTTCCGTTGATGTAAAAGATTTGCGACACGATTTTTCGGTCTTCTGTTCTATCGCTCAATTGGTAGCTGACCAATCCGTTTTTTGTGTTCGGATCATCGCGATCATTCGCGATCAGTTCGAGGATGTCGCCTTCGGATTGACATTCTTGAATGTTGACTTTATAGTTGTCTTTAGTCCATTCTGGAGCATTGTCATTGACATCTGTGACCAATACGGTGACGGTACAGGATCCGGTTTGGTTACCAAAATCAGCAGCGATCAGAATAAATACAAAGGAAACAAATTCTTCTCTATCAATGTTTTTAATAATCTCCAAAGAAGGGTAAATCTCTTCCTGTTTACTTTTAGGGTTTTTGATTTGAAAGAATTGAAAATTGTTTCCAATGGTTTTCACTTGGTTTTCTTGATCAATTCCTTGGCATCTGGCAATGTAATACGTTTTCACTCCGTACTTATAACTGTCCTTATCTTGAGCAACGGGCAACGGATATGTCGTTCCTATTGGAATATTTTCCTGAATATTTATCACTTTCTGAGTTGTTTGAAACACAGGAACATTATCATTGATGTCGTTTATTTCAATCACGATTTGGATGGCGTGGGTATCTTGGTCCAGGTATAACTTCATTGAACATGTTTCCTTCGTATTTTCGCATATCGTTTCTCGATCAAGAAAGGATTTGACAATTAAATCTCCACTGGTCCTGTTCAAAGAGAAATAGCTGTCTTTTTCATTTGCTTTCATTAGGCTGCTTCTTGAACTGTTTGGCAACTGATTTAGCTTAGAATATACATTTCCGACAACATGGCCGATTCGGCAGTTTTCATCCACTGAAAATTCAACATTGAGAGTTATGACAAGTTTAATGGAAAATATTATTAAAATATCCAATTCGAT
>OX_Smed_1.0.00565
GTATTGTATTTTATGATTGAGGAATCAAATTTACAAAAATGGGTCATGCCTCGTTTTCATTGCTCTATTTATTGGTGGCGATTTGTTCGGTCCAGGGCTTCAATCTTAAACAGCTTTGCGTTACTGAATCCTGCAACAAACTTTTGGGCTCTGATTTAATTTATAAACGCGCGGGATCCTACATTAAAAGTGGGCGTTTTTTTCTTGATCCAATGGGACATGTTGTTTTTATTAAAAGACCAACCGATTTCGAAACTCAAGTAATTCCAAAATATGGTTAAAAGTAAATACTTTGATAAACTGTGAAGAGAATTTTTTATGGAATAAATCTGGTTGCTTTGGTTTCAAA
>OX_Smed_1.0.00573
AAAATTTAATATAAATCAAATTAATTCAATAACAATAAAATGAAGATTGCTGGTTTATTAATTCTTGTTCTCGCAGTTCTGTTGGAGAACACCGAAGGAGGAGTGATTGGAATTCTTGGTTACGGACTGTGTGAATCTCTTTGCAAGACTGGTTACAATACTTGTATGGAACACTTAGAAATAAAAATAGGCGAGAACGATGAAACGACAACTGACGTAACTTGCTCAGCTGCCCATACGGCTTGTGTACTCGCTTGTAAGGCTGCTGCAATCAACCCACTGACAAGAAAATAATTTTTTTAATAAAATTGAATCGGGANANNTNATATTTTGTAAATAAAAAGTTAATTTTTATTAATTAAAGTTTTGTTTGTGA
>OX_Smed_1.0.00589
AGATTTCTTCATCGAATGGAACCGTTACATGACAAATTATAATACCGCCTATTTGTAACGAAATGAAAATATTCAACACCTCAACTGTCATGCAGAACGAAAAAAATTTTGTTTTCAATTCTTACGATGCAATTCATCCAAAATTAAATCCAGATCAGTATCGAAATCATTTGGATACCAACTACGTTCTTGGCCGTCCTTTAATTGGAATCATCATTTTAGCATCTCTTTTTTTGTGCACTCTTATTGGAGCTTTATTGGTAATTTTAATTTTTTGCAAAAAGAAAAACACAGTTTTTGTTCTTCCAAAAACAAGTTTATCTGAAGCCTGGAGGTCAAGTATCGAAATGAACAGCCTTCATTCAGGATCGGTTGCTGACTTGAACGGATATGGAGATTGGTTAATGCTTTATAATGGTAAGATTCAATCCGTTCCTTCGTGCCATCAGATTAACAATGTTCCAACTAATAGAAATAAAAATAATAATCAAATGTCTGTCGAATCAGCTTTTCTACTTCATTTATTTGGATCTAAACAAAGTATAGCTAACAGCACAAGATTTCAAGAATCATCGATGAAATCAAACATTTCCAGAAGTCAAAGTTGTCAGAGTAACATCTCATTTAAGTTCCCCTCATTCAATATTCTTAAAAGAGCTGTTTCTAAAAGAGGTGTTAAACTTTCATCTTCAAAGACTTATGAAAGACTAAGTGATCCTGAAGAAAATGAGTCAATTAATCATAACCAAGGTACATCGACTGCTCACATGTCAATCATTTGTAATCAAGGAGCAATTGACGATGCTAAAGATGTGGACGGCTGCGCCGTGTCCAGTAGACCATGGTTAAAAGATAATTCGAGTAAACTTTCCGAAATTCCAACAGACTTTATAAAAGTCAAAGTCAACATAAACAGAAAGGTTTATGGTATCAGAAATGTATACATTTCAGACGATTAGATTTGGATTTGATATTAGATTTAGAAAATGACAGTTTTGTTGAAGTAAATTGATTCATTTCTATTTTGTTTTGTATTTTTATTGATAAATGATAAT
>OX_Smed_1.0.00608
AATTATGAAAAAATTAATTTTGTTGACAATATTAGTTCTTTTCAAGTGGCTGTTGGTCATACCAATTGAGGGATGTGATCTTCCAAATTCAAATTGTAACTGTTCACAAATTCAAGATTCGAGATATCGCGAGTTAGTGCGAAGATATGATATGCGATTTGGAGGGAAAAATGGGATACTGGGATTTGAATTTGGTTTAAGCAGATTTCTTTCCGAAATTAATACTGAAGGATTAGTAGAAAATATTTCAAATTCAATAAAACGCTATGTATCCATCAGTGTTTGCAATGAAGTCAGAATACTATTAAATAAAATTGTCAGCCTAATCAACCGGCTCAATAGATTGGAAACAAACAGTAAAAAATTAGTAAAAATCAGCAATGTTTTGATAAAAATATTGAAGAAAACTTTCGAATTCGAAAGCATTCGACGAAAATACTTCAAACATATTTATTTCATAAATGATTTCAAAAAGATTCTGAATTTAAACGAAAGTAAAATAAAAAGAAAATATTCAGTTATATTCAGACATGGAAAGAAAAGATTTTCTCATTTAAATTTTGGAAGTGGATTGATCATTGGAGGAGAAAATAGTTTGATTGAAATTGAAGACGGGTTAAGTCGTTATCTGACTAAACAAATATTAAAGAGATTATCACAAAACGTTTTACGTTCTATCAAAAATAGATTGCCACACGAAATATTCAAGTCTTTAAAAGCAATCCTTAAAACAGTTACAGATTTAATAGAAAAATTACGATATTTAGAAAGAGACGTCGTAAAACTTGAACATGAGAGTGAATTACTATTCAAGCTTCATGAACAAAATATGGAATTCGAAAGATTTCATGCGCAATACTTTTCAGAAATAGATTGGACAGAAATAAGAGAAAAAAATTTGAAAGGGGATATTGAAAAACCAAACGGAAATGAAATTGAAGAAAATAAAAGTTATAAATTCCAATTTCACGAAAAACATGGGTTTTTGGAACTAGGTTTGTTTAAAGTTTACGCACTCTCCAGTTTTGACCGAGTGATAGAAAACTACATCAAAATGATGAAATCCAAAGTTTCGCAAAGTATAATAATTAAAGTCCAAAATTTGTTTAGAGAAATAGAATATTTATTCAAAGGTCTGAATTCAAGAGAAAAAAACAAAAGAAAACTAGAATATATAATTCACTTGTTATATAAACTGAACGATAATAATATTAAATTCGAAAGATTGCGAAAGAAATACTTTCGAGAATTAAATATGATTGACGTATTTCAAAAGAATATGAAAAAGAAAAATAAAGTATCTAAGAAACGAAAGCTAATTAACCAATTGGGAGGAAACGAAGGATTTTTTGGGTTGCAACAAGAACTAGGTGAATTAATAGCAAATTTAAAATATCATCAACTAGAAGGAAACGTAGAAAGATATATTAAACCAAAGGTTCCGAGAAACTTGTGGCATTCTTTGAAAAAAATAATAAAAGAAAATATCGAAATTTTAAAAAAATTAAATAGATTAGAAAAACAACACAGAAAATTCACGATTTTAAGCAAAGTTCTATTCAAATTAAAAACCAAAATAAAAACTTATGAAACATACAAAGTAAAGCACTTCAGAAAAATTCCAATAAGAAAAATAATTGTTAAGAAAATNNNNNNNNNNAAAAAAAATTAGAAACAATAAGAAAAAAAATATATATAAATCAAAACGAACGTAAATATAATATAGACACTCGAAAACAAGTAGGTTTCTTAAAACTGGGAGTANNNNNNNNNNNNNNNNNNNNNNNNNNNNNNNNNNNNNNNNNNNNNNNNNNNNNNNNNNNNNNNNNNNNNNNNNNNNNNNNNNNNNNNNNNNNNNNNNNNNNNNNNNNNNNNNNNNNNNNNNNNNNNNNNNNNNNNNNNNNNNNNNNNNNNNNNNNNNNNNNNNNNNNNNNNNNNNNNNNNNNNNNNNNNNNNNNNNNNNNNNNNNNNNNNNNNNNNNNNNNNNNNNNNNNNNNNNNNNNNNNNNNNNNNNNNNNNNNNNNNNNNNNNNNNNNNNNNNNNNNNNNNNNNNNNNNNNNNNNNNNNNNNNNNNNNNNNNNNNNNNNNNNNNNNNNNNNNNNNNNNNNNNNNNNNNNNNNNNNNNNNNNNNNNNNNNNNNNNNNNNNNNNNNNNNNNNNNNNNNNNNNNNNNNNNNNNNNNNNNNNNNNNNNNNNNNNNNNNNNNNNNNNNNNNNNNNNNNNNNNNNNNNNNNNNNNNNNNNNNNNNNNNNNNNNNNNNNNNNNNNNNNNNNNNNNNNNNNNNNNNNNNNNNNNNNNNNNNNNNNNNNNNNNNNNNNNNNNNNNNNNNNNNNNNNNNCTGTATGAGAAAAATGATAAATTTGAAAGATATCGAATCAAATATTTCACAAAAGTCTCACTTCAAAATGTCATTGATACCAATGTTAAAATTAAAATTAAACAGAAAAAGATTAATAAAAAATACCTAAAAATTGTTGGTAAAATTGATACAAAACATAGACAACATTCCGTTAAAATCTCTGGAAAAGTCAAAACTCACNNNNNNNNNNGGAAAAATTCATCATCCTAAAATAAGTGGAAAAATAGTTGTAAGAGGTAGAAAATCAAGAAATCCTCATCACCGATTCCATCTAGACACTCGGAAACAAGTAGGTTTCTTAAAACTGGGAGTAGAACGATTATTCCTTGGATTCAGAGACAAAGATGATACTGAAAATATTCTAAAAACAATAAAAATACACGCCCCACATAACGTCATAAAGGAAATTCAACAACTGGTATGGGAAATGAGAACATTGATTCAAACCTTATACAAATATGAGACAGATTCAGATAGATTAATAACCATCAGCAATTTGTTATATCGTCTACATCAAAATAATATCAAATTCGAAATGTTACGGGCAAAATATTTCTCAAGACTCAACGTGAAAACATTGTTCGGCAGTAGTTTCAATGCAAAGATCCGAGTTAAACTACTCAATATTAAATTATCTCTCGGAGCACAACTTGGAGGTAAACGTGGATTCTTTGGATTAAACGAACGTCTAAGTAGTTTGCTACCAAGATTAAGATTGAAAAATATCCTTTCGAATGTAGAAAGACATTTAAAACCAATTGTTTCCGTCGAAATATGGCAGGAAATAAGAATATTATTTATAGAAAGTGTAAAAATATTCGAAAAACTGACAACTATTGAAAGAGACTCCGGAAAATTAGAAAAGATCAGCAATATATTATTCAAACTGTATGAGAAAAATGATAAATTTGAAAGATATCGAATCAAATATTTCACAAAAGTCTCACTTCAAAATGTCATTGATACCAATGTTAAAATTAAATTAAACAGAAAAAGATTAATAAAAAATACCTAAAAATTAGTTGGTAAAATTGATACAAAACATAGACAACATTCCGTTAAAATCTCTGGAAAAGTCAAAACTCACGGAAAATTCATCATCCGAAAGTTGGTGGCAAAATTGTTATTAAAAGTGGAAAAGTTGAAATAAAACATAAGAAACCAACTGTTAAAATCTCTGGAAAAGTCAAAACTCCAGTTAATATTCAAAAACCGAAAGTTGGCGGAAAAGTTGTTATAAAGAGTGGGAAACTGGAAACAAACCGTAAATATGTTAAAATTAAAACAGTAAAAGTGAAAACCAATGTCAAAGTTCACAAGCCTCAAAGTATCAGCAAAGGTTCTGGAAAGGTCTCTGTTAGAAGTGGCAATACTAAGATTGTTGTTAAAGGTCCAAAGAAAATTTAATAATAAACAAATAAAAGATATAATTGATAAAGTGTTTACTGAATAATATTAAGTTTTGAATATTACTATAACTTGTTAGATATTTCTGTGATTTTGATTTGCAAATAAAATTATTGCTTTTAAAAAAAAAA
>OX_Smed_1.0.00616
ACAATAATGAACACGATTAAATCAGCAAATATAGACAAAAGTAACAATCAGACAAATAAAACTCCTTCAATATATAAAATGAATTTTTCCAACTAACAATTTATTTCGAAAACAGCTTTCTTATTTCCGTCGAACGTAAATGACTTAGTGGCATTGCCGACTGAAAACGAATGACACGACCCAGCCCGCAAAGAATTGATAGAGGCAACTGTTTCACTGAATGGGCAAACAACAATCCATGGATATTTACACAGAACCATTTTGAGATTTTCGTTGTCTGGAGAAGTCTGTCAGAGAATTTCTAATCACTCCGCAAATATTGTTAATGGCCACTAGAAACTAACACGAAAATGTAAATACACATAGAAATCAGATATTTCTTTACAAGCCGTTTTCCTTTTCATTGTCTCAGGCAAACTCAATTGAGGTCAATGGGATCTCAGTTTGTGGAATATGTTCTGAATTCATTTTCAGGCTGTTGCTGTAGCCAGTATCGGAAAAGGTTGAAATCGTATCTCGCGGAGACCTTTCATTATGAAATCCCAAGCGGATTTGATTTAATGGCTGAGTGTCTTCATAGCTTAAGGATGATTCTTCATAATTCATATCTGGCCACAACGACCGATAGAGTGAGTTGCAATTTAAGTTATTAGCTTTGTATTTCGCAATAGGGTACTTTAAGGGTTGCGAAAAAATAGATTTACTGTACAAATCTGGCTGAAAGTTGTTATTGCAAGATTTTTCTTCTTGTTGGTGACTACAACAACCAATTGTCATTATTCGGTCAATAGGAATATGAAACAAGCGCTCTGGATATATCTCAACCGTGTCCGTATTAGTGTCTATACTGGCATCACGAACCTTTACAGTTCCTATAAGGTTAACCTGTGTGGTTTTTGTGAATGATCCCATTCTTCTTGATCCGCATGATTTGCGCTTGTTATGCCACAGAAAGAACATTATCCCAAACAGAAGCATCGTGACTAAACATACGAGAATCGTTTCGAAAATTGTAAAAATCTGATCGTTGAAACTGTAGCAGCCAACTTGATTACATTTATTCGCTAGAAACCTTTCCGCTGAAATGTTGATATTGGCATTTATTTCCGTTTGAGATTTAACCTGGGTGGCAGGGAAGCAACTGGAAAATAATATTATAACTACACAAAGCGATAATCCAATGGCGTTCTAACCTGCATTTAACTTTTGTTTTATCGAAAAAGCAGGCTCCGGTTTGGCAATAATTTGCTTGGCAAATTCCTGAACAATTCAATCATTATATCATTAAACAAATTGTTTTAATGAATGGAAAAAAAATCGATGTTACTTATCAAAACCGGAGGTAAAGATTAATTTTATTGGTCTAAAAACATTTCACAATATTTATTTCCAATCTTGAGGAAGTTATTTAATTATTGATTTGACAAAGTTTCCGGTTGGAATAGAGAAAATCCCACTTACTGAAATTAGATGTTGAATTCCGGAATGGGAACAATTCATTGTTCACTGAATCGGGATTGTCATTTTTCTTTTTTTCTTTTTTAACAATCAAATTCATCCATTTTCTAATATGGCCATTGATGTTCTCGACCCGACACGCGTAACTTCCGGAATTCAAAGAATTGACGTTTTTCAGTTGCAAGATTGATGTTTCACCTTCAACGTTGATATATGCATTTGAAATTGATTTTTGAGATTGAATTCTTCGTCCATCCTGAAACCAGTGAATTTCTGGTTTAGGTCGTCCAGCCGCTGAACAAATCAGTTCTAAAATTCCTCCTTCGTAAATTTCTATTTTACCATTTCTTGGAATGGACTCGCTATGCACGAGTTCTGATATATTAGCATTAAATTTTGTAATTCTCAAGTCGACAATATTGC
>OX_Smed_1.0.00690
AAATTAAATTTTTTACTTATCTTATAAATTTGTGGTGTATTTGAATATTTAATTAAAATTTTAATTTAAATTCTAATGGGAGGCTTATATTTAAAAATTATTTTTGGAATAATTTTATGCAATATATATCTAGTATTTAGTATTGACAAAGAAACTATGAGATTGAAATCTAAAGAAATGTTTTTACATGCATATAATAGTTACATGAAATATGCATATCCAGCCGATGAATTAATGCCTTTAAGCTGCAAAGGTAGATATAGAGAAGTTGAACCAACAAGAGGTGATATAGATGATATATTAGGAAATTTTTCCTTAACACTGATAGATTCATTAGATACCTTATTTATTATGAAAGAATTTAACGAATTCGAAAAAGCTGTAAAATTAGTTATAAATAATGTACATTTTGATAGTAATGTTACTGTCTCAGTTTTTGAAGTTAATATACGAATCATCGGGGGTCTTCTTGGAGCACATATTGGGGCCCTTGAGCTCAAAAAATATTCCACGGGTACTAGAAACAAGGAAAAAAATAAATTATTAAACGATACAAATCATATGATGTGGTATAACGATGAATTGTTATGGATGGCAGATGAAGTTGGTAAAAAGTTACTTCCAGCTTTTAATACACATACTGGAATTCCGCACCCGCGAATAAATCTTAAATACGGAACAACAAGTGGTGACAATCTCAGCGATGTTTCAACGTGCACAGCTTGTGCTGGAACTATGATACTCGAATTCGCAGCTCTCAGTCGATTGACAGGCAATCCTGTATTTGAAGAAAAGGCTGCTCGAGCCATGACCTATTTATGGGAACAACGAAACCGGTTTTCTAATTTAATGGGAACTGTTATTAATATTCACGACGGCAATTGGATGCGGAAAGGTAACATTTTGTCATTAGAAATAATACTAAAAACAAAGTTATGTCAACTCATTTTTAAAAGACATGATTTGCGTCATAAGCTTTATTACAATTTCATAAAAGTACCAACAATCAATTATTAAAACATTACATAATTTTATAAATCTTGTTATATTAGAACCGATCTTATTTTGCAATCAGATAATCAATATTTACAATAAACCGTTATTTA
>OX_Smed_1.0.00695
AATGCTTGCTCAGTGTTTCGTAGGAAATTTATCAAGCTAGAAAAACTGTGATGGAACTGCAATAAATCAATTGATATAGAATGGCATTGTTGTTTTCATTTGATAGTTTTTGAATTCGGATTTTTATTTTTCTTTTACATAATATTTTATTGTTCGCTTTCAGTTTGTTGATCACAAATACAATGGGCAATGTCTTAGCGTCGCCGGGCAAAGTGAGATCTAACAAAACTTACCATATCGATAGTTTTCCAACCACAAAAATTCCCACTTCAAAATCAACAATTGGATTCAGAGACAAATCCAATCCAAATCAGAACAACATCTTCAAAGGAGGATTCATCAACTCTCTCAGCCTTAAAAAGCTCAATATCAATTCAAACAAAAAGAAAAATCATCACATTCAAAACACTGGCACCAACGCTTGCAGTAATCACCAAACATCAAACGGTGTCAATCAACCAATATCAACGATCAGTGGAATCACGAATGAGTCGGCATTCCAAGAAGTATTTGCAAATCAAAATGTCGGTCATTTGCCACTAGCCAAGCAGCCACCGGCTCCAATCCATCATCATTCAAGAATATCCTCAAAAAATCTCACAAAGTCAATGTCGTGTTACACTCTGAAATTCAACTCAAAATCCGATCAAGATCACAATAATCGAGAGTATAAAAAAACTGTCATTCACGCCAGCACTAGTGAACTCTTGAAATGCTTAGGCTACTTCGTTTGTCAAGAATGCTATAAGTTGGAACATTTGCAGCCTGAATCAATTGTCAGTTGGATCAGAGCTCTTGATCGCAGTCTAATTTTGCAAGGCTGGTCAGAAATCGCTTTCATCAACCCAGCCAATGTTGTTTTTCTTTACATGCTTGTAAAGAACACTATAGACGATTCTATAAAGAGTGAAAGAGAACTTCAATGTGTGGTTTTAACTTGTCTTTATCTCGCTTATTCCTATATGGGTAATGAAATAAGTTATCCTTTAAAACCATTTTTAATTGATGAAAATCGGGATATATTTTGGGAGCGGTGTTTATCAATTGTAAATCATTGCAGTTCAACAATGTTGAATCTCAACTCCAATAGCAATGAATTTACGGAAGTCTTTTCCCAATTGAAAGCATATTCTTCGTGTTAGAAAATGGCTCAATATGTGAGAGTATTTCACAAAAATTTGCCAGATATTTATATGTACAGACTGAATTGAATTGATACTTAAATAATTATGATTATGATTATTA
>OX_Smed_1.0.00771
ACAGAAAATGAGTGAATTCAATAACCGGACTCTCTCGCTGGGCTCTGAAGGACTTTCTGTCAACAAAGTTGAAAACATTTACTATTCAAAACATTATAAAGCAATTAGCATAATTTCATCGACAATTATTTTATTCTTCGGTCTGATTGGAAATCTTTCAGTGTCAATCATACTCACTTTTGCTAAAAATATGCAGTCCTCCACGAACTGCTATCTTGTGTCGGTTGCGGTTGCCGATATATTGGTGTTGCTGTCGACAATCGTACCGTTTCTCTACAACATAAACCAGGATATAAATATCTCCTTGCTACCCTCATGGGGTTGCTCCTTGATCATCTACTTGCAATATCTCAGTGTCAATTCGTCCGCGTTAACTATCACAAGTTTCTCATTTGAAAGATGGGTGGCCATCTGCTACCCTATGAAGGCGCATACGATGTGCACCATTTCTAGGGCTGTAAAAATTGTCATTGGGATTTGGATATTTAACTTGATCTACAATTCAAGTTGGATTTACCTGACGGGAATCGTGAAAAAAGGCCCGCTGAATGGATCGTATAAATCCGTTTGTACATTTCGATTTGAACGCAGAAAATACATGAATATATACATGTTTGATTTCATGTTGTTTTACTGTATTCCACTGCTTTTGACGACTTTTCTCTACTGTGCCATCATAAGGACCCTCGTCAAACGGCCAATGTCAGGCACGACCTCGGGAAGAGATCCAAGAAAGCACATGAACCACTCGAAAATGCAAGTCGTAAAAATGTTAATGGCTGTGGTGATCCTGTTTGCCATGTTGTGGTTGCCATACCGCGCATTGATGGTTTACAACAGTTTCGCGTCAAAATCGTATCTGGACTTGTGGTTCCTGTTGTTCGCAAGGATCATGGTCTTCATCAACTCAGCCATCAATCCGATCCTTTACAATGCTTTATCAGGAAAATTTAGAAAAGCATTTAAGAAATTTTTTTTGTATGGAGTGAAGAGATAAAAGATAATAAGCCCCCCAAAGGAAATAAAAACTGAGTAGCTGAACGTTTTTGTATGCCGTTGTCCTGTGGGGTTAAAACCAACTTTATTACAGTGTCGGATATTTGTTTTATCTAGCTGTCAATAATGACCGAAAGTTAATTTGATTCATTATATTTTTATTTAGTTGTTTGACTCGTTCATTTGATCTGTATTTTGTGCCAAAATTTGTCTTTTTGTTACAACCTGAAATGTTTGTTAATATTTTTGTAATTCTTTTGAAATATCCGGAAATGTGGAAATGTACTTCGTGTTTCCGGTTCAATATTTATCTATGTTTGTCACTGTGTTGAAATGTTATGAAATGTTTGCAATTGCTGAAATGTTGTGTCGTTCCGATATTTGTTAATAAATTTTCTTTTCTATTGGCAGCCTGTAGAACATTTGGCAACATGATTTATTCAATTCCCGACTGATCGAG
>OX_Smed_1.0.00799
AATTTGAAAAATATTTGATGTATTTCGATGGTTTTAACAACGACTCGATATTGGTAAATGTAGTCAAAGCCGATTTCATATTCCGTGCCTATTTCAGTCCGATAATTGCTGTGATTGGAATTGTTGGAAACGTTTTTGTCATCTCAATTTTCATAAAATACCGACGAAACCGATTTGCAATTTATTCTTCAGTGTTAGCAATTGTCAACATTGTCATTCTCGTATTCAATACGTTTCTCGATGATTTTCTCGGTCGGGGAATTTCCTACGCCACAGATTGGAAAATCGTCATCAAAATCGACGTTTATTCAATCGGAACCTGTCGGTTTATGAATTTCATTCCGAACGCAATGTATTGCGCGAATGCCTACATCATTGTCGCCCTGTCTGTTGATAGGTATTTGCTATTGACGAAACCGTTGAAATACAACGCCGACAAAGGTGTTAGAGGGACTTGTTTGACATGTGTCATTATTGTTGGAATGGCTTTGGTTTTAAACTTCCCGCTTCTACTTACGTATCAATTGGTGATAAATGATTTTGTCAACAATTCTGTCGAGAATATATTAAATCCAGAATTCGAATGCAGCTTGGATAATTCAGCTTTGGCACATTTTGAATTGTATTCTAAATCCTTGTTTACTTTAGCAATTCCGACAGGTATTATAATCTTTCTCAACGCATTTATTATATTCAAACTCCTGTTTCGATATTCCAGCCAGTCTTTCATCATTCAAGGCGCAAACAGTTTGTCTGAGCAGTCCAGATTCGTCGGCCACTTGGCCGTTAGCTGTTTATTTTCAGTATTGTTTCTGCCTTTATCCATCGTGATCGTAATGAGACTGTTACATAATAGTAAGGCTGATAATTTTGATTATTTATTTCTCAAAGCTCTTTCGAAATTCTTGTCCTCTGTAAAAGACATCAGTTTCGGCGGGAACATTTTTCTATACCTGTTGTTCATGCCGAATTTCAGAAAGCGATGTAAACAGATGGTCACTTGCTATTACAACAGTCATCCTTCTCATTATCACTGCAGCCAGGTATTTTTGAGCCCGGCTAGGTTGTCACTGTTGATCCAGAATGATCTGAAATACTAAATATCAAGTTCAGTGAACTATACGTTATATTATACACATAGATGAAGTTGGAGGACCTTTGGTTTGAAATCAGCATTAGGACGAGGCAAAGGATTCTTGACAATATTTGTGGTTGACTTGGTAATGATGTTGATTTCCAAGTCTGACTCTTCGGAATTCTCATAATCAAAGAGTGAATTTTCACTGATTTCTTCT
>OX_Smed_1.0.00817
ACAACAATAATGTACAGACAAGGAAAATATACTATTTTGCTTTATTGTACCTTTTTGTCAACAATGTATAAACTTGTAATCATGTAACCATATTAGAAAACAAAGAGAACAAAGGTATAAAATTAATTTTTACAAGAGGCCATCAAAAAGTAGAGAAAAATCGAAAATTATTCTAAAGTTCTTTAGATTTTCCAAATACAGTGTATTCGATGATAACTCGATTTAACTGAGATCCAAATTTGCCATCAACTTGTGAAATTGATTTTGAACTTTTGTCGACTTTGTATTCAGCTGGAGCCAATTTAGTGTCGTCGGATTTAAAAGCTTGACCGTTGTGAAATTCTACATTTCCAGTAACTGATAAACTAAATTTTTGAAAGAAAATATAACTGTGACTTCGACCACCTTTTCGTTGAATATAACAACCATAAGTGTTTTGTTCTTTTACTTTCGTAATAGCCAGAATCCAATTTTCATTCGTACCACCTTGGCATATGTAAGTAAATGTGCACTTTGCACCATCCCTTGTATGAACTGCTGAGTGCTCTATTCCTCCTGGTGTTACTTGAAAGTCAATAGACGCTGAATCTTCTGAAGAAACTGAATTCAGATATATAATAAAAATAAAAAACAGGAAATTCATTTTGATAAAAATAAGTTTTCAAATTTTCAAGAATATTGCTGCACTTATAAAAAATAGCAATTGATAT
>OX_Smed_1.0.00834
CATTCAAACAATTCAAGGAGAGATATTAAAAACAAATAACTGACAAAATATATTTCTTATCTTACAAGAACATGATGACACCCACAAAAGATATAGAACAATTACAATAAATGAACCTTTGTTCCATAAAAAAGTACATTTTTTTCGGGAAAAAATAAAAAATAAATTAAAATGCATCTTTTATTTTTGATAACTGACGAATGGAAATATCAAATGGTAAATCGAAATTGATTTTAGAAAGCCTTCGCAGTGAGTGCAGAGTATCATCGAATCCCATTTTGACTGTGTAACTCCACGGCTCGTAAAATGAATTTATAATAATTCTGTTTTTCAAAATAATCTTTAACCAATCTGCTAATTTCTTTTCATTTAAAGCAAAACAAACGAATGCTTTAAATTGAGCGTCTTTACTTCTTTTATATGCTGAGTGTGTATCTAAAATAATTCCTATTGCCCTTAATAAATGCTGTTTTTTGGTGATCGGATGACCCCCGATATTATCCAAATCAAAACTATCTGACAATTTACAGACAGGAGAATTAATTATCTCTCGACCTCTCTTTGTTTCGTAAAAATAAACAATAATATCCCACGGATGGTTTGAAGTGTGAGAATCTTTCGTTTCGGGTAAGGATCTGCCTGAGAAACAAGAAATCGAAATGAGAGAATTAGAGTGACATTTGTCAGACATTCCATGCTCTATAAGTTGCATCAACCGCGTTGAAAAATCTTTTCGGATTACATAAATTAGTTGTTTTCTTATTTCGAAATTGTCAAATTTTTCATTGTCTGAATTGTATTCTGTGTCCAAAAACGCTAGATCTTCTGAACTAGAGTAATTTGAATCTCTTTGTTGGTATTTTAATTGATCTGAAAATTCAATCACTCTTTCGATAACTACTTCGAGTTGAGCTCTGATATCGCCCCAGTGCATTGTAGATACTTTGACATCTGAATTGACAAATGATGCATTGTTAACTGGGGGTTTTTTATTGTGAATGTGACAGCCGAACTGTGATGCGGCTATCAACTGGAGAAGATTTAGCGCTTTACGAATTAGAAATGTTGCCGTTTCACTAGTTTTTTTAGACTTCTCGGCGCTATAGGTGGGCTTTCCTTCAAATTGCGCTTTGTCATTAGTTTCATCCTTAAAATTAGATATTTGTCGTTCATGAGACCAATTATCATCTTGCAAATATTCTATGAATCTCTCCAAATCAAGAATCTGTGTTTTTAGCTGGTCAACTAATTTTTCACGGACTTTGACAGGATTTATTATCTCGTTTATTGCATTGTCTACAGCGTTTTTCAAATCATTTTCACTAAGAGTAATAAAATTTTCCAGATTTATATCTAATTGTGATCGAAGTTGTTCGATGATAAATTTTTGACTGGCTAAAACTTTGCTGGTAGGAGGCTCCTTAACCTCACCAGTTTGATATGCATAGGATTCTAATTCCTCAAGCTTTTCTTTTAGATCTTCAATTATTTTCATTTGTTTTTCATTTTCTAATTTTATATTTTCTTTAGATTTATCATTTTTAATTGACCAGACATCTGGCACTCCTTTAAAAGCGAATTCTTCCAATTCTTTAAGTTTCTCTTCCATATTAGATGACTTATCGTCAACAATTTGTTTTAGTCTAAGTTGAATTTGTGCAAAATGACTAGTTAACGTAATTAAAGAAGAATTTAATTGTTCCTGTTCTTCTTCTAATTTTTGAATAATTATATCTTGATTGTTATTATGAGGAAAATTTGGAAAATTTTGAAAATTTTNTCATTTCATTGAAATCTGGTTTCAGGACTTGCTGTAGCACCTAATGGAGCCATTCTTACACTAGGTCTTTCTTCTTCGGTTGAATCACTGTCATTTATACTTTTATCAAATCTTTCGATATATTTGGGTATACTATTGTCAATATAATAAAATTCTTTTTCATTCGTTGTCATTTCGCAC
>OX_Smed_1.0.00840
AAAATAACAAAATATTTATTCAGATAAACAATAAATCGAGACCATAAAAATAGCGGGTAACATTGGGATAAATTTCATATATATTAACAGGTGCAAAATAAAACCAGTGCGTCTTGGAGCAGATCCTCTAATTTACAATATAACAGCTTACCTATAATGTTTACTGAATATATATATATATGCTTATATGAGTTTTGTTTATTCAGATAAGACAATGAAATGTTTGAAATCTAAAATAATATTTACTTTTAAGGTGAGCTTTATTATTATTTATTAACATTATTTATTAACTAAAGTTGCCATTATTTAATTAATTTTCTCCGCTCCTCGTATCAAATATACTCCTTGCAATGACAACCAAATTTCATATCGAACTGGACACTGAATAAATTGAACTCTCTGATAGCCGGGTCCCCAACCTTTCTGTGGGCTGATATGGATGACTGCCGAATGCAACAAAGATAACTGACCTGGTCTGGTTTCTGTTTCTGACTGAAGTAGGTGAGCAAATAATTTTTTGTTGAAAGCTGTCACTGATTGCCCAGGGGCTACTCTAACTACAGGCCATTTTCCTGATGAAAATGCATTTTCCTGAAGTGTCGTCGAACTAATAAAAACCGGCTTCGATTCTTTGTTGTGAATCAGAACATTTCCCGATTCGTCAAGCTCTAACCACAACCGATCGTGAGGAACTGGTAACGGTACAAGTTTTTCGTAGATATATGCACTCAAATTGACATTGTTATTATTCCACAATTCAATTCTACACCAAGATATCTGTTTTGTTTTATCTTCCTTATCATTATGTTTCTGATCTATGTGCTTACGGATTTCAAATTTTTAGCTTCGACAGCATTTAGAGTTGATTATATTGAGCTCAGCTGCAATGTAGAATCGTTTT
>OX_Smed_1.0.00853
ATATTAAAACATCTATTTATCATTCAACACAAATAATGTTCAACAATAACAAACAAGTTGTATGATATTTCGAGTGTCGTTAACAATATATAAATAATAAGGATATATAAGAATAAGAATAATAGCAATTTGTGTGCAAACATTGAATAATGATTATCAACCAGAGCATCAAATTATTTTGATAAAAATTGAGCAATCTGATTTAGACTTTTTCTAATGTTTTTTTTAAAATTTCGCTTGAGTACTTCTTATTTTTGATATTGAGCAAGTCAAAATAGCTATGAATGTTTTCCGGAAAGTAACGTTGCATAACGCATAGAGCAATGGATTGACTGTCGAGTTCAAATAGCATAACCAATATCCTAAATTATACACCGTAGTCCCTATCGGCTGAGTTTCAACCGTATAGAAAGCATTTATCACCGTGAAAATGTTATATGGAGTCCATGTTATAAAAAATGCTAACAAAATTGCGCTAAGAGTTTTAGTCAGCTTTATTTTTCAGATTTTTGTTGAACCGGAATAATGTGACAACATAACCATAGCGTTACTGGTGCTAGGTTGATTGGGGAATTCTTTTGCATTTGGATTCACGATAACTAAATGATTCAAGCTTTCGGCATCACAAGATTTTCTTTGAGATTTCAACGAAAGATGTCGTATTGGAGAATCGATTCTGTTCGGTCTGATTTTGACTTCTTCTGGAATGTTTATGTTTCCTATGCTGCATTTGTATACGGTCTTTGAGGTGTCATTTCTATTGGTGAAAATCGGTTCCGGTAAAGATGAATTGGAATCAAGCGATTGGGATTTACTGTATCGTAACCGATGATTAGATGCACTAAGTTCTGAATAAATGGATCTTCCATATTCAAATTTTGAGCTCTCGCCTTCCTGATAAATAGAGGTTTGAGTTGAAAGCCCTGTCGCTGAGTTAGGTCGAAACGGGTGAGATTTAAAACTGTTTGCAGAAATATTATTTTTCCCATTTGACGACGAACTTCGCAGAGAATTTATTTTCTTTATTAAATTTTGAAAAGGATTCTCCCTTGAATGATTTTTATGATTATTAGAACATCTGGAACCATTTGATGATTGATAACTTGTTTTAATAGGCAACCCGTGCATTTTTTTCAACACTTTCTGTCTCAAATTAGTCTCTCGATAAATACGAAAATACAATATTGATATGATTGTTACTGGTATAAAATAAGCTAGACTTGCTGTTAATAGAGTCAAAAGATAACTAGATTGAATAAATTGAATATAACATTCCTTTGGTTTGACGTGCCTTTTTCCATCGATGATTGGCCATAAGTAGATTAAAGGAGTCCACAAAAGAGCTGAAATTATCCATGCAATCCCAATCCATATTGAAACCTTTTTAGAGGTTCTCTTGATTCGATAAGTCAAAGGTCGAGTGACTGAACAATACCGATCTATGGAGATAATCAACAAATTTGCAACACTGGCATTAGACATGGTGTAATCTATAGATAGCCAAAGATCACAAATATAGTATGGTAAAGGCCATTCTCCAACAACTAAATATCCAGTATAGAGAGGCATTGAAACTAATCCAATCATCAAATCGGCGACAGCCAAGGAAAGTAAAAAGTAATTGCTGATAGATCGAAGCTGTCTTTCAACGATGAAACTCGTCAAAACCAGTAAATTGCCGACCACCGTTATGATGACGACTATTCCTCCCAATATAGAATATATTATGATTTCTGGCAGTGATAAACCTTTTGCGTAGGCTGATCCAGTTCTGTTCGTCAAATTGACACTAGTAAAATAGTACTGATCGTTGTTGGACAGCTTTTCGGTAATCA
>OX_Smed_1.0.00874
AAGTTGAAATTTATTAAAACGTTGAAAAAGAAACCGAAAATAATAAATGAATCTAAGATTTTGATTGATAATCCAAACTATATGTCAGTTATTTGTCTGTAATTAGAATATTATTCTGGGAACTTTAGCGAGATATTCCAGAAACTCCACAATGGTCAGACATCCGCTGCCTCCGTAAAGTCCCAGAATTCCGCCAACATCAGACAGCAAATTCACAATGCTGTAACTGGAGGATTCTGAAGATGTTTTGATTTCACCTATTAAGTTTATATGAAACTTTAAAACGTTACTTTTCACAATTTTACAGTTTAATTTTGCGCTTATTGTAGTTTTAAAGCAATCGGGATAATAGAAATAATTTCGAATGTATGGCTCTGTAATAGTTGGGATTTCAGACCAATAAATGTCTTTTTCATAAGTTGGGGGGTTGAATTGATAAAAATAATTGTTCCCGTTGTAAATGGCATTATTACAATATTGAATACACGAATCAACGGGACTATTGAAATAGACGTTTTCATAGCAACTCAATTTTGCCTTGAGCTGATTTAGATGCTGGAAATCTGTCATATTCAACAGGAGGTTGCTGTGAATGTGATGGCAAAATATGTTCTGATTCTCATTGAGATGGCGAGAAAATCGCCCTGGAATCAACAAATTCGAAGAGATACATTGGCATTTATCCCACAGTTGATTTTGGATGTTGATCATTTTGCAGAGTTGCTGAGAATAATTCAAGCTCCTAATTTGGCCGTCGAAATCGGAAATTCCAAAATGGTCAGCAACGTTCAAACAAGGATTTCTCTTTGTAGATTCCATATTGATAAAGGTTTTTTGCAAATATATGTATGCATTTCCTGTAGTATCGGGAATTGCGTAACCGGCGGTGGTAGATGATGGCAATTGCCATTTCCCGTGTATGTAAACCGAGACAAAGTTATCCCATGTCGGCCAACCTGACACGTATGTATTTAAAGTTGAACTCATCCATAAGTAAATAATAGAAAATGAATGAATGACATTATTTGTAGTGTTACTTTCTTGTAAATCAACTGTTGCACAAATTTTATTATTCATGACGAATCTGGAATGCTTTAGGATTTGGCGGCAATTCCCATCACTGTATGTAACACATTTGAAAACCGGCAACACTGGGTCGACAAAAGCTCCGGACTTCATACCGAATGGTACTAGTGATTGCAGCGATAATAAACTGATTTGGTCGGTTTGATTTACGTACGGACTGGACCAAAATTCCCGGACTAAACTCGACACGTTTTGAAAGCTATTGTTATAATATGGAATATAATTTGTAGAATTGCCGCCATATAAATTCGGATTGTCAAAGCAAATTGTTACGCTCGGCCAATCTTGATTGAATGGTGAAAAGGCTAATTTGGTGCTCAACGGAACTCCAGTGTATCTCAAAGACAAAACATATAAATGGTAAGCAAAGGCCACTATGGAAAAGGTATTATGACAACAATCCAAAATGTTATAACTATTTTCCTGTGCTTAAACAGAACTAGTCTAATAAACCCGTGAGCAGTTGTCGTTTCTAAAAATTCTACAAGCTCTTCTTTCAATAATTC
>OX_Smed_1.0.00876
AATATTTGAATGCCATTAATAATAAAAATATCTAAATTGTAATAATATAAATATTTTACCACAATTTAAATATTTATTCTATTATGGGGGAAAATCAACCTAATGTAAATCGAGATACTCAAATGTTAATAGAATATTCTCGACTTTTTCCACATTTTTCTATTTTGTCTCTAAGAAAAATAATTAATCAATTCGATGGAGATAAGTTAAGTATCGATGAATATTTATTTAAAGTGAATCAGCGAAATTGTGAAATAAAAGTAACGAAATCTCAAAGCAAAGTATATAAACCTTCAAACATTCCAATTATTAATAAAAACCTAGAAGTAAATTGTGATTTTTCCAAAGAAAGAAAGCGTCACGTGTCAGCTCCTCAGCGCCAAGTTCCGAGAATATTAGTATTACCCCCAACTAAATCTCACAACTCATGCACATCTTTGAGCCCAGATACTCTGGATGGTTCACTGACTCCTGATAGTCTCAATGAAGGACGATCTTTTAAAATAAAACCGAAAAATCTCACCGATATTCCAAAAATCGAATCTGAATCACACGAAATGCAATTCTATCGACTTTGGAAATCAATTTCAAGTGACAAGGAGGAGCAGGACGATGAAATTGATTCGATTATTGAATCAGATAAAAACTATGTTCTCATTCAACAAGAACAGCAGAAAGTATTAGAGGATAAAGTCGAAGAACTAAACAAGTACAGACAGTTTCTCACTCAATTCAATTATGAACTTATTCTCCTGAAACAACAACGTGTCAAAATTGATGTCTTAATTTCGGAATAGTAAAATTCTTTGAATCTGGTGTTGTTGAAATAACAAATTTAAACAAAATCTGTCAATATAGTTTGGAAACTTTTCAGTTTTCTCATCACTTCTATTATTGTCGGTCGTTTTGATGAATCTGCATTCCAGCACGAGTGCATTATTGTCCATNNNAATTATCGGGACANNTTNNANGNTNNNCNTAGACNATATCCACTTCTNAAGNNANNTGGGNNTTTCAAAGGGATCTATTTCTGAATAANGNAAGCTCGGCTTTTNTANNNTAATTCCCACAAAAGTACTCCGAATGCCCATACGTCTGAAGAATGGCTGTATCTACGTTGAATTAAAGCTTCAACTGAAAGCCATTTAACAGGGCGATTTTCATTGTCACCGAGGCATTGATAATCCTCTGGAAATGTGTCTCTACTCAGAGCCGAATCACAAAGTAGAACTTTTTCACTCTCATTCAAGAAGCAATTTCTGGTGGCAATATCCTTGTGAATAATGTTCCGTTCATGAAGATATTTGATTGCCTTGACCAATTGAATAGCCAAAACGATTAAATGAGGAGTGGAAAATGTAACAGCTATGTGCTCTTCTTGATACGCGTTTCTTT
>OX_Smed_1.0.00911
TGGCCAGTTCCATTTTATCAGTCGATTTACTAGCCTTTTTACATTTCTTGTTATTATATTTATTGTTAATGGTTTTATTTTGTTATTCCTATATTTGATTTTTCTCATAAATCTTACTATGAATCGCAGTTTTTGAATGAAATTATTATCAATTTCTTTGTATCGTTTTTGATCCACAATTCCAATCATCTTTTCTATTCCGATTATCAGATTATTTCTTTCCTTTTGATCTACAAACTTCATTAATTCTGGCCAATTCCATTCTTTTAATAGTTTTACATATCTTCTAATTAAATTTATTCGTCGTTCTGATATTAGTGGTTTAATTTTAGTAACTTCTCTTATTTTCTTTATAATTGGTTTAAGTTCTAGCAGCAAGTTTAAATCCAATTCATTATATTTTTTTCGTTTAATTACTTCTATTACTTGTTTAAACCGCGGAATCCATTTTTCTTTTTCTTTATTTTCAAGTCTTTCAAGAATCGTTAGCCAATCAATTGTTAATATCAATTTTATTTCGTGTATAATTTCTGCCTTTTCCCTTCCTCCATATACTATATGAATTTTCCATAATCTTTTTATTATTCTTATTGCAAAGTTCACATTATCTACCAATTCTAAATTAATTCTGTTTAGATCGTTATTTTTCACTATTGATATTAACTCATTTAGAGCGTTGGTTACTCTTATTTTATATTTTTCACTAACATATTGCAATAAATCTGTCCATTTAAATTTCAGTAACCAATCGACATGTTTTCTCCAGTTTACTAATATTTTTTGTTTGTAATTTTCTTTGCCGTTTATTTTTAGTCTCAATTTATAAATAATTTGCTTCCATTTTAACAGTAATTTTGGATCTATTTTATTAAATTGTTTATTTTTAATTAAAAGCATAACTTTGTTTAATTTGTTCTTCCACAATATTCTTAGTTTCGGATCAAGTTTATCTATATATCGTTTCAAGTGTTCTTTTCCAACTTCATCGGTCAATATATTCCATCTTTCATATGTTCGAATGAATTTTCGGTGAGTTCTTGTTCTGCTTAATACTTTATATGTTTTTTTCCATTGTTTAACTGTTTCTTCATTTAATTCACTACCACCATTATTTGTTTGTTTGAATACTCTTTCGATGGTTTTTCTCATTTGTGGTCTGTTTACGTTGTTACTTTTATCTACTAAATTCTGCCAATTCCAGTTTTTTACTTGTCGTACTGTTGTTACAACTGAATGCCTACCCGGACGATGAATCATAAATGATCGTCGTTTTCTGTTTAATATGATTGTTATTTTTCGTGGTTGCTCCTTGACAACATCTTTTTTGTTTTCTAGAACCCAATATCTTTTTGATAATAAATTATCAGCCAACGGATTAAGGATTACATTGTCCGATGAGTTGAATGGAACGGAATGTTGTCGAATCTTTTCTTGACACATTTCTTGAGCGTTTTCCCAGCTTGTTTTGAATTTGGATACATAATAACATGCTTGATCAGGAATACAAATTGTTTCGAATGGATCGTTTGAATTATCAGCCTGTATATTTGTACNTNANNNCNAATANNNNNANANNAATNNCTNTNNTTNANNATTTCTNANNTANNNNTNATNANNANNGNNNAATNGCTNTNNTNAAGAAAATTCGTTTGCACAAATATTTAATGAAAACTCTACATCATCAGTTGCTGCTCAAATTAC
>OX_Smed_1.0.00937
AGTGATGAAATTCAGCAGGATTTGTTTCATTATTTTGGTGTCACTTGAACTGTTTGTTGTCAATGAAGCTGTTCACATGAGTGACCAGTTGGTTTTGAGTCTTTTGGTTTTGATTGCCAACCATGAAATAAATTCGAAAAACTTCATTTATATTCCTGATGATAGTTTCATCAATGAAATGGATCGAGCGATTGACAAGAAGATCTTTTCACCAAGAATGGGAAAACGGTATTTTTCTCCGAGAATGGGAAAAAGATATTTTTCTCCGAGAATGGGAAAAAGGTATTTTTCTCCGAGAATGGGCAAGCGATACTTTTCTCCAAGATTAGGTAAATGAACATAAAGTGCTTCATAAATATTTATATTATTGTTTTATTTTAATAAAAACATTTTCAAAGTA
>OX_Smed_1.0.00947
ACTTACCTAGGATAACATTTGTATTACTTTTCAAATTATTCAATGGGTGATAATACGGAATATAGATTTAAAATGCCAGTGATTCGCTCGGGAGTAAGGCCAAAGTCAGCCAAATTACCTTGGGGAACAATTGTCCATCCAGAATTTGGAATGGGTTACCAAAAATTAACTGCTTATGAGATCAAGCAAGTCGTCGATAGATTATATTATATTCCGGTTAGGAGGCAACCTGATAAAAACCCGTTTGGAATAGACAACAAAAAGTTTAAAAAAGAAGACATGGAATCTTTAGTTCGCCGCCTTAGCAAGTTCAGCGTTGGAAAGCCACCAGATGCTAACAGAACAGTAAAATCAGCAAATTTAGAAAAGCTTGGTGTAGTCGCATCGTTTGCTTGGAGAGGATATAATTANNTTGCGACAAGTTCTCAATGTTAAATTGAAGCTAGCACAAGATTTAAAACGTCAATTGGGTATTACTGCCATAAATGAAATGAAAGAGGACATAATTCATGGTTTAAATACCATTAAAGAATCCAACACGTTTAAAGCGACATCAGTTGTAATGAAAAATGTAAAAGACAAGACATCCATAACACTGTCATCTGCTTCTAATAAATTCTCTCAAAAAATGGGCATGCTAAGAAATACAACTACATTTAAATCAATTGAAGGCAAAATGGGTAATGCTTACACGTCTGTGAAGACTAAATTGACTAACTCTAAAACTACAAATGATGGCTACGTAATTGATGAAAATGAAATTTCGCATAATACTGGTTTAGATGATATTTCTATACCTAAAAACTAAAAATTTGCAATTACTTTTCCAAAAAACTATTTTGTGA
>OX_Smed_1.0.00955
AAAAATAATGATATGCAATTCATAGAAAACTCTATTTTCAGTTGTCATGGTAACAGTTATTTTCTATCCAAAAATCACAAGTGAAATTTTTTATATTAAACCTCAATAATTTCTTTTTAGTTAAGGTTTGAGTTTCATGAATTATCCTAATCTCAATTCCTTCACTCCATATCCTACATATCCTCCAAGTGTGGTCCCACCTCCAATAGTTTATTATAATACCAACCTCGCGTCTGTCAATCTCTCCATCCCTAATACTCTGAATTCCAAGTTTACTTTAACTAGACCAAATCTTCATTATCGATTTGGGATCATTATTTTGTTTTTGGGAACATTGATAATATGCTTTGATCCCCTTTTACCATTTACTCATACTTTTACTAACACAAACAGCGGAGGCACAATTTTCATGATAATAAGCGGCATTTCGAGTATCCACGGCAGCTGGAATCACAGTAGAGGGTGCCTGATTACATCAATCGTCATGAACAGTTTAGCTGTCGTTGGTTTATTTACAGGATTTCTATTTGCCTCAATGGCCGGCGGCTTTGGGATGTATAACTTCATTGTTGGCTTGATTTCCTCTTTGATTCTCTTGGTCGACCAAATTTGCTTGAGCAGAGACGTTTGCTGTCAGACCAAACCTATCAATCCAACCTAGATGCAATATCTACAGAATCAAGGAATTTTATTTTTACTAACTGATTTATTCTCAGACTTTTGGAATTTTTCATTTTTTACGTCTTATTTTCACAAAAATTAATTTACTTGTTTCCTCATTTCCAGTTTGATAAAATGGAAGTGCACTTGTCAAGGTTTCAATTTAAAAACATTTTATAAAAATATATTGATGAATAT
>OX_Smed_1.0.00971
AATATTTATCATCGTATTATTTATTTGCAAATTGACAATTCTGTCATTTAAAATAAAAACCTGTACAAAAAATGACCGCCTTTTTAGATTATCAAACTGCGATAAAATCGTCAAAGCACACAGACACGTACACACACACATACACTCGCGCACACACGCACACTTACACAGTCATTGTAGAAATTGAAAAGACGATGCACAATATGACAAATCAATAGTTTATAGTGATATCTGAGATCAAAAGTGCAAAACAGTCACCCTGTTTGTTTTGTTTAAAATAATTCTATATGCATTTAAACAAATTTAAAACATTACAATAATCTCGGCATAATGCATTTTATCATCATCATTATCATCATTAGTAACAATTAAACCATGATAAAGTGTTTAAAACAAAAAACCGGTTATTTTTTTAAGAAAAGCTTTCGGTGTTTATTCAAATTGTTGGCTTGTATTTCTCCACGTTCATTATCTAATTATATATTGATATCTGTTTTGTAATCTCCATTTGAGCTCGGTTGAGGATTTGTGTAACCACTTGATGAAAAGTCTTGTAGAGGTATTTTTTGAGCGTTATTGCTCCAACAATTTCGAACTGCAAGTGGGTCAATTGATATATTTTCACGACTAGTTGCTGCTACATATCCAATCTTTTTGGGGAAATTATTTTTCTTTTCTTCTATCATGGATCTTGTTGGTTTTCTACAACACATCTTAACAAGGCAAAACCATTGCCAGCTTTCTAAGGTTTTTATTGACCAAACCCAAACGCCACTAGTAATACCAACCACTGATGACATGAATATTTTCAACATGTATACTTCAATGTTTGGATTAGTTCCCGATTTCAACCAATGGTCTCGATTAGCATATTCGTAAAAATTACACCCTAATACAGTTGACGAAGGAACAAGAAAAAGAACGCTAAACAGTCCAATTCGAACCATTAGAATTTCCAATTTCTCCGTTTTAATTCCATCATTCTTAACGTGACGTCGAACTCTAACCAACGCTACTAAACCTCCTAATAAGAAAAAGCAACCAATAACAAGAAAAATAATGTTGGGAATTATAACAAATATTAATAAAGTTGATACATTTTGTTGACCAACTGAACAAAGTCCTAACAACTCATCAGCATCCACGCTCCGTAAAACAAGAACAGCTACAGTCAATAAAGATGAGATAAGCCAAGCGGCCAAATGAAAATAGCCAGATCTTTGATATATTGCTTCTTCACTCCATTTAAAACCGGCCGCTAATAACCAGGCAACAGTCAGAATTACCCACCAAATTTGACTAGCTGTAGAAAAAAAGAAATTTAACAAAAAGATAATAGCACACAATGTATTGTCAAGACCTTCTTGAGTAAGAATAAATTGCCCACTTACCGGGTCTCTGTTGCATGCTGCCGATTGTCTGGTGTTTGCAAGATTAATGAAGTGCGAAACACTATATATACTATAGCATACGGCCAAAAAAATCACTGGTCTTTCGGGATATTTAAATCTGTCGGTATTAATTAAAAAAGTCAAAATCGTGAAAACCGATGAGATAAAACAAAGGCTTGCAAGAACAGTTAACCAAATTTTTGCTATATATTTGTCATCTACTGTAAATAGAATATTAGCCGAACATTTTGGAACGCATTTTTGAGTACGATTGATAAAAATAAACAACCTTGGATTCTTCATTCCGCCGCACATGGTTTGAAAGTTTTCTGTGGATTTTACTGAAGGTCCAGGTCCTTCCATACACATACTGCCTTCTGCATTTCGTACGGGAAATCTGGAACAATTCAAAGTGACTGGCCATGGTAAATTAAAAGGTCTCATGATTCTCTCACAACTATCACGAACTTCTTCGCATAACGGTTGACATGGACCAATTAGATAATTCGAAATCGGANCGCACATTGGAATATAAACAGAACACAAGAAAAACAACAGATTCTGAGAGCATTTATACTTTATTAATGATTGAAATGTTTGCAATTGACTTTGAGCTTCAATTTGGGTTTCAAGATTCACTAAGTTAGGCATTCCAGTAAAATTATAAAACAAATTCTGACATTCGGGAACTAAAANTTTTTTTTGGTAAACATTTTCTAGTTTGAACTGGTTCCAGGACTATAGAATGAGTGTCTCTCGGAAATCTCTGGGAATCCAATGTTATTCCATCAATTGATTTGATATATAATAAAAATCCAAGCATATAGAGCAAATTTCTGATGGCCATTTCTTTTCTTTTTTCTGAAGTTTAATTAAATAATTAATTTGAAATCCATAGTCTTAGGTTGGATTGTCTGGAATTTTATTTTTTTCAAAAATTTCCTTAATTTTGTCGCGCTTTTCAATGAACAGTTTGTATAGAGATTTTTTCACGATTTTTCACTTGTCAACATTCTCGATTTTGATTGGTTGTTTATATTTGCAATCAGACTTACTTTTGTAGACTCTTG
>OX_Smed_1.0.00985
TTTTACACTTAAATTTTTTGAATTTTTTAAAAAGGAAATCTCAAATTCAATTTGTTCAAATTTAAACCAATTAAAATTAAGACGATTGTTATACCATTATGAAATTACACCTCCTGAGGTGTCGACCGCTTAACCACTAGCAGGAAGCGAACCACACCATTCATTAATGAACCGCAGCACGTCAGCACATTCTGTTGAACGGCTAACTTTAGAAGCGATTTGAAATTTATTAAAATTTTCTGATATGCATTTCTTATTTTGTTTGAATATTTGCTCATTTTTCAATACCGGGAATCCCGATATCACACAGGGCATCGAGTCCTTTCCCGTATAACTATCATGTAATGACCCTATAAATATGTTCCTTTCATCTGTTGGTAATTTATGCTCCAATTTCTGATCCATCGACATGGATAAAACCCATTCCTTAACGTCATTGTGCTCCTGGGTGTTTGTGTACCGTTTATCCGGTAGTGGCACTTCCAACGGAATATCGGTATCCTCAAAATCCGTGTTATCCAATAGATCAGAAGATCCGTCCGGATCCTCTATTGCTTCAACCAGATCAAGATATCGATTGAAAAATATGAACGCCATGCTGAAATAGCTTCTATTCCTGCATAGAAGTCCCGCCTCATAAAATGCCTTATCGGCAGGGATAATATCTGTGTATCTGAGCAACGAGATCGAGATTTGCGTTATGAGCTCATCGAGATTTTGATTGGACGCCATCATCGCAGAACGAATAGCGTAATAATGAGAAGTGTGGAGCATTTTTTGAAAGGAAATTAGAGTCTCGTCCAATTGATTAGAGTCGGTATCGAGGTTGATCTTAAACATGAAATCGCGCAATTTACCCCACAAAGGATAGGATTTCCCGTTATTGGTATCTCGCATCGATGAAATGTCTTTGAAAATTCTTTTGTAAATGTTAAAATTTTGTTCAAAATAAGGTGATCCGTATTTCAGGTACATTTGCAACGCATAGGGACTTTGATTGGATTTGATTAATTGTGTGGCATACATTGCCAGGTATTTGTGCAGAATATGTGGCGTTGTGTCCTGTGCCATTGTCAAGCACTTATCCCAATTGTTTTGATCTGCATATATATTTAGAGCTTCAATCATGTCTAGATTTTCCAATTCTGCTGCTTTACCAGAAGATTTCAAA
>OX_Smed_1.0.01007
TTTATGTTATTTATTTTTTTAAACATGGATACAATGAGTCAAGAGTTACAATTATCCTAACGAATTCCATTGATAACCTAGTACATTCTTTTAGTAAAGCTCTCAGCTTCCAAACATTCCAATGTTGTAGATACCTACAAAATACTCCTACATACCAAATTTTAATGGACTCTGTCTGCTAAATGATATTCTTGCTAAACTTATACCGTCAATATCAGTTCTCATGAAAATGTGAAGGTATTAAAACAATAAGCAAGTCAATAACCAATAAAATTTCACAATATCTAATGTAATGGACTCTACTGAAATGATCAAAATAAATGCAAACAACAATCGTCAAAAGATCAACCATGTTATCTTGATCTCAATATCTATCTTTTGTCTATCGTCTATGTTTTGCATATGATTCACGGTTTTACTACACCAATAATTTGATCGGGGGACTTTTATTCTTTCTGCGCCATGAACGGATCGCATGGGTTATATATTGTAGCTGCTGACACATCAAAATGAGGCTTCGTTTCTCTATGCATTTTGGATCAATCTCTCCGTTTGACGTAATTTTTTCATCCATTCTCGTTATTGACGGGCATAGAGGAGTTATAATGCAGCCCAAATAGCTCAATATAGAACGCAACTGATCAAGGGCACTACCTCCTCCAGCACCGACAGAATAAGTGATTATAGATGCCGGTTTATATTCATAACTTGAGAATGGAATAAAGTCTATAAGATTTATCAGAGGAGGTGGAACGGCTCGGTTGTATTCGGTAGTGAGGAATATCAACGCATCAGACTCCTGAATAGATTTGTTTAGATTGTTCAACCATTCAGGGATATCGTTCTTATCAGGATAATAATGGTATGGGACATCCAACAAAGGAATTCCAATTATGAGAGGATCAATAACTTCTACTCGACAGTTGAAAGATCGAAGCAAAGACTTCATCATTGCGCATATTCGGTCGGCATTTCGATGCGGTCGAACAGAGCTCAGAATGAGCGTTATTGAAATACATTCTTGTTGACTCTTCAAATATCGAGAATACATTTCCTTGATATCCAACACTGATTGAAATTCATCTCAATCATCCTTACCAGCTTTGTAATTGGCGGAATTCGTTACCATAGAAACCGATTTTTATTTCAATTGTTTCTGTTGGAATTTTTATCATTAATACGAAAAGATGTACTGACGATTAATTTTTCAAAACTTGAA
>OX_Smed_1.0.01039
CATTTTAACATAGAGAAAAAAATATCCGAGCGATTTTAATGAAACAAAAATTGTTATTGATTACCTCTGTAACCAAATCGTGAATACTTGTCAACAAAATCTCAAAACCAGACAGAGAAAACGTAAACGCATTTTGTATGAGGGCCTCGGTCACCTGACATCGAAATGAAATTCAGTTTCGATGAAATCGAATTTCATTCGTAAATATATGATTAATCCATTGACCGATATAATTTTATTCGATCAAATTTAATCTTGGACAATTACGGAAAATAATGAGCTACGGAATTTATATCAATCCAAATAATCCATTGATTTCATTCTTGTTGAACCAATCAAATTCATTTACTTTCAACCAATCAAAACAAACTATCGATTCAGAGTCAAATTTGTCAAAGTTTGATCACATCGGACTATAAAAAATATCTCAGGTTTCCATGACCGATAGAAATTGTTTTAATCAGACAAAGTCCAAGGATAATTGGCAAACATTGGCTTCAGATCGTGAAAGATTAGCAAAACCTAAGCCACCCAACATAGAAAATTTATACAGAACTATTCATTCGAATTATCTAAAAAAGTTCTCAGAGATACCGAAACCAGAGACTACCAAATATATCTCAATTACAAGACCTCTCATACCTATTCATGGATGCAAATGTGCGACTAGGAAGTCGATAGGTCAACCAATGGAAAGTCAGAACATTGCGGCTGTTGGGCAAGGTTTGTGCATATATTGCCTAAGGCGATGCACTGAAGATTATATTGGATCGTCGAGAAATTTATTTCTACGAAAAATCATCGAACAGTCTTCGTCTTGTTCAGAGATATTTTCAAATGAACCACGAAGATGTCGCATTAAAACATCGAAATCTCATCCGAAAATCAAGCCACAAATTCTGCTGAAACGCAGTAAAAGTGAACAGAAACTAAATTTGAACCTGCCTCCTGGAATTGGTAGAGAAAATTCAAAATTAAAGTTAGAGATCCATTTACCTTCAACGTGGGATTGAATCTACTTATCATATGAAATGTAATTATTTTTAATAAAGCTTTAATGGCATTTATAATTCGACAAAATTATCAA
>OX_Smed_1.0.01049
ATAAAAATAGTCACTTCAAACTTTCATTTTTTATAATTGAAGAAAATTTANTTTTAATAAAATATAAATTAGATAAATATTTTGAACAGTGAAATGGTCGAATTCGAAAATGATAAACTATTTATAAATTTCGAAAACCAGTCCAACATAATTATGAATGAAATAAATAAATTTTATAATAAACGAATTTTTACAGATGTGACTATTGTTTCGGGCCAAGAAGAATTTAATTGCCACAAACTTATACTAGCTGCTAGTTCAAATTATTTTAGGTCTATGTTTTCCAGTTCCTTTCGTGAGAATATCGATTCCAAAGTACATTTCGATTCAGTTTCTCCATGGAGTATGAAATGTATTATTGATTTCGTGTATTCAGGAGTCTGTCGTTTGTCGATGTCTCACGTGCAAGATCTTTTACAAACTGCTGAAATGTTAGAGTATCCGTTTCTTGTAAATGAATGCTCGAAATTCATGTCGAGTAATATCGACATTAATAATTGTTTCGCCATTTTAAATTTAGCAACGACCTACAAGTTAGATTCACTGACGGAAAAAGTTCAACATTTCATTCAGAAAAATTTCATCAGAATCGGTGTTTCATCAATAGAATGGCTTAATTTGGAGGTAGATGTGGTGATTAATTGCATATCAAATCCGATGATTGATGTACGGTCGGAGAAAAACGTCTGGCATGCCATGATGAGATGGGTTAACCACGATATGGAGACCAGAATCGAATTTTTACCGACTCTGATTAGACAAGTAAAACTTCATCAACTTGACTCAACATTTCTAGAGGATGTGCTGAAATTAGCAATTATTCAAAAATCTCCTGAGAGCTATCAAATAATCACAAATTATTTGTGGACAGAAGATCGTGAAAACAACATTGTTGTTGATGCTAGACCGTCTACTTTAAAAGTACCTTCAATGGTCCTTCTCGGTGGAATGGAAAATTTCATACTAAAAAGAGTCGATAGCTTTAATCCAATTAAGAATGAATGGACAGAATTAGCTCCAATTCCCGAGAGCAACCTTATTTGGTTCTCGTGCTCGGTGCTGAATAATAAAATTTATGTTACCGGCGGAATAAAGGCTGGAGAAATTATGGACAAAACTTATGCTTATGATTCTGAATACGACAAATGGTCTTTTTGTCCCAAAATGCTGTCATCCCGTGCCAAACATGCATCTGCTTCAGTTCATTCTCGGCTTTTAGTTGTTGGGGGCATATCAACCACACATCCTGAACCATATTTTGATGAAATAAATTTCAATACGAAAATTGATATGTTCGATCCCCTGACAGACCAATGGACGACGGTGGGGGTGAATAAGCACCCCAGAATACAATCTTCATTAATACCGGTGAGAGAACAAAAATTAATGGAAGAAGTAAAGGATAGCGGTTCAGTCCAACAATGGTCTCTATATGAAATCGGCGGAAGTTATGAAAACGCGACAGAAAATGATCAAATAGTTATTTATAAAGTCAACAATGATTTTTCTATTGAGCCCATTGAATATTATATTAAATTGCCACTTTGTATTAAAGATGCCAAATGTGTTGTTACAGAGGATAGCAATATTCTGTACATATTTTGGGAAAATAGTGGGAAACTGGCTCAGTTGAATATAAAAACAAACTCTTTGCATTTTTTACCAGATTATCCGGATTTGAAGAATGCCAGAATCCATTGCGGTCTGTGTTATTTGAGCAATATTAATTCTCTGTTGGTTGTCGGGGGTTATAAACGTTCAATAGATTCCTCTCTGAACCCCATTTCTGCTGACATGAACCGATATGACATAACCACCAAAGTCTGGTCAACTGTAGAAATAAATAAATCGTATTTAGAAAGAGCTATTGTTTGCTCAGTTGTCATAAAAATGTAAAATTTCCAGTTTAATGCTTATTAAAATATAAGTGTTTTGTGATTTTTTTTAAAGTTCTTTTTGTGGTTAGATGTTATGAATAAATAATTGTATTGTTAAAAA
>OX_Smed_1.0.01058
AAACGAGGTAAACATTTATTTGTGCTGAAATCATTCGGGTGCATAGAATCGATTATAATTAAGAATCAAAATCACCGATAGTAAGATCTAACGAAATAAAATGATAGATAAATAGATATAATAAATTCATGTAATAAAATAAACTATCAAATCAGTTCAAAAGATGAGAGAAAGAAGGAAGTGGTCATCATTTTTCCTTAAGAGGGGCCACAACACATTTCAAGACGATTCTGTCGTTCTTAAGCAGTTTATTGTTTTTGATGAGCTCATCAAGCTTGATAAAGTCGTATCCGTAGCCAACATTGATGTCAGTCTTTGGTTTGTCAAAAAGGTGCCGATATTTGTCCAAAACAGGATCATAGTTGAATTTGTAACTTGTATGGATGTCTCCCGATTCTTGATTGATTATTCCAATTGTCACTTCCAGCTTCATAGGCCATTGGAGAATTACATCATTTTCACCTCGCATTATGAAAAAGAAAACCGAGAGATTTGTTCCTTTTCCAGCTTTGAATCCGTCGGGATGAAGCTGAAGGCACATTTTGTAACCGTTTTTGTGAGAATAAAACGGCTCACTGTATATATCAGCAATGATTCCTGATTGGGCCTCTTTTCGTTTCTTTGTAAAATTATCTATTTTCCACTGAATAGAGCCGAAATGTTGTTTCATAGACAGCGTTTCTCTTTCAAGAGATTCTAGTTTCCCATGAAGAATCTCAGAAAATCTTTGGTTTTCATCAGATTTGTATTTCAATTTTTCATTTTCTAACAATAATTCAATCATTTGATTTTCTGTAGCATTTTGTTTCATGTCTAGCTGATGACGAAGGTCTTCCAACTTGTGTTCAGTTTGTTGCAGTTTCAGTTTCAAATGGATATTTTCATCACTTTTCTGTATGAATTTTCTTTTTGAATTCCGATATTTTATCTTGAAGATCGTATAACAAAGATTGTTTCTTTTGCGATTCGTCTTTTATCTTTTTTAATTCCTCGAAGCATTCTTTCATCAATGCCATTTCATTTTTAAGGTTTTGAATGCAATTTTACAAGGGTTTTTGCATGAGTATAATTGTCAACAATGAGATGTTCGTTAATTCTCTCACTGGCGACTTTTCCTTCACTGCATCCTATATCAAAATATGGACATTTGACAATCCTTTTATCACACGCATTTATGTGATCTCCAATTTTCCGTAGTTCGTCATGAAACTCACAAGATGGTTCCGGACACTTGACAATGATACGAGAAATACGGCTGTTTGCAGCATTGTCCAGTAGGATATTTCGATCTATGTTCAATAATTCTTCTTTGCATTCATCGAAATTTTGAGGACAAAATTTCTCAACTTGTCCAAGGTAGGACTGAATGCATTCGAAACAATATCGACAACCACAAGGTCCATTACAAGCATTCTTTAAAAGGTTTTTACAAATCACGCATATTAGGTCACTGGAAATCTCCGTCATTGAATTGACTCTGTACTCACTAAGGATTCTCCAAATGTTTTCATATCGTAAATTGGACATTTCTATTGAAATTATTGTAAAACATTATTAATCAACATAAATATAATGATTATAACAGATCG
>OX_Smed_1.0.01071
TAATTTTTTTGAACCTATAAAAAATTATGAAGTGATTATTGAAAAAAATTGATAAAGAAATTGACATTTAGCACATGGAAACAATATCATACCGATTCTGCATGATTACTCCAGCAATGTGTCGGTGCAAATTGGTTCCACGTTAAAAATCAACTGTCCAATGTCAATAAACTCAAAAGAGAATGAAGGATTCTTCATTAGCTGGACAGTGAATGGAGTAGATGAGAATATGCTGTCCATGGATTTAAGATATGAATTTAAGAACAATAATCAAGTGTTAGAGGTCAAAAGTATAAAATCAGAAGATGCAGGAACTTACACATGCAAAGGAGTTACAGGGTATGGAGTTCGTGAGGCATCATTCTATATTAAAGTTCTTGATGAAAAATTTTGCCATATACCAACGGCGTCAATCACCAAACAAAAATATAAGCCGTGCTTCCTCAATTCACTGATGCAAAATGAATTAACCTACCATAAAGTAGTTAAAGATGTCGGATCATCAGTTCAGTTCAACTGTTTTGCAGCAGGGAACCCTCTTCCAGAATACTTGTGGATGAAAGGCAAATCGTCCGCAGATTGGATTGATAATATTACCAGTATTCGTCAGCCTATTTTGCGAATAAATAACATCAAATTGGAATATGCCGGCCAATACACCTGTAAAGTGTACAATCAGTTGGGAGAAATTTCCTATACTTACACTTTAATTGTACGAG
>OX_Smed_1.0.01127
TACCTATTATTTTATTTTCTCTCATTTTTCTTTTATATGGGAGTTAATTTTTTCAAACTGGTGGAATATCAGAGGAAAAAAAATTTACAGAATATTTAAAAAATTCTTCATTCGAATATCTCGTCGTTTTGGTTTTGGTTTGGGTTTCAAAATCGGAAATGTTTACGGATGAAATCGGCTTGCAACCGCTAAAAGTCAAAAAGGAATTTCGTAGATTTTCAATTGACGAAATTGACTTGCAAAAAGAACAGTTGTCATTTGTAGATCATTGTCAGTTCAATTTCCAACCGAACACCAATCTGTCAGAACCGAATAATCCTTCGATTGCTTTAACACAATCTCTGTGTTTTATTGACTCTCCATCACAGATCCCTTTACCGAATTCGATGTCTTCAGCACTCTATATCAAACCTTGCTGTTTGTCAGCGAAGCCATCATTCAGTACGGAAAATGAAAAAGAGATTCTTCATTTATTATACGATGAGCCGTACTCAAATTTAATGCCGTTGACAATAGCCGATGAAAATGGAATTCGTTATGCAACTTTACCCCACGGAAAAGTCATTGATATTTCGTCGTTGTATTTCAAAAATAATGTCTCCTCTTCTATGTATGATATACAAGAAACTCAGAGTCCCAAGGAGAAACGTATCGCGAGAATCGTAATGGTTGTGGCAATATTATTATTGACAATGTGTGTGATTCTGGTTGGAGTTACTCTATCTATGTCCGACTACATCGACACAATGGTCAAAGAACTGCATCAGAAACGCAATGCCAATCCGATTGTGCTGCCAAAGTCTAACAATACATCAAGAAATCTAGCTTTGTATTCATATCTCATAAACACCACAGGTAAAACGGGAGCATGATTTCATATTTGCCGCTCCAGAATCTCAAATGGGAACAGATTTTTGAAAATTATAATTTTATCAATTTAAATATATTATTTTCCAAAATTTGATTTATTATTAAAATTACATAGTCCAGGCACGGGTTGAAATATTTCCCAATGAGATTAATTTTATTATGCCATAACAAACAATTGTTAGCTTAGGAGCAAATACTTCTTATCACTTTCGAGAGATCGGAA
>OX_Smed_1.0.01134
AGGATGATAAGCATTATTTTCAATGTATGTGGCAATACTCCGTTGCAAGTAAAATATACAAGGTAGAAACATAGACTAAAAGTTAAATCAGATTTATTACTTAATATCACGGTCCTTGCAATATTTTAAAAAATCTTTGGCATTGATACTTCCAATAATTTTTAATAGATTTTCTAAAATTTTAAAAACCTTCTAAAAGTGGTAAATTTACAGAATCAACACCAGCAGATGAATCCATTTCATTATTTCATTAAAGTTAGTATTGTTGTTCTTTCAACCCTTTCTGTATTACTTGGAGAGACATTCTCAAAGGAAGCAAAAGAATCAGCTGCAGAACTAGTGAAATGTAGAGTCGGTGAAGAATACTCCTGGAACTCAAATTCCAAAAGCTGCTCACCAAATCAAAGCAATAATTCACTGAAACTGAAGTCAAGGAGGGCCAGGACGGCATTCACATATGAACAACTTGTTTCGTTGGAAAACAAATTTAAATCAACAAGATATTTATCAGTATGTGAAAGATTAAATTTAGCTCATTCATTGCAGCTCACAGAAATTCAAGTGAAAATTTGGTTTCAAAATCGACGAACGAAATGGAAAAAACAAAATCCCGGCTCAGATGTCCATCATTATCAGAACTCATCTAAAAAAACCGAACTCTCATTGCCTCAAAGGCCCTCTTCAAAAAATGAGAAAAATTGTTCATTTGGATTCGTGAATGAAAGAAACAATAAAAGCAAACCACGGACGAATTCCACGACGAGCAATCCAGCATCACTCCATGAATCCTCACCGACACCTCTCCATCAGGGAATCTACCAATATCCATTTTATAAAAATACATATGATTCTACTCACTGGTTAAATTCTGCAACTACTAATCCCTATAATTGGGTGTCATCAGGAATATCAAATTTTCAGAACTGTCCAGGTGTATCATACTCAGATCTTTTGTTGAATTACTCAAACATTATGTAACATTTGCAAATGTTTTCGCTTTCTTTATTGAAAATCTGTAATAATTTGATTTTGTTAATTAAAATATTGATTTTACA
>OX_Smed_1.0.01139
TGGGTGTGAGATTCAGGAAAAAAATGAAAAGTATTGTAGCTCACCGGTATTTTCAAAGGGGTATTCTCATTGCTATTCTCATCAATACTTTGAGTATGGGAATCGAGTACCACAATCAACCAGTTTTATTGACAAACACTTTGGAGTATAGCAACATGATATTCAATGGACTTTTTTTGGTTGAGATGCTGCTTAAGATTTTAGCCGAAGGACTACTGGGTTACATAAGCAATGGATTCAATGTCTTTGATGGAGGCATCGTTATATTAGGACTTGTGGAATTAGCTCAAGAAGGAGGGGCATCCGGGCTTTCAGTTTTACGTACTTTTCGTTTATTGCGAATTCTCAAATTAGTAAGATTTATGCCAGCTCTTCGACTACAGTTGATTGTCATGTTGAAAACAATGGATAATGTAGCAACATTTTTCGCTCTTCTTATTCTATTTATTTTCATATTTAGGTAAGATTTTTGATACTATTTATTTCCTTTTACATATATTTTTTAAAAATTTAAATTTAGTCTATAAATATTTTTAATTAATTTTTTAA
>OX_Smed_1.0.01148
TGCTCGTAATCACAATAGGCATAGTCTTTGCATCTTTCTTACCTTTGAGTGACTGCCTAATCCCAAGGATTTGCAGTAGGAATGTCACTCTTTCTAATTCAACATGTTGTCCAATTTATAATGGTAAATTTTGTTCAGTTTCCTCATTAAATATCCCTCTAGATTTTGTTTGCGGTGGTCCTTTTCGTGGATCTTGTGAAGTCTCCATTCTTTTTCAAAATCACACTGAGCACTCGGATGTTATCACCGGAAAATTGGAAAATGACGACAGACTCAACTGGCCATCAAGATTTTTTAAATTTCTTTGCAGTTGCAAGTCAAACTATGATGGAATAGCCTGTGACAAGTGTAAATCAGGGTGGCAAGGGAAAAACTGTGAGGTGGTCTCCCCGAGAAAGATTAGACAAAATATTCTTAACATGAGATCATACGATGTTTTTATTTTTTTATCGATACTGAACATCAGCAAATATCAGTTGGCCGATTTCCTGATCACAAATTCGTCCTCAAACCTTCACTGTGACCCTGTCAATGAAGACAACATTCAATTGGTCAATGCTTCCATTTATGATACAATGGTTTACTTACATTTCTATGCGTCCAGGAGTACAATGTCTAAAGAACTTATGGAATCCTGCACAGACAAGGATAACAAATTAGACTTCGCTCATAAAGGTCCAGCTTTTTTTACATGGCACCGACATTATTTACTGATGTTTGAAGACTTATTAAGGAGTATTGCAGTCGAACAATTTGGATATTATAATTTCACATTACCATATTGGGACTGGACGAATCAAATAACTTGTAATATATGTACAAATGACTTACTTGGCGATATTCCCACTGAAGATCAAGAATCTAACAGCACATTTTTTAAATGGAAACCGATTTGCCCTCAGAAACCTAACGATTTTGATTGTCATATTTGCGATCCAAGCCAGGAAGAACCTTTTTTATGGAGAAAATACTCATCAACGGTAGACAGACTTCCTAATCAGAACGAAATTGATGAGTTATTCTCAATCAACCAATATGATTCGGAGCCCTTCAATTCCAGCTCATTTAGTAGGAAAAGCTTTCGGAATTTTGCAGAGGGATATTATCGAGTTCATCCAAACTCAGATGATATGAAAATGAAAGACATTGGGAAGGGACTCCCCCATCAAAATATCATGATGCATAATATGGTTCATAGTTTTATCAATGGAACTTGGATGGATTTCACAACGAGTCCCAATGATCCATTATTTCTACTACATCATACGTTTATGGACAAAATCTTTGAAATTTGGCTATTAAGAAATAGACGATCTACAG
>OX_Smed_1.0.01189
CATCCCAATGATATATGTCAATGAGTAAAATATGTGCCATCACTTTTATATATAATCGAAATCCTTCCCATCTGGTTTCAGTTGTAAGATGACATCGTTCTATAACGTTCATCCTCTCAGTTACACAAACACCTCTGTTTCTCCTGCCCTGCCAAACAGAAACAGTTTTGCCATCAATCGTATCCTGGAAATAGCCTCTCAACCGAATCCTTCAACATTCCTCGATCAAATTAAAGAATCTATTCATGAAAGAAAAACCACGACAGATGAAACGATATTTCACAACGAAAATCCGTCATATTATCCAATTTTCGCAGATAGACAAATGCTTGCGGCTGCGGCAAACTTAGCAGCAACTTGGACCTATTCTATGAATAATAATATCCCAAACAACAGTATCCTTGCCTCTCACAATAATATTAATCCCAATATCCTTTGGTCTCCATCGTTGGCATCTGTACGACAAGACGACAAAAGCGAGACGAGTGACATTAGTACTGCGAACAATACAGAATCCGGCAAGAAACGGAACAAAAAACGGAGACATCGGACAATATTTTCCAGCTATCAGTTGGAAGAGTTGGAAAAAACCTTCCAAGACGCACACTATCCTGATGTTTATCAACGAGAAATATTGTCAATTAAAACAGATCTGCCTGAAGACAGAATCCAGGTTTGGTTCCAAAATCGGAGAGCTAAGTGGAGGAAAACAGAACACACTTGGGGAAAGTCGAGTATAATGGCCGAATATGGACTATATGGTGCTATGGTCAGACACTCACTACCACTGCCAGAAACAATTGTCAAATCTGCTAAAGATGGTATAGATCAATCATGTGCTCCATGGCTATTGGGAATGCACAAGAAATCAATTGAAGCTTCCGAAAAGCTCCAGGCAGCGGAGTTAAAAGAAGAAGAAATCGATAATTCTGGAACTGAAAATGAAGATGAAATCGACGAGGATGATGAAAATGATGAAGAAGAAGATGGGGAGGAAGAAGAAGAGGATCAAGAAGGAAAAGAGTTTAGAAAATGTAACGATATCAATAGACGCGAGTCGAAGCCGTTGTCAGTTGAAAATCCTGTAGACGAACTCTGTGATTGAATGTATATAGCGTGCTAATAATAA
>OX_Smed_1.0.01208
AAATTTTCATTTATAATGGCCTCTCATCACTCATCTATTGTCATAAGTAAGACAATAAAGACACAAAGAACCGTTGAACGGAATAGTAATAATCATCAAATGATTTCTTTGTTTTAATAAATTAGATTGCCACTTTCATTTAAAATCCAAATTAATATAATTATTTGTTATACACTGTAAAATATTACTCCTCTTTTACGAACATATTTTAAAGAATGGCGTTATTACTACATCATTTCATAATTACAATTTAGCTTTGATATTCATTTTTTTTTGTTTATTACATAATTGTGTTCTTTCTTAATATTATGTCACTGTTTGTAAAATTTTTTGAAATTATTTGAAACTAATAAAATTGTTGTCTTTCACGTTTGAAATCAGAATCCTCTAGAAAAAAATGTAAATCTTTGACACTTGTCATTAAATTTATTAAAAAAATAAATATTTATATTGTCTAGAGATTTAATTGTCTATTCAAATATATAGAATTTTATTTATTTCCATTAAATTTTATCAGCTAACTTCATCCAAATCACGAAAAAAAGTCACAAATGAAACTTCTTTGAAATATATGTTAAAATTTGTATATTTTAGAGACTTGTATATCTTCGATGTGTCTTTATCAAAATATTCAAAGTTGATACAGTCAATGAATTTTATTCTGCGGAAATATTTCTTCAATCTAAATGGCGAGAACCGCTATTGGATAACAGATCAGACATTAAAGACATCAGTTTGTCTAGCTTTTGGAATCCAAAAATTTCAATAGAAAACATTTTTATGGAAACGAAATCTTCAATTTCTCACGAAGTCTCCTATTCTGGCAAGGCGCGTGAAGCTTACATTACAGAAAAAAGGCGTGTGTCTGGCGGCTTTCGTGAAGTTTTAGAATTGCAACACTTTCCGTTTGATTGCCAAGATTTATCAATAACAGTCTCCACAGAATATCCCATAAATGAAGTAAAAATGCTTGAATGTCCGCACGATCTTAGCAAATTGAACACAATTGATGGAATGGAATCACAAGAATGGAATTTATATGAGCATGTTGAGGTTGAAAGTAAAACTGTCATAAATGACTGCAATATTGGTCCAAGAGAGCGCCAAACAATGACTTTCACATGTCGCGCAAGCCGAAGATTTAAATATTTTTTGATTAATCATATTATGATAAGTTCAATGTTTTTCCTTTTGACATTCACCAGTTTTTCTATTGCACCTCATACAAACACATATTACCGATTAGGTTTGTGTATGACCACTCTTTTGACAAGTGTCACTTTCAAAGTTGCTGTCAGTCAAAATCTACCAAAAATTCCTTATTTGACATATTTGGACAAGGCAATTCTGGGTAACATTGTCATGATAATGTGTCTTTGTATTTGGCATGCTTCGACATCGTTGTTTTTTCTTACAAAAATATTTTCTGACAATAGTACTATAACAACAACAGCAATTGAAGGAATAGAGAAATACTTAATTCCAAGCTTAGTAGTATTTTACGGATTGGCAATACTTGCGGTAGGTCTCACAATATACTTTGATGCTGGCAAAAGAAGAAGAGAAATGATCGCAAAAGACGTAGAATTTAGTGAAATGATAAAGAAAATAGAAACAGAAAAATTATTTTGTGATGTTTGCTAAAACCACTTCAGTTGCCTTTATTATTCACACCATATTATAACAGATACGCTGAATTTTATTTTCATCATAGAATTTCATAACATTTTTACTGTTTTTTTACCGATTTGACCTTTTGACAAAACTACCAGTATATTTATCAAAATGGCTGTGATGTGAATAAATTTATTTATACTTTCAAAAAAAAAAAAAAAAAATGCGA
>OX_Smed_1.0.01211
TAATATTTTAAATTGTGAAATATTTTTTTATTATCGTCAAATTCATTAAAAAGCCTAATTTGTAAATTATTGTTTTAAATTGTAATTGTTAGGATAGATTGGTAGTCAATGTAAATAGACCTGCAAATTCAAATTGTAATATTTTATGATTTTACTTTTGTAAAGTTTGTAAATTTAGAATAAAAATACAAAAATAATAATCAATTAAATGACATCAACCGATTTGGAAACAAATGAGTTTTCTTTCAAGTATATTAATAATAATGAAATTTAATTGTTCAGTCAAATAAATATAAAACTTTAGTGATTCTAATTTATCGGGTATTAATATTAATTCTCAAGGAATCAATGTAAAAGTTACAGATTATAGTTACGGCAATGTAAATCCATCACCAATAAAATTACCTAAAGATTCGGAGCTGTTGGAAGAATTTTTATCTCCTCGAAAATTGCAAGCTCTAACCGGAGTTGATAATCTCGAGACTGTTGAGTATTTGGAAATGAGGGTCAACACCGATCAAATGAGTCTAGGAAATTTCGGCATGTATTTACCAAATTTGGCACAGATCAAGCTTTCAGGAAGTTATATTCCTACAATCAGAGATCTCGGAACATCGCTTTGGAATCTACAAGTGTTATGGATGCCGCAATGCTGTTTGCGTTGTCTCGATGGACTTGTAACGATGGCAAATTTAAAAGAGCTCTATTTAGCTTATAATGAAATCGCAGATATCAGTTCGTGTGGAATGTTGGAAAGTTTGGAGATTTTGGATTTAGAAGGAAATCACATTGATGATCCGAGCAATCTTCATTATTTAGCAATGTGTTCCAACCTGTCTCGACTCACATTGGAAGGAAATCCTTTATGTAACCCTAACAAATATGAAGCTCCTATGACATACAAACAAAACGTCATTGAATCTATACCACAACTCGAATATCTCGATGACCTACCAATTAATTATTGCAATAAGTTACCTTCTGGTGATACACATGAAAACCCAATTTCAGATCTTAGCAACAACTCGATGTTAGAATTCGAAGATCACTGGAATTTCATAAACTCCATGCTGGTAGAGTCTGGTTTATTAGCAGAATCGGCTCGAAGTAAATGTAGTACAAATTCCCCCGATGACAGCGGTCGACCATCTTCGTCAACTTCATCTACTCGTATTTCTTCAGCTAGGCCTACTTCAGCCATAAGGCCCATGTCAAGCCAGAAACGTGCCATAACTCCTGGTATCTCTCGACCGGGCACTAGTATTAATCAACGACCATCAACAGCTAACACCTTAGAACCTGAAGAAAAAGCCGATGATTCGAATTTAACAGCAGGAAAAATCGTATGTGGCAATATCACAAAATCACTCCGGAGGCATTCAGAAGAAAACAGTGTAAATAGCGCACCGAAAATCAAATCATCAGATATGAGACCCAAAACATGTATAATAAAAAAATTACAAAACAATACCGATCCAAATGTCGATGAAAGTTGTGAGATCGTTCTGAAGGAATTGGGTAAATGGAGAAGGGATTATGAAAAATCCAAAGCCAGGATCGAGAAACAAAAAGAGCCCCAAATTTTGACAATCGAATATTCCGAGGACGAATTGGAAGAAGTCAATATTACAAAACCCATTGATAAAATAACTGTGGAAAAAGATATTTTAAAGACAAAAGTTATCGAAAAGCATTCAAATAAAAAAACAGACATACAATTAAACCCGATTAAAAATGGAAAATTAATTGAAAGGGAATTGCCATCGTCATGGATACCAAACATGAAGCCAATTTATAATGATCACAACAATTTATTAAACAACACATCGAACAATCTCGAAAAGCAGCCTTCTCAAATGAGTCGAATTCGTCGCCAACTTCTACAGAGTGGGGTCAGTTCAATCGCCCCGAATAAACCGCTTCTGAAAAGATGAATAAGATAATACTAATAATAATAATTTTTACTGTAGAAATGTCTGTTAGATGCTGTGAATTCATATTTTGCAGTTTGTCAGTTGATGAGCAGGANAATCCTGAAAATAAAAATATAGGACTGAAAAAAAA
>OX_Smed_1.0.01232
TCCTTGCTTTCCGAATCCATGTAAAAAAGGAACATGCATGAAATCAAAAGGTGAATTTTACTGCCAATGTATTGAAAGGTGGACTGGAAAATTGTGCGATCAAGATACGAGTATTTGCGATCAGAATTCTTGTCAGAATGGCGGTCAGTGTGGTAAAGACGAAAATGGAAATCGTCGATGTATTTGCCAGCAAGGTTATAAGGGGTCTGAATGCCATTTAGCGGCACCGTGTGAAAATTCTCAGTGTAAGCATGCTTTGGATTGCCAGATCCAGTCAACTGCTTTGGGTGATTATAAGTGTCTTTGTCAACCTGGATACACCGGAAAATACTGTGATAAAGAAATAAACGAATGCGTACCAAACCCTTGTAAAAATAATGGAGTGTGCACGGATTCAATAAACGATTACAAATGTAACTGCAGCACCAGTTTCAAAGGAAAGAATTGTGAGCTTAATATAGCTTGTCAGAACCAACCCTGCAAGAATGGCGGTGTTTGCCAGGAAGTTGACACCGGATACACTTGTAAATGTAAAACTGGATATACTGGCACAAACTGCGAGATATATAAAACCGGCTGCAGTCCAAATCCTTGTTTAAATGGTGCTTACTGTTACACTATCAATCAGGACTTTTACTGTCACTGCAATAAGGAATTTTGGGGTAAACGCTGTGAACATTCACGACCTTATTGTGGTAATGAATCATGTGAAAGCGCCTACGATGCGTGTTCTATGCCACAAATGTTAAATTCTAGTGGTATTAAGCATAACTATTGCGGCAAATACGGAACATGTTTGAGTCATGAAAAGGAAAAGTTCATATGCAGATGCATGCCAGGGTTTGAGGGTGACTCGTGTGAAATTGATATTGATGATTGTAAAACGAATCCGTGCAAAAACGGAGGAATATGCATTGACAGCATCAATAATTTTGAATGTATTTGTGACAACGGATTCTTTGGGAAAACTTGTGAAGAAAGAACGGATTATTGCATCAAAAGTCCTTGTATGAATTACGGTGTCTGCCTCCGGCATTCGGATGAATTATATAACGATTTCATCTGTGAATGCAAAAATAATTGGGGAGGCAGACTTTGCCATCTTCCGAAGCATTCGATATGTGACAGTAATCCTTGTTTGAATGGAGGAAGTTGTTCTAGATTATCTACGTTAAATGGCTTTCAGTGCCATTGTAATCAAGGCTGGATTGGGACCGTTTGTCAGTTTCTTCACATTGACTTTCAGCCTTGTAGAAGAAAAAATCTTTGTAAAAATGAAGGGGTTTGTATCAACGTTGGCTATAATGATTTCACTTGTCACTGCAAACCGGGATTTGAAGGCAAGCATTGTGACATAAACACAAACGAATGCAATCCAAATCCTTGGTTCAACGGCGGGAAATGCATTGATAAACTAAATTCCTACAGATGCATTTGCGCAAAAGGATTTTACGGTTCAAACTGTCAGCTAAATTATGATGAATGTGCATCTTTTCCTTGTGCGTACGGTGCGATTTGCGTTGACAGAATTGATGATTTCGAGTGTCGGTGTCCTGAAGGTCGAGATGGAAAACTTTGCGACCATGTAAAAAATAATGAATCTCCTCAACCTCCATCGTGCGTATATTATAACAGGATTTTCGACAGTGGAGAAACTTGGTCGTATAACTGTCAGAATTGTGCATGTGATCGTGGAAAAGTCACTTGTGAAAGTGTTCCCTGTGGAGTATGGACATGCTTACAAGCCAATGGAACTGATGACCCATATGCATGTAAACCCGGTGAAATGTGTTACTCTTTCCCATTCAATCCGAAAAGGTGTTTTGTTCCTCCTTGTGTTCCTAAAGCTCGCTGTATTAAAGAATACTCTATTTATCCAAATAATCAAATATCCTGGCCGGGTGAATCGCATAAAGATTGCCAACCGAATTCAATTAAAAATCATAATTATTGTGCCAAAATTATTCTGACTTTTAATAAGAAAAACGTTCCTATCGGAATAACAATCGACGATATTTGTGATGGAATCAAAACTTTGAAATGTATTCAAGACCTAAATGGTACCCCAAGGGGTAGATCCTTAGGAATAAGTTGCGATATTAATGAAAATAATTCAACTATTGTAAATGTGGCGATTTACTCGCCAATGGAAAACATATATATTGACGAATTGAAAAACTCCAGACCATTTGCTCACTACCTCAGTGGAGTTATTGCAAAAGGTTTGATTGATGTAATAAAAAATAACAATACGTTTTTCACCGGCCTGGTGGACATAACAATTCACACATTGTTATTGAATTCTGACTCCTTTGACCGAGCAACTTTGATAAAGTACTTATTGGTACCAATAATCGCTTTTGGAGTTTTAGTGTTGATCGGTGCCTATTGGTACCATCGGAAAAAAATGGTAGAGATTCGTGAAAAATACGCAAACAGTACGAAAATAAATAACAACAACCTTCAATCTCAACCTCTGAATCCCGTAAGATCTCAATATCCGATTATGAGACCAACAGTGCAAAATAAACATTTAACCGAGCCGCCTAATTTCTACGAGAGAAACATTTCCAATTCCACTTCGAGATTCGCTTGGCCGAAATTTCAGCATCCGTTTCAAAATTGAACATTTTACAAGACCAAATCAAAATTGTGATTTTTGTACAGGATTTAATATCGACTGTAAATATTTTTTCCTTCTTTTTTATGTTAATGTCTGTGTGTTTGTGTGTTTGTCTGTGTGTGCCTGTGTTTGTCTGTGTGTGTTCTTACGCATGATTGTGTACGCGCAAGTGCTTGTATGCCAGCTATTCCATTATTGTCATGTCATTTGTGATAAGTTTTTTTTGGAATTCGTAGAATTCGCTAATTGAAAATATTTAAATTTCATCGATTTCCGGAAATCAATTTACAAGTTTTTATACATATTTGTTCCCAATTTTTATCATATTTTTCCAGCGAAGTTTTCTCTCTTAGCTATGTATTGGGTCAACATTACATAGAATGGATTCTTGCGACATAATCGATTTATTTTCGTCCCTACGTTCCTGTGATACAGGGTTCTAATAATCGTGCAAGAAATTATTATGTTAAGTCTTCTATGTTTGTAGGAGTTCGTGATCTTATTTGGGTTTAGTGCGGATTCTTACGGCAGTTGGATGC
>OX_Smed_1.0.01233
ATTTTAAAACAGGGCTATTTTAAGGATATTGTTGAATTTATTTTCAACTCAAGAAACGAATGCAAAAATTTCTGGAAACAGTGCATTGAGCATCATGCATTCTTTAGATGTCAAGCTGTTAAACAAGGTAGTAAACGACGAAGTAAAGTTCTCAGCAAGGGTTCGTCTTACAGGTATACTGGACGAACTCAAAAACAGTTACAAGAGTGTGTCAGAGAAACAAGCTACAAACGTCCACAGTTCGAAAGGTCATTGTCTATGAGCCGTGTCAGTAATATTCCAAAATCACCAGCTTCGAGTGTTCTTCCAACTCGACATACACGTCTAGCTAGTAATTCTTACGCTCATTACAAAAGCGAAAGCAATTCTGCTGGCGAATACCGATCTCAAGTTCCAGTTAATCTAGGTGGCCCTATGGGAATGTTATTAATAACTGGAGGAACAGCTAGCTCAGCATCATATACCATGAATAGCTCGGCGGCATCTGCAAGATCAAGAACAGTAAGTACCAGCTCCGACAGTAGTCAACATCAAAAATCTCGTTCAAATAAATCAGCATCAGCACTACTTCAAAACTTTGATAGAGTTCCCAGACGTTCGATATCTAGACCTTCTATAGGGTCAAAAAATCGTAGATCACTTAGTCATTCGCCGCCTGTTGGATCTACTAGTCGATCAAATTTACCCCACCAAAACAACATGAACACAAATCGTGATAATTATGGCGAATCTCCGCTTAATACTCGAACACTTCCAGCTGGATTTGGCCGTGGATATTCTTTAATGTCAGATCAATCGTTAGAATGCAATTCACGAATTATCAATAAATCCCAAGAAGAAAGTTCAATTCCAAATTATACTGAATTGGCTCTGTTAATTTCTTCGGGAAACAATTCCAATGCCAAATCCCCCAGTTTAGGTAATGTTCCTTTGTCTCCAAATGGAATGACTGTATCACATCCTCAAGTTATCGGTAAAGAAGAGCTGAAATCGTCATTAACGTATCTTAGAAAATCTCAACAGCGCCTTGATGATTTGCTTATAGCAACTATGGCAGCAGTTGGCGTGGAAGACCCAGCTTTATCTGGAATGTGGTGTCAGAATAACTTAACAAATTCCACAAAAAATGAACATGATATGGGTAGCGCAAACTCTAATACATATATGTTATTCTCAGGCCAAAAACCATGTGTCAGTCCAATCACTCAAAACATTAATCACAGAGAGCCTTTGTCAACGTTATTACCAGGGAATCAAATTGATAGTGATGTCATTATTCAAGATAGTTGCTCATTTGATATTTATTCCAATCCTCCAAGAAAAGATCAACAAACTGGAAATCTATCAACTAGATCTGTTGAAAACTCAAGCGTTTTCAACGCCGTCACATCGTCGTCCCAGATGAACCAATTCCCTGGATATATGGCGACAAGTACAGACATGAACAGATATATGGATGCCAAAAACTTAAAAGCAGCTTTATTAAACGAACTTAAACGAGATAGGGGTCCACCACTTCCTCCACTCAGATCTGGAAGTTCTCTCGGTAAATTAAACAGCCCAGTTCAAAGATCTCAAATTCAGAGTCAGCCTGATGTGTTACCAATGGATTTAAAAAATTCCAAACTATCTGAGCAATTGTCCGATGATGATCTCAGTAGGCCAACTAGTATTGATGGTTCTAGAGCATCTATTACTAGAGATCCAAGTCTCAATCTCAGTAGAGGCGGTTCATTAAGTAGACGCAGTTCCACATCTTCTAGTAGAAGATCCCATCATCAATCTAGTAAAAAAAGATTACCGATGGATAAATCATTCCATATAATAAAGGAAATCTTAATGACTGAGAGAACATACAAGAGGAGTCTTGATATAATATGTATATGGTTTAGAAAAGCTGTAGCGAGTGGAAACGTTGTTGATGTCAATAGTCGATTACCGGAACCACTATCGAAGAGAATATTTGGTCTTTTGGATCCTATTCACGAACAACATACTCAAATTTTGAAAGAATTAGAAAACCGAGTGATGGTTGAATTTAATACTTTTCAATCTCCCTACACTTCAAAAACCAGTTCGCGTTCAAATCTTGGATTAGATACTACTGAATCAGAGTCGAACCTTGAAAGAAAATTCCATAATGAACCAAGTCCAGTTTATCGCGTCAGCGATATTTTTCTACAAAACCTTTGCATAATACCGTTGTATAAACAGTACTTTGAATCTGCTGAGTCTATTTTGTTATCGCTTGATCAAAATATCAAAAACAATCCTGTTTTGAAGGACAATATCAGAAAATTCGAGATTCAGAAGGTTTGTTACATGCCATTATATGCATATTTTTTGAGTCCCGCTCATCGCATTCTTCAATACCGGCAAGCTTTTGAACGGTTATTGCGCCACATCGGAGAAAATCATTTGGACAGCAAGGATTGCAAGTTGATTCTTGTTCAACTGCAAGACTTGGTTCAAGGATTGTGGGATGCGTATAAGAAAACTGAAAATACCTGCAAACTGCTGGAATTGCAGAGGGACATTGTGGGATTCCAATCATTATCAAACGGTGCACATGAAAAGCTGAATAGTAGCAGTACAATTTTTGAATCACACCGAAACTTTATTAGAGAAGGCTGGCTACAAAAACTAGGGAAAAAAGGATATCAACAGCGCATGTTTTTCATGTTTTCTGATCAATTAGTTTACACAAACAAATTAAATGGAAATATTTTACAGTTTAAAGTACACGGACAATTTCCACTTCACGATTTGATGATTGAAGAATCTGAGCCGACTCATAGTTTTACTGTTTACTCTGGTAATCGATGCTTTTTAGTAGCTGCCAACAGTCAATGGCAGCGTGACCGATGGCTAGAGGATATCAGTAGAGCGATTTTAGCCGCAAAGTCCTCTTCCAGTCTCACGGGAAATGGAATAGTTGATAGTAAAAAATTCTTGATTGATGACAATGGAAATTCTGATCAGCAGAAAACTGAAAAATCAAAACTTATTCTTGATGAGCGGTATCAAATTCAGCAGAGATCTAACACCAGCGTTCATGTTTGCTGGCATCGCAACTGCAGTTTGGCATTTACTGAGATTCTCAGAGCAAATGAAAACGAGCTCTCAGGATATTTACTTCGAAAATTTAAAAACAGTAATGGTTGGCAAAAGCTTTGGGTAGTTTTCACACAATTGTGCCTGTTTTTCTTCAAAAATTATCAGGATGATAGTCCTTTAGCCACTTTGCCATTAATTGGATATTTAATTTGCCAACCTTCACCAGAAGATCAAATCAGAAAAGACTTCGTGTTCAAATTGCAATTCAAAAATCATGTTTACTTTTTCAGGGGTGACAGCCAATACACATATGACAGATGGTTTGATTGTTTGAATGTCGCAACTGGATCTGCGAACAAATTAAAATCGACTCCCTCCGCCCAAATACATAATCGGTAATCTTTGGAAATCTTATGTAAGATCTAATAAATAAATTGCCAAATAAAATCTGTGGGATTGTCCATAAATTTTGCCCATTTGTTTCTAAGTGTTTTTCTATTAATTTCAATTACAACAGTTCCTTATTTGGATATCAGTTCAATTCTAATCATGAGCCAGTCGGATCAAATTTTGTTTTCGAAGAATTCAATAAAGTTTTAATTTTTTTTCATTAATAAATCCATTGGAAAACCTTTGAACATAGAAATGTTTGTAATCTCTTTACTGATCTAGTTCAACCGCTTGATTTTTATGACATTTTTATAAATGATCTCAATTATATTCGTGTCAGAGTATAAAACTTTC
>OX_Smed_1.0.01263
TGATAAAATCACATTTTTTATTTTAATTATATTTGATTAGGTAATTAAATATTAATATCAGTTTTTAATAAATAAATTTAATTATTTCTTACCTTTAACTTAAATATTGTTTCCCATTCCAGCTAATGATAAAATGATTGAAATTTGTAAAGGTTTCATATTTTAATTTTGGGGGGGACGCCATTTTATTTCCCATTGTTTCTGGTTGAATTCTATCGGCAGTTTTGGTTTGATATTTGTCACAATTGCTCATCACAACTTAATGGGAATCCATTTGTCAGAATGAATTCTATCGGAAAGAAGTGCGTGTTGAGCGCCAGGCTGCCCCCGTCCAGTCAAATGAAGGCGACGATCGAGCAAACCCTTGGAAAACCGTTTACGGTGATAAATTCCTCGGATTTAATGGACTGGCCTGATAGTGATAATCGAGATTGCAATATGCTGATAGCGAGTGACAGCAAGGATTTGATGGATATTTATTGCCCACAGCTTGGTAGCTTTGTGGTGGCCATTGACGGCACGTTCATCAATCAGTCCAGTCTCCTGAATGACATGCTCTGCAAGAATCAGATCATCAGGAGGAGGTCCAGTGAAGAAATTTTAGCAAATTTGATACTGCAACAAGCAACCGAGGAAAAATCTTGGCCTGGCATCATAAAAGATATTTTAAGCACTTTTCCCGGGGGATACAGCATCATTATTATGGCCAAGAATCGTATATATGGGGCCAGAGATTGTTATGGAGTGAAGCCCCTTGTGTTGGGAATTCTCAGTGACATGAACTCTGTGATTGAGTATGATGTCATTGGTGGAAAACCAGTCGTCAAGCCTAAGTCTCCAAATGTTCTTGCTTCCGATAGTTTAATATTGAATAAAATCAACGCCACTTACAGCCGGCAAGTGCTTCCTGGGGAAATTATTGAAATTTCTGACAATGGACTCAAATCGCTCGGCATTTGTTATAGACTAACAGGAGATGCTACGTCTCTCTGTTCGATGGAGTACGTGTCATTGTCTCTGCCAGAGATGCTGCTCGAGGATCAGATAGTTCAAAACGTCCATTATAAATTAGGCCAATCATTGGCATTTGGTTCATCAGATGTTCCGGATTTCGTTTGCTCAATACCTAGCCTATCTCAAGCATTTGTTTATGGTTTTGCTGAGGCCAGTAAGCTCCCGATAAACGAGGCTTTCTACCACATGTCAGTCTCGGCTGAAATGGCCATGTTGAATGTGTATAAGGAAAACGTCATCGGTAAGAAAATTGCGCTGGTTGTCGACAGTCCGTTGAATCGTGACCTGAATTTGGCGATATTATTGCTTAAGAAATCCGGAGTGAAAGAGATTCATTTGAGATTTTGTTGCCCGCCGATCGTCACAAACTGCCCGTTTGGTATAGATGTCAAGTCTAATGAGATTGACTTCTCTGATGTGACAAGCATTCGGTATCTCAGACTGGAGGTGTTATCAAATATCATTTCTAAGAACATCGAAGGAAAAGAAGTAGGAAATATTGGACATTGTTTTCATTGTTTTGGGGGGTCTCATGCCATGCTGAAATCCGCATAAAGGGACTTATAAAGAAAAAAACAAGCATAATACTTTTGTTTGCTATTTACCGCCTTGTTAACGTTTGCCTTGTTATTTTTATTGGTAATATTTTGTTTTAATTGATACGTTTTCTTGCCTGTCGAATACCTGCACGCGCCTTGTCAGACAACTTATAGTTTAGTATTTCAATTTCTTTTTTATTCTTGTGATAATGCCTAATAAATATTTCCATAAAAAAAAAA
>OX_Smed_1.0.01272
AATAATGGGAAATACTGCAGCAACCAAGAAAGGTGATCCTGCCGATGTTAAGGCTTTTTTGGAGGATGCGAAAAAAGATTTTTTGGAAAAATGGGAAAAACCGAGTCAAAATACGGCTTGTCTCGATGACTTCGACCGGGTAAAGACTCTCGGCACTGGCTCATTTGGTCGCGTGATGTTGGTGCAACACAAAAAGAATAAAGATTATTATGCCATGAAAATTCTCGACAAACAAAAAGTTGTCAAACTTAAACAAGTCGAGCACACTTTAAATGAAAAACGAATATTGCAAGCGATCAATTTTCCTTTCCTTGTTCATTTGGAATTTCACTTTAGAGATAACAGCAACCTGTACATGGTGCTGGAGTTTGTCAATGGTGGTGAAATGTTTTCTCATCTCAGAAGAATCGGAAGATTCAGTGAGAGTCATGCACGATTTTATGCGAGTCAAGTCGTTTTGGGTTTCGAATATCTGCATCATTTAGAACTCGTTTACAGAGACTTAAAACCAGAAAATATACTAATAGATCAAACAGGATATCTCAAAGTAACAGATTTTGGTTTTGCTAAAAGAGTAAAAGGTAGAACTTGGACTCTTTGCGGTACACCCGAATACCTGGCTCCGGAGATTATTCTCAGTAAAGGTTATAATAAAGCAGTTGATTGGTGGGCTTTAGGTGTCCTCATTTATGAAATGGCTGCTGGGTATCCGCCATTCTTTGCTGATCAACCTATTCAGATTTATGAGAAAATTGTTTCCGGAAAAGTTCGCTTCCCATCTCATTTTACATCAGATCTTAAAGATCTATTAAGAAATCTCTTGCAAGTCGATTTAACTAAACGATTCGGCAATCTCAAAAATGGAGTCAACGACATTAAGAATCACAAATGGTTTGCCACTACAGAATGGTTTAATATTTATAAAAAAGAGTTGGATTCTCCATTTACACCCAAGTGCAAAGGTGCTGGAGATGCTAGTAATTTTGACGATTATGAAGAAGAACCACTTCGAATAGCAACAACTGAAAAATGTTCAAAGGAATTTGCTGAATTTTAATGAGACATTCATTACATTGATACTTTGTTTGACGTATTATTATTATTATTATTATTATTATTATTATTATTATTATTATTACTATTGACAAATATTGTTACTAATTCAATAATTTAGCACAACAATTTTAACACCAGCTCTTTTTCTTGAAGAAAAAAACAGGATATACAAAAACTTTACTGTGTATCAACAATTTGTCAATTTGATGTAATTTGATATCTGTAATTTTGATTTAATGTCTGATGTAGAGTAATAATTTAACTTTAATGTATTTATTGAATGAATTTAAATAATTGGGGAAAATGTTAAACTGATGACTTTGTTTAACATTATTTGTTATGTTGTTTTTCAATCATCAATTCGAAATTTTATTGGCAATTAGTTTTGCTAGCTTTAGCTAGTTGAAAGAAATACAATAAAACTTTATAGATTTATGCATGAATATGACTTAAAAACTTGAAAATTAAGTGTCTAATTCACTGTATATTTTTATGGATTTTTCAACTTTTCCGTAGTTTGGTATTCATTAAAAAATATATTCTTATTCTGATTTTACTGATCTTTTTTATTTTATATTCTAATTGATTTCATTAGTGATTTAATTTACTTAGTAAAATAATTGTTAAAATTTTTATATTAACCTCCATTTGTTTAAATTACACTAATT
>OX_Smed_1.0.01275
TTTATAAATAATTTAATTCAATATTTATTTGAGATTTCATTTTTTTATAACCTAGAAATGTAAGTAAATTTTTTTTATTTAAGTTTATCTAGGGTATTTTAATTATAAGTTATTAAAGAATTTCGTTATGAAATTTTTTGATTAGATGGCTGCTAATTCTCAATCTGTTCCTGGTGGACCTCCAGTTGGTGAAACAGCAGGCCTGCCTCCAAGTAGTAATGTATCAAATAAAAGACTTCAACAGACTCAAGCTCAGGTCGATGAAATTGTCGACATTATGAAATCTAATGTTGACAAAGTGTTAGAAAGAGATCAAAAGCTTTCAGAACTTGATAACAGAGCAGAAGCGTTGCAAGCTGGTGCATCGCAATTTGAGGCGAGTGCCGGTAAATTGAAGCGAAAATTTTGGTTAAAAAATCTGAAGATGATGATAATCATGGGATCCATCGTGGCGATCATTGTCATAATAATCATAGTTTCTGTTGTCAATAAATGATACCTGGAGACCAAGAAAATATTAATGACTTTTTTTAGTAGAATAGAGTAGAATGAAAGTTTGCATTTCCAATCGAACTAGATAATAAAAAACAATAATTGTGTATTATTCTGGTTATTTATATATAATCAGGTAGCAGATTATGTTTATTAATTGTACGTTTTGTGTATGGCATGGGATTTATTGTTTACCGAATTGTACTGATATATTCAATAGTTTCTTTATTTGCTTACATATATGTCAAATCTATGTAGAATTTCAGGGCTCCTTTTCTTGTTGTAAGTATGCAGTCTGTATTCAATCCGTTATGTAATAGCATGGCCACTATGATTTATATTATTATTAGATATATTCTTCCATATTTAGATATTTCGGAATTCATGGAAGTACTCGTTGAAATGCTATTTCAATCTCTTTTTTTTCATTATGAATTGTATGGATTATTTTATTGTACTCTTTATTCAATGATAACATCCCTTATTTTCCCAGAAATTTTCCTATCATGGGGAGGGTGACAAAAATAGAACGAAAATTTTATCGTCATATGAGAGATTAGTATTCTTTATAACTAGGCAAATAATATGATGGAAACGTAATATTATAAA
>OX_Smed_1.0.01410
AGAATTTATTATTCTGTTATGTTGTCATTGTTTTTCATAAAGGTCTCGATATTGTTTCTATTGTTCGAGAGGATGAGAGGTGAAACGTTTCACGATCTGGATCAACTGAAACGGAAGTTGGCTATTACTCAATTCAGAAACAAACTGATTGACCATTTCAAAAAATTCAAGATCGAGTCAGTTTTGACTGGGGTTAGCCATCATGAAGGAACTAAGACTAAAAACATCAATCGGATTCTCGCGGGCATTGAAAAGATTCAAGAAATTCCATCGGAAAATCGGAAAACTGTTACCAAAATATTGGTTCTAGGTGTAAAAGCGAATTCTTGCGTTAGGCCGAGTACTGCATGCATCGAGTTTCTTCTACCTCAAAAATTCTTTAATGAAAATATCAAATTGGCAAAGTTTCTGCTGGCTGTTCCAGGCCGGAGAGGAGTTCTAATTAGATGGCAGATAGACCTAATAATAGGCCGAATGCAAATTGCCACTTTCAATATAAAATCAAGGCAGTTGCAAGTCGGGATTCATGAAATAGAGTGCACCAATATTTTACAGTTGTTTTTCAGTAAGTATAATCAAACTGATGGGAAAAAGATATTGAAGCTGGGATTGCGAGTTCAATACAATGGGAAAGGGTTTCAAAAACCAAATGTTTACATACGAACTATAATCCTTTTGGCTTCAATGGCCTCTGCTAAGAGACGATATCCGAGAGCTGCAGTTAAACAGTCGCCCTTAGTATGTACAAGTTCTTCGATATTTTGTTGCATGAAAAATTTCACAGTAACCCCAACTGATCTGGGGTTACAAAACCTCATCAGTCCAGATTTGATTCATCTAAATTATTGCAAGGGAGACTGTAATCATTATTCTCCGTATAGAAGTAAACATGCGAGCTACCTTTCAATGCTGAAAAGATCCAAGACCTCCTTGCTATCCGCCAGACAACTCGAGACCATGAAAAACTGTTGCACTCCCGTATTCTACAACAAATTACAAATCCAGTACCGAGATTACACCCAGGATATCAGGAATACCGAAGTCAATGACATGATTGTCGAAAGTTGCGGTTGCAATTAAAATCCGAAAAAATACAAAAATATTCTATTTGAATAAATTTATTTTCCTAATAATTTATTTTCGAGATTTCAATCTGATCTGTCAGGCTTGCGTCTAATTTCATTAATTTCAACTTTTCCCTCATTTTCATTGGTTGACTCTGTCGGAGAAGTTTCCCTATAAAATCTGTAGAATTTCTGGTCATTTTCGATTTTAAACAAAAACATAAAATAATATGGCTTTGATAAAAACACTCAACCTCCTGTTTGTCATGGGGACCGTTTTGGTCATTTTCACAGCAAATTCAAACACTGAAGAAGTGAAACGCTATGACACCGGCCATGATATATTTTAGATTAAAAAAAAGCTATCATTACTTTCGACTTAGACGAGCCTTGGACCAAATGAAGTGCTCTAGGAACACTAATGACCTTGTGAATTTTATCGAAAAACACTGCATGGAAAAACCGGATTTCCTAGCACAAATGTTTTAATTCAAATTTCCCGAGATTCGGCAAAGATTTTTGTTCTGATTCTTGTTCATGAAAATGTAAAAGCTTTTCTTGAATAAATTCGTAATTTCTT
>OX_Smed_1.0.01458
TCCTACTTGTTAATTTTTATTTACTATAAAATGACTTCCGAGGAAAATGTGAGACACAGAGAACGCTATATAGCAAAAGATTGGGACCCACTATTACCTTATGGCGGTAAAGTTTACCTTCCTCGAAAAAGGAAACCTGATTCATGGTTAGTTTTTGGGATTGAAATAGCATTAATTTCTTTCGCTGTAATATTGGGATATTATTCATATTATCATATCGATTATCTCTATTCTCATACTATAAAGCTCTATGCTCACATGGGTTTCAAAGAAGCACAACATCAACTTGGACAGAGATATTTAAGAGGTATTGGAGTGCCTCTTCATCATCAACACGCGGTTCATTGGTTCAAAAAAGCGGCAGAGCAAGGTCATCCTCATTCTGCATACAATTTGGCCGTGGCCAAACTGAAAGGTTATCATGACTTAGAGAAAGGAGAAACTCGAAAACTTCTGCACCATGCATCTAAAAATGGTGTAAAAGAAGCTGCTGATTTAATTGAAGAGGCATGCAATCGAGGGAAATGCTATGATTGAAATTAGAATAGTTTGTTATGTGCCTTCAGTTCATCTTACAATGTTACATTTATAAAAAATAAAAATTTGTTCACTCAAAAAAAAAAAAAAAAAATGCGA
>OX_Smed_1.0.01493
ATTGGTAGTAGATTTTAAATTACCAAACTATCGATAATGTGGTAAGACTTTTAAACTCAGCTGTTGTTTTCTATTATATTCAATATGAAGTTAAACGAGTAGTAAATGAGCTCAGGTAATGCTGTTGAATGGCATCACAGGGTTATTAATTTTGCCATTTACAGAAGAAATAATTGAACAATATCAGTTACAGAAGTGTGATATTTGCAACAGGTCCTTTCAAACTAATTCTTTGGTATACAATTGATTTTACCTTATATCGATACAATAGAAGGGGCTGGTTTATATTTGCTGTAGTATATTAATGCTTTACAATATATCTTCGTTCGTTTTCAAAAGAAAAAAAAAAAAAAAA
>OX_Smed_1.0.01515
GTTCAATAAATTAGAGACTTTTGTTTTAATTGCAATTTGTTTGGTCAGTTTGGTCAATGTAATTAATTGCAATTTTGCCGACGAATCAATCAAGAAATCTCAAGCTGTGCTCGCCTCGAGTAAAGAAGTCTTTTCGAATTTGAATGAAGTAATTCAGGCAATAAATCCTGGCAAACTGTTTGCAAAGCTTAGTACGGTTCTTGGAGCTTTGGGTCCCGCCGCAATGGCCATTTCTGCAGTTTTAAGTATTGTTTCGATGTTCTTACCGAAAGAGGATAGTCCAGAACTCAAAGCCATCAAAGCTGGATTTGAAAAAGTTAACAATAAATTGGACATAATAACCTCAAAAATTGGTAATCTTGAAAACATAATTGAGCTAAGTAGTGCCAGAGCTGCGTACGTCAAAACCGTCACAAATATCAACAATAATTACAAAGCTCTTGAAGATGCCCAGAGAGAAAACACAAAGGAAGGATATCAATTCTTTGCTAAGCAATATGAAAATTCATTTGAATTTGCAACGGAAAATATTTATGATGCAATGACTGGATCAACAGGACCTTTTGGATTCAATATGGTCAATTTATACAAAACAAATGTAAAATGCAATCCAGTTCGTTTGAGTCAATTCTGCACAATGGGAATATCTTTAATAAACAAAGGACTGACTATTGAAGGTGCCTATATTGGTTATCTTAACTTCTCCTCAAAGGCTGAAGCGAAAGCAGAATCATGGAAAGTGAAAATCGATGCATTGATGAAACAATGTTCCTCGCTGATTGAATCTTGTGAAAACAGTTGGAAAGATTATGGCTATCAACAGTTCAAAGATACATACCGAGAACTTGGAGGAGACAATCAAAAATTCGCAGAGAAAATTGCACAAGATTTGAACAATGTTGTCCCTCAAAGAAGTTGGTTGGCAGTTGTATATAATGACGCCAGTGGATTTGGAGAACATACATATTCATCCTATTATGAAACAGAAAAGGTTTGGGATCAGAAAGATCACGACGTTACAATATTTTCAACACCGAGACAAGAGGAGTTAACCGGATCAAATTTAGAGAATTTAATTAAACCAATTAATGAACAAAAAAACAAGATATTTAACACAAACGAATGTGGCTCTTCACGATTACGTAACAATGAAGCTCGAAGACAAGTGGAAACAATTCGAGAAAAGTTCTCAGGAGGAGTTGTCTACGCAGTGTTTGGAGATAAAAGACCTGGTCACGCCGCAACTGGAAATAATATGATCGTTTCAGATCAAAAATGGAAATGCAATAATTACACTTATAGAATAATCATTTTCATTTAAACAAAAATTTAATGAATAAATAAATATTTTAAATTCACAAAANNNANNCACATAATCTAAATGATATTTTATAAATAATAATTTTGCCATGAATTTGATAAACAATATTGATATTGAATTATCAAAGGATATTGTGAAAGATCCAGATTTTTTCAAAGGTGGTTCATACGGTTCTGTACAGAGGATCTCCATGAACAATATCGAATGTGCTGTGAAATATTTTCGTTTACGAGAACATTATCAAAAAAACTTTGCTGAAGTAGAGAGCTTGAGTAGATGTAATCATGAGAATATAGTAAAGCTGTATGGTGCAGGTCCAGATCTAGGAGCGCTAAAATTGCATTACTATATTATGGAATTCGCGCCTCATGGGTCATTGAATGAATTGCTTCATGAGAAACCGAATGTGAATTACACGCTGGCACAAGGATTGAATTGGGTCCACCAATGCGCTGAAGGTGTCAAATATCTCCACACGAGTTTCAGTCATCCGATTCTCCACCGGGATATCAAGCCAGCAAATCTGCTGCTGTTCAATTTTGGAACTGTTGTGAAATTGTGCGATTTCGGCACCGTCAAATCGGTTCAGCAAACGGAAAATACCGCAGATAGCGGCACATATGTCTACATGGCACCGGAGGTGATGAATTCCGTGAAAGACAGGAAGGCATATTACAATGAGAAATGCGACGTGTACAGCATTGCCATTATCCTATGGGAAATACTTGTGCGACAAAAACCGTTCAAGAATGCTCCCAACGCCTTCTCAATCATGTCCACAGTCGTCATCAAGAAGGAGCGGCTCGATGATATTCCTGGGTGTCCTGAGAAATTGCAGCGGTTGATAAAATGCTGCTGGAAACATCAATACAAGGAGCGGCCGGACATTTCCGATGTGTGTGAAGGTCTCAGCATTATCCTCAGGCACATGGACTGCGCCAAGGAGCCGTTGGAGTTGAAGGAGTATCCCAAACTGCCCAGTCACAATCATTCGAGCGCCTCGATGAGCAACGATGAAAACAATATTACTCACAGCACAGAGAATTATGAGGTGCTACTAGAACTAATAGACGGGAATCTAAAGCCTAGGCAACCACTGAAAGATTGCAGAGAATCGGAAAGGATATATCAACAACACGTAAAGCTGCTTGAACGATACGTGTACCTAAATTTGGATTGCCAGCAGCTGAAAATGCGCAACAGTGAAATCCTGATGGAACTGGCGAGCGATCAGCAGGAACGAGAAAGGATTACGCGTTATTGTCAACTGAAACTGAAGGAACAGAAACAATCAAATATTCCCTAGCTCTCATGGAGCAATCATCGAGTTTCCAATTTGAGCGCCATTCAATAGATTTGTTGGCAAATTTAGATTTTAATTATATTTATATTTTGTTTGAATTAATGATTTCTAACTGCAATTGACTTTTTCTTTATAATAGATTTTGTACCTGGGATCCATGTCCTCGCCTCATTCATTAATATATTTGCTTTGTAAATTAAAAA
>OX_Smed_1.0.01525
TTCTCATGCATCATGATCATGTGTTCATTTTCAGTGGTTTTTACAGTTCTAGTTTTGAACTGTCACCACAAAAGTGGAGAAGATGAAGAAATGCCATACTGGCTTAAGGTTTTAGTTAATCGCTGGTTGGCTAATTTCTTACTAATGAGCCCCAGAAATCCTCAAGTGACAAATTCACCTACAAGAAAGATTGAGATCCAACAAAGAAGAAGCATTCTACCAAATATGAACCACTCGTTCTTAACCTATGAAAACCTGGCCCCAAAACCGTACGGAAATATCTACCAATCGAAAATCGGATGGGTCAACAAATGTGACTAGTACTAAACGACTATCCCATATTTATACCCAAAATAATAGTGGAAAAGCAAATATCGGAGCAAAAAATATTTACAAAAATTCTTACATAAAACCCATGATATGCAATCACTCAGCGACAAAATGCTCAATTTTCACAGAATTACAAGATGTTATTCACGAATTAAAACAAATCACTGACAAAATTCAAGAAGAACATTTTGATTTCAAAAAGTCCAACGAATGGAAATTCGCCGCAAGAGTGATTGATAGATTTTGTTTAATTGGATTCGCTCTTTTTACCCTGATATCATCCGTCGTAATTTTAACCTCGGCTCCCGACATGACGATTTGAGACGAATTTGATTTAGATATCGGTTTGTTATTTGCTTTTACTCTTAGATTTTTGACCGGCAAATGTTATTTAACTTTTTTGTGCTAAACCAAATTTTTTATTTAGAATAAA
>OX_Smed_1.0.01532
AACTATGTAGAAATTATTATTTTTCAACAAAGATATATATTTTAGTCACAAATTTTCTACTTGTTTAAAACAAAAATAATTATGAAATTATAGATGAGACGTTTCTTGATTTGCTCAAAATATATTTTTCATTTCACCAACTCGTTTCTCGCATCTTTTTCCTCTGAAGAACTTCAAATTGCAAACACAGCCTACCATTGACGCTTCAGAACCATTTCGCCGACCAAAAACCCTGAAACATTTCCCACCATTCATACAAGTGTAGAACATTTCTTCATCTTCTGTGCATGGGATTCTCCAAATTTTTGCTTTTTCAGGTATATTGACAAAATATTCATAGGAATTTAAAATCAAAGAAAACAAAACAGCTATGAGCAAATGACCATTCATGGCTCCTCTTTAGTG
>OX_Smed_1.0.01540
ACACAAAAATGAAATTTTGAAATTTTATTTTAAATCACTTTAATTTCTAAGAAAAATCTCAATTTAACTGATTAATTTAATAATTTTTTAAATCTTAATCTTTACTTGTTAAATTATATATAAGTTGATAATATGCCGATTCCGGCTGAAGTCTACCTTTATTATGCTGCATACGAAGCATATGGAATTGTGGAACACAGTACAGCTCCATTAATTGGAATGAAAACTTTGTTAGAAAAAAATGGCCACACTGTCATATTTATCGAAACTCTTGATATTAGAGATTTAGTTGAATTGTTTGTAAATGATGAAAAGGTTTTTGAATGTAACATTAAAAATCTAGATTTCGGTGGAGATGGTGAAATGGATCCTTTATGTCATTTAGCACTCCGGGCTGTTAATAATGCTTTTTAATTATTTTTCTTTATAAGTTTCACTCAGTAATTCTACAAATTATAAATAAATTATATGAAATTGTATAATAAAATACATCAGAAATTTTTGAAAAAAAAAAAAAAAAAAAAAAAATGCGA
>OX_Smed_1.0.01543
TTTACTTAAAGAATTAGCTTAAAGAATTTAAATATAACTAATAACAACTCGTGCAAAGAGATCATTATATATAATTATATTTTTTGGCATGGAATATATTTCAGTAATTTTATAAATGTAATTAATTATCAATAACATTGATTATTTTATTTCCAAGGAAAATCTTTTTTCGAAATGATTAATTAAAAATATTTCCGGATTAAATTAATTTATAAAATTGTTATCCTTCTAGATAAACGGCCATATAACGGGAAACGAAACGGCTTGGATATCGATGATTTATTTATGGGGAAAAGAACATATTTAGGAAAACGAACATACTTGGGAAAACGTACATACTTGGGAAAACGTTTAGATCATTCAATTAGCAGATTATTGCCACAAGCTTTTGCAAATACTAAATATCAATTATATCGAAATCAATAATTTTCATTTTTTGCATTTATGCTATTATTTGGCCAAAATAAAAAAAATGCATTATTTTGTAGTTTTTTATTCTATATCAAAGCTTCAAAATGATTTAAATAAATATTCAACTTGCTAGATTTTCAATCATAGTATATTAAAATGTAACAAGTTTTCAGCATGAATTAGACAAAATCGTAATCCACTTCCTACTTTGTTATTTCTTTACTCCAGTCCTGGCGATTTCATATTTAACAAAATAAGAATCGTGTTTAACTGGAGGCATTTTCATAAAACGAAAAATATGTAAGCTTATAAATAAAACTTTCAAAAATTATAATATTA
>OX_Smed_1.0.01559
TGTAATTATTTTTTGCTCAGGGAATTATTGGATTTTTACACTTATTGAACCTAGTCTTTGGGATTTATGAAGTGAAAACGGATGTGTTTCCATGAAAATAAACTGCTGATATTATTTTTATTAAATTTTGATTCCAATGAAACAAGTAATATTTAAAACTCCCAAGAAAAAATCAATAATTTCCCGAGCACAATTCAAAAATCTTTTAAGAATTTCAATTTACTGCATCTGCTCAATAATGGTGGTTTCGGGATCCATTTTCATTTTCATAGGTGTTTACTTCAAAACTCGTTACGATCTTCTTGGAACTGGCTGCATCTTACTGCTGGTGAGTATGGGGCTTCTTTTGGATTTTTGTTTTCATAATAGCGGCTCTCAATTGTCATGTTCATCGGATGTTCCATCTATGGTTACGGAAGTGCTGATTATGCAGCGATTTTATCATCTGAACATTCTCTTACCCCGCATATTTGTCAATGAGATTTTTGAAGAACGGGACGCATACAAAACATTTTTGGAAATGAAACGGAAAAAATATTTGGAAAATAATATTCATAATTCAGTGAATATGGAAACAATATGTTAATAAGATTTTTCCCAATTTAGGCTGTGATTATCCATCATATATATCAAACATTACATATTATTGCTATATATATATACGCATATATATATAAATTATAATAAAATGAAAATATATTTATTTATAAATATAATATTCAACTT
>OX_Smed_1.0.01601
AAAAAGTAGAAAATGCGTGAGATTGTTCACTTGCAAGCAGGTCAGTGTGGAAATCAAATTGGATCAAAGTTTTGGGAAGTTATATCTGATGAACATGGCATTGATCCAACTGGAACATACCATGGGGATTCCGATTTACAATTAGAAAGAATCAATGTTTATTATAATGAAGCAACTGGAGGAAAATATGTTCCAAGAGCTGTTTTAGTTGATTTAGAACCTGGTACAATGGATTCTGTGAGAGCAGGACCTTTCGGTCAGATATTTAGACCTGATAATTTTATTTTTGGCCAAAGTGGTGCAGGAAACAATTGGGCTAAAGGACATTATACCGAAGGAGCTGAACTTGTGGATTCCGTTTTAGATATAGTACGAAAAGAAGCCGAATCATGTGATTGCTTGCAAGGATTTCAATTAACCCATTCTCTTGGAGGTGGAACCGGATCGGGAATGGGGACATTATTAATTTCTAAAATAAGGGAAGAATATCCCGATCGTGTTATGTTAACGTTTTCAGTTGTACCATCACCAAAAGTATCCGACACCGTTGTTGAACCTTATAATGCAACACTTTCTGTTCATCAATTAGTAGAAAACACTGATGAAACTTTCTGCATTGATAACGAAGCACTTTACGATATTTGCTTTAGAACATTGAAGCTAACAACTCCTACTTATGGGGATTTAAATCATTTAGTTAGTGCAACAATGAGTGGAGTGACAACTTGTTTACGATTTCCTGGTCAATTGAATGCCGATTTGAGAAAATTGGCCGTTAATATGGTTCCTTTTCCGCGCTTACACTTTTTTATGCCTGGTTTTGCTCCTCTAACTAGCCGAGGAAGCCAGCAATATCGGGCTTTGACAGTACCTGAGCTTACGCAACAGATATTCGATGCTAAGAACATGATGGCTGCTTGTGATCCCCGACATGGGCGTTATTTAACTGTTGCAGCAATATTCCGAGGTAGAATGTCAATGAAAGAAGTCGATGAACAAATGTTGAACGTTCAAAATAAGAACAGCAGTTATTTCGTTGAATGGATTCCGAACAATGTAAAAACTGCCGTTTGCGATATTCCCCCGAGGGGTTTGAAAATGTCGTCAACTTTTATCGGAAATAGCACGGCAATTCAAGAATTGTTTAAAAGAGTTAGTGAGCAATTTACAGCTATGTTTAGAAGGAAAGCTTTCTTGCATTGGTACACGGGAGAAGGCATGGATGAAATGGAGTTTACTGAAGCGGAATCAAATATGAATGATTTGGTTAGTGAATATCAGCAATATCAAGATGCAACGGCTGAAGAAGAAGGCGAATTCGAAGAGGAAGAAGCCGAACAATAATTGCCATTTTGATTAAACAATTTTCCTTATGTTGTTATTTTGAGTTTAATAAATAGAAAATTTTCAGAAAAAAAAAAAAAAAAAAAAAAAAAGGGCGGCC
>OX_Smed_1.0.01607
AACTAAATCATCCATAGAGAAATAAAATCCGAAAACTTAAAGAAAATGATAAGTTTGGATAATGAAGAATTTGTTGATACCGCTACTGGTATTTTGGGTAATAAGCGAGAAACTATGTTGAATAATTGCTTACATATGAGAGACAAAGTTGGTAGATCAAAGACATTTTGTCACCACGTTCCAAATGATAAAGTTTTCGGAATAACATTCGAAAAAGGCAGTGGAGTACCAGAAGCTATGAAATGGCCAAAGTCATACAGTGCTTTTACAAAAGAATCTTCACATAATAAAACTGAAAGAGATTTTATTGGATTGAACAGAGAAGCAGTTCGTAATGGATTGGTAAGTTCTCGAGAATTCAGTCACTTCAGGGCGACTCACGATGTCGTCAAGAAAGATAAATCAACTAAATCAAACGCCATTGATGCAAATCGAAAAATATCACCAAGTATGGTATATGGAATAAGTACTAGGCCGTCAACCCCTATTCATGATTTGCTAGCTAATAAATTTCAGAATGAATGGCTGGACCATTTAAGTCAAAAACAAAAGGATTTAATGGAAAAAGAAAGAAACAGAATGATAAAATCTTTTAAACCAAGTGATACTCGATCCTCATTATTGAGGACATACATGGTTCCGGCACCAGAGAAAGAATTATGGACAATGCCACGATTTAGAAACAGGGTTGATGCTCGTATAAGCTCGTTTCGAAACGACCGAATAAGGGAATTGTCAATGAAATATGATGTTGGGGAACCAGTTTCGGGAATCGCATAAGAAATTGTATTACAATTGTTTCAGTTTGTTTATCATTTGTGCTTTGACATCATGAAATTGTACACTTAGAAACCACTTTATCACTTTCTAAGATAATTATTATTGACTTTTTATATAAATATATTTTAAATATTTCAAAAAAAAAAAAAAAAAATGCGA
>OX_Smed_1.0.01614
ATTCCAATCGTTTTATTTTCAATTAAACAATTTTTTTACTATGAAAAAAAGTTTTAAGATTTATTATTTGCCAAAATCCCACGCATAATAATACGAAGGCTTGCAAAAAACTCCACCATAATAATCTGCTGTTGGTAAATGCTACTGTTTCACGAAATTTTTCTTCTTTTATTCTTTGATAATTTTGCTGCGAAAGTATATTTCTCATAATATGAATTATTGCTTTTATTTTTGCCTTTGACTGATCTAAATCTTGCCTATTCAAAGTATCCATGTAATCATCAGCAGATTCTGAAGTTTCGAAGTCCAAATAAATTCTTAGCTTCACGGTCTCAATCCATGCCACAGAAACTGTTGAAATACAAACTTTGAATTCACCAAATTTGTGAGTAGTAAAAGAAAAAAATCCTTCCTCTGTATATGCTTTTGATATAATGATATCACCATCTCCGTCATAAACGATCACATGTAAGCCATCATGTGTTGATTTCTTAACATATGCTTTCTGATTTGCATCATAATATTCAATTTTATAATATCCTTTAAAGATAATATTGTCTTGAAGATCTTCGAGAAAACATTTCTTCTCTCCTTCATTCATATAAAAATGAATAGAATGTACATAATTAATTATACAAAGTAAAATCCAAATATTTTCAATCAACATTATAAACAAGTTAGATTTATTTCAAAAGCAAAAACTCGTCAAAAATTAAAATTAATTTT
>OX_Smed_1.0.01620
ATTTCAAGGAAGTTGCATGTATACACTGATGGATACTCCAGGGGATTCATCAAACAATATTCCACCAATTACAATTTCTGTTGCCAATATCGCTTGCGGATTTAGTCTGGCAACATGCGCTAAATTTGTACAAATCATAATTGGAGGTCAAACCTATCTATTATCAAGAGGAAATAATGACACCATTCCATTGTTTCCAAAATACGACATAGTTATAGAGCAGCTGACATTCTTCACCCAGCTTGTTAGTGATTCGATTGGTCTACGAGTGTTATGGGACAGAAGCACGCGAGTTTACCTGTTTTTGAAACCCTCATTTCAAGGAAATGTGCAAGGTCTTTGCGGTAACTATGACGGAGATCTTCAAAATGAATATATGCATGGAACAATGAAATATGAAGACGCAATACAATTCGCTGAATCTTTTATCGCAAATGCAGATATTTGTCCTTATGAAATTTCTCCCGAAAACAATGTAGCTCCTTCAAAAGAGCAAGATATGTGCAACGCTAATCCTGATAGAAAAAGTTGGGCCGAACAAATGTGTGGGGTGATGAAAGATACCAATGGTGTTTTTGCATCCTGCATTGAAGCAATGCATCAAGATGTTAACAGATACTACAGTAATTGTTTGTATGATGCATGCGGATGCAACCGTGGAGGTGATTGCGAGTGTCTTTGTACCTCTTTAGCAACATTTGCAACACAATGTGCGTTTCTCGGAATTCCAGTTAAATGGCGAACTCAGAACTTGTGCCCTATAATGTGCGAAGGTGGAAAGCATTACGATGCTTGTGCATCTCCGTGCCCACAAACTTGTGATACGATTGGTTCTAATGCACCTTCACACTGTAGTACAACCCATTGTGTTGAGGGTTGCTCATGTCCTAATGGAATGATAGATCTTAACGGAGAATGTGTTCCACCAACAACCTGTCCTTGTTTCTATAACGGTCAAAGTTATGTTAATGGCGCTATTATTAAAATGGAAAATTGTAAAAAATGTCAATGTGTACAAGCTAAATTCAATTGCACAGAAGACTACAGCGACTGTATAACGACATGTACACCAAGCCAATTCCGTTGTGACGATGGAAAATGCATTGAATCTAGCAAGATATGCGATAAAGTTACTGATTGTTCAAATTCGGAAGATGAGAAAAACTGCAATGTGTGTGATCTACAACAATTTCAATGCATTTCGAATGGAGCTTGCATCCCAATGACAAAAAAGTGTGATGGAACTCAAAACTGCGAAGATAATTCCGATGAAATATCTTGTGGATGTTTACCGCATCAAATTGTGTGTAATATATCAAGAACATGCATAGAAGAAAAAAAAATATGCGATGGAAATTATGACTGCGGAGTTAATGACAAATCAGATGAGGAAAACTGTAAAAAATGCCAGATGACAGAATACAAATGTAATAATAGCCAAATTTGTATATTGTTAAATAACAAATGTGATGGCCAAGACGACTGTGGGGACGGAAGTGACGAACACGGATGTGAATGCATATGCAAAGAACCAGAAATGATACTGTGCGAAACAGAAAGAACCTCTACAACGGAAGAAAGAAACTGTCAATGTATAAATGGAACTAAACAATGTGACGGAGTATATGATTGTTGGAATGGTTTTGACGAAAAGAATTGTGAAATATTCACAAGTTCCATTTCGACAATAACAACTGAGAGTAAAACTGAAACTGAGACAACAGCTTCAAAATATACAACGTCAACCTCGAAAACAACAACAATTCCAACACAGTGTTTAATTAAAGACGCAATGACAGACAGCAATACTATATCACCATCTGACATCACAGTTCTTGTCGATGACACACCATTGCCTAAACAAGCAAATGTAAATCTTGGAAGTACACAAGGTTTAACAATAACTGGTTCAGAAATCGTAATTGACGTCAATCCAACACATCAAGGAACGCTGAAGTCAGCAGTCAATGAAATCAACCTTGTCATCAAAGAACCTGAACTAGTCCTAGTTGCAGTACTGACAGTAACATTGGACAATGGTGATCAATCAACTGTAACAATATCCGGAATAGATCTAGCACAATCTCCAAAGTTGTTGGACAAATTGACTTCGCCAAATGTAAATCCAGGATCTGAAATCGAGAAAATAGAAATTTCCATTAGAACCATTCAAAATTCGGATGGAACTAATCCAACAATAACTATCAAGTTAGAAGTCAATGGTTGCTTCACTCCAACTGAAGCTTCTACTACATCAACGGCTTCTCAAACTTCAATATCCGGAACTATGATGTCTATGACCACAAAATCAACGACAACTACGTCGCAGACATATTGTGAAAATGATGAAACATATTGTGAAGGCATAAATGGAAAAATGATTTGTGCAAAAAATTGTGATAATATAGCAGAATGTAAAAATCCT
>OX_Smed_1.0.01634
ATTTACAAGTAAATAAAAATAAATCATAATCTTAGAATAATTTAGTTAGAATTAAGTTTTGAAAATATGCAGATTTTGAAATTCTCAATATTCCTGATTCATGTTCTATTAATAAATGGCTTTACAACACTTGAAACTACTCCGTCATCTTCAACGACGGAATCAACAACTTTAACGACAGATAAAGTCCCCATTACAACTCCTTCCGCTATTACATCGTCTAACGCTGTCACCACTCATTCTACATCAACTATAATAACAACAAAGCATACTGATAAAACTACAACGACAACAACTCCTCAGTCTACAAGTTCAACAACTACTACAAATTCTACTACAAATTCTACTACAAAACCTACTACAAAACCTACTACAAAACCTACTACAAACATAGTATCAACATCTCCGAAAAAGTCCACAACACATTTCGATGCAGTATCTTTCATTGGAGGAATCATTTTGTGTGGCGCTCTCGTGGCTATTGTGTATTTTGCTTATCGTTTCTACAAATCTCGTCAAAGCAGAAACTACCAACAATTTTAAATGAATAAACGAATAATAGATGTTTAGCCAGTTAGTGTCAGAACATCCCAGTGTTTGTCACTTTTGCTATTTTCATTTTAATTATAATTATTACATTTATTATTGTGAACATCCGTTTTATGTTTATGTATGATTCTAATATAATAAATCGTATTGTTTATTATATT
>OX_Smed_1.0.01644
AAAATTGCTTAATAAAATTTTCCTTTCAATAATTACCGTAAAAGTTGATGAAATTAATTTTGAATATTTTATCTACTTTTTTCATATTGAAATTTGATTTTGCTGAATGTTTCGGATTTTGTGACATTCAATTTCCGAAATCATACGTTGCCTTTTCCACTAGATTCAATCTCTATACGAATCATGAAAAAGAAAAACTGACTAAAATCACCTCGTACATTCCTGATAAAACCTACGACATAACTGTGTCATTGAATGATAAAGCTATGCACGAAAAGTTGACAATAAAAGAAATATACGTCTTAGTCTCAAATGTTCACACGGAAATGGAAGAATTGTCGGAACATGACTGGAAAAACGCCGGTGAAGTGGTTTTTAATGTAACTCACGCATCCAAAACAGAATATTGCCCCCAAAGAGCTTACGTTCAGTATTTATATACCCAACCCCAACATGTCACATTCTATTGGATAGCACCTAAAATACCGAATTTTTGTATTAGAATAACAGTTATTTTGAAAATGAACGATTTGATTTCAGAAAGCAAATTCGAAGAAAGATCCCACTGGATATGTGAACAAAAAAGAAACAAAATGGATCAGATGCAAGCAGATCAATATGCATCTACCTCTTGCGCAATGAAACAAAAAACTGATCCAGTTAAACAATGTAATATTGGATCAACAGCGGTATATAGAATGACAATTGAAAATAAATGGAATTTATTAAATCATTGGAAAGATTGGCCGGGCAAAGACGGGTATTCTCCTAAAATAACTCAATATCTCGGAGCTTCTCACTCAAATGAGTTTAATATTTATCATCTTGGTGGAATGGCCAATGAAGGAGTTTCTCAGGTATGTGGAAACGGGAGCTACACTGAATTGCAAAAGCAATTCTACAAAGCTGGGAACGGGATCATGACAGTTATATTGGCCAGGTCACTAGATGCGTCATCAAAAACCAATAAAAGATCAGCACTGATTGTTGTAAATGCAACTCAACATTTGGTTAGTTTTCTTGCAAGACTTCATCCAAGTCCCGATTGGTGCACAGGTCTAAGTAGATTTGATCTTTGTAACGGCTCATGCAAATGGCAAGAAAAATTTATCGTCCATTTATATCCTTGGGATGCCGGTGTTTACAGTGGAGAGACTTATTTAAATAAAAACGAGAAAACTAGACAGACTCCAATATGTCCAATCACTAGCAGTTGGCCAAAGGATAACCCTTTCACGGTGATGAACGGAAAAATCAAAAATATCGGAGTGGTAACCTTCCAATTAATACAAGAATATAACAAAAATGATAACCAATATTGTAATTCTATTAATTCAATCCTTCAAGACGAAGCATACCAAAATGAACCGAAATCCAGTGCTCTGAAATCAAATCCAGATAAAACCAGGCATTGCTTATTGTCAGAATGGAGTGAATGGAGCTCTTGTTCAGAATCTTGTGGTAAAGGTGAAAAAACTCGTTACCGAAAACTGCTGAAAGGAAAATCCGAACAATGCATTGAATCTTCCCTAACTAATACAGAGAGCTGTAGCAGTAAATGTTCGACAGTTAATTTCATTCGAAACATGTTCGTTTCGCTTGTGGGGCCAATGGAGCCCATGCAATGCTACTTGTTCCCAGAAGGGAATTATTCATAGGGAACGTGTTTTTATCAATGAACAGGAAAAACACGAATGTATGCAATATTCCGAAATGAAAGCCTCTCTTGAATGTGCATTAGCAAGCGAGAGGTGCAAACCCGACGTGATCTGCAAGGAATATGTTTATCCTGGAGATTCGTGTTCTTGGTCTAGCCCATCACAAAGATTTTATTACGATTTTTCTAGTGGAACTTGTAATGCATTTATTTACAAAGGCTGCTATGGGGGTCTGAATAATTTTCACACCTACGAGGAATGTATTTTACTCTGTCGACCAAAATTAAAAGAAACAGATCAAAGACGATTTAATACGCCAGAAACTTATCCCAACCGATGCGGAGTTTCGATGACATGGGGAATCTTTTGTGATAGTCAATCTCCATCAAACCGTTGGTACTATGACAATATTAATAAAGAATGCTATCGATTTCGTTTCGGGGGCTGTCGAGGGAATGCCAACAATTTCCGAACTAAAACTGAATGTCAAAATGTTTGCTTGAGAGAAAAGTCTACTTCAACAACAACGACAACGATCAGTCAGCCAGTAACGGTAAGAAAAGTCTGCATCTATTCCAACTGGTCGGACTGGAGTTCTTGTGATAACAACTGTCAAAATCAACAAACAAGAATAAGATTTTTAATTGAAAAAAATGACGACTGCACCGAAAGTATCAGTGAAACAAGAAAATGTCAATCAGAGAAATGCAATTCGCCAAATAACGGGTTTATTTCACTAAGGAATTGCAAGTATTCGAGTTGGTCGGAATGGTCGGCTTGTTCATCAAGATGCGGTCCTGGCGTTAGAGAGAGAAAGCGGAAGAAACTTTCTCGTAATTGTAAACCGGAATTTCCGCAATTTACTGACCGAGAATCATGTTACAATGCTTGTGCTTATGACTGAATCCGGTAAAGAAAAAAAAACTGTCAATGTATTTGTGTCATGACATTTTACCTATTGTGCATTTCATTTTGTGAACTTTGTTTGGTTTTTGATTTATTTTTTCTTGGTGTTTTTCTCTAGAATATGATTTGTTATAATTAGAAAATTTTTGGAAAATTA
>OX_Smed_1.0.01652
ATTCGACCAATCGAATTTGAGTTTCACTTTAAATCAATATTTCAGTAAACAACATGAAATTTATTTTAATTGATTTCTATAGTAACAGAAATATTCAAAACTAATTCCATTTCTCTTTGAATTTGTGTTGAAAAGTTATTTAACAAAGGAAATTATTTTTCTAACAGAAATCCCATTTCAACAATCTATGTGTGAATCGTCGAGTTCCAGTGAGTTGATTCCCACTCAAACAATGGTGTTGCGCTGTCAGAAAAAGTTGGCAAGTAAATTCTCGTCAAAATATCTCGTCAAATTTCTAATGAATGAACCGGCAAATAGAATTTTCGACAATGTTCACCGATTACTGTTCCATTATACAAATTCTCGCCAATTAGCAAACAAACAAATGAAAGACATGATTAAATTGAATATCAAAATCACTTTGCTTTTCATCAATGATGTTTTCAGTGATGAAGAAATCGAGAAGTCAAATGATTTTCGTGACGTATTTTTCAAAATCTGTGAACTAATAATAAAAAGTCGACGATGCCGGAATCATTCAGTTCTCATAGATTTGCTATTGGAAAATCTCATGAAAGCAAAATCCATTCTTCTATTACTTGTCCATCGCCATTTGACTGATAAGTCCAAATGTAAAATTATCAATTGTGCAGAGTTTCTTGTGACGAGAGAATTTCTGACGAAAAGTTTGTCAATTGATGAACCCTTTAAAACAATAATGGATAGAATTTGTTTCGATCTTCAAGATATCATGGATCGGGGATTGCTTTGATAAATTGATTGGTTGTTTAATTGGCTGTGTGCACCTGATTGGTCAGTTGGGACAATCAAATATTTTGTATGAGCACATTAATTTTAAATGTAATCATAGTTTAATTGTGATAAACAAATATTGTAAAAAATAAAGATGAAAAACTATGAGAAAAAAAAAAAAAAAAAATG
>OX_Smed_1.0.01702
TCAAAACAAAATTTATAATAAATCAAAATGTCAAATTATATCAATTTTGATGAAGATATAGAAAAATATGAATGTAAACCAAGTCGTTGTCAATCATTTATAGAAGGATTTTATAATTCAAGAAGCAAAACATTTTTAGGAAGAACAAAGAGTAGTTGGTGTAAAATTGGAATTTTTTATTTTATTTATTATTGCTCATTAACGGCCTTTTTCATGTCCATGATGCTTGTTTTTCTCGAAGGTTTAGTTGGAAATGATATACCCAGAAGAACTGGTCAGCACAGCTTGCTCAAATTAGAACCTGGTCTTGGCATGAGACCACTTCCAGACCATACTACAACTCTTATTCGATTCGCTATAAATGAACCTCAATCTTACAAGAGTTATTATATGGATATGCGTACTTTTCTAACACCATACGAAGATATTTATCTCAAAGATGACAAAAACTTTGCGATTTGTAACATGACATCAAAGGTACCAGATAATGTGGATAAAATATGCCGATTTAATCTGACAATGCTTGAGGATTGCAACAAAAAAATAATTTTGGATATTCAAAAGGAAATCCTTGTGTGTTGATTAAGATGAATAAAATATTTGGATGGATTCCTGATACGACTGACAATTCAAGCCCCACAATAAAATGTTTTGGACAAAATCTAATTGACAAGGATAATATTGGTGAAATACAATATTTTCCAAACAACGGAAATAGCTCGAATGGTGGCTACTTTGATCATAACTTTTATCCGTATATCGGTCAACCTGGTTATTTATCACCGATTGTTGCCGTTCAATTCATGACTCTTAAAAAGAATACCCTCGTTATGGTGAAATGTCAATTTATGAACATGAAATTTGAAAGTGATTTACTCAAATTCGAAATACTTGTGGATTAATGCATTAACCGCTCCATTACAAAAAAAACGATAAAAAAATAATAATAACAATAATAGTATATTTACATTTATCCAATTGAATATTAATAGGTTAACATAGTCATTTGAGATTTGTCTTGACATTTCTATCAATTATAGTCCGTAAGTTATTTATGTTATTTTATTGTTTGTGAAAGTATTACAAGCTACTATTATATTTCTTAACTGCATTTATATGACAGTCAATTTTGTTACATTATGGCAAAACAATGATTCAATCAGCCTTGTTAGTGCCTCAAGAAAACTTATAATTATTGTTTGTCGAAATTATCTATATCAAATGATCTCTCTCTCTCTCTCTATATCTCTCTATTTCTATAATCTCATAATTTGAATCTCGTCAGGTTACATTGATGTTATTATTACATTTATATGTATATGTATATACATATAAATATTATTGTTTGAATAAGTTTATTATTATTGTGGTCGTCGTTTATTTTAGGAAATTTTATGCTTTATTGACTAGGAAACGTTGTTTTAGAGATTCCATTTAAACTATTGTGTACTATTAAAACTATGAGTTTTTATTTAAAGTGTTTATAATGTATGTGCAATCTATTCATATATTTTTAATTCTTGTAACCTTGATCTTTTTAACAATATGCCTTCTCAGTCGGAGAAGTTAGATATATTGTTTTTTTAGGTGTGAACAATCAAATTGGTTGGTTATGATTAGGATATTGCCGTAGCACATTAAAAGCACTCGTTTGATATGAGATAAAATCAATAAATGTATGTAACAGGTTTTTATTTTATGTCGTTATTTAGATGTTATTTAGTGTTTTTATTATCTCTCTCTCTCTCTTTCTCGATAATATATATGTATATATATATAGTTAGTGTAGAAATTGTTCGTTTTTTCATATTGATTAGTGTTATTGAAATTCAGTTTTTTAGAAAATTATTAACAGACTTATTCTATAAATAAATTAACTGCTTTTTAGAATTTGCTAGATATTCTGCATCAGATTTTCTTTGTTGACATTTCTCGTTAGATGAAATGACATATTTAAATAGAAATATAAATTACATATTATTTGATTTTTT
>OX_Smed_1.0.01721
TTTGTTAATGAATAATACAATCCTCGCAATTGTTATAATTCTAAGCAATCTCTTTGTATGTTATGGAGATCTTTTGGAAGATCAAAAATCTCAACTTCTAGAAGCTCACAACATTTTTAGGCAAACTGTAGCAAAAGGTCTTGTTAAAAGTCAACCGCCAGCAGCTGATATGTTGAAATTAATTTGGAGCACTGATTCCGCTTCTAAAGCACAGGGGTTAGCAGATAAATGTGCATTCTCCCATGATTCCATGAGCGATCGGGCATATGGAGATTACCAGTGGGTCGGACAAAATGTAGCAATGTTCAGTGGACAAAATATATCAAAGGGTCTAGAGCTCTGGTTTAATGAAGTTACAGGATATTCTTATACAACTGGTGCTTGCTCGGGAATATCCTGTGGACATTATACACAATTAATATGGGCAACATCAAAGGAACTTGGTTGTGGAGTGGCTAGTTGTCCATATTCGAGTTACACAATTTTATTTTTGGTCTGCAACTATGCCCCGGGTGGTAATACTAACGATGAGAAGCCATATCAAGTAGGAGATAATTGTTCTAAATGTCCAATTGGAACCGCTTGTACTGATGGACTTTGCAATTAGTTTTTCATTATTAAAATAAAAATTATGCACTGCAAAAAAAAAA
>OX_Smed_1.0.01742
CAAATAAAGTTAAGATAAAAATTTTAAAAATCAAAACTCAACAATGTATAATTAAATATTTCCTATAAAATGCGATAATAAAAGATATGACAAACAGAATTCCAAAATGCATCCAGATGGAGAAAAAGAACTTTTTTCAAAAATTGTTTTTAATAATTTTAACAAATGCACAAATTACGCAATCAAGACAAATTCCGAAACACAAATATTTTCAATGAAATTATAAAGCGAAAAACCACAATTGAATTATTATTCAATAAATAAAATCTACCAAAAAATCAAGCATTAATAAAACGAGACAAATATTTCAATAAAAATTGTGAAAAAATAGATCAATGGAAAAGTAATGCAAATCATTTCGTAAATTGCTTGCATCGACTATTGAATGATAAAAAAGATTGTCACCTGCCGACATAGCAGCTCGTCTACGGAATTGAATTTCAATTAAATATTTAACTGAGATTATCATGAGATTAAACAAGTGCAACAATAATTTCAATAATATATTTAATGATCTTTTTCTCGATCTTTGGCATCAATTCCAGCCAAATTCACCGATGCAGCATATAAATGGATAAGACTTATACCGGTTTTCACAACAGCGACGGGGAATGTTAAAACGCATATGACAAACCAGATTCCAACTGGGCCGTAAGAGAAATGACATAAATACAGCATTGAATAGAAAAGTTCATTGCCAGCACACATTGAGAATAAAACTTTTCTGTTTGTGTAATAGTGATATAAAATAAAGTTATTGCTTAAATCAACAGATTTGTGACTGTTACTTCCTTGCATTAACGATACATGCATATGCAACCAGTGACTTGCAATGTCAATAGACATACTGATTTGAAACAATATCATCCAACTTGGATAAAAATGTCCAAGAGCGACGAGTAGACACATAGTAGCACATCTATCGGTTAACATATCAAGCATTGCACCGAATTTAGTACCTTGATTCAGTAATCTTGCAGCATGACCATCAAAAGCATCCAAAAGTCCAGATAGTAAATAACAAACAGTTGTTATTACAGGATTATTAAGCATAAACCAAAATGAGATTATTGCTAAAATAATTCTTGTATAACCAATAACATTTGGAACAAAGAGAAATATGTTAGTTGACATTTTATATAGTGATTTGTAAAGAATTAATTTTACAATATACTGTTAAAAATCAATAATATAATCAAATATTGTTTACGTTAAATTAATGAAAATTAAATAATGCCTTTGTTTCATGATCCCGAAATTCCATCTAAGGAAATAGAAAATTTGACAGTGAAATTGAAACGGTTAATTGAAAATGAAAATCAAACTGATTATAAAGTTTTCGAAATTGTATTATCACGAACTCCGATTCGACAAGGATTGTTTTATTTGTTAAAAATAAAAACCGGATTGAATGAGTATATTCATGCCCAGGTATTTTTACCTAACGATGCTGGCATGGAAATGAGTATAAAAAGTGTTAAACCCGCATTTGAAGAAGATGAATTGCTTGTTTTCTTTTAGGAAATTAGAAATCGATTTGTTAATTGGTTTTGAAATGTAGAATTAGTTTGTGGAAATTTGATTATGACTTTGTTGAGTTA
>OX_Smed_1.0.01743
AAATATATATGAATAACAATTTTTAAGATCGGATTTTTCGTCAAAATCATATAATCAAAAAATGAAGTTATTCATCTCGCGTCAGTTTTGTTCATCAGTTTCAAAACCACAACATTTTAAATTGATAATAGCGGGAGGCGGAACTGGTGGTGCAAGCACAGCTCATAAATTCGTGAAAAAGTTTCCCAAAGAACAAATTGCTGTTATTGAGCCAGCTGATAATCATTATTATCAACCAATGTGGACACTAGTGGGAGCCGGCTTAAAGAACCTCGATCAAAGTAGAATTCAAATGGCAGAAGCGCTACCAAAAGACCTAACATGGATTAAAGATTACGTGCTAGAGTTTGATCCGGATTCAAATTCTGTAATCGTTAAAAATGGAAACAAATTTACTTACGATTATCTAATTGTTGCAATGGGAATGGAATTAAAATATGAATCGATTCCCGGTCTTGCAGAAGCTTTAAAAAGTGATGATCGAGTAGCATCAAACTATTCGATTAAAACCGTTCATAAAACATATAATATGTTTAAAAACTTCACAGAAGGACCTGCTTTTTTTACTTTTCCAAATACTCCTATCAAGTGTGCTGGTGCTCCTCAAAAAGTTATGTATCTATTTGATGATTATTTGAGAGAAAAAAATCTGAGAAAAAATGCGGAAATTCAATATTGTACTTCCTTACCGGCAATTTTTGGAATTAAAAAATATGCCGATAAATTAACTGAAATATGCAAAAGTCGTGATTTACAAGTAAATACAAGATGCAATCTTATCGAAGTTGATCCCATCAAACACGTGGCTACATTTGAGAATCTAGATACAAAACAAAAATTCAAAAAAGAGTACAACTTTTTACATGTTGCACCTCCGATGGCCAGCTATGATGTCATTAAAAAAAGCAAATTGAGTGATGCATCTGGTTTTGTTGCAGTAAACAAAGACACTTTACAACATGATATTTATCCAAATGTATTTGCCATAGGAGATTGTTCAAATTTACCTACTTCAAAGACAGCTGCTGCTATTGCATCTCAGCAGCATGTTCTGTATCGTAATCTCAACTCAGTTATGGAAGGTGGTCCATCTAACATTTTAAAGTATGATGGATACACTTCATGTCCTTTGATAACTAAGCATAACAAGTGTATTCTTGCTGAATTCGGTTATGATGGGAAAGTGTTAGAAACATTTCCCATTGATCAGGCTAATGAAAGTTACTCGGCATTCCTTATGAAAGCTCACTTTATGCCACAGTTGTATTGGCATGGACTTATACGTGGACGTTGGAATGGACCCACTATGATTCGAAAAATGTGTCATTTCGGAAAAACCCAATAGTTGACAATATTAATTTAACAATGTTTTTAACTGTGAACATTTATCACATAAATTTTTCATTTATTGGCTGCACAATAAAATTTCGTTCAATAAATTTGTTTAATTTGGACA
>OX_Smed_1.0.01789
CATAATATTTCTTAATTGAGATTAATAAACGACATGAATTCAATTTTGCTATTAACTGTAATTTTATTCTCTATTCTGTCGTGCTCTAGCGATACGAACGGTAGAGGATTTTGGAGAAAAGGGAAACAGTATGTCGTTTTGAACGGTACTGAATATTCAGCAGACCTGAAAGCTTCTGTCAATATTGGAACTGGCGACAAATGTATTTATTGTTCAATAACTCCGTCTAAGTCTGCCAATCAAAATTCAACATTCTACTGTCAAGACCCAATGACAACGAAAACTATAACAGGATATGTCACTTATTATTCCTTCTGTAAAGTTGATCCGAAAAAGAAAGTTTAACGTGATCAAACAATAATTTGATATTTTGAATAAATTTTATGAATTGGTGTTTTTGTTTGAATGGATCAATAAATCTTGACATTATCTAAATCTTATTGTATTGGCACTGGACCAAACCTAATGGATTGTGAAATGTTATTATTGGTGTCTGACTTTTCTAATGGGTAAGGCTTTTTATATTATTTGTCAAATAATGTCATGGATGATCTATTTTTATATTTTTGTTTAATTCTATATGTATGTTTATATATACATACATTGTTTTCATTTAAAAAAAAAAAAAAAAAATGCGA
>OX_Smed_1.0.01841
TCAAATGGCTGATATTACAGCTAATCTAGTTCAGCCACCTGATCAAGAAATTACAGCAATTAGTTTACCGAAGTTTATTAAATACTTAACACTATATGCTTTTCCATGCATGCTTAATGATGATGAAAGTAAAAGCAGAAAGGACTATGAATTATTTTTATCAGAACCTCAGAATGAAGAATGCCTAACGAAATTCATTAATGATAATCAAGTTACAACACTTACTATTCAACAAACTAAAAGAGAGGAAGAAGAAGGTTCAGAATTTGAATTTATGTTCAAAATATCTAATGAAGTCAACTTCGAATCTAACAAATCCCAAACATCAATATTTATAAAAAATAATCAAGTCATCGAGGCTGACAAAACCATTAGCTCTCAATTGCAAGTTTTAAGTTATTGTGATGGTCCACCATTTGAAACAATGCATTCTTTGGTTTGTTATGGACTTCTACCATATTTCAAATCATACATAAAGAAAATTGGAAAGGATAGCAGTTCATCGAGCGATAAAATGGTGCCAAGTGTTGAGAAAAAAATCGCAGAATTAGAAATTGGATTATTGCATCTGCAACAAAACATCGAAATTCCGGAAATAACGCTTACACCTCATCCATATGTGGCTCACATAATACAAGAGAAATTGTTGCAAAATAAAGAAGCTAGAGTATCGGATTTTGAAGACAAATTCGAGGACACTCAATTTCTCAATCAACTTCAAGCTGGTGTCAATCGTTGGATCAAAGAAATCCAAAAGGTTACAAAATTGAATCGAGATCCAAGTACTGGCACAGCACTCCAGGAGATATCATTCTGGTTGAATCTCGAACATAGTCTTGATAAAATTCAAGAAAAACGAGAATCTCTGGAAGTGGCACTGACTCTTGCAATTTTAAAACAGGCTAAGCGGTTTCATGCTACTACTAGTTTCGATACAGACACAGCTCTTTCAAGTGCTAAAATCCAAGTGAAAGATTATAATCAATTGATGAAGGATTTCCCAATCAACGACTTGCTATCAGCGAGTCAGTTGGACAAAATCAGTGAAGCTTTGCAACAGATATTTTCACATCTGAAAAAAGTCCGTGCAACCAAATATCCAGTCAATCGAATCATCAAGCTAATGGAAGCGCTGTCACGGGATCTAACAACCCAACTAATGAAAGTCATCAGTAACATGCACCTCATGAGCATGCCATACGATGAGTTCGAGAAAATTTTCACGGCCTGTCAGCAAGTTTTCAGCACGTGGGAGGACGAGTATGACAAAATGCAGAACCTTTTGCGGGATATCGCTAAAAAAAAGCGAGAAGAATTCACGAAATTCGCATGGAAAATGAACGCTACACACAAAAAGCTGCAGACGAGATTGGAAAATATTAAAAAATTCCGATACCAACATGAACAGTTACGTCAAGTTATTGTTCGAGTTCTTAAGCCGGTTACTAAAGTTGTCCCAAGTGTGGAAGCTGGTGTACCTAAAGATCAAATAACTGATAAAGGAGACAAATCAAGCACTTTTCTCCCTGAATCTGCTGACACAAGTTCTATTGACGAAGTAAACGCAGCTTATGAAATTGTCAAGGTCATAGATTGCTTGGATTTTGCAAAAGAAGAAAATGACGAGTGGGATGCAGCTATCAAACGATACGAAGAAAGAATTGATAGAGTAGAATCTAGAATTGCATCACATCTTAGAGACTTGTTAGGTCAATCTAAAAATGCTAATGAAATGTTTCGTTACTTTTCACGTTTTAACGCCCTATTTGTTCGACCTCACATTCGAGGTGCTATTGGAGAATATCAAACTCAACTAATACAAAGAGTGAAAGATGACATTGAAGCACTTCATAACAAATTCAAAGTACAATATGCTTCAAGTACAGCATGCAAAATGAGTAAAGTCAGAGATCTGCCACCGGTTTCCGGATCAATTATTTGGGTGCGTCAAATTTTGCGCCAACTCAATGCCTACATGAAGCGTGTAGAAGATGTACTCGGCAAGGATTGGGCTCAACACATTGAAGGTCAAAAATTGAAGGCCGACGGAGAAAGCTTTAAACTAAAACTAAATACCAGTGAGCTATTTGAAGAATGGTCCAAAAAAGTTGCCGAAAAATCATTATCTGTTGCCGGGTCAATATTCAATGTCGAATCAACAAGAACTGTTGTGACAGTTCGTGATAGAGAGCCGCAAAAAATTACCGTTTTAAAATTGAAGGTCAATTTTCTCCCAGATGTTATTACATTGGCCAAAGAAGTAAGAAACATGCGAGCACTAGGGTTTCGAACTCCATTATCGATCGTAAATAAAGCTCACTCAGCAAATCAACTGTATCCATTTGCAATTTCATTAATTGAAAGCGTACGAACATATGAGAGCACTTGCAGCAAAATCGAAGAACATAAAATGCAGAATATCTCTCTATTGACAGCTGGATTACGCAAAGATGTACAATTATGTATTCACGAAGGTGTGCAAATTACATGGGAATCTTATCGATTGGATCAATACGTTCAGAAATTGGCGGAATTAGTTTTCAGCTTCCAGGAAAAAGTAGATGATCTGGTTATTGTGATCAAAGAGATCGATTTTAACGTAAAAGCACTGGAAACATGTTCCTATAACAAGCAGACATTTGAAGAGATCTTAATCCGCATTCAAGAAGCTGTTGACAATATGAGCTTGCATCAGTTTTCAAATCTCGCTCAATGGGTGTCGAATTTAGATAGTTTAGTTGAACAGCGGCTCATTGTTAGATTGGAAGCGGGGTTGCTCGAATGGATAAAGGTTTTAAAGGGAGAAAATCGCGAGGACGAAGAAGATGATCAAGACACTGATCCTGATGTAAATTCAATGGCCAAGCATCGATTAGGAGGAAAGCCTCAAATCAAGAAACTGATTCACGAATTGAGAATCACAAATCAACAAATGCACTTGTATCCGAGCATTGAAGTCGCAACTCAGGATATTTTGTATCAGATGTCTTCGTGGCAGAATATCATTTTGAATCTATCGAGAATTGTTCATTCAAGATATCAAGTCGGTCTTGAAACCGAATCGGATAATCAGAAAACCTATAAAAAATTGTTATCAAGTCTACCAAATTCAGGTGAGAGTTTAGAAAATGCTTATGCAGCAGTCCACAACATTTTGAGAGATGCCAATGAATATGTGAAAACATGGACTAATTACCAATCATTATGGGATTTACAAGGAGATCAGTTATTCTCTCTAATAGCTGATGATAACACCGTATGGATGAATGTTTTGGAAGAAATTAAGAGCATGAGAAAACATTTTGACGTAGCAGAAACTCAAAAAGAATTTGGACCATTAGTAATTGCATTCGGTAAAGTGCAATCTAAAGTATCAATGAAATACGATAATTGGCATAAGGAAGTTTTAACTAAATTCGGTCAAAATATGGGAAAAATGATGACAACATTATATAATGAAGTGCAAAGAGCCCGAAACGAACTGGAGCAGCAATCAATTGATTCTGGAGGAACTAACGAATCAGTCAATTTCATTACTTACACCCAAAATATCAAACGAAAAATGAATACATGGGAAAAGCAAGCTGAAGCGTGTCGTGCTGGTCAGAACATTTTATGCCGGGATCGATTCCAGTTCCCCAATGATTGGCTAGACAGTGAAAACATTCAAGGAGAGTGGAGTGCCTTTAAAGAAATTATGCGCAGAAAGCAGGAAACAATTTCCAGTCAAGTAGCAAGTTTACAGATGAAAATCACTGAGGAAGATAAAATTGTGGAATCTAAGACAACAGAAGTGTTGGGAAATTGGGAAAAAGACAAACCAATAGCAGGAGATCTAACACCCGAAGAAGCAGTTAATATTATTCAAATCCTTGAAGGGAAATTCAATCGATTGAAAGAAGAGCGTGAGAATGTTCAAAAAGCAAAAGAAGCTCTTGAATTAACGGAAATCGGAGTTAAACCAATCAGTGAAGAGAAAGTGACAAATGCTCTTAGTGAGCTACATGATTTGAAAAATGTTTGGAATGAACTTAAAAGCATATGGGAAAAGATTCGGGACATGAAAGAGACTCCTTGGCTTTCGGTCCAACCTCGAAAACTTCGTCAAGATATCGAAAATTTAACAGCACAACTCAAAGAGTTACCGAACAGTTTTAAACAATACGCATCATTTGAGCACGTTCGCACTTTGCTAAAGATGTACATGAAGGTCAATGCATCAATTGTGGAATTGAAATCCGAAGCAATCAAAGAACGACATTGGAGAATGCTTATGAGAAAATTGAATGTCAGCTGGTCATTAAACGAACTTCAATTGGGAAAAGTGTGGGATATTGATTTAGTGAAAAATGAAGAAATAATAAGGGAAGTTTTGGCAATAGCCCAAGGTGAAAAGGCATTAGAAGAATATTTACGTCAAATCACTGAAGTTTGGAAGAATTATGTTCTGGAATTGACTAATTATCAAAGCAAAAGCAAAATTATTAAAGGCTGGGATGATTTATTCAATAAAGTCAAAGAGCACATTAACAACGTTACAAGCATGAAGGCTTCACCTTATTTCAAACAATTTGAAGAAGAAGCAACTGCATGGGAAGACAGATTAAATAAAATAAATGCTCTTTTTGATGTATGGATTGATGTTCAAAGAAGATGGATTTATTTAGATGGCATTTTTGCTGGTTCGGCTGACATCAAAGTTCTTTTACCAGTAGAGTCACAACGATTTCAAAGCGTTAGCACCGAATTCTTAGGCTTAATGAAAAAAGTTCAAAAGTCCCCACTGGTAACAGATGTGCTTAACATTGCAAATGTTCAAAGACAGTTAGAAAGATTGGCTGATTTACTTGGAAAAATTCAAAAATCATTGGGAGAATATTTAGAGAGACAAAGATCATCTTTTCCTAGATTCTATTTCGTCGGTGATGAAGATTTATTGGAAATTATTGGAAATAGTAAAGACCTGAAAAAATTACAGAAACATTTCAAAAAAATGTTTGCTGGAGTTCATTCTATTATTCTAAGTGAAGATGAAAAGGTAATATTAGGAATGATGTCAAAAGAAGGCGAAGAATTGCGATTCATATCACCAGTTTCAATAATAGAACATCCCAGGATAAATGATTGGTTAACTGCAATGGAAAAAGAAATGCGAGTATCTCTTGCTAAATATTTAAATGTAGCCGTTAAAGAAATCAGTGGCTGGAGAACCGAATCAAACATTGATAAAGATAAGTTTATGGTCTGGCTGGATAAATACCAAGCTCAGATAGTGGTTTTGGCTGCTCAAATAACGTGGTCAGAAGCAGTGGAAGCTAGTTTGGCCAGTGGAGTATCTCTGGAATCGACCATGACCGTTGTCCATAGCACCCTGAATATGCTGGCCGACACAGTTCTCTATGAGCAACCGCCAGTCAGAAGAAGGAAATTGGAACACCTGATTATCGAGTATGTCCATCAGAGAGATGTATTACGTGCGTTACACAATGACGGAGTAAGCAGCAACAAAAATTTCGATTGGATGAGTCAAATGCGTTTCTATTTCGATCCGAAACAAACCGATCCATTGCATCAGCTGAGCATCCACGTTGCTAACGCCAAATTCCATTACGGATTCGAATATCTGGGTGTGTGTGACAGACTGGTCCAAACCCCATTAACCGACAGATGTTACCTGACAATGACACAGGCTTTGGAAGCGAGATTGGGAGGATCTCCATTCGGCCCCGCAGGTACCGGCAAAACGGAATCAGTAAAATCTCTCGGTAATCAACTCGGAAGATTCGTTCTAGTGTTCAATTGCGATGAGACGTTTGATTTTCAAGCTATGGGAAGGATTTTTGTCGGTCTCTGTCAAGTTGGCGCGTGGGGATGCTTCGACGAATTCAACCGATTGGAAGAGAGAATGTTGTCTGCGGTTTCCCAGCAAATCCAAGGAATCCAAGAGGCACTCAGAGAGCTGATGGTATCAAAGAAAGACTCAATCAATGTGGAATTGCTTGGCAAACAGGTCCATGTGAATCCCGACATGGCAATATTTATCACAATGAATCCCGGATACGCAGGACGGTCTAATCTGCCGGATAATCTGAAAAAACTGTTCCGTTCATTGGCAATGACTCAACCGGATCGACAACTCATCGCACAGGTCATGCTCTATTCCCAGGGATTCAGAACTGCTGAAGTTCTTGCTGGAAAAGTCGTACCGTTTTTCAAACTCTGTGATGAACAGCTGTCACCCCAGTCGCATTACGATTTCGGTTTGCGGGCGCTGAAAAGTGTTTTAGTGTCAGCTGGCAACGTGAAAAGAGATAGAATTAAACAGGAGAAAGAAAAGATAGTCGCACGAGGTGAAGAAATCAATGAAACCGCTATCGCAGAACAATTACCGGAACAAGAGATCCTTATCCAATCTGTCATGGAAACGATGGTTCCCAAACTGATAGCCGATGATATTCCACTATTGTACTCTCTATTGACCGACGTGTTTCCCGGAGTTGAATACCGCCAAGCGGAAATGAAACGATTGCGAGAAGAACTGAGAAAAGTATCAGAAAATAAGTTCCTAGTTTACAGTGACGAGCCAAATACCGCGGGATATTTATGGGTGGAAAAGGTTCTGCAGCTCTATCAAATCACAACAATCCATCACGGACTGATGATGGTTGGGCCTTCAGGAAGCGGTAAAACCATGGCATGCCGTGTGCTGTTGCAGGCGCTGGAAAACATAGACGGAATAGAGGGAGTAGCACACATTATCGATCCGAAATCCATCAGCAAAGACTCACTTTACGGATACATGGACCCCAACACCCGGGAATGGACTGATGGGTTATTTACACATATTCTTCGACGAATTATCGACAGTGTTCGTGGAGAAAGCAACAAACGCCAGTGGATCGTATTCGATGGGGACGTAGATCCGGAATGGGTGGAAAATTTGAACTCTGTGCTCGATGACAACAAACTGTTGACACTGCCAAATGGAGAGCGATTGGCAATTCCACCAAATGTCAGGATTATGTTCGAGGTGCAGGATTTGAAATATGCCACTCTGGCAACGGTTTCTCGCTGTGGAATGGTCTGGTTCAGTGAAGAAGTTTTAACTACCGGAATGATTTTGACACATTTCCTGAATGAATTGAAAAAAGTCCAAGTTATGGAAGGAGAAGAAGATTTCTCCGTTAACCAAGGCGATACCGGTGCAGACGCAGACTCAAAGATATCGAGCTCTCCAATTATCCAGTTACAAACTCAAGTCTCATCGATTTTAGCACCTTTCTTCACGGAAGATGGACTGATTGCCAAATGCTTAGACTACAGCACAACTCTTGAACATATTATGGATTTTACGAGATTGCGAGCTCTAACTAGTCTGTTTTCAATGATCAAACAATCCATTAGAAACATGATTGAATATAATCAAAGCCATTCGGATTTCCCATTGAATAATGAACAAATCGAAAACTATGTCGCGAAATCACTCATTTCATCGGTAGTGTGGAGCATGAGTGGAGATAGTAAATTAAAAGTCCGAGAACAATTGAGTCAATATATTAAGAACATCAGCACGGTAGATCTTCCAACTGTGGGAGGAATTAAAAACATAATCGATTTTGAAGTGAATATACAAGGCACTTGGGTGGCATGGTCGAATAAGGTACCTCAAATCGAGGTGGAAACTCATAAAATCACAGCAACAGACGTTGTAGTACCGACAATGGATACCGTTCGTCATGAGGCACTGTTGTACACATGGTTAGCTGAACATAGACCGGTGCTTTTGTGTGGGCCTCCTGGATCTGGAAAAACCATGACATTGTTCAGCGCACTGAGATGCTTACCGGACATGGAAGTCGTCGGACTCAACTTCAGTAGTGCTACTACTCCGGAATTAATGCTGAAAACATTCGATCAATACTGTGAATATCGAAAAACACCGAATGGAATCGTTCTGGCACCTCAACAACTGAATAAATGGTTGATATTTTTCTGCGATGAAATCAATTTGCCCGACATGGATAAATATGGAACCCAGAGAGTTATAAGCTTCCTGAGACAAATGGTTGAACATCATGGATTCTATCGCATTACCGATATGCAGTGGGTGAGCTTTGAACGCATTCAATTTGTTGGCGCATGTAATCCGCCGACTGATCCCGGCAGGAAGCCGTTATCTCATCGATTCCTGAGACACGTGCCCGTGGTTTATGTCGATTATCCCGGAGAAACGTCTTTGAAACAGATCTATTCGACATTTAATCGGGCTATGTTACGAATGCTACCGTCGTTGAGGGGATATGCTGATACATTGACAAATGCTATGGTGGAATTCTTCTTGAAAACCCAGGAACGATTTACCCATGACATGCAGCCTCATTACATTTATAGCCCCAGAGAAATGACAAGATGGGTTAGAGGTATTCACGAGGCTTTGAAACCACTGGAATCGTTATCAGTAGAGGGCCTTGTAAGGATTTGGGCCCATGAAGCCTTGCGTCTATTCCAGGACAGACTCGTTGAAGAAGATGAAAGACATTGGACTGATGACAATATAAATGAAGTTGCTTTGAAACATTTCCCAAATATCAATAAAGAAGAAGCATTGAAACGACCCATTTTATACAGTAATTGGTTGAGTAAGGACTACAGCGCTGTCACTCAAGAAGAATTACGAGATTACGTGAAAGCCAGATTGAAAGTATTTTATGAAGAAGAATTAGACGTGCCGTTGGTGTTGTTCAATCAAGTGCTGGATCATGTTTTGAGAATCGATCGAGTATTTCGCCAACCACAAGGCCATTTGCTATTGATTGGAGTTAGTGGAGCAGGAAAAACAACCTTATCCCGATTTGTTTCTTGGATTAATGGACTGAGTGTTTTCCAAGTAAAAGTTCATAATAAATACACAGCTGAAGATTTCGACGAAGATCTAAGAAATGTTCTAAGACGCTCTGGTTGCAAAGGAGAAAAAATCACATTCATAATGGATGAATCTAATGTCATGGATTCGAGTTTCCTGGAAAGGATGAATACTCTTCTGGCAAACGGAGAGGTTCCTGGATTATTTGAAGGCGATGAATTGACTACCCTAATGACACAATGCAAAGAAGGAGCCATTCGAGAGGGATTAATGATTGATTCACAAGAGGAATTATATAAATGGTTCACTCAACAAATTTGCCGAAATTTGCATGTCGTTTTTACAATGAATCCGTCTGCTGATGGGCTAAAAGACAAAGCGAGTACATCGCCTGCTTTATTCAATCGTTGCGTATTAAATTGGTTCGGAGATTGGTCGTTAGAAGCCTATTTTCAGGTTGGAAAGGAATTCACAAATCGTTTGGATCTCGAAAGAACGGATTATAAAGTACCAGATACTCTTCCATGTATTGCTGAAGGATTATTACCACAAAACCCAATTTATCGAGACGTTGTTGTTAATGCTCTGGTTTTCGTGCACCAAACTATGCATCAAGCAAACGTTCGTGTTCAAAAGCGAGGAGGTCGAACAGCTGCTATTACTCCGAGACATTATTTGGATCTTATTGCTCATTACATGAAATTATCTGCTGAAAAACGCGCGGATTTAGAGGAACAACAATTGCATTTAAATAATGGCTTAAAGAAAATTGAACAAACTGTGGATCAAGTAGAAGTGATGCAAAGATCATTAACAAAGAAAAGACAAGAGTTGGAAAATATGAATGAAGCTGCTAATGCAAAACTGAAACAGATGGTTCAAGATCAACAAGAAGCAGAACAAAAAAAAACAACAGGACAAGCTTTAAAAGAAGAATTAGCTAAACAAGAACAATTTGTAAATGAAAAGCAAAAGACAGTCAAACAAGAATTGGATCAAGTCGAACCTACCGTTAATGAAGCAAAACAAGCCGTGCAAAATATCCGCAAAAAAGATATTCAGGAAATAAAAGCCATGAAAAATCCACCAAATGCCGTGAAAATGGCAGTTGAGTCTATTTGCTTATTGTTAGGAGAGAAAACCACAGATTGGCAATCCATTTTAAAAGTAATCATAAAAGACACATTTGTGACAAGCATTCTTAATTTCAATACCGACGATGTTTCGTAAGTAAAATCGGTTTTTAAAATTTTTAAATATTGAAATTTATAGTGACAACACTCGAGAAACGATGAAAAAGAAATATCTGAGTAATCCAGATTATAATTTTGAAAAAGTTAACAAAGCCAGTAATGCTTGTGGTCCAATGGTAAAATGGGTTTTAGCTCAGATAAGTTATGCTGACATTTTGAAACGAGTCGAACCTCTAAGAAATGAATTAACGGAATTGAGCGATGCGGCAGAACAGAACAGGAAAAAATCTCAAGAAACTGAAGATTTAATTGCTCAACTAGAAAAGAGTATTGCTAAATACACTGAAGAATATGCAACCTTAATCAGTCAAGCTCAAACAATAAAATCGGATTTAGCGTCTGTTGAAAGCAAAGTTGGAAGATCTGTAGCTTTATTAGGGTCGCTTAGTTCTGAGAGAACTCGATGGGATAGTGGTTCGGAAACCTTCAAAGCACAGATGGCAACAATTAATGGCGATTGTTTATTATCAAGCGCTTTTATGGCTTATGGAGGATATTTTGATCAGCACATGAGAACTAGTTTATTCAATACATGGTGTCATCATTTATCTGAAGCTGACATTCTATTCAGATCTGATTTAGCTCGTGTTGAATATTTATCAAATCCAGATGATCGCCTTAGGTGGCAAGCAAATTCTCTTCCCGCTGATGACTTGTGTGTAGAAAATGCGATAATCCTTCGTAGGTACAACAGATATCCATTGATCATTGATCCCAGTGGTCAGGCAACCACTTTCTTATTGAATGAATATAAAGAGAAAAAAATAACTAAAACATCCTTTTTAGATGACAGCTTTAGAAAAACACTTGAATCAGCTTTACGATTTGGAACTCCATTACTTGTGCAAGATGTTGAATCTTATGATCCAATATTGAATCCGGTTCTTAATAGAGAAGTGCGAAGAACTGGTGGTCGAACTTTGATAACTTTAGGAGATCAAGATATTGATTTGTCACCAACGTTCACTATATTTTTGTCTACTAGAGATCCATCTGTGGAATTTGCTCCAGATATTTGTTCTCGTGTCACATTTGTTAATTTTACCGTAACTAGAAGTAGTTTGCAAAATCAATGTCTAAATGCAGTTTTGAAAATCGAACGTCCCGATATTGATCAAAAACGATCTGATCTGCTGAAAGCACAAGGAGAATTTCAATTGAAACTAAGACATTTAGAAAAGGATTTGCTTCAATCTTTGAATGAAGCACAAGGAAATCTGTTAGAAAACGATAAAATAATTGCTAGATTAGAAACATTGAAGCGTGAAGCTGCAGATGTGGCTAAAAAAGTAGAAGAAACAGATGTCGTGATGCAGGAAGTTGAAAGTGTCTCAACAGAATATGTTCCATTGGCACAATCGTGTTCTAATATCTATTTCACACTCGAAGCAATGAATCAAATTCATTTCCTTTATCAATATTCGTTACAATTAATGCTGGATATTTTCTCATCGGTTCTAATTAACAATCCTGAGCTTGCCAATGTTAAAGCTGCATCTGACAGACTGAAAATAATTACCAAAAACCTCTTTCAAGTTACATATAATCGCCTAGCAAGGGGAATGCTTCATGAAGATCAAATTACATTCGCGACAATTTTAGCTCGAATATTTCTCAAAGGAAGTACACCAATCGGATTTTTAGAAAATGAATTTCAGCATTTCCTAAGAAGTCAAGAAGCAACTATTACATCATCGGATAGTAATAAACAAGATAATCTAGGACTCACTTTGCATCAAGATCAAATTGATTCTGTTAAACGATTAAAGAAATTGAAAGTGTTTGCTAAAATAGAGGAGAAAGTTAAATCGACAAAAGACATAAAGAATTGGACACTGACTGTGACACCGGAAAGTAATGTTCCAGAATTGTGGGTCGATGATAATAATTACAACGATGAAAAGTTATCCAAAATAGCAAAGGGCATGTACAATCTATTAATAATACAGGCAATAAGACCAGATAGATTGTTGGCCAGCACTCAGAAATTCATTGCCTCTGTCCTTGGGGATACATTCACTGAATCTGTAAGGGGCACATTGGATCTAGCTAGTATTGTTGAAGTTGAAGTTACAGCTTGTGTGCCGATTCTTCTGTGCGCAGTTCAAGGATATGATCCCAGTGGAAGAGTTGAAGATTTAGCTTCGGAACAAGGCAAACAACTCACCGGAATAGCTATTGGATCCGCTGAAGGCTTCAGTCAAGCAGAGAAAGCCATTAATTCAGCCGCTAAAACCGGGAAATGGGTAATGCTGAAAAATGTACACCTGGCAACTTCTTGGTTGGTTTCATTGGAGAAAAAAATTCATTCCCTACAAGCACACCCGAATTTCAGACTGTTCCTGACAATGGAAATCACTCCAAAGCTACCTGTCAATCTATTGAGAGCTGGGAGAGTTTTAGTATTTGAACCTCCACCGGGAATAAAAGCCAACTTATTGAGAACCTTATCATCGATTAATAATCAACGAATGTCAAAGGAACCAGTTGAAAGATCACGGCTATATTTCTTATTGGCCTGGTTAAACGCAATCGTACAAGAAAGGCTGAGATATGTTCCCCTAGGTTATTCTAAAAAATATGAATTCGGTGAAAGTGATTTCAAGTGTGCTCTCGATACCATTGACACATGGGTTGACGGCGCTGCTATGGGTAGAACCAATTTGCCACCGGAGAAAATCCCATGGGTTGCCCTTCAAACATTGCTCGGCTCTTGTATTTATGGTGGAAAGATCGATAATGCTTTCGATCAAAGGCTACTGAATTCTTTCCTAGGATATTTGTTTACTGAAAAATGCTTCGACCACAATTTTGCCCTGGTCTCTGATGCTGATGACGGAAGCAATATTGCATTCCCAGAATCCACTAAGCATACTGACATTTTACAATGGGTTCACAAATTGCCGGATTTGCAAACACCTTCGTGGCTGGGATTGCCGAATTCTGCTGAGAAAGTTTTGTTGACTAACTTAGCTGCAAGATTAAAAAAAGATGTTTTAACCCTGGTTGCTACCGACGAAGCAGCAACAGAGGACGCTAAACAAGAAAAAGGACAATCATTAATTGGAAATATTCTGAAAATGCAACAGTCATTGGAAGATGACGAAGAATTAGTAGTTGGACAGTCGAAAACAAAACGAACAATTGAAGTTGGGGATGGTCGACCTGCTTGGATGCGACAATTATATCAAAGCACTCAAACATGGCTACAAATATTACCGAAATCTGTAACACCTCTTCAACGAACCATCGAAAATATAAAAGATCCTATGTATCGATGTTTTGAAAGAGAAGTTAATTCGGGATGTAATTTATTAGCCTCTGTTCGAAAAGATCTTGAAGACGTTGCTGAAGTCTGTAAAGGAGCCAAGAAACCGACCAATCATCATAGATCGATGATGGCTGATCTTGCTAAAGGCATTATCCCGAAAATGTGGATCCGATACGCTATTCCACCCGGACTTACGGTTATCCAATGGATCCAAGACTTTGCTGACCGAATAAAACAGCTGTTACACATAAGTGACACCGCGGCAAAAAGTGGAGTAATTGCTCTCCGAAGCATTCAAGTGTGGCTCGGCGGACTGTTTATGGCTGAAGCTTACATAACCGCTACCCGACAATCCGTTGCTCAGAATAACAAATGGGCACTGGAGGAACTGTTCCTTGACGTGGAATTGGGTGAAGGAAAGGTGGATTCAAATACATGCGTAATCACTGGGTTACGATTGATGGGCAGTGAAATCGTCGATCCAAGAACTCTGAAATTGAGTACATTGATTTATAAAGATATCGATATTTGTCGTTTGAAATGGATCAGGTTAGTTGATCCATATATAATATTATTTCAATGCTGTTTCCAGGGTGGAGAAATCTCAGCAACTTGAAGGAAGCTCTGCTAAAGATAAAGTCTGCTTACCGATTTATTTGAACGCAGCCCGGTCAACTGTGCTGTTTACTCTCTATTTTAGCACGACGGATTCCAGTTATGATTTTTATAAGAGAGGAGTGGCAATTTTGTCTTCGTCATTAGGATGATCGGAATTATATTTAATTTGTGTTAACTGCATTGGACTTATTATTATTAATATATATTTGAATGTGC
>OX_Smed_1.0.01850
TAAAACATGAGTACTATTTTGTTTCTGTTAATTGCTACGATAGCTTTTGAAAAAATCAGAGCTGAAGAAATCTGCGAAGACAAGCCAAATATGCATTGCGACGACTGGAAACGGAGCGGGTTCTGTGAAAGAGACCGGGAGAGCTTGAAAATATATTGCCCAAAAACCTGTGGATTTTGCAAAACTGACAAAGAAGACGCAAAATGCATAGATAACAATGTTAATTGCCAAATGTGGGCCGACCGAGGAGAGTGCGGAATCAATCCCGAAGGAATGCTTGAAACTTGTAAAAAGAGTTGCAATCAATGTGGAAATCCAGGAAAATGCAGCGATTATAGAAAAGATTGCCCGAAATTCGCTAAGGAGGGACAGTGCGAGAAGAACTTTAGTTTTATGCAAAAGAATTGTAAACTTAGTTGCAACGCATGTCAGGATATAGGAGACGGAGATAATTCAAACCCAAACTGCCGAAACGAAAACGAAAGCTGTGACATTTGGGCAGAACGCGGTGAATGTGCTTCAAATCCAGGATTTATGCTTAGATCTTGTAAAAAAGCTTGCAACGTTTGTGGAAAGGAAAATCAATGCGTTGATTATCGAAAACGATGCCCGATAATGGCAAAATACGGTCTCTGTGAAACTGAACCGAGTTACATGATGCAAAACTGTAAAGAAAGCTGTGGAGTTTGTGACGGCTCGAGTAAAAACCGACCCTGCATTGATGCGAATCGAGATTGTCCGGCTTGGGCGGCTTCAGATGAATGCGAGGGAAATCCAGCATGGATGCTATTCAACTGCAAAAAGTCATGCAACCATTGCAGGGATGCCAGACTTGAAAGCGTGAATGATCCAAATTGCAAAGATTTACAAATTCATTGTCTTTATTGGGCCAACGCTGGAGAATGTCAACTGAATGAGGGTTGGGCAAAAGAGAATTGTCCGTTTAGTTGTCAGTATTGTGGCGGATGTCGAGATTTAATTCAGAACTGTGATAAATTCGTTGCACAAGGATATTGCAAAACCAATGAAGTATACATGAATCAGTCATGCAAAAAATCATGTGGATTTTGTAAATAATCACAAAATAATAAATAAATAAATTTATTAATAATTCGAAAAAAAAAAAAAAAAAAAAAAA
>OX_Smed_1.0.01853
TTGAAATTTTTCTTGTCACAATTCTTTGAACGATTTTACGTTCTATGAACACATCAAAAATCCCAGAAAAATCTATGAATTTCAATGGGCCCCTCTGGTTGATTCATGTTTTCATTTTTATCTCATTAGTTGCCATTCTCATTACTTCTTATGTTCATTACAAAATGGAATTGAAACGAAAACATCGAAAACATTTCCAGACGCTTTTGAAGTCTCGAAAAAATCGCTGCACTTTGAATCGTGTGGGAATTGAAAAGTTATGGGACACAAATTCTGACCAGAATTCTGAGGTGCCAGCTTCGCTCGATCAAAATGGTGCAGTCTCACCTATCAGAAATACCTCGTCAGACATTTATCCGGACAAAGACGCAATTTTCCAAAGTCGCGAAAATGGAATCGTCAATGGACCTCGAGTGAAGCCAACTATTAAGACTCAGAAAACCAACCAAAGAATATCCATGTTTCTCAGGAAATAATCTCCAATGATTCCTCATCAAATTCCTCAAAAGAAAATAATTTGAAATTTTTTTTTTAATTCTTGAGATTTATTTTAATAAAATATAAAAATTATTTTTTATTATTATTTATAAACTATGAATTTTTTTCTTTTC
>OX_Smed_1.0.01868
TAATATCTGAATTTTTGAACCAATAAGATTTGAACACACCGAATTAAATTATCAACCTATTAATTTCAAATTACACTTATTATACGTATACTTAGGAACATTGATTTTGTTTCAATGTCAATCATAAATAAGCGGTTTACTTTGATATCCATTTTACTTTTTAATCTTTATATAGAAGGTTTGCATTCATTGTTTATTTATAAGTTACTTCAAAAATCTTAGAATCTGTTACCTCTGATCCTGGAGACGTTGACAAGTATCTTCAAACTGGGACACGGTTACTAGCAGCTGGACAATTATTAGATGCCCTTGTGCAATATGATAAGGCAGTCGAAGGAGATCCAAACAATTATTTGATATATTACCGCAGAGCTACAGTGTTTTTAGCTATGGGAAAAACTAAATCAGCCATTGAAGATTTAAGTAATTCGTTATTATTAAAGCCAAATTTTATTCCGGTAGCTTATTTTATGGCTCAATGTACTTTAACTCATCATTGTGTTTTAGGCAAGAACACAAAGAGCCAACTTATATTTAAAACAAGGGAAATTATCAGAGGCAAAAGAAGATATTAATTTACTGCTTCAGCACAAACCAGAGGACGTTGAAGCCCAGAAAATGCTAGTAAACATCGGTGAAATTGCTGAGGCTATTGAAATGGCCAAGACATACTATGAAAATAATCGGTTCGAAGATGCCATTGGATATCTAAACAAAGTCATGGAAACCACAACTCTCAGTGAATATTTGCGTGAAATGCGAGCAAATAGCTACTTGAAGTCCGGTGACAATCAAAAGGCAATAAATGACTTTAGGTACGCAGTTAAATTGTCCAATGATGACAGAGATGGCATTTTGCGATTGAGTAAATTGCTGTATGAAACCGGCAACGCAGATCAGTCATTGGTGGAAATTCGAGAGTGTCTTAAACTCGATCCCGATCATAAAGACTGTTTTAAGCATTATAAATTCATTAAAAAACTTGTCAAATTGATCAACTCCATTCAAGACGCAGCCAAAGACAAGCGATATAACGACTGTATTACTAAAGCTGAAAAATTGAAAAAATCTGAGCCATTTTATCAATCCTTCGCATATCAATATCTATGCAATTGCCATAGCAAGGTCAGTGAAGCGAAAACCGCTATCGAAGTGTGTGAAGCTGCACATGCGAATGAGCCTCAGAATTGGGATGTAATCTGTGATTTAGCGGAAGCATTTATAGCCGATGAAAATTACGATTCAGCGATTAGCTACTATCAGAAAGTTCTTGAATCAGACAATAATAATCAGCGAGCAAAAGAGGGAATGAAAAGAGCTCAGAAATTGCTGAAAAATTCTAAAAAAAGAAATTATTACAAAATATTAAATGTTCACAGAACTGCAACCAAAAAAGAAATTCTCAAAGCATACCGGAAGCTAGCAGCCGAATATCATCCTGATCGTAATAGAGGTGATAACAAAAAAGCAGCAGAAAGAAAATTTATCGACATTTCTGACGCAAAAGATGTTTTAACCGATGCTGAGAAGCGCCAAAAATATGACAATGGTGAAGATCCATTAGATCCAGAACAGCAACATCAAGGTCCAACAGGGAATCCATTTGGTGGATTCACATTCCATAACTTTAATCCCTTTGAAGATGGGGGATTTGAATTTCATTTTGGCTGATAAATATCAAATAAATACTTTTATTATCTTATTTTTTGTGCCTAAAATAAAAAATTAAAAATCAGTCGGATCAAATCATATTTCTCTTGTTTTCAACTATTTTTTTTGAAAATAAATCAGTTACTGTTTGCTTGATTAATTATAAATTTTTCCGATTTCCACACGAAATTGCTTTGAATTTATAAGAATTGTGATCTGTCTATATTCGTTATATTGTTAATAAACAACACAATACGAAGAGATTAATTTTTAATTAATTTGAAAAATGACCCGCAGTAGATAANCGTTTGGCATCACTGCTATAACATATAGAATTTATCTGATTCGTCGTGAGTCTATGCCAGCCAAAAATTTATAATCACAACTTTTGAACCAAATATTATTTACTGATAACACATTAACAGATGAAAAAAGTTATTAATAACTTCATTCAGTTTTTGACTAGTCACATGTGCTACGACTATAAATTCAGACTCCAAAGATGAAAAATCTGTAGATAATCTTTATATTCTAGTAAGTTTTTGATTGCTAACTAACATTTAGACCAGCGGTGTGCAACTTTGGTCGTTTGAGCCATTTAGAAAATTTTCAGAATCACTACGAGTCAGCATAAGAAATACACAAAATAATGAAATATAACTTTGATTTTAATTCATTATTCTGTATTCCGAATTTATTCCGATATTTGACAAATTTATTGGAAATAATTAAAACATAATTTGATACTAAGTCGCAAGAGTTTTATTTAAAACTAAGTTTATAAGAAGGACAAGATTATCAAACGGAAACCAAATAAGCTTCATTTTAACTATACAGTGAAACCTCCATATAAAGTACACCTTATTTACACATTTTGTTAATCTTAGATTTTGGTTGAANCTCTTCATTGAATTTTNTCGGATCTATGGTAGTTTCTTCATCATCAATAATATCTAATACGTCTCTTGGTATACATTTTCCATTACCATTAGGTGGCAAATACTTCACGTCAGAATAATCAAGATCTTTTGAACTGTCTTTTTCAAGATGATTTGAGGGAAAACTTGAATTATTAGTATAAGATCGAAGGTACGGCTTAATCGTTTCATTTTCTATCAGTTCTTCATCTCGATTATATCCTTTGGCAATTTCCAATTTCTCGATTTGATAAGATTTTCCTTGGCCCTTCAAAGTGAATTTCACCAATAGAAATATAAACATGACAATTAATATAAGAGCGATTACGAGAAAGATGATCCACGTATAACTCGCCTCAACAATTACTGGTTCCCAATCCAGTTTAATTTCCGATGAAAAACTTGTAGCATAAATAATTCTATTTTCCTGTTTCAGTTCGTCTTCACTCTTATTTTCCGATCCCGGATACAACAATCTGACTCGGCAGATTAATTTGGTATCTTTCAGCATTAATTTCACCATTGTATCTAATTTAGTGTTGTTTGAAATTACAGGATTCAGATTAAGTCCTTTTGTATCATCCATGAAATATAAATTATAATGCGGCAAAACATCCAATCGCTGATCATTTGCGAACCAGAACTTTTGGACAAAAATCTCTCGTGTCGTATAATAATCAGTATTCAATTCGCATCGAACCAAAAAAAAAAAAAAACCANNTATTTTTTATTCACGTTAAGGATGTTTTGAAAGAATTTCATTGAACTCAAGCTTTGATATGAAATAAAAGACTGTTAATATAATAATCATTAGAAATACTCGTACAAAATGTCCAGCTCCNAAGTCNNNNNGAANNCNNATGNNNTNNGTNNNNNNNNATAGNNNTNNATGNAGNNTNNAGNNNANNANCNNNNCNNNNGNNNACNANCNAANNANNCANTCTTNNNANNNTTCNNTCNATNANNNNNNCTNNNNAANNTNNCNNNGANATCNNNNNNNTCNAANNCNNNNANNNTNNNNGNNTATNCANANNANGNNANTNNNCNNNAAATTNNTTNACNNTGNCNTNTCNNCANCNANTNNNNNNATNNNAGNNNNAANNANNAANTNTNNNNANCANNNAAANNNTNGNGTNANAAAANNNNNNCNAANNNNATNCNNNNNAANCNTNGGNANNANTNNNNANNNNGANNNNTNCAANNNNNANCANNCAANTNTCANNNNNGNANAAATNGNANNNNTGANNGANNNTNNNNNNNNNNNCNNNNNNNAAAAANTNNCNCANAANNGANTNNNCNNNNNNANTNNNGNTNANNAANTNANNNNTNAANNANNNNNGANNNANGANNNNCNNCAANAANCNNNNNACNNCANGNTANNTNAAAGAACAGTTNNTTTCATTTTTTCAACCNNCNGATAACNAANTTNGCNNTGAAATTATTNGGAANTAAAAANGCANTNANTNAAGAAAANNNANGNCAACANNAAGNNGNAAAATGGATTATTCATCCTTGCAGNANNTTCAGATTNTANTGGGATNTGNTNATGNTNNTANTGNTNATNGCNAATCTTATNATTCTNCCTGTNGNTANTTTCTTTNTTNANTGANNANCNTNAGNNTNCANTGGNTTNTNTTCAANTGNNNCTCNGANACNNTNTTCCTNNNNGANATNNNNGTNAATTTCAGAACAGGAATTTTGTTAACGGACAAATCAGATGAAATTATTCTCAATCCAAAAATTATTGCTCGTAATTACCTTAGGTCGTGGTTTTTCCTCGACCTCATCAGTTCCATACCTCTTGATTACATATTCCTTGCCGTNAATAGGGGCGAAAATTACCATCATTTCGTATATGCCGGAAAGACTCTTCGAATATTACGATTAGCCAAACTGTTGAGTATGTTAAGATTATTGCGTTTATCAAGGCTTGTTAGATACGTCAGTCAATGGGAAGAGTTTTTGAACATAGCCAGTAAATTTATTGGAATTTGCAAGCTGGTGCTTTTGATGCTGCTTCTTGGACACTGGAACGCTTGTATTCAATTCCTCATTCCGGTGCTTATGGAATTCCCGACCGAGTCTTGGGTTGTCAAATGCAAATTACAGCATTCATATTGGTTTGAACAGTACACTTGGTCACTATTTAAAGCAATGTCTCACATGTTGAGCATTGGTTATGGACGGTTTCCTCCGACGAGTATTTCTGAAGCTTGGATTACTATAATAAGCATGATGACTGGCGCCACTTGTTATGCATTATTTGTTGGTCACGCTGCTGCATTAATTCAATCGTTTGACACCTCCAAGCGACTTTACAGGGAAAAGTTCAAACAAGTGGAAGAATACATGACATATCGCAAGCTCCCGCGAGCACTGCGTCAACGTATCGCGAACTATTACGAGCACAGATATCAGGGTAAAATGTTCAACGAGGACCAGATTTTGACAGAATTGAATGAATGCCTGAGAGAGCAAGTTATTAATTATAATTGTCGAGCCTTGGTAGCTGCGGTGCCATTTTTTACATACGCAGATCAATCTTTCGTGTCAGAAGTTGTCAGAAGTCGTTTCTAAACTAATGTACGAAGTGTTTCAGCCTGGGGATTTAATTATCAAGGAAGGAACAATTGGGACGAAAATGTATTTCATTCAGGAAGGAATCGTTGATATTATTACTAAAGATGGAGAGGTTGTAACAAGTCTTTCGGATGGAAGTTATTTCGGAGAAATATGTCTTTTAACAAACGCTAAACGATGTGCCACAGTTCGGGCCGAGGTCTATTGCAGTTTGTATTCTCTTGATAGTGAACAATTTAAGGCTGTGCTAGAAAATTATCCTTTAATGCGAAGAACAATGGAAAGTGTTGCTGCTGAAAGACTCTCTAAAATTGGGTGTAATCCAGACATCATTACAAATCGAGAAGACTTTAAAGATGACTTAGACATGGTGAAAGAAATTGTCAGCTCAGTTAGTCCAATGGTTAGTGATGATGAAAATGACAACGCAGAAGACAATGGAAATGATAAATCTTTCAATGGTTCACTAAAGAAACCAAAGGAATCTCGACGAAAATCAGTTGTCAAATTGGGTCTTCATAAATTGGGTCTCATTAAATCCAAATCCAATAATTCGCTAGTTGAAAAGAAAGACAATCCAAATTCTAATGTAATAACTCCGAAAAAAGAAAAACATTTAGATATTGAAAAGGAAAAAGCAAAATCGCTTAGTAAAGAGTCACTGAATCTTTTAGTGCGATCTCCAGACGGCCTGAAAAATACTCATTTCAAGATCTCCTTTGATATGGCATAAGGAATGAAGATTTAATTTTGTAATCTGTCGTCATTTTTATCTAATTTTGCTCATAGATGTGATGCTTGGTGAATATTTGAACAATTTGTTCTTTCATGCAGCACTTGTATTTAGTTTAGATTAATTTATCTCTAGAAACTTTAGTGTAGTGAGAA
>OX_Smed_1.0.01887
GATTTGTTTACTCAATTGATGCGAATAATATATTTTTGTAGATTTGTTTACTTTTTATCAATTCTTGGATGGTTCCGGATATCGAGGCAAGCAAGTGCCATGATAATTGTAGAAATAACTATAATACTTGCATTAGAGCATGCAATTTGAGGAAACCCCCAAGTCGAAACTGTTTCTCAGATTGTATAAGATATAATACCAATTGTTTACTGTTTTGTTAAAAATTCAGCAATTTAATGTTGATTTTAAAATAAAATTATTATTTTAAAAAAAAAAAAAAAAAAAATGCGA
>OX_Smed_1.0.01902
CAAACAATTCTTTTGTTTAACACGAGACATATTTTGAAAATTTTATTTAGTACGTGATTTCAACAAAAAATGAATCTAAGTAAAAAATTGTCCGTTGATAAACTTGACTTAGCTAACAAACGAGTTCTGATTCGAGTGGATTTCAATGTGCCTATGAAAGATGGGAAAATTACTAATAATCAAAGATTGGTTGCAGCAATGCCTACAATTAAATATGCATTGGAAAAAAATGCTAAATCTGTTGTTCTCATGAGCCATCTTGGTAGACCAGATGGCACTCCAAACAAAAAATATTCTCTTGAACCAGTTGCAGCTGAAGTGTCAAAGCTTTTGGGAAAGGATGTTAAATTCCTACACGATTGTGTCGGAGACGCAGTAATTTCTGCTTGCAAAAATCCTGCTCACGGAAGTATATTTTTGCTCGAAAATCTTCGATTCCACGTCGAAGAAGAAGGAAAAGGAGTCGATGCAAGTGGAAATAAAATTAAAGCATCTGCTGAAGAAGTTAAAAAGTTCAGTGAATGTTTGACATCATTGGGTGACGTCTACGTCAATGATGCTTTTGGAACAGCTCACAGAGCTCACGCTTCTATGGTAGGATGTTCATTACCTCAAAAAGCTTCAGGATTTTTATTGAAGACTGAGTTGACTTATTTTGCAAAGGCTTTAGAAAATCCAGCTAGACCATTTTTAGCTATTATTGGAGGAGCTAAAGTCAGCGATAAAATCCTGCTGATTAAAAACATGTTAAACATTGTCGACGAACTTATAATCACTGGCGGTATGGCATTTACATTTTTGAAGGTTCTCAACAACATGGAGATTGGAAACAGTTTATTTGACGAGGCTGGCTCTAAAATTGTCCAGGAAATTATTAACAAAGCCAAAGAAAAAAATGTCAAAATTCATTTACCGGTCGATTTTGTTACTGGGGATAAATTTGATGAGCATGCCAAAGTCGGTCATGCTACATTAGCCACCGGAGTGCCAGTAGGATCAATGGGATTGGATTGTGGCAAAGAGACGATGAAAGAGTTCTGCAGTGCTATTCATAGAGCTAAAACTATCGTTTGGAATGGACCAATGGGAGTGTTTGAATTTGAAAACTTTTGCCATGGAACCAAAGCAGCTATGGATGCCGTTGTGGACGTCACTAAAGCGGGAGCGACAACAATTATCGGAGGAGGTGACACGGCTACATGCTGTGCTAAATGGGGCACCGAGGACAAGGTGAGCCATGTCAGCACCGGAGGAGGAGCCAGTTTGGAGTTGTTGGAGGGAAAGATTCTTCCCGGAGTGGCTGCTTTGTCAGATTTGTAAAAAATCGATATTATTAGACACTAGAATAGGATTTTTCCCTATATTTTTTGTTTTATTGAATAAATTGTGATGGCTGTTTAAAAAAAAAAAAAAAAAAAAAAAAAAAAAAAAAAATTGCGA
>OX_Smed_1.0.01926
AATCATAAATTTCTCATAGCAGTTGCTTCTCGTAACCTTAACAACAGTTGGAGTTACAATTTTATTGGTTATAAACTAGTGTAACATTCAAATAACACATTCAATGACCCTTGAATCAAAATAAATTTCAATGGATATTTCAAAATATCGTGACAATGTAGAATTATCGGATATTTGTGTTGAAATCGATGATCAAGAATTTAATTTACACAAATTTCCATTATCTATAAATTGTGATTATTTCAAGACTGAATGTAAAAATCAAAATAAAGTAATTTTGAAAAATTTTCCCGGTGGAAAAGCTAGCTTTGAAATGATAGCTGATCACTGTTACGGCAAGGAAGTTGAATTAACAATTGAAAATGTGAGTGTAATGCTTTGTGCTGCAGAATATCTGGGAATGACAGGTAAAAAAAATCTTTTAGAAAAATGTAAAAAGTTTATTGATCGAATATTTCGTGCATCGGAATATTCCCGTTGCATTGATAGTATAATTGAATATTTAGAATCATGCCGAAAGTTAAAATCAGAATCACTAAAATCCTTTATAAATCGTGGCTTTACTCTAATTTTGCAAATTTGGCTGCGACCTTTATCGGGATATAATTCGAATTTAAAAGAGAAATATATTGAAGATTCGATTGTTTACGGAGCAATTTTAAACTTAGATGATTATTATGTTAATAAAATGATAAAGCTTTGTAAAGGTGAAGAGTCAAAATACCCGTATGTTTCAAAACTAATTGTTGATTACATCGAAATGCTTTTAGTTGATAAAGAAAGCGAAAATGAATCCGATGATAAAAGAAATTCAAAGGAAAATTTTAAAAGACATTTAAAACGATCACCATCCAACAATCTGTCCAATGATGAATTGAGCCAAGAATTTACAATTGAAGACGACAGTTTCAGTGACTCAGAAAAACCACAAACTAAAACAAAAGTGTTGAATAGTAAAGAAAAAAGTAAAATATTCGATAAAATAATAAAAAGTCTACCAAACGAAATAAATCTTGGAAAGGTAGTTTCAGTTGATTGGTTACAAAACGCACTGGAATTCTGTAGAAAGTATGAATGCAAAACGAAAAACAAATTGCTACAACTTTGTGGAGGTATCTTAATTCACGCGTCAACAGAGGAAATCAAGTCAATGGATCCGAAGAGTGTTACAGAGATGATTGAGCAAACTCTAACCAACGATAAAGTGGATAAAGAATTGATGAAATGGATATGGGATAATCATTTTTTGGAAATGGCTCAAAGCTCAGAATTGGATCCAGCGGTGTTTAGTAAAGTTGTAAAAAATATGCCAGAAGCTCACCACGTGGATCCAGATATGGTGTTTAAGATTGTGTTGTCAATATTAAATAATAATGGTCAAAATTACAAAGATGAACTCGTCGATACTGTTGACTTAGAAAAGATTTCTCCGGAAAATCTGGAACTGGCAGTTGAAAGTAAATTTTGGGATGTAGAAGTCATATGCAAAGCTGCAATAAATCGTTTGAAAAATAAGGATGTTCTAAATTTGTCAAATAAATATTTTTTCAAGGAGTCTAAATCTAATTTTGAGACGACGTTAAATAATCAAACAAAATCAGTTGGTTACTATGGTAACGCAAATAAAATTCTTTCAAATTACAAAAGCCCTTCATATACATGGGAATTGAATACGATGCTCAGTACAAATGACGAAGAAATCAACACAACACCCCCCGAGTTCAACTACAATTATTATCCAACAAAAAAATATGTTTACTCAACTTATTCTCCGGACAGCTATTTAACGATGGAAGAAAATCTGAAATACGAATTGAAGAAAATTTCGGAAAGTTACTCTGATTATTATAAGAAACAGTTACGATCGCGATCCAGACGAAGATACCCCATCGCCCATCATTATTAATATTCTATAATTTGTTTCACTTCACTATATTTTTTATAAATTCAACCAAATAGCTATAATTTTTATTGCTGAACATATATTTTACTTTTGATGTATTTAACATCTGG
>OX_Smed_1.0.01927
AATATTTCAATCGATATTTCTCAGTCCTCTTTTCGTAAAGAATTCTATTTTTAAATCTGTATCATGACAGAGGATATTCTTTCTTCAAATGGTGATTTATCATCAAATCCGTCAACTCAATCGGAATATTTTTCAGTCACTTCTAGCCTCGATGTTCTAGCAAGCACAGAAGAAGTTTATCATTCTTTCGACAATGATGTGAATAATTGTCTTCTTAAAAATACCCAACAAATTGTCAATAGAAATGAAATTCATAGAATTATTAAGCAAAATAAACTGGAAATCTCTACCGATGAAAATGTCTGTAAATTGTCTACGAGTAATGAAACGATTCCCGAATCTATGACTTGTAGAAACAGTTTAGAGTGTGAATTCTGGGAAAAATATTTGCATCCGCTTCGAATTGTTAAAAGTCAAAATTCGCTCAATAGTTTTGAAAATGACTGCAATAACTCATCGATGTTTTCTAATAATTATATTAAAAACCAAAGCTCAATAACGGAAGATTACAATAATAATGAAATACCAGATAATGAACAATCGAATTCCTGTTCAATTAATATTACTACTCAATTAAATTCCAGTCAAATCGATGGAGAATTATCGGATATTAATGAAAAAGTTTACGAATCAAAGATTTCACCGGTAACAGACAATGAATTGATATCCGACGAGAATAATAGCAGTGAAATTACTAATGAGTTATCTGATTCAAATGTTCCCGATGATATCGATCAAAAAAAAACTCCATTAATTCTGGAAATAGAATCACAACCAATCAAAATCGAGGAAGAAATATTAGACAATAATCTTCCAATTTATGAAATGGTCAAACAATTGGAATGCTCTCAAATGCAATCCGGTATTATTGAAGAAAACGGAGATCAATCAATGAACATTTTGGAAAATAATAATAATGATAATAACAATAATAATATTAATATTCTCACAATCAGTGAACCAGAAAATAATTTATCATCAAATAAAAAACAAATTCCAGAAGATATTTGTAAAACAGTAATAGAAAATGTTGAAGAATCACCAATCAAACGAACTTATTTATGCTGTTCGATTAGAAAGAATAAAAAGAAAATTGACAATAAAAAGTCGAAAAAAATTCACAATTTAAAATCGATAAATTTGTTTTCGTTTTTTAAAAAATCAACAAAACCAGAGAAAATATCCGTAAATAAAGAAATTGCTTTCGAACTCAAAAGTCCATATCGGAGCGTTCCGGTTTCAATCACGGTAAATTCGATAGATTATGATTCAATTCCATATATTGATGCTGATGTTGCTATTGACACCGAGGCGTACATTTCGCTGGCGAGACAAGAATTATTCTTGGAATAATATTTTTATTTATAATTAGAAAAAAACCATTGTGATAATTATTGATTTTTTTCAGAAATAAAATATTGAGATGCACAAAAAAAAAA
>OX_Smed_1.0.01939
GAAATTTGAATAAAATTTTATTTTACAAATCGATTGGTGCATGTTTTAGTGAATGAATTTAAACAAGCACAATGGCAAATAAATCAATAATAATGCCTGTTAGGTGAATAAATACAAAAAATGCGTGGAATTTATTCATGTTTCAACAGTGCAACGAAACAATTTCTTTAAATAAAACGGAAATTTCCAAAACAGATCCAATCATTGTCATCCAATACGTCCTTCCAGGAATCAGTCTGACTATTGTGTTGATATTGTTTATTGCCATTTGTTTTGTAATGAAACCGTTTCGCTCCGTTTTTCATGACAGCTGCTGTGGGAATTTACACTGTTTCCACCATGCCAGTCCTCCCTCGTCACCAGTCGGCGCTGTGATATTCTGTGGAAATAGTTCAGGTCGCTGCAGTACTCACTTTTGGGGTGAATCAAACGGAATGAACGACAAAACAAGTAGCTCATCTCAAATTGGACAAATTGCATCTGTCATTCGGAATTTGACTTTGGAATTATCAAAAGCAAAAACTCGAATTTATTCACCTCATCTTTCAACGGTTATTGAAGAAGACGTAGAGTCAATATGAACATTTCTTGGCTATTTTTACAAAGCAAGATAATGACATTATTGTTAAATTAATAAATTCTGTACATTACATATAACAGTAAATAATAAAAGTTTTCATTAATTATTTGAAAATAAATATTTATGCTTAAAAAAAAAA
>OX_Smed_1.0.01940
CATAATACACAATAAGTATGAAAAATATGACATCCATCGAAAAGTATGATGTTCAAGGTGCTACGCTTTACATTATTATTATTATCGTCATATATAGTTGTACGTGTTTCATTTTTATTTTTTCAAATTTCATCAAGAAGAACAAATACAACGAAGAGACAGATAAAGAAGTCTATAGATTTGTCAGAACGACTGAACTCGCGGAACGACAAACAAAAATTGACCAGGTCTGTCTCACGGAACATTGGATTCATCATTCCTCAAAACTGAGTCTTAATCCACAAGAAACCGACGAAAGTCGCCCAATTACTCCGAAGTTTTCTCGCTCTTCAAGAAATGGAACTATTTCAATAACATCAAAATTGTCGACAAATTATAAAAATGAAAATTATTTAAATGTTTAAATTGGGTTCGTGTCTTTACAAGAAGAAAATCAAATTTTATTATGTCTCTTATCTATCGAGTAATTCAAGATAGTTGATATATTTA
>OX_Smed_1.0.01947
ACGAGTTTCCTGGAAAATTTTTAAGTGCTTGATTTTTGTTTTTCACCACAATTTCATTATGTCAAAATCTCTCATTACTTTTGCATTATTTAGTCTAAGTCTCTCATTTTATTGTAATGGAGACGAAATTCCTATTATTGAAGAAGATGATCACTGTCTCCTTTTAACTGATCAAAACTGGGATTATGCTCATAAAATTTATGAATATATATTGGTATTTTTCTACAAACCAGATTGCGATCAGTGTACACTTTCAGACGAAATATTTGTTTATGCAGCCAAGCATGCAAAAGAAACAAAACATACAGTAAAATTTGCATTTGTAGATGCTGCTAACGAAAAAACAATAGCGACATTGGAACAGATTGAAACTGTGCCGGTTATGAAATTTTATCGAAACAAGACGGGAGTCCAATATTTACGTACACAGGGAAAAGAAGAAGTAATTCAATGGCTGACGGATCGCGTGAATTATGAACTGAAACCAATAAGTACGCTTGATGACGGAAAAAACACATTGTTAAATAATCTACTTGTTGTGTTCGGATGCATTTTGTCAAATTCAGTGGAAGATATTAAGGACTTTGAAATCGTGGCCAGTATGCATGATGATGTTGAATTCAGACTGTTGAAAGACGCAGAACTCTGCCAGCGTTTTAACCTTCCAACAACTGAAAATTCAATTGGGATTTACCAATACGATTTCGGCATCCAGCATACGGTGTCAGGCAAGCTAACGAGAAAAATAATGAATGATTTCATTATCAAACATCATGTTCCTATTTATTCCGAATTTTCTGATTTCATCTTCAGCAAATCTTTTGTCGGCCATTATCATTATTTTGTTCCAATCATTTTCAAATCGTTTCCCATTCCTCTGAATGAAATGAAAGCAGAAATACGAAAAATTGCTAAAGAATTGGACGGAAAAGCTATTTTCATTCATTTTGACATTAGTAAAAAGAAAGTACAAAGATTTCTTGAACATTTGAGTATTCCAGAAAACGAAGGTTTCCGAGTAGTGGAAAGCAGTGAACATCTAGTTAATTTTAAACAGGAAAATCCATTGAACTTGAATGGAACGTATATGCTTTCATTTATTAGACAGGTTATGGATGGAACCGCAGAGCCTGAACTAATGGCATCTGAACCCAGAGAAAATTGGCACTTAGAACCTATTAAGCATCTCACCCGAAAAACTTATGATCAAGTTGTTATGGACAAAACAAAAAATGTTTTTGTTATTATTTACGCACCAGACTGCCCTTACAGTAGAGAAATGCTAGAGCTTTTAGATAAACTTGGAGAAATGTATAAAGATGACGAAAACGTATTATTAGCCAAACTAGATTCGTCTGTTGACGAACTACCTAGAATAAGAGTGCGGAGTACACCAATGATGTTTCTTTATCTTAAAGATACAAATGAAAGAATAAAATTTCATGGAGAAAGAACGATAGAAAATTTAAAGAAATTCATAGAAAGTAATGGACAAGATGGAAATGAACAACAATTCTTGGAGATAGACCACTTGCAGCATGCTCGACTGACAGAAAATGGTTTAGTTCACGAGGAATTGTAATGAAATTCTCTTGGAATATTAATAAAATTGAACTGTTGCTGAGTCA
>OX_Smed_1.0.01956
AAAATGTGTTGATTTTCTGATTTATATATGTGTAGGTTTCGTTGATTTAGTTGTGTAGTTTTGATTAGTTTTTCAAGATGTTAAAATTATTGAATAGTCAAGAAAAACTAAAAATTCTCAAACGCCTAAAATCTCTTGTTGATAAATTTCAGCAAAGTAACAACAATGAGATGTGGTGGCATTCGACAAGAATGGAGTACAGTCTGAAGAATGAATTGGTTCCTCAACAAGTCTATGTAGATCGATTTCCTGAATGCAATTTTATTCTTTCTAAGTACACAAATAAAGCATGCGGAAAAAATATAGAAGTTTATGTAGCCAATTCTGAAGACAAAAGCATTATAAGTGATGCCTGTGATGCAGCACTAGAAATGATTGCCTGTGAAAATATGTCATACGGTCAGATCCAATCAAGTCCATATTTTTTGTATCCTTCTTTGATGAAGTCAGTAAAAAAGTATGAACTTTATCTTTTTGAAGATATTGGTGCCAATTGCATGACATTTCCTTACAAAAATATAGATAAATTGATAGAAAAGACCAAACCAATTGAAGGATTTTACTGCAAACCTTTAAGAGAATGTGACGCAGAATTAGTAAATCAACGTTTCAAATATGCCAATCATCCTGACACGTATAAATGGATTAGAAAGTCAATTCAGGACTTGCCAAGCATGGGATGTTACAATAGTAATGATCAATTAGTTGGACAATTTATAACTATGGAATCGGGAAATTTTGGGGGTTTATTTGTAATTGATGAATGCAAGGGACTGAAACTGGGCAAATGGATTGTTCAAGAAACTACAAAACTTTTACACAAATTAAATAAACCAATGATTTTGGAAACTGAGTTTAGCAATAAGGTTTCATACAACCTTTTCACCAATCTCGGGTTTGAAACAAGAGCTCATTCTTACTACATGTTGCTAAGTAAAAGTCCTGAAATTAAAGATGCAACGTGAGGTTAATATTTTAATCCGCAATCTAACTCATTTTAATAATAAATATTGTTATTAGAAAAAAAAAAAAAAAAAATGCGA
>OX_Smed_1.0.01959
AATCCAATTTTATTTTTATTGGTTTTTATATTAATTTACTTTATTAATTTTAGAAAATAGACTCCCGCCTAAATGCACACTAGTACAGGAAAGGTTTTCACAAATGTCACCAGTCTCACATTGGGAGATGATAAATTTCGACCGCAATTGCTCACCTTGATCTCGATGTTGTCATTTGTTTTATTGATCATGATAATTTTCATGGTGCTGCCAATGCAGTATCAAAACTTCATCATGGAAATATTTTCCAGCAAAGTCGGTAAGTTCAGTTACATAGACATCGGCTTGTACAAAACTCGACATTCCATGTACCGGAAAGAAGTTTATCAGCATGAAATGAGCAAATCAAATAATCTGAAAAAGAATTCCGCGAAAATCGACGAACTGAATTCGAAAATGTTAACTAAAGACATTGAGTTGCCAAGAATCGTCACGACCAGTTACGATCAAATGAGCATTGAGCCTGACGAGTCTAGCAGTCGAATTCTAGTGGAAAATTCACAGAAAAATCAAGTTCTAGCATAAATCTAGCATTATTTGCTTTGCTCAAATTGTATTGTAGCACTTCTGGTAAATCGGATCGGATTTTTATTTTGTGTTGTTTTTTTAAATAATCAATCATTTGTATAATTAATATAATTTTTAACACTTTTTCAATGATTTGGATAAATAATTGTGAGACATTGAAAGATCAAAATTAAACAAGTAAAAACTTTTCATAAAAAGTTTAAAAGTTTGTATCCATTTTATGGTGTTTATTAAAAATAAATTCTGATTTTCTGACTTA
>OX_Smed_1.0.01977
TTTTCTTTCAGAAACTAATTAATTATCCAAATTAAGGAAGATGATTTTTGCACTCACCATATTTTTTATTTTAACAAGTTTTCATCATCGATTTGTTAGTGGAGATCCATTTGAAATCGATAAAAACGGAATTTTGAATTTGAACATCAGCAATTTTCAGAGTGCTCTAGATGAACATAAAACAGTCATTGCTCTGGCATATTTAAAGGATGCTCCAGAAGCGTCATCGGCCGTAAAATTATTTGGAAAAGTTGGAAATAAATTGAAAAATGATAACTTGAATATGGTTCTAGCAAAACTGAAATTAGAATATGACAACAATATTTTTTCAAAATATAATCTTGAAGGAACGTATGGATTGTTGGCACTAATGGATCATGGAGAACGTTTCGTAGAGTACACTCAACCGGTTAACGATGTGGATAAAATTGTCGAGTTTATTGAAAAGAAACTCCAAGAACCGGTCACGGAAATCAATGACAGTGCTAAATTAAGATCTATTATTGAGAATCGACCTTGTATATCGGTTGGGTTTTTTAACAATTTCACCAGTACAGATTACGAAGAATATCGATCCAGTGCTGACTGGTTTTATGAATGCGACCATTATGCTACCAGAGATGTGGAGTTGTTTAAATATTTTAAAGTAAATGAAACGATTCCAACTGTAAAGTTTTACAAAGAGTGTATTCATGAAGTGTTTGATTATCCAAAGCAATTGCCATTTGACTCGAATAATGTTTTGAAGTTCTTTCTCGTCTGCATGGAACCAGATGTTGCTGAATATGGAATGAATTGGTTGATGAAACGTGTACTGAAACAGCCTCAATTCACTTTGCTATTATTTGTGAAAAAAGATGATCCGAAAAAAGAAAATTATATTGATATTATGAAGAAGTACGCTAGGAGATACAGAGAAGAAATAAACATGGCATATATTGACATTGATGGTCATGAAGATGTAAAATCATTTCTGTATACATTTGACTTGTCAGAATCAGATGTCCCTTGCTTACGTGCTATTGAAACGTCAAACAGGTATGCAAATAACACTCGGAAGTATAAACCAAAACGAAAAACAATAAATGATGCTTCAGTCAAACAATTCATAGGGGACGTTTATTATCGACAATTGTCTCCATATTTAATTTCGGAAAAAATTCCAAAAGATTGGAATTCTCAACCAGTTGTGACTGTTGTTGGTGATAATTTCAGAAATATAACAGAAGATCCAACAAAAACGGTTTTAATAGTGTTTTATAATGACGAACCAAAATACGAATTATTCGTCAAAGAACAACTAAAACAATTAGCAATGGATTTTCAATCTAAAGGGCATTCTGATGTTGTCATAGGAGTCTCCAATTATTATAGCAATGAATATTACGGTTGGCACCCAAATCGATTTCCGAAAATGATTTTATTTCCTAAAGGAAAAAATACGTTTGGAATCGAATATCAAATGAATATGACAGTTGATGACTTAAAAGCATTTATTGAAAGTGATGGAAAGATAAATCAAATAGCGAGATTTTCCAGTGAAATAAATGAGCCAGCAACGTCTGAAAAACAGCATATTTCAGCAACAGAAAATATTGAAAGTGATGAAGAAGGAATTGTGGAAGAAGAAATTGTTAATAGTGAAAGTGAAAAAAACAATACAACGGATAAAATTGAATTATAAACTGTTACAGATAAATATATTAAGTTGGTTTAGAATTCTTTTTTGTTACAGTTAATAAATTTTTATGTAGTTTGAGAAAAAAAAAAA
>OX_Smed_1.0.02020
ATTTATAACTCAAGTATCATAGTAACATAATAATGACTTCAACAATTGATATTGAAGATGAAGAAATATTTTCTAAATCAATTTATCATTTCTTCTATGATCGCGATTCAAATTCAGGAAAGAAAGAATCTATACATCGTATAACCATAGTATCAAAACTTCCACCAAATAAATCTTTAGATTCCAGGCAGTTAGTAGCGGATTTTTGTGAAAGATTCATAAACGGATTTGTTGATAACAATAGAGTAACAGGATTGCTTCTTTTGTATCCTAATCATGCAATACATATTTTAGAATCTACAGATCGTTCTATTTTAGATATTTTAAAGTTGCTTAATTTAATGGAAATTAATGAAGTTGGAGATTCACAACTTATGTTTTCTAAAAATCGAATTCTAATAGTATCGAAAAATATTAGCCAGAAATTATACGCTCAATACAACACCAAAATATTAGACATGGAACCAGCTAATATAAATTTATTCGAATCTAATGATTCTGATTATAAAATTGTTATTGATGTTATGAATCAGTTAACGAAATTAGGCGTATTTCTTTTTAAAGAACCCTTGAAAGATCAACGAGAATTCGTTCCAGAAATATTTTCGCTCAAATTATCAGAAGTTCTAATGAATCTACGCGACAGTGTTCCGGATCTCATTCCACAACAAATAATTGTTGGTTATTTAGCCGAAATATCTCAAGATTCATGTTTGATAAGTTTAAATGAGTATATTCAATATTATGAAAAGCCTTTTTCAACAATACTGGAATCTGATATGATCTGGCCTGCTCAAAGAAGCAAATTTTTATTCCTGTAGTTGAAATAGAATTTTTGTTTTGAAATATAAGTTTAGTTTAAAAATCCGTTTTACTTGAATATTTTAATGAAAATCGTATTGATATTTTATTGCCTTTTCAATCAAAATACGCATTTTCAATAAACATTTCCAAATTGAATCTGCTATATGAAGGCAATTTTTGCGTCACACAAACATTTTTGTGGTTTATAAGGATTGACAATATAAATACAAACAACTTAATATTGTGTAATTTGATTTTCAATTTTGATATTTGAAAATAGATCTGAATGTATGTGTGCATGCATCTGGCGCGGTCTACGTTTTTCTGCTTATAACAGATTATATTTGGAAATGTTGTTTACCGATTGACAAGTTGTAGTCTCTGCTCATTGTCTTATCAGTCAGGTTAGCTATCAAAATAATTCAATTCCACCGAATAATCTTATCGCTTTACACATCAAAAGTTGATGTCACCACGGAATGTGTAAATAAAAATGAATCAAGGTGCTCCATGATGTGTCAAATGTACCAGGTGTTAATTCAGCATTGTGATGATAGTCAATAAGATTGGTGGTGCAGGTGAAATATGTGCTACAGAACCACAAAATATTGATTATTCAATTAGATCTGCG
>OX_Smed_1.0.02023
ATGAAAAAATAATTAATTATACAACGATTACGCAACGACACAATTCATCCACCAATCGCAACTCAATATTGCACAACCAATAGAATTACATTTCTCAATTGCATAGACTGATCTCAATAGAATTCGGTGAAATTTATTGAATACAAAACTCTTAGAATTTCGAAATAATATATCTAAATATTGAAGATAGCTGCTGATTTATCGAAGACCCAGAAAAGAATTACAAGCTAATGTGCTATTGTAATAAGTAAAGGTTTTATGAAACAATTAATAAATCAAATTGTATAAATGCTAGTTAAACATTAATCAGATTGGCGCGCTCACATACCATCAGACCATGGATATTTTCTGCATTTTCTCTCTAGTCCATGTTCCACTGTCACCCATCGCCGATATTGGATAGAAATTCGGATCCTCGTGGTTGAATAAATCCGATTTGTGGTCGACATTCAAGTTGCAATTGTGTGATTTGGCTAGTTTTGCAGAGACGTTTCTGTACGGATTATTGAGAGGTGGAATACTTTTGATATTGCTATTATTGTTATTGCTGTAGGTGTTGTTATTGGATTCCCTATGAGGATATCTCAATTGTTTGGTGGAATGTGCACGCCTAAGAGCGCTTTTTTGCATACTTTCACGCGATGAATACCTATTGTAATTATGGTGATTAGATAAAGTCTGTGACTGATTCGATGCGGGCCGGGAGGAACTTGAACCGGAATTGTAGTGGGGAGGAAATGACATAATATCAGATAGTTGGGTATTGTATGCTTGATGGTATATTGGAATAACTGGAGGATTAATCTGGCTCATTAATAGAACATTATTGTCTCCTAATAATTTCCCATCGGGTAGATCATCTCTAAATGCATTTAGAGTTTTATTTTGTTGCTTCCGATGTTCTTTGTATAATACATAAACTACTAAAAGAATAAGTATAAGCATAGTTATGATGATTCCTAAACCGACGTGGAGCAGATTGTAGCTACTACTGACTGGACAAGTGTGCTCTTCATCTGAATCGTCTACTAGAGGTTTGAAAATGTTTCCCTGAGTTCCCATGTATGTTCCACAATGTGGGACTCCATCACATTCTAGCTGTCGGCTGATACAATGCTTTGTTTTTAGGCATTCGAAGCCTGGGCAGGATCCATCTGGTAATCGCTGCAGAATTTCCGACCAGATCAGTTTGAATCCTTTCTGCCCGTATGCTTTCGGACTAGTAATGAATTCTAAATGAACTGTGTTTGAAGTTGATATGAACGCTGGAATGGCGGAATCAGTACCGCATAGTTCAGATGATGCTTGAAATGAATCTCCATCATAAATACGTAAAATACTATTCGCACAGCTTTGGTGAGAACCTTCTGTAACAAAATCATGAAAATGAATCATGATCCTATTAGAGGAGTCAAATGCTTTCACTGACCATTGACAAATTAAATTGCTCCTATATTCTCTCGGATATCGGTTGCTTGTTATATTTCCGCCACGGATTTCTGATATGATATTTTCTCCGCATTTATGATTTATAATGTCTTGAATAGGTATGAAATCGTATTGTGCATAAAAGCCAGAATGGGACTGGACGCTATCAGATATAAATGTCAAACTGATACTGTTCGACCTTGAATCACTAATTAAAGGACCAGGAACAGAGCTGCCGCACAGAAATGATGTTTCAATTGGTTGTGAAATGATTGGACCTTTCGGTATTTTCTGTATGACCCTTACGAAATCGCCTTCGCATGTAGAGTTTTTCAACGAATGGTATTTCTGACGTTTAACTCCATCTTCTGACAGTGAAAACTCCTGGAAATAAATTCTGATTCTGTGATTCTTATTACCAATGATGTCATATTGGCAAGTTGTATTTGATGGATACAGCTGATTGAAAAACGGTGAGTTGATCACCCCAGATTTGGTCGATGATATGTTGTACACAAAATGACAAACTCCAGGCTCGACCATTTTGCCCTCAATACCGTAATCTCTTTTAAATGTATAATAAATTACAAATCCTCCAATGCCGGAACTAAATGCATTTGAGGTATTTAAACGAAGCAAAACCAATGGTCCTTTGCAAGTAATTTCTTTGATTTCCCTGTAATCTGTCCCACAAATAATTTGATCAGGGGAGTCTGGCAGCACTAATTTTTGTGGTCTGATTTCCAATTTGACAAAAAACGGTCGAATAGAATAGATGGAAAGAGATCCTGTAGAACATTTGTTATCCGGTGTAGGTGGAATGTTGAGAGTTTGAAATTTGAGAACAGCAGTTTCCATTTTATTCCGATTGTGAATACCATANAGGAAATATGTACATAATTTATTTTTTGGTGTCCTAACAGGGTAACCAGGTGATTTAAGAATGCCAGAAGTTTTTTCTGAACTTTTAATCCACATATCACATTCTGTTCCTATTATGTGATTTTTTTCCATTTCATTTGTGATTTTAACATAGTCAACACTAAATCTATAAACAACATTAAACCCTTTTTTTTGTAGNAGTTTCGGGTTCATTTTAATTTCGTCTCCGCTTTCCAAGCGACTTCGTTTTATGAAATCACCTGTAATGAATCGAATAAGTAGCATGTTCCTTGTTGAAAGGATCTTTAATTTGGGTTTTTCACCGCAAAACGGTTGACCGATAATTGGAGAACTTTCAGTGTCACCATCATAAATTGTTACGTGGTCTTCTATACAATCATCGTTTTGATGATTCAAGTCGAGATCACGAAACAAAAGACGTATTCGTTCTTTTTGATTACCAACTAGCAGATATGAGCAGTTTAAATGACTGGGATAAATACCAGGATATGTTGGAGAAGTTATATACCCTTCCTCTTTTTTAGAATCTATATAAAAGTGACAACTTTCTTTTTGCTCCTTGGTTGAGTTAATAGGTCCTATTTCAATGAACTTGAAAGTGCCATTAAATCCCAATAAGCCCATGTGATCGTCCTGGTTGTATGATTGTTGGGTGTTAATGTCAGAATAGAAATCCAATACGATAATGTTATGGAGACTGACAACGAAATTCGGAACATGGTCAAGAGTATGCCCGCAAAATCTACCGAGATGTTTGGCGTTGAAAAGTGTGCTTTCTAATGATTTCATTTCTATATACAAATCTAGGAAATCCTTATTGCACCCAGGTAGGAGACCTTCAATATTAAAATGCTCAAAATTTATCACAACTTTTTCTTGTGATTTTGCTACAAATTGATATTTACAGCGGATATTAGGAGGATATTTTTGAGGAAAATTAGGTGATTGAAACATTCTCCGATTGTTAACTCCAATTTTATCACTATAGTAGATAATGTCACAATCTAACGCGTAAACGACATAGTTTGTCAAGCAGTAAATACTAAGCAGGAAAAAATCCATTTTTACAAATTATTAATTCGAGAATCATTGGCAAGTTTTGAGAAAATGAATTGAAACTAGAAATTCTTTCATTAGAAGTGATTGGTTATTTGTAAATTGTTTTAAAATTGAAAAATACTCTTAAAGTAGATTTGTGAATCAATTGATGAATAATATAGGAAGTTAATTATTTCAATTTAGACAATGATTGAGTTGTCCTGATTTTAGATTACCTTGGTTTGGTACGTTGATTCATGAATACCAATCCTGTTTGGCATGCAGATGTATGTCCATCGAAATTGATCTCAATGTTGCATGTAATCGTAACCATTTGTAAATCCACCAATTTGGTGTATGTGTGCTACTGTCAAGTTAGCCAACGTGTTTGTATGCCTGTGTGGGATTGGTAATTGGTTATGCTTACAAAAATATTTATTTATATATATAATTCTGTGTTTGTGTGTGTGGACTGAGAAAGAAAATAAAATAGGAAAATTGACATTTCATAAAGGAATACAATCAGCCAATCGAAATCGAATTGGAAATTTCTTTAAAGTTTTTGTCAGCTTGTTATTCCCATTTTACACACTAATGATCTGAGTCCGTGC
>OX_Smed_1.0.02032
TCTCGTTGTTTATATACTGTTACTAAATAAATTATTTCAAAAATATTACAACTTACAAAATAATGACTTACTTAAATAGCTGGGAAGAATTTGAAAAGGCAGCTGAAAAACTTTATTTAGCCGATCCTTCTAAATGCAGGGTCAGTACCAAATATCGTCATTTGGATGGCGTTCTAATTATTAAAGTCACGGATGACAGTGTTGCTCTAAAATACAAAACCGAACTAGCTCAAGACGTTAAAAAGATAGAAAAGTTAAACAGTTTGTTGATGAGACACATGGCCTCAAGAGCATAATTTTGCATTTTATAAAGACACATTTTTTTCCTGAGTATTAAACACTTATGTATTATAATAATAATAATTTATTATTAACTGAATATAAATTTGGAATGCTTATATGATTGTCTTTGAGAAATTGATTTAAAATTTTAAGGAATTGTCATTGCCATGAACACATACATTTATTGACTTCTACACGCATGAATGTGGTTATGTATTGAGACTTGATTTCTATTGGCCAGCCAATCAGAGAGCCGTGTGTTTATGTGTGTGTCGTAATTGCAATTCTCAATGTATTGTTTTTATTCTATTGTTCATTTTTTTATAATATTTATGGAATTTTTTCAATGTACAGATTTGTGGTA
>OX_Smed_1.0.02042
TTAGGTCCCCCAACACAAACTGGAGATATCAAACAGTATTTCTTAACACGGGTCAACACTCCAATCAATCTCACTTGTCCATTTACGGAAGTTGATTTTTACAAATGGAACAATTTAATCAGCCCCAGTCAATCATTGGGAGAATCAAAGGTTTATCAGGTGAAAATAACAAACAACGAGAAAGTCAAATCAGAAATCTACGAATGTGAAGCTGTCAATGGATATGGCAAAAAAACGGCAACATTCATAGTTAAGGCCATTGATGTAACCTCGAAACAGTTTGATTTGGACTGCAAATCAGTTGAAGATGGCCCATGCTTCCTGGTATCAAGCATCGACAATGATTTCATCTTTGAAGTGGATGAAGGTCAAAAAGTGACTTTTGACTGTAGGGCTATTGTCAATTCGACAACAAATAAAAACCAACCAACTTACAATTGGAGCAAAGTTAAAATAACACAATCCTATCACATAAAGCAGTCTCTGACAAATACCGGCTATAAAAAGTCTAACCAAATGTTGGAAATGGTTCCAAAAATTGACAAATCCCAAATTGACAGCATCAGTGATATGTCCCAATGGGGATCTATGGTCACCTTGGACAAAGTCACTAAAGAAATGGATGGTTTGTATAGGTGCTCGGTTTCTACTACTGAACCACGAATCAGCAGACAATATAGACTACGCGTTAAAGAAGCCAAATCGAGCAGTTCCATTGAAGGTCCACTGGTTCAGAATATATCCGTTACAATGGGCAGTTCTCATTTGCTAACTTGTAAAGCTACGAATTCTCTCTCAAAACCGAAGTGGGGCAAAAAAATAGAAAAGAACGAGCTGGGTCCGGTGGATTTGACGGGAATCATTAAATGGGAAAATAGCCAGTATAAAATCTTACAGGGATCATTGGATATTGAGCACATGAATAACGGTGGGATGATGAATAACGCAAAATATTATGTCAACAATCTGAAACTGGAAAATATCGGCAAAGCTGATCTCGGCACCTACATCTGTTCCGTATTGACTCAATCAAATTCACCAGAAACGAAATATGTCTACATAGACTTGAAACCCGGCGGAGTTAAAGAAAGCAGCAAATTTCCATTATATGCCATTGGACCGATAGCTGTATTCGTGATTTGCGTCGCAACGGTTCTTTACTGTCTTATTCGTCGAAAAGTTCACCAAGGAAATAATTTCAAAAATCGATCAGGTCGAGGTCCAGCTATTCCGACAACGAACACATCTAGTGCAAACGGAAGCTCTTCGGGTTCTAGAAACGCATCCAATCCTCGACAGCATATGCTGCCGACAAGTACAGTCAGTTCGAAAACATTTCAGACTCAATATGTGTCCAGTAACGAATATCCAACGAATCCGTCGTCTACCGCTCCGTATGGTTCAAATTATCCTGCATTTGCAGCCGGTTATACACCAGCAGTTATGAGTTATAATTATTCTGGTCATGGTCAATTTTTGCCGCAAACAAACACTACACCAAGCAGCACTGAAATCGATCATCCGTGCTCACATCATGCTTGCCTGTCTCACAATAGTCCGAATATTCCATATGATTCAGACACGACTCCGTCACCGCCTCCGCCAACAAGTATAACGGACACAGTCTCAACTGTGCCTAATACAGGCAATCCAACGATGATGCAACCGTATTCAATGAGTGGGGCATCTATGAATTCGTATTCTCCCAATCAATCTAGTCAAGTTTATTCATCTCATCAACCATCTCAAGTGTCGTCAAACAATTCGTCTTCTCTATCAACAACAAATGTCCCATACGTAATACAGAACAATCCTTTAACATCAACACAGCCGGTATACCCAATTGGTAAGATGTACTCCGCCTAGAAGACACGTGAAAATCTTATTCTGCTTGTTTCTTTTTATGAATTACTTTTTATAGTTTTATTAGTTCGTCAATTTTTGCTAACTTTTATATTTGGCTGCTACCCTAGATTAATTTTTTTCCGATAGTTTGTTGTAAAACGATTACTTTATAGGGTAATGATTTGTATTTGGCTAACAGGGTGTTACAATAGAGATTACAGCGACCTCAAGATCTTTTCTCTAACAGGGTACAACCAATTGCTGGATCTAGGAAGGGTATAATGTTTATATAATAATATCTCATCTTGAACTATTTTCATCTGGTATTATCTATTTGGAGTCTGAGTATTCTTAATAATATTTTATTATTATTATTATTATTATTATTATTATTATTATAATTATTATTATTATTATTATTACTTATTATTATTATTATTATTATTATTATTATTATTATACTTATTATTATTATTATTATTATTATTATTATTATTATTATTATTATTATTATAAAGGATATTACATTATTATAGATATAAATATTTATTTTTGGTTTTTGTTGGGTCATTATTATTATCTGTATTCGATTTTATTAATTGTATATAGAATGATGGACATTTTTTTTTGGTTGCCTAAACAATGTTGAATAAATTATTCAATTGTT
>OX_Smed_1.0.02046
ATGAATTTTATAATTAAAATTACATTTGTTTTAGTTGCACTAGATTTCTGTTCTGGAGATCTTTCTGATGAAGAAAGAAATCAAATCTTGGAAATCCATAACAAATTCCGAAAATCTGTGGCCAATGGAGAAGTTTCGAACCAACCCAAAGCAGCGAACATGCAACAAATGGTATGGAGTGAAGAAGCGGCATCCAGAGCGCAGGCAACCGCGGATAAATGCTCATTTAATCACGACACAATAAATGACCGTAAATATGGAAATTATGAATGGGTTGGACAGAATATTGCCATGTTCACAGGAGGAAATATTGCCAAAGGCGTACAATTGTGGTTTAACGAGGTTTCCGGATACACATTTTCAGATAATAGTTGTTCAGAAAATACTTGCGGACATTATACACAAATTGTATGGGCCAAATCTAAAGAGCTGGGCTGTGGACTGGCCAAATGTAAATATTCAAAGTATAAAATGAATTTTTTGGTTTGCAATTACGGTCCAGGGGGTAATTTCAACAGTGAGCTACCTTACGAAACAGGCGAGCCATGTTCAAAATGTCAATCCGGTTCAAACTGTAGTAATGGACTATGTTAAAGTTTTCAATAAATAAAATTTGCATCCAATGAAAAAAAAAAAAAAAAAAAAAGGGCGGCC
>OX_Smed_1.0.02058
TTATATTATCGATATATAGTCAAGGTGTAAAGTAGGTTTATTTTTTGTTTTTTGGCTTAAATATAGATAAATAATCAAAATGTAAGTTAAAATTTTCTAAAGCAAATAAAATTCGAAAGTTACATGACTTATAATCATTATGGGTCGGATATTTTAAATGGGAAAAAGTTACACCATTTTAAAACTTTGAGCAGTAATAGTACGCCAACTACTTTTCGTTCATCATATGATACTCAAATAACTTACAAAAATCCTTATGAAAATCATTCAGTAGTAGGTGGTAAGTCAGATAATAATAACAGTAACTACCGATCAAATATTTCTACTATTTATCGTTCTACTGTTACTAAATCGATCGATTCTAAAGAACAAGACTTATCAGACCGGGGAACAGCTTATGGATATCGTAAACCACTCAATTCTTATTCTTCTCACAATATTATTGTTAACGCACCCCGAGTTCAACCTAGTTACTTATCAACCACTCGCTTAAGTTATCAGCATTTGCTGAATCAAATTGCTCAAATAACCGATAGTGTTTACTTATCGAGTATCAGTGCAATTACTCTCGATCGGATCCGAGAACTCGGCATTACAATGTTGGTGTCTATGATTACTGACCCAGTACCAATTCGTGCGTCAAATCTCGAAAACGTTCTTGTTCCGATTGAGGATACAGAATATGCAAATCTTCGTTCGTATCTCGATCGGGTAATTGATAAAATCCACCGTGAAGAATTGAAAGGCGGCAAAATTCTCGTCCATTGTATTGCTGGAGTTAGTCGTTCGTCGTCATTGGTAATCGGGTATTTGATGAAATATCACGCAATGCGACTGAGACAGGCCTACAATCACGTTCGAGCTCGTCGGCCGTACATTCAGCCAAATATTGGGTTTTGGAAACAACTCATTGAATTCGAAAAACGCCTATTCGGCAGTCCGTCAGTTTCGTTGTTGCACAAAGTCAGCGACAATTCTGTCGTTCCCGATGTGCCTCCATCGGCGCTTGGAAGCGTTCTTTTCAATTCGCCAACTCGATTCAAATCGTCAAATCGTTTCTGAACATGATTTTATTTAGTGTCAACGTAACAAAAAATCGAATTTTTTTTTCTAGAAAAAAATTGATTTTTTTGAATTTTCTCATCTATTAGTTTTTTGTCGACTATTTTTTGAATTTTCAAAAATATTATTATTACATAATAGACGCATTAATTATGTAATTGGTGTGAAATCTGCACTGTGCTTTTGATTTCAGTTTCATTGACACAACTATCGAACAAATCGACAAAATTAAAATTTCCTAACCTATTTTTTGGAGATTTTCTATTTTTGGTGCCAAATATCTCACAGAGAAATTGAATTGGAAATATAATTTTTGATGAATATCTGGCATTAGATTATTTATCAATTTTACTTTATTGATTATTAATTAGATTTTTAGGAATGTTTATTGTAATATTTTTTTGATTAGTTATGCTGTTCGACCTCATTGTGAGTTGATTATTATTATTATTATTTTATTATTGTTTTGCATCCGAGTATTTTATTCTAAAAGCAATTTATTAATGTAACAATATTTTTTTAATTGATTTAGTATTGACTGAGGAAAAAATATATTTATATCTAATTGATAATCCGATTGAGTTTTTGTTAATAAAACGATTTATTAAAATTAGATCTCATTATGGAATTTTCAATCGATATTGTATTTGATTGGCATTCCACCATTTATCGATCATTACGTCATTTCTGCAAATAACGAGCTGTCGAAATCGAACAATTTTATTTATTTATTGTCCATGAGATTGAGAATTGAAATTAATTAAATATATAATTACAAAAATTCTCACAGTCGGATTGTAAAAGTCTGGCTGATGTGCTTGGATTATCTATTTGTTAATTGTCTAAATGTCTGAAAATGAAATTTTCGATTAGCAGTAATTTTCTCTTTCGAAACTATTTGAAAAAGTTACTTTTCAAAAAATTCGCATTTTCGTAGATTCGTTATAAAAATTGTGTGAAATTTCTCTATTGGTGTGTTCGTGTTTTTATGGGTGTGCAGAATTATTTTTTTAAATGAATTAGAAATTTCATTTATTGAATTTTTCGTTTAATTTATTTCAAAATTAAATATATATTTCCATCAAAAGAAAGTTAAATTCTTAAAGATTGAATTTTTGTTCATTTCAACTTTTTTTACTGATTCAGAGTATTTGTTTCAAGGCTTTAATTGCACGGTTCCAGTAACATATTCCAGCGCTAGTCGCTGAGTGTCAGATGTATCTATTACA
>OX_Smed_1.0.02082
AAAATGAGTTACTTGATCATTATCACTTTGATATTAGTCCCAAGTGTTCTTATTGAAGCGGCATATAAACAGCATCCAAAATGCGTATTTCCATTTAAATATCAAGGAAGAGTTTATGATGATTGCGTCGTGAAAGATGCCGGCGCACCTTGGTGCTCAGAGGATGCAGAATACAAAGGATTATTTCACTATTGTAACAACAATGAAGGTGATACACAGGAATCAAATGGAGCATTTTTAAGTGCTCAAAAAAAATTAGCTGAAAACAGTGAAATTTTGAAAAACAAATCTTTTATTTCTGGAGATAGCTGCGAGACGTGTGGTACACAATTTTATATAACTGAAAGCTCCATGACGCAATTATCAAAAATAAGTGACGACAACAATCGTCACATAGACTATCTGTTGAATGTTGAGAACGAAAACTTCAAGGATGCGTTAGGGATTAGTTTCAATGATATCAAAGACTATCTGAACTGTCCAAGTGGTTGGTACAAACTTTATCAGAGTGAATGCTTTCATTTTAAGCCAAATCTTAATCTTAACGACGCTAGACGATATTGCGAGGAAAGAGGATCTCAATTAGCATCAGTTAATAATCTCGAAGAAAACAACCTTTTCACAATGAAAGCTAAACAGCTTTACGAAAACGAAGGTGCAATTATGCTTGGATACACCGATGCTGAGAGTGAAGGAAACTGGCAATGGTTGGATGAAAATGAAACGAAATTCACGAATTGGAATGGAGGTGAACCGAATGGTGGAACCACTGAAAGTTGTCTTATGGTTTATTTAAGTACAGGAAAATGGAATGATATTCCATGTTATGTCAAAATGAATGCCGTATGTCGGGGACACATTCTCTACGTTAAAAACTTATAAAATAAAAAATAATTTGTATATAAGCAATCGTATTCGTTTTGGAAACAATTTTTGTTGTGTATCGTGATTCAAATTCAAGAGGTTTAAACATGTCAACATTTTATTTTAATAAATATTTTAATTAAAAAAAAAAAAAAAAAAAAAAAATAAAAAAAAAAGTAAACTACTAGTACGTTAG
>OX_Smed_1.0.02096
TAGTAAACCATATAAATTGCGTACGTGATTACAGAAATTATATTTGTAATTTACAAATTTTTTCAAGAAAATGTCAATTACAAAAATATTAGCTCGACAAATTTTTGACAGCAGAGGAAATCCAACTGTTGAGGTTGATCTTACAACTCACAAGGGTTTGTTTAGAGCAGCGGTTCCGAGTGGTGCATCAACCGGTGTCCATGAAGCTTTAGAAATGAGGGATAATGAAAAATGTTACCACGGAAAAGGTGTATTAAAAGCTGTTGAAAACGTAAACAAGCACATAGCCCCTCAATTAATCGCTAAAGGCTTTAATGTAACTCATCAAGCGGAAATAGATAATTTCATGATTAAAGAACTTGATGGAACACCTAACAAATCTAAATTAGGAGCCAATGCTATTCTTGGAGTTAGTTTAGCTGTAGCTAAAGCTGGGGCTGCAGAAAAGGGTGTTCCATTGTATCAACATTTTGCAGAGCTTGCGGGTCATCATGAAGTGATTTTACCGGTTCCAGCATTTAATGTTATAAATGGTGGTAGTCACGCTGGTAATAAATTGGCAATGCAAGAATTCATGATTCTTCCTACCGGTGCTCATTCTTTTACCGAAGCCATGAAAATGGGAAGTGAAGTCTATCATCATTTGAAAGCTGTGATTAAAAAGAAATATGGAATGGATGCTTGCAATGTTGGTGATGAAGGAGGATTTGCACCAAATATTCTCGACAATTTTGAAGGCTTAGAATTATTGAAAGTCGCTATTGAAGCCGCTGGGTATACTGGTAGGGTGAAAATCGGAATGGATGTCGCTGCTTCTGAATTTTATAAGGACGGAAAATATGATCTGGATTTCAAAAATCCTCATTCTGACAAATCCAAGTGGTTATCATCGTCAGAGTTGGCCTCAGTGTACTCTGATATGATTCACAAATATCCCATTGTGAGTATCGAGGATCCATTTGATCAGGATGATTGGCCAGCTTGGACGGAATTCACTAGCAAAGCTGGAATTCAAATTGTAGGTGATGATCTCACTGTTACCAATCCAACTCGAGTCAAGAAAGGCATTGATGTCAAAGCCTGTAATTGCTTATTATTGAAAGTCAATCAAATAGGATCTGTGACAGAATCAATTGAGGCTTGTAATATGTCACAAAAAGCTGGCTGGGGAGTTATGGTTAGCCATAGATCTGGTGAAACGGAAGATAACACAATTGCTGATCTTGTGGTTGGATTAAGAACCGGACAAATTAAAACCGGAGCTCCATGCCGATCGGAGAGATTGGCTAAATATAACCAATTGCTGAGAATCGAAGAAGAATTGGGATCCAAGGCTGCTTATGCCGGGGAAAAATTTCATCACCCTTAATTATATATCACTGGTTTTGACTCTAGTATTTAGTTTGGCCTATATTAGTGTTGACTGACCTTGATATACTTTTTACCGGTTTTGTGTTAATAAATATTTTTCTCCAATAATCATGGATTCATTTTGATGATTATAGCTATAGAAATATATAAATTTTTTGGTTGTTAAAAAAAAAAAAAAAAAAAAAAAAAAAAAAAAAAAAAAAAAAATAAAAAAAA
>OX_Smed_1.0.02113
TATAGGAAAATAGCTAATATGAATTGCTTTCCTTATCGAGAATATATTCGTATCTCCAGTGATCCAGGCAGCAGCATTAGCCAGCTATCCCGCCGACATGACCAATTCCAATCTGCTGCAGCCCCAGTCAACACAGCTTTCTGATCTGTTCTGGAGACTGATGCTAGAGAAATTATATTGTCTTGCAGTCCTTTATTACTATCCGTTATAATTGCCCACTGTTTTCCTATCAGAAAATTTAGCTAACAATTTTCCTATCCCGATTTCAGCAGCTGTTGAGGTAACTTGATTTTTCATATTATTTTGTTTTATTATTCTCCTTGTTCTCACTGATAAATCGATGCCGCTCTTGGTGGCATTCTTGCTCCTCGTACAGCTCCATCTGCTCGCGTTCCTATCCAACTCATCAACTCCCTGTGAGTCTCCGTGCTACATCACCAAGATCTGCAACAGTCGAGTATTGAAGTGTCAGCCTGGCCGTAACAATTCGGCATTTCCTGAACAAATCAGCTGTGAAAAGCAGAAATTTTATTTCCTCATTGATTCCAAGTCCCCCTTAGTCATTGACTACATTGACCCTCAGGTGTTCAAACATTTAGTAACCGAAGGAATGAAGTCTCTCATCCTGGGACTAGCTGTCAAACACATCACCAGATATACCTTCAGAGAATTACCGGGAAAATCGGACTTCATCATTTTCTTAAACGGATTCTACATCAAACAAATCGAAAATTTTACATTTGAAGAAAAGAAAATCAACGCAGTTTTCTATTCAAATCCTTCTTTAAAGCGGCTTGGCCGCCAGGAGTATACGCGGGCTCAAGTAAAGAAATCAACCTTTTGCGATTCAAATTCGAGCCCGTGCACGTGTAAGGACATCCACAATATCAATGGAACCTTTATGACAACCTTTCCAATCTATTACAATGAGACATCAGGATTGGTTTGCAAGAATTTCAAAAGCAAAAGGTGCATTCATCCGATATGCAGGATCCCAAAGCGTAATGATTACGTCGGCAGTCTAGTAAAATTGACAAAGCAAAAGGTGTCCCCCTATGACTATTGTATTAATAACCGTTCAAACAAACTCAAATTTACATTTTTAATATCATTTGTATGCTTTCTTTGCTTGTTCCGTATAGACTTGCTATGAGTTTTGATTGAATCTGTCGCACGCTTGCTAATACTTTTTTTATTTAACATAACTTATGTTGTTTAAAAAAAAAAAAAAAAAATG
>OX_Smed_1.0.02114
CACAACACTCATTCAATAACAAATTTCAACCATGAAATTGATGATCCAAATCGGTTTCTTCATGACATTGGCATTGCTCAATGTCGAATGCGTGAGCAAGTCAAAAAACAGTAGCCCATGAACTTTATAATCATTTTAAATTTACTTTCCATTCATTCAGGTGCTGATTGCTTGACGATGCTGGATAAGATTGACAGAGAATGCGACAGGAAATATTTGGTACTCGACAACCATTGTGATAGCCGTTACGCCCACTTGCACAAGACATGCGACATTAATTATGATAAACTAAGTGGTCGGTGCAAAAATAATATGTCAATGCGTTGCATTCTTAAGTATGGGAAGCTGGATAGGAAATGTTTGGGAGCATATGATAGGGTCGATACCTTTTGTGACAAAAGGTACAATGTCTTGGACACTCATTGCGATGAATTGTACAAGATACAAGAGAAATGTGAGGATAACAGTAAGCCAACATTTTGAATTGATATAATCTTATAATCTCAATTTCTAGGTGAGTGAAAAGTGGTTAAATGGTTTTGATCCGTAATAGTTTGCTTTTTCTCTAGAGTCTAGTTGAATAAACTCTTACTCTTACTGTTACTTTTGCGTTTTATTATTTTTAATTTCTATAATTTA
>OX_Smed_1.0.02120
TAAAAGATTTTTCCGGATATTAAATTTTTAATTAAATAAATTATCTCGATAAACAAATTTATAAATTTTTATAAAAGAAAAAAACAGCAAAGTTTATTGATAAGAGTTCAGTAAAATTGCATATTATCAATAGAAAAATATAATAAATATAAATATGTAAACATGATAATCAACAGTTCATTTTTAATAATTTACTAAAACTAAATAATAATACCAGAAAAATACATTATATAAAATAAAACAAGCAGGAAAAATGAATCGACTATATCTGTCGACATCTGAATCTGTTATTTCTACCGAAAACGGACGATTTTTTTTCATAAATCTTACTTTATCCCGATATTTCAGCACATTTTTCTCCTTAACCATTGAACGGAAATCATTAGTGAAAGTCGCATCATTCACAACTGATAAATTGACTTTCAGAAACAATCTGTCCATCCTCTCTATTTCTTGATGAACGACCAAGTTCACATCTTGATTCCATTGCTTTGTTTTGCGATTTTGCATTGCTGTACTGGCTAATATATACTCTATGAGGGCTCCAATTACAAACATAATACAAGCAATCATCCACACATCTATAGCTTTGATATAACTGACTCTTGGTAGTGTCTTCGTGATTCCAGACGCCTGAGTTAAAATTCCTAATAAGGTTAACAGTCCCAACGTTACTCTTGCCGGTGCAGCATCGACTCGTATCCAGAAATTCAACCAAGAAACCACAACAATCAAACTATTAGGAATAAATGTGCTGACTAAATATGATCCTAATTGTCGTTTTAATGTAAAAATAACCTTTAAACAAGTATAGGATCCGGTTGTCGTTTTTGAAGCACTTGTACAGTCCAGTGTATCAACCTTTGTCGGTGAATTAAATTCTGGTATTTGCACGGTTTTCCCAATATTTATAGGATCGCTGGCTCTCCAAAAGAATTTCAATTCATCTATAGTATAACCGTAACTTCCGATATCCATTTCACAGTGTTGAGTATCCATGGGAAATGTTTTCAAGTCCATTTGACACGAGAAACCCATTGTAATCTTTTGACTATAAAGAATTTCTCCTTTTGGATTGAGTCGCATTAAGTAATTCGATCTCGTCATTTTGTGAACATAGCCAAATTTTCCATTTCTGAAAAATAAATCTGGCAGCCACACCTTGTCTTTCAATGCCGGTGTCACGATGTTCGAGTTGAAATGATTCAAATCCTGCAAATCATCCCATCTAAGTCTCGGATCAACCCATTGTTGACGTAGATATAAATCTGTAGAGTAGTCCATATTGCTGACATTGACGGAGTCAATTGACAAAAGTTTCATATAAACCATAACCCTTGTTTGATTCGAATGCAAAGGTAGGTCTGTGTTGGTGTAGTTGGTAAAGATGATTTCAAAGATTTTCTCCTGATCATTATTTTTTGTTTGAATTTCTGCCACAAATAACATCAATACCAAAATGTACGTTCCGAGATTTCCGAAAACTCTCCGCCGAAACATGTATATATTCCTGAAAATGTGTTTTCTCGTATTTTCAAGACTTATGGTGGTTTTCTCGCAATTTGTTCTCAGTTTGAGAAATCAATCAGATTTTTGTGAAATATTCTGAGGAAAAAATTGAAAAAAATTCATCCAATCTTAGGAGACCTAGAGTTGAAACAAGAGCTAACCGGTGGAAAAGTCGACAGAATCGAGTAAGTTGCAAATTTATTTTTGTACTGCAATCAAATTTATGTATTTCATTTTCCTCTGGAGATGCTC
>OX_Smed_1.0.02176
GAACACAAATCTAAAAACATGATATTTTTTATCGCATTTTTAGCAATTTTCATTCCAGCTCTAAGTTGTGATAATCTGTACGTAGACATAACAGAGGATATGCGAGTGGCCAAGGAAAACTTTGACGCATTCATTCGTCTAAGTGATAAACCAAAAGAAAGTGAAAGTCAAATCATAACGTTCTTGGAATCCTTGGTAAAGATTACAGCAAATCTGGAGTCGGCAGGATACCGAAATGTTGCCGACGTTCTGAATAACAAATTGGATGACGCAAAAACAGCAGCGATTGCTTCGGTGAAATTTGCTCAATTAATCGGAGATCTTGATAGTGTTGAACCTCTTTTTAAAAATTTCGATGCTTACACTGAAGTTATAAACCTTTTCACAAAAAACGAACATGCAGTCAATCAGATGTACTACAATCCTTTTATGGCTGCATTTCATGTCAATGACCTCGAAGCATGGACAAAGTTCAGAGAGAATTACCTGCAATCTAAACTTGATGAAACGGTTGCTTCTATTACTAAAAGTCAGACAGTAATTCTCAAATTGTTATCCGAAAAAGATTGCAACAAAGTTGATGTGGGCAAATATTGTGCTTTCACTTTTGGTGAATTCTTCAAAGTTCTTGCAATGAGAGGGGCTGCCAGAGCAGTGAAGGGGGACAGTAAAATCGACAATGTAAATATTGACTACAATTCGGTTTTATCTTCTTGCCTTTCAACTTTGAAAAGTTGTTGAAATGATATTTAATTTGTACTAATAAATTGCTCGTATCTTGTTAAAAAAAAAAAAAAAAAATGCGA
>OX_Smed_1.0.02192
CAAATCAACAGTCGACATTAAATCAGCCATGAAATTTCTTATATTAGCATTGTTTGCTATTTTGATGATCGCTGTAGAAATAGAGTCAGTGGGTAATGTGACCAATGAAAATTCGGATCAGAAACCAACCAATGACAAGATTGTAAAGCCGCAAGAAAAATCCAATGAAATTCATTCAACACCGAAACAAAATCAAATTAATATCGAGAAGAAAACTTCTTCTAATCAAGGAAAGTCCAATTAAGATAAAAATACTCTAAAAATTTAAGAATAAATAAATTTTAATTAATCTTTTATTGTAA
>OX_Smed_1.0.02193
GAAACATGATTTACTTGATATTTATTCAACATTATTTGTCATTTGATTTATATTCAATCCATTATTATAAATTAAATTTTGAATCATAATTAATAAATTAATTTTCATTGTTTAGGTATTTTTAAATGTATGATTTTAATGTCTTAATAAAATAATTAATATTTCAGTATATATTAAATTAAAATATGTCTACTCTTGCTGCAATTAAAAATGATGGCAACATAAGAAATAATTCACAATTTCAAGACAAAAATAAGCCTTTAAAACTTCATACTCCAAAAGTTAGATTGCGTTTACAAGAGGCTTGTGACAATTCAGATAAAGCGAAAATATCAACTGTCAAATATAGTTTAAATCCAAAGGATTCTGACGAAGATGTTATTTTAAAGAATAAAGAAGAGAAAATAATAAATTATTTATCAGAACCTAACATTAATCGTAATAAAATCTGTCAAATGGATAAAATAATGTTTCCGATAGCTGGTGAAAAATACCAAACTGACAAACCAGTTCCTCGCTGTATTGGGGAAGAAAGTTTAGGCTATTTAACAAGAAATCGTGGATCATTGCTAATAGTAGGAAGCGGTGAGGGTAAGAGAATTCCTGAAGAAATTCATATCCGTTGTCCATCGAAAGAAGCCGGAGACAACCTTGTAAAAGGTAGGGGCCTTGGAATGATGAATGTTTTACAGCATTCTGTGGATTTCAGAGACAGTCCGCCAATTCCAAGAGTCAGAGATGACGAAGCAACGGAAATCTCGAAGAGAAATCATAATGGTTCAATGTCGGATGTTATGAACCAAAAACAACAAAAATACCCTGTTGTCTTACGAGAACCTCGCTGTCCAACTGCGGAATCTTTAGAAACCTGGAGAAAAAGTCGTGGGGATTCAATGTCAGTAGTCATGGGTAACAAGTCGATGTTTAACGACGGTACTCATCTGATGGCACCGAAAAAGCGAGTAAAAGATGAGAATGGCTATGACATTGAACCCCTTAATAGCTCTTGTATGTCGCAAGTGATGGATTCCAACAGTGCTTCTTCTTATTCTTCTCCTAAATATGAACCAAGAGTTCGTTTAGATGGCAAAGATAATGCTGAAAAAAATCGCGGTACACTTACTAATGAAATCTATAATTACAATAAAATCCAGCCCGGATCAATACATAATCCGGAACCTCGAGTTTTGCGCCAGGGCAGAGAAATCGCGGATGCCAGTAAAGGGTTTCTTACCAAACAGTTAATGGAAAAATATGGTCAGTATCCCAAAGACGCCAAGCCGAAACCACGGGTTACTCAATATTCTCAAAAAATTGCTCGACAATCACAAGGGGGTGCAATGCGAGATGCCTTATGTCCCCCTCGTCAGGCACATTCTAAACGGCGTGTTCGAAGTGCTTATCGATAATCATTTTGAATTGTGTTCCATTAGATTGATTTTGAAATTTATAATTATTTCACATGTAATAATTAAACATTTATTGTAATTCAAGAAATTTTGATTATTATTGAATAAGCTATTGTGGGTTATTTTGATTTGTAATTTATTGTTGTTTGTTTTCCGAAAA
>OX_Smed_1.0.02202
ACTTGCTATTTATATTTCATTTGTAAACAAATTTTCCTTGTCAAATCAAAATTATGGTCAAAATTTCTCCAACGAGAATTTTGTTGATAATTTTTGCATTGTCATTAATATGTGCTATCATTGCTATTTCTACTCAATATGATGTCCTTTATGCCAGCGATAGATTAAAGGCATATGGTTCATTTATAATCATTGCTATTATATTTTTAGCGTTAGTATTATTCTTCGAAATTTTGTTAAATTTTGTCCAATCTTTATCGGAAAACAAATTTATTCAAATTTTATCAGTTGCCTTTATGGTTCTTGCTGGTGTTTCGCTTATAATATCATGTTCCATTTATGGAGACGGTAATATGTCATATGGATGGACTGTTGCCAGTTGTACTTTAATTATGGAAGGCATTCTAATATTTTTGGTGATTCGATTTTGTTCATGAGGTAGCTGGTTTTTAAAGGGGGTTCTTTCTAATCTTATATCAAACTTTGTTGTAAATCATTGAAAAATTTTTGTGAAAATTAATTAATGTTTATTCTGATCAAAACATATCATTTATTATTTCCATGTAATTCTCTTGAATTTATTTATAGCTTTGAATTTACTAATTGTCTGAAAAAAAAAAAAAAAAAATGCGA
>OX_Smed_1.0.02204
AAAATATAAATATATATAAATAAGGAAAATTCTATTTTCAAATACTGAAAAATGAATTTATTTTATTTGCTTGTTTTTTTCATGATGAAAAACGTTTATTGTCGATTTGGAGTTTCTGAGCAAAGTTGGCTCAACTTCTTGGATAAGCCTTTTAATAACAAAGTTGAAAAAAGAATTCTCATTCCGTTCGCTTCTACGACATGTGGAGGAAGAAGTCGACAATTTGATTGCTTAACGGACTGGCAATGTCGAAATTTGTTTAAAAAAGGCCGATACATCTGTGTCCTTAACGAATGCGGAACGAATTGCCAATCAACTCGGGGATATCATAACTGATTTCGTGTTTATCTTATATCTGACATTTTCATAGTTAACAATAAATAAATTTTACTTTTAAA
>OX_Smed_1.0.02207
TAAATAAAAAAAACATTTAATGGTAATTTATCTGTGTTAATTTATTATTTAAATGGAACAAAATAGTAATAATTTACAAAAATCACTGTCTAATTGAATGTAAATAAATTATTTCATTTTCTCCCATATCTCATATAATTGTTCGGATCTTCTTGATTAATATTCAATTTGAATGGGTTTTTGTTTGGAGAATATCCGAAATATTTTTTAAAAGAATTCGGAGTCATGTCTTCCATGAAAAGCCGACGTTTCAATGACATTCGTTTCCAAGCATTATAAAACTCATCGTTGGAATCTTTTCCGAAAACAATAGCAAAAATGACAAATAATAAAATTAACTGAACTTTTATCATCTTTGAAAGATTTTACGACTTGTCACTTATCAAAATAATTTAATACAATTTAAAACAAAAAAAAAAAAAAAAAAAAAAAAAAAAAAAAAAAAAAAAAAAAAAAAAAAAAAAAA
>OX_Smed_1.0.02229
ATAATATTATAAATTCTATTTGGACAGAGTGTTTCTTTGAATGTGTCACGAAACTTTTTCGACATGATACAATATATGACGAAATTGAAGGGATACGATATTAAAATGATAAAGTTACATATGTTGGTTATCTCCGACCAATTCCTTGAAATTTTAATCCGATCTATATACTTTAAAATAACATAAAGCGTCATTACTGTGCCCATCGGAATTTCGACGCAGATAAAAACCAAAAGAACAACTACAAGCATTTTTTGAAGTCGAGCTCGACGAATCTTTACTGCATCTGCTTTTTGCCAGAATATGATCCGAAGTGTTTTTCGATTTACGATAAATGCTCAGCTCAATTTTGTCATCGGTGGTAGAGAGTTTACGATTGTTCTTTGAAGCCATTAATCTTTTTGAAAGATTCGATTTCTGTTTCAGCACAATCAAAAGTGTCACAGTAAGAATCGTCAACAATATACAAGGAACAACATGCAAAAATACAATTCTCAACGAGGCGTACCAGAACAAAACCGATTCACTGAAATGGCTGCATTTCATTATTTGTCCTAAATTCGAAAAGTTTCTCCATTCCGAATTGGACAGTTTGTCGGTTTCCGGAAGATACATCGTTTGATTGTCGACGCAAATTTGATAGTACTTTTCAAATGAGTATGTAAAGTTTACAGAATGCATAAGAAATGCAAGAATGAATATCAGTGAACTGGTGATTATTGAGATCCGATTTGTGCACAGTTTCGTGACAAATGTCGTAAACTTTACGTAAATCACCCTTTGAAAAGCCAGAGTAATTGTTAGCCATACCGAAGCTGTATGGAATGTTGTGGGAAATATTGTCAACAGATTAAACCCAAAATAGGCAAACAAAATATTTTCAGTAAACAAAGTTGAGTTGCTCATCCCATAATGCATTATATATATGGGAAGGGGAAATAGGCCGGTCAGCATATCGGTTACGGCAATGGCAAGCAAAATGATATTAGTCGGAGTTATCATTGTTGGTCTACTTAGCACAATACAAACAAGTGTATTTGTACAGGCTGTTATAAAAATAACATAGGGCGATATTTTATAGACCAACAAATACTGTAGACTTTTTAGATCATACTGAGGTACTGGCAAGCAAATGCTTTTGAGAGTATTTTCAGACTGAAGACTTTTCTGAAAATCATCTAGCAATTTTACTGAGGAATAACTGGAGCATTTGTCTCCGAATTTTGAAAACATTGAATTGATTTTAATTAAAACAATTAAAATAATCACACTTAAATCGGGTATCAAAAAAAATATTTAAATAATGGAATATTTATGACACAAACAAACAACAATAAACAATATTTAGAGAAAATACAGAATAAAATTTATACCTGTTTAAAGTTTTTTTCATAGCAGGAAAAAAGATTTTGGTAGATTTATTCTTAAAAAGACATTCAATTCCTTTTTAAATGTTTAAGTA
>OX_Smed_1.0.02293
TATTTTTGATTTTTCTTACAATAAACCAGAGGAAGATTTGTGTGAGGAATATTGCGAAAGTGGTGAATGCGTAGATGGAATATGTCATAATCAAAATCCAAATCCATTAGACGAAGGACCAGGACCAGATTTTGAATATATCTGCGAAGACTATTGTGTGGAAGGCCAATGCGTTGAAGGGGAATGCATGAGTGATTTACCACCAAACAGTGATGTTGACGGAAACAATGAAAATCCTCAAGAAGAGACAGAAATCGAAATTATAAATATAGAACCGTATCCAATAAAAGATGATTCGGGGGCATTCGAGGAGAACAAAGATCCAGCGTCTTACTCGGAAGAAGAAATCATGAACAGTCCTGAAGAGGAGAACATTAAAACAGAGCCTCCCAGTTTAGATTCTTTATTAAATGAAGATGCTATTGGCAGAGCAGACGATAAGATAGATTTAGAGATTCACCCAACAGAAGAAGTCATGAATAGTCCAGAAGAGGAGAACATTGAAACAGAAGCTCCCAGCTTAGACTCTTTCTTACATGAAGGTTTTATGGACAGAGCAGACGAGAACAAAGATCTAGATTCTCACCCGACAGAAGAAGTCATGAATAGTCCAGAAGAAGAGAACATTAATGCAGAGCCTCCCAGTTTAGACTCTTTCTTAAATGAAGATGTTTCGGACAGAGCAGACGAGAAAATAGATTTAGACTCTCATCAAACAGAAGAAGTCATGAACAGTCCAGAAGAAGAAGACATTAAAACAGAGCCTCCCATGATTCCAGATTTTTCAATTCCCATTGAAGGAGAAAATTTGAAACCTGAGATTTCCGAAAATGAATCTTCTAAAATTATTGAAGAACATGAAAAAGCTAGTTTAGACTCTTTCTCGAATGAAGGTGCTATTGACAAAGCAGACGAGAACATAGATCTAGACTCTCACTCGGTAGAAGAAGTTATTAACACCCTAGAATAGAAAACGACATTTTAACAAACATTGATCATCATTCTCATTTGGACTTGTACTTGTGATGGTGTCTTTATTATAATAATTTTCCGTTTGTTGTCTATTTTCTCATAAATAACAAATATTGAATTTTTGGAAGTTT
>OX_Smed_1.0.02307
AATACTGACATCAATAAAATGTTTTCATTGGTTGCGCTCTTTTTAGTCTCGACCAATCTCATTGTTGGCAGCGTGCCTCTTGCACCGGGTCTTCATGATGCTGGTCATCTGGAAACTTTTTTGGGAGGTCCATCAAAATTTGCGTCACAGCTCGCCGGATCAAATCTCGGAATGGCTCCATTCGGATATGCCCCAGAAGGACATGCACCACACTTACTCTCCCAAATCGGACGTAGTCCACATCTGCACGGAGCACTCGCTCCACTTAGTTTCCCTTCAGCTGGTCTCAGTGATGCATCCGGAATTGAGCTTGCTCCTCGGGCTTTAGCACCTCATCATCATGCCTCACTGAATCACGGGGTAAATCACCTTTCAAATTTGGCTCTGTCTCCAACGCAACTGGCAAACGCAGCCCGCCCCCTCTGACATTGAAATCGTCAACCGCAATGCGTATTATCTGTGAGAAAAGATGAAAATTAATAAATAAATTTGGCATTCATTTTTGATTTTGAATTGAAATAAA
>OX_Smed_1.0.02311
ATTCAGTAAAATAAATTTATTCACATCACAATTAAAGTAGTATTTTATAATTTGTTTACAAATAATACAAAACACAAAACATTCCTTAAATGTAATAAAGAATAATATTATTTAATTAACTTAAAGGTATCCTTGTTTATAAATGCAAACTCATACATGTAAATAAAAAATAATCACAGTTTAATTTACTAATCCAATATGAGAATCAGAGTTCGGAAGGAGAGTTTTCTTGGATGAGTCTTCTTCTTGTTCGCAGGTGGTCATCTGGTATGTCGTTGCAATTCTGCTGTCTGGTCGGCATGTTACGCTAGGATTGTTGGGTAACACCGGTTTCAATATGCAGCTTAGACAAGGAACCAAATTTCTGAATTCCCTTTTAAAGTTATCATTTAACCAAGCGTACAAAAATGGGTTGTAAACCGCGCTACTCATTGCTATCATGTGGCAGATAAAAAATCCAATCGGGAAAAAAAACTGCAGTCTCAAATCATATTTAAAATTCATAGACATATCCGTTGCCATCCATAATGAATTCAAGGGAATCCAACATATTACAAATATCGTTACCATGGCAATAAGCATTTTGTTAGTTTTTCGCTTCCTTTTTATTTCACCTTCCTTTCCTCGAATACTTTTTGTTCCGGATCCTACTTTCGATTTACATCGTTCTCGAAGAATTTTACTGATTTTAAAGTAACAAACTGATATAATGCTGCATGGTAGAACAAATTGAAGCACAAAACTGACAAATGTAAATACCTCTCTTGATGAATCTATTGGCCAAACCTCTTGACATTTGGAAGTGTTGCTTTGTAGATCATTGCGTTTTGTTTGATAAACTGCAAGAGGAAGAGATATGAGAATCGCAATTATCCAAATAACACAAATTATAAAACCACATAAACTGTTCTTCATTCGAGGTATAAATGGATGAACTATAATAAAGAATCTATCTATTGCTATTGCAGTTGAAGTAAGTGTTGACACATAAACTGAAACTCCCATAGTCATCGGAAGAACTTTACACAGAGAGGCTGGAAGTGTCCAATTATTCATAAATAAAGCAATTGGCGTAAATGGTACTGCAATTAAACACATAATGATATCAGAGAGTGCAAGATTGCTAATAAAAATGTTTGTTATTGTCCGCATATGACGACTGCGCATTACCACAAATATGACAAAGCTGTTGCCGACCACTCCCAAAACGAAAATTATTGAATAACCGGCAATCACTAAATACTGAAGTCCCTCGTGATTCTTGAATATGTCATTTGTGCCATTCGATAAAATCATTGCGAGAATAATTACTATATACTCTCTTTGAAAAGTTAAAATTTTATTTAATAGAAGTAATTCATTTAATAAATTATCTTAATATGATGAATTCTTGTTTTCAAATGGTATTTATTTTTATT
>OX_Smed_1.0.02327
AGGATTTTAAATTTATAACATTTTTTTTAAAATTCACTATTTTCTTTTAATAAGAATAAATAAAATTAATTGTTTTTATAAATGATTATGATTTAATTATTAATTTGAAATATCTCCTTTCAGATTCTTGGATATATCTCAGTGTTCTTTATTATTATTTCTCTTATTGCTTTTTGTTTGAAATCTGTGCCAGTTTTAAAAGTTGCCAATATTGTATCTGTAAATATAACGTCTTCGAATACTTGGGCTATCACGGCTAAAGATGGGGTCGGACCTGATCCCTACATCGCATTTTTATATGTCGAACTTATTTGTAACTCTTACTTTACAATTGAATTAATTGTTCGTTTATTCGCTACGCCCAGCATTTTTGCCTTTTTCAAATCGCCAATAAACCTAATTGATATATTCGCTCTATTCAGCTTTTACTTGTATTTGGTTTTGTATTACTTAAACAGTCCTGTCAGATTTAATATTTATTTAGAGACTTTCAATGTTGTCAGATTATTTCGCATATTTAAACTCACTCGACACATATCAGGCTTGAAGATTTTAATACTCACATTCCAAGCGAGCATGAAAGAGCTTATTCTTCTGATGTTTTTTCTATTTGTTTTTATTGTTGTTTTTGCGGCTTTTATATATTATGCTGAGCGATTGGATAGTAACATTGATACGCAGTTCATGTCTATTATTGACGGACTGTGGTGGTCTCTAATTACAATGACTACTGTCGGATACGGAGATTATAGCCCTAGAAGCCTTCCAGGAATGCTAGTTGGTGCACTTTGCGCTGTAACAGGTGTATTAACCATATCATTGCCAATTCCGGTTATTGTGAGTAACTTTTCAATGTTTTATTCTCATACCCAAGCAAGAGCTAAGCTTCCAAAACAAAGACGAAGAGTGTTACCGGTCGAAGCAGTGAGACCAAAAGGTAAAGGACCACCGACTATGGGACCACCGAGAAAAAATAATCAGATCACTGATGTTGATTTTAGAAATAAAAAATCTGAAATGGATGAAATAAGTAAGCCAAAAATTAATGGCTCCAATATACATAAAGGACATAGACCAAGCATTCAGATGACTGGAAAGGTATTCCCAAAATCATTTCAAAAGTTAGAGGTTTCTCAAAACGACGACGAATCTCCAGTTACAATTGCAAGAAAGATCAACTCCATGGACACAAAATGACAAAATAAATTTGCAATTCCACTATGAACTTATTTTTGCACCTATTTAGGTTGTCATCAATAAAGTTATTTTTGTTTAAAAAAAAAAA
>OX_Smed_1.0.02355
ATTATTCAAATAACAAATAATAAATCGACCTTTTATTAACTGAAATAAAATCAAAAATGAAATGTGTGAAAGCATTTTATATTCCTCTATAATCACAGTTCTGTACAGTCAAAGATAAAACAAACATTCAAACTTGCAAAATCTCAAATAAATAATTATTTAAAATAGAGAAATATAAAAATTATCAGCGTAATCAAAATAATAAAACTATTCATTCAATCAAGAAACCTAAACATTTCAACTCTATATCACGAACGGTGGAAGGACCGAATTACAGAACAAGTATCAAAGCACAAAATAGAGCATTTCTACGCAACAAAGATTGCTTGTGTAAAAATTGGATATTAATATCTATTGGACTGCTATTTTTACTGCTATGATTCTTTTTCACTGCTACTGATGTTTAATAATGACTGATCTTCTGCTGCTACCCAAGTCGGTGATCTTTGATATGCGTGCACTAATTGAACTACTTGCTCTTTCAATTCTGCTGCAGTTGTTGGAGAGATTATAACATCAAACAGAACTGAGAATTCTTTTTCCAATTTTATAGTATAATCTCTGGTAGACTGAACATCAAGATTAATTTGTCGTCCATCCCCTTGTAATGTTTTGGCTTGACTGAGAGACGATGTAGATATTAGAATACAGATAGGGTAAATAGCCGCTGAACGGAGTTTTTCGATTCCATTGTGACTGATATCCAACAATGGATATTTGCTTTTCGCTAATGCTTGTTTGACAGATTCGATACTATTTGCGTAAAAATTTCCCTTGAACTTCCCAACATCAATATATTTTGATGAATTGGTCTCACTCTCTAATTCATCCTTATTGCTAATGAAATGGTAATCAACCCCATCTCGTTCACCGGGTCGTGGTGGTCTTGTAGTATGTGGTATTGGAGTATTGTAGATGTCAGAATATTCAATTAATAAATATTCATAAAGTTGATCTTTTCCAGGTCCAATTACAACAATGGGACGAGTTGTTTTAATGATCTGTTGTTCGATAATTTCGTATGGGTTAGTAAAATTGTTTTCTAAATCTGTGCCACATATACTTTTCTCCATGGGTTTTCGACTATTATTAAACTTCCTGATTCTTTTTAAATCAAATGAACTGCACCCTGGACTATTAATCATTTCTGAAACTAACTTTCCTGTAGGACCTATAACCATTGCTCTTGAGTCAAATTCAACATGTCGTTTCTGAAATCGACTTTTGTTTTTAACTCTTTCAAGACTTGGAATAAGTCCTCTTTCTCTAGATAAAGATGAATTGTGCAGATTATTCGAAGATAAAAATAAATTTCTTCTAATATGAACAGCCTGCCACCACTGGCTGTCGTTCGCATTTATCACAAGAAGTAAATCACCAGGTTTGAATTTCAGGCCCTTTCCAGGAAGACCTTTGTCTAATGACGGTTCATAGGAACAAAGAGTTCTGATATAAAATGTCTGAACTTTGTTATCCACAGTAATATAGCTATTTTGCTGGGTATGATTCATGTGAAATTGTGGCACTTGCACTAAATTTTATGAAATTGAGACAATAGAAACGTACCAGTTGATTCTCGAATATTGGAAAACAATGAATAGAAAGAATTATGTCATCAGTTATGTTTTATTAGTTAGCACACTAAGCATAACAACTGAATTAATATCGGAATCGACTGTGTTATCACTGATAATATCAATTATTCATTACACATTTTGGCTATGCAATCGAGATCCGACTCGATTTTCCATAAATTTTCGGTGCTTAATACCGTTGTCTTAAATCACATAATACAAAGAATAATTTCCATTAAAAAAATCTTGTATCCAGTATTAATTTAGTAACATAACAACTTACAAACAGTAGGGCATAAATGCTATTCTGTACTCTTGCATGAACAATAACAGTTGACTATACTTTACCTGTATGGGAGCG
>OX_Smed_1.0.02361
CAAATGTTTACAGCTATTTTTATTTAACAGTTAAATCACAAATAATATAGTTAAAACTAACTGAGTGAATGGAATGACAAGTAATAAAAATCTTCAATTACCTTTTGTTCAAGAGGCTTTGAAAAAATGCCTAAACTTAAGGAATTATAAAATCAAAGCAAACCGATTTGATTATTCGATGTACGAAAATTCTTTAAATGACATAAACCAAGAACATGTTGATACGATTGTTTCTCTAAAACACGAAGTTCTCGATCGTCAAATGAGTCTGTTGAAGATAGTTGATGAATCTAAGCATATTCAACTTCGAGATATAAATCGAATTAACAATATTCAAAACAAAATTCTAAAGTCCAGAAATCAAGAAGTTAGGCTTTTAGCATCAAAGTATCGAGTAAAGCTGATTAATGAACCTAAAATATCAAATTGTTATCAGCGAATAAAAGAAATGATAGAAATGAAAAAAAGAGAGAATTTAAAATTAAAGGTAAATTACAATCTGATCTACCCGAATTTCAAAAGAAGATCAGAGTTTTTAAATTCTTTAAAATCTGAGGCCTTAAGGAAAGAAGAAACCAACGATATTATAAACAGATCAGACGGCGTTTTGAAAACCTTGAGAAAAAAGTATGAAACTAAACAATTCAAATTCGATAACGATGCTGCAAAGAATAAAGAAATAAAACCTCATGAATGGCAAACCAAAAACTGTGAATACACTGAAAATGTTAATTATGTGAAAGAAGAAACAGATCCGTATAGTTCTAACACAGCTTTCCCAAACATTGACTATCCATTCATATCCAGAGGCAATACGGAACTAACAAGAAATTAATGAAATTTGAGAAATTTTAAAAGTTGTAAATTATTTTAAACGATTTCAAAAAAATTATTTTTTCAATTTTAATATTAATATAATTATTTTAAATTTAAAAAAAAAAAAAAAAAATG
>OX_Smed_1.0.02382
TCATAATACATAAAATTCATGTAACATAGACATCAATGTGTTAATATAACATTGACATGCTTATTATATAGAAGATTGAATAAAGTAAAAATATAAGAAGTTGCATTTATTATATATAAAGAATAAGTTATAATTTTAAAGAATTTTCAAATATTCTGGCCACAATTTAATTTATACTATTCATTTTTTGCAAGATTTTAAATGAACTGTTAGTCGATCAGGTAGGAATGTTCTGCCACAATTTTGGCATTGAGCTAAATTACTCTGACTAGCTTTCCAAGCTTCTTCATTATATTTCGAGGAGTCATAATTTCCAGACAACATAATGCCAATTGGTTTTACAGGTTCTCGTCTTCTTTGACCTTTAGGAAGTTTATCATTCTCAATTCGCCACTTTTCTAAACACTGTGGCTCATGAATCGGTATGGATTTTGATCCGAATTCTCTGCTACAAATGTAACAAATGACGGTTTGAGGTTTTCTAGGTTCAGGAGGAGCTTTAACTGATTTTTCAAGCTCGTTGCCGCTTTTTCGTCGATTTTTATCATTCGTCGTATTTGGATCGGGTCGTTTCGAGGTGTCCAACACTTTGGCTTTTGACGAATTTGATTGACCACAGAACGGACAGAATTTACACGACTGCGGTAAATTTTCATTGCAACTGCTACATTGATACGGTTGAACTGTTTGAGTCTTGGAAACTGCTACCGGTTCTGAAGTATTCATCACTTCAATTTTCTTTAAATCCAAAACAGTGGATTTCGATAAAGTCACCGTGTCTGGTCGTGTTACATTTGTTACACTGTTCTCCTTTTTATTTGGAAGTGGATTTAAAACATGACCTGGACGACAACTGCGCTGGTGGACAGGTAATCGATCTGGGAGAAAGGTTCGGCCGCAATTTTCACATGGAATTAAATTGCTTTGAGCTGATTTATACGCCATATCATTGTAATCTTCCAATTTATAACTTTTACCCATACCTACCGGAAGAGGTTGGGGTTTTTTTGGTGGAGGGCGACGCTGATTTTTCGGCAGTTGTGAATTTTCTATTTCCCATTTTTGTAAACATTGTGGCTCGTGAATGCTGATAGATTTAGTTCCAAATTCTCTGCTGCAAATGTAGCATACCACAGAAACTGGTTTAGGCATAATAGATATTTAAAATATTAATTTTCAAGTTGTTTTGAATCAGTTGCCATTGACTACACTATCTGCATTCTAATT
>OX_Smed_1.0.02385
TGTTACAAAAAATATTCAAGTTCTAATACAGATTTTGAAGAAAATGAAATTTAACGATTTGACGACGATAGACTTCAAGGAAATAATAAAAAATAATACCAATTATTTACCACAAGCTTTAAAGTTGTTATTTAACAGTTTACAATACGTAAAACATGTTGAAATCAATCCAGTTATTGCCAATGAATTATTTTCAAAATTTTCTATTGAATCAATTCGCCTATTTTTATCAGAAGAACTAACCTATTTAGGATATTTATGTATTAAAGATGATTTAAACCAACCTACTAAATGTTTTCTCGGATTTTGCTATATCTGGAATCATTTTTTAATTGGAAAACTAGTGCAAAAGGTTCTTCATTTCTCTGATCCAATTTCTGTGCCAATAAATCGTATCAATGAAATAACAACCACGTTTGTACCATTGACAGATGACAGTATTCAAAACTGCACCATTTTGAAACAAAGACTAAATAATTTATTAAAACAAATTTCTACACTGTCCGAGATAATTAGAAAAAAGGATCAGCGATTAAAAGAAGCTACAAAATCCAACATGTCAATTGAAATGATTTATTTACTGAAAAATCCCTCAATTCTAAATAAATTTTCTAGTGAATTGAAAACCAGAAACGAATTTCTTCATTTGATTTGCGAATGGTTTGAAAATGAATCACAATTTATGGATTGGATTGCCAGTTTCAAATCAATTGATGAATCGCCGGATGACACTGAAAAACTAATCGATTTATTATCTGACCGAAAAATTGAAATCGATAAATTGCACGATCAATTAGTAGAATCTGAACAACTAGCCAATCAGATCGATGAAATCTGGAATAGGCTAGCGAAAGACAATGACGTCCCGTGCATTGAGGTCGTCAGCAAGTTGAATGCTGAATCGTTTGTTGAGAGCTGTGGTAACAATTTAATCAATTCATTACCGATCCAATCGGATTCCACCAGCTATTCGGAATCTATTAAAAGTATCAACAAAAGATTTGGCGATATTAATTTGAAATTCAATGAAAAATGCCGAAACAAATTGAAAAGTTTGTCGAAATATACCAACGGTTTGATATTGGATGGCTCGAAATGATTCAATTCTGTTCGTTGTATAGATGGATAATTGTGAATTCTTTCTTATGGCATTTCCACCTACTTCATAGCCAGACTGACGCAGGTGGAGGGCAGGCATTAAATATCCCGTTAAATTTTATAATAATAATTATTATTTATCAGGGGCATAATTGAGATATTCTTTTTTAAAAGAGGGGGAGGGGACAAGTCTGAACACCAATGCGTTTACAAATAGGGAGCATTCGTTGGTGTTCAGAGCGCTTCTGTAAAGGATGAATAGGGTCACTATAAAGGGGATATAATGATGACAAGTGGA
>OX_Smed_1.0.02388
GATTTATTTACTGTTTTTAGTTTTACAAATTGATTTGGTTTTATGTGCACAGAATACAGTTTAAAAGACAATCCTGATGTATTTAAGAAGTTTATTCCAAGAAATTTGTCAAGAACTGAACTTTCTCATGATTATTTTGAAACAAAGTATGCTTGGTGTTTAATGCCTAATGGTGATTCAGATTGTGGCTGTAAATTTCCAAAATTATCCAAACTGATTAATTATCGAATGAGTCGAAAAATTGTTTTTGAAAAACAAGTCGATGAATTGAATGGATTTTTCGATAGTGATAAGTGTATTTTGTGCAAAAACAGTCTGTCTTATTGTCCAAGTGACATTGATTTTTCCAATGACAATCGTAGATCAAAATCTCAAGTGAATAGAAAAACTGACAAATGTCGAAAATCGGTCCGATTTGCGGATGCGCTTGGGTTGCAATTATCAGAAATTAAATTCATCAAAAATTCCGATATTGAAAAAGCGCCAGTTTTGACGTCATCAGCAATCAAAGATTTACACTTGGATCACAATTGTCATTTGGCTATGCAAGGAATTAAATATTTTTGTCCTTGTTTTAAAATTGATGAGAAAACTGTGATTGAAAACACAATGAAAAACAATATCCAATTGGAGAAAGCCTACATTCAAGGCATGACGTTGTTTGGGAGAATTTTTGTGAAAAATATCTCATATGAAAAAAACGTTGGAATTCGAATAACCTACAACAATTGGGTGTCGTTCAAGGACATTTATGCTTCTTATATTCTCGAATCGTCCAATGGAATCATTGATAAATTCAGTTTTTCCGTCGTTGTGCCGAGATCTGTGATTGTCGGATCGAAAATTGAATTCGCTGTGTTCTATTTGACTCAAAATCGAGAGACGTTTTGGGATAATAATTCAAATCAAAATTATGTTTTAGAGTGCTTTGCAAAAAATATGGGTATCGTTACGGATGATGGCTGGGTGCATTTTTTATGAGAAAGGCTTTTATTATCATAATAATAATTATTACTATTATTATCTATCGGCAGTTTTAGCGAGATTTTTTTCGGAGTTTATATTGCTTAATAGTTAGATATAAAAAGAGTTAAGTAAAAATTAGTCTTTTTTTGGAATTCGATTTGATTTTCTATGCGATTTTCATGCAGAAATTAGATGGAAATTATAATTTTTGTGCTTCTATTGTTTTTAAATACAGATTTTGACTTAGTTTTAATCTTCCGGTTTCAGATGTGATTTTTATTATGATTTTTGCTGTTTTTTATTACTATATTGCCAGTCTGTTTTTTAATGAGACAAATCTAAATTGTAAAATTTGTTCGTAAAATTAGATTGAAAA
>OX_Smed_1.0.02391
AAGTGTGTTTGGGAATTTCTAATCATTAGTTTTCTGTTGATAATGATTTTTCTGTGTCTCTATTTATTGTTTCTTTCAATAGAATCCCATGAAATATTATTGAAAATGCCTAAAGTGAGGCCGACCAAAGAGGATCAATATATCTGTCACGCTTTAGACTTAAAAAATGACACTTTGTTCATCACTGGTTTTAACCCAAAAGCTAGTGCATCACATGCACATCATATCTTAATCCACAGCTGTACGGAACCTGGATCTGTAAAACCATATTGGAACTGTGAAGAGATGAATGCAAAGGATTCAAAACCGATCTGTAAATCTGGATTGAAAATACTTTTTTCTTGGGCAATGGCTGCATCAGGATTTCGACTTCCAAAAGACGTTTCAGTTATGATTGGAAAAGCTGTCGGAAAACAATATTTGGTTATTCAAAGTCACTATAAAAATGTTGATTATTTTCGAAAACCAAATTCTGAACCGGATGAATCGGGTATAGAAATAACTGTACAAAGGAAACCAACAAGCAAGTTAGCTGGTATCTATTTATTAGCCACAGATGGCTCAATTCCCGGTCATTCTACAGTATTCATGGAGGCTGCGTGTTCGTATACTGGTAAAACAGTTTTGCATCCATTTGCATACAGAGTACATACTCACAGTTTAGGAAAGTTAGTATCGGGCTATGTCATACACAGAAAAAATTGGACAGAAATTGGAAAGAAATCTCCACAAGTCGAACAAATGTTTTATCCAGTTAAAGGAACTGTGAAAATATATCCAGGAGACACTTTGGCTGCAAGATGTATTATGGAAAACAAGGGAGATAAGCTAGTCAAAATCGGAAATACTAGAAAAGATGAAATGTGTAATTTCTATATTTACTACTGGGTTGATCGAGAAGATAGTTCACAAATTTACGATGATCAAAATCAAATTTGTTTTTCTGCTGGATGGCCAAAATTCAAATGGGATTCTTTCTTTGATTCCTTAAAAATTCCATCAGCTGCTGCAATGTTGCCTGGTGCAAACAACATAATAAATGAAATAGTAAATGACATGGAAAAACAAGAAAGAAACATGGATAAACTAATATCAAACATGTGGGACGATAATCCAAAAGAAAATTCAGATGATATTTTGGACGATACTTTATTTGATCACAAAAAGTTTGAGAATTTCGATGAATTGTTTTAAACAAAATCCGTCATATTTTGTGAGTTGGTGAATCATTTGTCCTGGTGTCGTATAGGATTTATTTACTAGTTGTTGGTGACTTGGTAAATCTCATTGTCAATAAAATTTTTAGTTATTTACAAGATTTATTTTTAACACTAATTGAAATCTTTAATAAGTGACATGTTTACATAAATTTATTTGAATT
>OX_Smed_1.0.02397
TCTTAAAATAATATTGCAAGGTTTTAACATTAAAATAAACAAATGTTGAAATTCGTTGAATTAAATTCAAAAGAAGGAGAACAGTTTTTGAAAAAATCTTTATATGAAAGTTATTGTCTTAATAGTCTAAATAAAACTATAAAGCGTCAATTAACTGAATATACATGTGGAATATCATCGCTGTCGGCAATTTCTAATGCTTGGTACTTGGAAAACAATGCAGAAAAATGCCCTTTAGGAAGAAAATTACCATATGATGAAGAAGTGTTCACGCCAAAATTTTATGAACTAAAACCATTACTTCATGAAGGCATAAATATTAATGAATTATCCCGCTTAATTAATAATACGTTTGGGAATGCCATACGAGTGGATAAGAAGCTATGTACAGAAGAAATGACAATAGATCTATTCAAATCCGATATTATTAAATCTGTTAAATCTTCTTGTCAAACAATTGTTATTCTTAATTACTTGCTGAATTCGATATGTGATGAATGGTTGCCTTTTGGACATTTTTCTCCGATTTCGGCCTATGAGGAGATTAGCGAGATAATTTTGATTGCTGATACCTATATGCCATCGTATTGGGTTAGTGTGAATGACATGTTTAAAGCCATTGATACGGTGGATCCGGATTCAAATCATAAAAGAGGATATCTTTTATTAACGTGGCAAATTGCATTGAAAGAACATTAAGTCATTTGATAATTGATTTGTAATTTGTTTAAATATATTATTAATTATAATTTTGGGCTTGGCA
>OX_Smed_1.0.02404
AGGGCAATTATTTATCCAGTTCCCTATATAAGAATTAAAATTTTTAATCAATTAATTAAATTACAATGGATCGACATCAAATTTTTGTCAAAATCGATCACGACAAAAACGGTTTGATAACGAAAAAAGAATTCGATGAAGCTCAGAAATCATTTGGAAAAGAAGAAACAATTGAGATTTTGAAAAAATGCTTTGATTCAAACGGTGGCAGCAGCATTAGCTACGCCGACTACTGCTCCGCCGTAGGAATATCTCCCAATGCTTCAATACAGAAATCGTTCAAGAAGTAAAAAATCGGTTTATACTTTCGCGTTATTGTTTTCTTAGATACTAATGTTAGGATTTGCTTAGAATGATTTACATTTATAGGTTTCTTAAATATAACGATTCTTGATCTTGATTAAATTT
>OX_Smed_1.0.02479
AATATTATAAATTATCAAAAATAAATAAATTTGGAATAATTAAAATAAAATTGTTTAAATATTATATGGTAAAATGAATTAATTTTAATCATGAAAGAAATAATATCAAATCTATGGCTTGGATCATACGAAGATGCATCAAATGTAGATTTGTTGAAATCATTGCAAATAAAGTACATATTAACAGTAATGGATAGTCCATTGTTACATAAAATGGAAGACTTTAATTACAAATTTATTAAAGCCTATGATGTTCCAAACCAAGACCTTATTTCTTATTTCGATGAAACCAGTGAATTCATTGAAAATGGTAGAAAATTTGGTGGAGTTCTAATTCATTGTCTTGCCGGAATTTCAAGAAGTGGAACTATTTTAACAGCTTATATAATGAAACATTTTAAAATTGATCCAAACGATGCAATTGAGAAAATTAAAGAAAAGTCATTTATATGCCCAAATGATGGATTTATGAAACAATTAAAGATATATTTCAACATGAAATGCACCGGTGATTACAAAAGCGATGAGTACAAACAATTTATCCGTCTATTTTCTCCAGATGATATCAATAAATGTACAAATACAGTTTCGCAAGCTCAATTTAATTTATCAAAATCTTCTACTGATTTAATCCAATTCAAATGCAAAAAGTGCAGATTTTTGTTATTCGACAATTCAAGTGTTGTCGAGCACAGTAAAATGAAAGCTTCGAAAACAATAACCGAGAACACTATTTGCAACGAGGAAATATTTATTGAAGCTCTTCCTTGGATTGATAGCAGCAGTGCAAATGGTGGAAAGGTTAACTGTCCGAAATGTGCTTGCAAATTGGGCTCCTATACCTGGGTCGGAGAGCGATGCGTTTGTGGCAATTGGGTCGTGCCTGCATTTCACATTGCCAAGCAAAAGGTCGATCCAGTCAAATCGATGAGTTTTTAATCACTTTCCGAAGAATTAAAAATTTATCAAGGAAACATTAAGAATAAAAAACGACTTTGATAATATTCTTAAGTTTAGATTTATATCGATTTTTAATTATAGATTTTCTATTGGTATTGTCGATCGATTTTTAACCTATTTTTAATGTTTTGTGAAGATTTTTATGGTCATTTTTGTTTTTTATCGGATAGAGGGTTTTATTGGGCTTGTTGGTGGTTTTAAGGCGGTTTTGGATTGTAATTTGATAATTCGTCGGTTTTCTGATAATTGGACGTCTTTAGTTTTTGGCGTTTATTTGGATAATATTTTTTAGTGCAAATGGATTCATGTTGGTTGTAATTCGCTTAGTTTCGTTGAGGAAA
>OX_Smed_1.0.02493
AAATCAAAACATGATTGTCATTGTATTTGCAGTTTTTACAATTTTCAATACCATTTCAGCAGCTCCAACAGTTTATTTGGATTGCGGTTCAAAAGGTGGAAAGGTCGAATCCGTTGACATTACGCCATGTAATGAGCAGCCGTGCCAATTGAAAAAAGGAACTACGCCTCAATTGACTATTAAATACAAAGCATTAGAAGATACAAAATCTGGTACGGTTTCAGTTCATGGAAAAATCGGTCCGATTTTTGTCCCATTCCCTCTACCAGATAGTGATCTTTGCAAATTCAGTTCTCCGGCCTGTCCCATCACAACGGGAGAAGAAGTCACCTACTCCAATTCAATAACGGTTTTGTCAAGTTATCCAGCAATTCGATTGACCGTTAAATGGGAACTTGTGGATGATCAAGGCAACGATTTAATTTGCATAACATTCCCAGCAGCAATTGTTAATTAAATTCTTGTCAATTTAGAAATAAAATTGTGTTTCATAAAAAAAAAAAAAAAAAATGCGAAAAAAAAAAAAAAAAAAAAAAATGCGA
>OX_Smed_1.0.02514
TAACAGTTCTTTCCTAGATAGGATGATAAATTTCCAAGTTGCTTTTTTATTTGCCGTAGCTTGTTCAGTGGCGCAATGTCAGTACGCTTATAGACCAAAAACTGAAAATGGTGAATTCTGCATGATTCCATTCGAGTATCAAGGCAAAATCTTTCATGACTGCACAACTGAAGGAGATTCCAAAGCATGGTGTCGGCCTGCATCAGATAAATGGGGATATTGTTCCAATACCTCAGATTTTAGTAAGTGTCAAGTTGCCGCACCGACATCGTCAATATCAGATGTGAAATTAATTTTGGATTTATTGAACAACATTCGGATGAAAGAGCCTGCTTTGAGAATGTCAAAAATTCGATGGAATACTGAATTAGCTCAAAGAGCTCAATATATGAGTAACCAGTGTAGACTGGGGAGTGATAATACTAATTTATGTACGTCAGCGTCACCGATGGGCCAAATAAGTTACGCCACAATGTCCTCTGAAAAGCAATCATTGAAGTGGACTCAATTTATTCTCGAGTTTTATAATCAAAAATCTGGTTATAACTATGATACAAATACATGCACATCAAAATACTGCAATGGATATAAACAACTTGTCAATGCTCGAACTACAGAAATCGGATGTGCAGTTTCCAATTGCAAAAAAGGCGAAACTTTTGCAGATTATTATTTCTGTAACTTTTATCCACCAATATATCAACATAGACCATATGAAAAAGGAGAAACAAAATGTGATAGTTGTTATAAATTGGATGATAATTATTTGTATCGTTGCACTAAAGATTTATGCGAAATTTGTGATTCTCAAAGTTCTGATTGTCAAGGAAAAGAAGTACTGAAGCTAGCGATAGAAGCTGGTCTCTGTGAGGATTTGGAACCAGGTTTTTGCGAACTGAATGCAAGCGTATGCCCAAATATTGACTTGCTTCCAGATGAATATAAAGTAATGATGACATCGAAGTGCAAGAAAACTTGCAAATTATGCTGATAAATGAATTTCTTTGACATATATGAATATTGAAAAGAATAAAATATTTATGGTTGACTTTATTTTTTGACACCTTTAATGTTGTAATTAATTAAATAAATTTAAGAACGGTATAAAAAAAAAAAAAAAAAATGCGA
>OX_Smed_1.0.02518
AAAAAATTCCTTAAAATTATATTTAAATAAGCATTCTGTTCATTCTCTTAGTATCTAGGAGCTATTTCGTATAATAATACATTTTGTTTATAAAATACATAAAAAGTTCACTCATTCAAAATATTGTTGTATTGAAATTTACTGAAAATCAGCTCGATATAAGATATATACAAGTCTAAAGTAGAAACACTCACAAATGAAATGGACAAGAACAAAAATGAAATGATGCCATTATCAAATAAAAATTCATACTCGATCATCATCACATGAAGGTACTTCTTGGGCTTCCATAAGATCTATGTGATCCCACCCATTGTCGATTGACTGACCGTCTTCGGTAATAGGCAAGGGCTGGAATGAGCTCTTCTCCCGTTTCATCATTGACATTTGTTCACTCTCACTTGTCAAAAGAAATTCTCTATCTTCTTGAATATTTCTTCCAATTGAAAGAACCGACCTCCAACGATTAAGAATGACACAACTCACAATCAAACAGCAACACTTGAAACACATCAAACAACCTTGCACGAGAAAGAACCATTTGTATTTGTATTTCTGAGCTATTAAAGCACTCAAAACTGGTGACAGCAACATTCCAAGTCCCATTCCGGCAAGTGAAAATGGATATGCAATTTCTCCTGGCAATGTAGTCAACTCCTCCCCCGCAGGAAACAAAAATGTGATTGAAGGTCCCAAGCAAAATCCCGAACAATACGAAAGAATACAGCTCCAAGTGAAACTACTTGCTAAAATTTCCCAAGCAAACAGACAAATAACCATCAATAAACTAGAAATTAAAAGCAAATATTTTAGTTTTGATGCAAACCATTTTTTCGTAAGAGCACTCACAATTGCACCCTGTATGTACGTTGTTGCCTCTCCAGCTGCAAAAAGCATTGTCAAAGACGTGCTCGTATTCAAGCTGCTAGAATTTCTGCGTAAGTAATCCGCTAAATTCAATAGCATCCCATACGTAACAATACTAGTGACAATTCGGTCTAGTGTCCATAAAATTAAAAGGATTAAAGTCTCTTTATTTATCAGTTGCCTTAATTTTGACGAAAGGTTCGTCAGTCGACTATTGGAAGCCTTAGAACTTGATTTCTTCTGAAATACCCCAACACCGGTCAAATTCATGATGAAGTAGACAAACCCAAGCACTACAAACGCTTTACGCCAACCGTATTGGTCTATCAAGTATGCGTAAAATTGAACGAAGACTATCGATGCAAGAGACCCTCCCGACACCAAAGTGGTCGCTAAAATGTGATATTTATGATTCAAATCAAAATGTTCCCCGACAACTAATCCGACAACGCTTAAGATGAGACTCGATCCGATTCCATGGAATACGGTGTGTGTTAAAAACAACCAATGAGCGCTAGTAACGTATGCAGAAGCTAAACAAGCCATTAGAATACAGCACGCTCCAATGAACTGGAAAACTCGATATTTTCTATGAAACCGAATAATCACTGCGGTAGAAATCGTCGTTGTCAAATATCCTAGTGCAGCATAGGAATCTCCAATCCAATTCAATTCCGCCAAAGAGGTCGTATTGAATACTCCATTATGCAATTCAGCGATAAAAATTCCAAATGCCCGTCGTTTTCCTCCGAGAAAAATCACATTGAGAGCAGAAAACAGAAGAATTATCCACGGCACAAATCTGTTCAACGGCAATTCGTCAGAGGTGCGAACTTCAATGTTTCCCGCATCGTCCGTTTCAATATCAACGACCGATTCGGTCGATTGTTTGGAATTCATTGAGAAATGTTGACTGGAATCGATAGAAGCATTGCTGGAATCAGCATGAAAATGACGTAAATTCTATTGAAGAGAAAATCGATTTCCAACAATTATTGTCAATACCACAAGCCGACAACTGAAAGA
>OX_Smed_1.0.02535
AAGGATATGAAGTTATTACTTTTATTAATAAATTACTATGTTCACTCGAAAACATTTTCCTACAACATTGAATTAAAGCCTTATTTACAAGAAACTCAGTGTGAACCACGAGATTCATTCTGTTTCAAGGATAATCAATGCTGTTCCGATTTAGTTTGCCAGTTCAAAGACGGCATAGGTTCATGTGTTCCTTTTCAATGGAATTCTAAATTTCAATCTCCAAGATTGTGTCAAAAGGATTCTGACTGTGAGCTGGAAATGTGTTGTGTTAAAGAAAACGAAGACGATTCCCTGCAAGGGTTTTGCAAGGTTAAATTTCGACGTGAACTTTGCAGAAATGCGGTGGCTGTTCATGATTACGCAAACCAGCTACCCATTAGTGATCGGTACGGTGGTCTGACTTTTCGAAAGAAAAGGCATTTACTTAAACGACTAATACAATTTTGAATTGTTAATTTTTAGAAATAAATTCAATAAAGAAATATTTTTC
>OX_Smed_1.0.02541
TTCAAAGGCATTTAGATTAATTCAAACTCAGATCACTTGTAAATCATAGGCAGGCAGCAGCACAAATCAAGCACAACAACACGGAAGGAACAATACTCTATAATTTATTATTAGAAATCACTGAAATCCTCCACGTAAATCTCCTAGCCTTACAGTATCGCAATCAATTCAGGCCGGCAGCATTTTGTTGGTTTCCCTGATGATTCCTTGCATCAGTAAATTGTCTTCCTGGAGTGTTGTCGGCCTCGGGTTCATTCTCTCTCTGGCTTTTTCGCATTTCCTGTCGGTTGCCAGTGAGAACTCTTTCAGTGCGATGTCATCTTTGATTCTGTGTAACTGCTTCTCTAGGCCATCCAGCGCGTGTCTTGCTTGTCGCTGTTTCTCCAGCAAGGCAGCCTTTGTCGCCTCCAATTGCTTCACCTCGTCTGTCAGGCCGTATTGTGGTGCGTCTCTACACAGTTCCACATTTGGACGAGCTTTCCGGTTCTCAAGACGAGTCTGAGCCAATTTTGCGGTGGGAATTTTGGCACGAATCGAGTCTTCCACGCCTTGCAGGTCCTTTTCCATGGCCGCGATTTCATCCTCCACATTTTTTTTTTGCCAATTCAACTCATCGAGAGCTTTTTCGTTGTCATGGATCCGCTTCCGTATCGCGTAATCTGTAGCGTTTTTCTGGGCCTTCAAATCGTTATCAACCGAATGGATTGTGTGATGGATTGCTTCTCGCAATCGCTGGGAGCTCGTCAGTTCAGCGTTGGCTCGCTGGTGATTATATCGGCTGTAGTCCTCCCACTGTTGAGGAGTCGTACTTCCTTTCACAACTCGTGTCGAGTCAGGCTTGAAGCTGATATTTGGGGAATTTTCATTGAGGTTGTATTGATTGATATCGATGCCCATCGCGATGTTTTTATCCTGCAAATCCTTCAGCACCTGATTTCTCGCCTCAGTCAACAAGGTCATCTGTTCAAATGCCTCATCGATTTTCTGTTGCAGTCGCAATTTACATTTGCTTATCAACTCTTGTTCTTTCAAAAGCATATGTTCCGGCTCATCCTCAACATTGTCAATACTAGTGCGAGCATCTCGCAGTGTTAGGCATTCATTGACAACGTCGGTCGGAACGTTTAGCGCTTCCAATCGTTTTTCCAATTCATCTTTAGCGTTATTTAAATTCTCGATTTCTTTATCTAATTTCTCTTTGTCTTCTTCAAGAATCTCTTTCCATAAGCGAATAGCGTCAATTCGATCGGCTAAACGCGTTGTGTTATCGTATTGATCCCATTTGGTTTTTACATCGGTTTCATTTCTTAAAAATCTCGCTTCCTGTCGAATATCATGACTCGCCTGTTGCATTCTCTCTGAATTAGTACTGATAGCAAAACTATTCGTATGCCAATCAGCTGGTTGATATTTCATTGCTGGTTTTGTAACTGACGCCATTAGTTGACAAAGACTATAATTTTTAAATTTCTTAAATTTTCAAATATAACTACTGCCGGTAACTATGACTTTGTCATTTAAAACACATTAAATTTCACAAAGATTAAATGAAATTGATTTTAAAATTTTAGTAATCATTAAATTTAGGTAATATTATTTAAATAAAATTNTTTTAGTCTGTTGATTTATTTTTCGAAAAAATGAATTTATTTTTGTTTATTTTATTAATTTTTCTCTGCCAATCGTTTTTGTTTGGATTTTGGTTCGATTTCAATTATTTGCCATTGGGTTTCCTGAGTCTTGTGTTGGGTGCAATAATAGGCTTGATCGTTTGGATAATATTATCGGAACTTCAACTTTTCTATGAAGATTTACACAAGGTCGAAGTAAAGAACAAAAGCGTTTTGGTTACTGGATGTGATTCTGGATTCGGATTGATGCTCGCACAGTCATTGGCAAAGAGAGGAATGTTTGTCTTTGCTGGAGTTCTCAATTTAAATAGTGAAGGAGCAAGCGTTTTGAAGTTCAATTCAGTTGTTAAAGTAATAAAAATGGACGTCACTAAGGATGAAGAAGTTGAAGAAGGACTTTGCATAGTTCGACAAACTCTTACTGACATGAATTATATTTTATGGGCAGTGGTAAACAATGCTGGTGTGGGACATAGTCAAATGATGGAATTTTTACCCATTGATAAATTGCGACAATTGTTGGAAGTTAATGCGTTAGGATTACTTCGAGTGTGTCAGAAGTTTTTGCCTTTATTACGCGGTCATGGAAGGATTGTGAATTTAACTAGCATTTCAGGTGAGGTTGTAAGTCCATTTATTGGTGGATATTGTGCTTCAAAGTTTTGTGCTGAAGCCATTTCGGATGCTTTAAGATTCGAATTGCATCCCTTGGGAATACCCGTTATTACTATTAACCCACAAGCTTACAAAACCTATATTTTATTATCTACTAACAAAGTTTTCGGAACTGAAGAAACCAAGTTATATGGAGAGAAGTTCATTAAAAAGTCTGAAGATATTCTTAGAAATTGGGTTGAGAGCGCCAGTGTAAACTTCCAGGAAGTGATCAATGCATTGGAAAGTGCTATTTTGAATCGGACTTACCAATATAAATACAAACCAAATTTCGTTTTCCGAATGAAGATTTTGATGATGAAAGCCAATTCTCTTAATAATCGGATCCGAACGGGATTTCGCTATTCTGATATTTCAATCCCTGTAAAAACTGAATTTTGAATNNNTTATTTTGAATTATTTTTATACTCGAAATTTACATTGTGATATTGTTTGATGTTGTTTTGATCTTGCTTGGAAGTATTTAGTTAAAAAGGTTGTCGGAGAACTAATTTTACATGTTTTGCTTCGAGGCCCAAATATGTGTTATTTTTCTTTGTTTAAAATAGATAGTATTTATCTTGTTTTAAAA
>OX_Smed_1.0.02551
TTAATTTTTAAAAAAATTTTTATAATTTTTTTAAATATTTAGATTTAATATTTAGATTAAAATGTTGGAAAACATTTAGTCAATTATTAAGGAAGTCAGACTAATAAATGGATGCCAAATATTGTGAGTGCCAGAAAGTGTTACTTAATTTGAAATGGTTCGTGAAACACTTATGTAAAGTTTTTGAGGAAAAATTACAGCGCAGAATTTGCAAATATCGACTTCCAGATTCTATTAAAACAGACAGTGAAACGAATTCCTTGGTTGGCAGTAATAACAGTATTAATAAAGTCAAATGGAATCGTTCCTTGACAAATTCACCGTTATTAAAGAGATTATCACTAACAAAAATTAGCAAAATTCAACTTGGCGGAACTCCCAACAGAAAAGTGGCAAACCTGAATTCAGCAGACCCAAGAACAGCTCGATTGATTTTGTTGAGTGCAACAACAACTGAAAGTGAAAGAGAGATTTATGTTAAACAATTTGGAGAAAGTTTGTGCGTCGTTTACGAATATCAAATAGGAATGTTAGAAAGTCTCTCAAGTATTAATTTGGTCGCAAGTTTCGTAGCCAGTCTTTTGATAAAAGTAATCAAAAATGGAGTCATTGACTCATTGTCCTTTGAAAAATTGAATTTGTCTATACTTCTAAATAGTGAACTTTACCCACGAAGTTATGTAAATAAAAGCGTTAAAACAATAGCTATTGGGGTTGCCAATAACTATTTAAGTTGGAATCTCAGACAATTATTTACGCATCCCGGACTCAGGTACAATCATGTTGGAGGAGAAAACTGCTCAAATTTGACAATAGTCACACAACTACTATGCGGTAAGACCACAACGGGTGAATGTCGACGGCCAGATATTTTTGGCTATAGAAATTTAATCTGTCATCGGAAAAATGACCATTTCACTATTGAAGAAAGTGATAGACTGTCAATTGAAGAAGGTCATACAACTGATCTAATGATCAAAAGTTCAACGGAAACTTTGCTTGACCATTTGCACAAATGTTACAAGTCTATTTTCTTCGTTGTTCTTGACAGAACTGTAATAATTGACCATTTGTTGACTTGTCAGTCATTTAAAACGTTTTGTTTACGAGAACTTATTACTCCGATTTTATTTGCCAATGTTTCTGATCCTGATCTATCAAAAAATGCTGACAAACGTCTCTTTCCGAATTTCAATTTGTTCCATATATCTGTCACATCAAAACCGTTAGAGAACAATGTGAAATCCTCTTTGACGGTAGCGGATGATGACGACTCGTCTTCCTTCTGTTCTGAATGTAGAATTTTATCGAAAGTTTATGATAATCATGCTTTTATGTGTTAATATTAGATTTAGTATTTGTTTTTTATAAAAAAGATAGAATATCCTACAATTTTTGCATTATAATTATATTATATTACAACTGGAATGAAGAATGCCAGTCAATAAGAAGCCCGACCGGTATTATTTGCCTCGGGCCCCTCGGTCCATGCTAAGCCGTTGAATGTGAAAAATAATAGTGTCAACGGAATAAACAAAAGAAAACTTCAAATATTTTTTTGTTTTAATAATTGATAATTAAAACTGTAAATATCAGATTGACTATAGAAAAATCAGTAAAAATCTTTCAAAACAAATCCTTTCCACTAAGTTCCAATAAAAATGTCAATGAGCACCGAAAATGAATGCAGTCGGTTTAATATTTTAAACGGAATAAAAACGGACCGGATGATTTTCCAAAATTCTATTTTCTGTTTTTCTAACATATCCATTGTGTTGACATAGTTGATCAGTTCAGCCACAAGGAATCCGAAACTGATCAACCACAACACCAAGCAGGGATTTAAGTATCGTTTCCAGAATATGATCTTTCTAGTTCTTCGACTTTTCATGAAAAAATCGACTTTTCTTTGTAGAATTTCGTGAATCAACGCCCACTGGAACAGCTGCTGGATGATTAGGAAAACATTCGCTACTACTAGAATGGGGATATGCAACTTCTTAGCATAATGAATGTTTAACATGGCTTCGATGACTTGAAAAAACGTTCCAAAATTCAAAATAAATCCATCAATCTTGGATCTTGGCTGTTTCTCGACTTTGCAATAGAGGATTTCATGGAGGTACCACAGCGTAAAAGCTATAGAAATTGTGCAAATTGCAACTGTGTTGTTGTAGTAGGAATAGCATTTACTGTTGGATCCGTCCGTGATGTTCAAATAAATACTGTAACGATTTTGACACGAAGACTCAACGATAACTAAGGCTATCAAACAACCAATCCCTATTACTATAGAGAAAAAGTTATTTTTCAAAGGCATTGTAAATTCCGATTTATTTTTAGGAATAAGAGGGTCAGCTTCGTTTTCATCCAAACCAATTTCATCTTCGTGGACGTTGTTGAGACACGAAAGCGTATGTTGCATTTTAACCACTTCATTTACGTCTTCATGAGTGGAAAAGAAAATGAAAATACTCGAAACGAAAAGAAAGAAAATGGAAAACAATCGAAACTCTTTTTTCGATGTTTGTGGACTCTCGGAGAATATTGAGAATGCTATATATCGGCACGAGGAAAACAAACAACATAGATAAACGGAAAATCCAGACAAAATAGACGAAATAATTGTCAGCTTTTCATTCGGATCGGGTCTCCATTTTAAGTAAAGTGGTAAATAAAAGAACAAGATGAATATGAATATAATCATTAGGATTTTATTCGGAGCGGCTTTGCCTTTCATCTCATGAATCGTGTAAAGGATGCCAATGAAACCGAAAAGCATATTTGATATTAGAAATGGTAAATTGATGATTTTGCACCATTTTCCATTGCCCCTCCGAAATATGCACAGTCCAATATGAGAGAGCATTGCTAATATGGCCACTGAGTATAATCCTTTCTGAAAATCTAGCGACAGTCGAATGTTACTGTTACCGAAACCTTCGTTGAATAAAAGGACACTAAGAAGACAGAGGACGGAAAATTGAAGTATTCGAATGACGATTAAGATCCAATACTGCTGGCTTTGTTCGAGCATTATTTCACAAAATTAATATATTTACAGAATATTATTCAATTATTATCAATTTATTGTATGTACAATATATCAATAAACAAAGTTCAAAATCCATTAATAAANNCAATAATAATTTTAAATAAATAATGCAAAAACAAATATTATTAGTAACACTTCTTGCTTTATTAGTTATTCAAGCAGCCATTTCGCTATCATATTCAGAAAACAAACGAGCTTTAACCGGACACAGAATGTTTAGGCTTAAAAAGGGATTTCATTTTATAAAACTTAAAAGAAATTTTGAATGTGTTATTCCAGATTCAGTTAAAGAAGAAATAATGAACGGAAACATTTGCTTAGAAGATCAAGAATTCCTACGCAAATTGTTGTAACTAAAGGAATTTTTGAAAAAAATATTAAATTTTCAATACTGTTAAGTTTTCAAAAAACTTTAATTGGCATTTCAATAAATTATTNATTAATATAAAAAAATATAAAATAAACATAAAACTAAACTTAAACGTTCTTAAATGAATAAATGACACAATGAAAAGCACAAAAAATAATGCAAAAATAATTTAGAATACATAAAATAATGTAATAAATGTTAGATATTGTTTTATGAGTTGTTTCACGAAAAATAACATAAAAGTAAATTGGTAAAATAATAAATCAAGTCAAGGACGTTGCATTTAAGGTAACCAAATAATCTATCTTCAACCCTTTTCAAATGTTATGAAGTCTCCGGTTTTAACATATTCCACTACTAATATCGCGTTTAATTAAATTCTTTTTTGTTTAAATACCAAGTAATCAAATATCTTTACAAATGGACTTTAATTT
>OX_Smed_1.0.02553
TTTACATAACTGCTGTAAATAAATTTTTCAACATATAAAGAATATGGATAATGCATCAACAAAACCATACTATGATTACAATTATTATACTCAATTGGGCTATTATCCACCAAAGCCATCAGATATAAAGCCTAGTGAAACGAACAAAGATCCTAGGTTAAGCACTCAAGAAACAAGTCAAAGCAATACTTCTAATTCTACAAATGGTGTTGTGTCGGTGAATAGCACACAAGCAACTACTCAACCAACTACTTATAGTACATTGACAACTCCTGGTACTCAGCAATATTATAATTATTATACTAGTTATCCCGGATATTACGATTACTATCAATATTATAATTACTACAACACAGCGGGAAACTATTCACAAACCCCACCAAACCCACCGGTTCCACCAGTTCAACCTCCTTTACCTGATGCTGCTCCAGTAAATACTGTTTCACCAGCATTACCAACCGTTGAGGACACAGAAGTAAAACCTAATATAAATTCAACTGAAGTAACTACCATTTCCAATGAAAATACAACTGTAGAAATAAATAATGAAGGTGCGGTTAATAAACCTCTTCATCAATCATATCCTCAAGTATATTATCCTCCTCCTATTAATTATAGCGTTCCACCACCTTGGTTTACTACACAAAATTTCTGGGCTAATTCTTATGGAAATCAATATAAGGCAGAACAAACACAGCAACCTGCTCAAACGGCATCAGCAACCAGTATTCAAAATATTGTAAAACCGAAAGCTAACTCTAGGCCGTCTAGATTCCAAACCCAGCCTGTGACAAAAAATGATAAACCAAAGCCGAATTCGGTAGGCGTTAAAGACGAAAAGGTTGAAACAGCTAAAACGCCTGTATGGCCAGACGCATTGAAGTAGTTGTGTTTTTATTATTCTTTTATTCTTTATAATTGTCTTGAATTTTAAATTTCAGGTTAGAAATACTAAATATTAGATTAAATAGAAAAATCATTTGGCCTATATTAAATTAAATCTAGATTATATTAATTAATCTAACTTAATTAATAATTTCCAGTATAATTACTTTCTAAACAATATTAAAAGTCATTTTTAGCTATAAATTCGAAGTGCTTGGTTATGTGATTGGATGAATTCGGATGTTCCTTTTTATGATATTTTAGCGTCAAATCAATATTTACGATAAAAAAATTCATAGATTAATAATCCAGTATTTATTCCTGATCTGTCTTATTAGTGAGAATTCAAAACAAGTATTGCAAAATGAATATAATGTGTATAATATTTCT
>OX_Smed_1.0.02557
CATTTTTTTCACTACAATGTCGAATGTTTAATTTCCCAATGCCATTATCAAAAGTCTCATTGTCAAAATCAAACTGGAATTATTGTCATCGTTGAAGTACATAAAAATTAATTTTGAAATCTATTGCTATTATGTTAAATTTTCTGATATTAAAACGATAAAGAAAACGTTATGAAAACGAAAACTGTCTCTAATGAGTATAGACGTTTCGCAGAAAGCAAAACTAATTCTTTGCCTCGACAAGCCATCTCATTTACGGACCTCCGAAGATCTAGATGCAATCTACAATTGTCTCAAACTCATTAAATCCTACAGTGGTTTACATCCTTATTTACTTCAACAAATGTGCTTAGAGGTGCAATATGAACATTTAAAAGAAAGAATTGTAGTCTATCAAGGAGGAAAGCCAGAGAAAAATTGTTATGTTGTTATGTCAGGATCTTTGATTATTGTTGATCGTGACAAATTACCGGAAATTCTTAATCAAGACCTCAATTTGCGTGATACGATTTTTCAGCCCCTCATTACTGAAGGTTGTGCATTTGGAAATAATTTTCGTTTGAACTCTACTAACAATCATATAAAGCCTTACTCGATAAATCTCCTCGATTCCAAAGCTGTTGTCACTCAGGAGGACTGTGAATTGCTTTACATGGATCAAAAGATTTTTCAAGAAATATGGTCGAAAAATGAAAAGTTTTTGCGAGATCTAAATCTTTCCCGAGATATTTCCGTGATGGACAACAATGTTCGTGCTATGTCCATTGAATCGGCTGGAGCTAGTGGACTACCCGATGATGCAAACAGTCAGAATCTTTCAGTACCAGTGAGGACAACAAATCCCGGCCATAATCCCGCAATAATCAATGCCGCCTTTTTCATTTATAAATCCTCGAAACATTTATTGGTCAGTCTTCCATCGAGTTTCGGCGGGAAAATCGTTTCAAAATCGTCTACCCAACAGGTGATGGTGGGAGAGGATATGGTTTCATGGATGAGACAGTTGATAAAGATTAACAGCCGGCTGTTAGCGATTGGGATTTGGCAAGTTCTATTGGAGGAATGCATATTAGTTTCGCTCACTTCACCGTACTGCCTCAGGGATTCCGCAAGTGACTATTATGTTTTTGTGGATGATTTTTATCACGGTTGTTGTGGAGGAGGAGGAGCTAGCGGAAATAGTAAATCCTTTCAAACGTGTGATGATTTAGAGACCGCCATTAACTATTTGATGAAACCGGCACCCGATGCGTTGTTTCGAATGATTCTCCATAAATCCGGCAAAGAAAGAAACAAAGAAGAGTTTGAATTCATTTACGGAGAACTATTACACATAAAGGCTTTGAGTCATCTTTCAAGCATGGTAAAGCGGCAGTTGTCTTCGGTTTTAATGTACGAAATCCACCCCGTAGTTGGAAAGGTAGTTTTCTATCAAGGCAGCGAAGGCAATTCTTGGTATATCATTTTGAAAGGCTCCGTTGATGTCCATATCAAAGGTAAAGGAGTCGTTTGTCGACTGCGAACGAATGATGATTTCGGGAAATTGGCGTTGGTAAACAATTCTCCAAGAGCTGCCTCGATTATTCTCCGAGAGAACGATTGCCATTTTCTGAAAATTGACAAAGAGGATTTCAATAGGATTCTTAGGGATGTTGAATTGAACACCGTTAGACTGACGGAACATGGAAAGGATGTTTTACTATTTGAAAAGCGAATTACCGATAGTCCGGGTAGGAAATCGTCATTGATGAATCAAAACAACCCGACAGGTTTTTATATGTATTCAGTAATGGCGGGAACCCCTGAAAAGATCATAGATCATTTACTTGAAAACCGGATAGACACCAACAAAAGCTACGCTGTCATTCTCGATCGAGTCGGAACGATTCCTGATCCGATGCTTGAAACGTTTATACTCACTTATTTTGCCTTTCTTACGAGTCACGGTCTATGCAGTCTTCTTTTAGTTTACTTTCAAAACTACAACAACCAAACCCCGAATGATGGCCGAGCAACTCCGATTGAGGATAAAGAACACGATCAAATCGTTTTATTGAGAAAAACCCGAGTCGTTCATTTTCTTTATTGGTGGTGTCGAATTTCCGACGGAGCGTTTTTTGAAGACCATGTGATCCAGAGTTTCACGGAGAATTTGCTCAATATTTTGACAGCGGAAAAAAAGAACTCAAACAGTCTGTTGAATAAAGAATTTCTGGCGTTGAATTGTTTATTGGAACAGTTTCAAAAGACAGAAATTGCCGCCTCGAAAAAAATCGGTCAGCGAAGTAAGTTTTCCAAGCATCAAATCGGTTCAAAAACCTCTAACGCAACAAGTCAACAGTTGGTGGATATTCCACCGATAAAGGGCAAAGATCTCTCGACGTTTACGGTACATTTTTCCGGGGGCCGTTCTTGTATGCTTAGGTTGACAGTTGAAAGTACGGTGCAACAGATTATTGAAACTGTTGCAAAGCACGAAAACATTCCGGTTGATAATTTGTGTTTGTGTGAAGTGAAATCCGATGGAGAAAGAATCCTATTCGAAATGGAAGACGTTGGAGTCATGTATAATCTGTCGGTTAATGGGAAAATTTATTTGATGGCATTTGAGGAATACAAGGAAAACTTTCTTGATGAAAGAAACCATGTCGGTCTCACGAATATCAAAACCGAATCAAGCAGCATTTTCGATTCAACGTCAATTGATGAATTGGCCTTCCATTTGACTTATTTCGACTGGCAATTGTTCAAAAACATTCACGTCTATGAATTGCTTTTCAAAGTGCTGGGACGTTCTAAATTCGGTCGGATAACGTCGAATTTAGACGCCTTTATTCGCCAGTTCACCAACATCCAATACTGGGTCGTTACCGAGGTTTGTCAGTGTCAGAATTTGCAGCGTCGGGTGAATATTGTCAAAAAGATGATAAAATTGGCAAGTCGATTGTCGGAATTGAAAAACATAAGTTCCGGTTTTGCTGTATTGATGGGTTTAAACAACAGCGCAGTTGCTCGACTTCAAATGACTTGGGAGCGACTATCCAGCAAGCATAGGAAACTGTTTCAAGATCTCTGTTCTTTGCTCGATCCAACTCGCAACCATTGTGCATTTCGGCAGTATTTAAAGAAAACCCCTCCGCCAATTATTCCGTTCTTTGCGATTATGTTGAAAGATCTAACGTTCATCAATGACGCTAACAAAACGTATTTCGATGACAACATGATCAACTTTGAAAAGATGCAAATGTATGCTGCCTCGATGCACCAAGTGTTGCATTGTCGAGCTCGGCCAATGATTTTCGAGAACAGTACGTCAATGAAGAAAGATAAACTTTCGAACACGATCGACTTGCAGAATTACGTTCGAAACTTCAAATGCCTCGACAACCAGAAACAGCTGACCCAATTATCACTGGGGCTGGAAGCGAAGCAGCTGTCGAGCAATTCTTTACCAGTAGAATTTTCAACTGAAGATTTACACTGATTTTTAATTCTGTATATTTTGGATTTTATTTAACTAGATTGTTGATAATAGAAATTATTAATATTTTATTATAATATAAATGGTTGCTTTTATTCAGAA
>OX_Smed_1.0.02580
CTTTACAAGTTATATATATATATATATATATATATAACATTATGTTGTAGAAATTTTCTGATATTTTGTCCGGGTACTCTCAACTGAAAAGGATCTTCTAATTATTTTCTTGCCTGGATTTCAATTGCAAGGAAAATATTCTCTACTCGAATTCTCGCATAATAGGAAAACAAAATTATTTTGTAGATTTCACTCGTAATGACAAAATGTTAATCAAACCGTTTTATTTGATTTTTATTTTATTAATTAGTTTTTGCGTATTTTTAACGATTTTTCTTAATCAGTTTCTTCTTGCACATAACGAGTATCAGAAAATCTGTCCATCGGATAAGAAGTCAATCACGAAAATTATTCATCAGTCATGGAAAAATAAAAATATCCCGAAACTTTTTCATAACTTCTACAAATCATGGACACAACATTGCTTTCGGTCTTGGACTTACATGTTTTGGACGGATGAGGACAATTTGCAGTTGATCAGAGATTTTTATCCTTGGTTTCTAAACGTGTACAACAGTTTGCCATCTGCGATTTATCGGGTGGATGTTAGCAGATATTTCTACATGTTTCATTACGGAGGTATTTATACAGACCTAGACAATGAATGCCTGAAGCCGTTTGAGGATTTGCTGCAAAATTATTCATTGGTATTTGGAGCCATGAAGGGTCAATCTATGGGAACCAGTATTAAAGAAGGATACGTTCAGAATTCTTTTATGTATTCAACACCGAGGCATGAATTTTGGCTGGAACTTATCTATGAAATTGGCAATTTGGCGAGTAAGAAAAATAAAATTTCTCCAGAACTTCTCACTGGACCGATTATTCTGTCAAACACGTTGAAAAAATACGTTGTCCGTAACCAGTCTCGTAATGATCAATTAATAAAAATTTATGAACCAAAATTTTTTAATCCCATCAGTTGGATTGACCGATCAGACTCGCAAGAGTTCTGTAAGGAATATTGGAAAATGAATTCACATGATTTTAAACGTTGCAAAAATTTCATGGTTGAAAGGGGTTCATTTGTCGTTCAATACCATGCACATTCCTGGAGTGCTTGAGGGATAAAGTGTCGCTCATATTATAAGTTTCTTTTATTTTAATGCATATCGCAAATTTTCACGTCACATGAAAAACAATGTACAGCAATCTAAAGAAAGATTTTAATGATTCACTTTTTTTATTATGGTTATACATTTTCAATGAAATTTGATGTACTTCAATAAAAAAAAATTTTTAATTTAAAGA
>OX_Smed_1.0.02608
ATTCACAATTAGAACCAATGAAGAAAGGTTTTGTGGGAAAAAAATCAACATTTTCTATGCTACTTGTCATTTAATTAATAAGTAGTAACAAATAAATTGACAATTTATTTATGAAAAAGATCCACTAAAATCAAATACGAACAATAAACGTTTTCTATCTAAAACCACAAAAACAATTCGGATAAATTATACATTATCAATCATGAAAAATGATTGTACAAGAAATACCGGAAATATTTATTATCATCTCAAACATATTCCATAAAAATGATAATATTATATATAAACATATAAATATATACTTTCTTCCTACCGCACTTTTATCTCTGGACTTTTTATTCTAATTTGAGTAGTTGACTAAAACCAAAAAGTACACCCAATAGAAACAGTTGTAAAAAAGAAACAATGCCGGGAATAAAAATCGACTATAAACGTCAACAATAGAATTTTCAGGTGGTCGAACCTTAATAACTTTTTTGTGTGAATCTATAGCTTTTTCAATGAGCAAATTTTCCAGATCATGACAAAATTGTAACCGATCCCTATCCAATGAATTGTGAACCTGCATATGGCTGATTTGAAGCCGATCAAACGCAGTGCACCAGTTCATTAGTTCTCTTTGGACAATGAGTTTCACTTCGTTTTCCATGTTGTTCGAATAATTTCTAGCGACTACAGAATTCGCTACTGCATATTCTAACAAGGCACATATCACAAAAATAATACACCAGATTACCCATATATCAATAGCTTTGATATAGCTGACCCTTGGTAGAGTCGAAGATATTCCAATAGCTTGTGTTAGCATACCTAGCAAAGTGACTAGACCTAACATAACCCTAGCTGGAACAGAATCCACGTGAATCCAAAAGTTCAACCATGAAACCATAACAATCAAGATACTAGGAACAAAAGTACTCACTATATAAGAACCCAATTGACGTTGTAATACAAATTCCGCCTTTAAACAACTATACTGACCCGTTGATGTTGAAGACAACTTTGTACAGTCTCTCGTCGTAAATTTGCCTGGGGAATTAAACTCTGATATTTGCATCCCAGTTGCGATTGATATCGAGTCATTTACTCTCCAATTAAATCTCAACTCATCCAGTGTATATCCATAACTGCCAATATCCATTTCACATATCTGCGTGTCCATTGGGAATGTTTTTAAATCCATTTGGCAGGAAAATCTCATTGTTATTTTTTGACTATACAAAATTAAACCATTTGGAGAGAGTCGCATCAAATAATTCGGCAAAGTCATTTTGTGAACATAGCCCTCTTTTCCGTTACGAAAAAATAGATCCGGCAACCAGAGCACTTTTTTTAGCGAAGGAGACACAATGTTGGCATTGTATGATTTAAATTTGTCTAAATTATTCCAAGCAAGACGAGAGTCGACCCATTCCTGTCGAAGATAAACATCTGTTGAATATTCCATTTGCGTGACACTAACAGAATTAATGGCTAAAATTTTCATGTAAACCGTCACTTCGGTCTGTTCTTCTTCTTTTGGTCGGTCCTCTTTTAGATATTTCGAGAAAATCTCCGCTCTTATTAAGCTTCTTTGATCGGCTTTTTCGGATCCTGAGCCTAGAGACTGTGAACATTGGAAAACAATTGAAGCTAATAAAAATATTTCTAAGCAAACGAAAAACATATTGTATTGTAAATTAATAAGGAAACGACATTGTTAAAAAAAATAAATGATAGAATTTTAGATTTATTTTTAGACTAAAGTTGCTTGCAG
>OX_Smed_1.0.02618
AAGAACTAAGTTTTAAAATTTATTCCGAAAAATCTAATAAAAATGTGAAGAAAAAACCTTTAATCTCTAATTACGTAATAATCATAGTAATAATGATAATAATAATTATATAAATCATAATAATAAAAACTATAACCATCATCATCATTAGCGTCATAGCACGTAACACAAATATACACAAGATGCAACTCTAAATCTAAACAAAAAAAAACAAATCTATCAACTTTATAAGATCACAACCGATGAATGAACGAAGGATTCAAAACTCTCTATTTTATACACCTCTTATTTACACAGCAGAAAAATTATCTTTTTTTTCAATTAATAAAAAAATCGTAAAATTAAAAATTCAAAAAAAAATGAAAATAAAAATTCATCTATAATAACTGAAGAGGGGGCATTGAAACCAGTCAGTATCCGTACTGATTTTTCCTAATTTCTTCCGAGCTGAAATTCGAGGACGACTTGTTCTGTGAGTAAATCTGAGAATTTGTTGATGTGGAATTGTAGGATTGTTCGTGACTTTTAGCTATTAGCGATGCCTGCTCGACTGGGAAATCGTGAGAATTGGGTTCAATATGATTCTGATAGTGAATATTCTCCAGATTTTTCGCTTCGAGACTCGTTCCATTCATTAGGTAGCTCTTTTTTCTGCTTGGTCGAATGATTTCTGGATCTTGATCTGTGGCGAGTTTAGTAATACCAAATTGGTAGATGTTTCTCATTAAATATAGAACTGGACAGTAAGCAATTGACACGACGAATACGATTATATTGAGGCTGGTAAATCCAATTGTTGAAACAATTGAACCGGCTACTATTGGTCCTATAGCATAGGCTAATGAGTATGAAATGTCTGCAATAGCGTAAACGGAACCGTAAACGGACACATGTCGAGTGTCAACTAGATATCCCAATGTTGGCAGAATTGCAGTGTCAACAAGCGCTATCCCAAAGCACAATAGCGAAATTGGAATCATTAAGTAACCGAAATTACTGCAAAACGGTATAAAAATACAACTGATCCCTTCTAAAGCCAACCCAATCCCAGCCATTAACCATTGATATTGAGGATATTTGGCAGCTAATTTAACTGTGACAAAAACTCCGGCAACATGAGGAAAAAACGCCGGCAACCAAATCAAACCGATTGCCGATTCGGACGGAACCGGTCTCCACGACAGCATCCATGACGTAATTGTCGGCTCTAAAAACGCCAAAGACACATTTGCAATCGCCAATGTACCGGCGCAAATAGCAATGTAAGGATCCATAAAGAGCTTTTGAATTGGTGTCCCTTTTGGTAAATTTCCTTCGGCTTTCATTTCACGTCGTTCGAGTTCTCACCGGTTTCATTATCATCATTAATAAAAATCCATCTAACAAAGCGATAAATGCCAAACAGAAAAATGGAAATTCTTTGCCACAATATTGATACAAAACCGCTCCGAAAGGTGGAGCTACTAGTGATCCAAATGAAATAAATGCCAATGCTATCCCTAATGCTGTCGTTCTACTGGATTCCTCTGTAAATCTGTCAGCTATCATTGCCAGTCCGGAAGTGTCAGCAAATGCTGAACCAACACCTTGCAATCCTCGAGCAAGAAACATAACTTCAAGAGTTTGACCGAATGCAAATGCAGAAGTCGAAACAAAAATTATAATCAAACCTATCATCATAGGGATGTCATATCCGATTCGATCTATCACTGTACCACTGAGAGGGTTTATTAGTAACTGCACAATAGCTTTGCAAGCAAACAACAACCCCATTTGGGTGTTTCCTTCTTCAGTATGCATCATACTCATAGACTCATTATTTGACTGACCCTTGTTCTTCATGTAATCCATATAATGAGGAACAATAGGTACAATGACCATATAAAGCATATTGTCTAACAATAATGCCATGGATACAACAATCAACACCATGGTACATTGGGATTCCGGCCGGTTGATCTTTCTTTCTACATAGAGTTTGATGTTGTCTGTATCGAAGTTAGTCAATGGAACTTTCATGCTGGCCTAAAGCAAAGAAACTTAACAACATAAGTTATA
>OX_Smed_1.0.02631
ATTTATAATATAATAATATTTTTAGCTCTAAACGAAAATGAATAAGATTTCAGTTTATGCTTTATTTGCTGTAGTTGTCATTGTCAATTCAACAAAATGGGTTCCGTCGCCAGAAAAATGTCTGAAAATATTAACACCAGCAGCGAAAGGTTGCGACTCGCGATACACGGAAACGGATCTTTTTTGTAGTGTCGGCTATAAGCATATTGACAAATCCTGCAAAGGCCATGATTCTGTTGAATGCGGTGTTCAATATGCCAAGCATAAGGATGATTGTACTGAAAAACAAGACTATTTTTGGAAAGTTTGTGGACCAGTATACAAAACTTACAGTGATGAATGTGCATCTAACGAAGAAAGAAAAGAAGAATCGGCCGAAATCAAAGAAGGAAATAAATAAACAAATTGTTTATAAAATAAATTTTAGAATTTAAAAAAAAAAAAAAAAAAAAAAAAGAGAAATTAAAAAAATTCTGTTTCTTGTAAAATAGATATATTTTGTGAATTTTAAAAAATCAATTTATGACATTTTCA
>OX_Smed_1.0.02641
TATTATCAGCTGATTTGTTGAATTTATTTTTAGTGAAAATTATCTTTTAATACATTTTAAAGCTTTGGTTTATGTATTATATCCGAAAGGCGACCGTGAGTGATATATCAACGATTTATAATTTTACCCACAATCTTGTCCAATATCATGAAGGAATGAAAGATTATTTTATTCTGAATGAAGCGGCACTTTTAATAGCTTTCCAAAATAATGCATTCGAATGTTTAATTCTTTTTGAAAACCTAAAAGATAAAGAAGAAGCTGTTGGATATCTCTTATACATGGAAGAATATTCGTTTTTGCACGGAAATGGGTACTTTGTTGATGATTTTTTTGTTACATCCAATTTAAGAGGTAAAGGTTTGGGTAAAATGTTAATGCATTATTTATACGAACTTGCGATAACGGAAAGTCGAAATTTTGTTAAGTTAATATTTCAAAAATCCATATTGGGACTAGAAAATTTGTATACTGGTCTAGGGTTTGTAAATATAACCGCTCCAGAAAGTGGGTTGTCAATTTATGAATTGTTTGGTGAAATGGAAATAAAACATTTTTTTGATAATTTTCAAGTAGATAATACTGAAAACAAAGAGAAGTTTAATGAAAATGATTTCTTTTATATTATTAAGAGACAAGAAAAAGGAATCAGTTGACTAATTTGTGTTTCAGACAAAATTAAGGGACTGTGTTGTACATTTGTTGTTCAACTGTGCTATAATTCATGGTATGGGATGTCGATACTTTTTAGTGACTTTTTAGGTGATTTAAATCTTCTCACACAGCACTGTTTACACAAAGCGGCTTGCACAGTTTCTCTCCAAAATGTAATAAGTATTGTTTGGTATGTGCCAAAAAATACTTTGGATATTCCACTGAAGCAATTAAAAGCTGTTAATATTACAGAAGAAGAAAGTTGGAATTTGGCTTCGTTGAATATCGATCGAATCAAAAGCTTAATTGCTACATAGAATTAGTTGACAATGACTTAGAATTTTAGATTGTAGTTTGTAGTTTTATTAAATAAATTTAAGGGAAATAAAAAAANAATATTCTTGTATTAATTTACAAATAAAAATAATAAATCAATTAGTTTAATTATTTCAAAGTCTAATTAAAAGTTATCGTTTCTTTTTTGCTTCGATGTCAAGTGTTATTGTTTTGACTCGTTTTGGGACTTTTATCATCAGATTAAAAAAATCTTGTTTTGATAAATTTTTGCTTTTGACAGGTTTGCTCGACTCGACAACGTCTTTGACTTTCGAATTGTGGCAAACATGTCTTGACAGTAATGTCAAATGGACCTCATTCTGTGGATATTCGTCGTCATAAATTACTGTCCCTTCATAGGTTTGGTGGCATACCAAAGAAATGGTGGTTATCGTTGTAGGAAAAGTGCTCGTATATGTGATGGTCATGTTGGCATCGTTAACATCAAAATGAGCAGTACCCAAATCACCCATAACTTGATTTTCGAATCCAAGTGTTTTACACAAGGAAACCCGACCAGGACATGTACCACATTTCATCGGTTGACAAGGACTATATCTCCATAAATAGCCGTCACCTCCGAGAAAATTTATTGGTGTATCCGCTATATGGCTTAAGTCAATGGTCGTACCATCATTTGCCCGGGCACATTAAAAGGGATTAATCTGGACGCATGGTTCACTGTTGCTGCCAAAAAGGCACAAAACCTGACAAAGTAC
>OX_Smed_1.0.02651
TTTTAATTTATAAAATACTTTGTTTTATTAGACCAATAATTATTTATGCCAGTGTTATTAAATTAATATTAAGAAATTTAAAAAAATATTTTTGAAAACATAAGTTGTGTAAAATTTCAATTACTAGTTTCATAAGTTATTAACTATGTCTAAAGATGATGAATATGATTTTTTATTTAAGATCGTTCTTATTGGTGATTCAGGAACTGGAAAAAGCAATTTGTTATCAAGATTTACGAGAAATGAATTTAATTTGGAAAGCAAAAGTACAATTGGAGTTGAATTCGCAACAAGAAGTGTTCACATCGATGGTAAAACCATTAAAGCACAAATCTGGGACACAGCAGGACAGGAAAGATATAGAGCAATAACATCTGCTTATTATCGCGGTGCAGTTGGCGCATTACTTGTCTATGACATAACCAAGCAATCTTCATTTCAAAACAAAGAACGTTGGCTTCAAGAATTAAGAGATCACGCAGACTCGAGTACTGTCGTGACTTTAGTCGGAAACAAAGTAGATTTACGCCATTTAAGAGCGGTTGGAAAGCAAGATGCCCAAGTATATGCAGAACAACAGGATATATATTTCCTAGAAACTTCTGCACTGGATGCAACCAATGTTGAAGAGGCATTTACACAGATTTTATCATCGATCTATCGCATTGTTAGTCAAAACCCCAGCATAAATCCCAATTACAATGCCACTGAAAATCATCATACTCAACCAATTATCTCATCGCTGACTGAAAACGACAAACCCAAGACAAATTGTTGTTCTAAATCCTTTATCTAAAAGCGATAAACATATATTTTTATCAGACATTTCCTTAGTGGACAGAAGTGCCTCTATAACCGATTTCATATCTTGCTATTTTACAGAAAAATCAATATTCTCTACTATTATTATGCTTTGTACGATGAATCTGCAAATGCGGCTGTGATATATTTTATTATGAAATCTGCTTACATATCGCGCGCGCTCTCTCTCTTATTTCTATCTCTTGTGTGTATGCGTGCTGTTTGAACGGCACAAATATTTCTCTTTAAGATTGTTATGAATATTATTATTAATATTTAGCTTTTAATAAACAATTTATGTGAAAGCAATCGCATTATTTTTAGAGTAATATCATTTAAATTCATCAAGAGTTGCTTTTACAGGTTTTATTTATTTTTTGTGACACTTTTATGCGCTTTCTTTTGAAAGAAAGTCAAATTTAGAATTTAATTTTTTGTTTTAATATTAGTAATAACACAAATATTTCTGTGTAAAAAAAAAAAAAAAAAATGCG
>OX_Smed_1.0.02693
AATGCACAAAATTGAAATTAAAAATCATTTTTACAGATATGTCTCAGTGGGGATACGGAAAATTGAATGGACCAGAGACTTGGAAAATGTCTTACCCAGCGGCAAAAGGGGATAGCCAATCTCCAATAAATATAATAGTTAACAAAACCGAATTTGAAAGTGAATTATTCCAGAAAAAACTAAACATAAAAATCAACTCTGATTATTCAGCAGAGCAAATTCTGAATCACACCGGACATAGTTTTAAAGTCGAAACTTCAGTAGACTCAATGACTGTAACTAATGCTCCTGGATTTAACAATGATGTTTTCAAATTGGTTCAATTTCATTTTCATTGGGGAAGCATTGGAAACGACAATGGATCCGAGCACCAAATAAACGGGAAAAGCTGGCCAAGTGAATTGCATCTCGTGCATTACAACTCTACGAAATATTCCAACTTTACCGAAGCTGCAAATAAACCTGACGGTCTTTTGGTTTTAGGAGTTTTTATCCAAATTGCCGGCAAAAATCTTGAATTTCAAAACTTTATCCAATGCTTAGAAACTATCCAAGCTGATTTAAAAGTCAATTTGAAAGATAAAAATTCGAAAATAAATTTAAAATATCTTTTACCAATTAATACCGATCGGTATTTCACTTATTCTGGATCACTGACAACCCCGCCATGCTATGAATCGGTTACTTGGATTGTTTTTGAATACCCAATTACAATGTCAAGAGAACAGATTGAACGTTTTCGTAAGGTACACAGTGAGGATGGCTGTGAAACCGCTGCAAATTTTCGTCCAGTTTGTCCGATAAATGATCGAAAAGTCAAAAGAAGCTTTAGATGATATTGAAAGTTTATTCATTACGAAATATTTACTAGAATTTGGCTTTACCATTATATTAACTATTTTAGTTAAGCACTCATCGGTTTTCCAGTTTTATTTTCACTTTTTAGAGCTATATAATACTTTATTTTACACTGAAATTTCATATCAATGTTATAGAAATATACTGATTTTGTTGCCTTAAAAAAAAAAAAAAAAAAAAAAAAAAAAAAAAANAAAAAAAAAAANAAAAAAAAAAA
>OX_Smed_1.0.02700
AACGAATACAATTTCAGCTTGCTACATCTAGAAATATATTTAATTCGGATTTCTCGTGTTTGGACTCATTATAATTTGTTTTTTGATTTAATTGCCAGTTGTTGTTGTTGATCTCTTACATTCTCGTTCTTTTATCTCAGATAATTTTGTGATTTTTCAGCATTCTCATCTATTCTTCACAAATTAGTACAGACTCCTTTCGATGGCTACATTTATTGCAAAGCATTTGGTAGGTAAACAATTGGATTCAGTTAAAGGTGCGTTGGGAGATAAAGGTGATAACAATAATGATAGCAAAAATGAAATTGACCCGGAAATCGAGGCTGCAATAAGAGAAAATGAGGAAAAAAGATTAGATAAACATCGCAAAATGGAAGAAGAAAGAGAAAATATGCGCCAAGGGATACGTGACAAGTACGGGTTAAAGAAAAAAGAAAATTTCCCAATTATGGATGAATATTTGGGAAGTGAAGAAGGAAAATGTAATAGAACTCGGAAAAGCACTCTTGATCCCAATGGGGACTCTTGTGAGGATGATACGATAATTGGAAACGTGAAAGGTTTTGCGAACAGAGTCACTGAAGTACCAAAACAGTTGGTTACTGAAGCGACGGATAAGTGTCATTTAATGTAATGAAAAATTCTCATCCCAATTTTCTATTGTTGACAATCTGTTTCCATAATACTTGTGTTGGATTTTAATGACAATGTCTATTGTTTACAATACATGTGAGTTTAACGTGAAAAAAAAAAAAAAAAAATGCGA
>OX_Smed_1.0.02705
AATTTTAATTGAAAAATGATTCAAAATATTTTATTATTTCTGGTGCTATTGATCTCCTGCAGCACAATCACTTCAGGGTGGAAAATAATCAACGGGACTAGAGCGATAATGCACGAATATCCACAAATGGTGTCCATAAAAGTCCAGGGTAGCCATTCCTGTGGAGGAACATTGTTGAATGGAAACACAGTACTGACCGCAGCGCATTGTGTTTGGTCAATGAGGAATTGGAATTTAAATACATTCAAAAGTTATAGCATGAAGATATATCTGGGCGAATATGATTTATATCAAATGTATGGAGTTGAAAAGATCTTTCAAGTAACAAAAGTAATCATTCACCCATCGTATACAAGCGATTTCGCCTATGTATACGGAAATGATGTGGCCCTGATCAAATTCGATGGCTACGTATCGAATACTCAATATAACTACATAAAGTACGGTGAATTAGACCTCAATTCAATTACTAAGCCAGGGGATCGGTGTGAAGTGGTAGGATGGGGAAGTATGCTACCTCCAGGACAAGATACTTCGAGATTCTTACAAAAGGCGGCAATCAATATTTTATCGACTTCTGAATGTAGTAGAATATTCACCAATGTTTGGTACGTTGCCAGCAACGTTTGTGCTGGTAGTGGCAGTCTGTCAACTTCAGCTTGTAGAGGAGATTCGGGAGGACCATTGTTTTGCACTGATGGTCGAAGACATCATATTCAAGTAGGAATTGTCAGTTATGGACAAGTACCTTGTGGTCAAGCAAATGTACCAACCGTTTTCACTCGAGTATCTGAAGTAGCAAGATGGATAAATCAGAATGCAAACTTAAATTGAGTATTGACACTTGATTTGTTTTAAGTTAAAAAATTCATATTTTAAAAATCAGACTCAAAATTCTCCCCAGTGGTCATTTTCATCTGAGTTTACATCGCAGTCATCCGTTGAATCAGTGTTGAGTCAAGTCAAAAAAATATAAAAGCAGAACAAGATGAATTAAATGGAATAGAAAATTTCTTGGAAGATATGGATTCAGAAGAAATGCCACCCCCTAGAAGAACATTAACGGTTGCAACAATGAGAGAAAAAATGAGAGCTAAAAAAATGGCAAAAGAAGGCAAAAGAAAGGATTGCGATAAAGACAACTTGTATGATTATGAAAGTAAAAACCTTAATCAAATGGTTGATATGGCCATTAAACACCATTAAACATTCACATTCATCAACCATGTCAATAATGATGAGCATGCCTCGTGAAAATCCATCTGATGAAACTGATGAAGAGAACTTACAAAACGAATTTGAC
>OX_Smed_1.0.02715
GAAACTATTGTTTTTATCACTGGTTATCATTTTATAATGGATTCCCATGGAATATTCATTCTTTCGATTTTCTCTCTACTTTTTCACATTATTCTTTCAGATTCTCAGTCGAATTCTGTTCTGGAAAGATGTGAATTACAACTAGAATGTACTCAAGAAGGATCGGAAAAAAATAAAATTCGTCTTCCAATTCGTAATGCACAAGGCCCACAAGGTCCTAGGGGTCATCAGGGATTACAAGGGCCAAGAGGGTATCCTGGTCCCCCAGGTCCCCCAGGTGAAACCACCGTGGTAAAACAGACTGACAGGAAAAAATTGAAAAAAATTGCATTTTTTGCTGGATTAAAAGAAAATGTTGTGAATGAGCCATCGAAAAATGATTACGTGATCTTCGATGGACTAATGACAAATTTTGGGAACACCTACAACAATAACACCGGGGAATTCACAGCCTCTGTCACGGGGGTCTATGTATTCACTGTGACGATATCAGCACAGGGAGGAGCCAAAGCAGCAGTTCGATTATTGCACAATAAGAAACACATAATGGATATTTGGAGTTCCAGCTATCCATGGGCAACTTCTACGAGTCAGTCGATTTTGGAAATTAAGAAAGATGACAAAGTCTGGCTCCAGTTTAGGGAGCAAGCGCATTTCTTACATGGTTACATGTATAGCACTTTTTCAGGGTATTTGTTGTTTGAATTGCCATGATCATATAATAATAAATCAATTACGAATTATGAATAAATTGATAATATTTAAAAAAAAAAAAAAAAAAAAA
>OX_Smed_1.0.02716
GCTTGCGGCACACTTTTGATATCCCCACGGCATCCCGGTTGAGAAACACTGGTCTAATGCAATGGTTCTTAAATGGTGTTCCGTAGAAATAGGTGATGTTTTCCTTCAAATTTAGATATTCAGAAATATATGTTGTTTCAGAATTCAATTTAGTTTCCAAGGTGTTCCGCCAAAAACTTTGAGATAACAAAGTGGTCCTTCATTACCAAAAAAGATTAAAAACCACTGGTATAAGGAAATAAGAAATTTATATAAAAAGAGGAATTGGTTTACAATATTTCGAATACAATAAAAAATAATCTGGGAAAATTTTTATCCCCAAGTGTGAGCGTGATACTGAACAATATATGAGCCTTTTTTAATCATAGATTGTCGGCATTTTGATAAATTTTCCTCCGTCATTTTATTGTGAGATTTACAGTTTGGATCAACATTTTCTGGCTTAATCCAACTGAATGGATTGAAATAATGGGGCAAATAAATAATTATTCCATTGTTGTCCGGCTGCCGTTTACGGTACAAGTCGATCCTGTTTGACAAAAGAATCGGACCGGTTGATGCTTCTGGATACTGTTTACCATTAAAATTCATGACATCTGAGATCAATTCCAACCAAAATGTTTGTCGAGGTTTCGAATACATGAACGAGTTCTGAACGTATCCTTCTTTTAATTTTGTGCCCCGATACTGTCCTTTCATTGCTCCGAACACGAGAGAATAATTTTTCAACAAGTGTTCAAACGGTCGCAAACATTCATTGTCGAGATCAGTATAAATCCCTCCATAATGAAACAAATAGAAATATCGACTGACATCGGCTCTGTTAATGTTTTCTGATAAACCGTTATATTTTTCGATAAACCATGGATAATGGGTTTTGATAAAGCTATAATTGTCCTCATCTGTCCAGAACAGGAATTTCCAATCTTTGTAACAGAAATCCGTCCACGATTTTAAATACCTTTCAAAGCGCAGTGGAATTTCTTTTGTTTTCCATGAGAAATGGATAATTTTCGTCACTTGATCCGACTCCATGTTGTCTTCTATCAATGTGAATTTCGGGAAAACTATTTCGGAAGTTTTCTCAGTAAAAACTGTTTTATAAATTAGAAATGCTAGAATTAATAGAAGGAAAATGACGATTAATTTAATCCGGAAACCCATTCCGTTGTCAGGAAGATTGATATTTTACTTCAATGTATTTTTATTTTTATCCATTTTCATAAAGTCATTTGCTGC
>OX_Smed_1.0.02727
TTTCTGTTGTCAACGGTTACTATAACGCGATTTTCTTGCAATTGCTGCCAATTATTGAGCAAATAATCGTTCAATGGAATTAAATGCAGCAAAATTAGTTGAAGACAAAATAGCAATTAGAAAAATTGTATTATTTAGCAAAAAAAATGACCCGAGATGCATGATTATCAGAAAAATTTTGGATCGGTTTAATTTAAATAAAATCACTTATGATAACTTTGAAGAAATCCAAATTGAAAGTCGACAAGATTGTGCTGAAATTGAGAACTATTTATGGTTTATAACAAATAAAACCAAACGTGAAATGCCCCATTTGTTTGTGAAGAAAAATTACATCGGTAGTTACGATGAACTCATGAGAATGCATCTCAATGATACTTTGCATTTGATTTTTGTTGATTTTTGGAGGTAATTCTTGAACTAATACAATCAAGATTTTGATTTTTAATTTCAAGTGAAATAAATTTTTCAAAAACATACTTATTTTTAATAATAAAAGTATTAACT
>OX_Smed_1.0.02731
CAATCAAAAATTGATTTTGCACTCAACGCGCATTGAAATTCCTGAATAAATTCAATCGACCATTTAGTAAATTCTTTTTTTTCCATTTCAACTCTGTTGACATTGTCTATTTAGTGGAGCCATGAGTCGGACAAATGAAATCAAATCTCAATACCCCTTCAATCATGAATGTCACCCGATTAATCAGCAAACCATATTTGAAAAATACTGTGAAATCACATTTGGAATTGAGAAATCGGGTTACGACTGCATTGGTTATTCGAAATTCGACACGAAGACCGCAGAAAAGAAAAAGCGAACCTCGAATGAAAAGTCAATATTGGTCATGAATATCGCGAAGCGAAACGCCCGAGAGCGGAAACGGGTGGAACAGGTCAACAATGCGTTCGCAGAACTGCGGAAGTGTATTCCGATTGAAAACCGAAGAAAGAGAGTTTCAAAAGTTCGAACTTTGAGAGTCGCGATTGATTACATCAAATCATTGTCTCAGCTTTTAGAAAATGACGATTGATTGGTTCGCAGATATTTTTTTGCACCAATCAAATTGATGTTATATAGTTTGTTATTGAATACTGTTGAGAAATAAATCATTATTTTTTCTTTTGAAAAAAAAAAAAAAAAAAAAAAAAAAAAAAAAAAAAAAAAAAAATTGCGA
>OX_Smed_1.0.02765
AATATTCTTTTATAATGACAAAACGAAAAATAACAAGAAAATTTGCTGTTGCTAAAAAAAAGCTTCTTTCATTAACCGACAGTAGTATTAAATCTGGAGGTCTTAAATCAAAAAAGAAAAACAACAAAAGTTCTAATGATCTTCTTGTTAAAGTGAAAAATCAAGTCACAAGTGGCATGTTTCTTAGTTACAATGCAAATATTGGTCCACCATTTCATATATTAATTGATACAAATTACATTAATTTTTCATTGAAAAATCATTTAGATTTACATGAATCTATCATCACGTGTTTAGATGGCATCTGCCATCTGTATATTACAGATTGTGTCATGGGTGAATTGGAAAAGATGGGTGAAAAATATCGTGTTGCAATTCAAATCGCACGAGATCCAAGAATTCAAAGACTTGTTTGTCAACATAGAGGCATTTACGCTGATGATTGTCTTGTGAAACGCGTTACAGAAAATCGATGCTATATTGTTGCGACTTGTGATAAAGAATTAAAAGGAAGACTGAGAAAAATTCCCGGAGTTCCTCTTTTAACCATCAAGGGCCATACTGTACAAGCAGAGAAAATGCCAGATTTAATAAATTCTAAATAAAATATAAAAGTTTCTTGCTATGATTTTAAAAATATTAACTTTTTATTCGACGTGCCAGTTCTGTCAATATTTTACTGTTTTCTAAAGGCTGTAAAAATTTTGAACTTTATTTTCTAAATATTGTAGAAAACATTGGTAAAATAATCTATAAGATTTCTAAGGGTTGCAATATATTTCGTAAAGAACTTATTAACTTGTTTGGTTCATTTAAAGATTTCGTATCCAGTTTTAATGAGTTTTATATTAAATACTTAGAGAGGTTTCCTGTCATCTTTATAAACAAAATATATTTCAATAATTTGGTTTCTGTTCATCTTATTTGAAGGCGGATAAAGTACAAGTTATAATAAAAGTTGTAACACACTTTAAATATATATCGTATATACTCGTGTACAATTCGACTTGAGTATAAGTCAAATTGAATATATAAATCAAGTTTATTTTATCCAAATTTGGAAACCCGTGTATAAGTTGAAGTAAATGTTGAGGTCAAAAAAGATTGACAAAAATATTTTTTTAGATAAATAATTTTGAGTTGCTTGATTATTCATCAAAAGGTTCATTGTAGATTTCCTCTGAAATATAACCAACATGGTCATCAGTGTGATCGTTACCTTCAGAGTAAACTTTAACATTTTCCTGGTCATTAGAATCGTCTAAGAACAAAGCATCATCCTCAAATTCATCCATAGCAATGCTGTCACATTTCTGAAATGAATGTTTGATAATTTTTCATCGGATCGATTTCCAAGTCTGAACTCCTCCAATCTGTTCACATCTTGCGAAGTATATGTTTACAAAGTTTGTTGAGACAGACATAAAATGGCTGGAGAACAGGTGTAAGGCCACCTGGAATAACATCAAGGTCGATTTTAAGATTGACTGCAGTTTTCTTGCAACCATCTGTAAGATGAGCCCGTAACATGTCCTTTACCGACAATGATCTCTTGTTAGGCATTGCTACAGGTCTGTTGTTCCAGACATTGATTATCCAAGAATTTTTGTGTCTTGCTTGTTCATCAATCCTTTAGGATGTGGTTGAACAATCATTTCAGATGAAAATATGATACCTTTGGATAGAGTTTTAGGTTTGAATATGATGACATGCTTTAATTTTACTTCACCTGCCATGCAAGCTTTTACTACAGTGAAATGAGTTTTTTTCGTATGCAGTTGTCTTTGACCAAGTAACGTCTGCCGTTTGGTTTCCTGGCTTATAAAAGGTCCTTGAAGTCACATTCATATTTCCAATTTGTGAAAGATTGTAGCCATGCCTTTTCTTAGATTAATGACAAAAATATGGAATGCAAACACTTTGCCTTCGAAAATAGCTTGAAGTTTCTGAGCAATCTTTGTTCTCTGCCTGATTGTTAATGAATTTCGATTCTATAAACCTTATACACCATCACGGTAAAGCTTTGAAAGTAGAAATATCTGATTGATTTTTATACTTCCAGCTTCGTACGAATTCTTTTTTTGTTTCATTTTTAACATGATTGACATCACAACTGAATTTCAAATTTCAAATTTTTGAAATAAAGTTTCTTTTTTTAGATAATATCAGATTACTGGTCTTA
>OX_Smed_1.0.02775
CTTTGAAATAGCATTTATTTATTATCGTGCAATTCAGTGCAAATTTATCTAATATTACAGAAAAAGTGTTTCAAGGTATAATGTTATAAACTTGGCAGTCAGATCTGTTATTTTACACCAAGTTTCAATTCAGGCTTCTTCACAATTCGTTTCATTTCCATACAGTCTTAATCTAGCGAAGTCTTCAAAAATAAATTCTTCTTCTTGTTTAAATTGTAATTTATTGAAATCAGTATCTATCCCGTTGGAATCTAAAGGATTTAAATCATTTGAAACAGAATTCGGAATTCTGAAGTCTGAATCTGGATTAGGATGAGTTAGAATGAAAGGAATTTCCAATTGAATATCACTCGTTCCGAATCCAAGAATTAATCTAACTCTAATGAAATACTTTACTATGATCCCCATATTCTCTAGATCACTGTTCTCATTCAACACAGTTGAAGATGCCAAATTCGTATCTTCATACCGTAGCAATCCATCTAATGCTAGACCTCTTTTGTCTCTATTATTGCTCAATAAAGGGCACATATAGAATATTTTACACCAACCGATTTGACCCGGAGATATTGGAAAACCATCATCTATTTCCATTTCATCTACCACGCATTTGTACATGGCTCTCGTAAAAAGCATTATATCAGCAAGCTGGACAACTNNNTANNNNTNATTTTTCTGATAATTTTATTGGAAGTATTGTCGACAGTGACATTTACAGCAATTGATTCTCCATGATAATATTTTTCTTTGTCTAAACTAGTTTCTAATCTTATTTTACCACCGCACATTTTAAAGTCTTTTGTAACTTCTTGAAACTGTTGAGGACCTGGATCTGAAGTTGCAAAGGTTAGTTTTCTTATTAATAACCTCACTGAATTCCTTTTATGAGTCTTGCCATCTGGTCCGTCCGACATGTAGACTTTTAATTCATAATCAACTCCGCAAGGCTTTCCANTGTCTTCCGGATCAGGTTGTAAGGTAACTGAGGCGGGAGTCATGTGGGGAATCTGGAATATAAACGGAATTGCGTTATCGCCAAGTTTGCCAATTAAACGTTCTTGAAGTTTGGTCAAACTAGGAATTATCGAATTAGTTGGCGGATAGATCTGTTGAGTTGACAAAAAGAGGTCTTTTCTGAATGTAAGTCCGAGAACATCGAGATCATCTCTTCCATATCGAAATAAAGCCAGTACGTGAATAAAAACCTTTTTATCTTTGACATAATTCGAGTCAAGGAGGACAATTCCTTCGATTGGGTCGACGAGTCCGTTTTTGTCTAAAAAATCACGCTTTCCAAGATAAATAGTTATTTTATTGTTTGGTGAACTTTTCTTAAATACTCTTGTTCCAAGCTTTTTCTCTGTTCCTTCATCCATATCAATCATTTAAAATAATTG
>OX_Smed_1.0.02810
TCATTATTTTCTTTTTTATTATTTTAAAACAATGCAAATTTTAGCTATTTTACCAATTTTTCTCTTGACTATTTCACAATATTATGCCATCGAGATACAAAGACGATTTGGAGAATCAGAATGCGAGGACCTGATTCCGTTTGCTGAACATTGTGATAGAGCTTATCTGACCGCCGACAATTATTGTGACAGATATGCGAGTCATCTCGATAAGCAATGCGATATTGCATTTAGAAAACTCACAAATGGATGCAACAAGCACGAAGGATACATTCTACAAACATGTGGAAAGAAGGGTCCAAGATGCAAAGTCATGATCAACTTTTTAGATATCACTTGCAACCAGGCATGTGTTGCTATCAGTGATTACTGCAGCGACGAATACGACTACATGACGGATAAGTGTGAATTCATAAATAACAGGTTGGAGAAACGTTGCAATGGAATCTATCAACAGTATGAAGAGACCTGTGAAAAGAATTTGGATCCATACAACTGGCAAATTCAGGAAAATAATTTTGAATCCATTTATCATTATGATTATTAGGTATAATCCTGGAATATATTTTAAATTATAAATAAACATTTGTTTGTTTGTATGTGGAAAACGTTTTATCAAATACATCAGTTTGATTATTTTATTTTTG
>OX_Smed_1.0.02900
AATTAACTTTACTTTTACAGAAGTATCTGTTGCTATAGATTTCTAAAATAAATAAACATGGTAAGTAAAGTAATTTGTAAGATCCAAATATAATCAACAAACGAAATTTTATTAAATTTACATACAAAATAAACATGTCCACGGATACTAAAAAAGAAGAGTTTAAAAAATATTTGGAACGCTGTGGTGTTCTAGATATTCTAACAAAAGTGCTTGTGGAGTTATACGAAGAACCAGAAAAGCCAAGCAATGCATTAGAATTTTTACGAAATCAAATTGGTGTTACTCAGTCTTCTGATGAAAATGTAGATGTGGAAAGTATGAAATCTACAATATCAGAATTACAACAGCAGTTGGAACAATTAACAACAGAAAATGAAACTTTAAAATCTCAATTAGAAGAACTTCAAAAAAATCAACCCCAGGAATTGAATGGTGATACAACTCAATAAAACATTTTAGTCTGTGATTTATCTATTCATTGTTTTCATGATAATGAAAATATTCAAATAGGATTATGTTGTATCGATTTTAATAAACAATTAATGAACTTTTATTCAGTTTAAAATATTTAATTAGATTGCTGTTTTATTTTTTTAATCACCTAATTGTTGTTGAATTTAATTTTAAATCGATTGATTTATGCTAATTTGAATTTATAATAGACAAATTTTGTATTGATTTTCCTACTCAATGTCTCCGTAGCTCATTATCAAGTTGAGATTTACTTTTGAATTTTGTATTATCGATTTTTTAAAATTATTATTTTTCATTGCGTAAAAAAAAAAAAAAAAAATGCGA
>OX_Smed_1.0.02909
ATTTAGTGTTGCTAGGATAAGTAGTACTTTCATTTTAAATTTTTTATAAAACTACAATTTCTTGCTCATAAAATTTTATTATTTCATTGACAATAAAGATGGGAGATAGAGAAGAAAAAGTTTACAAAGCAAAATTAGCCGAACAAGCTGAAAGATATGAAGAAATGGTTGATGCTATGCGAGAAGTGGCACGAATGAATAGTGATTTGACAGTCGAAGAGCGAAATCTTTTGTCAGTCGCTTATAAAAATGTAATAGGTTCTAGAAGAGCATCGTGGCGAATAATAAGTAGTATCGAACAAAAAGCAGAACAAAAAGATCCAGAAAAATTACCTGTTATTAAAAAATTTCGTGAACAAATTGAACAAGAGTTGGGAGATGTATGCAAGGACATCATTAGAGTGTTGGATGCTAATCTATTGCAAAGTGCAACAAATGAAGAAGCACGAGTATTTTTCCTCAAAATGAAAGGAGATTATTACCGATATCTGGCCGAATTCACTGTGGACATCGAACGAAAGGATGCTGCTGAAAACAGTTTGAGTGCATACAAGCAAGCCTCGACAATTGCTGACAGTGAATTACAACCGACCCATCCTATCAGATTGGGATTGGCATTGAATTTCTCGGTATTTTATTACGAAATTCTCAACTCAGCTGATCGCGCCTGCCAATTGGCGAAAAAAGCATTTGATGATGCAATAGCAGAATTGGATAATTTGTCTGAGGAAAGCTACAAGGATTCGACATTAATAATGCAATTGTTGCGCGACAATTTGACCTTGTGGACATCTGACATGGCGACGGAAGAGAAAAGCAAGGACAAAGTTGAAGATGTTGAAAATGAAAATGATTAGAAAATTCTAGTTTGATGATTTAAAAATTAGTTTCTCGATTATTTGTTAATTATTTGTTTCTTGAATTAGTAATTAAATCATTGTTGCTTTTGAATTAGTTGAATTTTATTTTATTTTTTCTAAATAGATGTCGTTACAAATTAC
>OX_Smed_1.0.02926
GCTAAAAATCAATTTATTAACACTCAATTTAACAAATTCCAGCTACAATAATGATAAATTTAATATTATAAACTAGTAATAATAATAAATAACAATCTAACGTTTCTTTTGTAGAAAAAAAATCAATCATATACTTCTAAAACATAATGCCATAAATGACGCCAAAACTTTCAGAACGGATGAGACCAACAGACTGTCAACTAATAATAAAGCCGAGCTGCCATTCTTTTTGTTAAGAAGTCTGTTTAACAAATCTGGTAAAATTTTGGTCCAAAATCTACAATGCTTTTGCTTGAAATGATTTTCTACTTTAAATCCACCGGAATTTGTTCCTGATATTTTTAAATAGCGCTTGTTTTTGTTAGTATATGCTGGCCAAAACCCCTTCTCAGTGAAATCGGTTGGAGTTGGGTTTCCATATTTTGCAAAGTTTGTCCAAAATTTCATGACAGATCTACTGACGTTCTTCTCGTCGTCGTTAAATGAGTAAAGATTTGAGGTGAAGTCGCTGGAAAAAGGCATCCCAAACACATACTCAATTTCATATCCATGCATGACCCCTAACCAGTCAGGTACTTCTGTTCCATTAGTTCGACAATTAAAAAGGTACATAAACAATTTCGAAGATTTGGATTTCGTAACTGAATCGGCAAACTGAATTGTCGGGCAAATAAATTGCATATCCCCCCCAATAAAATCTAGCTTTTGTAAAATTTCTTTAGATGTCCAAGATTTATCGTCAAAATGTTGGGATTGAATGCCATATTCGTGTAAAATTAATTTTGTTAGGCTTGGATATAAGTAATCCAAATCTAGAATATTTTCCAAAACGATTTTATAGGGATCTGTGTAATTTTCAGAGGGATAAGACATTTTTGACGGAAGTACAATTTTGGATGATTCGAAAAGCTTGAAGTTACTGCTTAAACCGTACATCAGAAAAAACATGGCTTCGTTGGCATTTGTCCCTATTAATAAATCTTTATTTGTTACTAGCTGGCCTTCACTAATTTTCTCAACATCCAATTTTGAGATTATTTTTTGATCGAAAATCGGACGAAAATATATATCGAAGAACAGTGCAGCATCAGAATAGAAGTCTTTATAACCTTCTTTCATTAGTTTTTCCTTTCTTGTTTTCGCGATTTGATCACGGATTAAAAAGTTCAAATTTACAAGAACTTCAGGTTTGGTACTTCTAAGACATTTGACAATTTCTTGGTTGTTACGGCTCGTGCAGTTAGCTTTTTCAGCTAGATATTTTGCTTTGATATAACTTGCTGAAGAACTTTCTATAGCCCAAGGAACAAAAATGGTCCCACTTTGAAGGATTGCTCTTTGAAAATATTTTTCGGAAATTTTCGAAAATAAATGAACTGAAATGCTAGTGGCACCGGAGGACTCACCAAACAAGGTGACTTTTTTAGGATCTCCTCCAAATGATACTATATGATTATTCACCCATTTCAAAAGCATATGTTGATCCATTATGGCTTGATTTCCAGGACTTTCAGTATCGTCTAAATACAAAAATCCCAAAGGCCCACTTCTGAATTGAAAACTAACAATAACAACATTGTGTAGACTTGCTAATATCGATCCATCATAAACTTCAAGAGTACTACTGCCCGACATATACGATCCACCATAGATCCAAATCATTACTGGAAGAAGTTCATTCGCTACATTTATTTGAGGGGTCCAAATAGTCAAATAAAGGCAATCTTCACTCATTACGGTTTTAGAAAACCACATTTTCCCAATGGGATTTTTCAACTCAAATTCTATCGACGGAGCTCCTTGCCAACACGTCAGAGGTTGGACTGTCGAATCATATACTCCGGTCCAAGGAGGGTTATTTAGTTTTTCGGGATATCGGAATCTTCGATTTCCAATTGGAGGTTTGGCGTATGGAATTTTTGAAAAGTGAAATATCTTTTTACCCATTTTAAAGATGGATTTTCCTTTCAGTGGAAAGGTTTGGTTATCAATTTTAATATGAACTACAATTGCATCATACGACAAACAAAAACATAAAACAATTAATGAACTAGCTTCAAATTCGACTCTCATCTTTTA
>OX_Smed_1.0.02936
TCCATTGTTTTAATATTTATAACTTTGTTATCATAGTATTGAATATAGATTTAACAATTTGTGTGACGCTATTTAATAAATTTATTAATAAATACTTAATATTTCAATTCGGTGAATATGCGTTGGATTCCAATTGAAGCAAACCCTGATATAATTAATCAATTTATGCAAAAAGTTGGTGTTAGAACACAGTGGCAATGTGTAGATGTTTATGGAATTGATCCTGAGTTATTAGAGTTTGTACCTAAGCCTGTTATTTCTTTGTTACTATTATATCCCCTCACTGAAGCCGTTTTGAATAAGCCTATTGGTGAAATCAGACCGGAGAACGATCTTATATTTATCAAACAAACAATAGGCAACGCTTGTGGAACCATTGGAATTTTGCATTCCTTATGTAATAACAAAGAAACTTTTGATTTTTCTGAAGATACATATATTAGTTCTTTTACTAAGAGGATAAGTGCATTGACTCCCGATGAACGAGCAAAAGTAATTGAACAAGAAGAGTTTTTAAGTGCCATTCACGAAGAAGTAGCTCTCGATGGTCAATCTGCTGTACCTGAAATTTCAGAACACACTGATTTGCATTTTGTTTCATTTATTCATAAAAACGGAAATTTATATGAATTGGATGGCAGAGAAAATGGGCCTAAGTATCACGGCGATTGCAATGAAAACAATTTCCTATTCAAGGCCATTGATGTTATAAAAAAATTTATGAATAGAGATCCAAATGAACATAAGTTTAATGTAATAGCTATTGTTAAAAATGGTTAAATTTTAATAGTTGATATTTTTTAATTTATTATGGATAAAAGTTGCTTTAATTAAATTGTTAATTAAATAATTGCTAAGTTTTTCTCAATCACTTTTTGTATTTTGAAATAATGACATTTTTATAATCGTCCATGTTTCGATAATCACGAGCAAAGGAGCTGTATCAGGCATGGCGGTGCAATTGATACTGACGGAACAAAACGGCAGAACTGGTGGCAATAGACATTATATAACTTTTATGATTTCTATTTGTAACATTCGTCGTGCTGGTAATGTTGACCAATTTCATAATTATAGCATGTAGATTATAAATGTTAATTGATCTGTGGTAATTAAACCAGTGGTTAATTAAGGCTGATTTGTATGCTTATCAATTGAAATATCGGAATTCTGACAGCTAGATTGTAATGAGTAACGTCGGGTGACCGTTGATTGATCGACTTGAG
>OX_Smed_1.0.02944
AAGATAATTTCCCATTATCAGTTGGTTTCGTTAAAAAAATTATTTGCATTTTATAATCGCGATAATTATCGTTTTTGTCTACTATAAAATAAACGAATCCCAAAATCATTACCAAGTGTTGGATTCTCGGATTCCAGATTGGAATTATTATCTCATGGAAGAAATAAATTTTCCCATCGCTTTTGGAATTTCAATTTATCGGGACGCTGAACAATTTGAACATTTATTGAAAGCGATCTATCGACCATTCAATCTCTATTGTATCCATGTCGACTTGAGCAGCGATGCCCGTGTTCATGAAGCTGCCATCAGGCTATCAAAACAATTTCAGAATGTTCTGTTGACAAAAAGGTTTATTGATGTTATCCACAGTGAATTCAGTGTACTGGAAAGTGAAATGTTGTGTATGGAAGCTTTGTATCAATACAAGAAAATCAAATGGAAATATTTTATCAATCTAACAGGTCAAGAATGGCCATTGAAAGTGAATTTAGAATTGGTACGGATTCTGAAAGCATTAAATGGCTCAAATTTGATAGAAAAAATCAAATTAAATTCTGAAAGAGTTCCATCAAAGATTGGCCCGCCTCCTGACGGAATCAAATTGTGGAAAGGTGCTGTCCACATTGTTGTTGTGAGGGATTTTGTGAAGCTTGCACTATACAATAAGCGGGCTTTGAATCTTTACGAATTTTTAAAAAAGACATATGTTCCAGATGAAACTTATTTTTCCACTCTGAATCACGATCATAGTTTCAAGGCTCCCGGCGGTTATTCAGGTGATCTAGTCAGAGATCCGATCAACTACCCTTTTATCAATCGATACAAACTCTGGGAAGGCGAGTCGGTTTGTCACGGGAAATTTCTAAGAGGCATCTGTATTTTCTCGATGGCCGATGTTCCGGAAATGATTAATATGAACAATAAGAAATTATTCGCCAACAAATTTGTCATTGGTATCAATGATGAAGTGTTGAAGTACATGGAAAAATGGTTTTATAATCGCAGCCGCATTGTGTATTCCAACGTCAACGTAAATCCTTTTATCAATTTGAAGTATTACTCAAGACTGTCAGTTGTGAAAAACCATTATTCCTAGAGGAAACCAGAGTGATCCGTTCATATCATAGATGTCGACTATACCAATATCAACTGCAACTAGATCAGTTCATTTATTTTAATCGAAATGATAATAAATTTTTTTAGTAATTTTACAAATTAGTTTTGAATGTATATTTTTTATTTCTATGAATCATTGGGAATTTTGCTGTCGTTTTCCGTAAATTTTNNAAGCAGAATTTGAGCTAGAAATTATCTGAAATGTGAAAGTTTCATTTAAATCAGGATCAAAAGCGTCTAAAGTTGAAAACAGAGTTCCAGTTGTCGAATTTTCAAAGATCTTTGTGTTATCCAAGATGATATCTGAAGGAAATTCATTAACATTTCTTGCCATTATTGTCAAATTGGCTGTCGCATCTGCAATTTTTACTGTAATTATATTTTTCCGACTGTCACTTTCGTAATCCAAACATTTATTTTCTTTCAATTTGAGAATACGATCATTTATAATTTCAAAAAATCCTCCTTCATCCTGGATTATTGTAAACTTTAGATCTGACAAAAGGTCTACGTTGTCAGCGGTAAGTAAAGAAATGCTTGCTCCGTATATATTTTCGTCGATTTCTATAATTTGACTATCCGTTTCAAAAAATCTGATGTTCTTTGGAATTTCTGGGATTTT
>OX_Smed_1.0.02988
ACCATTCAAACTTCATAAATTTATTCATTTATATTCAATGAAAACTGGATTCATAATAATTCTTGTCATATCCCTCTGGATGGGTGGTCTATGTCAAGACTTTACTGAACCTCCACCATTTCCTCCAGGAGGCAATAATCCAGAAATGTTTGGAGACAATTGTGAAATGGTCTGTGGAAATGGACAGTGCATCAACGGAATATGCCAGCGTAATTATGGGAAGAAATGAATAAGCTGTGATCTAATATATTTTTTGAAAAAAAAAAAAAAAAAAAAAAATGCGA
>OX_Smed_1.0.03004
ACAACTACTTCACCAATATTAATTACACAATCGATATCGGAAAGTACTCCAACTGGAACAGCAACTACTTCACCAATCATAATTACACAATCGATATCGGAAAGTACTCCAACTGAAACAGCAACTACTTCACCAATAATAATTACACAATCGACATCGGAAAGTACTCCATCTGAAACCGCTACTACTTTACCAATATTAATTACGCAATCGACATCGGAAAGTACTACAACTGGAACAGCATCAACTTCTCCAATAATAATAACACAATCGACATCGGAGAGTACTCCATCTGAAACAGCAACTACTACACCGATAATAATTACACAATCGACATCGGAAAGTACTCCAACTGGAACAGCAACTACTTCACCAATAATAATTACACAATCGACATCGGAAAGTACTCCAACTGGAACCGCAACAACTACTTCACCAATATTAATTACACAATCGACATCAGAAAGTACTCCATCTGTAACAGCAACTACTTTACCAATAATAATTACACAATCGATATCGGAAAGTACTCCAACTGGAACAGCAACTACTTCACCAATCATAATAACACAATCGATATCGGAAAGTACTCCAACTGGAACAGCATCTACCTCTCCAATAATAATTAAACAATCGACGTCGGAGAGTACTCCATCTGAAACAGCAACTACTACACCGATAATAATTACACAATCGACATCGGAAAGTACTCCAACTGGAACAGCATCTACTTCTCCAATAATAATTACACAATCGATATCGGAAAGTACTCCATCTGAAACAGCATCTACTTCTCCTATAATAATTACGCAATCGATATCGGTAAGTACTCCATCTGAAACAGCATCTACTTCTCCAATAATAATTACGCAATCGACATCGGAAAGTACTCCATCTGAAACCGCAACTACTTTACCAATATTAATTACGCAATCGACATCGGAAAGTACTACAACTGGAATAGCATCTACTTCTCCAATAATAATTACACAATCGATATCGGAAAGTACTCCATCTGAAACAGCATCTACTTCTCCAATAATAATTACGCAATCGACATCGGAAAGTACTCCATCTGGAACAGCAACAACTACTTCACCAATATTAATTACACAATCGACATCAGAAAGTACTCCATCTGAAACAGCAACTACTTTACCAATAATAATTACACAATCGATATCGGAAAGTACTCCAACTGGAACAGGAACTACTTCACCAATCATAATTACACATTCGATATCGGAAAGTACTCCAACTGAAACAGCAACTACTTCACCAATAATAATTACACAATCGACATCGGAAAGTACTCCATCTGAAACAGCAACTACTTTACCAATATTAATTACGCAATCGACATCGGAAAGTTCTACAACTGGAATAGCATCTACTTCTCCAATAATAATTACACAATCGATATCGGAAAGTACTCCATCTGAAACAGCATCTACTTCTCCTATAATAATTACGCAATCGACATCGGAAAGTACTCCATCTGGAACAGAAACAACTACTTCACCAATATTAATTACACAATCGACATCGGAAAGTACTACAACTGGAACAGCATCTACTTCTCCAATAATAATTACACAATCGATCTCGGAAAGTACTCCATCTGAAACAGCATCTACTTCACCAATAATAATTTCGCAATCGACATCGCAAAGTACTCCTTCAGGAACAGCAACTACTTCACCAATAATAATTACACAATCGACATCGGAAAGTACTCCATCTGAAACAGCAACTACTTTACCAATATTAATTACACAATCGACATCGGAAAGTACTACAACTGGAACAGCATCTACTTCTCCAATAATAATTACACAATCGATATCGGTAAGTACTCCATCTGAAACAGCATCTACTTCTCCAATAATAATTACGCAATCGACATCGGAAAGTACTCCAACTGGAACAGCAACTACTTCACCAATCATAATTACACAATCGACATCGGAAAGTACTTCAACTGGAACAGCAACAACTACTTCACCAATATTAATTACACAATCGACATCAGAAAGTACTCCATCTGAAACAGCAACTACTTCACCAATAATAATTACACAATCGACATCGGAAAGTACTCCATCTGAAACAGCAACTACTTCACCAATAATAATTACACAATCGATATCGGAAAGTACTCCAACTGAAACAGCAACTACTTCACCAATAATAATTACACAATCGACATCGGAAGGTACTCCATCTGAAACAGCAACTACTTTACCATTATTAATTACGCAATCGACATCGGAAAGTACTACAACTGGAACAGCATCTACTTCTCCAATAATAATTACACAATCGATATCGGAAAGTACTCCATCTGAAACAGCATCTACTTCTCCAATAATAATTACGCAATCGACATCGCAAAGTACTCCAACTGGAACAGCAACAACTACTTCACCAATAATAATTACACAATCGATATCGGAAAGTACTCCATCTGAAACAGCATCTACTTCTCCAATAATAATTACACAATCGACATCGCAAAGTACTACAACTGGAACAGCATCTACTTCTCCAATAATAATTACACAATCGATACCGGAAAGTACTCCAACTGGAACAGCAACAGCTACTTCACCAATAATAATTACACAATCGATATCGGAAAGTACTCCAACTGGAACAGCAACTACTTCACCAATCATAATTACACAATCGACATCGGAAAGTACTCCAACTGGAACAGCAACTACTTCACCAATCATAATGACACAATCGATATCGGAGAGTACTCCAACTGGAACAGCAACTACTTTACCAATCATAATTACACAGTCGATATCGGAAAGTACTCCAACTGGAACAGCATCTACTTCTCCAATAATAATTACGCAATCGACAACGGAAAGTACTCCATCTGAAACAGCATCTACTTCTCCAATAATAATTACACAATCGATACCGGAAAGTACTCCAACTGGAACAGCAACAGCTACTTCACCAATAATAATTACACAATCGATATCGGAAAGTACTCCAACTGGAACAGCAACTACTTCACCAATCATAATTACACAATCGACATCGGAAAGTACTCCATCTGAAATAGCAACTACTTCACCAATAATAATTACACAATCGATATCGGAGAGTACTCCAACTGGAACAGCAACTACTACACCGATAATAATTACACAATCGACATCGCAAAGTACTCCAACTGGAACAGCAACTACTTCACCAATCATAATTACACAATCGACATCGGAAAGTACTCCAACTGGAACAGCAACAACTTCTCCAATAATAATTACACAATCGACATCGCAAAGTACTACAACTGGGACAGCATCAACTTCTCCAATAATAATTACACAATCGACATCGGAGAGTACATCATCTGAAACAGCAACTACTACACCAATAATAATTACACAATCGACATCGGAAAGTACTCCAACTGGAACAGCAACTACTTCACCAATCATAATTACACAATCGACATCGGAAAGTACTCCAACTGGAACAGCAACAACTACTTCACCAATATTAATTACACAATCGACATCAGAAAGTACTCCATCTGTAACAGCAACTACTTTACCAATAATAATTACACAATCGATATCGGAAAGTATTCCAACTGGAACAGCATCTACTTCACCAATCATAATTACGCAATCGACATCAGAAAGTACTCCATCTGAAACAGCAACTACTTTACCAACAATAATTACACAATCGACATCGCAAAGTACTACAACTGGAACAGCATCTACTTCTCCAATAATAATTACACAATCGACATCGGAAAGTACTCCATCTGAAACAGCAACTACTTCACCAATCATAATTACACAATCGACATCGGAAAGTACTCCAACTGGAACAGCAACATACTTCACCAATAATAATTACACAATCGATATCGGAAAGTACTCCATCTGAAACAGCATCTACTTCTCCAATAATAATTACGCAATCGACATCGGAAATTACTCCAACTGGAACAGCAACAACTACTTCACCAATATTAATTACACAATCGACATCAGAAAGTACTCCATCTGAAACAGCATCTACTTCTCCAATAATAATTACACAATCGATATCGGAGAGTACTCCAACTGGAACAGCATCTACTTCTCCAATAATAATTACGCAATCGACAACGGAAAGTACTCCATCTGAAACAGCATCTACTTCTCCAATAATAATTACACAATCGATACCGGAAAGTACTCCAACTGGAACAGCAACAGCTACTTCACCAATAATAATTACACAATCGATATCGGAAAGTACTCCAACTGGAACAGCAACTACTTCACCAATCATAATTACACAATCGACATCGGAAAGTACTCCATCTGAAATAGCAACTACTTCACCAATAATAATTACACAATCGATATCGGAGAGTACTCCAACTGGAACAGCAACTACTTTACCAATCATAATTACACAGTCGATATCGGAAAGTACTCCAACTGGAACAGCATCTACTTCTCCAATAATAATTACACAATCGACATCGCAAAGTACTACAACTGGGACAGCATCAACTTCTCCAATAATAATTACACAATCGACATCGGAGAGTACTCCATCTGAAACAGCAACTACTACACCAATAATAATTACACAATCGATATCGGAAAGTACTCCAACTGGAACAGCAACTAGTTCACCAATCATAATTACACAATCGATATCGGAAAGTACTCCAACTGAAACAGCAACTACTTCACCAATAATAATTACACAATCGACATCGGAAAGTACTCCAACTGGAACAGCAACTACTTCACCAATCATAATTACACAATCGACATCGGAAAGTACTCCAACTGGAACAGCAACAACTACTTCACCAATATTAATTACACAATCGACATCAGAAAGTACTCCATCTGTAACAGCAACTACTTTACCAATAATAATTACACAATCGATATCGGAAAGTACTCCAACTGGAACAGCAACTACTTCACCAATCATAATTACGCAATCGACATCGGAAAGTACTCCAACTGGAACAGCATCTACATCACCAATCATAATTACGCAATCGACATCAGAAAGTACTCCATCTGAAACAGCAACTACTTTACCAACAATAATTACACAATCGACATCGCAAAGTACTACAACTGGAACAGCATCTACTTCTCCAATAATAATTACACAATCGACATCGGAAAGTACTCCATCTGAAACAGCAACTACTTTACCAATCATAATTACACAATCGATATCGGAGAGTACTCCATCTGTAACAGCAACTACTTCTCCAATAATAATTACACAATCGACATCGGAAAGTACTCCAACTGGAACAGCAACTACTTCACCAATCATAATTACACAATCGACATCGGAAAGTACTCCAACTGGAACAGCAACAACTACTTCACCAATATTAATTACACAATCGACATCAGAAAGTACTCCATCTGAAACAGCAACTACTTCACCAATAATAATTACACAATCGATATCGGAAAGTACTCCAACTGGAACAGCAACTAATTCACCAATCATAATTACACAATCGATATCGGAAAGTACTCCAACTGGAACAGCAACTACTTCACCAATCATAATTACACAATCGACATCGGAAAGTACTCCATCTGAAACAGCAACTACTTTACCAATATTAATTACACAATCGACATCGGAAAGTACTACAACTGGAACAGCATCTACTTCTCCAATAATAATTACACAATCGATCTCGGAAAGTACTCCATCTGAAACAGCATCTACTTCTCCAATAATAATTACACAATCGACATCGGAAAGTACTCCAACTGGAACAGCAACTACTTCACCAATAATTATTACACAATCGATATCGGAAAGTACTCCAACTGGAACAGCAACTACTTCACCAATCATAATTACGCAATCGACATCGGAAAGTACTCCATCTGGAACAGCAACTACTTCTCCAATAATAATTACACAATCGATACCGGAAAGTACTCCAACTGGAACAGCAACTACTTCTCCAATAATAATTACACAATCGATATCGGAGAGTACTCAAACTGGAACAGCAACTACTTCACCAATAATAATTACACAATCGACATCGGAGAGTACTCAAACTGGATCAGCAACTACTTCACCAATAATATTTACGCAATCGACATCTACTGAATTTGTTGTATGTACTGAATGGTCTGATTGGTCTTTGTGCAATGCTTCTTGTGGTTATGGATCTTCAGTGAGATCTAGAAATTGCTCAACAACGGAAAATGAACATGACTCTTGTTATAGTTCTGATTGTCATTGCGATGTTTTGTTCTCTGATGTCAAATTCAAAATACATCGGGATATTATAGATGCGTGGGTTGAATTGGATGATATAATTGGGTTTAGTTCTCTAATGGAATTAATTGAAGATGGGCAGACAGTGGCTTCTAATATTACTGTTTTCTTTAATTGTGCAAAATGTTTATGCAATAGTGGTAGTTTAGATTGTTTTGAAGACGAAAATTGTAGTCAATCGTGTGTTGCACCGAAACAATTGCTTTCTTGTGTAAACCCCTGTGAACAACGATGCGGTGATTTGTCTAAAAAGTGTACCAATACCGATTGTATTGAATCTTGCGCCTGTCCTGATAACATGTTAGAACAAGACGGTCAATGTGTTTCGAAATCCGAATGCCGCTGTACTTGGAATGATAATTTGCTGGGAACAAGACCACCTGGAATTATGGAAGAATCTCTTCCCGACACTATTTTCCCTAAAGATTGCAACAATTGCACATGTCGACAAGGAAAATGGATTTGTACAACCAATATTTGCCAGCAGGATTGCCAATGGAGTGATTGGAAGATCGTTTCTCCGTGCAATGTAACCTGCGGTAAAGGCGTTCAAAAACTGGAAAGAACTGTTGCTCAAGTTGCCGTTTACGGTGGTAACGATTGCCAAGGATCCAATACGACTGACGAAATTTGCTATGCTGCGACCCAATGCTGTGAAATAAATGTAGCGTATTCATTGAAAAATAGCTATTGTGAACAGACGTGCGATGATGTGATAAATAGATTGCATCCTACTCATGTTTGCGAGGAGGGCTGCAGATGTCAACCAGGCTATGTCAGAAATATTAATAACACGTGCGTTCCAACATCCGAATGTTATCGTTGTGAAGTTAACGGAACGATATGGCAGAATGGACAAACCAAAAAGGATACCAACTCTTGTCAATTATATTTATGTTCTGGTGGAAAAATGACCGTATCCCCACTGGGTGTGAAAAATGGGTTACCTGCTTGCTCATTGGAAGATGAAGCTTTAGTGTCGAATGGCGCGAAATTCATTGTAGATGACATTCATTGCTGTTACATAGCCGCCATTACTAGATGTAAAGTAAATACAGTTCAGGTGAATCAGATTACTTTGAAAAATGGACAAATATGTAAACTTACTGGTGGACAACTGATTGAGAAAACCATTTGTGCTGGTGGATGCAGTACATCGACTTCACTTCGTGGTTTGGATGAAATTGACAATGCAGTTATGAAGTTCAATAAATATTCTGCAATGCTTGCAAATGACCCAACAGCACTGCCACCTGGATTTATTCAAAACTCGGCCTGTAAATGCTGCTCACCAATTCAATACACAGTCAATGTGCCTTACGAATACACTTGTATCAACCAGTCAACCAATAGGCAAGTCAATGGTATCATGGTGGATATCCGAATAACTAAATGTGCTTGCATTAACACTTGTTCAAAGCCTTGAAATATTTTTGATTGGTAAATAAATTATTATGGCATCACTTT
>OX_Smed_1.0.03052
TAGATATGTTTTGATATATATGCGTGGTTATCAAGACAGTTATGGACTGAGTAGTAGTGTTGTTGTGAAAGTTAAAGGTATTAGTTCTACAGCAGATTCGGTTTCTCGTCGAAGAATGTGGGATATTTCTGATATTATCATTCCTCCGCAGGAAAACGGTGCGACCTTTGTTACAACTAATGCAATTGAAACCCTAAATCAGACCCAATCGATTTGTGCTGAGGTTATTCATTTTTTTAATAAAGGCTTTGATGAGTTGTCAAATCAGGATTATAATGTTCCTGGTGCTCGTTGTGTGAACGACTACGATTGCATAGAAAATAAAGCAATAATTCTTGGAAATGGTGTGATGACTGGGCGTTGTGTGAACTCGGTGTATGGAATTAAAACGTGTGAAATTTACTCATGGTGCCCACTTGAAAATGATACCATGGTCGATCCAGATAAATATATTTTAAAAGAAATTCCAGATTTTACGATACTTATTCGAAATACGATCTTATTTGATGAATTACATGTGAAAAGGTAAAGACATACGATTTATTATTGGTTGTTAATAATTACTGATAAAAGGTCAAATTTATTTGCATGGGAAAACAATTGGATTCCAAAAACTTGCCTATTCAATCCAAATGATAACTGGCTTAAATATTGCCCAATTTTCAAAATATCGTCATTTTTGGGAACAATAACACCAGTAGAAATGAAACAACTTCTAACTTTTGGAGGAATTATTCAAGTAATAATCAATTGGAATTGTGATCTGGATTTTTCTGAGAATCAATGTAAACCAGAATATTCTTTTAATAGGCTTGATCCTAAAGATGGAAAACTAAGTAAAGGATGGAATTTTAGATTTGCAAATTATTATGTGAATAATGGAAGAGAGTATAGAATTCTTTATAAGGTATTCGGACTAAGAATATTATTTGAAGTACGAGGTAAAGCTAGAAAATTCAGTGCAATCACGTTAACAATGAATATTGGTTCCGGTGTAGCTTTATTAGCTGTCGCCACAGTTCTTTGTGATTTCATAATTCTTTTCCTAATGCCTAACAGGGAGAAATATTTCCAATCAAAATATGAGCTTCATAATGACGATGATGCTTATCAAGAATTAAATGAAAATACAGAATCAAATGAAGCTCTCGATATTGAATCAATTAAAAAATAAAATTTACTATTTTTAAATTTAATTTT
>OX_Smed_1.0.03067
GACCAGTCCGATTTTATATATTTTTCTAATGTTTCTTGTGATAATTTCTTTACTTTTACCCTTGCTCAATGGACAACAGCTAAGGATGCACGATTTCTCCATGAAGCTTCCAAAAGATGTTTACAAAGATTGTCGACAATCGGGGGAGTGTTATATATTTGTAAATAAAAAGGTGCCTCGGTATGAGGCAGTTCAAACTTGCAAAGATTATAATGGATCTGTGGTCTTGATAAATGACCCAGCTGAAAATGAATGGATAGCCGCAAGGCTCAAGTCTTTGAAGTTTTCTCATTCATATTTGAATGCAAAATATGACAAAAATTTACAAATTTACCTCACATCCGAAGGGTCAATGGCAGGCTTTGTTAACTCTCAACCTCCATTTGAACTATTATTCGAGAGTAAATCCAAAAATAATCATCGGAGAACCAAGCGTCACGCAAGGGTTCACAAATCGAGCCTTCGGCGAGTGGTAGTCTATAAACACATTGGCAAACGGCGAATCGTCTACGTCAAATACAAATCCTCGAAACGTATCAACAAAGTCAAGCATATCTATCGTTTTAAGTACCGGAAATTTCTGCAAAAATATGAAAACAAATTCAAACAAAAATTGAAATTGTACAAAATAATTGTTGCTCAAAAAACTCGAAAAATTCGAGAAGAAAAATTGAAATTATTTCAAATTTGGATTTCAAGAATCGAATGGTTAAAAAAACAAAATTGGGAAAATTGGTTTGAATCGATCAAAGAAATCGATAAAACACTTTGGATCAATCGGATCAGAGAAATAATCGACATAATCAACAAGAAATCGATTGATTCGGTAGATTTCAAATGGAATGCCTGGTGGACAAAAATCCTCAACTGGTATCGAGATTGGATCAAACAGTTTTCGAAAAAACAAATCGACATGATCTGGAAATGGAAGCAATTCCTAGTTTGGTTGAAAAAGAATTCATGGGAAAAATCTATTACATACATTTCCGGAATTGATCAGGAACTATGGAAAGCCAGAATCAAGAGAATTATTTGGGTGATTGAAGAGAGAAAATACGTAGACATCTGCGACAAAGATTGGTCGGGATGGAAAACGACAGTTGAGGCGTGGATTAAAATGGCCAACGAAAAACGAAAAGACATTTTGGATAATGACAAAAAACGATTGACTATCGAAAAATGGAAAAAACGACTCGACTGGATCCAACAACATCATATTGATCTATTGATAAAGTTCGGAAACGCTTCTTCCGATTGGAAAAATAAAGCATTGGCTGTTTTAGAAAATGTTAAAAACTATATTAAAAATTATGACATTGATTCGCTATCGGGTGCGAATCTTCTCAGCCAATGGCAGGAGATCAAAAAACAAACGGTAAAAGATCTCACTGAGTTTCATCTACCAAAAGATGTTCAAACAATTCTCGGATGGATAAACGGTTTCCATTGGTTGGAAAGCAACAATATCCAATACATCCTTCAGCTTCAGGGGGGACCTAAAGAAAAAACCGAATACGAGCGGTTTGAATCCATAATCAAAGGAAACAAATATTCCCCAGAAAATTTCCGAGAGATATCGGAAATATTCCCCCGACTAAAAAGTTTAATAGAAAACCAGAAAAGTTCTGCCATTAAAGGCATCAGTGACATTTCTATAATAAGGAAATCGAGATCTGTTGTAAATTATTTTAATATCCCAATCAATAATTCACTTCATCCACTTGATCTTCCTCGATCAATTGATGCGTTGAAAGATTTGGCAAAAAATTATCCTTCTCTGGAAATTTTCCTAATTAATCATCTGACGAAACTTCATTATCTGGCAAGGAAATTTTCTGAAAATAAGTTTGAACCTCATCAAATTCTATTTGAAAAACTGATCCGGGATCACGTGGCTATCCTCGAGCGATTGAAGTTGCCATTGAATTTCTGGAAATTACTGTCTACAATGGACTTCCCAAGTTTATCTATCAATCTAAAGCGAGGCGATTGCCTAACAATGGAAAACAATGGGCGAACTCCGGAATTGTGGCAGCAGATTAGTTGCAACAGACCTCAACAATTCATTTGCCAAATCAAATCATGAGGGGCTCTGCAATTTTAAACAAGAGAAAATAACTGATATAATTTTCCATATAATTTTGTTGGTTATATTAAAGAGATATTTCAGTCAAACGCCGATTGAGCTTTAAAAAAAAAAAAAAAAAATG
>OX_Smed_1.0.03080
AATTATTCGGCATAAATTCAATTGTGATTAGAAATGAGCACAGTCAATACAGACGGATTAAATGAATTCAACCCATTTATTATCAATGAGAGAACTTCTCCACCAGCCAATGAAACAAAACCAATCGAATCCAGTACCAGATGGACCAGCAATGAGTCTACAGGTCTCATAGCGTCTCAATCCAATGACAAGCTCAGCAGAAATTTAGCAAAATTAGAAAACGATACGAATTCTTTTACAAAAAGAGAAAATAACTGGCCTCAGTTACCCACATTCTGTCCATGCGAACCCTGCTTCTACATGGATATAGAAAATGATATACCACAAGGAATGCAGCAACTGGTTCTCATGGGATATTATATTTGGATCTCCTATTCTGCTGTGATGGTGTTCAACGTCCTTGGAACGTTGTCGTATTTCATATCATTTAAATCTATGGAATCAAGTTCCACCTTCCTTTGCAGCCTGTTGTTGTTATTCATTTTACCGGCACTGGGATTTATACTCTGGTTCCGATCCCTTTACAAAGCAGTCCGGTCCGACAGTTCAATTCAATACTTTCTGTTTTTCATAACAATGTTTGGCCAGATCGCCGTTATTGCCATTCAGTGCATTGGAATCAGTTGGCTGGGATCTTGCGGATGGCTGAATGGGCTTGAGGCATTTGCCATTAATCGCACAACCGGTTCAATTATGCTATTTATAGCGATCATGTATTCGATCCTGTTGATCGGGCACCTTGTAGTTTTGTCTAAAGTGCACAATCTGTATCGAAATTCAGGAATGATTCAGTCAAGCGTGGAAATGGATAACGATGAAGCCATGAGCACTGAAAGTCTCAGAGATATCGCAACGATCTCGCAGAAGACCAGTTCAGGTTATGCAATGAACGGCCCGAAGGCCAGGAAATAAGGGAAACCCATTTGAGATGTGATTATCCTTGATGTATAAAATTGTGGCCTTTTTGCTCGTTTATTTCCAATTTTAAACTGTTTGTAAATTAATGAAAATAATTTTGTTTGTATTAGAACAGTTCAG
>OX_Smed_1.0.03084
CATAGAATTTCAAAATGTCTGATTGGCAGCAAGGAATTTGTGGTTGCTTTGGTGATCTCGGAACATGTGTATTGGCTTACTTTGCACCATGCTATTTAGTTGGTCTAGACGCAGAAACGGTGGATAAGAATTGTGTGCTGTGTTGTATAGCCTTCTTATTCTTCCCTCCTTGCATAACATGTCATATTCGAGGCAAAGTAAGAAGCAAGAGAAACATACCAGGAGGGTCTTGTAATGACTGCGTGGTATCTCTTTTCTTACCTTGTTGTACTGTGGCTCAAATGCATCACGAAGTGAAACATATGAGTGGAACTGCTATGGCGCTGGAGCGAGAATAAGGCATCGTCGAAATCTTGTTTTTCAACACTACCAGTTACATTTAATTTTAAATAAATATTTTAGCTTTAAGA
>OX_Smed_1.0.03136
AAGATCGTTTTTAGTATTTCAAAATAATAAGTACAGTTAATAATACCTAAAATGTGCGGTATCTGGGGGGTGTTGAATTATAGAAAATGCACACTGAAATTAGTGAAGAACTTTGAAAAACTTAAACACCGAGGTCCGGATTCGTACAGATTAGAAAGGATACCCGAACTTCCGGGCTCCTGTATCGGATTTCACCGACTATCCATTATAGGAGATAACACGAATATGCAACCATTAGTTCATCCAAAATTTCCCCATCTTCGAATGGTTTGTAATGGTGAGATTTACAATTATAAATTGCTTGAGGATTATTTTGACTTCAAATCAGCCTTTGCTAGTGATGTTGAATGCATCTTGCATATCTATGAAAAATATGGGGCAAAATTAATGGCATCAAGCCTTGATGGAATGTTTGCAATGATACTGGTTGATATACATTCAAAAAAAGCTTTTTTAATAAGAGATGCAATGGGAATACGACCTCTGTATTTTCTTCGATATCCAGGAAATTGCATAATGGTTTCGTCAGAGGCCAAAGGATTAATGGAGATGGCTTTGAGTTCAAAATGTGAAATTGAAATTGTACTTCCTGGGAATATTGTAGAAATAAACTTGTCACACAAAGGAGCAAAAGTTAAGGAAATTAATTCATATTATGTACTTGGACAAAATCTATTGCACTCAAAGTTCTATCAAAGTGAGAAAACGGAAAATATTTTTCAAAACATTCGCCAGATTTTAAAAGATGCTGTTAAAAAGCGATTACAATCTGATAGAAGAATTGGATGTCTTTTATCTGGTGGTCTTGATAGCAGCATTGTAGCAGGCTTGATTTGCGAAATTTACAAAGAATCTTCACTTGGAGAAAATTCCCAACAATTAGAAACATTTTCAGTTGGAATGAGCGAAGATGGAATTGATCCACTATTCGCTAACATGGTCGCAAAGCATTTGAATACCATTCATAAACAATGCGTGTTCAATTTCGAGGATGTGATTAAGGAGCTTCCAAATATTATATATAGTTTGGAGTCATTTGACGCCTCATCCATTCGAGCTTCAATTGGCCTATACTTTCTATGTAAATTTGTGAAGGAAAACAGTGAATGCGTCGTTTTATTAACCGGTGAAGGTTCCGATGAACTGACATTTGGATACGAACACTTTCATCAGATTAAAGATTCTGAAAAGTCTCAAATCGAATGCAGTCGGCTTTTAAGAAATTTGCATTATTTTGACATTCGACGAAGTGACAGTTGTATTTCAAAATGGCAAATGGAAGGCCGAGTTCCGTTCCTTGACCATCAATTTTTAGCTTATTATTATTCTCTCGATTCGAAATTGAAACAACCAAAATTTGGAGTGGAAAAATGGTTGCTTCGAAAATCATTTGATCTTAATGGGTTTCTTCCAAATGAAGTGTTGTGGCGCAAAAAGATTCCATTTGGAATGGGTTTAGAGTCAAACAACAATGACTTGTTAGAAGTTAAATTAAATAATTATTATGATTCTATGATCTCTGATGAGGAATTAAAACAAGGCGTATTGAAATACAAATTTCTTCCGCCCAAAACAAAACAAGAATATCAATATAGAAAATATTTCGAAGAATATTTTCCCAAACAATATTCATTGTGCCCACAAACATGGCAATAACCAACAAAATATGTGAATATTCCTCTTTTGAAATTTCGTATTTCTTAACAATTTTCTTTTTCTGCCTTTATTTCATTTATTACATAAGAGTTGAAAGTATATAAATTTAATTGAATGATTGAGTTTTGATTTTTAATGAATTTATTATGAAATTCAATAGGCAAATCTGGAATTTAATTTTTTAAAAAAATTAAATTTTTAAATGGTAATATTTTAAATGAGGTGATATTTAATTCCAAAAATATCCATTTTGAACGCTTGTTTAAATAA
>OX_Smed_1.0.03143
GTAAATTTTAAAAAAATGTATTAGCATATAAACTCGCCATAAAATAATTTTAAAAAAATAACTGAAAATGTCTATGATATGTATCATATCATTAATATGTAGAGGACATAATCAAATTCACTGTAGAAAAAAAGACAAATAATCTTTTGAAGAATTATGCAACTGGCGGCCCATTTGACGGATCTTTGTTTTTATCTGATAAATCTTCTGAATGAGGCAAACGGTTTAGTATTTCATTTAGCTGACAATTTAATTTTTCTATTTCTAGTTTTATCTGATTAGTTTGAGATTTTATTTCGTTGGTTGACTTTTCAATTGACTTTTCAATTGTTGAAACAATTATTTGATTGAGTACTGTCATGTCAATTTGAACAGACTGAGATTTATTTGTCATCGAATCTGTTACTGCTTTCGACTGATCCTCTTCGTCTTCTTCCTTTATAGTTTGACCTTCAATTTGTGACTTTTTGTTGATGAGCCTATTCCATTTCGGAACGTTTTGGCTGATTGGATGAGACGGTTTTACTTCGACTTTCTGTAAATTGTTTCCGGGAGAAAAAAAACTCAAATCAGTTTTCTGGGCTGGTTCTGGATTAGAATCTGTTGGAGAAGGAGGAGTTGGGGCAGTTTTGTTTTTGTTTCCAAACATTCCTGACCATTTGTTGACTTTTACTGCTGGAGTGTCAGGAGGCGGATCAGGCGGATGAGGTCCATCATCGTCAGGAGTGCTGTCAGACATAATACTTGTCACTGACTGACGACGACCTTCGCCAAATTCTGAATTGGTTCCTTTCGGTGCGTCTGGTTTCTTAAATCGAGAAAGTAGTTTTCTTACAGCATGATCAGCAGCTAAATTATTTAAAGGTGGATCATTTTTTCTTCTTTCAGCAAGTTCTCTTTCTTTTTTGACATCGGCAATTTTACGAAACAAAATTCTCTGTCTCAAATTATATGTCAACAAGAGATTTCGTGAAAAAGAATTGGCAAATGTATGATGGAATTCTAGGACACTTTGCAACTTGTCTCTTTTAATACAATGCAAATCACAGTACGTCAACGCGCGAATAGTGGCCGTTGAAGGACTCGTATGCTTGTCCTTCCAACTATAATCACCAAATATATCATCTTTTCCTAAAATTGCTACTATCTCGTCGTCTTGTATTACTTCTAATGATCCAGAAACAATAAAACACAATTGATCGACACTTTCTCCTTGATGGTATATTAAATCTCCAGGAGCTGTATGTAGAGTTGTAAAGTTTATGGCAAGAGCTCTCAAACACCCGTCGCTAGCTAATCTAAATGCTGGGTGTTCATTAAATACCATTCTATTAAGATGAACACATAGATCAGCTTTCATATCTTTCGGACAGTAGTTAAGTACCTTCGCCGGGTCTATTCCTTTCGTAATCGCCCATGTTGACGTTACATAGTCGATAACTCTTTCGCATAACTCTTTTTTGACATCGTGGATTTTCAAAAAATCCTTTATACTTTTCATCATTTCATTGTACCGAGACCGGTTGGCATACATTTCAGAGACTATTGTCGTTACATTGCCAAAAATCGCTGCATAGATCAATGCTAAAAGT
>OX_Smed_1.0.03151
TCTCATTGTTTACTCCAATCATAGTCGATGAATGGTTGTTTTCCCCAGAATTTCTATCCCAGTTACGTAGGTGTGTCGCCTCTACTCATAGCAGATGGCCTATCATTCAGATATCTTGATGCTAAATTCAGTTCTGGTATATGCAGGCTAAGAAGTTCTAAGAGAGTCTGTCATTTTAATAAAAAAAAAGATTCCAGAATTTTATTGTAACATCTTAAAACTTAGCTGCTGCTGCTGTTGCCGTTTCTGCTGCCGTTTTTGCTATTTCGTTATTGTTGTTGTTGTTATTGTTGTTGTTGTTGTTGTCTTTACTGATTTTTTATTTGGTGAAAAAAAAAACTTCTCAATTGCATCTATTGCATATATGAATCGTGATCTTTCTCTAATCGTCGGTGATTCTCGCTATGGAATATAGGATGTCTTTGGCTAACAATCTCTCAAACCAAATCAACAGTAAAACAATGGGAAAAATTTCTAACGGACCCGAATCCAATGGAAAATCAACTTCGGTTCTGTCGAAAGATTCTGACGCTATTAAATTGTTTGTCGGTCAAATTCCTCGATCTCTTCAAGAATCAGACCTGAGACCGATGTTTGAAGAGTATGGACAGATCTATGAGTTTTCTATTCTTCGAGACAAAGTCACTGGAATACATAAAGGTTGCGCTTTTCTAACGTACTGCCATCGACAATCCAGTGAAGCATGCCAGCGAGCTCTACATGACCAAAAGTCACTTCCAGGAATGGCCAGACCATTGCAAGTGAAACCCGCCAAAGAGGAACGAAAAACAGAAGAAAGAAAATTATTTGTGGGCATGCTCAACAAAAATCAAACAGAAGAAGACGTCAGACGACTCTTCAAATCATTTGGTGAAATAGAAGAATGCACTGTTCTTCGGGACCAAAACGGAAATAGCAAAGGATGCGCCTTTGTGAAATTTTCTTCTCAAGTGGAAGCCTTGGCGGCGATATCAGCACTTCATGGCAGTCAAACAATGCAGGGGGCCTCTTCTAGCATCGTAGTGAAATTTGCAGACACAGAAAAAGAAAGACAGACTAGAAAACTCCAGCAGCTCATTAATCCTCTTAATCTAATGAATTCTTCCCTTGCATTAGCTCAACTTGGTGGAAATATCTACGGCCAAACGATACTTGATAATCAACTTTCGCCACCTCGTATTTTCAATCCGGTTGCAGCTCTTTCGTTCCAACTTCAGCAGACCAGTGGTTTACCGTCACTGGCAGGAATAACTGGACTTTCAATAAACCCTACCAATGGTCAAGCATATATAGACCCTGTAGCTGCCAATACTGCTGCTCTTCTTTCTCCTCTTCTTGGATCAGCTCAGGCCTTTCACATTAATACAGGAGCAAACTACCTCACCCAAAACCCAAATGGTCCATCATTTGCTATGATTACTAATCCCGGGTTCTCAAATTCCAGTATCGCGATGGCAAGTCAAAACCATAATTTACCGGTTACTGCTATTCATTCCTCGGCCCAGATATCGAATCTTTCCGATTCGTGTGTTAATGTGTCTCTATATCAGAATGCTTGCCTCGGGGGCCAATTTGTAAATACTAATTCGTCTGCCACATCTGATTCCTCCTACCACTCCATTCCTGCATTTGGTATTGCTTTTCCTGCTCCAATCGGCCAGTTTGGTCAATCAGGTCTTTCTCTAACTGTTCCACAAAAGGATCTGGAGAAGGATATGGGAGGATCGGTGAACCCAGGCGCGATCTACTGGACCGGAAGACTGCAACCTGTTCATATATCACCTACCTCCGGAGTTTGGAGACCACGATCTGCTGCAGATGTTCAGTCCCTTTGGAGCCATCACTAGCGCCAAAGTGTATGTAGATAGAGCTACAAACCAAAGCAAATGTTTCGGTTTCGTTAGTTATACAAATGTAGCTTTTGCACAAGCTGCAATTCAGGCTATGAATGGCTTTCAACTTGGCCTAAAGCGATTGAAAGTCCAACTGAAGCGACCAAAATCAGATTCAATTAAACCTTATTAAGATATTTCAAATCCTCAGATCGGTTTTATACAGTAAAGAACTGCATTTTATCAAATTATGAATATTATTATTATTATTATAATTATTATTATTTTTTTTAATAATGCTATTATGATATATATATATATATATATATCTTCCTATAGTACCTATCCAAATGTGACTGTATTTTCCGCCAGATGTGATTTCAGCGATGTCATTTTATTATATTTCGCATTTTTTCTTCCCTTTTCAATGAGTTTTGAACTATCTTTATCTTTGGATTTGTTTATCCGTTTATAAATTTTGGCTTGGCCTTCATGTTTATCCGAGCTTTTGATGACTTTTCATTGGTTGTTTTTGTCATTTTATATATTTTGCGTTTTCAAATGTTTGAACTATTGGACAATGAGATTTGCTGTATTTGCTCGGTTGTTTTACTGATTTGGGCAAAAATTAATTACTTGAGTGTGATATCAATACATTTTGAACAAATTAAAAAAAAAAAAAAAAAAAAAGGGCGGCC
>OX_Smed_1.0.03241
GAATGTGGTTAAACAATGTAGGTTCATAATCGTTTAAATGACGCAGTTTTACTAGGTTCTATCATACATTTAAAAAATGAATTATTCTTTTTTCAGCGGTTTAATATTAGTATTATTTTATTTCGCAAATGTTGAATCACGACAAACGGCTTGTTACGTTTTAACGCAAACGTCAAAGAAATGCGACGGACTATGGAAACAAATCGACAACTGGTGCGTGTCAGCTTACAAGAAACTCGACACATACTGTGACACTAGGTACGTCAACCTGGACAAGGATTGCAAGTCCAAGTACAAAAATCTGGCAGTTAACTGTCATAAAGAGAGATTGACAGAAGACTGTTCAAGCTCTTACAAAAACACCAATGAATATTGTGCGAATGAGTTGGAGAAAATCGACGTGAAGTGTGACCCCATGTATACAAATTTAGACAAACAATGCGATAAATCCTATAAAAATTTAATTGATCAATGCAATCCGATTTATAAAAAATATCGTCGATTTTGTCAGAGTAAACAAGAACAGAAAGAAGAGTTAGAAGAACTGAAAGAAGATGCTCGACAAGCTCTCCGTGAAGCACTGGAAGGAACAAAGGTTAAAGACTAAAACTAACTTAAGAATTATGAATATAATTCAATACAATGTGGGCTTGTTTAATTTTTTAAATTTTATTAGTGATAGTTTAATATAATCTCAGATTAAAAGTTCTAAAATTGTATTTTTATTTTCTAATATTTTTTATTTTAAATTCAATTTCCTTCTATAATTTTCAAAGAATTACCTAAATTGTCTATTTTAAATGCAAAACCAAACTCAAATTTGTTTTACTTAATTTTTACACAAATTTTCTGTCATATAATTAAAATTAATGAAATTTTTTATAATTTTCAATAAAAAGTTTGTTTTACTGAATAAATAATTCCGGATCTTGAA
>OX_Smed_1.0.03267
GAAGTTTCCGAAGTCGATTGCGTAAATGTTATATTCGACTGAGGTATTTCTGTTATAAAGCTTGATCCACAATCGTTGTTTCAGTTCCTTTACAGCTTCGTGGTTCATCTAGATTAGGATTTTTACATTCTGCTATATTATCACAATTTTTTGCACAAATCATTTTTCCATTTATGCCTTCACAATATGTTTCATCATATAAACAATATTTCTGCGACGTAGTTGTCGTTGATTTTGTGGTCATAGATATCATAGTTCCGGATATTGAAGTTCCAGAAGTCGTTGATGTTTTAGAAGCTTCAGTTGGAGTGAAGCAACCATTTGACTTCTAACTTGATAGTTATTGTTGGATTAGTTCCATCAGAATTTTGAATGGTTCTAATGGAAATTTCTATTTTCTCGATTTCAGATCCTGGATTTACATTTGGCGAAGTCAATTTGTCCAACAACTTTGCAGATTGTGCTAGATCTATTCCGGATATTGTTGCAGTTGATTGATCACCATTGTCCAATGTTACTGTCAGTACTGCAAACTAGGACTAGTTCAGGTTCTTTGATGACAAGGTTGATTTCATTGACTGCTGACTTCAGCGTTCCTTGATGTGTTGGATTGACGTCAATTACGATTTCTGAACCAGTTATTGTTAAACCTTGTGTACTTCCAAGATTTACATTTGCTTGTTTAGGCAATGGTGTGTCATCGACAAGAACTGTGATGTCAGATGGTGATATAGTATTGCTGTCTGTCATTGCGTCTTTAATTAAACACTGTGTTGGAATTGTTGTTGTTTTCGGTGTTGACGTTGTAAAAGTTATTGTTGGCGTTGTGGTAGATGTTGTAGTTCCGGACGTCGTAGTTATGGATGTCGAACTTGTTTCTGAAGTTGTAGATGCTTCAGTTGGAGTGAAGCAACCATTGACTTCTAACTTGATAGTTATTGTTGGATTAGTTCCATCAGAATTTTGAATGGTTCTAATGGAAATTTCTATTTTCTCGATTTCAGATCCTGGATTTACA
>OX_Smed_1.0.03314
AAAAATAGTTTCAATCACGTAAATGGATCAGGTTGATTTATTAAAAAGAAAACAAATTAGTGTTAGAGGAATTGCTCAAGCTGAAAATGTTTCCAATTTGAAGGATTCTTTCAACAGGCATTTACATTTCGATCAAGTTAAAGATAGAAATGTCGCAACTCCTAGGGATTTTTATAATGCCTTAGCTCATACAGTTTGGGATCACATTTGTTCAAGATGGATTAGAACTCAACAGTATTATCATATTAAAGATCCAAAGAGAATTTATTATTTGTCCCTGGAATTCTACATGGGAAGAACTTTAACAAATACCATGATGAACGTCGATATGCAAGCTGCAATCGATGAAACACTTTATCAAATGGGTCTCGATATTGAGGAATTGGAAGAAATCGAAGCAGATGCTGGATTGGGAAATGGCGGTCTTGGACGTTTGGCAGCATGTTTTCTCGACTCAATGGCCACTTTGGGCTTGGCTGCGTACGGATATGGAATTCGTTATGATTATGGAATATTTGAACAGTATATTAAAAATGGTTGGCAAGTTGAAGAACCAGATGATTGGCTGAGATATGGGAATCCGTGGGAAAAAGGTCGACCGGAATATTGCTATCCAGTCAACTTTTTCGGAAAATGCCAAGATACAGAAGATGGTCAAAATCGCTGGGTAGATGCAACGACAGTATTTGCAATGCCGTTTGACACTCCGATTCCCGGATATCGAAATAATACTTGTAATACATTACGATTATGGTCAAGCAAAGCTCCGACTAGTTTTAATTTGCAAATTTTCAATACTGGAGGCTATATTGACGCTGTTTGTGAACGTAACAATGCTGAGAATATCTCTCGAGTTCTTTATCCAAATGATAACTTTTTCGAAGGCAAAGAACTGAGATTGAAACAAGAATATTTCATGATTGCCGCGAGTTTGCAAGACATCATTCGCAGATACCGCAATGTGCCCGATGCCGAACCAAGAACCTCATTCAACCACTTCCCCGACAAAGTCGCTATCCAGCTTAATGATACGCATCCCAGCATGGCCATTCCTGAGTTAATGCGTATCCTCTATGATTTAGAAGGCCTTGAATGGGAAAAAGCTTGGGATATTTGCACTCGCACATTCGCATACACAAATCACACAATTCTACCCGAAGCCCTTGAAAGATGGCCGGTATCACTGTTGGAGAGAATTTTACCTCGACATCTGCAAATTATCTATAAGATCAACTATCATTTCTTGATGCTTGTACAACAACGCTGGCCGAATGACGTTGAACATGTAAGACGGATGTCACTCGTCGAAGAAGAAGGTGAGAAACGAATCAACATGGCTTATTTGTGCATTGTCGGATCGCATGCAGTCAACGGAGTAGCAGCAATCCATTCGAAAATTATCAAAAACCAAACATTCAAAGATTTCTCTGATTTGTGGCCTGAAAAGTTCCAAAACAAAACCAACGGCATTACTCCTAGGCGATGGTTATTGTTGTGTAATCCGAATCTCGCCGATTACATCAACGAAATAATTGGCGATTCGTGGATTCAGAATTTGAATGATTTATCGAAAATGAAATTGCTCGACAAACATGAACAAGTGTTGAGATCGCTAATGCGAATCAAGCGAGAAAACAAAGCCAAATTTGCAGAATATATTGAAAAACACATGCACATCAAAATCGATCCAAATACAATGTTTGATATTCAAGTGAAACGTATTCATGAATACAAACGACAGCTACTGAACTGTTTATACGTCATTGTCATGTATAATAGACTGAAGATGAATCCAACTCTTGACATTGCGCCAAGAACTGTCATGATTGGTGGAAAGGCCGCTCCCGGTTATCATATGGCGAAATTGATCATTAAACTGATCAATCAAGTCGCTTTGGTTATCAATCACGATCCAGTTGTTCGCAAAAAATTGAAAGTTGTTTACTTGGAAAATTATCGAGTTTCTTTGGCTGAAAAAATCTTCCCGGCGGCCGATTTGAGTCAACAGATTTCAACGGCAGGAACGGAAGCATCCGGAACCGGAAATATGAAATTTATGTTGAACGGTGCATTGACTATCGGTACAATGGATGGTGCTAACGTTGAAATGTGTGAAGAAATGGGCAAAGATAACATGTTCATATTTGGAATGTCGGTTGAAGAAGTCAATGCTTTGGGAGCAAGAGGATATAATCCACAGGAATTCATCCACAAGAATGAGGAATTAAAACTTTGTTTAGATCAAATTCGGGATGGCTATTTCTCTCCAGAAGATCCAAGATTGTTTCATGACATCTACAACTCGTTGGCGTATCAAGACCGATTTATGTTGTGCGCAGATTTTGCGGATTACGTACGAGTGCAGGATCATGTTGGAGAAGTTTATAAGGATGAATTTCTGTGGGCCACCAAAGTACTCCACAACATTGGTTCATCGGGCAAGTTTTCGTCAGATAGAACAATTTCGGAATATGCAAGAGAAATATGGAATGTTGAACCAACCTTAGAAAAACTTCCCGATCCACATTCATCAATCTGAGCCCGCTTTTATCATCTGACTTTATAGTGATTTTTTAGTTGAATATTTTCTAACGAAAAACAAAACGAAACTATCCCTTATTGACTTTGTTAGATTTAGTTTAATTTTACGACTTATACTTTTTATGGTGTTCGACAATCCGTGGCTGCAGTGCTTATTTTTACGAATTTCATTGGTTATCAACGCGGATTTATATTTCTATTTTATGATTATTTGCAATCATTAAATGTTTATTCAAGTTCAAAAAGTTTATAAGCTGTTCTGGATTTTTTATTATTGATGTTTGGTAAGGCTCAAATATTAGGATATCGTGCTGATAGAATTATAAATTAAGATAATAAATACGAGTTGGAATTAGATGCTTATGTTTATTTAAAAAAGATTTTATACTTAAACTGGTTTTATTTTATTTCTTAACTAAATTTTGAAATGGAGTTGAAGTAGGAAAAATTAAATAAAATCAATTCACGGTGATTCAATTTAATTTCGAAATACGTCGAAATTTAATATTGATTTTCGACTGCAAATGTTAACTTATTTATAGTGCAAATAGGGGTTTATTATTATATCTGTAAAAAGATTGTATACTATAACTGGTTTTATTTCTTTTTTCTCAACTAAATTTTGAAATGTGGTTGAAGTAAGACAATTTTAAATAAAATTAGTCGGTGGTTCTGGAATAATTGACATAAAATTTAATTTCGTGCCATCAAAATTTCATATCAAATAAAAAATTGTTTTAATATCTCTATTTTCACATTGATTTTCGACTCCAAATCTTAACCGATATATAGTGCAAATAGGGGTAGAATAGATATTGAACCG
>OX_Smed_1.0.03368
CCATCTCTTTCTGAACATGGTATATTTTTTGGACAGTGATCATTGCATTTGTACATTAAATTAATTCGCTTAACATCTCCAAAAGATAAATCTTTCATCCACACATAATACAAATATCTTTGAAATTCTGGATTTTTTGCAATAATTGTAGTAAGAGATTTTCCATTAGCATCTGTTTTAGCAAAGGCCCATTGTCCATAGTGCATTACTGATTGCATGTCATATGGAACTCCGAACATACTAACATCGTCTCTGCTTATTGTATTAAACCACACCTTCATTGATGGGTCACAACTTGTTCCCATTGAACTGAGACCCCAATATCCCTATCAGGATGTTGATGTTCATGATGTAATCCAATTGTGTGTCCTAATTCATGAAGAAACAAACCATACCATCTACAACCAATTCCAAGATTTACAGTTTGCGTACCTTTTTTTCGGTCTTGTCCCAATATAGCANNNNNNNNNNNNNNNNNNNNNNNNNNNNNNNNNNNNNNNNNNNNNNNNNNNNNNNNNNNNNNNNNNNNNNNNNNNNNNNNNNNNNNNNNNNNNNNNNNNNNNNNNNNNNNNNNNNNNNNNNNNNNNNNNNNNNNNNNNNNNNNNNNNNNNNNNNNNNNNNNNNNNNNNNNNNNNNNNNNNNNNNNNNNNNNNNNNNNNNNNNNNNNNNNNNNNNNNNNNNNNNNNNNNNNNNNNNNNNNNNNNNNNNNNNNNNNNNNNNNNNNNNNNNNNNNNNNNNNNNNNNNNAATAAAATATATAAAATAATAAGAAAATATGAAGATATTTGTATTTCTGGTTATATATTTTATTCAAGACTTACTGAATGCCAAAGAATTTCATCCCAATGACTTCGAATCTTCAAATGATATTCCATTGAAATTTTCAACTTTTATGGCTGAACGTGATGAGAATAAAAGATGGGAAAATGCAACAATTGTTTATCAAATTGTATTGACTGATTTCAGAAAAGACGAAATTGATGGATTATTAAATGCTATGGATATCTATCAAAAAGAAACTTGCCTAAAGTTCAGACCTGCAAAGTTTTCTGACCAATATTCGGTGATTATTCGACGGGGCTCTGGAGGATGCAATGCTATATTGGGACAAGACCGAAAAAAAGGTACGCAAACTGTAAATCTTGGAATTGGTTGTAGATGGTATGGTTTGTTTCTTCATGAATTAGGGCACACAATTGGATTACATCATGAACATCAACATCCTGATAGGGATATTGGGGTCTCAGTTCAATGGGACAACGTTGACCCATCAATGAAGGTGTGGTTTAATACAATAAGCAGAGACGATGTTAGTATGTTCGGAGTTCCATATGACATGCAATCAGTAATGCACTATGGACAATGGGCCTTTGCTAAAACAGATGCTAATGGAAAATCTCTTACTACAATTATTGCAAAAAATCCAGAATTTCAAAGATATTTGTATTATGTGTGGATGAAAGATTTATCTTTTGGAGATGTTAAGCGAATTAATTTAATGTACAAATGCAATGATCACTGTCCAAAAAATATACCATGTTCAGAAAGAGATGGATTTATAACCAAAGATTGCAAATGTGAGACAAAGCAAAATTTCGCAAATAGAAGATGTTATGACGTTTTCAATTCTTCCGAGTGTCAGCGTTTGAAAGCCGATTGCGACAAAACGGGCACATATGAGCAATACTATGTTTTCACAAACTGTCGAAAAACTTGTAGAAAATGTTATGAAGCAATTTAATTTAATTGAATAAATTAATTGAATTTAAAAAAAAAAAAAAAAAAAGGAAAGAAAAAAAAAAGTTCTATGTGG
>OX_Smed_1.0.03394
TAATACTACTGATTTTGGGAAATCCGAAAAATTTACATAATACTGTTAAAGAACAGAAAAAAAATAAGCGAAATCCCTGAAACTCCTGGTGTGAAAATGCCTACTACTAAAATTAAAGAATAAAATTTAAAATAACTATAATACAATGGCCCGAGGAGTTAAGAAACATTTGAAAAGATTAAATGCACCTAAGTCATGGTGCTTGGATAAAGTTTCAGGCAATTATGCAGTGAGACCAAGATCTGGTCCACACAAGCAAAGCAATTCAATTCCTCTGACTTACATTCTTAGACAGAATTTGAAGTATGCTCTTACTTACAGCGAAGTTCCTAAAATTCTTATGCAAAAAACTGTCAAAGTTGACAACGTAGTCCGAACAGATAAGAAATACTCGGTTGGATTCATGGATGTCATTTCAATTGAAAAGAACTCTGAATTTTTCAGAATTATTTATGACACCAAACGTAGATTCTTACTACACAGAATCCATGTGGATGAAAGTAAATATAAACTATGCCGAGTTAAAAAATTGGGTGTTTTGGCTGGAGATATTCCTTATTTGACCACCCACGATGGCAGAACCATTAGATACCCAGATCCAAGTATTAAACCAAATGATACTTGTCAAGTTGATATAAATACTGACAAAATAATCAATTACATTAAATTTGAAACTGGTAACTTGTGTATGGTTACCGGTGGTCACAATCAAGGTCGAGTCGGAATTGTTACTAACATTGAACGACATATTGGAGGATATGACATTGTTCATATCAGAGATAGTCAAAATCAACAATTTTCAACTAGATTGGTAAATGTATTTATTATCGGCAAAAGCAACAAACCATGGATTTCATTGCCCAAAGGAGCTGGTTTAAGATTGAGCATTGCTGAAGAACGAGACAGAAGACTTGAGGCTAAAAAATTGAATGCTTAATTCTATTTTTAAAAATAAAAATTTGGATCAAAAAAAAAAAAAAAAAATGCGA
>OX_Smed_1.0.03418
ATTTTTTTTTTTTTTTTTTGAAAACAAAAAGATATAAATATATTGCGCCATATACAAAATCAGAGTCGCAACGGAGATGAATCGTAACCCGTTTTGGAAAAAATTCCGGATTTGAACGCTGAATTTAAAGTCAAACAATTGTTCTCATTGAATTTATTTTCCTCGTTCAAATCGAGAAGGCGAGAATTGGAATTGGAACTGGAGGATTCTTTGTTGCATTTGGACGGCTTATGAGAGAAATTGAACATTCCGAATGGTTGTCGAAAAATTTTGAAAAAGAATCTCGCAATTATGCAAACGAGAAATTTTAAATATCCAGTAATTTGGAGGACATAATCACGGAAACCTTTCGGGGGACAGCCGCCATTCAAGTAGAGAATATAAGTGAAGGCAGGAAACAATTTCTCATCGATCGAATAATAATCAGGAAGCATTTGAGCATAAGTGAATCCACGCTTCTCATAAAAATAAATCGCATTGCTATTTGTAGTCAATACGTGTAAATAAACAGCCTNNNNNNNNNNNNNNNNNNNNNNNNNNNNNNNNNNNNNNNNNNNNNNNNNNNNNNNNNNNNNNNNNNNNNNNNNNNNNNNNNNNNNNNNNNNNNNNNNNNNNNNNNNNNNNNNNNNNNNNNNNNNNNNNNNNNNNNNATTTTTTATTTGATAGCGTTTATTTAAAATATTAATTATGGGTGTCGAAGAATGTGATGATGAAATTGAAAATGGAAATCAACACAATTCAAACCACCACAAAAGTCATTTTAATCGAGAATATTTAGAAAAACCAACAGAAAAACATCAATTTTTTATATCATCTATATTTAAGAGTTTGGTAGGATCGTCATTTGAAGTAATTCACAATTTCTTATCTGGATTACGAGGAGACCCATATCCTTATTATCATCGAAAATTTAAGCGGCTTCCGTTAGTTGATGAATGCAATTCGAACGACCATCGTTGTTTATTTGAAGCCAACGAACAATATAATAGAGACAGAAGAGTCGAATCACAGATTATTCGAATTTTACGGAATAGAAAAGAGCAATGCTTATTTTATTACAAGAATCCGAGAGACCGTGAAAAGAATAAACAAACTCTTTGTAAGAAAGAGAAAGATGACTATAATACTGCTATTTTAAATTATTTTACTAAATATGGGGATATCGGACCGCACAATAATGTCGTTGATGTGCTCATGAAACAGAAGCATCGATTGGTCCATGAAAGAAGGCACGGTAACAAACTTGAAATCCAATTAGCGCAGGCGGAAAAGGAGGTCCTAAAAGATGAGGATATGCTATACAAATTGCGGCATTCGCATGGGACGACTTTTCTGCCCAACGAAATATAGAACAATTAGTTCCAAACTAGTTTAATAGTTGATAAATAAATTTTTAGTCGTTTGAAAAAAAAAAAAAAAATGCGA
>OX_Smed_1.0.03421
CCTGCCAATAAAATATTTTGTGCAAATGTTATATTGTCAATAAGTTCACACAAATTGTGCATTTTTGTATTACTTATTATTAAAGGCCACCCGGCTGAGTTTGCACTTTGAAATGTCTGAAAATAACTTCTAAAAATATCAATAAATGTAAAACCAAAGCTAATAGTTTCAAATGATAATTTTATAAATTTTTAATAAAAGTAATTAATTATTTCAATTATTCCAATGATTGAATGCAATTATTGACATGAAGGTAATGGGACTGAAAGTAAAAGGGAGTGTCAAATGTTTGTATTACATTTGAAAATAAATGAAATTTTGAAGAAAACAGATCAAAAGTGATTTGAGTTGGAGAGGGTGAGGAGGAATAGAAAATTAAATGAACGAAACTAAAATTGGTAGATTGATTGAAGTGTAAAAATAGATTAAAAATCTGAAAAATTAAAAAATCAATATTTCCATGAGAGGGGGGGTGGCTAATAAAATAAGGAATGTNNNNNNNNNNNNNNNNNNNNNNNNNNNNNNNNNNNNNNNNNNNNNNNNNNNNNNNNNNNNNNNNNNNNNNNTGTCTTAGTATGCTAAATAATATTTGGAATGGTTTTGATATGCACATAGACGATGGGCATTCTTTCTCTTGTGTGTGGCACTGCACGAATTACAAGTAAAACGATACGCGAGATCAGAACATAGATCAAATGGTATCACACATTTTTTACTGAATATATTATTTGATGGCAAGCGCTGGAGATACATCTAGAGAATTTATTGTAAATGGTAAATACAGACTTATAAGAAAAATTGGATCAGGTTCTTTTGGAGAAATTTATTTAGGCGTTAATCAGGCTAATGGAGAAGAAGTTGCAGTAAAACTTGAACATCAAAATGCTAGACACCCTCAATTACTTTATGAAAGCAAGTTATATAAGATTTTAGCTGGTGGTGTTGGTATACCGCATATCAGATGGTTCGGAAAAGACAAAGATCACAATATGCTAGTAATGGATTTATTGGGACCAAGCCTCGAGGATTTATTTTCATTTTGTTCTCGTCGATTTACGATGAAAACTGTTTTAATGCTTGCTGATCAAATGATTTCCCGTATTGAATACGTTCATAATAAAAATTTTATACACAGAGATATAAAGCCAGATAATTTCCTTATGGGTATTGGTAGACATTGTAATAAAGTTTTTATCATCGATTTTGGGCTTGCTAAGAAATATAGAGACAATCGAACTGGAAAGCATATTACGTACAGAGAAGATAAAAACCTCACTGGAACTGCGAGATATGCTAGTATTAATGCTCATTTGGGTATTGAACAATCAAGGAGAGATGATATGGAATCGCTTGGATATGTTTTAATGTATTTTAATCTCGGCGTTTTACCATGGCAAGGATTAAAAGCTGCAACTAAACGTCAAAAGTATGAAAAGATTAGCGAGAAAAAAATATCAACTTCAATTGAAATGCTTTGTCAGCGATTTCCAGCTGAATTCACCATGTATCTGAACTACTGCAGAGGTCTACGCTTCGAAGAAACTCCCGACTACATGTATTTGAGACAACTTTTTAGAATTCTTTTTCGTACCCTTAATCATCAGTTTGATTATACTTTCGATTGGACGATGCTCAAGCAAAGAGCAGTTCTGCCAAGCTCGAATTCGAATTTTGCAAATGGCGCAACTGTCGGGAACCAAAACACAGCGAATATGGTCTGCACAAATCCCGGGCCATCAGCAGTTAATATGACATTGTCATCACAAGCTGCTCTTAAACCAGGTGGAGTTACAATGAATAATAACCCTGGTGTTGGACTTTACTCAAGTGCGGATCCAAGCTCTTCTCAATTCAATTTGACTCATTCTGGCGCTGTGCCATTATCATCTGCCAAGAAAGCTGGCGGGGGATACTAGAGCGATTTAATATATGTATAAATAGTGTGTGCGTGTGTATGTGTGATTATTTCCTACTTGGTAATAAAGATGATGATGCTAAAGAAAATAACATTGTATATTATTATATTTAAAATTCAATTAATTTGTAAAGATTTCAAAATCACAAACAAATAATAATTTAAATAATTGTTTTATGCCGATATTCATATCCTGTTTTTAATTGGAATTATCTAGGTGCCAATAAATTACAACGCTCTGCAAGTTATAAATTTAAAACGGCTGTAAATGTTATTGTTCACTTGAACATGTTAAATTGCTTCATTTACTTTCACTTAATGATATGAAAAAATAAATTGATTTTGTTAGTTGAAAAATTCAAAAAAAAAAAAAAAAAAAAAA
>OX_Smed_1.0.03435
ATTCGCTGTTGGAAAGAGTTGAAAATCATTATTTATTTTGTCAATGGATAATTATCGAATCCTTTCGGCATTTGTCTGTTTGTTTATTGTACTCAACGAGGGGGTCATTTCTGGACCGGTGACAGTAACGGAGAAACAATTTCAATCGGCTGTCACTTCCTGTGGATATCCATCTCCTCCATCGGTCAAATACAAAGCTTTCATTCAGGGAATTCCAAAATCTGATATTGCTACTGTGAGAGAGCTGGCAATGTTTCTAGCAAATATTCTTCACGAGTCTGATGGGTTGAGGGCAAAGAGCGAATACCAATGTCAAAAGGACGGCTGTAAAGGTCAATATGACTCGGGGCCAAAAGGTGTCGTTTATTATGGCAGAGGATACATGCAATTGTCATGGTCATACAATTATAAAGCCGCTAGTAAAGCTTTATATGGAGACGAAAATAAACTCCTCAATAACCCTGATCTAGTGGCAAATGATGAGAATGTTGCTTGGGATACGACATTCTGGTATTGGAAAGCCAATGTTCATATTGCTCCCGGAGTGACTGCTGGAAAATTCGGAGCATCAATCAAAGCTATCAATGGTGCACTGGAATGTGGGGGACCAAACGAGAGAGCGAAAAAGCGATTTGTTAATTATGGAAAGATTTTGAAAGCGTTCAATGTCAATGAATCTCCCATCGAATCAGGATGCTATAACTAGTTCAAAGTTAAATAAATGTTTTTTGATTTAAAAAAAAAAAAAAAAAATGCGA
>OX_Smed_1.0.03453
TTTTTTTTTTTTTCCGATGATTACAAAAGCTCTCCTATTTCTGTTTGTCGTCATTTACATTTCATTTGACTCAGTAAAGTCAGCCTCAACTGACATAAATCCAGTTGAGATTTTAGAAAAGGCAAACATTTTAGACAAAGCTAAGGAAATATTTGATAACATAAAAGAAAGTGATATGTACAAAACTGGAAAAGCAATAGCTAAATGGGGCAAACCGTTGTTAGAAGCGATTGGAAGTTTTGCCAAAATCATCATGGTACAATTTGAATCCGACTCCAAAGAGTTGACATTCATGAAAGAGCAATTTAAAATATTAAATGAAAAAATGGATTATGTCGACCAACAATTTGAAGAAGTCAAACGACTTATGGACTGGAATGTCGTCAAAATCCAATACGGAAAATATGAAATGCATGTGTATATGCTTCAACATTTAATTCAGATAATTGCAGACTCTCCTGCCTCTCTGAGACATATTACTATTGACAAGTTCCTACTTTCTTACGATCAAGTCTATGATAATGCTGCAGAAAACCTTTACCAAGGATTTATAAATCAAAATAAAGTGTTTTCAGAAAATTTAGTTTTAGCGATCAGAAAGTACACCAAAGATCATCGGTATCAAATTGAAAAGTTTTTCATGGGCAACATTCAGTTGATTATCAAATGTTTGGAAGTGGAAACATTTTACATAAATTTGAAAAATTTTACAAGCATTGAAAAATTTTGGCAAGTAAAATGGAGTGATCGAATGAACAGTCTAATGGATATCATGAAGACTGTATCAGAAAAAATTAGTGAGAATTGGGAAGCCCAATCAAATATGGACATAGAAGAATTTAATGCGGAAAATGGTAAAAAATCTCACGAAAATTACGCTAAAGATTTGTACAATTTCCTCAATGATAAATTCAGAAATAGAATTTGGTTGGTTTTGGTTTATGATCCACTAGACTCGGGCACAGATCACGCACTAAAGGCTTGCAATGGAATTAGCCAAATGCAGCGTAATGGACACAATGTTGCGGTGAGCAGTCTACCTTTTGGCACAAGAGCACTCAATAAGAATTATTATGCAAGTATTTGTAGTCGAATCCCACAGAACATTGGCAGCTGGGGTCATGGACCAGCTCATTTTGTTTTACTGCATTATTTACAACCAAAAATGGAATGTGGTATAAATCAAATAGGAGCAGTAATTCGATCAAAATCAACTAAAGTGTATCTGGCTCCAGCCGATCGTATGGTAAGTTGTAGATGGGCGGGCTATTACAATAGATTTGTAGATATACACAAGACGCTTGATTTGATCATTTTAGGTTGATGCAAGGAAAATGTATTTTTTAAAAGACGCATTCAAAAATTGTATTTTGGCTTCGTAAATTTAAGAAACTCTGTAAAATAAATTGAGTATTTGTTAAAAAAAAAAAAAAAAAAAAAAAAAAAAATTCTAATTGAAGAAAGCTCTGTCAAATATTCGTGTTAAATATAAATCAAAATGTTGATCGATA
>OX_Smed_1.0.03484
GACGATTAATGTATTCTGCTCTTCTGGTAAAATTTTAATTACCTTCAAATTGGAAATATTTTCTCCAGACCAGAATTAGCGCTAATTATATTGTATTATAGTTAAATTATTATTGAAATATTAATATTTTGATAACTTTTCTAATTATATTCATTTAAAATGGCAGATAATGCTCTTAAATTTCAAAATTTACCAGAAGATATACTTTTTAATGTTTTATCATATTTATCAGCCAAAGATTTATGCCGATTGTCTTGTGCAAACAATCGGTTTTATGCAATAAGTAATGATGAGTATTTTTGGCGGCGGAAATTATTAGTCGATAGTAAATATTGGAAGTCTCTTGGGAGTGATGCGAATCCCGAATTGTACATATCAAGATATCCAAATCAAATGCCAAGCAAAGAAATTTATTTGCGATGTTGCCCTGACGTTCAGGACTATTTCATGATTTTCAATTCATTTTCTTTCAATGATGTTTTCATCCGACTCAAATCTCTTTTCTATAAAGTCGTACCTAAAATAGCATTAATCGGACCGGGACTGGAGTCAGACACGAGTTGTTTCGTGAAAAATATAATGCGCGACAGTTCAATCAATCCGTTGAAATTCGTGAAAATGTTTCCCGGTTATGCCGGTGGAATTGGATCGGGATTTACATTCGAATTGAAAAACAGCAGCAATCCTTACAACAAACAGTTTGATTTGAGTATCATTTACTCGTCGACGGAAACCGAACGTACCGAATCTGTGAAAACGACAAATCGAATGCAGAACAATAAATTGTTCCAATCCTCCAGCTCAGACGTTTTGAAATTGACTTCTCAAGCCAGCGATTTCTTCCTGTCAATGGACGCGTTGGTTTACGTTGTCGACGCAAATGTCGAACGGTTGTCGTTTTGGGAACTGGCGAAAATCGAATTGTACTCAATCACCCAGCACATGTGGGTGAAACCGCACATCCCGATTCTCGTGTTGTCATTGGCTCTCAATGAGTTCCAGCCGCGAAAATTGTCGTGCATTTCTGTAATCAAGTTTCTCGACATGAACAATCTCAACGGAAAATGGCAGGTTATCAATTCCACCGTCATGGATATGGCCAAGGTCGACGAAGCATTCAATTGGGTGCTTAATAATTGTAATAAGAAATAATCGATACAGATTAGATGTCATTGAATATATTTTTTGTTTCGGAAAAAAAAAAAAAAAAAAAAAAAAAAGGGCGGCC
>OX_Smed_1.0.03529
CTAAATTAATAATAATTTTCTCTATAAGAAAAAAACTACAAATATTATTAGTTGACATCTCTATGGCAATGTTGCTATTGACAACCTACTAACGATTTAATTGGATAGATTCTCGGTGATATTTAAAGAACCATTGTCAGAGTATAATTTATAAAAGTTTATTAAAACAACAAAACAACATCATGTCTGATATAAAATCTGTTTTTCTGGCGTTTTGCGACGCAACGAAAAAAGGATCAACAACGGCCACTGATAAAACAATCAAAAAGATATGCACTGACGCAAAATTATACACGAAAACATTTACGGCCAATGATGTTGATATCGAGTTCAGAAAATGTATCGGGAATCAGAAAAAAGAAATTGACTTTGCCGGATTTGAAAATTTTTTGAATAAGTTTTTCATTCCCGCATACGCTAAATCGTGTAAAAAAGAAGAATCGGCTGTTGGAGAAGATATTAAACAAAAAATTATTAGTAATGGCCCGAAATCTCATGGTGCAACTAAAGCCAGTAAAGATGGAGCGACTGAACGACTAACTGATGTCAAAGGATATACCGGAGCCCGAAAAGAAGCTTTTGATGCAGAAACTGGCAAAGGGAAAGGTAAAGAAGGTCGAGAATATGTAGTCGATTCAAAGGCAGCAGAAGGATATGTAGGAGGTTATAAAGGAATGAATTCATATGACCAAAAGAAATAAGCATAAACACAATAAAACAAATTTTATCAGTTTCTATGTTTTATTTAGAAATTTTGATTGAAATTTATATCAACATTGTAATGTATTTTGACATTTCATTCTTAACATTTGTTTATAGTCTTTTATTGGATAAATAATATAGCCTTATTTCAATCGATATCTGACAAAATTTGTTTGTTGAATGCTAGTCAATAAGGGAATAATAGCAGCATGTATCACGCGTAACACTCCTATTCAAAAATTATTTTATG
>OX_Smed_1.0.03580
AAGCACATCGTCAAATGAGAAATATAAAACCATCGATTCAGATACTTTCTATTATTATTATTATTCTGTGAATTAACAATGAGCAACAAAGGTATTGAAGTTAAAGAAACAAAAATGGACAGTGAGTTAACTCACGAGATTAAAGAAATCGTCAAGCAGGTCTTTGAAGAATGCGAATCAGCAAAAGACCGAGCTGAAAGAATTAAGAAAGAATTAGATGATAAATTTGAGCAATACTGGCATGTGGTTATTGGAAAACAATTCACGACATTTGTTACTTATGAAGAATCTAAATATTGTCACTTAGTTTGTGGTGGAAACACTGCTGTTCAAATATTCAAATGTGGCTCATAAGAGTTTTATGAGCTCCTAGAAATTTTTATAGTGATATTGTGCTTTGCTTTTATTTCGTAAATCATAAGATATTGTTTAAAAATAAATTAATGATGCTTTAAAAAAAAAAAAAAAAAATGCGA
>OX_Smed_1.0.03613
ACAATATCAATAACTTACATTTGGCTTTTGACATAGCGGAAAATGCTCTTGGAATTCCTTCTTTGTTAGATCCAGAAGATGTAAATGTGCCCTTGCCAGATGAGCGATCCGTCATCACATATGTAGCAAGCTATTACCATTACTTTAATTCATTAAAAGCCAGCAGCGTTCTGAATAAAAGGCTGAATAAATTGCTCAATCAGGTTTTAGAAGATGAACAAATGATACAACTCTATCAGAGTCTTGTTTCTAAATTATTAGAGTGGATTCTAATACAATTCGACTGTTAAATATGCGCCAGTTCTCCAATTCAATTCCCGGAATTCAGCAACAAATGAACACATTCAACTTTTATAGAACCGGAGAGAAACCGAGCAAATTTGTGGAAAAAGTCGACCTAGAAGTCCTGTTGTTCACGATAAAAAGCAATCAGTTTGTGTCCAGATTAAAGGTTTACAATCCGCCGGACAATCCGCCGGAAGAATTTAGTTTATCGACTATCAATTCAGCATGGGATGAGTTGAATACTGCTGAATATGGTCGTGAAACGGCATTGAGAAAGGAACTGATGCGACAAGAAAAACTGAGAAATCTGGCACAGAAATTCAACAAAAAAGCAGCTTTAAGAGAATCGTGGATTACCGACAATATGGAGCTGTTGCAAAAGCAATCATTGGGCAATAATTTACCAACAGTGCTAGCGGCGTTGAAGAAACATGAAGCGATCGAAACGGACATTTATGCGTACGAAGAAAACCTAATTGGTTTAACAAAAATCTCTGATAATCTAGAAGAAGAAATCTATAACGATATAATTTCAATTATCAACACTAAAAATAAAGTTCTTGATCTTTGGAAAAAATTGCTTCAAACTCTTCATGAACGCAGAGAACATCTGGACAACTATTTACAGGTTTACACCTTGATCAACGAATTCTGTGAAGTGCAGGCAATTATTACCGGGATAACTGCTAAACAGAGAATCGATAACTATGGCAAGCACCTAATGGAAGTGGAAGAACTATTGAGATCACATGAATTGATCGAGTCGGATNNNNNNNNNNGAGTCGGATATCCGTTCGATCAATCAAAGATTAGAAAAACTGATTTCCGAAGCAAATCGATACGTACAGTTTTGCGATCAAGATTTTCGAAGCAATATCAATTCGGGCAATAAAGCAATGATTAAGGAAAAACGCAATTCGACCATTAAAGATTTCCATGAACTTTTAGATAGTCTTGATAAGCGTAAAGAAATTTTGATTGAAACACTCGCATTTGGTTTGGCAATTTATCGTCGATGCGTCACTCGAGGAGCAATGGATTAAAGAACTCGTCGATATCATGAATAATCCCGATCTGGGATACGATCTTTCATCGGTCGATAGATTGTTGAGAAAGCATAAAGTTTTTGAACTTGAACTCAGCTCCAAACGGATTTCATTGGAAAATAAACTGATGGAAGGAAAAACTCTAGTTGACATTTCTCCTGTTGGACAAGAGTTTATTGCAGCTAAAAACAATGACATTCAGAACCTATGGGAAGCATTGGTGGATTCGACTGAATCGAGAAAGATCAAACTGTTGGAAATGTTAGACTATTACCAATACGTGTCTGACTGTGATGATGCCGAATGTTGGATTGATGAGTTCAAACGGCTTTTCGATTTGAAATTCCTCGGAGATAAAATGTCCGGAGATAAAATGTCTTTTACGGAAATCCTTATTCGAAAGAATCAACAAAATATGGAAATCGTTGAAAATTACCGAGACAATATCGAACAAATTCGCAACCAAGCCCAATCATTACTGGGGTATTCTATAGTTGACCATCAAACAGTAGCGAAGAAATTGGATAGAATCGAAAAGAAGTATCAAAAGATTTACTCGATATTGCTCATAAAATGCAGGAGAAGTTGCTGGACGCGTTGACAGTTTATCGGTTGCTAAATGACTCGGATTCAGTTCGATCATGGATAACGGAGAAACANNNNNNNNNNNNGGATAACGGAGAAACAGAAATTCCTCTGCAACTTCATTCCGAGTGATGACATTGAAGAATTGGAAGTTCTCAAGCATCGGTTTGAAGTATTCGAGTCGGAATTGACAAAGCGTGCAGAAAAGGTTTATCATGGTTTATCATGTGAATAACCTTTCGGAAAATCTCGTTGTCAATGGCAATCCAAATCACCAGATAATCGTGAATAATCAAGACAACCTAAACAATTCCTGGAATAAAATGGCCGATATTGTCGACAGTAAACGCGATGAGTTATTATCGAAATATCATTATAGCAACTTCTTTATGGATTGCCAGCAGACTATTGAATGGATCAGAGAGAGAGAAAATCAAGCTCATTGAATCCATGGATGAGCTTGGGGAGGATTTAGAGAGTGTAATGCAACGACAAAGACGTATAAACCACATGCAAAGAGACATTTGTGCCATTGAAGCGAAAATCGATCATCTCGTGGCTCAGGGTGATGAAATATTGCGACACAATTTGCGAAGCGCCAAAGACATCGAACACCAATTGGATTTAGTGCATCAGGAATGGGAAATTCTCCAGCAAGCAGTTAATTAGAGATCGCGATTCTACCTTGGCCAATAAGAATGATATTCATAGATTTATTCAGAAATTAGACGATTTTCATAATTGGCTCGGGCAAATGCAAACAGAAATGGCAAGTCAGAATATCCCAGAATCTCAATCGGAAGCTGAAAAATTGATCAACAAATACAATTCCCAAAGAGATGAAATGGCTGCAATGGAACAGCAGCTAGAAGAATGGATGAAAATCGGCAAAGATTTTCTCAAAAGTGAACAAGACAAAGACCAATTTGTAAGACTTCAAAATAGAATAGAATCAATAAATCAGGATTGGAAAATTCTCAATGATCTTAGCGAAGAAAAAGAAAAGCGATTAGAAAAAAGAAAAATATTTGAAAAGCTTGATGTTCTTTGAGGATGCAAGGCAAATTGAAAAAATTCTAAATGCTCAGGAAAAATATTTAATGAAAGACATCCAATCGCTAATAAATAATTTCAATACGAGCAAGTCTAATTTATTGTCACTCAATGAAATTGTAAACGAAAATGAAATATTCATTGACAAAATGCTATCTGATGAAAAACTGCTAGCAATAGTTCTGAAGCAAGGCAAAACGCTGATTTTAGAAAATAATTTATATAAGGACCGTATGCAAAATAAGTGTCAAAATCTAGATGAAAGATGGAAAAAGAACACATTGGCAGCTCAAAATCGGAAAAATAAATTGAAGGAACAAGTTTTGTTGCATGAATTGCTTCAGGATATTGATGATCTCGATGACAGTTTATTAGAAAAAATTCAAGTACTCAATGAAATTAGCATGCTTAATAACAAATCAACCGACAGCTGTCTAGCTCAGTGTAAAGCACTGGAGGACGAAATTAATGCCTACAGACCAATTATTGAAGAACTCAATAAGAGAGGAAAGCAAACAAGTGCAGACTTTCCTCATTTTAAAAAGGAAATCATTGACCACCTTGATAACCTCAACTCGACATGGGCGGAATTATCCAAAGCCCTTGAAGAAAAACTACAGAATTTGGCACATTTCAACAGAGAAAAGTTGTTTGAAGAATCTACGCAATCAATGATGAAATGGCTCAAAAATATTGAAGGCCAAATTGTAGCCGATGATGAACCTGATGGATCTCGATCGGGAATTACTTCAATTACAAACCAACTAAAAAAGCTAGATTCACATAACATGGAGTTAGAAAACAAGAAAAAACTTCTCGAAAACCTCAAGGATCATTCGGAATTATTGAAACAACAGAATCCTGACAAAGCATCGAAATACGAGCAACTTGAAACCCAGGTCAAAGTAACAATGGATGGTCTATCAGTTCCATTGGAAAGCAAGCTGTCAATTGCAAATCAAAAAATAATTGCGGAACAGTTTCTCCAAGATTGTGACGATGAAATCGATTGGATGAACGAAAAAATTGACTTGATTCGAAACAGATCTAAACAAATGGAAACAATTTGCACCTTACTACAATTTCAGCAGCTCCAGATGAGACATAAATCCATGAAAAACGAAATCAGAAATCGGAGTGTCAAGGTTGATTCATTGATACAGGAAGCTCAGAGAATAGATTGATGAGAATCATTTGAAAAGAGCGCTGGTTGTGGATACTGTAAATCAGCTAAAGAAAACTCGAGAGAATTTAAATGAAGAAATGGAAAAGTTTCAAAACATGCTATCAAATCAACTTGCTGTCCAAGAATTTTTGCTGGATGTTTCAGAAGTGAGCTCTTGGATTAGTGAAAAGGAGCTCGATCTCATGGGACTTGTAATTAATTCAAAGGATGATCAACTGATTCGCCGAGTCATTCGCAAAGAACAAAACTTAGAAATGGAAATCAAAAATTATTATCCTAAAATAGAGGAATTCAAAAAGTCATGCGTATCACTTCCAGATGAATATAAAGGAATTGTGAAGGATGTTGAAGATAATTTCAATTCCTTGAAGATAATTTGCGCTGAAAAAAAGACTGAAATATCTTTATTTGTCATATATTGTGACACTTATGAACTGTATCAAAATATTGAAGCATGGATCGTGGAGAGAACTAAAATCGCTAGGAGTGATGATTCTGGTAAAGATTTAGATCAGTGTACATTGCTGAGAGATCGGTTTGCAATTTTTTCATCTGAAACTAACAAAATTGGAAGCAGCAAAGTTAATGAAGCTAATAAGCGTTTTGATGAATTAATTCAAGGAAAACACCCGTTTGCACATTCGATATCAGTTTGGAAAGATAGAATCAACGAAATCTGGGCAGATCTCCTAGAACTCATTGATACTCGCATACAGCTTTTGAAATCTGCTTGGGACCTTCACAGATGGTATTGTGACAGTCAGTTTCTTTTGGAGTGCATTCAAGAGAAGAAATCATCAATGGAAGTTGTCAATGATTTAGGCAAGGATCCAAAATCAGTTTCCTTGCTACAAAGAAAACTAAAGAATTTCGAAAAAGATTTATTGAAATTGGATTCAGATATTAATAACGCAATTACGGTCTCCAACACCTTGTTACCTTTATATTGCAAAGATAAGGAAGCAACTCTGATAAAGAAACGCCAAGAACTCATTGATGCGTTTAGGTCTTTGAGGAAAATTTTAGAAGATCGAAAATTGAATAATTTGGAATTGGCAGATTTTCACAACTTTTTGTCGATGGTGAGAGAACTGTTACACTGGATTGAAGAGGTAACGATTCAAATGGAAATGAGACACAAACCTAGAGATGTGAGTGGAATTGAATTGTTGCTCGCCAATCATCGCTCATTGAAAATTGAAATGGATTCAAAGGAGGAAAACTTTTCCATCTGTTTGAATCTAGGACGGACATTGCTGAGAACAAAGCACATTCGATCTCCGGAAATTAAATCCAAATGCAAAGAAATTACCGATAAACGGGACATTCTTTTCCAAAAATGGTTCAATGTTCTCGATCACTTGTCACTGATGGTTGAGGTTTACCAATGGGCACGAGATGCCGCCTCGGCTGAGGCCTGGGTCATTTCACAGGAATCTTATTTAAACAATGAGAACTTAGGAATGACGCTTGATGAGACTCTTGCGCTGTTGAAAAAGTTTATTCTATTCCAGAAAGCAAACATGAATCAAGAGGAAAAGTTCGAGCAATTAAAAAGATTAACTACAATGGAAATACGATCAAAGAAATTGAACACTGATCGTCAGTTCATTAACGAAGCATTAATAAATATTGAGCAAACGGCCGAGCATGAAGTTCATGAAATCATTCAACCAATAACTGAAAACGTTCAAACATTTGAACACAAGCCAATAATTCATAGGCCATTTGAGCAGCACCAACAAAACATCCGTAGATTCAATAGTATTGATAGTTCGTTAGATCAAGATTCAGAAATAAAGGATACTGGTTATTTCCAAAAGGTCAATTCTCGGCAATCTATGATGCGTCCGTTCCCACAAAGTTCAGCCCTGTCTCCAGTTCCACAAATGAAACAATCGAAAAGACCGCAACCGTCTAACATGTCTAAACCCGTGCACAATTTATCCGTTTCTACAGACATGCTGTCAGCTTCTCCGAAACCTGCCACCACTAGAACTATACCACCGGAAGAGGTTCTCATGAAAGGACCGCTTTATCGCAAACATCAATGGGAAAATCGAAATCAAAAAGCCTCAAATCGTACATGGCACTCCTTGTATGTTTTGCTGTCCCAGTCTCGCATGACTTTCTTTAAGGATGAAAGACATTTCAAAGAGAAACCCAAGCAATTTTACAAGCATGAAATGCCTCTTGTTCTCTGTGAAGTCGTTGCGGCACCTGCACAAGATTATCTCAAGCGACCATGTGTATTTCGCGTTCGATTTCGCAACGGAGCAGAATATCTTTTCCAAGGCAGTTCTGTGGTAGACATGACGAGATGGGTCGATGCAATAAATTCTGCGTCTCGTCCTATGCGTCAAGTGAATCCCAGCAATACAAATCCATCAACGACACAATCACATCCCAACCTCAGCTCATCCTTACCGCCACAGGCACAGCACCATAAGGGTTTAAAGCGCTTTTTCTCATCCATTCGTCTGAAGAAATAGATTATCACAATGATACATATCCTTTTGACGTATTGCCTTTTTACTCTAACTCTGCATATCGTATTTCTTGGCTTATGTCATACAGTTATTGAAATATTTTATACTACATAATATTATTATTATTATTATTATTATTTTTGGCATTTTCGCAATCGAATTTTCGAGGAATAAATCTATGGTTAATGGGAACGTTTTGGATGGCCGAGGTTGTGTGGTGTAGATTTATTCAATATATTTTAATAAGGTAAAAAAAAAAAAAAAAAATGCGA
>OX_Smed_1.0.03637
CCCAAGATCAAAGTACCACTCAACAAAAAATGAAGCTAGCCATAGTTTTATTATCTACACTATTTTTTTTATCTGTTCATTCATTCAAATCTAGTGAAGAGAAAGATGCTGAAAAATATCTGACAGAATTTTACGATTATGACAAGTCAACCGGATCCCTTAAAGATTCATTGAAGGACCTGCAAAAAATGGCTGGAATAGAAGCCGATGGCAAATTATCCGATGAAGTTATTTCTCACATGAATAAAGGTCGATGCGGCGGTAAAGATAAAGATAAAAAAAGCAAAAGATATGTTGCCGCTAATGCCAGATGGGATCGAGGGGTAACATACAAATATTATCTTCATTTAGACTGGATGCCACGGACAATGTCTGAAGCAGAAGTTCGAAGAGCCATTCAAGTTGCTCTTGATTATTGGGTTCGAGTGTCAAATCTTGGCTTTGCTGCATCTCGTGACAAAGCTGGTTGTATGTTTTCAGTTAGTTTTTCTGGAAGAGACCATCTACAGTACGATGTCAACAAAAACTTTCAACCAAGCAAAGATCCTTATCCTTTGGATAATGTTCCCAGTGGTGTCCTTGCTCATGCTTTTTTCCCCAGAAACGGTAATTTGCATTATGACAATGCTGAAACATGGACCGAAGGAAAAGATTCGGGTATCAATTTGAGAATTGTGACTGCACACGAAATGGGTCATGCTATTGGTTTACACCATAGTAACGATCCATCTGCATTGATGGCTCCTTGGTATGGCGGTTATATTTCTGAAGCTGACTATAGACTACCAAATGATGATACTTTGGGAGCGCAAAGTCTTTATGGTGCGAGAGGAAAGAGAGCTCTTCCTTTGAAAAAGAGAGACCTTGGAAAGCTTCAATCAAGATTGTGCAATGCTAAGAATTACGATGGCGTTTTTGCATTTTCCGATGATAAGACATATGTAATTGCTGATGGCAGCAATTTGTTCCGACTTGATGGCACAAATGTTGATGAAACATTTGAGCCAGTGGAGATAAACGAAGCCTTGAAAAACGCAGATTCAATGTTTTACGATAAAGTTAATAAAAGACTCGTCGTATTCAAAGGAGACAAAGTCTATTCGGCTTCTGGTTCCGATGTAAAAACTCTAAAAGTAGAAGAAATGAAAATTGGAGGTCATGGTGCCTATTTAGGAAAAAGTTCTGCAGCTTTTGCCCGGCAAGTCTCTGCTGAAGAAGGCATGCAATATTTTTGGTTGATTCAAGATAACGAAGTAATTTCTGGCGAACTCTTGAAGAACAAAATTGTATTTTCAAGACGTGCCCGACCTCTATCTGAAGTTATCACAATGAGTAACGGAGCTAAATTTCCCCCTAGCATCGATGCGGCTCTTTTGAGTGGCGAAAAAGATAATTTACAGTTATATTTGTTTGTCGGAAACAGTTATTACGTTGGAAAACCGACTGGTAGAAAACAATTCCAATATTCCATTTCAGCCGATTATCCAAAATCTTACAAACAAGTTCTCAAATGTTAACAGGACACTTGACAAATAAATATTTACAAATTTAAAAAAATAAAAAAAAAATGCAATTTTCAGTTCATTTTCCGAATTTATATTTTAAATGTTAATGATAAATAAAA
>OX_Smed_1.0.03638
AAAAAACAATTAAAAGAACACAAAATATTGAATTTCTCTATATAGCACTAAAAACAGCGAGTCCGACTTCTACAAATTCAGAGAGAATTTTTTCAGTTTCTGGAAATTTCTATACTAAATTACATTTCGTCTTTCTTGTGCGCCACTTAATGCATTAGCCTTCTTCCTGAAATCCAAATTAAAATAATAAATTAAATGACATGATCCTAAACACTGTAAAATTATCGATATCCAAACTAAATGTCATAAGATGTTTTGCCACCGGGTCAAGAAATCCTTCATCTGATCCAATTCAAAATTTATTTCTTAAGCGTATTCGAGAATTCCGAGAGAAATCCAGCAAAGCAGAATTCGGTTTGGTTGGTGCATCAGCTGTTGAAATAAAAACATTTCAGGATTCAATGGATCGAATAGATGCAGTTTACCATGCAAAGGGTGCCGATATGGAATCATTTCCTCAATTTAGTTTCAAAGATGAAAATCTTGAAGATCCGAGACCGAAAGCCAAATTAACAATACCCGTTTGTTATCAACTGGAAGAAAATAATAAAGTTATCGACAACCTACTCGATATTTCAAACGATGTTGATTATTTCCACTAGTTTAATATTAATAAATTGTTAGAATTAAAAAAAAAAAAAAAAAAAAAANAAAAAAAAAA
>OX_Smed_1.0.03647
CGAATTTTTTTTTTTAAATCTTATATGATATGAAAGATATATTATTTATCCTGGCGTCATTTTTGATTTTCGAATCATTTTATTCAGTGATGAGTGCCAACTACTTCATACCTCGACAGGCAAGAAGTAAAAGTGACTATTATCCCACATTTGGATTTGAAAACGATTTAGAAGACGTCAAATTACTAATGCGTTTCAATTATGACAAACTTCGGAAACTTGGATGAAAAGTGCTGGAGATTCATTTGATGTTGTGGATGGAAATTTTATAATAGAATCCCAACAGTTTTTGAAATTTGTTTGTGCTTTCTATGAAAGTTTCGGCGTAAATCTTTTCAATAACTGTAACATAACATTAAAACAAATAAATAAAGTTCACTGAAATGCTAATTATGGTGTCTCATTCAACTTCTGCTACTTGTATCCTGTTGAGGTAGATTTTATGGAAAATAAATATGTATAAA
>OX_Smed_1.0.03666
CCCGGGGATGAACTAGATGGTTATCCGTTGTCATGGCTACTCGGAATCGCAAATCTCTGCAAAGTCTATTATTGCACACCAATGCTAACGCGGACTCTATAAAATATGCGTTGAGCTGACAACGATATAAATCAAAACTTTAAAAATGAAAGATCTAGATTTGGAAAACAGAGATCCAAGAAATATTAATGCACACATTCAGGCAGAATGGGAGGATAACATCGCTGAGCCCGATGGGGTGAAATCGTGTGACTGTTTGTGGAAATGTTCTTTCAAATGTTTTCAATGCGGTCTGAATTGTTGCTATCAGTTTCTCAGTGGTCTTCTGGGGTTATGCATTGCACTTTATTGGGGATGTTGTTACGGATGCACTGCTTTTTGTCATATTTGGTGCTGTACGCCTTGCGTCAAAATGTATATACTTCATTGTGCGTTCTGCAAGAAAATAAATAAAGCTTACATGGATTGCATCCTTGGTCCCATATGTGAGATTTGTGGTCTATGCGGAGGTTATTTCCGAGTAACAATGGATAAATCCACCTGAGTGTTAAATATATTTGGATAGAAACGTGGCACAACTATATTACCATGTAATATGTCTGATTTGTTAAAAAATAAAAATATTTGTTGTTTTAAAAAAAAAAAAAAAAAATGCGA
>OX_Smed_1.0.03686
AACTACTTCACCAATAATATTTACGCAATCGACATCTACTGAATTTGTTGTATGTACTGAATGGTCTGATTGGTCTTTGTGCAATGCTTCTTGTGGTTATGGATCTTCAGTGAGATCTAGAAATTGCTCAACAACTGAAAATGAACATGACTCTTGTTATAGTTCTGATTGTCATTGCGATGTTTTGTTCTCTGATGTCAAATTCAAAATACATCGGGATATTATAGATGCGTGGGTTGAATTGGACGATATAATTGGGTTTAGTTCTCTAATGGAATTAATTGAAGATGGACAGACAGTGGCTTCTAATATTACTGTTTTCTTTAATTGTGCAAAATGTTTAAATGTTTATGCAATAGTGGCAGTTTAGATTGTTTTGAAGACGAAAATTGTAAAAAAGATTGTGAGTGGTCTCGATGGAGTGAATGGTCTGTCTGAATGCAGCGGCGGCTGTGATAATGCATCTAAGAATCGAAGTCGTGTAATAATAAAACAACCAAATTACGGAGGAAAATTCTGTGAACCAAATGGTAATGAAGAAATAGATGACTGTCCAAATACTTGTATTTGTGAATGGAGTCCTTGGTCACATTGGACAGAATGTTCTCAAAATTGCTCAAAATTGTGGTGGAGGAACCACAAATAAAACAAGAACTCCATTAAATAGTGGATGCGATCTTTCTTCAGACACATCTATTGTAACTGTTGCTTGTAATGAATTCTCTTGCACGACTGAAACATCAACGCCTATATGCAGTGGAAACAAAGTGCAGATCACGTGTCATAATGTCACATGTCCAAGGACGTGCGATGATGTACTAGATGGAGGAATAAGGCTGCGAAGAGTCGTCCGATTGCGTAACTGGTTGCTTCTGCAACCCAGGATATGTAGAAGACATGCTAGGAAATTGTGTATTGTCTGACACATGTTGTGATAAATCACAAGTCAATTGTAAACCATGCGAAACTGGAGTATGTGAAAACGGGCAAGCAGTTTGTATACCGAATGACAATTGTGATTGTTCATGGAATCAATGGCAAGATTGGTCTCCTTGCAATAGAGTTTGTGGACCTAGTAATCAAACGAAAACGAGAACTCGAACCACAAATACCGATCAAAGAGGAAATGGCCAATCATGTGTTGGTTCCAATACAGATATTAAGCCTTGCAATATTGTACCTTGCATAATGTGCATAGACGATGAAACAAGCCAAATATATCCCAGTGGTTCTCCGATGCCATCAAATGTAGCATGTCAAGAATGCTTCTGTAATTTTACTGCTCAAAAAGAATGTCAACCATCGAGTGATGATAATAAACCGGATGCTAATTGGAATGAATGGTCAGCGTGGTCAATATGTTCTGGTAACTGTCCTAATGGTACCAGATCCAGAGACCGAATCTGTATCGACCCTTGTGAAGACCTTTCCACTAGATGCGTTGGACCACGTATTGAAACAGAGCCCTGCATAATGACATGCAAAGTTGATTGTGTAATGGGACAATGGACAAATGAAACGGCTTGTAATGCACAGTGTTGCGGTGGAAACTCAGTGGCATACGGCATAATAACGCAAGTGAGAGATTTACTCATTCCATCAATAAATACAAATGCGAAAGAATGCGAAACAAACCGTACAGTTCCTTGTCAGTTGGACTGTCCAGTTGATTGCAAAGTTTTGACTTATGAAACATCGGAATGCATTAAACTGTGTTCCGCAAACAATACCCAATGTGATCCGAGCTGTGGACATGGAATGGTTACAAAAACTCCCCAGGAAATCGTCAAAGCAGTTAATGGTGGGAAGAATTGTGAGGTCACCTATGAGCCCTGTTATCTGGGAAATTGCAGTCAATCGTGTGTTGCACCGAAACAATTGCTTTCTTGTGTAAACCCCTGTGAACAACGATGCGGTGATTTGTCTAAAAAGTGTACCAATACCGATTGTATTGAATCTTGCGCCTGTCCTGATAACATGTTAGAACAAGACGGTCAATGTGTTTCGAAATCCGAATGCCGCTGTACTTGGAATGATAATTTGCTGGGAACAAGACCACCTGGAATTATGGAAGAATCTCTTCCCGACACAATTTTCCCTAAAGATTGCAACAATTGCACATGTCGACAAGGAAAATGGATTTGTACAACCAATATTTGCCAGCAGGATTGCCAATGGAGTGATTGGAAGATCGTTTCTCCGTGCAATGTAACCTGCGGTAAAGGCGTTCAAAAACTGGAAAGAACTGTTGCTCAAGTTGCCGTTTACGGTGGTAACGATTGCCAAGGATCCAATACGACTGACGAAATTTGCTATGCTGCGACCCAATGCTGTGAAATAAATGTAGCGTATTCATTGAAAAATAGCTATTGTGAACAGACGTGCGATGATGTGATAAATAGATTGCATCCTACTCATGTTTGCGAGGAGGGCTGCAGATGTCAACCAGGCTATGTCAGAAATATTAATAACACGTGCGTTCCAACATCCGAATGTTATCGTTGTGAAGTTAACGGAACGATATGGCAGAATGGACAAACCAAAAAGGATACCAACTCTTGTCAATTATATTTATGTTCTGGTGGAAAAATGACCGTATCCCCACTGGGTGTGAAAAATGGGTTACCTGCTTGCTCATTGGAAGATGAAGCTTTAGTGTCGAATGGCGCGAAATTCATTGTAGATGACATTCATTGCTGTTACATAGCCGCCATTACTAGATGTAAAGTAAATACAGTTCAGGTGAATCAGATTACTTTGAAAAATGGACAAATATGTAAACTTACTGGTGGACAACTGATTGAGAAAACCATTTGTGCTGGTGGATGCAGTACATCGACTTCACTTCGTGGTTTGGATGAAATTGACAATGCAGTTATGAAGTTCAATAAATATTCTGCAATGCTTGCAAACGACCCAACAGCACTGCCACCTGGATTTATTCAAAACTCGGCCTGTAAATGCTGCTCACCAATTCAATACACAGTCAATGTGCCTTACGAATACACTTGTATCAACCAGTCAACCAATAGGCAAGTCAATGGTATCATGGTGGATATCCGAATAACTAAATGTGCTTGCATTAACACTTGTTCAAACCCTTGAAATATTTTTGATTGGTAAATAAATTATTATGGCATCAAAAAAAAAAAAAAAAAAAAAAAAAGGGCGGCC
>OX_Smed_1.0.03703
CTCAAATGTCAATCTGTCATTATCGACTCAACTATGCCCGTTAAGAAACTAACGTATTTCGATGGTAGAGGACGAGGTGAACTAATTAGGTTTATTTTACATTCACAAAACGAGAAATTCGATGATGAGAGATTGACATTTGAGCAATGGGGAGCTCGAAAACCTTCCGTAACATACGGCCAACTTCCGGTTCTTACATTAGAATGTGGAACTCAACTGAGTGAAAGTATGGCTATTTCTCGATTTTTGGCAAGGAAAGCAAAACTCTATGGAAAAGATGAGATGGAAACCTATCGAATTGATCGGGCAATTGATACTATAAATGATTTGTATTTGAAAGCCGTTCAATCTATATTTGAAAAGGATGAAAAAAAGAAAGCAGAAATGCAGAAAGATTTGAAAGAAAAGTTTGTTCCTCAATATTTTGGAAATCTTGTGAAATATATCGATGAGGGAAAAGGCGCATTTTTGGCCGGGGCAAATGCCAGTTTGGCCGATTTGTTTTTGTGTGTTATTCTCGACTCGCTTCCCGAAGCTAAGCCTGCGTTTCCGAAACTGGAAAATATCTATAACAAAGTCATGACAAGTTATCCAGGAATTAAAAAGCATGTCGAAACGCGACCGCAGACTCCATTTTAAATCTGGTGCCTTAATTGATTGTAGTTTGTGCACAAAAGTACAATAGACGATTTTAATATGACTATTATCCATTGTGTTAGTTTTTAGTGGTTAAAGTTTCAATAAATTTACAAATTTGAAAAAAAAAAAAAAAAAAAATGCGATAGATCGGAAGAGCGTCGTGT
>OX_Smed_1.0.03748
CTAACTTGAATAATCATGCAAAAAATGTTTTTGATGTGTTTGGCGATTGCCGTTATCGGTTACGTTTCTGGTCAATGTGGGTGCCCTAGACAGAAACTGCTGAAGAGGTCTGTAGATAGCATGAAAATGGGAGACATGTTATTGGATAAATCTGATATTGCACTAATAAACGGCTTTAAAAACCATTATGCTAATACTAAAAAATGGCCTAACAACAATGTTGTATACTCTTTTGCTGGAAACTTTCCACGAGACAAGATTCCAGTCGTTAGACAATGCTTGGGAGAATTGCAACGAGATTTGGGAAACTGTGTCAAGTTCACCGAATCCAATCAAGGCCATTATATTGAAGTCAACTCAAAACAAGAAGGCTGCTATTCACTGTTGGGATATGCCGCAGGAATGCCTACCCAACCATTGAATTTGGAAAATCCCGGATGCATGTATTCAAAAGGTACAGTGAAGCACGAATTCATTCATGCACTCGGATTCATGCATACACATATGAGAAAAGACAGAGACAATCATATTACTATTAATTGGGCAAGAATTGAAACAAGTCAATGCAGTCAGTTTACGAAATGCGACGGATGTGAACTTGATGGACCATACGAAACCACCAGTGTAATGCACTATAACAGTGAAGGATTTGCTTGTGATCCTCGAGAAAAAGTTGTTTTAAGAAAAGATGGAGGAGCGATCGGTTATAATCACGACACAACTCCTAATGATTTGAACATGATAAGAAACTTTTATGGATGTTAAAGACGTTGAAAAACAAATATATGTAAAATTTGCTTGAAAAAAAAAAAAAAAAAATGCGA
>OX_Smed_1.0.03756
TTAATTTCCCGAATTCTCATTGGTTGATTCTTGTTTCAGCACTTTTTTTATTTAAATACAGCAACCGGGACTATGATAGACATATCTTCGAGGTTGCATTAAAACAAATTGAAAATGGCAGAATGGCAACATGGATTATGCGGCTGTTTTTCTGACTGTGGAACCTGTTTATTATCTTATATTGTGCCGTGCTATTTGGTGGGAAAGGATGCTGAAGCCGTTGGTGATAGCTGTTTCCTTTGCGGTCTAGGTTATTTGGTTATTTACGGGTGCGTTGGAGCAATTGTTCGAAAAAAGGTCAGAGAAAAGCGAGGCATATCTGGAAACTTTTGCTTTGATCTTGTTGCCAGTTGTTGGTGTCCGTGTTGTTCGGTCGCTCAAACCCATCAGGAAGTGCTGGCCATGAATGCTGCTGCCATGTCTATTGAGAGGGATTAAATTATACAGATCTTCGATATTATGTGATGGGGCAACATTATTAACTTTTTTGATAACCGAAAAAATAGACATGAAATATTATGGATATTGGATAAGTAATAGATTGAGTGTTGAAGTTGAAATTTGTTTATGATTTCTTTATTTTGAATTTGAATGAGTGAATAGCATGAGGTTTTAGGCAAATATATCTTGACTTTGTGTTTATACAGATTCTCAACCGAATTTTGAAAGGAATGAATTCTTAAGTTTATTATGGGAGTCCCCAAATGGTTGGCCATGTTTCTATACAAATAAATTAAACTGATGCAAGTATGGTGAGATAAAAACTAAATAAATATTATTAAAT
>OX_Smed_1.0.03786
GACTCTTTTAAATATAATTTAAATAAACATTATCTTATTATTTTCAAATTATTATTGGTTGATAATGAATATATTAAATGTAGCATTTTATTAGCTAAAATAATGTTGATAACCAATTCAAAATTTATAATTTAGATATTAATTGATATTCGATCAAATTATTTAATTTAACAACTTGGATATTTTAGATGATATTAAAGAAAATTTCTCAATTAAATTTGCGTTTTATTAAAAATATGCATCATTACAAATATGAATCCTATTACCCCATAAAGAATGGAGTCGTTGAAGATAGACCATTTCAGTCGCGGTTTGGAACATTTAAAGTAGCTATTATGCTATCATCTGCAATGTTTGCGGGGGCTTTGATAAGTAAAACATGTGCCGCATTTCTTGAAGAAAATGATATTTTTATTCCAGAGGATGACTAAATATTTAAT
>OX_Smed_1.0.03792
ATTAACTGCAATCTACAAACAGCAGACATATTATTTAATCCTTTATTGTGTTAATTGAAAATGAGCAGAAGTAATAGATTACGTGACGCTGATTATGGCAGGGAAGAAAGAAGACCTAGAATATCTGAAATGAGCACTCTGGCTTCTAGAGTGTATATAGGCAATCTTAATTTTAAAAATATAACTCGCAGTGATATTTATGAATGGATGAATAAACATGGAAAAGTTATTGATGTTATGATCTCAGACCGACAAGCATTAATTCAATTTGAAAGGGAAGGCGATGCTCGCAGAGCTGTCGATAGAGAAAAAGGTCAGAGTTTCAGGGGAAATAGAATAGATGTTAGGTTTGCATCTACATCCGACGGTTCATTTGAATCTAGATCAGAAATTCCAAGGAATAGAAGTCCACGGCCATTACCATACGAACGTGATTCTCGTGATATGTCACCGTACAGAGATTCTGGAAGGGATAGGTCACCTGCTGATAGAGAAAGATACTACAAAGCATTACGCCGAGGTGATTCCAGCAAAATTATAGAGGAACCCGAAAATCTCAATAATCGTCATGGATCACCTGATTCATATAGAAAATACGATAGATCTCGAGGCATTGTTGAAGAACCAAGATCAAGATCTCAACTTCACCAAGACTATCCAGTAATTCCAAAAGAGATTCAAGAACCCAAGTGGAATTCTCCACCATTTACTGATAAAATTGGAACAGAAAGGCCTGGTTTTGATGCAGCAATAATAGTTATGTCAAGTGAGCTGTTAAGTTATGCGGAAACCATAGAGTCACGCTTACAAAGACAAATTGCATTGACAACTCATATAATAGTTTTAAAGGAAGAGTCACATGCAAACGCATGCGTCGAAGACCTAAATAACAAAGGTGTACTATACGCATTTTTGGTTAATAGCCTCAATGAGCAACACTTCAGCTGTACCTTTAAGAATCTTATATGGTACTCCTCAGGAACATCGCAACATGCCATTAAATAATGCTTTAACATTTGTTGCTCGTAACTTCGAAAGATATCAAAAGCATGTACGGGATTTAAAAACTATTGCCCCAAAACCAACATTTGATCCATCAAGAATGCCTCCAGGATTTATAGCACCGGATGATAAAATCATTTATTATTTGCATTTGCTGGCAGATTCCAGGATGTTGACTATTGAAGAGTTAAATGAGGTGATAGATTTTGTACAAAAAAGAATGCAAGCATTGGCAAGTGCAGAAGAAACAATGGAAAAAGCTCCAATTACAGGCTTGCCAAATGAATCAGTACAAAACTCGATGGCTCCTAAACTTTCAATACCAGGAAATCAACCAGTTCGAGAGGAAAAAGTAATTCAACATCAAACTCAATTGCATTCTAAAATATTAAATATACTAAAACCTGTCCCACATCAATCTGCTTCAGGTGTTGTGGATAATGAAATAAATAATATGGAACAATTCAATACATATAATGATTCTAATATATCAACATCGAAGAGTAATAACATGGTTATTAATCCAAAAGTTCAACAAGCATTGGATACGTTAATGCAATCGCAATTTAGACCAACTGCTCCTGAGCTAAGTGCTCCCGCGGAAGAAAATTCTCGTAACTTTCAACCAGTTAATAATCCAATGGCAAATCCATATTCAATGAATCCTACTCCAAATATGAGGCCTATTAATCCTCATTCTACTCAACAAAGACCAATGGCTCAAGGGCCAGGTGGACAGCCATTTGGAAATAGTTTCCATGGATATTATCAGCCACCAATAGGTCAACCAATTTTCAGGGGTAGACCGCCTTTTCAACCTAGACCCCAATATCCTGGATATTAAAATATCTGAATAATTATTGTGTGTCATTTAAAAATAGTTATTTTAATTGAAATTAAAAAAAAAAAAAAAAAAAAATAATTTTAAACAGAATGGAAATATGGTTAAGCGATAATTTTTGGTATTAATNCAATACTCTGATTTTATCGACTAAATATATAGACGACTGTATTAAAGTAAAAAATTTAAATCTTGAAAAGGC
>OX_Smed_1.0.03803
CTTTATTAATTCATTTATATACTAAATAACTTTGTTTAAAGTTCTGCACATGTCTACTAATTCAGCTTTTACTGCTGGTGCTTTAAGTGGTTTCATAGTTAGACTAATTACGCAGCCATTAGATGTATTAAAAATTCGTTTTCAACTTCAAGTAGAACCAATTAGCAAAGATTTTAAAGATTCATATTATAAAAACATTAAGCAAGCTTCTAAAAGAATTTATTTAGAGGAAGGGATTTTTGGTTTCTGGAAAGGTCATGTTCCAGCTCAATATCTTTCAATAGTTTTTGGAGCAGTTCAATTTCGGACCTTTGAAGCGTTATATAGCAAAACGGGATATTCGCGAACATCGACCAATAATCTATTATTTGGTGGAGTTGCTGGTTCAACAGCGACTCTTTTCTGTCAGCCGATTGATGTTTTGCGCACTCGTTTGGTGTCTCAAGGTGAATACAAAAAATACAAAAGTCTTACAAATGCAATATTAAAAATGAGTGCAGAGGAAGGAGTGTATGGTTTCTTCCGTGGACTTGTTCCTACGGTTTTAATGATATTTCCTCAAACTGCCATCCAATTCGGTATTTATCATCAACTCAAATCATCTCTATCTTCCATGCGGATCCAATCAAATCAGAATTATGTTATAAGAGTCTATGCTGAACATTTATCAAATGATTCTGTAAATGCTTTAGTTTCGGGATCAGTGGCAGGTATTGTTGCGAAAACGGTTATTTATCCATTAGACCTTGCAAAAAGACGATTACAAGTCCAGGGTTTTGAAGACGCTCGTCAATATTTCGGAAAATTTCACCATTCGCTACGAATGGTTCATTCTATTCGTAAAACTGTTTTAGAAGAAGGGATTTCGGGTTTGTTTAAAGGTCTTTTGCCTAGTTCTATTAAATCAGGGGCAGTTTCAAGTCTTACATTTTTCTTTTATGAAAAGTTTAGTAAAATGATTTAGTAGATTTATTTTTTTTGCGGGAGAAATTTGTTATTACGTAATGTTTTTTATTTTAAATAAATATTAAACAAATTCAAAAAAAAAAAAAAAAAATGCGA
>OX_Smed_1.0.03830
GATATAAACCTAAATTTCAATAGGTTTATTATACTTTTGGATTTGAAGTCACGTATCAAGAAAATTTTATTGAAATGGCATCGTTACAAAAATTTACTTTGAAAGAGAAACATATTAATATGTCTAACCAATTCGATTCAAATTCTAACAGATTTTCCGAATTCAGCCGGACTCTAGATTTTAAAGAACACGGGAAATTGCTTTTTGACTTTTCTAAAAATTTGATATCCACCGATATTTTTAGAGATTTGATTCAATTGGCTAAAGACAGTGATGTGGAAAACAAAAGAAATAAAATGTTTAGTGGTGAAAAAATAAATTTCACTGAGAATAGATCAGTATTACATATCGCTTTACGAAATAGGTCAAATAAATCAATTTATGTTGATCAAGTAGATGTAATGCCCTCTGTCAATGCAGTATTAAAGCACATGAGAGAATTTACAGAATCGGTGCACAAAGGATTATTTTTGGGACATACTGGTAAAAAGATTACTGACGTAGTTAATATTGGAATAGGGGGTTCGGATTTGGGGCCAGTTATGGTGACAGAGGCTTTGAAGCCATTTGCCAACAAGAATATTCGAGTTCATTTTGTGTCAAATATCGATGGAACGCATATGGCTGAGACCTTAGCTAAATTGAATCCTGAAACTGTTTTGTTTATTATCGCTTCAAAAACATTTACAACTATTGAAACGATGACAAATGCACAAACTGCGAAACAATGGTTTTTGAAAAATGTCAAATCAGCTTCTGCAGTTTCTAAACATTTCGTTGCACTCTCAACTAATATTCCAAAGGTCAAAGAATTCGGAATCGATGAGAAAAATATGTTTGAATTTTGGGACTGGGTTGGTGGAAGATATTCACTCTGGTCTGCAATTGGACTTTCTATTGCTTTGTACATTGGAATGGACAATTTTGAAGAATTATTATCTGGTGGGCATGCAATGGATAACCATTTCAAAGAAACTCCATTAGAACAAAACATTCCAGTAATAATGGCAATGTTGGGCATCATGTACATTCATTGTTACAAAGCCGAAACGCATGCAATTCTACCATACGATCAATATATGCATCGTTTCGCTGCCTATTTCCAACAAGGTGACATGGAATCCAATGGGAAATTTATTAATCATGTGGGCAAACGCGTTCCATATCACACTGGACCAATCATTTGGGGTGAACCGGGAACTAATGGTCAACATGCCTTCTATCAATTGATACACCAGGGAACGAGACTCATTCCTGCTGATTTCTTGATTCCTGCACAAACTCATAATCCTATCAATAATGGCTTGCATCACGAAATCTTGTTGTCGAATTTCTTAGCTCAAACTGAGGCACTGATGCGTGGTAAAGGTGCAGAGAAAGTTCGAGAAGAACTAGAAGCTGAAGGAATGAGTGGTGCAGATTTAGAATTATTGTCACAGCATAAGTCATTTCCTGGAAATCGTCCTACGAATTCTTTCGTCTTTACAAAGATGAATCCATTTATGTTGGGCGTGTTGATTGCAATGTATGAGCACAAGATATTTGTACAAGGCGCTATATGGGAAATCAATTCTTACGATCAATGGGGCGTGGAATTGGGAAAGGTTTTGGCCAAAAAGATTCAACCTGAATTGAGTGGTGGCGAAGTGATTAAATCGCATGATTCGTCGACCAATGGACTTATTGATTTCATCAAATCTCAAAAAAAATAACTCTTTGATTAGAATCAATTTTCAGTTTTATTTATTGCCCTGTTAACATGAGGTATTTAACACAACTTTGTCTTTATTGGTTACAATTTAGTACAATTTATTTCTATTTATTAATAAATTTTTTCCTGTAAAAAAAAAAAAAAAAAATGCGA
>OX_Smed_1.0.03857
TTTAATAATTAAACATTTTATTTTAAACATTTTCAAAAAATATCTATTCAGCAACTTACAATGACGAGTATTGGAACAGGATATGATTTATCTGCCTCACAATTTTCGCCTGAGGGTAAAGTATTCCAAATTGAATATGCATATAAAGCCGTCGAAAATAGCGGTACTGCAATAGCTATTAAAGCTAAAGATGGAATTGTTTTTGCAGTTGAAAATATTGTTACCTCTAAACTTTACGAGCCATCTTCAAATAAAAGAATATTTCATATAGATTCACATATTGGTATGTGCATTGCTGGTTTATTAGCCGATGCTAAGCACCTAGTTGAAAAAGCTAGAGATGAATGTGCTTATTATAGAGAAAATACTGGTGAACCGATTCCATTATCGAGTTTGACAGAACGTTTGTCACAATACATACATGTTTATACACTGTATAGTGCGGTAAGACCGTTTGGAGTTTCAGTTATGCTATGTTCAATGGATAAAAGTGGTCCTAATTTATATATGATAGAACCATCTGGATTATATTACTCATATACTGGATGTGCTATTGGAAAAGCTAAACAAAATGCTAAAACTGAAATAGAGAAAATGGATGTTACTAAAATGTCTTGCAAGGATCTGATTAAGGAAGCTGCGAGAATAATATATGTTGTGCATGACGAAATTAAGGACAAGAATTTTGAATTAGAAATGAGCTGGATTGGGGATGCAACTGAAAACCTTCATCAATTTTTAGAAGGTGACAAGTTAAAAGAAGTTGAAAATTATGCCCAAAAGGCTATTGAGGATGAAGATAGTGAAGATGATTTGTAGTGTTACGTTAATAAATGTTAAATATAATTTTTCACTGAAAAAAANAAATTATGCATATCACTTTATCAATACGTGAAAGATTGTAAATTTAACTTTTTAACATACTGATTACAGCTAGAATGTATTAGAATTTAGTATTACAGGTCAAATCTCGATATAACGAAGCTCACGGACCCAAAAAAATATTTTGTTATTCTAAAAATTCGTTATACCGAATTCAGAAAATTATGACACCAAACCATACACAAGTGTACTCCTGAGTCAAAATAATGGTAGCAGGATGTCCGATATTCCAGCTACCTNTTGCAGGACAAAAANCAAATGNAANAGCGATCTTCAAACTGTGATAAATAAATTTATTTAAAAATATATTTATTGCATACTCAAAATGATTAAAATAATTTAAAATAAAAAAAATATGTAAATATAAAAAAGTGTACAAAAACAANNNGAAGATTTTTATTTTTTNGACAAAAAAANNTCAGAAATTTTAGTTTGTTTAGAATTTTTTGTAGCAGCTTTAAAAATGTATTCCTCTAACTTTGAAATATTTTTAACAAGCATATTCAGAAAAATTTTGGGAGCTGCATAGATATTTGTGAATATTCTTTATTCCACTTGGAGCATCTGATAAAAAAATCTTCGCTTCTGGTGGCATAATTTCCACACCATCCGCATCCTCATCTTTNTTNGNCGGNAATNTNCAATTTCGGCANNCTNCTGCACATTTTCGANGATTTGCTCATCTGTCATCTCGGCCACAATCATGAAATTTTGGTCTTCTGTAACATAGTCATCTTAGGAAACGCCAACAGTGACCTGTAGTAAAATCCGCTAAATTTCGTATTTTGAGTGAACATGATTTATTTAAG
>OX_Smed_1.0.03882
GTTTTTGTTTATCAATAATTAATTATGAATGAAATAATTCATCGAATTGTAAATTTTCAAAAACATGTATCTGATTCTGAAGCAGGTGATAAGGAGGAAATTAGTGACTACATAATGATTTCTTGTATTGACAAGAGAATAATTCCAAATGATTTTACCAAAGTTCCGATTGGCCATCTATATGTTGTAAGGAATGCTGGAAATTTTGTTCCCACTTATGAACATCATAATGAGAAAGAGATCTCGAGTGAAGGAGGTGCAATTGAATTGGCAGTCTGTCATTCATTAATTAAAGATATTATTATTTCTGGCCATTCCGATTGCAAAGCTATGGACTTTCTTTCTAAGTTGAATCACCCTGATTCTTCTGAATATAATTCTTGTGGCCCATTAAGCCAATGGACTAGAAAGTATGGCAAAGAAAGCTGGAAAAAATACCAAAAATATCTGCAGGATCGAAGCAAACCTATACAATTTCAATTAAAACCTCAGCCATCTCCACCAAATAATGCTTACATTGATACAAATCTTCCTATTTTGGATTGCTTATCACAAATAAACTGTTTACAGCAAACCGAAAACGTGGCAACCTTTCAGTTTCTAAGGGAAGACTTATTGAACCATAAGTTAAAACTCCATACGGTCTGGAAAGAAATATCGTCCAGTGAAGATGATCCAACTTTGTACTTATTTGATGTTCACGATGAAAAATTTTTAAAGATTACCGATGAATCTTCGGATCATCTAATTCATGATTTAGATGATTAATATTGCAATGCTCGTGTTTAAACAGTATTTCTTTAGCATAGAGTTATTATATTTAGGGTCTAGTTGGTGATTTTCAATAAACAATTTATTTTTTGGTATTCTCATTTCCTATTTCCTTAGATCAGTTTCCATAGAGTTCGATATTTTTAGTCTACTGTTATGATAATTATGTATTTGATTACTTACTTTTTAATATACTTTTTCCGATTGTTTTTTAAATTAGAAAATTAAGATAATTTGAAAAATGTTTTTGTTAAATTTAAGTGATTTTTTGA
>OX_Smed_1.0.03919
ATTTTTAATTACAACTATCTATATGTAAGCTTACATAAGTGTTTACAAATTGAAATCCACAAATAAAGGGAACATATGTCAAATTAGTTTTCCCTTCTACGGCTGGCAAATAAAGCGCTCCTTGCGATGTTTGCGCACTGTGATTAGCCACCTTAACTGCCTATATAAATGGCCACGAGCCACTCTTCAATAACAAGAAGCTATTTAGCAATGAAGTTGCATTTAATTATTTTGTTATTATGCATTGCATTCACGGTCTACGCTGAGAGACCAAAACAATGTGTTTTCCCATTTACTTACAAAGGCAGAACATTTGAAGACTGCACTGATGTGAATGCTGATTTTCTCTGGTGTTCCCCAACGAAAGAGTATTCCGGAACTTCTATTCCTTGTAACTCTGAAGAAGAACAACAACGACTGAAACGAGATAATTATTACAAGCTTTTCAAAATTTTGGAGGAGCAAGAAGAGCATATCAAGAAGCTAGAGGCCTCACATAGCACAAACACAAAATGTTCTAACTGCAAGGAGGAAGCCGACGCGATTGTCAAAAGCCTTGGAGCTTTGTCGAGTATTGCATCAGATCATTTAAGGAAAATCACGGCGTTGAAAGATAAATTTGAAAAGAAACAAAAATTTGCCGATGCATTGTTGACAAAAGTACAACAAATTAATGAACTTGCTTTGAGAGCCAATAATAGACGCACTGAAAATGTTTGGTATGGAACTGCCCCGGCATGTTCCGGCTCGTGTCCTCAAGGACAAACGCTGATAAGGACTGACAAATCTGGGGACGGCCATACTTGCTGGACTGGACATAAGGCCCTTTGCCAACGTGTTTATTTTATATAGACAAGCAAATCTTTGTGTTGACATGTAAATAACCCCTTGAATACGTTTCACTTGTGTTTTCAAACGAATACGATTGTTATTAAATACAAAATGTTGTCTTAAAAAAAAAAAAAAAAAAAAAAA
>OX_Smed_1.0.03920
ACTGAAAAAGCTCATGCATTCCTTCGAGCTGCCAGATCGGGAAATGTTGAAAAAGTCAAAGAATTCCTTCAAGCGGACATCAAACCAGATATGAGCAATGCAAATGGCCTAAATGCAATGCACTTGGCGGCGAAAGAAGGCAACAGAGAAGTCGTGCAATTGCTGATTGAAAATGGACTTTCAGTGGATATCGCTACGAGAAAAGGAAATACTTCACTACACATTGCAAGTCTGGCTGGTAAACTGGAAGTAGTAAGCTTACTTTTGGAAAGCAAGGCAAATATTAACGTGAAAAGTCAAAATGGATTCACTCCATTCACTCCACTTTATATGGCCGCACAAGAAAACCATCTAGATGTTGTCAAAGTCCTACTAGAGTATGGAGCTAATCAAGCAATAACGACCAGATGATGGGTTTACGCCTTTGGCAGTAGCGCTACAACAAGGCAATGACAAGGTCGTACAGATCCTTTTAGACAACGATTCTCGGAGTAAAGTGAGACTACCCGCCCTTCATATTGCTGCTAAAAAGGATGATGTTAATGCAGCGAGCCTGTTAATCGGTTCATCAGATGATAATGTAGACCACCAATCTGCAAGTGGCTTCACACCTCTGCACATCGCTGCTCACTACAACAATGTCAATGTGGCAAAACTACTCATAGAGAAAAATGCTGACGTGAATTTTCCAGCTAAAAATAACATCACTCCGTTGCATGTGGCCGCTAAATGGGGAAAAGAGGAAATGCGCTGAAATTACTGATATCCCAAAAGGCAAACGTAAACAGCGTCACTCGGGATGGGCTCTCTCCAATTCATTGCGCCGCCAGATCTGGATTTGAAAATGAAAATATAATTTTGATTCTCTTGGAAAACGGAGCAGATATCCAACACAAGTCGAAGAACGGTCTTACGGCTTTGCAAATGGCAACTCAAGGAGATCAAGCTGAGGTTTGTAAGACATTAATAAATAAAGGAATAGATGTTGATGCGGTGACAATGGACTACCTAACGGCATTACACGTAGCCGCTCACTGTGGAAATATAAATGCGGCAGAAGTTTTATTGAAGAATAAATAATTGCAATGTTAATGCTCGAGCATTGAACGGATTTACTCCCCTTCACATTGCTTGTAAAAAGATCCAAAGTAAAATGGTGGAGCTACTCATCAAATATAAGGCGCATATCAACAGTACGACTGAGACCGGACTGACTCCGTTGCACATCGCCGCATTTATGGGCAGCAAAGAAATCGTGAATATCTTGTTGAAGAACGGAGCGTCTATCAGTCAAACAACGATGAAATGTGAAAATGCTCTCCATTTAGCTGCAAGGAATAATCAAGAAGAAACTTTCAAGATTTTATTACTTCACCCTGAAGCCAATTTCAATGCTAGAGCAAGGGAAAACCAAACGCCGTTGCATATTGCTGTTAGAATGGGCAACTATTCAATTGTAGAACAATTATTAAACGCTGGGGCTGACCCAAACATGGTTACCAAGGACAACTATACGGCTTTACATATCGCGGCAAAAGAAGGAAGACACGAAATTAGTCGTCTAATTCTTGAACATCAATGCAGACCAGATGCTAAAACAAAGAAAGGATTCACGCCTCTCCACATAGCATCGAAATACGGAAGAGTTCAAGTCGCAAGACAATTGCTGTTGTCAGCCAAGGTCAATCCAAACTCTCTCGGACATCATGGGCTAACCCCTCTTCATGTGGCGACTTATTATAACCATTACGAGATGATCGAACTGAACTGCTACTTGATACAGAAGCCAATGTCAATTGCCTCTATAAAAATGGGTACACCCCACTGCATTTGGTGGCAAAAAAGAACATGATAGAAGTGACGAAATTATTAATCGACAGAGGCGCTAACGTAAATGCGCAATCTCAAAAAGGATTTACTCCTCTACATTTGAATTCAATGGCCGGTAACTGGCCGGTAACAAGGAAATCATGGAATTACTTCTGGACGCAAACGCCGATGTCAATCACCAAGCAGAGAATGGACTAACTGCGTTACATTTGGCGGCCGAGAAAAACCGAACAGATATCGTTGAACAATTGTTGAAGACTGAAGCAGATATATCAACGAAAACCCAGATGGGATATACGGCCTTGCATACTGCGGTACATTTCGGACAAATCCAAACCGTGAAAATGTTACTGCAAAAGAATTTCGATGTTAATGCTCAAACAAATCTCGGATGTACGTCTTTACATCTCGCAGCCCAACAAGGCCACATCGCAATTGTCAGATTGTTGTTGGATAATGAAATTGATGTCAACCATCAAAACAAGCAAGGACTAACCGCTCTTGAAGTCGCACAGAAACAGCACTATCTAAACATAGCGGAAACTCTCAGCAAGGTGACAACAGTACCGGAAATGATGTCAGGATCCGAGGAGAAAAAACTGATATTAGATCAACCGGAAAAAATGATTGACCATTCAATGTCAGACAGTGAGGAAGAAGGATCCTCTCTCAATTTGAACTCGGGTTCTTCAAGAAGCAGCCTGAATTTAAGCATCAAAGACATTTCGAGAAACAATTCCTTGAGGAAACCGAATCGACCAGTCTCAATTGGGGCGTTCAATGGAGATCTTGGGTATCGACATTCGGCTAATCTCTACGCAATCACTCCAACTCCGAACAATGACTGGGAGATGGAACTCGACAGTGTTCAGTTGATCCAAAGACCAGTTCGAGCCGGATTTCTCATATCTTTCATCGTCGATGCAAAAGGTGGAGTCATGCAAGCTCACCGACATCCAGATATAAGAATTTATGTTCCGCAAAATTCAGTCGATGGGCCTACGAGGATCATTTGCCATTTACAACGCAAGGAACTCTATCCAACATTACCTCTTTTGGAAGACAGCGAAGCATTGGCTTGTCGAATTATACAGCATTGGCTTGTCGAATTATACACTTAAACGCCAGTACTCAAAGCCTCGATGGACCGATTTTATTGGAGATTCCTCATAGTGCTGCATTGAGACAAGGAGAACGAGAAGTGGTTGTATTGAAAAGCGACAATGGAGCCAGTTGGAAAGAACATACTAATTTATTCACCGACATCGCAGTTCAAGATGCTCTGGGAAATTTAGCGGAAAACATTCAAACAACAGAATATCAAACCCGAAACCGGATACAGAGAATTATTACAACGTCATTACCGCAGTATTTTTCATTAATTAGCCGATTAAAACAAGATATGGCTTTCATTGGAGCGGAAGGAGGAACTGTGAATTCCTCGGTTTGTACTCAAGTCCAAGCAGTCTTTCCAGAAGGAGCCCTAAAAAAGAAAATTAAAATTTCATTGCAGATTCACAATATCCAACGAAATCTCATTCAAAAATATTTTGGAAATGGAGTGGCAATTTCACCGATCGTTACTTTGGAACCTCGGCGCAGAAAATTTCATGAAGCTATAACTCTGACTTTACCATTACCGAATTGGTCAGATGCTAACAGATCTATTCCATATACGGTCCAGACGTCTTCTCTGAGGCTACTGTGCAGCATTTCCGGACAAAATACACCTACGGTTTGGGAGGACATTACCGGAACCTCCCCACTCACAATCAAAGATGGATGTGTATCTTTCACTACCACAATATCGGCGAGAGTGTGGCTAATTGACTGCAACCGAACAAATGAAATAGTCCAAATCGCCTCAACTCTGTATGAAGAGAGCTGTATCGTTCCTTTTATTGGTCAATTTTTGGTGTTTTGCCGTCGCAAAAATGAAGAAGAATGTCAGATTCGATGTCTATGCATTACAGATGATACGGCAGAAAAAACTTTGGAATTTCAGGAAAACTTTGAACTGATCTCTTCCGGACCTCTTGTTGAAGTGCTAGAAAATCATACTTACTGGCTAGAATCATCGGGCAACATCATTCCCATTACCAATTCAGATGAACAACTTTCCTTGAAGATTACTCCATTTCAAGAAAACAGACTTTCATTTTATGCAAGAATTAAAGACCTTTCTAATCCACCTTGCGGAAAAGTTGCTTTTATGGAAGATCCGAGAATTCCAAGTATATGTTCAGAATTGAATGGAACTGTCGGTTCTCCATTGACTCAATTATTACCACAAAAACCAATATGCACTCTGGACATAACCTTACCGACTAAGCCAACACAAAAAGGCTTGAACAATATTGATGAAGAGTTCTCTAATGATCTCATATTCAACCCAGATGATAAAAAAGAAAGAATGTGCCGGACAATTGTCAAATCCGAACTTAATATTCGCGAAGTCGCCTTAAAAGTTGGAGGGGATTGGAAGAAATTGACAATAAACCTCGGAATGGGACAAGAAGAAATCACTCGAATTGATCTCCAAAGCGGCACCGAAGAAGATAAAGCCTACGTTGCGCTACTACTCTGGATAACGACAACCAAAGATATACAAAAATCTAATTTGGGAAATCAGTTAGAATTATCTTTGAGAGACATCGGCAGAGAGGATATTGTAAAAACATGCATACATGACATCAGCATTGTCGACGAAAGTGAAAGGAAATTTGCTGAAACAATCATTAATGGGGGTGACCCAAGCCAAAAATCCTCATCATTGAGTTCTCATGAGCTTACCAATTCAATAGAGAGTGACGCTATGGAAGAGGAAATTGCTGAATCGAAAATAAAACATGAAGAATTCAAATCTATTACAGAAGAAGAAGAAAGACAATTGAAGCAAGAAAAGTTACTAGATTTGATTGACTACTTAGATTCAATATTGCCGGATCCAGAAGCAGAACTTGAAAAAATGAATCCTAACCAAGACTGCTATCTTGGAGATGAAATCCAAGAAGAAAGCATTCAAATTGAAAATATTAGCGAGAATCAAGCAGGTAAAACTGCTAAATCTAAATACCATTCCACCGTACCCGGGAATTTCGACCTGGAAGAACTAGAAGAAGAAATCAAACCTCAAAAAAAACAAAAAAAAATGGGCCTCAGATCAGAATCCTACCAAATAGAACAAGTATCTGAACCGGCTGAAGAAGANNNNNNNNNNNNNNNNNNNNGAAGAACAGGCTGATGTTTCTGTCGAAGCGCCAATTGAACCAGTCATTGATACTGAAGAAAAGATTGAACCTGAATCTGCTAAAGTAGAAGAAGAAGAAGTTGAAAAGGTCGAAGAAGCACCAGAACAAATAGAAGAACAGGCTGAAGAAGAAAAAGCCACAGCTTTGCTTGCAGCTGAATTCCTCGATGATGATGATCTTAATGATGATTTTGAGAAAACCTATGAAGCTGCATTGTCAATAGACAATATTAGTTCAAATGGTAAGTGCACCGCTACGCTTGCTGAAATTTCAGATTCAATGACTTCTCCGAGTTCCAATGAAGACGTTCGATCTTCTCGCAGCATTTTTGATGCAAAGGTTCCACCTACTTCTCTTGGTCTCTCATTTGGGGATAATTCTAAGTCAGTTCCTGATGTTATGCATTCACCAAAATTCTTTCAAAACCTTATGAGTAGGGAAGCTAAGGAGGCGATCCTTGTGAAACTCGATTCGCCGATTGACGTTGTTGATCGTCATTTATGCATAACGGATATATCTGGTTCGACAACAGAGGCGCTTACAAGAGATGATTCTTCAATTTCGTCTAGTGTTATGGNNNNNNNNNNNNNTTCTTCAATTTCGTCTAGTGTTATGGATCACTCTCAAGGAGCGTCCTCCAGGATATCTTATTCACCTACTGTTGAAGGTGAAGAAATGAATCCTGAATCATTGAGTACCCCTATTAACGAGCATAAGTCACTTTTAAACGATACAGAAATTGAGTTACTTCATGTTGGAGACTGCACTGAATACGATAAGGAAGAAGATCATTCAAAACTAGCCGATTTGCTAGGTAAGCAAACACCTGAGCCACTTAGTACTCAAACAAGTGGCATATTTCTCGCTGAAAATACTAGCTCGTCTAAATATTCTGATGAAAGAATGGATTCTGGGCTTCCGGTTTATGATGACGATAAGACGAATGCCGATATATCTTTTGCAAGTGAGGCCACTTTGCGTGTTGATTCCTTGTGTTCTGATGACGAGAACAATACTGATACTGAAAATGTTGACGATTCAAAAATAAAAATTGAAGACGATGCTGAAGACAAAGAATTAACAAAGTTTACGGATCACCTATTAGATTTTGATGAAGATCAAACCTTATCTCCAATAATTGAATGTGCAGAAAATACGGACTCCAGTTCGGAAAAGCTTGGTAAAAGTAGTTCTGAACAAATATCGAGCACTAGTGAAGAAAATTTGAGATTCCCCAAAGACGAGGTAGTTTTGAGCGCAATTCCACGAAGTAGAATTCCACTAAGAGTGGCATATGAAGTTCCAAGAGAAGAAGAGGAATATGGAGAAGAATCAAGTCATGATAGTTTTTCAACTGTAGTTTTAGCGGGATTTAGCAATGTATACGAGGATCAAGGAGCCTTTGAAATGTCCTCGATGGGATCATCTTTACATTCGGATATTCCTTATGATCAAAGAAGTTATATTCACAACTATGAATTGAAGTCGATTTCTAGAGACTCTGGGTCTTTTGAAAGTATAATGATGCAACAAAAACCAATATCTACAGATGCAGTATTCAGAGATTCTGATTTATCCCTCAAGTCCGAGCCTCTTCCAGTGAAAAGCTTAGAATCATTTGGTTCACTTCCTAGGTCTTCACCTGTTAAAAAGTTGACAAAGAAATCTCAAGGTCGTAGTATTGATTTAGAAACGGATTCTTCCTCGATTCCTTCTTCATTAAAAGAGTTTGAAATGATTGAAAATGAAACAAAGTCACTTAAAGGAAGTATGAGTATCGAAATCCTACAAAAGGATAAACAAGAGATTTTGGACTCGTATACTTCTTCATTGGCTGAATTTGAACTCCTAGAAGAAGCTACTAAATATTCTGATGATAATCTACGAAAATCAGTTATGATGTCATACAAATCTGATCAATGTATTACTAATATCGGAGTATCTTCCGTAATGTCTTCATCTGATTCTTCTTCGTCTTCCTTGTCTGAATTTGAGAGGTTAGAACAATCTATCTTTCTTAGAGTCAGAACTAAAAGAAGAAGCTGGTAAAATTGTGAAAGCCCTTGAAGAGGGTGTACTGCCAATGTTAGAGGATGACAAGTTGTCATTATTATCAAAACAACGGGATGAGAAACAAAAAGAAATTACAGAATGAACAACAAGATTTCAGACAATCTATGAGAGAGTCTATGAGTAAAATACAACAACTGTTGACTACCCAGTTTAGCAGCACTGACTTACCATTGCAAATGGATGAACAACAGGAGCAATTATATTTGGCTTCGGTTTCTGAAATGGACAATGACTCTCTCGATGAAGGATCCCGTCCTGGATCTATTCTACGAGTTGGTGAATTGCAAATGATGGAGTCGCAAAATTCATCTGAAATGAGCGAGAGTCAAAGTAGCAAAATTGAAATGTTTAGTGAATGGGAAGTGATTGAAAGAGAAGATCGAAAGATTTCCGAGTCAGTGATTTCAGGGAGTGAAGAAAACGAAGACTCTGTCATAATAAATACCACTGGAGAAATGCCGACATCAATGTCCATGGATTCGACTCTGAGTTGGTCTCATTTTCAATCTGAAAACACGTCCGCATCACAAGTAGAATACAGCATGGATTCTCAAGATCCAGATCAAAGTTTCGTTGAATATTCTGAAGCATTATCGGATATTCCACAAGAACCAGACGAGTATTCGGAACTGGATCAAATTAAAGAGGAAATCGTTGAATTGAGTCCAACGACTCAAGGAAGTCCTGAATGCATTTTAGATACAGATGGAAATATTGTAGTTCTTGATGATCCGAGTTTGGCGAAAGAATAAGTAATTATTTAGATCTCATTTAATTGTTTGCAAGTCTTGTTAGTATGAACGTCTACTAGATAGCCTTTATTATTTGTCAGTAGCGTGTATACCCATACATATACATATACACCTATACAATTATATCTATATGTCTTTTACTTCGTGTTGTCATTGATTCTTGTTGTATGTTTATTTATATTTTATTTATTTATATTTTACCTTATGATTATTATTTACGAAATATTTTCTTTTTTTCAGATGGTAAATTGTGGTAAAAAAAATTTGACTATTTATGATGAGATTCTGTGATTATAATTATTACTTATAATAATTATTA
>OX_Smed_1.0.03936
TCGCATTTTTTTTTTTTTTTTTTCGAATGTGAAATATATTAAATTGTACAATTTTCATAACTTAACTTTAAGGTGAGATCAAATGCTAAAGATTTATAAGACAAATAAAATAGAGAGAAAACATTGATTATAATAGGCATTATTCGAATTTGGTTTTGCCTTTACTTTGTCTTTCCAGCTTTTCGATACTGATAAATACCCAACTCAATAAAGCGAAATATCCTGATGGTACAATCATCGCCATATAGTCATCAAGCCGAAACTGACTGGCTGCAGTTAATAGCATTAGCAACATCAAACCGAGACAGGCAATTTTTCGCGATGCCGCACCACCGACAATAAGGGTAGTGCCTAAAACCAGTTCAATGACACCGATACTTTGCATATAAACATATGGAGGAGGATTTACACCAATAAGTTGAAGGGGTGAAACTTGAGTAAAATTTTTGAAAGTTTTTAACATTTCTTTATACAAGTTAGCATTCACTTTTACTGTTTTCATCATACCAGGTATGATAAATAATAAACCCATAACAACTGAAGATATCCTAGTACCTAATTTCGTAGACATTGTTTTGAGTATTAAAATTTTAAATTTTCTTTTAATTGTAAAATATAAGTANNAANNNTANAANATANTATNNNNNAANTTNNANNNNNNTNNGATCCATGAAAACCGATTACCAATGAAAATCGGTTCACTTCCTTCGGCGTTCGACAAAGATTTCGGCCAGACTTCAAAATTGGAATACCGCCTTCACGGTAATAAAGATCAGTTGAGATTATTTAGTATCAAAAGTATATTTCATTTAAATGAATGTAAATATGAACTCTTTTCGCACATTTCTTTCGATCGGGAATCCGTGAATGAATATATGTTTTATTTAATTGCAAAGGACGTTGATGATAATGAAGCGAAAATTATGATAAAAGTTAGAATTTTAGACGAAAATGATTCGGTTCCAAAGTTTCACGTCAATTCAAACAAAATTCAAAAGTTTCAAATTTATGAAAATTGCCGAATAGGAACGGAAATCATTTTATTTAACGTCACCGACGCAGACGAAGGCGTCAATGGAGAAATTGTTTATTCTCTCAATAATGAAGACAGAACAAAATCCAAGATCTTACCTTTTTACATGAGTAAAAAAGGCTCTCTATTTGTCTCTGAAAATATTGATAGAGAAATCAGAGAGTTTTATGAAATTACAATCTCCGCTTCAGATAATGGCATTCCTACTCAAATGAGCTCAATNAAGATTCACATAGAAATACTCGATGTGAATGATAACAAACCAGATTTTATTCTTCAAACCCAAAATATACTCAACCACTATTCAGTGGAGGAAAACTCAGAAATCGACACAAACATTGGTACCATAGAGGTGATTGACAAGGATAAGGGTTTCAATTCAAAGATCACTTGCCATATTGAGGAGAATTCTTTTTCTAAGTATCTCAAGTTAGAGAAAATTGAAAACTTTAATATTTTTAAAATACAAACTCGGTTGGCAATTGATAGAGAAAAGGATGGCCAGCTGTTGATGGTGTTAAAGTGCTGTGACTCTGGATTGGATCCGTTAATGTCCAGTGTGACCATTACCATAGATGTCGTGGATAAAAACGATAACATCCCAATTGTGNATACTNATACCGGTTCTCTCAATTGGGAAATAAGCGAAAATAATATTAAGTTTTCATACATAAATCAGGTCAAAGCCACCGATATAGACATCCAGGATAATGGGAGATTGCATTATTTTATTAATGAGTCTGACACTTTATCTATGTCACAATTTTCAATAGACTCTGAAACAGGAGTGGTTAAATCAAAAATTGTTTTCGATCGTGAACTTCAAGACCTTTACAAATTTATCGTATTTATTCGAGATCATGGAAAGCCTAGTCTTTCCACCTCGGCAACAGTGACAGTGACAATATTAGACGAAAATGACAACTTTCCAATGTTCTTTACAGCAAATCCTCTCTATTTAACAATAATTGAGAATACAAATCCACCCTACGCCCTCATTCATTTGACTTGCAAAGATCGCGATGAAGGAATCAACGGAAAGGTTTCAATGATTTTACAAGAAAATACCGACTACTTTTCTTTAGCTGAAAATGGGAAAATATCCCTTAAAAGACCAATTGATCGGGAAACTCATTCTGAGTTCAAATTGAAAATCATAGCCAAAGACCATGGACTACGACCGCAATCAAGTTCTATTAACGTTGTCATAGAAGTCAAGGACATTAACGACAATTCGCCGACATTTATATTTCCGGACAAAAATCTACAAATGAATGTCAGCTTTGATTATACGGTCGGAAAGAAACTTATCACCAAAATTACCGCAGTAGATCCAGATTTCGGTCAAAACGGAGTCATTCTTTTCCATCACGATGAACTGGTTTTACACAGCAATAAAATGCCAGAATCATTGAAAGATTCTAAAAAGTTTTTTTCTGTTAATAAAGACAACGGTGAAATAACATTGATCAATTCTTTGCAACCGCTTTTTCGGAGGAAATGCCTCATAATTATTTATGCTAAAGATTTGGGGTATCCTCCTTTAAGTTCTACGGTGAAAATCGAGATCTCAATTGTTGAAACAAAAAGTTCAATTTATTCTAACAAAATTTCAGCAAGCAATGATCATGATATTTTTAACATATCTGTCATAATAATCGGATGCATTTCTGTCATAATTATTACCGTGATGATCGGGGCTGTGATGATGCTGATTTTTCAAAAGGAAAGAAATCATAGATACGAAGTGGACTCCTGTTTAATGACGAGTTTATCTGGGAAACTTACATCAGCGTTAAATGAATATGAGTTAAGCAGTCCTTCATCTATTAACAAGAATCTTTCGATGTCATCCTCAAATATACATTTAATGCAAGAAAAAAATTACATCTCCACTTTACGACCGATCAAACTAGGAGCTCCTAAATATTCCAATCCGAGTCGCACTTCAAATTATTATGAAGTCATAATGCCCAAGGAAACTCTGAACAATCAAAAGTCACAGAAAGAAATCACTGTGGCATGTCATGAGCCAGTGAAAAAAGATGCTGAACTCATTGAAATATTAACCAGAAATGTAGCAGATTCTTCATAAAAGTTATGACTTGACAAATATGCCTTGTATAACTTATTAACGGTTGGTTATTTGACCAGTTGAACAAATTTCACTGTAAAGTTGTTAATATAAATACAGATTATAGATAAAAAAAAA
>OX_Smed_1.0.03975
ACACTGCCTATCGTACGGCTACTTGGTAAGCATTAATTTTCCAGTAAGAAATATATATATATATAAATTATAATAAAGCGTCAGTGCATACAAGTAAACTATGTACAGCACTGTAATTATATAATAATGCCAAAAGCCTTCAGAAAGTATATATATATNNNNNNNNNNNNNNNNNNNNNNNNNNNNNNNNNNNNNNNNNNNNNNNNNNNNNNNNNNNNNNNNNNNNNNNNNNNNNNNNNNNNNNNNNNNNNNNNNNNNNNNNNNNNNNNNNNNNNNNNNNNNNNNNNNNNNNNNNNNNNNNNNNNNNNNNNNNNNNNNNNNNNNNNNNNNNNNNNNNNNNNNNNNNNNNNNNNNNNNNNNNNNNNNNNNNNNNNNNNNNNNNNNNNNNNNNNNNNNNNNNNNNNNNNNNNNNNNNNNNNNNNNNNNNNNNNNNNNNNNNNNNNNNNNNNNNNNNNNNNNNNNNNNNNNNNNNNNNNNNNNNNNNNNNNNNNNNNNNNNNNNNNNNNNNNNNNNNNNNNNNNNNNNNNNNNNNNNNNNNNNNNNNNNNNNNNNNNNNNNNNNNNNNNNNNNNNNNNNNNNNNNNNNNNNNNNNNNNNNNNNNNNNNNNNNNNNNNNNNNNNNNNNNNNNNNNNNNNNNNNNNNNNNNNNNNNNNNNNNNNNNNNNNNNNNNNNNNNNNNNNNNNNNNNNNNNNNNNNNNNNNNNNNNNNNNNNNNNNNNNNNNNNNNNNNNNNNNNNNNNNNNNNNNNNNNNNNNNNNNNNNNNNNNNNNNNNNNNNNNNNNNNNNNNNNNNNNNNNNNNNNNNNNNNNNNNNNNNNNNNNNNNNNNNNNNNNNNNNNNNNNNNNNNNNNNNNNNNNNNNNNNNNNNNNNNNNNNNNNNNNNNNNNNNNNNNNNNNNNNNNNNNNNNNNNNNNNNNNNNNNNNNNNNNNNNNNNNNNNNNNNNNNNNNNNNNNNNNNNNNNNNNNNNNNNNNNNNNNNNNNNNNNNNNNNNNNNNNNNNNNNNNNNNNNNNNNNNNNNNNNNNNNNNNNNNNNNNNNNNNNNNNNNNNNNNNNNNNNNNNNNNNNNNNNNNNNNNNNNNNNNNNNNNNNNNNNNNNNNNNNNNNNNNNNNNNNNNNNNNNNNNNNNNNNNNNNNNNNNNNNNNNNNNNNNNNNNNNNNNNNNNNNNNNNNNNNNNNNNNNNNNNNNNNNNNNNNNNNNNNNNNNNNNNNNNNNNNNNNNNNNNNNNNNNNNNNNNNNNNNNNNNNNNNNNNNNNNNNNNNNNNNNNNNNNNNNNNNNNNNNNNNNNNNNNNNNNNNNNNNNNNNNNNNNNNNNNNNNNNNNNNNNNNNNNNNNNNNNNNNNNNNNNNNNNNNNNNNNNNNNNNNNNNNNNNNNNNNNNNNNNNNNNNNNNNNNNNNNNNNNNNNNNNNNNNNNNNNNNNNNNNNNNNNNNNNNTCTTCATTATCGCGTTGCATTGATTTCTTTCTTTTATGTTTATAATGTTCAACGGTATTGAACACAATTAGCAAAGAAATCAATGCAACGCGATAATGAAGAGAATGAAGACGTTCACCTCCCCAAATAACAATAATAGTTTAGCATACAACAAATCACTGATTATAAGAAATGTGACTAAATCGGGATAATGTCAAAGCGTAATTAATAAATAATAATAATCATTTTTATTTTTTCAGAAAGTTGCTCTCAAGCTACCAAAAATGGGAGCAATTAATGTTTATATTCAGGGTACTCGAGGTCCAAAGGAGCAGATCATTTTGACAGTTCACGACCTCGGGTGTAATCATTACCAATATGAAGAATTTTTATCCAATCCTAAAATGTCGGCCTTAAGTCAGAAATTCGTATGGATTCATGTTGACCTTCCTGGCCAAGGTGATGGGGATGAAGATCTTGAAACAAATTTTCCTTCTATGGAAGATATCGCATTGGATTTACAAGAACTTTGTGTGCAAATGAAATTGTCGAACGTTCTCCTTTTTGGTGAAGGAGCTGGAGCAAATATTCTTGCTAGATTTGCTATTAACAGTGAACACTTGGTTTTGGGTGCTATTTTGATTCACTGTGTTGGCTCAACGGCCTCCATGATTGAATCTCTTAAAGACAAGGTGATAAACTGGAAATTAAATTCAATCGGAATGAACCCGACAGCGGAAAGCTATTTGGTCTTACATAGGTTTGGAACGCAATCAATCAAGTTCAAGAATGCCGAAAATGAAACAGAACTGAAAAATGTCATAGAAAGCTTTAAATACAATTTGAGGAATTCAATAAATCCAAAAAATCTCTACAAATTCATCAATTCGTTTATGACACGACGAAATTTGGGAGAAAGAATCGCGAAGTTGAATACGCCAACTCTATTCATCACTGGTGCCGCAGCAATCCACTGCAAGAACGTCCATTTGCTACAGGAAACGTTATTGAAAACAAAACCAGCTGATCAAAAAGTTAAATTTGAGCTTGTTCAAATAGATGGAGTTGCCAACGTCTTAACTGAAGCGCCTGAAAAAGTTGTCGTGAGTTTGCAATATTTCCTGCAAGGCCTTGGCTTAGTCAGTAATCTTCGACTGTCCAATGAGCCCATCAAAATAAACAGACGAATGTCAATGGAAGATTATGACAGACCAAGAGGAACTGGATCCTTTAGTAGTTCCTTGCAGTCCCCAATAAAGATTTCTACACTTGACGAGGCCTATTAATTATTAATAGCATGCTGCTTGTTTCATAGAAAGTTCATATTTTAGTATATAATAGTTGTTGTGGTATTCACATTTGAACAGGAATATTATACATATATATATATACTTTCTGAAGGCTTTTGGCATTATTATATAATTACAGTGCTGTACATAGTTTACTTGTATGCACTGACGCTTTATTATAATTTATACATATATATATTTCTTACTGGAAAATTAATGCTTACCAAGTAGCCGTACGATAGGCAGTGTATTTGTCATTTTATTTTAATAAATACATTTTTATTTGAAAAAAAAAAAAAAAAAATGCGA
>OX_Smed_1.0.03996
TAATTAATGAGTGGTGAAGCTGTTAAAGTAATTGTAAGAGTAAGACCATTAAATGAACGAGAAATTAATCTAAATTGCAAAAATATTATTGATATTGACGTAAGTCGCGGACAATGTTCAATCAGAAATCCAAATGATAACAAAACTCCACATCCACAAAAACCATTTTTCTTTGATGGTTCATATAATATTGATTCAACAACTGAGCAATTGTATTCGGATATAGTTTATCCTCTTGTGGAAAACGTGACAGAGGGTTACAATGGAACTATATTTGCATACGGTCAAACCGGGTGTGGGAAATCATTCACAATGCAAGGAATCGTTAATCCATCAACAACTCAAAGAGGTGTTATTCCGAGGGCATTTGATCATGTATTCGAAACGATATCGTTAGCGGAAAATTCCAAATACTTAGTGTTCATGCCTCATATCTCGAAATCTACAATGAAGAAATTCGAGATTTACTCGCAAAAGACGTGAAGGCAAAACTTGATCTCAAAGAACATCCAGAAAAGGGCGTCTATGTTTCAGGATTGTCAATGCATAAAGTGTCGAATGTCAGAGATTGTCAGGTAGTAATGGAAAGAGGTTGGAAAAATCGAGCTACTGGATCAACTTTGATGAATGTTGATAGTTCTCGTTCTCATTCTATTTTCACTATTTATCTGGAAATGTTTAATACCGATGAAAACGAGGAAAACCATATAAAAGCCGGCAAGTTAAACCTAGTCGATTTAGCCGGGTCAGAAAGGCAGTCTAAAACTGGCGCGCGCAACTGGAGATCGGTTGAAGGAAGCTACAAAGATTAATCTCAGTTTGTCTGCACTGGGTAATGTCATTTCAGCTCTTGTTGATGGTAAAAGCAAGCATATTCCGTACAGAGATAGTAAACTGACAAGAATGCTTCAAGACTCCTTGGGTGGTAACACAAAGACCCTTATGATAGCCTGTCTGAGCCCAGCAGACAACAATTACGAAGAAACGTTAAGCACCTTACGCTATGCTAATAGAGCAAAGAATATTCAGAACAAACCAAAAATTAACGAAGATCCTAAAGACGCATTGTTGAGGGAATTCCAAAATGAAATAAATCGTTTGAAACAGATGCTAGCTGGGCAGATTCCTATAAATATGGATGCTGTCAGTACTGCCAAACCGACAGATAGTTCTGAAAAACACAGATTGACAGAAATAGAACGGGAGAAAATAAAAGCTGAATACGAAGCTAAGTTGTTGGAAAAAGAAGCGCAGTATTCGGCGGAAGCAGCCGATAAAGCTAAATTAAAAAGTGATATGGAAAAATTAAAGCAATATTACGATGAAAAATTAATGCAATTGGATATCAGAGATATTCCTAATTCTGATGAAGNNNNNNNNNNNNNNNNNNNNNNNNNNNNNNNNNNNNNNNNNNNNNNNNNNNNNNNNNNNNNNNNNNNNNNNNNNNNNNNNNNNNNNNNNNNNNNNNNNNNNNNNNNNNNNNNNNNNNNNNNNNNNNNNNNNNNNNNNNNNNNNNNNNNNNNNNNNNNNNNNNNNNNNNNNNNNNNNNNNNNNNNNNNNNNNNNNNNNNNNNNNNNNNNNNNNNNNNNNNNNNNNNNNNNNNNNNNNNNNNNNNNNNNNNNNNNNNNNNNNNNNNNNNNNNNNNNNNNNNNNNNNNNNNNNNNNNNNNNNNNNNNNNNNNNNNNNNNNNNNNNNNNNNNNNNNNNNNNNNNNNNNNNNNNNNNNNNNNNNNNNNNNNNNNNNNNNNNTAATGCTTGGAGTTTTTGAGGACATTCAAGATGAATTAAGAGTAAAGTCAAAGCTTTTGCAGAAAGAAAAAAATAAAAATTTGAGTCTGATTCAAGAAATGTCCGATATTAATGAAGAATTCCACAAAGAAAGATGCGATTATTTAGAGTCGATTCGAAAATTGGATCGTGAGAATAAACTGTTACAAATGATGATGGAAAAGATTCAGCCATGCATTAAAAAGAGTTGCAATTATTCGAATTTCGATAAAATCAAATCCCAAGCCAAATTTGATGAAGAGTCTGGCAAATGGATTTTGCCTCAATTGAAACTCGAAGACACTCAACTGCCGAATGCCGATGAGAAGATACGAGATAACGTCGACGAGAATTATTATCGGAAATTGGCACGTAAACCCGATCCGAGTCAAGAGTAGTATTTCCAAAACCGGAAATCCGGTCAGTTATTGAATCAAAGAAATTCCCCCAACAATATCAGTAACAGTCAATATAACAGCCAATTGGGATACGTGTCAGTGAATAACTCCAACCTTCAAAAACTCAGCGACCATCAATACGAAGCTAATAGTTATTCCAATGATTTCCGAGCAGCAGAAGTCCATGGGCAGTTTCAACTTAATCCCGATGTTCCAACTCGTCGTGGGGCTTATAGATTGGATGCTATTCAAACGGTTACTAAACCGCGGAAGAAGTCCAGCAAATACACGCCCGATAATTCAATGAATGATTTTTAATTTTTAGTCGGTAAATTTAAATATCCAATTGTCTATTAGTAAATCTTGTCTTTCATTTAT
>OX_Smed_1.0.04061
TTGTTTTATTGAACTAACAAGCTTTATTCCCTTAGTTGAAGACATTTTTTGAAATTTTTCAAAACTTTAAATTCGAAAATGCAAATATTTGTAAAAACACTTACTGGGAAAACCATCACTTTAGAAGTCGAGTCAAGTGATACTATTGAAAATGTGAAAGCCAAAATACAAGACAAAGAAGGAATTCCTCCAGATCAACAAAGATTAATTTTCGCTGGCAAGCAGTTAGAAGATGGAAGAACACTATCAGATTATAATATCCAAAAAGAATCTACGCTTCATTTAGTCTTGCGTCTACGAGGTGGAATGCAAATATTTGTGAAAACATTAACAGGGAAGACAATTACTCTAGAAGTTGAATCTAGTGACACAATAGAAAATGTCAAAGCAAAAATACAGGATAAAGAAGGTATTCCACCTGATCAACAAAGATTGATTTTTGCAGGAAAACAGTTAGAAGATGGAAGAACATTATCTGATTATAATATTCAGAAAGAGTCAACTTTGCATTTAGTTTTGCGACTTAGAGGTGGAATGCAAATATTTGTGAAGACATTGACAGGAAAAACAATAACTTTGGAAGTAGAATCAAGTGATACCATCGAAAATGTAAAAGCTAAAATCCAAGATAAAGAAGGTATTCCTCCAGATCAACAAAGATTGATTTTTGCGGGAAAACAATTAGAAGATGGACGAACATTATCTGATTACAATATTCAAAAGGAGTCTACTTTACATTTAGTATTGAGGCTCCGTGGTGGATAATTAATTAAATCTAGAAGTGAAGCTTTACTTGAATGGCATAATGCATCGATTGAAAGATTCTTAGAGCTGATTTTGATGTTTCATTAATAGTTTAACTTATATAGGTGATTTCATTTTCATTAATAAATTATAATTGTTATTTTATTTAAATGTGAATTTTAATTAGTGTAGTAATGTATTTTGCG
>OX_Smed_1.0.04080
GTTACACAAATCGGTATTTATGGTACAAATATAGGCCTAATGAATTAGATCATCTTTATCATGGATGACGACAAGGACAACGATGAGGCAATTGACCAATTTAATTCGAGTCTCGTTTATAAAAGTGACAATATAACTCATGAGCCTACATTTGGGATTTTGTTTGATATTGATGGGGTTTTAGCAAGAGGTTCCACTCCTTTACAATGTGCAATAGATATGTTCAATGAAGTTAAAACCGCAGATGGTGAACCAACAGTTCCAATGGCATTTCTCACAAATGCCTGTCATCTATCTGACACTAAAGCTCTTATGATTCAAAAGTGGTTTGGTATTAAAATACATCCCGATCAAGTAATCCACGCTCCAAGTCCATTGAAGGTGTTCACTCATTGGCACAATAAATGTGTTTTATTTGTTGGTCAAGACGACATTCAACAAATAGCTTATGAATTAGGATTTAAGAAAGTCATTACCCTGGACCAAGTGAAAGACGCCTATCCACTGCTTGACATGGTAGACCATTCAAACAGACGAAATTTGGCTAAAGGATACGAAGAAAGGAAACTAGATCCCGTAGAAGCCATTATTCTCATGGGGGAACCTAAAAACTGGGAATCCTACCTGCAATTAATCATTGATTTGCTTGTTACAAACGGTAAACCGGATATATCCCCTGAAAGTTTTCCAGAAAAGCATTTACCAATTCTAGCTTGCAATATGGATTTGGTTTTTATGGCTGAAGCAGTTTTACCAAGATTTGGGCACGGAGCATTTCTTTTATGTCTTGAAACGCTTTATCAGAAAATAACTGGCCATCCATTGAATTATACAGCCATCATAGGAAAGCCGTCTGAAATTACGTTTCGATTCGCCGAACACACGATTTCATTGGTTGCAAAGAGAATGGGCATACAATCTCCAATAAAATCGCTTTATTTTTTCGGCGATAACCCTGCTGTAGATATTCTTGGAGCTAATCTTTACAATAACTACTTAAAGAGATTTCGAAGAATGTCAGGTGGAAAAGAAATAACGAAAGAAGAAAGGCAAAAGTTAAGAGTTCAGGCGTCAATGTCTGCTTCTCGTGTTGTTCCTGAAGAAGCTGAATTTTTGCCGCAAACCGCAAAACAAATTGATTCAATCTTGGTGCATACTGGAGTTTATAAACCAGATAAAGACCATAAGCAGAAACAGAATCAACCGAATTATTGCCACCGAGACTTTACAAGGGCATCAGAACTGGATAACCCTATGATAGACGTCGAAGATTGCTATGAAGGAATGCAAGCAATATTTCGAACGGAAAATTTTATTCCAAAAAAATAATAGAAAATAGATATTTTGAACTAAATGAAAATTACAACACAGAACGAAAAAAATAAAGGGTCTATATCTATTCCGAGAGGATTTAAATAAATCGCTCAACCTCATACTCCCAATCAATTCAATCCAATCCTCAACTTCCCAAAGCAACCCAGTCCAAAATCTTAATCGATATAATTGACAATATTGAACCTTATCCTA
>OX_Smed_1.0.04087
GGCACTCAATCAGACTGACAATGGCAAAAATGATTAAGATTGTTTTCCTCGTTTTTGCCATTGTCAGTCTGATTGAGTGCCAAACAGACAGTCAGACAAAGACCCAAGCTTGCATTGATGAAAATAAAGCTTGCAAAGAAGCCTGCAAAATGGAGCACGCCTGTTTAATTGGATGTCAAGAAACAGTTCAGATTTGTTTCAAAAACGCCGAATGAAAGCAATTTATGATTAAATTTGTTTGGTGAAATAAATTTTACAATTCTTTAAAAAAAAAAAAAAAAAATGCGA
>OX_Smed_1.0.04122
TTTTTTTTTTTTTTTTTTTTTTAATTTATAACATTTGAATGGCTACCCTAAAAAATTTTTGATATACGAATCAAATAAAAATTTATTAAGGAACAAATTGTAAATTCATCAGAGGAATGTACATGTAAAGATGAAGTGAGAGTTTATAAAGATGAAGGAGAAGAAGAGGATGAAAAAAATCGTTCATCAGAAAACTTGTCTGAAGATAAAGTTAATTTAGTGACAGAAGGTGAAGATCAGAAGCCATTGAATTTTAGTGATATATTTCGACCAAGTTATGATGCTGTTTTTAATGCACCATTTGCCGATTATCTTTTTCCTCCATATCCTGGGTCTTATGCTGCCGCGTTTTCTCAAGATTCATCATTTACATCCAAAGTGCCTTTTATGCCTCCAAATCCGGGTACATTTGGTTTTATGCCTTTCTCAATGCGAGATGCAATTGAGTCATGTGGATTAAACGGAGCGTTAGGGTTTTCAAATGCATATCCATTTTCTTCCAGAAATGGATTTATGTTCGAACATCTTTGGCATTCGCTTCCTCCAGGACCTCACATATCTGCATTATGTTCGGAAAATTTTGCATCGATGTGGGCTAACTCGAATTCTCAGTCATTTTCATTACTTAATCCATTTATGTCTTCTGTAGCTTCATCAACAAACAATCCAGTAGTTACTGGGAGTGAATCAAGTTCATCATCAATTGCTACAACATCAACAACTGTTATCGCCTCAACTTCTTCAAACAGTACTCTCACAACTAGTAAAGATACACTGAATTCTAATGGTCTCATGTATGTGCCTTCACCATTGAAGCCCACTCCTATTAATTTATCCACTTATTCTCCGCTTTCACTGAAATGCTCATCAGCTTCAAAAGAGACAACCAATAATTCAAATTCAGAGAAATGGAACGAAACATCTACTTCCAATGCAATTTATCCTGCTCTTCAATTTTTATCTAATATATCAGTCGCATCTTCGACAACGTCATCGTGCATAACTAACATTAAAGTTGAGAAGTCAAATAACACTCATAGTAAAAACAATAATAAAAAACAGGACTCACTTCATGAATTGCGATTTTGCAAATCAACTCATCACAAAGATAGTCCAAAACCTCATATTAAAAAACCTTTAAATGCATTTATGTTGTTTATGAAAGAAATGAGGCAGACAGTTCAAGAAGAGTGTACACTTAAAGAGTCAGCTGCTATCAATCAAATTCTAGGTAAAAAGTGGCATACATTAAGTCGCGAGGAACAATCAAAATATTATGAAATAGCGAAAAAGGAAAAGCAACTGCATATACAATTATTTCCTGATTGGTCAGCCAGAGATAATTATGCAATACACAGTAAGCATAAAAAGAAAAGGCGGCTTAGTCAAACTGGCTACGTCGACAATACAGATTGTAAAAGCAATGACAACAATAATATGAAGAAATGTAGAGCGCGTTATGGTATAGAACAAATGTCGCAGTGGTGTAAGCCATGCAGACGTAAGAAAAAATGCATTCGATTTTTGAAAAATGATGATAATGATATGATAGCAAAAGATTCAAAACACATCACATTCCAGAAATCGAAAGATTCATCGATATATGATCTCGATTCTATTGGTGATAAAGACCCTTTTAGTGATGATAGAAAATCTTATAGTAGCCAAGCTCCTTCTCCTCAAGGTCCATTTTTAAGTGATAATGAGCCTTCGGTACCACCTAATAATTGTATAAATGAAATAAACAAAACTACTTCATCATCACAGTCATCAATTGTTAATAAAATGAGCTGTAGTTCTTTCAAGCCTCAAATTGAATTTGGAGGTAAAATCGAACCTACTATCAAAGGACTTGAACAGTCTAACAGTGCTTCCACGAATACAAATTCTGAATTTTCATCAAATATTATTCCCTCTCCATCTTCTGCCTTTTCTTCATTGAAGTCTTCAGTTAATCAAGAAAAATTAAACTCCACGCAACTTATAACTATATGAAACCAGAATAGGCACAGTCGTTACGTAGTGGTTATAGTTGAAGAATTTTTTATATGTAGCTCTGTTCGGTAATTTTTGAGATGAAAATTGTCTGATTTGTGAATTTCATGAGATCTCATTTTGGTATTAATTTAACACTGATATTTTTGTGAATGCTTATTATTATTATTATTAAAGTGTATAATAATTATTATTTATATGAATGCTAGTATTTGCTAGTGTCAACAACGTCTGTAATGCAACATACCTTTACACAGAAGCCCAATGTTGATTATATATTTATTTATGTATAGGAAAGTTTTAGTTATTCTGACAATAGATGTATGTAATCATTTTTTTTAATTGCAAATGTTATTTCTGGTAAATTTGTATTGTTTTCAGTAATATTACTACTGAATGATTTGTACTGGTGGTAAATTCATACAGGGTTTTTAATTTCCTTGGCTTTAAATCAGGGTATCCTAAAACAGAATTATATTATGACTAGTTTGACTAGTGTTATTAATTTGTTCATTTTGTTAATATTAAATGTTGAAAATTTGGTATTGAGAATACTCATGTCATTTTAATTCATGCAAAGTATTGCATTCACTGTATTTTTGGCATTATATAAATATTTGGGCTTTATTTATTAACAATCAATGGTTTGTAGATAAAATATAGAGATGCATATCTTTGGAACTACTGCG
>OX_Smed_1.0.04236
TGGTGATCTGGATGGAAAAGTCTGTAATGAATACTTGCCAATGAATAAAGATAAATCATGCCCATCTGATTCGATTCCAAAGAAAAATAGATGTGTCAGATTTCGCAATCCAAGATGTCCAAGCAAGCCGGTATACTAATGTGGACGGAAAATGCATATTAGATAGGGGTTGTGATTTAAAGGAATATGACCAAATCGGAAGAAACTGTTACGAGAAATGCCAGTGGAGTCACAGAAGGTATTACAGTAATTTATGCATCAGTGAAAAGCCGGGCTGTCCCCTTCAATTCAGATGGAATGTGGAATGGAACCGATCATTGCATTTTGAGCGAATGTCCAACGCTGTTAGACCAGACTGAAGACGGACTCTACTGTCAAACTCGATGCCCTCCTTATTTTGAAAAAATTAACTCTTCCACTTGTGAAAGCAATCGAACTATTTGTCCAATTGGATATGATAAAGAAGNNNNNNNNNNNNNNNNNNNNNNNNNNNNNNNNNNNNNNNNNNNNNNNNNNNNNNNNNNNNNNNNNNNNNNNNNNNNNNNNNNNNNNNNNNNNNNNNNNNNNNNNNNNNNNNNNNNNNNNNNNNNNNNNNNNNNNNNNNNNNNNNNNNNNNNNNNNNNNNNNNNNNNNNNNNNNNNNNNNNNNNNNNNNNNNNNNNNNNNNNNNNNNNNNNNNNNNNNNNNNNNNNNNNNNNNNNNNNNNNNNNNNNNNNNNNNNNNNNNNNNNNNNNNNNNNNNNNNNNNNNNNNNNNNNNNNNNNNNNNNNNNNNNNNNNNNNNNNNNNNNNNNNNNNNNNNNNNNNNNNNNNNNNNNNNNNNNNNNNNNNNNNNNNNNNNNNNNNNNNNNNNNNNNNNNNNNNNNNNNNNNNNNNNNNNNNNNNNNNNNNNNNNTATGTTGGATTTATTATAAATTCGAAAGAAGTCCAGTTGTGTCCCACTGATTACATTGAATATCAAGGAAAATGTTTCAAGCTGACCGATAACGCTTGTCCAGATGGAACATTGGCCATCGAAGATAGTCATTATTGCGTTTCAACTTGTCCTCAAGGATTCAATAATGTCCAGAAAGCTTGCANNNNNNNNNNNNAATGAATTTTCCTTCATGGGAAAATGTCATGAAAAATGTCCATTCGGAACCAAAGATTCGAATAATACAAGAAGTTGCAAAGTGGTGCCAAACTGTGAAAAAAATCAAGTTCTAGACCTACTAAGTTTCCGTTGTGTCGACAGATTAGCATGCCAGAAAAACTACCTTGTTAGTCCTGATGGAAAATTCTGNNNNNNNNNNNNNNNNNNNNNNNNNNNNNNNNNNNNNNNNNNNNNNNNNNNNNNNNNNNNNNNNNNNNNNNNNNNNNNNNNNNNNNNNNNNNNNNNNNNNNNNNNNNNNNNNNNNNNNNNNNNNNNNNNNNNNNNNNNNNNNNNNNNNNNNNNNNNNNNNNNNNNNNNNNNNNNNNNNNNNNNNNNNNNNNNNNNNNNNNNNNNNNNNNNNNNNNNNNNTTCCGAAAAATAGAATATGCGTTTCAGTAAAAATTGACAAAAATTCAGTAGTTTGCGGAGTTAACAAAGAACTTCAAGACTGTGCTAGTTCCAATGGCGGGGNNNNNNNNNNGCTAGTTCCAATGGCGGTGAATGCAATACAAAGTGTGCTTGCAAACCCGGATTCGTTGAAGCGAAAGGCGAAGATTATTGCATTCCGAAAGAATCTAAATGTCCTTCAAAACATATGCTGGATATGGTGTTCATCATTGATGGTTCCGAGTACGTCACTGAAAGCATGTTTAATGAAGTCAAATTCTTCTTAATGGAAACCATAACCCAAATTTATTCATCTGGCATCAATGTTCGTGTTGGGATTGCAGTTTATGGGCCGGAAAATCCTACTATTGTTTTATTGGATAAAACAGATAAAACAGAAAAATTATGCGATTGCATGAAAATCGTCACTCAAATAAAATATATCCCAGGACCAAAGAAAACTACACTTATCGACGCGTTCAGCATCACGGGAAAAATCGTCCTTTCTCAGTGTAATGGAGCAAGACTTGGATCGGCTAGACAGATATTTGTTGTTGGAAGATTAACGGAAATGACAACAGAAGATAAGGAAGCATTGTTGACCGAGATAAATTTACTGAAGGATGAAGGTCATCGGTTAACCTTCATTACTATAAATAATGTAATGATGTGGATATTCCCCGGAGCATTTATCAATTAAGTGTCAGGACAACAAAAGAATTATCCCAGCATCTTTCTAAAGTTTTTGATATTACTTGCAAAGACGTCAACTGTGGAAAAGGCTATCAAAAGATCGGGGATAATTGCATAGACATTAACGAATGCGATTCCCTGGCTTGTCTAACAATTCTAGGTGTATCAATACACCAGGATCATTCGTATGTTATTGTTCGAACAACGAAGAATATCTGAATCCGGAGTTTGGCTGTGCACCCAAAATAGAAGAATGCTCATTTGAGCGTAAAATCATCTCTATTTGTTGTGACGCTGTTACTTGTCGTTCACCAGCAAATTGTTCATCCAGCAACGGAGTAGAATTTTGCGTGTGTCCTCGAGGATTTACATATGATCTTAAAGAAGGCTGTATCGATATATCGATATCAATGAATGTAATATGAATCCATGTCTTGATAAAGCAACTTGCAGAAATTCATATGGGTCATTTGACTGTTTCTGTCCAAAAGGATTCCATTCCAGTACAGTGTGCATTTTGGTTGTGTTGATATTGACGAATGCCGAGATAGTAAAATCTGCAGTGGCAATGGAATTTGCCAAAACATGATCGGATCTTATCGTTGTGCTTGCCATAACGGTTATGAGTATGTTGAGGACAAAGGATGCATTGATATTGACGAATGTCAGGCATCGAAAAAGTTGTGCCAAGGAGATAATGTTGTTTGTCAAAATACTCCAGGATCCTTCAAGTGTGTTTGTCCAGTTGGTTTAGAATACAAAGAAAAAGGATGTGTTGATATTGATGAATGTCAGCAGAACAACACATGCCCTGAAGGATCAACATGCATCAATTCGTTCGGGGGCTTTAATTGTACGTGCAATAAGGGATTCATAAGGGATTCGTTTTCAATAATGATACAAAATTTTGTGAATTGGACAAAACATTAAATGTGGTCCAACCGAAAGCTGATCTCGTCTTTGGAATTGATACGAGCGAATCTATGAAAAATTATATGGATATTGTGAAAGACATGCTAAAAAATATAATCACCGATTACAAATTAAAGTCTTTGGCGATAATAAAAAGCTATTTTGCCCTTACAACCGGCGGCAACTCAGAGGTGAAAGTTATCTACATAAAAGAGACAGATAATAACGTATTAAATCACACTGATTCAATAACTTTTATGGGAGGAAAGTCTCTTTTATCTTCTGGCTTGAAAAGTGCGAAAGATATGTATCTACGACACGGGCAATACAATTCGAGTAAACTTGTGATTTTCATTACTGCAACCAAGCCAAATTCTTATGATAAAAGTGAAATTATAGAAATAAAAGAACAAGTTAAAGAAATCAAGAAAGATGGTCGACTGCTTATCATCTACGTTGGTGACGATGTTAAAAGTAATGAATGGAAGGTCATTTTCAGAGAAGAAGAAATAGAGGAGCATGTAGTGGCGGTGTCCCAAGAATTTATGACCACAATTCACAAAGTGATCTATCAAAAAACAGATCGATTAATAAAATGCCCAGAAGGCTTCATTTTCTTGGACAAAGTTTGCCAATACAAAACTACAAAGGCAATTTACTGCAAATGGGATGACAAATTATATGCACTCAATTCTACTTGGACCAGTTCTTGTGCGGTGTATGCTTGTAGAGAAAACGGAGTTGTCGTACTTGAAACTAACTGTATGGGCTTCGACGGAGATTGTTATAAGGAAGATGAATTCTTTCCATGTACTCTGAATGGAAATTTGAATTGGAGGTGCAAGTGTAAAATTGTCCAATACACAGATGAAGAAACAAAGAAATCCCAACAAAGAATTGACTACATAATTATAAATTTCGACAAAAATGCAACAATCGAAAGCACAAAGCTGGAAGATGAGAATGGAAAATGCGTCCTACCTTTTAAATTTGAAAACAAATGGTATTACGCTTGTACCGATTATAAGAGCTACAACAGATGGTGCGCCCACCACATGTACTACCAGAGAGGATTGTACTCAAATTGTGCTCGACAAGTAACAAGTCAATGTATATTCGACGGTAAAATTTACAAAGAAGGTGACAAATGGAGTGTTGGCTGTAATGTCGTAGTTTGTGACTCTGGCAAACCTTATATTACCGCCCGATGCCAGACAATGAACGGAACTTGCGTGCCTCTAAACGCCGATAATTATCCATGTCAAGTTGGTGGTGAACAATATGGATCATGCATGTGTTTGCAGGATAATTTCGGATACGGCGAAAATACGGCCATTAAGGACAAGATTACCGGTGAAAAAACAAAACTCACTGGAGGAGGTGGGTTAATGGAATTCTGCGAAGATCCTTCAAGCGGCCAAAGATATGAAGTTGGAAAAAGATGGGAAAAGGATTGTTTTACTTTACAGTGTAATCCAGATGGAATTGCAAAAGTTATGGATAAAAAATGTTCATCATCAGATGGAAAGTGTATTGAACCCGGAAGCAATACATTTTTCACTTGTGAAATTGGAGGCAAAGTTACACAAAATTGTCTTTGCGCCTTGGATAATGATGAATTAGTACTCGTCTCGAATGAAGGAGGCAAGATCGAAAGAAAAGTAGTCGATACGAAGAAGATCGTAAATATTTAATGAAACCAATTAAACTGATTTGACAAATAAAAACATATTAAATAAAATTTGTCTTAATTTTTTTAAAAAAAAGTCTAAATGTATTTATTCATTACAACTTCATGTATAAACAATATAAAAATAAATATATTAATGATAATTATTCAACCGACTTAATTGGCAATACAATTACTGCAATTTTGTTGCCATGGCAGAATATTTGATTTTCTTCAGTTTATTTTGTCCAGAATCTTCTCTGTATTGGAGGTCTTCAGTTGAAATCTCGTATATTGACAAGAGCGATGGAATAATTGCCAAGTCGGGTGAAGCCTACTTGGAGAATAAGTGGATAAAACCCAAGAAATTACAGTCAGAAACCAAAAGTAACTACATAGAAGACCCAAAAATGTAGCGCAACCCGTTAATAGATTATTTAATAAAATTTAACTCACGGATAAACTCAGAAAAACATTTTCCGGATTCGGAATGAGAGATTTGTGAATGAATTTACTTATTGGACAAGAAGTATCGAATCCTTTTGCAAGGCTCCAAGGGTGACCGTTTGATTTCAATTGATTTTGAAGCTGCCTATCTGTCATATCAAGAGCCAAAACATATCCAGCGATGACTTCTTTTGATTGTTCGGTAGAAATGGTTTTGCATTCATCTGATATTACAATTCCAAGTTCAACTTCATAGTGAAGTTCATTCGTATGTTTTGGTATCTGGATCGATTCACCCTCAGTAATGATTGAACTTGAAGGTTTTAGGAAAATAATCGGCTGGGAAGGAATAGCATTTCCCAATTCTTTAGCATGCTCTCTAACAGAAACATTTATTATTTCAAATTGATAATTTACTACTTATAATTTCGTCCCACGGCTACTATTTTACGACAAATTAATCTAAGATTGTTAT
>OX_Smed_1.0.04249
TAAATTGTTAATTTCATAACAACCACTTAAATAGTTATGGGAAGGCGATACTTATGAGAATGCTAAAAAACCACAAATTTTTGTAGAAAGAACATTAGCTATTATTAAACCTGATGCTATTCATAGAACTGATGAAATAGTAAAGCGAATATTGGATCATGGTTTTCATATCATTCAACAAAAGCGTGTTCACTTAACGCCAGAAGAAGCGAGTGACTTTTATACTGAGCATTTTGGAAAATTATTTTTCCCAAGTTTAATTGCTTATATGAGTAGTGGACCAGTTCACGTTATTGTTTTGAGTCATGAAAATGCTATATCATTGTGGCGAGATATCATTGGACCAACTAATGCAATGAAAGCAAAAATTACATCTCCTGAAAGTTTAAGAGCTATTTATGGGACAGATGATCAGAGAAACGGTTTCCATGGCAGTGATAGCTTTTCAAGCGCTGAAAGAGAGATAAGATTTTTTTTCCCGGAAGATGTTATTGAACCGATTCCCGTTGGCTTAGCAGCCAAGGATTATTTGGCACGAAATGTCAACCCAATTTTACTCAAAGGTTTAACGGAAATGTGTAAAAATAAACCCATGAATCCATTGATTTGGCTAGCTGATTGGCTATTGGACAATAATCCAAATAAACCAGATATTAAACATCAATAATTCATTTTGTGGTGGAACTTTTCAATAAATTTTGACTATTGTGATAATGATTTCATAAATATTAATTCTTGGAATTTGCAAANNNNAGTTTATGTTGCAGCCTTTAAAAAACTCATAATAAATGGGACACCATTTTAATCCTTCAAACTAGTTTAATCTCGCTTAAATTGGCATACATTGATAATTATCCAAGATCTTGAGAAACTTAAGCGCCATCGTAATATGAACTGACTTTTCTAAATGTCTAACAGATGCAGGATGCTAAATAGAGGTTGTTCTCATGGCTTTTCTTATACTGGTGTAAATTTCCACTTTTTTCTCTGTCTTTATTCTTGTCAAACATGTTTTCAATGAATTTTCACCAGGTGCAACGTTGTACAAAAATACGATTACTCGAAATCTTAATATAATCCATGAA
>OX_Smed_1.0.04326
GGTTTATGGAATAACATTAAATCTTCTGTCGAAGAAACTCTAGAAACTATTATTTTAAGTCCGAAAAAGTTGAGAAAGAAATTTGCAGAAAACAAACAAAATTCAACAATATCAGAACAATCGGCATCGTCTGACAAGGAATCCCAAGATCAAACAAAAAAAATAAACGACAATTCAATGTACAAAGGGCTGACATCAACTTCAAATCCTGAAGAAAAATCAGACAAAACAAACATTGATAATATAACGCAGAGAATTCCGGCAGTTATTACAAATGAAAGTGAATGTGACAGAGAGACATTAATTGAGAGACAGGAAACTGGTTACTCGTCGCATTCTAATGGAAGTTCTGTAGGACAACCATCAATCAGTTCGTCAATAGCTTGCCAACCTGAAACACGATTAATGAGAAATGCAGATCCTAAAAATTCTTCCCAGACAGACTCTTGTCATTTAACAGGTGACCACAATCAAATGGAACCATCAAATGTTCGATTAACAAGTTCAACGAATTTTAAAAAGGGCGGAGACACATTATCCAGCACATCCTTGACACCTAGTTTCATATTCAAATCAAAGCCAGCACCACCAAGACGTACTAATACATTGGGAAACATTGATATTGAACTCATCAATGATGAAGGAGAGACAGAATGTGTAGATATCGATATTGCCGATACAGAAAATAGCAAAGAAGAAGATAAATATCTCCCAAATACGAGAAGACAGTCCATTAGTGACAGAATTAATCGTCGGCGTACATCAGAATTGGCTGCAGAAATTATTCGGTTGTCAGCTGAGCACAGAAAAAAAGAATTTGCTGATTTATTAAATGAACACGAAGAAATAGTACAAAATATAGAAATCTGGAAAAAATTTGGAGTTCTTCCGCAAACAAAGTCTCAAGTAAAGTCAACATTAGAAACAGTTGACGATGAAGATTCCGATGACATCATCGACGAAGAACCGGCGTACTTTCGTCAGATAAACGACAACGCATCATTCTATCTGTCATCAAACCGATTCAATCAAGACAATAAAGAAAACAAGACCCTGCCTCGATCTCACTGAAAAACCAACAGCCGAAAGACGTAGACAACCATGAGAAACGAATAGAATTTGTAAGCTCATGAAATTCAAGAAATTCTTGTTTTAATGTTTACCCCGTAATCTAGTAATGTTGACACTAATGATACTTTTTGTTTGGTTTTAATAAGCATCGCACAGATTCGTTGGTAAATATTTTGTTAAATCAATTATAGTGTGTGTGTGTGTTTTCTTGTTTTAATTATCATCATTATTTAAACATTAACAATAAGATTTTACTTGTTGAATAATTTATCCATTAAAAAATGCATTACTCCGTGGTGTTATTCCTTTTGTGATGATTTGTTATTAAATGTTTCGGGAAATTCCATAAAGTCTACGAATTATTGTTCCTTTGTTGAATAAATTTCTTTTTTGATTTCAACAAATTAGAGTAAATCGGTTGTTAATTTTGTGATAGAAATACACTGGGTGGAATTTTAAAAAAAAA
>OX_Smed_1.0.04405
TCGCATTTTTTTTTTTTTTTTTTGATGCCACTGCATGTTTATAATTTGATAGCAATACAACAAAATTCAATAGCAAAGTTTTAGCCCAATAAAACGTTGGCAAATAATAATTAATTTTAACAATAATATTAAACATAACTGATAAAAAATTTAATAAATTCGTTAATAATAAATAATCAATAATAGTAAATAATCAATAACAAATAAACATTAATAATCAATAATATAACCGATAACAATTCAACTTATCACAACAAAATTAACATATTAAAAATCAATTTATTAATAAATTATTTGTTTTACAACGAAACCAAATAATTTTATCGAAACAAATAATGACATACAGCCAGATCCACAAGTAAAATACTGAAACCATTTCTTTGAATAATTAATAATTTCTATAACATATTGATTAATAAATTTCTATCAAAGAAACTTTAAGCTTCAAATAATAAAATTATAGGAACCGAAAAATAATTCACGTATAGACTAGACAGTACGAAAATCAAACTTTTAAATAACATAAAATTTAACAAGTATAATATTCTAAAATAGTGCTATAGCTCGTAATCGATTCATTGTAGCACGCACAAACGGTTATTTTCGAATCGGCTGGTGTTGATGAATCGAATTTAACATTTCCAGTCCAAATGACATCATCACTTTCATTCTCTCTTGATAATTGATTCCAAATTTCTCCGGCGACCACAACGGCAACATGATAGGCATCGGGTATTTGTAAAGAAAATTGTATGATTGTTTCAGAATCTTTATTAATTTTAATCTTCCGATTAATAGGCTTATAAAGTCGACATTTATCTTTCCATTGTGACAATTGATATGGATACGGTCCTTCTCCACTACCGTAATATGGAACATCAGAACTGCTCAACCGTTGAGGAGCATTAATCAAGTATGAAAATACCATTGGCAAAGTTTCAGTTTCATTTGTAGAAGGAGCACCATAAATATGAAGTTTATAAAAACAACCGCTTTTAGGAATTCTGATGTGAAAAGATACAGAAGTCAGCTCTTTCTCAGAAAGGATATTTTGCTGTAATAGATAATCACTATAGTCAGTTTCTTCTTCAGTTGAACTCACATCTACAAGCTGACCCAAAACCTTTATACAATTAGACAATGGAAGACCTATAGATACTGTGAGATCATGCTTTTCTTGGCCAGTAGTTTCAACTTTATTTGAAATTGTAATGTATGGGTCTGGATGAGATAAAACAGTTAATCCAAATTCTTGAAATTGCGGTTGAGACCCAATTGCTGCACCAGGATTAATATCTGGAAGGCCCATTGGCAGATCACTGCCTTTTTCCGTTTGAATAAATATTTGCCAGATCAAAAAGAAAGATGAACCTTCTTTTTCTGGATTGTTGGCGTAAATTTCTAATGCGTATTCGCCAGCATCTGGCAAAAACGCTAAGATAATAAATTGATCGATGGTATTCTTTTCATAAGTGTTTCTTTGTAACAACCGACTAACAAGTTTGCTGTCTTCATGAAAAGAACTTTTAAGTCTTCCCATTAGTCTAGGAAAATTATCATTTTCTTTATTATCCTTAAAAAACGAAATTCCAAATTCACCGTGAGTTAATCTTATAGAATTATTTTCTAAAGAACAATTTAAATTATATTGACATGCCATTTCTGTTTTTCCATAGGAAGACTGTTGAGTAGGTGGATAAGGGAAAACCTTTTCCTCTTCCATGTGTTTCTCTCCGTTTTTCTCTGTTTCTTTCTCGGGCAATTTTGCATTTACTCTGTATTCACATATTCCACCGAAAATTTGGTCACCGTATTCACGAGCATATAACAATAATTTGTACGATCCTGATTTTGGAAACCTAAAATTTAAAGTACATATTCCTGTTTTTTTATTTGTTTCCTGGATTCCATATCTCGTTAGATTTGATCCTTCATATATTTCTCCCAATCCTTCTAATGTGAGAGTAAACGTCAGACATATCTTTTCCACTAATTCTATCGGTAGTTTAATCATGAGAACCAATTTGTCTTGGACTTCTAAGACGGCTTGTGTGTGAGAATACAGTTCCAAGTTATACTTGAAAAATGTTGGTTTAACTAAAGTTAAATCTTCAAATTCTTCTAATGTAATTTTTTTCTTGGTTAATTGCCAATCTTCTTCAAATGGAAAATGAGTATAACGTAATTGAGTTGGATTCGTCATAAAATAAAATAAATCAAGATCATATTTTATCCTATCAGAATTTATAGTTTTTCCCATTAACCGTCTTGCAGCCCAATGGCAATCAAACAAATACCACACATTATCTACTTTCACTGCGTTCCAAGCATGCTGGGCTTCTTTGCCTCCACCTAGTTTCATGCCAGGTTTATAATCCACACCTTTTGCATATCCTCTAATTAATTTACATTGAAGGCCAGTATATCTGCACAGCATTTGAAAAACTTGTGCATATGCTGTTTTTCCGGTAGAAATTCCCAATAAAACCGCTTCCGGTGAATCTGACGCATGAGTTTCACTTGAAAATTTTAATTCGTGTAGATTTTTGGTTGTTAACCAAGTAAATAAGGCACAGACTTTTTGATATTCATTGCATTTAATTCCATCTGATCTGTTGTAAATTAAGTGATATATCAGCGGGATAAATGAGCTGAAACTGTGCTTTCCAATTGTTATAGCTAATTCGTCAAGCCGCTTCTCTGGAATATTGTAATCATCTTCACTTGGAATTTCATTTTCTAATGGAATCACTTCTTTCCCAACTTGTTCGACTAAATCTGGCTTAAAGTCTTCAGGTGGATCGGGATACAATAAATCAGGTACTGTTTCTTCATTTTTTGTTTCTTCTTGGATGGCTATATTAGCATCTTCAAGTGCTTCGTTTACTTCTTCCTTTGGTAATATTTTGTTATTGTTTTCTTCTTTCTTATCCAACTCTTTGTTTTTCGAGACACATGAGCAAGCGTTTCCCATTGCGTTTAAATGAAAATATGATGGTAATAAAATTAAAAATAATTCCACTGGTTAAATTCCACTATAATCACTTAAGCACTGTAAAAATTCAAATATATAGATCCCATTTATTTATTCACTTAAAGAAATCGATAAATAGTTTGTATGTGAAGGTTTATGGAAGAGAAATATTTCATACTAAAATACTCTGAAAATGAAGTAGAAATTATATTTGACTGTCT
>OX_Smed_1.0.04425
TAATTTGTTTCCTAAAGATTTGTTTAAAAAGTTACTTTTTTTAAAATTAATTACAATTTCCACAGATGCAGGGAATTAAATGTGTTGTAGTTGGCGATGGAGCAGTTGGTAAAACTTGTTTGTTGATAAGTTATACTACGAGTGCATTTCCGGGAGAATATATTCCAACAGTATTTGATAACTATTCAGCCAATATTATGGTTGATAACAAACCGGTGAATTTAGGATTATGGGATACAGCAGGTCAGGAGGATTATGATAGATTGAGGCCTTTGTCCTATCCACAAACCGACGTGTTTATTATTTGTTTTTCATTAGTAAATCCATCATCCTACGAGAATGTGAGGGCCAAATGGTATCCAGAGGTAAACAATCATTGCCCTAATACACCAATTATTTTAGTTGGCACTAAATTGGATTTGCGGGATGAATCACAAACCAATAAAACTGGAGGCCACATTTCATACCCTCAGGGCCTTATTCTTATGAAGGAAATCGGAGCAAAAAAGTATTTAGAATGTTCCGCATTGACACAAACTGGATTAAAAACAGTTTTTGATGAATCAATCAGGGTAGTGTTATGCCCGAAACAGAAGCAGAATAAAAAGAGATGTTCTATTCTGTAAAAATTAGTTTTGTCTACACTTTTTGACAATGGAATCGATAAAATTTATTTGATATAATTACAGCATACAATCTTTTTATTATTATTAGTATTATTATTTATTATTATTAATATTAATTATTATTATTTTTATTGATTATTATTTATCCATAATTGTGATTGATTTGATTCGTTATTATTATATTTTTACCGAAAATCTATACTTACCAGAAATTTTTGTTGCTCAATAATTTCTTGTTTATTTCGCCTCCTTTATCTGATCCCCTCCTCCGGCCCCACTATTGATCAGATATTGATTTAATCTGTTAATAAAATCAATAAATGTTAGAAATTTTTCAAATTTTGATGTATTTTTTAATTTGGTTTATTGAATATAATAGGTTTTTTGGATTTATCGAAGAACCTACTGTTAGATGTGAAATATTACGGTTGTAATCGATTAATATTTATAATTGATTATATATATATGATTGGTTATTAATTGTAATTGTGGATAAAATTTATTGTCCTAAATATTATTTATTGATTTTGATTATTGCGTTTATTATTTCTTGTGATAATTATTATTCATAATTGTTATGATAGTTTGAAAGTCATTGATAAGTCATTGAGTTTGCTGGGAACGCGTGGTTTGCAAATCACTTGCATATGATTTGATATTGCGATGCCAATAATTGATACAGATCACTATATTGTTATTTATGATTAATACTTTAATAATAACTAGTTGGCTGTTGGTGACTTATCAAATTTATTTGAATACTGAACTCAATGGCGGTCCTCAGCAATCTCTGGTACCAAATTTTTTTCCTTAGTAATCGAATTCGAAAACATTTGCATCTAATGAATTTATATGCCATCGAATTTTAAGTTAATTATGTCATGAAATTTTGATTAAATTNNANNAANANNANNNTTNAANAAANAAATCAATTAATGAAAGATAATCCATTGACTTGGTAATGTGACTGGAGACGTTTGATTTTAGCTCTTACAGCTTGAGGCGTTCGACGTTTGGAGAGGTAGGAATTAGAAAGCCTAGATCTCACTTCTCCAAGACCTGGACATAAACCACGGCGAAAATAATCTTCAAATAATTTTATAATCATCTGAACTTCTTCGGTATTAAAGCGACTAGATACTGTTACGACCGGATTGGAATTATGCAGTTCCCCTGAGGGGCAAGGTTTGACCAAATAACTGATGGTTGTATGTTCCCTGTCAATAAATTCATATAAGCCACTGTTAGTTGTTGTCGTGGGATTGAAAGTTAAACGGGAATTATTTTCCGTACCACTGCTACTGCTCTGAACAGCTTCTGATTCAAGAGTTATATCTCTTATCTGACTTTCATCTTGTATATCATTAATCCATTGTTGAACAAACTGCATTCTCTCACTTTCTAACAGACACGGAGGCAAACATGGTGAAAGACGTTCATTTTCTATGGAGCTTTTAACCATATTGGAAGGCATGTTGTAAAGATTTTCATTTTCCGCCATTCGTGGAATTTTAGCATCAAAAATCTGATTGATAAATCCATCTATAGATTTTCTCCCCTTTCTTGGTAAAAAAATGCATTTAGAATTGATATCTGTTGGAGGAGGAAAATTTTGATAAATCAAATATTGATGTTGTCTTGACATGAATAAAAATTTGATTATTTTGAAAGAGACTTATAGAAAATTAAGTCGACTTTCCAAACTTTGTTGGATTAAAAATAATGAAAATTTTAAATTTGATTTATTTACAGTGGAATTATTTCTTTGNNTCNAATNNANAAATCTAACAACGCAATCGATGACTTCCTCTCCATTTCACACGTGAATACAATATTCTTATGTAAGTTTTTGATAAAATGGAAAAACGGCTCTACGTGTTTCTGATTTTTAAATACAATAAAAATATCATCCACAATGAGTTTCTCAAATTGGAAAGAAGTAATTTTTCTTTCTAAACTATCTCAAAAGGAACCCATAGGTACTCCATCTATTTGTTGATTCCATTCATTATTGATAAAAAAATTGACATTTGAAGTAGCGAATTCTAGAAATTTACTAAATGACCTTCGATCCAAAATGTGATGTCTAAAAACATTTTCATTCCATTTTCATTTTCATTTGACGTTCTTGATACATAATTAATCTTAACAAGTTTTGAAGGTTTTAAAAAAACTATTAACTAATTATATTTTATAATACTAATCTGATACAATATTCAATTTTAATGAGTTTTATATTTTATATTGTTATTTGATATAAATGTCTAATACTGACCAAACACCCAAAATCATGTTAACATCTCTTAAAGCATCTCACATATCGAACAAGAACACTAACGAAATATCTGAACTTCTACATGTAAATTTACTAAGAGGGTTATCAAGTGTTGAAGCTAAACAACGGAAATTAGTTTATGGGCCAAATGATTTTGAACACGATAAAGAAGAACCGCTATGGTATAAATATGCATGCCAATTTAAAGAGCCCATGATTCTTTTGCTACTTTTATCAGCCTTTGTCAGTCTTTGTATGCGCCAGTTTGACGATGCTATCAGCATTACTGTTGCCATTATTATTGTCGTTACAGTAGCATTTATTCAAGAGTATCGTTCTGAAAAAGCTTTGGAAGCACTCAAACAACTTATGCCTCCTAAAACCCATTGTATTCGTGATGGCCAAACAATGGCAATAATGGCCACGGAATTAGTTCCCGGGGATGTTGTGATTCTCAATGTTGGAGATCGAATTCCTGCCGATCTTCGGTTATTTGAAACCGTGGATTTATACATTGATGAATCCAGTTTTACGGGTGAGACAGAACCAGTGGAAAAAACTGCGGAAATTTTATTTTCTCGAACTGAATTCGATTGTCATCAACCGACGCATCAAGTCACCAATGTGGCCTACATGGGAACTCTGGTACGCTGTGGATCCGGCAAGGGTGTCGTGGTTGGCACTGGGAAAAATTCTGAATTCGGTGAAATATTTAAAATGATGCAATCAGAGGAACCTCCGAAAACTCCTTTACAAAAGAGTATGGACATTCTTGGCAAGCAATTGTCACTTTATTCGTTCGGTATCATCGGGTTGATTGTTATAATTGGTTTGTTACAAGGCAGGCAATTGATGGCACTGTTCACTATTGGAGTGAGTTTGGCAGTAGCTGCAATACCAGAAGGACTGCCAATTGTGGTCACAGTGACGTTGGCAATCGGGCAATTTAGAATGGCTAAAAGAAATGCCATTGTTAAAAAGTTACCGGCTGTTGAAACACTTGGTTGTGTAAATGTTATTTGTTCTGATAAAACTGGTACTCTTACAAAAAATGAGATGACAATCACCAACATTATTTCATCAGCGGGAGAAAACGCGTTTGCGACTGGAGTCGGGTACGCCCCAGATGGGGAGGTGAAAATTGAAACACCGAATGGTTTGCGACTATTCAGTTACAATGATGATTTGATTATAAGGAAAATAATTGAGATTGGTTGTTTATGCAACAATGCATCGATAACCAGCGGTATACTCAGTGGACAGCCTACAGAAGGCGCTTTTATTACTTTAGGAAACAAAGTTAAACTCAATGATCTCAATCTTTACTATACAAGACTTAAAGAGTGGCCATTTTCTTCGGAAACTAAAATGATGATGGTTAAATATCAAACTAAAGCAACAGAAGATGACATCTATTTTGTGAAAGGTGCCGTTGAAAGGGTTTTGAGCAGTTGTACCCATTACTATACATTCGCAGGTCCTCAAATATTGACGGATGCAAAGATTTCACAGATCAAACAAGAAGTTGGTTTCCTAGGAAGCAGTGGAATGAGGGTTATTGGGTTAGCTGAAGGGTGGGATCCAAATCAAATGGTTTTTTGTGGTGTTGTCGGTATTATTGATCCGCCGAAACATCGAGTTGAAGAGTCCGTGGCTATCGTTCAGCAGTCAGGAGTCAAAGTTGTAATGATAACTGGAGATGCTATGGAGACTGCTTGTTCAATTGCTTCGAAACTTGGAATTTTTCGACCGGGTCTTGACCATTGCATGAGCGGGGATGAATTGGATCTCGTGGCATCAAATTTAATGTCTGAAGAATTGGACCGAGTCACCGTTTTTTATCGGACATCTCCTAAGCATAAATCTGTTATTGTAAAAGTTTATCAATCGAGAAAACAGATAGTTGCAATGACAGGCGATGGAGTCAACGATGCAATAGCTTTGAAATCAGCTGATATTGGGATAGCAATGGGTTTGCAGGGAACCGACGTTTGCAAAGAGGCTGCTGGTATTGTTCTCACTGATGACAATTTCGGAACAATCGTTGATGCCATGGAAGAAGGGAAAGCCATTTTTCACAATATCAGAAATTTTGTCAGATTCCAATTGAGCACATCAATTGCTGCACTCTCGTTGATTACATTTTCCACTTTATTCCAATGGCCGAATCCGTTAAATCCCATGCAAATATTATGGATCAATATCCTAATGGACGGCCCTCCGGCACAGAGTTTAGGAGTGGAACCCGCTGATCCTGATATTATCAAACAGCCGCCACGCAAGGTTGCTGAATCTATATTAAATAGACGACTAATCATAAATGTGGTATTGTCAGCGACTTGCATTGTCATTGGTACTTTGTGGATATTCAATAGGGAAATGAGTGACAACAAAGTCACACCAAGAGACACTACCATGACATTTACATGCTTCGTTCTGTTTGACATGTTTAATGCTCTTAGCTGTCGATCTCAGAAAAAATCCATTTTTACAATTGGGTTTACAACAAATAAAATTTTTATAATATCTGTTGGATTGTCTCTCGTCGGGCAAATATTGGTGATATATTGTCCTCCTTTACAATTTATTTTTCAGACTGAAGCACTCTATATTTCAGATTTGTTATTACTGATCGCAATCGCTTCATCTGTGTTTGTTGTATCTGAAATTAAAAAGTGTATTGAAAGAAATCATTTTTATCAAGTAAATATACTTTTGCGGTATCTTTTACGTAATCATTCCCAGAAAAAGAAAACGACATCAGATGAATATGTATGAGACCATTTATTTTAATAAATTGTTCAAATATTTTTGTTT
>OX_Smed_1.0.04453
TATTCAATCTGAGGTTAGATTTTAAATATGTCATTCAATGAAGAATTCGATACACCAAAATCAGATGACTCTAAAATGCAACAATTTATAGAATCTGAGCAACAAAAAGCTCAAATACTTGAGCAAGTTTCTCAACTTACCAGCACGTGTTGGTCAAGATGTATGTCTACACCCAGTAATAAGCTCGATGATCGCACTTCTAATTGTATTGTCAATTGTGTAGATCGATTTATTGATCTCAATGTAGTTATTGCTCAAAAGTTCCAAGAAAGTTTACAGAAGTCATTTCATCAGTAAATAATATATTAGGTCATAGTTTATTGAATTTTTCAATATTTTGGAATATATAAAATTTATTTTTTCGAATATTTAGAAGTTTTTTGTTATCCGTATTTTGTTTATATTTTTATTTTATTTGTATTAAACTATCAAATTGAGAATTGTGGGACTTTAAACTTTAAAAAATAAGTCATTTTTTCGTTTTATATTGTTTGTTTTCAATATGATATAATTAATTGCTAGGTAAATATGAAATTGAACTATGATTTATTAGCTATATCCCAATACATTTATCTGATGTT
>OX_Smed_1.0.04467
GAAATTTCAGCTAAATATTGATTTCTAGCTTTGAATATATAGAATGAGAATATGTTTAAAAAATTTAAAATAAATTCTCCAAACTCATTTACCGTTGGGGTATTTGGAGCGAACGGAAACGTCGGTCGAGCAACGGTGACGGCTTTATCTTATTATTTTTCATCGACAATAAGTATTCGTGCAATTGTGAGAAATCCATCAAATGCTAAAGATCTTATCAACATCAAAGGTGTTCACGTTGTTCAAGGGGAAATCGGAATGAATAATTGTGCTCAATCACTTAAAGGTTGCACTTGTGTCTTCATAATTCCTCCTCCAGTTGAAGATCGAATTGAAAGAACAAAAATCACTCTTGACCTGGCTAAAGATTGCAAAATCAAACACATTGTAACAATCAGTGTGACAGTTGTCAACAATTCCACCACTCAATTTGGGAAAGAATTTTCTGAACTCGAGAGTTACATTAAAGGTCTCGGAATATCTTTCACTATTTTGCGGATACCAATTTTTGCCGATAATTTTTGGATTGTTAAAAATACTTTCCCTAAAATTAGATTGCCATTAGATAAAGATAAATCTTTCACGCCAGTTGTCATTGCCGATATTGGAGTCGCTGCCTGCTTCGTTATGGCTCAGAACAGTCAACATGTGAATAAGTGCTACTCTATTACTAGTGACAGAATTAACATTGAAACTCTTGTCCAATATTTTACCGAGATCCTTCAAATGAAAATCGAATATGAAAAAATCGGCTTTGAAGAGTCAAAAGAATTTATGCTTAAATATGGAATGGAACCTTGGCAAATCACAGGAACAGCGGAATTGTCGAAGCTTATAAATGAAGGAAATGAAGCCCTTGACATAAGCAGTAACGATTTCACACTTATTACCACTCAGCAGCCAACTAAAATTAAAGATTGGATTCTAAGTGTTAAAGAATATTTTTTATCTTGAGATAATTTCCAACCTTAAAAATAACAGCAAATAAGCCTTATGAAAATCCTTTTGGAGCCTTTGAAATCCTTTAATTAATGATTTTAACTTTTGTATTTAACATTTTTTTCAATTTATCATTTTAATTAGAAAAAAAAAAAAAAAAAATG
>OX_Smed_1.0.04489
TACCATAGAAGGAATTAAAAGAATTTGAGTAAGAGCTCATATTCCATGGATAAATATGAGAAAATTGGCCAAATCGGAGAAGGAGCTTATGGAGTCGTGTACAAGTGCCGCAATAGAGAAACCGGAGAATTGGTTGCAATTAAAAAGTTCACAGAATCTGAAGACGACCCAGTTATTCATAAAATTGCAATGCGTGAAATTCGTTCTTTAAAACAACTGAAACATGAAAATTTGGTCAATCTAATAGAAGTGTTCAAAAGGAAACGGCGACTTCATCTTGTATTTCAATACATTGATCATACATTGTTAAATGAACTTGAACAAAAGCCAAACGGATTAGATCGAGAGCGGATTTGCAAGATCACGAGTCAGTTACTGCTAGCCATCAGATTTTGTCATCAGCACAATTGCATTCATCGAGATGTAAAGCCAGAAAATATTTTGGTTACTAAATCGGGGCAAGTTAAGCTTTGTGATTTCGGATTCGCTCGAATATTGAGTCCAGGCGATGAATACACTGATTATGTAGCTACAAGATGGTACAGGGCTCCAGAACTTTTGGTAGGTGATACTCAATACGGTCCCCCAGTAGACGTTTGGGCTATTGGTTGCGTTTTTGCTGAAATGCTTAGAGGTCAGCCACTTTGGCCAGGAATGTCAGATTTAGATCAGATATACCTAATTATCAAAACCCTTGGTGATTTGTTACCGAGATTTAAAGAAATATTTCAAAACAATTCTTTTTTCCGGGGTATCAGTTTACCGGAATCAAAAACTCAGGAGCCCCTCGAAGATAAATTTACATCAATTCGACCTCTTTTGTCTTCAAAAGAAATCAGTTTCATGCAGAAATGCTTTCAAATGGAACCACAGGATCGATACACGTGCGATCAGCTGTTAAAACATGAATACTTTGATTCTTTTCCGGATTTGGAAGATGAGTCACAGGCTACGGAGCGACCGAATAGAGCCGATAAACAAAATCGTCGGAGAGATAAATTAGTAGCTCCAAAAGACAGACGAGTTGATCCGTCAGTCAAATCAAAAATAATTACAGGAGGTGTCTTTGGGCACGGTCTTTACCCGCCGTATTATTTGCCACTACTGAATCATAATCACAACATTAATCCTCCATCTCCAGCTCCCTATTCAAAAATGGGGGTTTATAAACCTCATAAATCTACACATTTTCCTAATATTTAATTTGTAACAATTTATTTTTATTATTATTATTATTATTTCATCTGTATGTGGCTAAATTTTTCTGTTTATTTATTTGGAATGGTAGAAAGTAAGCCTCTGTAATCTTTGGAGACATTTTGATACATTTATATATATTATACATATATTATATATTTCTAATCGGTAATGATTTGAAAGAGAACTCTGTATTTATTGGCGAACGTGAACGGACGAATTTTAGCGAGTTTTACTGGAATGACACAATGGAGATTCTGTCAATTGGGAGATCATAATTTGTAGAGAAATATCTTTTGATAAATTATTTAGTTATTTTCGTATCCTTTTTGTAAATCTGGTAGTATGATGAGAAATTATATATAAATATATTGATAAAGTGCACTAATTTTTCTATGCACTCTTTTATCTTTATTTCTTTTCAAAAATTTATGTATCATGTCATTAG
>OX_Smed_1.0.04505
CAGCAATGGGGTTTGCCAATAATTTGAATCCAAATTATCAGTTTTTGATGAGATTGAGTGAATTGTCAAGTAAAATCCAGCCATCAAATCAAAGTCTTGGTTTCGGCTCGGTTCCCCATAATAATTTCCTTCAACCAACCCTCCCGAATATAACCCAGACATTGCCATCAGCAGCTAATGGAAATGACTTAATGAGTAACTTCAAAACTTCAATTGGCTTCAATATGCACAATTGTTATCTTGCGGATCATTAAACAATCTAGATCCAACCAGCTCATGGAATCCTAGCAACAACGGAGATCAAATGTGGAAAGCCATTCAAAGTTTATAACTCAGATCTTTACAATCCGATGGGAGCAACCTCGATTAATGCAAATCACAATTTTCAGTCACCGTTAAATAATCTCAATATGCCTCAGTTTTTTCATTGTGAATCTCAAGAAAGTTTTAACGATGTCCTTGCAAAACTGGGACATGGTTTAAATGCTTCCAAGAGAAGGGAAGAAGTGAGAATTCCCGATCTGTTGAGGGATCCTGTAATTCAGTCAGCAATGAACAATCGAATTGGTGAAGTTAGCAATGACCGCTTATCCAACACTGGCAATTCATTTGATGCAAATCAAACAGATATGCTTCGTGACATTCCTTTAAGTTTACAAAATTCCTTCTATTCAAAATCTCAGAGCAAAGAATTTTCTCGAAATTCATCCCCGGTATACAGTCGTAGTAATTCGTCTAATCCAGGTCGAGGTAGAGGTCGACCACCTAAATCTCTAGGATCAAGATCTAGTCTGTCATTTCCTGAAGCAAAGAATGAATCCCTAAATTATCTTAATGTATTCGAAAAACCTTACCAAGCGTCTGGATCAACGCCAATAACTAGCTGTTATTTACTCGGAGAATCTACATCTCGTTCATCACCTTCTTCCAACATCAGTGTTGCAAAATCTAGTATTCCAGTCACCTCACATGTATCGAGTAAACTAGTCATACCTCCAACAATTACATCAATGCCTAGAGGCAAAATATCACCAGAAGTCCAAGATGATTGCAAAGTGTACAATACCAATACACCAACAAAAAAAGTGAAAGAGGAACTTATTCCAAAATTTAATCCAAAGAAATCAACGTCGTCGACAAGTAGTATTGAAGGAACAATTGATGACGTTTTGAAAAGTTTTCAAAACCCGAGCATAATGCCAACCAATTCCACATCTCCCCTATCAAATTGTGCATTGAAACCATCAACGTATGACATTATGTATCCCGAAGATTTGACAAATGGGAAAAAATGGATGTCTAAAAATCAAGCAACTATGGAAGGTAACAAACGAGATCGGATTGCTGAGCCAATATTACCCAATTATCAAAAGCCTCTAAAAAATGGATGGAAAAAAGAGAAACATATCTTAAATCACTTAACGAATTGGTCGGTGATGTTATTTATGAAACTCCATCTGGTACAAAGGTTAATGGAATACCACAATTACGAGAAGTAATCTCCCGAGAGAAAATATCAAATGTGTCTACAGAAAATTTTTCATTTGAAATTTATTTGAAATTTCTTTACAATTAGGAGACTATTTAAAGCCCAGTTTTGATCACATTTTGGGATTCGAGAAATTATCAATAGAGGAAGTTGATTTAATCTTNNNNNNNNNNNNNNNNNNNNNNNATTTAAACAACAATATCGAGGATAACATTCTTGTAAGTTCTGACCAATGTCAATATTTGCAAATGGAGAATGATTTCCAGAGCAACAGCTTTAGTAATCGTTCGAACAAACTACTTAATAACCACAAAAAAATCGACGGAAAACCTTTGAAACCATCGATAAAGACAGACAAATACAAACACAAGAAAGTGGAACAGAAGTTGATTGAGGCACACATATCAAAAGAATTGAAGAAACCTGTGGAAGATCTAAGATTGTTAAATAGCCAGACATTGCCCACTTTTGAATATATCGAAGGAAATAAGCTATCAAAATCTGCATTTAACCACTGTTTAGTGGTCTCAGAATTCCTCTATTCATTCTCCGATGTGCTGGGAATAGATTTAGACACGATTCCAACAATGCAAGATTATCAAATGGCGTTTGTTAACAGAGATCCGGAAAGTTTGCATACAATTTGCTGGCTTTTGATGGAGCTCCTCAAATTTGCTGTTTGTGATCCAGGAATAACTAATACCAAACTAATAACTCAAGTGATTGGAGTAAAATTTTCTGAGTTGGAAGTCAATCTCAATACGTTATCAGGAGTTCTTCGAGCTTTTATTCTAGCAAGAGCAGTCGGTAATGAATCAGAAATGGAGGCTTGGCTGATTAATATTAATACGGAATATAAAGATTTATCAGAAGACAAACAAGCTGAATTACTTGGATTTGTGATCAACGAAATGCTTACCAGTCGTCGACTTATTTCTAGTGAAGTCGACAAAATCTTAGAACAGCAATCAATAATCAGAAGAGACAAGTGGATTCTTGATGGGAAATTAAGGAGATTAAAGCTTTTTCAAAGTCGAAAATTGTATTGTGCAAATGGTACGATCACGAACAACATTAACAGCATCAGCAACAATAATTTATCCGCTAGCAATATAACGGATTCCCAAATAATTCCAGATCCTGACTGCAATATATCTGTAGCGGACGGTTGATTCCGATTTGGATAGTGTCGACTCCAATGAGAACATGACAAATAGCCAACTAAATTGGTCCGGTGAAGAGGACGAAACTGCTTCATCTTCATCTTTAGATGATTTGGAAAAACGCATTGAAAGACTGACTGACTAATCAAGTTCTTCAGAAAAAGAATGATCTCAATCAATGCGATCATAAATTGCGAGGAATACACTTGGGTCAAGATCGATATCATAGAAACTTCTATCTTTTAAAGCATCTTGGAGGCATATTTATCGAGCCGGCACCGAGCTCACTCGAAATGAGCATTGATCCCGATTATATCTTAAAGGCAATTAATCAGTCTCAAAATGAAAAACTGATCAAACATGAGAATTTCGAGGATAATAAAGATGTAATTCAGCATTCATTCTCCATTCAACCGATTTCAAATATATCTAGTGAAAAATCGAGAAAAACCGACCGACTTGAAAATCGAATTGTTTACACCTGCCGATTCTGGAAATGTATTCTATCAAATTGAACCGTTGGATCTTAGAAAATCTTCGAAATCGTGTGATTTAAAGCTGGAAATCAAAAACGAATTAACTGCTTGTCATGCCAATGTCAGTGAGAATGGAAAAGGGAAAACTCCAAAAATCGAATGGGATCTCAATGTCATCAATAATGCAACAGTTCTTTATGCTAATCGTGCAAGACTTATTTATCCGGAAATTGAATTCGAACAGTTAAAAAATTATTATCGTCAACAAATTGAAGATTATCTTAGAGATTGCAATCAAAGCAATGCCATGGAGCATTTGAAATCATGGATTGACTTTTATCAGCTGGTGTTAAAGACCGATCAGCTCAATGGAGAGACAAACAATTACATAAATATACAANNNNNNNNNNNNNNNNNNNNNNNNNNNNNNNNNNNNNNNNNNNNNNNNNNNNNNNNNNNNNNNNNNNNNNNNNNNNNNNNNNNNNNNNNNNNNNNNNNNNNNNNNNNNNNNNNNNNNNNNNNNNNNNNNNNNNNNNNNNNNNNNNNNNNNNNNNNNNNNNNNNNNNNNNNNNNNNNNNNNNNNNNNNNNNNNNNNNNNNNNNNNNNNNNNNNNNNACAAACTAATTGTCAATTGTTTTAGATTTAATTATTCATCAGCTTTTAACTATGACTGTCATAGAAATTCTACAAAATTGAGAGTAACATCAAAAAGAGGTAAAGGGCGAGGTAGTAGTCATAATCAAATCGGAGCAAAAATAAGCTTAGCGCAGTCGTTAATAAATGATATTAAATCTGAACCCGGAGAACAGCATAGTAAATATCTATCAGAAATAACTGCTTTGGAGAAAGTAGAGGATCTTATATCAATGGTTGTGACTGCCAGCTTACACAAAAAAGGCTGGAAGTTTCCTGAAAAAGCCGTCTTCGATGACACCATCAAAGTTATTCCATCAGACACATTAAAACGTTTTAATTTCGAGATGTATCCTCTTGATTTAGCCAAAGAGAGACTGCTGGAATTAGAAGATCAATTAGAACGTCGTTATTTACTGCCACCACTAAATTGGGAATTCAAACCAAAAGTGTTGTCAACTACAAAAGAAAGCCACCTGAGGAAAACCCTCAATTACGTCGTGTCGTCTTCATGCGGTTTCGAAGACGGTGCAGAATCGACTTCGTCGTTTATCGACGATACAAGGTCAATTAATACAGATCAATCACCGTCCGCTCAAATGTCACAAGATACAGATAATAAGAAATCATCGACATTGGCATCAAAATTGGAATCTGTCAATTCGTCTGTGACACCTCCAGAATTAGCAGATTGGAGGAAATCCATTCTTGAGGCAAATAATGACAAACAACTTTTGGCTTGCATGAGAACCCTTACAAATGCCATAGCTTGGGACAAATCCATTATGAAAGTGCTCTGTCAAATTTGTCGAAAAGACTGCAATGAAGCTCAACTTTTGTTATGTGATTCATGTGACCAAGGATATCATACTTATTGCTTCCGTCCCCCGTTGTCTGGTATTCCTGAAGGTCAGTGGTTTTGTCATGACTGTGTTTCGAAGGCTACTGATCAGAAACTTTGCTATGTGTGCGGTCAACCAAAAACCGCTCGAACCACAGTATGTATGGTATGCAAACGTATGTTGCATGCAATTTGTGCTAAGCCAACTATGACTCGGGTTCCTCGAAAGTGGACTTGTCACAACTGTTCCGGTCGAATGAGCAAGGACGTTTCTTCGGAAAATGATACAAATTTACTTCCATCTTTAACAGTTAGTCTAAGCAATTGTTCGGAACTTTCTGTCAGTTGTCCGAATTCCAATAGTAGTACCACTACTTCCGATTTTAATGCAGCTTATTCGAGCGTCAAACAGTCACTTTGTAGCAATATCGCATTCAGCAATATTCTGTATAAAAAGCGATCTTGCAAAAGGGTATTGGACTCTCAAAATGCCGGTGCTATTAATAAGAAACGCATCAAGCGAATCAGTACTGACACCAAGTCTAACAAATCAATCTCATCTGATTGTTCTAAAAGTAAGAATGACTGGCAGTTCAAAGAATCCTCGTCAGGAAAAGAGGAGAAATCTCCATCGATGGACGCAGTTGAAATTGAAATTATTAAGACTTTATTAACAAATCATTCATCAGTCCCTTCCAATTCTACCCTTTCTGAAACAGAATTTGAAAATTGCCGTAAATTTCTCTTGGAAATTTTAGACCTTAATTTAGTATATCCGTTTCTAAGACCAGTCGATGTAAAGAAAGTGCCAATTTACAAAAAGGTTATTAAAACTCCAATGGACTTCAGCACTTTGGCCAGAAAGTTATCAGATTTTGTATATAAAAGCACGAATGAATTTCTCAATGATTTGCGATTAATTTTCAACAATTGCGAACAATTCAATGAAGATGATTCGGATATTGGCAAGGCCGGTCATGCTCTTAGAGCTTTCTTTGAGAAGCATTGGATGTCTTCGAGTAAAGAGCAGGAGAATATTGGTGAAATGAATCAGAAAAATTTTGTTAGAATATAAATAACGGGGATTACTTTCTGAAGATTTGATCTCGTTTTGATGCTGAACAATCATTCCCTATTTATTTAGGAAATAATAATAAGTTATAAATATATATATCTATGCTCCGTTTGGTGACGAAATTGACTGATTGTAATCTGTAAATATTTTGATGTATGAATATATGATGTTCATTTGAAAAGATCGGAAGAGC
>OX_Smed_1.0.04516
TTTTTATTTAAATAAGATTTATTTTATAATTAAATACAATTTTGTGAATTTTTCTTTCAAACAAAATGTCCAGCATTCAAACTCTTTTTGCAAGCTTTGACTTGGTCCAAACATGTATGAGAGCAAGCTGGATCATTGGTACATTTTTCATTGCACCTGAAGCCATCAAGTTCACAGTTTTTGATATCTTCATATGTCACACTGAACGCTCCATTGATTATGACAATTATTGAGAAAATAAAGATCAACTTATTCATTTTCATTGTCACATGCAA
>OX_Smed_1.0.04537
AAAAATGCAAAGGAAAGAGATTAATAGAATAACAATTCCATTTCTAGTAGAATTTTGCTGTTCGTTCTCTCTACTGATCAATCAATATCATTCATAGCAAAACAAAAGCAAATTTCACTTTTACATTTATCGAATTGCATATCAAACCGACAAACATGACAGATAAAAAAACTCAAAATTCGGAACCCGAATCAATCGAGGAAGACCATTTCAATTCCCAAACGATTAGCATAAAAGTTCAAAAGAAATTAGCCAGCAAATTATCCACAAAAAAGCTTGTCAAATTCTTCATCGATGAAACATCAGCCCGAGTTTTCAACAATCTCAATTTGCTTCTCCGAGCATTTTGCGGCTCGAAAAAAGAAGCAAACAAACTGATGAAAACCGTTGTGAAAATCAACGCGAAACTCGCAATCCTTTTCATCAACGGAGTTTTATCAAATAGTGATATAGAAATATTGGCGAAATCCCGAAACGCGTTCGCAAAAGTTGCTCAAATTTGTTTGAATATCCATCGGAAGAAGTATCGGGAAACGGTCAATTTGGATCCACTGATCGAACAATTCGGCCAGTGCCACAATTCAATAATGGTGATTGCAAAGAATTATCTGACGGAAAAATCCCAACAAAAAATCACAACATGCACGAACTTTTTCTGCGACAAAGAATTCCTACTGACAGTTTTCAGTGATCAGGAACCCTACAATGGTTTCATGGAGAAGATTTGTGAAGATATTCAAGAATTAATAGACCGAGGAATGCTGTAATTTTGTTTAACTTTCATCTTGCGGTAAAAGTTTGGTGATTCTTTGTGAAATTTTCGTCTCGGTTATAGATGATCCATTTAGTGAACATGTTTGCACTTCATAGTGATTGATCTAGATCATTATTTTCGCATTAGTTTATGTAATATTTTTTCTAAATTTTTTCTCTATCACATTTTCCATTCATTTGGTAATATTTATCTATTAGATTGAGATAAAATTGATTTCAAATAAAAAAAACATAAAATTTTATTTGTTGTTTTCATTTTGTCATTAAAAATAGTTTC
>OX_Smed_1.0.04541
TATTAATACAAATACATTATTTTTTCAATATCGTTATGACGTTGGATATGATGGAATATTAGGAATTTTGCAAAATAATTTAGGAGCAAACAAAATAAAAAATCTTGCAATTGTCCTCTACAGTACTCCGTTTGCAGTTTATATTTGCTCAAATGATGGAAAGGTTCAACAATTCAGTGGTGAATTTCTTGGTCACTCATTGTTACAAATAAATTTCTTTAAAAAATTAAATTCATTTTTCGATTTAAATCGTGAAAATGAATGCAGAATTGATTTTCTAAACTGTAATATTTTCAATATGGCAGAGATCACAGAAATTACCGCGGAATTAAAAAAGATTTTATTGGTTGAATGTTCCATATCAAAAGATCTATGGGGCAGCGACATTATTATCGAACATGAAAGTCATCCTAGCAAAATTGCAGCTNNNNNNNNNNNNNNNNNNNNNNNNNNNNNNNNNNNNNNNNNNNNNNNAGACAATTAACGGATTTGAAAAAATTCGTACTGTAGGAAAAGGCGCTTACGGAACTGCGGTTCTTTATCGTAAGAAAGATGACGATTCATTGGTAATTTTGAAAGAAATAAATATGCATGACCTCAGTGCTACTGAAAGGCAATTGGCAATGAATGAGGTGAAGGTTTTGTCCCAACTTGACCATCCGAATATTGTGGCTTATTTTGATAGCTTTGAAGAAGATGGAGTTTTGATGATAGAAATGGAATATGCAGACAATGGAACTCTCGCTCAATTTTTATCCAACCAAGAAAAGCCTTTGGAAGAAAAAAAAAATTCTAGAAATGTTTTTTCAAATCGTTTCAGCCATTCACTATATCCATGAGCACAAAATTCTTCACAGAGACCTGAAAACTGTTAACATATTTTTGACAAAGGAAGAAATCATTAAAATCGGGGATTTCGGAATATCGAAAATGCTGTCGACAACACACGAAGGAGCAAACAGCGTCATCGGGACGACTCCTTATTATATCAGTCCGGAAATGTGTCAAGGAAAGTTATACAATGAGAAATCAGACGTTTGGGCTCTCGGGTGTATTCTTTATGAAATGACGTGTCTACACAAAACATTTGAAGGCTCGAATCTACCAGCTCTTGTCAATAAAATATTAAAGGGTCAATTTGAACCAGTAAAAGGCAGCTATTCTGATGAATTAAAGGAACTGATATCATCACTGCTAGAGAAAAATCCCGACGACAGATTATCAACAGAAGTGATTTTGCATCACAAACTACCCATGATGATGAAAACTTTCCACACTGACAGCTCTGACAACGTGGATACGGCAAAGCCGCAGACCAGATCCGTTGTTTATGTTATGGATATCAATACGTTAAATCTCTCTCCGGCTCCGGTTAGATTGCCTTCAAAAATTAGAATAAAGCAGATATGTAGTGGGGAAAATCATACAATTGTCTTGACCACAGACAGGACAGTTTTTACCTGGGGTAGCAATGAATTCGGCCAGCTAGGACATGGGGATTTGGTTGACAGGAAAAAACCGGAATTGGTTTCAAGTCTCACCCAGAAGTCATTAATCAGAATAGCTTGTGGAAATGATTTTTCAATTTTCGGACCGGAAAACGGAATAATCATGACGTGCGGCAGTGGGATTAGTGGNNNNNNNNNNNNNNNNNNNNNNNNNNNNNNNNNNNNNNNNNNNNNNNNNNNNNNNNNNNNNNNNNNNNNNNNNNNNNNNNNNNNNNNNNNNNNNNNNNNNNNNNNNNNNNNNNNNNNNNNNNNNNNNNNNNNNNNNNNNNNNNNNNNNNNNNNNNNNNNNNNNNNNNNNNNNNNNNNNNNNNNNNNNNNNNNNNNNNNNNNNNNNNNNNNNNNNNNNNNNNNNNNNNNNNNNNNNNNNNNNNNNNNNNNNNNNNNNNNNNNNNNNNNNNNNNNNNNNNNNNNNNNNNNNNNNNNNNNNNNNNNNNNNNNNNNNNNNNNNNNNNNNNNNNNNNNNNNNNNNNNNNNNNNNNNNNNNNNNNNNNNNNNNNNNNNNNNNNNNNNNNNNNNNNNNNNNNNNNNNNNNNNNNNNNNNNNNNNNNNNNNNNNNNNNNNNNNNNNNNNNNNNNNNNNTAAGGAAAATTGTTTAATTTTTTTCATCAGTTAAACATGAAATCATTCATTGTCTTATTCGCTTTGGTAGTCATTGTAATGTGTGACGAAGAATGCGCTGATGTTGGAAGCGATTGTGCATCGAAAACCGCTGAAGAATGTGTTGCACCAGAAACATATGAAAAATGTGAGAAATCATGTCATTTGTGCGGAGATTGCGTCGATAGCAGACCGGATTGTGGATTTTTGAAAGAAAGAGGAGATTGTGACAAAATGTATGAAAAGATTTGCCGAAAAACCTGTGGAGTTTGTTAATAAATCAAATACATAAATCTCACAAAAAAAAAAAAAAAAAATGCGA
>OX_Smed_1.0.04544
GTTTTTTATTCATTCAAAATTGATCAACAATTGATCGCTATATTTGGCTATGTCAATTGTGCCAATACAGATCATTTCAGGGTGCTAATGAGGTATAACTTGGTCAACATATGAATTTTATATTAATTTTGACGTTGATTTTGTTGAGTATTTCCTTAATTTCGTCTGATTTCATAGGAGTTGGAGTTGTAAGAAATGGAAAGCAGTACGTAACGATCACCGGCGTCGAGTACAGTGCCGATTCTCAAAGAAATATTTTAATAGGAACGGGGGACAAATGTGTTTTGTGTAAAATTGTGCCAGGAAAAAATAAAACGAATCCAACCTACAACTGTCTAGAGCCCATAAAGGTAATTTCTGCAAGTGGGAAAGTTATGTACAAATCACAATGTTGATGATAAATAATTAAATTTTATTTTAATACATATTTTATTTTGGAAAAAAAAAAAAAAAAAATGCGA
>OX_Smed_1.0.04547
GACGTTACCTGGCAACCTGATGAATTGACTAATTTAGAAAAGTCTAAAAACATTCTTTGGAAAAGACTAAAACGACATTTTTTGCCTTATTCTTTTATAATGCATTTTGTGAGTGCCATATGTTTTCTAGTGCCTATACCTTTCCTAGAAGCACATCAGATCCATCATCCATCAAAAAGTTCTTAAACCAAATGAAATATGGCATAGTGATCTGGATTTTTTGTGGGATATCGACAGTTGGCATTCGGATTTCGATAACAACGGACGGTGGAGAACTACATGGTTAATGAAGCCTCATGAAGCCTCAGTATTTCAATCTCATATTTTGTCTGCTATGTTTAGTATTGAAATATCCTAATGTCTTTTGGGCATGTCACAAAGGATTTTCATTCACATTCTCCTTGCTATTGACCCTCATAAGTCTTCATGTAATCATTGACTATAGCACCACTTGTGTACTTATTAGAGTGGCATCTAACCCAGAGTTTGTGGCCGAGAAATTAAGGATCACTTTTTTGTCCCCGATATCTTTGATGCTGCTCTCGATATTAGGATCAAGCGTTTTTTATTACTAACATTTTGGTGCGTATTTGAGTTCGGATTTCATCAATTTCTCGATAATTTATCGCGTTATCGGCATCTAATGCTGATACAGTGCGACGGATCTCATGACGGAAGCAATATGTCTGACATAACGTGCTGTAAGCGAAAAGATCTTTATTTACGAGGCTATCTTCCACATTTCGGTGCTATCTTTGGATGTGCTATTGGATTCATTATGAAGACTCCTCTTTTTTATGCCAGTATTAGTGTTATTTATCATCACACTAGTGATCCTTTAATGCTGTTAAATCTACTTTTGGCNNNNNNNNNNNNNNNNNNNNNNNNNNNNNNNNNNNNNGCAGTCCTATTCATATGTGCTTGGTTCATAGCTTGGTTCGGTTTCACCCTGAAACCGAATTGGAGATTCATTTTTCCAAGTTGTTCAAAAGCGATTTCCGATGTATCATCAACAACTATTGCAAACAGCATGACAGCAGGGGTACCCCAACCGAGTCTCCATTCAAGGGAGTTAGGTGGGAGAGCTGATCAACCTAATCAAGTCTATTCTTGCTATCATGGCATGAAGTCCAGATTAGTTATGGATGAAAGATTGAGGAATCCCGATTGTTACAGTGAAGAAAATGATTTATCAAATAATGCTGCAAATATAACAATTACGTCTATTTACAAAGTACTCTGAATCCGACTATAAATCACATTTTAATGTCAAATAATATGCCTCAACTCCAACCAGGAGAATCTCCACTTATGGTTTCCTTCGGAATACGGTATCAGAAAGTGAATCCTCCTATGATTCTGCATCAAATATAAGAAATCAAGTTTTGATTTCTGTGGATCCTTATCATGGTCGTTTTCAGTCCCTGAATTCCCGTACAGCTGGAGGTGTTCTCAAATATTCAGACAGTACTACTCGGTCATTTGTACCTGAATATATTTCCTTACAATCTGAAAGTATTTGTGGGACTACTTCAAAATTAGATAGCGGATCTTCCGGAGATACAAGTACTCTTCTAGCCGGTGAAAGTGAAACAACACTTAAATCAATTGTTGATACTCAACAACAGATGCACCAATCTGTTACTCTTAATCGACAAAATTCCAGTAAGAAAAGAATTTATGGTCAGAGAGTAACTTTTAAAGATGAGCAACTAACCGACACGGTAGACTGTAGTCCGAAGACTGTAGTCCGAACAATAGTGAACAAAGTTCTAACAATACTGCGTCAAGTGACAGCGGAATCGACAGTAATTCCAAACAACCAAGAAATATGCTTTCACAGATGAATTTAGCAGATCTCAACAGTGTTAGTGCAATAAAACGGTCCGGTGTAAACATTTACGATAATAGCATAAAATTTATTCCACCTTCAAATCAGTTAATAACTACAAATGGCAATTCATTTTTTGGATATTGTGACTCTTTGGAGAATCCTGATTCCAAATCAACCCTTCTATATTCGAGTTCACAAAATCCATCTATGGCAAATGAGCTCTCTGCAACCGGAAATGAGAGGCAAGCATTATCATATCTGTCAGAAAGTGACCAAGAACAGAGGCTTTGTAGTCAAGTTTGACATCAATTTCCAGTTCCAGTTTTAATGCCTTTATTAATATCTTTACCTTCCAAATTGGAAGAAATTTTAAATTACCGAATGAACTCAATGAATGTCATTTCACTGATTTGATTTTTATATAGTAATTGTTTATACATTATACATATCTTAGTATAAATATATATATAATATCGTAGTTCTATACAGAATATTCTTTCATTTTTTGTCATTTTACTTGTGCTATATGTGTGTGTAATGCTGTACTTGTAACATGATGATTCTTTTTCTCTAATTTTGTACTTTTATCGTGGAACTCACCGACACCTTCATATTCACTGGTGTCATCTTATCATGGAGGTTTTCCACATTTTATCNNNNNANANTTNANATANNCAANTGNANAANAATATTAAATTTGAAATTGAAAACTCAGAAGAATATTGGATTCCCCAATGTATTGGATTTAAATAAATACCCAACGATAAGGATTCTGGAAATTACTGGCTCTCAAGAAAATATTTATCTAGCAAAGATCAGCACTCCTACATTTTTAGAAAGCAAAAGTCAAAAATATGANAATGAAAGAAAATCCAGCTGACAAATTGAAACCAAGAACAATTTTAAATAACAAGTGATGTATATCAAAGTCCTATATCGAAGCAGAAACTACAATGTTGGCTNAGCAAAATGAATTTTAATTAGAAAAAACTGAAAAATACATTTCTTTTATCAACATCCCGTTACATCAAGATCATCTAAAAACTTCAGCTCAATCTTTAAATAACATCCGACTTAAAAATCTCACCAGAGCCGATCTTCCAACAATCAAGACAAG
>OX_Smed_1.0.04548
AAATATTTAGCGTAATATTTAAGATGGGATCCATACTGTGTTGCGATAAAAATTCTGATGAAGAATCTCAGCACATAGTTTCGAAACCACCTGAATATTCATGGGATCAAAAAAAGAAGCTTAATCCTAAAGATTATACTATAGAAAATTGCAATGACTCATGTACTGGTAGACTTCCTCGAACTATTAATGGCGAGCAATTCATTATTCAAAATTGTAAAAATGCGCGAATTTACTTGCTAGATCATATTGGTTCAATTACTGTGGATGACTGTACAGATTGTGATATTGTTATTGGACCGGTGAAGACAAGTATTTTTATCCGGGACTGCAATAAATGTAATTTTATGGTGGCTTGTCAACAGTTTCGAACTCGCGATTGTCGGAACTTAAATGTGTTTTTATCATGCACTTCGCAGCCCATTATCGAGGCAACCTCGAAATTCAAAGTTGGCTCATATCAGTTGTATTATCCGGATCTAGCAGAGCAATTTGAAAAAGCAAATTTGAGTCCTTTTAATTGCATTTGGTCAGATATTCATGACTTTTCACATGACTCAGAACAAGGATCAAATTTTTCATTTATTCATGAAGAAACAAAACCTTTTGATATTATCACTTCTCCAGCATCTGTACTAAATTCTAATGAAGCTAAAGAACACGGCGATTCAATTAATAATGACAATAATTTTGCAAATATTCTAATGAAAATGGAAATAACTGATTCTCGTAAGTTATCAGTGGTACCGTATACCCTTGGAAATCGCCGCAATATGTTAACGGATGGTGCTTGTCAAATTCCTTCTTTGGTTATATTATATAATAACCGTGGCGAGGAGAGGAAATTGGCCTATGACATATTACGATATGGGATTGAGAATTTCAAGAATATTCATCTTATTAAAACTCGAGAAAGTAAACTATCGTTGGAAACAATTCAGAGGTTATTTGAAGGTAATATCCCAGCCAACGAATTGGCAACACGAGGCCCTGTGATAAGCTTGGAGTATTGCGGACAAAATTCAATCATTGGTTGTATTACTGCGTTTAAACAAACACGATTGAATAACGAAGATCTTAATGAATTGATATATGTATCCCCCGATGTTAACACGACCCGGTCCCAAATAGAAATCCTCACCAACTTGACCAACATGTATATGAACACTGCGTAATATCTAATTTGATTGTAATTTCTGTTTATTGTTTGAATTTTATTAAATAAAGATTTCTGGAGTAAAAAAAAAAAAAAAAAATGCGA
>OX_Smed_1.0.04584
GAATGAGGCAATTTAATCTGAAATTAAATAAAAAAACTTTAACTACATAACATTTTATCAAACATTATTTTTTTTGTAATGAACAACGACAATGTGACCCGAGATATTTTCAATGCCCTTGATGTTGATAAAACAGGTTTTGTGATAAAACAGCATTTTATCAATCAAATGGCTGAATATCTTTCACAGACAGAAGTGTCTTGTACAGATTATACGCTAAACAAACTCAATCTAGTCAGCAGATATCCAGATATGATAGATTATGAAAATTTTAAAAGATTTTATGAAGATCTAATGGAATCAAAAAAGAGTTCTAAAAGTTCTATTGCCTTTTCTGTGTCTGACGAAGAAGCTGTTATTGATAATGATTCTGACTCTGATGTATATGAATCTGAATTAGGACCATGTGTGGATATCAATTCTTCTAGATCAACTTTACAAGGAAGCGTTATAAATCTTATCGACTTCCCAAACAAAAATAAACCATTTTCAACCAATTCTGTCGACAGGAGAAGGAGTATCGCCTCATATGTTCCTCTGCATGATACATTAATGAAGAAAAGATTTGATTACAGTTCACCAGCAGGCAGCTTACGAAGGCGAGGGTTTGAGAATCTAATTTCTGCTAGATCTTCTATACCAGCAAGTGGATATTCCTTATCAAATCAAGATGAAGGAAAGCATATCAACAATGAAGACTTTGATGAAGTTTCTTGCATGACTGATTCTGGAGTATCGGTGGCTACTGAAGAAGTTGATAAACTTTTTAACAGCTATAAATCACTTGTGGGAGAACTCACAGATTTAAAACTAAAACTTGAAGATAGTAATAATCGTTACCAAAAACAAAGAGATATTACAAGGTTGCACAATGAAAGAATAGTTATGTTAGAAGAACAAATTAGACAACTGGAAACTTCTCAGTCTGAAGAACTCAAAATTAAAAAAAAAGAATTAAGGGTTACAATGGAATCCCTACATCAGAAAAAAGAAATCGAACATGAAAAGCACAAATATAACGAAAAGTTGTTTCGACAAGATGTTATAAACAGATTAAATGCCCTTGAATCTGAGTACAACGCCTCAAGGACAGAATATGATCGAATGAAACACGAATGTGATATTTTAATGAAGGAGAAAGATGATCTAAGGAAAGAACTCAAAATTTCTAACAGAAAATGTCAAGAACTCGAAAACACCTTGCAGAATTATAAAGAAGCAGTTGGCAGTCAAATTGCAGATTTGCAGAGAGAAAGAGATAATGCAGAGACAATCAATAAAGAATTACGTGATAAAGTTCAAGAACTTCACAGTTCAAATAAATGTCAGAATCCCAATAATTGGACGTCATCGTCGAGTCTCAATTCTCCTGTCCAAAACAGACCTCAATCATGGGCTGGGCCTTTTAATTTCCTTGGGCATTCAAATTCCGTATCGAAAAATTCCTTGGACGGAGGTAGTGGGGTTTCCACGTCTCCTTCTTGCACGACAATTTCTCAACTAGAAAACATCGTCTATCGTTTGACAATGGAAAATCGGAACCTAGTAGAAAAAGTTACTCATTTAGAAGCTTTGGAGTTCTATCAGAGAAAGCGAATAAGTAATCCCAATCACCTCAGTGTTGCCGATGAAATGGACCATTTAAACGTATCAGATTTAAAAAACGAGCTGGCTTCAGAGCAGGAAATCGCAAAGCGACTCCAGCTCTATGTTATGAGTTTGACAAATCGCTTAATGATGGCGGGGTATATAGAGGCCTTCCGGCATGGGTGATACGAGAAGAAAGTATAGAAGAAGATGATATGCTTGATTGTGTCAGCGATATTTCATTAAATTCCGTTAGAAATAAATCAGATGTTGTAGATAATCATAAAAATTTTGTAGCAAGATGGCTTGATAAATTGAATGGCTGGCGTAGCATACCTAGAATTATTTTATTGTCATTTTTACAATATTTAAATCGGCACCGGCCGGTTTTTGATATTTATACAGATATTGTCTTATTAGGCTGTGCAATTTCTCTCATATCATATGATGATTTATTTACATTTTGTTAATTATCAACAAATTTGTTGTTTTATATTCACTATTATTTGTTGCATATTCAATGCCTGTTATTTTCTACTACTGCAAGATTTATTTATTTCATTAACCATTACAATTTTTACTAATGTTATTGCAATTAAATTTTGTATTGAATTTTATTAGATAATAGTTAGATTTATATAACTGAATATATCTCCATTTTCAAGGAAATTATTTTATGTTGAATTTTAAACATTTGACGAATTTCATGTTGAATGTAATTGAATAGTTATAACAAAAATAATTATATCTTATTTTCATAAAATAAAATTATATGATTCATA
>OX_Smed_1.0.04669
GATTTATATAATTGTGACAAATTATAAACAAAGTTATTGATTAAAGTTTTGTTTATGTCTGAAACGCAGAAAAAACTTCTGATTAAATGTGGAACCGTAATAAATCACGATTGCACATATGATGCCGATGTATTGATTGAAAATGGCAAAATTGTGAATATTGCAAAAAATATTGAAGATTCTTTAGCAGAATGCATAGATGCTACTGGTTGTTTTGTGCTTCCAGGAGGAGTAGATGCAGAAACAAATTTTGCGGCCAAAAGAGGTGGTATTGTAAGCCCCGAAAATTATTTCTCCGGCACCAAGGCAGCGATATATGGTGGAACTACCACTGTCGTTAACTGTCTTGAAATCATGAAGGATGAATCTTTAAAAGAGAAATACGAAATGGAGAAGGATATTATTTCCAAGGAAATCGTGTGCAATTTGGCTATTCAGTTGTGTTTGCCGGAAGTCAATGAAGCTATTAAATCAGAATTTAATGAATTATTACAATCGAAATCCGTCGTCCCATTGGTCAGGTTATCAACTGTTGACAAAGGTTGTCATTGTGTGAAAATTGATGATGAAGAATTGTATGATGCGTTGTGCTGGTGTCGAGATAATTCCGTGCTACCAACTGTACATGCTGAAAATGACAAAATGGTTGCAATTCTTGAGAAAGAATTGCTAGCTGATGGAGTAACTGGTCCTGAGGGTCACTATTTATCTAGGCCGGAAAAAGTTGAAGATGAAGCCGTTTTTCGTGTTTTGACTATAGCGGAAATGGTAAAATGCCCAATACACTTTGGTAAAGTCTACGCCAAATCGTCTCTTGATAAAATAATGGACTGGCAGAGGAAGAGTTCAAATACTATTATTTGCGGGACAAGCCTTGTGGCTCTCGTTCACAACGCAGAGAAATATCGAGATCCTAACTGGAAAGTAGCTGCATCATTCGTTACGATGCCAGCATTAAAAATGAATAAAACTACTGAATTTCAATGCACGGAGTTACTCGAAACCGTTGCGAGTAGAAAAATAAATCACGTTGCTTCTTCACATTTAGTTTTTGACATGAAGCATAAAGCTAGTGGTAGGAATGATTTCCGCTGCATAATTCCCGGAACTAATGGAGTTCAATATCGCATGAAAATTCTATGGGACAAAGCTGTGAAATCCGGTAGAATGGAACCGACATCATTTGTCAATTGCGTAAGCACAACTCCAGCGAAATTAGCGAATATTTACCCGCATAAAGGCACGATATCTATCGGATCTGATGCTGATATAATTGTTTGGAAGGGTGACAGTGTCTCACATAGCAATTTTGAGGCCGGGGATATCAACGTATTCGAGGACGTAATTTGCCATAGTGGTCCAAAATATGTGATTGTTAATGGAATTGTCGTTCTGGATCATGAAGGGAATTTCACTGCCTCTAAAGGCTCTGGTCAAATTGTTTCACCTTCACTTGAAACAATGAATTCTTATTTCCAAAAGCAATTGATAAATTACAAACTGTCACATGAAGTAGAGAAGAAAATCGCACGGGAACCCTATGACGGTCCGGTTATAGATCCAAGCGCTGATAACAAAGAAGAGAAGCATGTTCTCTATTCTCACATGGTTAATAATGATGTTTATAAACGAGGTGGACCAGCAGAGGATAAAAAAGAAGCATTGCCTCCTGGTCAACGGGTTATTAGAACTTCAGTGAAAACGGCTCAGCCCCCAGGAGGATCAGCGCAAGCAAGTTGGTGGGGATAATTGGCCTGGAGAACCCCTACTATTTATTATAAATTCAGTTCAAATGTTTACTTTTTATGTTTTATTTGTTTTATTTGTGCCATAGGATTTCAGACTATTCTCCTAGGAATGTATTTGTAATGTTCTGACAATAAATTTTTAATTTCTTTCAAAAAAAAAAAAAAAAAAA
>OX_Smed_1.0.04671
AAAAAAAAAAAAAAAAAAAAAAGAATTATGAAAACCCTGGTAAACAAAATTTATCAGGAAGGCAAAATTAGCGAGACTATAAAATCAAACATTAAAATCGCAAAGAAACCGCTTATTTAGAGAGTTTAGAAAGAGATTTTGACGAAAATTAACAGTAAATTCTATAGTTTACTTGTGAATTCAAGAGAAGTGAAANNNNNNNNNNNNNNNNNNNNNNNNNNNNNNNNNNNNNNNNNNNNNNNNNNNNNNNNCTGAAAATGAATAAAGATTTATTGGACCAGGTTTTGGAAGACCTAAAGGTTATTCAAAACGATGAAGATCATCGACAAAAAACATTTCTCAGTCCAAATTCTGCAGCTACTGTTTATTCATCGCTACTGTTTATTCATCGAATAACTCATTCAGGAATATCAGCGAACTCAATAGCACATCTGAGAGTGGATCTAAAATTAATTCAAAATTATCAAATGTTCCCCATTCATTGAAAATTTCGACCAACGAAAACCATGTTCAACCAAAATCATTAGATTCCAGTCTTTGGTCGGACAGTGGATACTCATCAGGTCATGATAGCAGTGGCCTGAATAAAGATAACACCAATATAAATGCACTCAATCCAGGGTGTTCCAATATGTCTGTGTCATCAATTTCTGATAGAGGCTACAAGATTCCTAGTCCGTCCTCAAGTGCAGCAGCAGCGTTTATTGAGAAAACTGCNNNNNNNNNNNNNNNNNNNNNNNNNNNNNNAGCGCAGCTCTGTTGAATTCAGACTTCTACAATTCATACCAACAAAACATCAGTAATAACCGAACCTCGACAGGATCTAATTACAACTCATATGATGGACCAGTTTCGGGTTTAACAAGCGAATTAACTAATATGAGCAACATTTGTTCTAGTATGTACAAAAATGGACTTGAAGACCATTTAAGATCCTTAACAGCACTTGGATCCAAATACATGGAAACTAGTGGATATCAGGGCAGCAATCGATCGGATAGTAATTCTGGACCGGATGCAAATGGCATGGGACCCTTTAGTAATTTTTGGTCCAGTGCTTCGGTTTCATCTGGTGATTATCTATCAATAGCTAGTAATGGTGGCTCGGGTGGTTCTTCTTTGAACCCTTTCGATCCAACCAATGTTCGAAACGGCATCGGAGATTATTGTAATCTNNNNNNNNNNNNGCTGCCGCTGATTTGTATTCACAGATGGCTGCAAGTGCCAATTATGATAAGTATTCTAGTTTGTATGGTTGCAGAGATAGCTTCTATGGAAACTCTGGCAGTTCGAGTAGAGGATTAAATAATGGAGATACAGCATTTCCTATCAACTCAAATCACTATGTCGACAGGTCTTATCTCTCATCGAATCATCCTTTTTATCCACAATCAGTTTCAGACCAGTATAACAGTCGGTATCCTCCTGCTTCTGCCGCTGATTATTTGTCTGTTGGTAGACAATTCTCCTCTGGTGGACCGTCATCGGGAAACCCATTTGCAGTCGGCAGTGACCCATATCGCAATTCAATGCTGCATAATATGTCTCCTTTCAATCGTTATCCGTTTTAAAAGGTTTCAGCCCTCAATAACTCCGTACGCAGATTTGTATACAAGACAATGCTAAATCAACAGATACTTTTGTATATTAGTGAATTTTTTTTACATTCCGGGCGCCACCAAGTTAACTCCTCACAATGTGATCTCAAAATTATTCATATTAAAACANAGCANATANNTATATATACCAAAGTTGTCTAGTTTCATTTAGTTTGATTGTTTCAAATTTTATTTGCATTATCTGGTTTGTACAAATTTTTCAAAGCTTTTTCACTTGATAACTAATCGTGACTCCAATTAATTGGGAGATCTTGGGTTTTATTACAAAAACCTCCATTTTCTCATGAAAAATCTCATTAGGACTTCCTTGAAATTTGATCACGCG
>OX_Smed_1.0.04682
CCACGTGTTATAAATGCCAGTAATATTACGAGCAGGTTGTTTAACTCCAGGCAAATGGGTAATAATATTGTTGTTTTCTTATTTTATAAAATCTTTTGTCAGCTGTGTCACTGAAAATGAATTGAAAACTTATAGTATAGCTATGGGGAATTATTGTTTTGGGCGAGTTGATGATCCAGAATCTCCAAGAAGTGCTCAAAGAAGATCAACAATTACAAATAATAGTGACTCCGGGAATACAAGACTTCGAAATCCTTCAGTACGACATAGAAATCTTTTTCACGAATATTATCTACATCAATATTATGAAAATGATCCAATTTTCCATCCAACACCGGGAGTATCTCGTCCTATGTCTCAATTAACAGAAGAGGAACAAATTATTATCGCAACTAGACTGGGATTATTAAATTCATTGGCAATGTTTATTTTTGACGAGTCAAAAAAGGAAAAATTTGTTGAATGCATCATTTGTATGTGTGATTACGTAGAAGGGGAAGAGTGTCGTCATTTGCCATGTTTACATACTTTTCATCGAAAATGTATTGATGAGTGGCTTCTCAGATCTTTCACATGCCCATCGTGTCTTGAACAAGTTGATATGGTGCTTCTCTCAAATCAAACAGCAAAAAATAAACCATTAAATCAAGAATCCGGCGATATTTGTAAAAAGCGTAAACGCCGAAGTGCATCAAGTATAGACAGTGGTCCTCAAAGAATATCACGGCAGCAATCACGATTGTCTCAGAAATCTAAGACAGAATCTATTGGAATCAGAAATTCACCACAATGTGAAATAAATAGTGGATCAAGCAATTTAGCAGTTAATGAAGATTCTAATTCTGCATCAGCTTTATTACTTCACGAAACGAACAATTGATATTTTTAAAAAATTACCTTAATAATAATAATAATAATCATGAAAGTAAAGAAATATTACAAGATTCTGGTTGTATTTGAGAAACTCCATAACAATATAATTGCCTTAGCTTACAAGCTAAAAGTTTATTTGATATTGTTTCGTTTGTTTCGCTCTTGACTAATTCTATTATCAGTGTTTCTTTCATTCTTAATTTGTCGATCTCAACTTTTCATTTTATTAAAACTGATTTGATTGTTCAGTTATAAGTTCTGTTTAAATATACTTTTGTCCAAAATTGTAATTGAATTAATTAATTTTTGAAACCAAGTTGGTTATTTTTATCCAGTGCTAGATTTTATAAATTTGTTGTCATTTATGAATTAAGTTATTTTTGGTTTTGTTCGATTAACTTACTGTTTGATTTATCTATGGGATTACCGAATTGTCATATGTATATAAATGTTGTGAATAAGTTGAAATTGACTTATTATGTGCATAAATACATGATTTTCAATGAAAGTTTTCATAACACTTTTTAACACACACACACACTATATCATTTTTAATAAATTGTTCAACTGTAAAAAAAAAAAAAAAAAATG
>OX_Smed_1.0.04741
CAGTTTGTCATTTGTGGCCAAGACGGTACGATAAGTTTTCACCAAATCCAATTTTATATGGTCCACAGCATTTTTCGGGATAGATACGCTTTCAGAGAAGGAATGACAGATGTTGTAATACATCACCTCGTTACTGACCAAAAGGCTCGAATCAAGTGCAAAGACATTGTAAAACGGATAGTAGCGATTTATAAAAATCGATTGGGGATCCAATTTCCCGATAAAGTAACAATCTACCAGCCTCAAAGCGATGATCCAAATGACATGCAATATCGGTCAGCGGATAAAATTCAGAAATCATTTGATTGCAACTTGATGATCATTACAACAAATCATTTGATTTTATGCGAAGATCGCCGACTAACCGCATACGGATACTCGGGCATTAAAGAACGTGAATGGATAATGGATTCCTCAATTTGCTACACTAAAACAATCGGAGGACCTCAATTCAAAGAAGGAATTTTAATCGGCCAAAAGAATGGACAAATCACCAAAGTTTACTTGGATAACCATTTTCCAATTCAAATATTGAAAGGCACTGGCAGGGCAGTATTAAATGTTTGGATATCAGTCTCAGTAGGAAGAAATTGGGAATTATTGATGAATCGAATATTCTGACAGTGTATAACTTGAAGGGCAATGAAGTTCTGTTTCAAGAAAATGGAGTCCACAGTTTGGCTTGGAATACTAAAAATGATGACATGATTTGTTACGCTGGTGAATCGAGCATGTTTATCAAAGCGTCGGATTATCCTTCACATGAATTGAATGAAACTGGATTAGTTGTAGGATTTAATGGAACAAAAGTCTACACTTTGCATGAATGGACAATGAAAACAAGTGAGATACCCCAGAGTGCTGCCATGTACATTTACCTTCAAAGAAATGAATATGAAAAAGCATACAAAATTGCTTGTCTTGGAGTCACAACAAATGATTGGTTATATTTGGGAGAAATTGCCTTATGCAAAATGAATAATTTCTCTATTGCAAAAGCGGCTNNNNNNNNNNCGGCTTTTACTCGTATACGAGATCCGTATTATATCCAATTAATTAATGAAATAGAGGAGAAAATGAATTCCGGAGAAAGAAATACGAATATCCTAATCGGCGATATCTATGCCTATCAGTGCAACTTTGCGGAAGCAGCGAAAAAAGTTACATTTCAGCAAATGCTGAATACAAAGCGTTGGAAATGTATTCCGACATCAAGCAATTTGATCAAGCTAAAAGTATCGCTGCGAAAGTCGATCCCGGTGAAACTAAAGTAATATTAGCAAAACAAGCGGACTGGGCCAAAAGTACCAAGGAACACAAATCGGCTGTCGCTATGTATTTGGAAGCTGGACAATACATGAAGGCCGTCGAAATTATGAAGGAANNNNNNNNNNNNNNNNNNNNNNNNNNNNNNNNNNNCTCATTGATTTAGCACGCAAATTAGATCTGACTCAAAAAGATGTCATTCTAAAATGTGCTATTTATCTGCATCAACTTAACAATGCGCTCTACGCCTCGGAGTGCTACTATAAAATCGGTGACATTCCTGCCGTCGTGAAACTGTACGTGGAAACAAGGAATTGGGAGGAAGAAGCATTTGGATTATTGAAAAAATATCCCGAATTCAAGAAAGCAATTTACGTGCCATATTCACAATGGCTAGCGGAAAATGATAAATTTGAAGAAGCACAAATCGCCTTCCATAAAGCCGGTATGCAAAATGAAGCGGAAGCGGTCGTTGTGTTGGAAACTTTAACGACCAACGCAGTGACAGAGCAACGGTACAATGATGCGAGTTATTACTATTGGAATCTATCTATGCAATGCCAATGCCTAGAAATCGCTAGAGATTCTCCATCAAACAAGCAGGAAATGATTAACAAGTTTAAAGAATTCCAAAACAAGGCAGATGTGTACTATGTCTACCATTCCATTCATAGATATATGGAGGAGCCATTCAAAACCCACATACCAGAGGCATATTTCAATATGTCTCGATATCTTCTCCATAATTTTATGTTCAACGAATCTTTGGATGGAATTTCAAAAGTTGCTATCTTATTTACATTGGCCAAACAAGGTAAGGGCCTGGGTGCGTTCAAAATGTCAAGATATGCATACGAAAAACTTCAATCGTTGAGACTGCCTGACCGTTTGAAAAAGGCTGCTCAATTTGGATCTTTGAGCATCAGATCAAAACCGTTTCATGACAATGAAGATATTTTGCTCATGTGTTACCGATGTTCCACTACAAACCCCTTACTGAATCATTCGGGAAATATTTGTGTCAATTGCAAAGAACCTTTTGTTCATTCTTTTATTTCATTCGAAACATTGCCACTTGTCGAATTTTTTCAGATTGAAAAAGATATTTCTGACGAGGAAGCCCTAGAATTAATATCTTTTGATCCAGTTCCGAAAAATAGTTTCAGAAACGATGCGCATATGATTGTGACACAGAACGTACAAAGTTTGGCTCTTAATGATGAACTTAATGGGGACTTAACCGATGACCCTTTCAGCAGTGCTAAATTGTTAAGCATGGAAAATGAAGAAAACTTTAACCCGGTTGTCCTTGATCGGGAAACCCTTAAGAATATATCAAATACAGAAATAATTGTTTTAAAATGGCCCACTCCACTGCGATATCAATATTTCAAAAATGTGATGTCAGATGTTGCAATCACAAAGTGTGACAATTGCTTTAGACTTTTCCACACAGAAGATTATGAATTGCAAGCTCTACAGAAAGGGCACTGCCCTTTTTGTCGATGCCAATCACTGGAATGATATATTATTATTATTATAAAGTTTGTTATTTAATAAAACTGTTTCTATCTCGAA
>OX_Smed_1.0.04761
TAAAAAAAGTTTCCCTCCTGTTTGTTTGTTTATTAATTTATACAAACCACCATTTGATTGACTTAGAAAAGGCGGTAAATTTGAGATCGCCCCGTGCGGCAAAAGTTCTAGGTACCCACTGCTTATATTAAGTTTTACTTCAAGCTTGTTCAATTGTTTGTTAATTTCAAAATTTTATTGTTTTTTAGTTATTAATTTCTGAATGTCAACTGCTATGGAAGTTGATGAATTAAACGCTGCAGGAGCTTCTGGAAACAATCCAACGAAAAAAAGATTTGAAATTAAGAAATGGAACGCAGTAGCACTTTGGGCTTGGGACATAGTAGTAGATAATTGTGCAATTTGCCGCAATCATATCATGGATTTATGCATTGAATGTCAGGCTAATCATGCAACGGCAACAAGTGAAGAATGCACAGTCGCATGGGGAGTTTGTAATCACGCTTTTCATTTTCACTGTATATCAAGATGGTTGAAAACAAGACAAGTATGTCCTTTAGATAATCGAGAATGGGAATTTCAAAAATATGGACATTGATAAGATGGGTTGAAAATTAATTATAATATGTAATGTTAGATAAATAATTAATTTATCTTGAAAAAAAAAAAAAAAAAAAAATGCGA
>OX_Smed_1.0.04792
CCTTCACTGAATCGACAGATGAAGACATCAAAAACGAATTCTCATCGTTGGAGGAAATTTCTAGCAGTTCAAATGAGCCATGTAAATTGTTTGTCGGTGGTCTCAATCCAACCACAACTTCTGAAGCTCTTCAATCGTATTTCTCCCAGTTTGGTGAAATCAAAGAATTCATGGTGATGAGAGACATTGTGCACAAACGATCAAGAGGATTCGGATTTNNNNNNNNNNNNNNNNNNNNNNNNNNNNNNNNNNNNNNNNNNNNNNNNNNNNNNNNNNNNNNNNNNNNNNNNNNNNNNNNNNNNNNNNNNNNNNNNNNNNNNNNNNNNNNNNNNNNNACTGGCAGTTCCGAAAAGTATTTGCCAACCTGAAAAGATCTCTGCACGAACAAAAAAGATATTTATCGGTGGCATAGCAACCTCAAGCACCGTTGAAGAAATTCGACAATATTTCAATCGTTATGGAGAGGTGGAAAACTGCGAATTGATGATGGATAAGGCAACAAACCGACACCGAGGATTTGGATTTGTGACATTTCTCGATGAAGATGTTGCAGAGCAAATCTGTCAAATTCATTATCACAATATTAACAATAAAATGGTTGAAGCTAAGAAAGCTTTGCCCAAAGAATTGTTATCTACGTCAAATGCAACTCCAAAGTCCGAGAACAAATCACTCCAAGTACCTTTAGCAATACTCCAAAACAACATCAGTCCAACATTTTCAATGAATAATCTTCTACAACAGAACAATGGCTCATTTTCTCCATTTGTTACTATGCCATATTTACAAACAAATTCTGGACATTTTTTACTCAATCCCAATTTGATACAAATAACTAATACAAACGGAATCTCTCCAATTCAGAGTATAGACCCCTTGTTTTCAAATGACATTGTTCCATATTTAAATCATTTAAACAATTTCTCAGCATCATACATTCCACCGCTAACCTCTTCTATAAACAACAGTTACATTGGTCAAGCTCTTCCGACCCTGCATAATGGTACACTTCCGATGCAAAATTTTCTCATCGATATATCACATCAAGCGATTGCCGACCCAAAATATTTCCCTCAACCTTTTTCCGATAATGTAAAGTCAGTTCTCTATTCAAATATGAACAACATTAGCAAAAGACAATTGAATTCAAACCCTCAACAGAAGACCGAGCCCATGTGTACACCTCAACACGAATTGAAGGATAAAGATTCTATTCCATGTCAGTCAATGAATCATTTTGTTGGTAGATATAATAATAATGGTTTAATGACTATGATGATGATGTCTGGCTCGCTTGATGGAAACTCAACTGCCATGGGGGCAGCGCTACCTGATTGCAGTAACTCATTAGACGCCCCAACTGGAGACAGTATATGGTTAATTCCAGCTAAAATTCCCAGAGTTCATTAACAAAACCAAGTTTTATTTTCAAATAACCGATCCAGATGTTTATTAAAATCGGCATTAGTGTCCAGAAATAATAAATGCTGTGATTACAGTTATTAGCGTACTCCAACAGGTTGTGCATGACCTATTTTAACTCCTTGTGTTTATCATCATCGAGTCAATTTTATTCGATAATAAATATTAATATAATATCTAAAAAAAAAAAAAAAATAAAAAAAATCGATTTATATAAGTTCCAGATTACTTATCACAAGAATCACATTATTAAAAATTTTAAACTTGTCAAACTTTCTCCTAATTAAAAACTCTGCGAGATATCCTTCTAAATGCTCTTCTCTCGACCCAAATTGATTTCTTAATTTCTTTTTCGCATGCATCCAAGTATTCTCAATGTTCTGTGTATGTACATTTGGATCATCTGGGCACGCACAGTTCTGCGAATGTGGGGGGTAAAGTCACCCGATTTTTAATCAGTTTATGACAAGTTAAAAATTCGAGTACTAGTAGTTTTGACCTCCCAAAAACGGTATCCAATGATTCTTAAGTCCATCGTTCAGCTAAAATGGTTTCGGTGTCGTAAAGTTCATCAATGATTGTTGTTCTGAGGATGTGTCGTGGCATGAGCTATATAACCGTGTTAACCACT
>OX_Smed_1.0.04891
TGAAATTTCAAATTCAAAGAAAAGTATTGGACCAAACAAGTGGAAAGAAAGATCTTATGAAAAGATCAGGAGACTTCAACATCATATTGAAAATATTGAAAATTCTCCATGGAATATTCAAAAATTGGATGTAACTTTAGTTCACAAGGACTTGATTGCTGGATTGAGTAATCAAGAGGCTCTCAAACACGCTCGTGAAGTACGAAATATAGTATTTTTCCTCCAAGAGTCTATTGTTCAAACCAATGAAGAAATCAAAAAGCTGAATATATTGAAACAAAACTATGGAAAATATTTAAAATATTTATATAATATCAAAGTCGATCAACGTATAAATCGTGAAAGTAAATCCATTAGAAATAAACGACCAGAAACAGAGAAAAAAATTTCAGATGGTGCAGATAACTTGTTAGAAGTCGAGAAAACCCAACTAATCAACATTCGGTTTCATTTAGAAACCGCCCGCTTTGAAAACCATTCAAGAACATCTTCTAAATGTCAATCAAGCCAGGTTTGAACTGACAAAGATTCAGAAAGAAAGAAATCGAGTTCTCGATTTACTCTGCCAACGAGGAGGAGCCATTTTGGACTCGAGATTGTCCACAAGAAATTCGAATAATAATTCATTCCTGAAAAGTCAAGAACCAATTAATCTTGAAAATACTCCAACTGACCCCTTATCGGGGTACACTCCTGCTTGTAAAGAAGCAATACGTGCGCAGCTGATAATGTCTGTCGAGATTCACAACAGTTTCGTGAGCAAATTGCTAATAATTTAGAAAAAATACAAAAATATCGAGAAAAATCCAGTCAGATTGTTAATTCTAGCTTCATTCACAAATTGTCTGAAACAGAACAGATCAAAAATCAACTACAAATGGCGAGAGTTCGAGCGAGAAGTGCGTCAAATAAAGCGCAAAGATGGTGCAATTTCGCCGAAAAAACAATGGAATTTAATCAAGGCCCACAAAAATATAACGACCTTCTAGTTAGAGAACGCCTTGATCGGCCAATTATTAAAATATTTCAAAGACATCCTGGAACTCAACTTCCAGAAGCCCAAGAATTGATTCAAGTAGACAATAAATTGCGATCCTCAATGGTTAAAGCTACGTCTAATATTGATAATCTTCGAGCAATTGATGCAGAACTGTATAAAGATATAAGATCAAAATCTAGAGCTATGGATGTAGACAAATCTACTCTCCGGTGGAGAAGATATAAATCTCAGGAAATGCACTGTAAATAAATATAACAAGCTTTAGTTTTATCGCGTAAATATATTTGAATTATTACGATATCCTTGCTAAATTACATATTTCAATTGCTCATTTTAGATAGTCATAATTATTTAAACAAACAATAATTTTCGAGTACTTTTTATTTATATTTCTTATTAATAAAAAGTTTTATTTTTAAAAAAAAAAAAAAAA
>OX_Smed_1.0.04902
TAAAATAAAAATTTATTATTTACTATGAATTAATAACTAAAATTTGAAGCTGAATATGAATTATTTATTGAATAAATCTTTTTTTACCTTTCTTTTATTAATTTTTCGGATTTAATTAAAGTATCTCATTGTTTTTAATTAAAGATTAAGAAATTTTCTTTTATACTAGGATAATAGATAATAAAATCCACATTTTGCTTATCATATTAGCTAATATCAATTTTAATTTTAATTAAGTTTTTTGATGGCAACTGGGCCAATTGTCTATTTAACAAGAATTGAGCAATTTTCAGCTGCTCATCGTCTACACAATCCTCACCTAAGCATTAGTGAAAATCAAAAACTATTTGGTAAATGCAACAGTCCCAACGGGCATGGGCACAATTACAAATTAGAAGTAACTATTCGCCAACCGGTTGACAAAAGTACCGGATTGTGCTACAATTTAGATTCTCTCAAAGCTGCAATTAAGGACAATGTAATGGCGTTGCTCGATCATCGGCATATTGATCTGGATGTCAGCTATTTTCGTGATCAAGGAATTGTGTCGACCACTGAGAATTTAGCCGTTTTCATTTGGTATCAGCTGCAATCGAAGCTAGGAAATGGAATTCTTTACAAAGTTGTTCTCCATGAAACTGACAAAAACAAATTTGTTTACAAAGGAGAATTAGTCTAATTGTTTTCTAGTGATGAATTTTTGCTCTGCACTCACAATTGGTCTCACGAGTTTCGATTTTGTATCTCTGATTTCGGTGCAATTGTAATCGATTAATAAAACAGATTTTGAGTTAAAAAAAA
>OX_Smed_1.0.04904
TTTTTTTTTGCTTTTGCTCTTCTGATCGTTGAGGAAATAAATGGATCGCTCTTTTTCGGAAGCTGAGGAGAAATGCCACGAAGTAAACAAGAAATTATTTATTGGTGGATTAAGCCCTCATACGACTCTAGAAACGTTGAGAAATTATTTTCAGAATTATGGAGATANNNNNNNNNNATGGAGATATCAAAGATGTTATGATTTTAAAAGATCCAGTCACGAAGAGATCACGTGGATTTGGATTTGTAACTTTTATCGATTATTCGACAATTGAAAAGATTCTGCTCAATTCTCCCCATTTTTTGGACTCGAAAAAAATTGATCCGAAAATTGCAATCCCAAAGAAACCTGAGCTGATTGATAAAGCAAAGCAATTAATACAGAAAAAACCCGGAAAGTATTTATTGGTGGCTTGTCGAATTCTACAGTTCACAAGGATTTGGAAGCCTTTTTCGGGAAATATGGAAAGGTTGAATCGTGCGAGCTAATGATGGATAAATCAACTAATCGCCATCGAGGATTTGGATTTGTGATATTTGAAAAGGAAGAAACTGCGGATCACATATGTAACATACGCTACCACGAAATAAATAGCAAAATGGTTGAAGCCAAAAAAGCTCTACCAAAAGATGTAATAATGCAAACAAGCTACTCAAACAAACCAAAGCAGCAAATCACAAAATCTTTTCCTAATCCTTTAAATTCCAAATCTAAGAAGCTTGCTGCTGACGGGTTCAGTTATGTTCCAGCTATAAATCCTCCACAACTACTCTCAACTCAATTCAACGCCTTTTGTTTATCTGGTTATTTAATACCTTCAAATATTGGACAAAACAATTATTACTTTCCTAACGCAAATGAAAATGGATTCGTAAGTTGTTTATCCTCTCCATTGCCTATTTACCTAGTACAAAATTACTCGCACGAATCAATCGGACAAACATATTCATACAAGAATAACGAAGCTTTATTCGTCATTAATCCTCAAAAATCCGAACAATTCAATATCCAGCCGTACCAGACGTACATGGTAAACGCTGTATAGCAAAAATATAATTGATAATTGCAACTGTTATCGAAATCCTTATTAAAATAAAGATGTGTAACTCAAAAAAAAAAAAAAAAAATGCGA
>OX_Smed_1.0.04911
GGCAGTTTTTCCTGACGAGCTCGCTCGCCAATGGCGAGTTACCTATTTATTCATCATGGCAATTCTGATTTCGGTTATTAGAAACTGAGCTTGATATTTCCATATTTTCAAACACGAAAATATTCTATCGCAAAATGTTGATCGGGTATAACTGTAAAAGCGGAATAATCCTTCTCATGGCCGTCTTAGGTGCTATGTGGCTAAGTGGGATTCAAACAGACGACCGTGTCGACATCCGGAAATCTATATTCTCAAGTCCAGAAGCATTGAGGAGATATCTGTTACAAATGAATGAGTACCTGGCAATTGTTGCGCGTCCACGATATGGCAAGAGATCTCTACCCATCGACAAGAACCGGCTGCAGTTTGATAACTATGAAAATTATTTTAAATGAATCCAGGAAACCAAATCTGCACTTTTCAATAATTTCACATTTTTATTAATTCATTGAATTAATTAAAAATTTGTTTAGAAATGTAAAAAGATTTTGA
>OX_Smed_1.0.04912
GCATTTTTTTTTTTTTTTTTTAACAAATAACGTTTTATTCTCAAAATACTGTGTAAAACACCGAGTTGTACAAAATAGTGTCAAATCCACACAAAATCCCGTCGATGGAGCCGCGTAAAAATATCCAATCAAATCTCATTCACGGTAAGCAGTACAATGCACTCAGTTTCACTCACGAATAATAAACTAAAGATATTGTCATATTCAACCAATCAAAACAAATCTGAAATAAAAACAAGAAATACTTGAACGACAAAACAAATTTCAATTCACAAGTGAAAATTCAACCAAAACAATAAAACACTGCCGGAATCTGATCAAAAAGAACTACAGTTTTATTTATTGGTAATAGTGAAAAAATCGATAATTTCAATAAAATATGGATGATTTTGATCAGTACTGCAGTTGGGCAAGGAAACCAAATGATTTTATTGAACAATATCAAGCTAGGGCTTTGGGATCATACGAGGTATTGGATATGGCAGAGGACGGAAAGGAGTTATATGAATCAGACAATCAGATATATGGCGAAACTAATAATTTATTATCCAATGAAGACAATGAAAGAATTTCAGAAAAAGAAAGCATGCTTTATCGAATAAGAAGCTTCAAAAGAACCCATAAAGGAGTAATAAATCAGGGAGATACTGTCAAAAACTGCAGTCTTCTGTCATTAAATCTTCCAACTAGGAGTAAAAGTTTCACGAAAGGAGAAAACCCTTACAGATATAATAATAATGATAAATCCCCAATAAGTAGTCCTGAAGAAAGCCATTCAATTGATTTGCTAGTTCCACAAAATATAAATGAGCAAAAAAAAGAAATAAAAACAACATTTGATGTTTTTGTAATTGGAAAGAATGGGGTTGGTAAAACTGCTTTATGTGAACAGTTTTTGACTTCAGAAACATACGGATTTTATTCCAATATGGATGCACCTGACAAAACTATTCGTCAAGTTACTGTTGATTTAGACGATAATGAATGGACTTTAGTACTTCATGATTTGGACAACATTTCAACCACGTTTGAGGAATCTCCTGATGCGTATATTATTGTATATTCAATTGAAGATAAAGACAGTTTTGATTGGTGTACCCAAATTCTTCAAAATCTGCTCGAATCACTGTCAACTTCCGCAATATTTATTGTAGCTACAAAGTCTGATTTAGAAAGATTGCGGCAAGTTTCTTGTGAAAAAGGAAAAAGACTTGCTAGTATCTATGACGCTGAATTCATCGAGGTATCTACAGTTTTAAATCACATGATCGACAACTTGTTAGTGCAAATTATTACCAAAATTCGACGGCACAAAAAGAAGCTAAGAAAGGCCAAAGATTCCAAAACCAACTATTCAATGAAACATAAAAAATCCACACCCGGAAACTTATTCATGGACTTCTTCCGAAGACTTTCAAAAGCTTTCTAAATTGATAATGGAAACAAATACAAAATATTACATTTGTCATTTGAAAAATATATTTTGATAAATAAATTGATTTCATTGTAAAAAAAAAAAAAAAAAATGCGA
>OX_Smed_1.0.04914
GAAGTCAGTGAAATGTCTTTTATTAGGTTTTCTATAGCTGTGCCAGTTCTAATTCTCGCGTGGAATTTGATTTTAACATTTCAAAGATCAGATGGATTTGAAACCAAAAAAGATGGTTTCCAGTGAAAACATTGGATTATGGTGAAGCCGTTGAGGTGAAACGCCCTCATTATAAGTTGGAATCTAGAAAAAATAAGAAATGGTTCCCAGTTAAGGAGTTAGATTTCGGAGAAGCCGTTGAAGTAAAGAGGAATTCTGCAAAACGGTGGTTCCCAGTAAAGGAGCTAAATTATGATGACGCCATTGAAGTTTAGGAATTGAATCACATGAACTACAAATTGTTAATTTTGTATAATTAAATGATAAACATTT
>OX_Smed_1.0.04975
CAGAGATTCACTTAGATTTTGCAACAATTTGGATTCAAAGTCAGTATTTTATAGGAATTTTAAACAAAATCTATTTGATGAGCACAAGCCATCATCAACCAATTGCCTTTCTTTGGAAAACGAAAGAAATTAATAATTTGAAGTGGGCTGCAACTAGAGATATATTTCTAGACATAATTTTGATCTCGAAATTATTGCGCAANNNNNNNNNNAAGAAATTATTGCGCAACAAATACGTTACTAAACTTAGTCAACATCAAGAACCGAAATCTCATAAAACTGACAAACTTTCCATTAGAAAGAAGTCGATGTTTGGTGGCGTAAACAGCAGCAACATGGTAATGAGCAGCAGTGTAAAATGTATGAGTAATTATCGCGCGTCACGACTAGCTCACTATCAAGATCAGATGTACGAGGAAACCGCCAACCTAGGCTCTATTCGTCCGAGTCGTCGAAGTAGCAATCTCAGTGGTTTTAGTATAAACAGTCAATATGGAACTCCATATCTCCACCCGACGCAGGAACAATTTCATCAGTTGCTTTTCATCAGTTGCTTACAAATAACGACGATATGAATAACAATATCCAAAATCTCACCGCAGACGATGCACCTTCAGATCTCCATTGCAAAATTACCCAGACATCGAAATCTAGTGATTCAAAAAACGAATCTAAACCAAATCAAACAGAGAAGGAAATTAAGTCAAATGTAAGATCACACAGCATAGGCCCGACAGCAGGTCTCAATGACAGGGTCGTATTCATGTCTCTCCACAATCAAACGACTTTAGATACCACAGAACTGTCAACATTGGCATCGAGNNNNNNNNNNNNNNNNNNNNNNNNNNNNNNNNNNNNNNNNNNNNNNNNNNNNNNNNNNNNNNNNNNNNNNNNNNNNNNNNNNNNNNNNNNNNNNNNNNNNNNNNNNNNNNNNNNNNNNNNNNNNNNNNNNNNNNNNNNNNNNNNNNNNNNNNNNNNNNNNNNNNNNNNNNNNNNNNNNNNNNNNNNNNNNNNNNNNNNNNNNNNNNNNNNNNNNNNNNNNNNNNNNNNNNNNNNNNNNAGCCGGTCGAAAAGTATTTCATGAATTCTTGAAACTGGAATACAGTGAAGAAAATATAATGTTTTATCGAGCTGTAGAAGAATTGCAAAATGAAACAAATACCGAACTTATTGAAGAAAAGGCTCGAGCAATTTATGAAGATTACATATCTATTTTATCTCCCAAAGAAGTCAGTCTTGACTCAAGAGTCAGGGAGCTCATAAATTCCCAGATGGTGGAGCCTTCATCTCACACCTTCGACGAAGCTCAGTTACAAATTTTCACTCTAATGCAGCGTGACTCTTACCCTAGGTTTCTCAATTCAAGGTTATACAAAGATTTTTTGCACCAACTTGGAGGAAGTTCAACAACTTCAAACAGTCAAAGTATCGCTGAAAGTCGACCAAACAACAGCAGCTAACAAAATCGAAATTGTTATTCTTTTCAATGACAAAAACAAAAACACAAACTAACATCTTAGAAATCTCTTAAAATATTCTCTTGGTCGCACTTTTAATTTTAAAATATTGATTATAAATATCAATAATTGCAATATTTTTCACAGAAAAAAAACATTCATAATGGATCCATTAGAAATTCTTCTATCGATTTATTCTTCTTTTTTTTCATGGAAAAATCAATTATATGTGATATGCCAGTGCATATTAGTGCTGGTTTTTTTTTCAATTAATACTTATTGATTTATTAATTGTTAATCAATATTTATTGATTTATTATTATTTATCACCGTTGAAACACCTGCTGGATGGGTTTTATTATTTGCAACATTCGATTACTATTTAATATATTTATTACAAGTACTTAAATGATAGAAAAAATTATTATTTTTCTTTTTTTTATTATCTTAATTTCTCTGATAGTACACATATAATAATATATATATATATATATATATATATAATATTGTATTTTTATATTTATATATAGAAAATTTAATCGACGTCAGTCCTAGTATTTTTATGAAATATATAGATTCTATTGAATAAGATGTTTAATTCTCTTTTTGTAACTAGTAATTATTTTGACACTTTTCTATAGTTTGTTTATTGTTTTTTCTTGTTCGTAATTGAGGATGTGTACATCTATTTCTACACCCAGAGTAATTATTGGGATAATTAGATGATTTTTAGAGGATATTTGATAATATGTGAAAATATCTGTATTAGATGCTTTGTTGAATATTTGTTTATGCTGATTGTGGTACAAAACATATTTTACATTTGTGTCAGTTTGATGTTGAAGATCTAGTAAATTTTACTAAGACCAATCCACCGTTCAAATAAATCATTGACACTGTGAAAAAAAAAAAAAAAAAATG
>OX_Smed_1.0.04987
GCATTCAATAAAAAATTACTCAATCAACACAATGATCAAAAATCTATTTCCAATAATTTCTGCCAAATTTCTAACTCTCCTACTCGCTTTCAGCGTCAATATTTTGGCATTCGAATTCGATAATGATAGACAATTGGAGGATCAATATGCCTTTAACAATGATGGGATTTTATTGAGACCCAATTATCACTTACCAATGTATAAAAGACATTTTTATACTGGATTATTGGGAAAGAGAAATGCATTGCACAGATCCAAATTTTACAAAGATTTATCCTGAGCATTTCTCGCTGTGAATACGACTGACAGTTACTAAAATATCTATAGAAATATAATTATAACAGAAAATTGTTTACGTAAATATATTAATATATAAAT
>OX_Smed_1.0.05065
TCAAATACTTATTGAAGTTTATAAAGAAAATGGAATAAAAGGTATGACAGCATGCACTTTAACATATCCTCTTGATTTAATAAGAGCTCGAATTGCATTTCAAGATAAGCATTCAAAGTTTTACCATTTGGTACATAAAGAAAAAGTTCTAACTGATGTTTCTTTTTATGGACCTGATCTAGAAATTCAAAAAAATCCGAATTCATTTCCTAGATTCCAACACCACTATTATAAAGGTATTTGGGATGCCTTTGTTACAATTTTTAAGTATGAAAACGGAATTTTTGGTCTTTATAAAGGATTCAGCCCTACATTAATCGGAATGGCACCATATGCAGGAACATCATTTTATACTTTTGAAAGTATGAAAAAATTATCAATTCTCTACGTTGGTAATTCTTTTCTTGTTACTAATAAAAAAGATTCGAAAAAACATTTAAGTGTCTATGGAAATCTTATTTGTGGTTCAGTTGCGGGTCTAGTTGCTCAGACAGTTTCATACCCACTGGATGTTGTCCGTAGAACTATGCAATTAAATATAAATAAAGGAACTCATCATAGAATGGATGGTAAAAGACGAACATGGTTATCTGTCATGAATAAATTAATTAGTAAATATGGTGTCTCTAAAGGATTATTTCGTGGAATGACAATTAATTATATTCGAGTGGTTCCAGTTGTTTCTGTTTCCTTTACAGTTTATGAAACTTTAATTAATAAAATTTAATNNTTTCCGAGATTAAAATTTTTAGATTTAAAAAATTTTAAATTGAGTTTGTGAATGGCTGCATTTTCGGAAAAATAAATAAAACATAATGAATTTATGAAACCTTTGGCAAAACGTGCAATGATGGGCTCTGTCGGGCTGTATCACGCGACAATGTGCACAATATTGAATTTGGCTTATTGGTAATTTGCCTTTTGCGATAATGGACTTGAAAAATGTTGATCTAGCCTCTTGATCTGGAAACGATTCAAGAACCTCTAAATCCTCCTTGCTTAGATGAAACTGAAAGAAATTTATCATAGAGCTCGAATAGAGTAAAAATAGGCTAGAAAATTGAATTGACAACTGCTGAG
>OX_Smed_1.0.05088
ATAAATTCGTGAATAATGACTGATGAAGTTGAAGTTATTAAGGGGCAAGCATTTGAAGTAAAACCACGATATATAGATTTAAATTATATTGGAGAAGGTGNNNNNNNNNNATGGAATGGTTGCCTCTGCATATGATAATATTAAAAAAGAAAAGGTCGCTATAAAGAAAATATCACCATTCGAATATCAAACGTATTGTCAAAGGACGCTTCGCGAAATTAAAATTCTAACCAGATTCAAGCATGAAAACATTATCGACATTCGGGATATTATTACAGCAAACTCAATTAATGAAATGAAAGATGTGTATATCGTTCAATGTTTGATGGAAACAGACCTATTCAAACTTTTGAAAACCCAACAACTCAGCAATGATCATACGTGCTATTTTCTTTACCAAATTTTACGAGGACTAAAATACATTCATTCGGCTAACGTGTTGCATAGGGATCTGAAGCCGTCGAATTTACTTCTCAATACGACATGCGATTTAAAAATATGTGACTTTGGTTTGGCAAGAGTTGCAGATCCAGAACATGATCACACGGGACTGTTAACTGAATATGTTGCAACGCGATGGTACAGAGCACCGGAAATAATGCTCAATTCCAAAGGATATACTAAATCTATTGATATATGGAGTGTAGNNNNNNNNNNNNNNNNNNNNNNNNNNNNNNNNNNNNNNNNNNNNNNNNNNNNNNNNNNNNNNNNNNNNNNNNNNNNNNNNNNNNNNNNNNNNNNNNNNNNNNNNNNNNNNNNNNNNNNNNNNNNNNNNNNNNNNNNNNNNNNNNNNNNNNNNNNNNNNNNNNNNNNNNNNNNNNNNNAAACCAAAAGTTAGCTGGAAGTCTTTGTATCCAAATGCTGATGATCAAGCTTTGGATCTAATAGAAAAGCTCTTAACTTTCAACCCAGTTAATAGAATTGGAGTTGAAGATGCTTTGGCTCATCCTTACTTAAAGCAATATTATGATCCCGCTGATGAACCAGTTGCGGCAAAACCGTTTACGTTTGAACAAGAATTGGATGATTTACCAAAAGAAACTTTAAAAGAAATGATTTGGAAAGAAGCCCAAAATTATATCAATAGTGTTAATGAATAATTGCCTGGCACTTCTCCTGTTTAAATATGATTTTATGATCTCTTACAATGTGATTACCGGCGATTATGTATGCTAATAATGCGTTTTACGAATAGTTTTTGATGTTATTATTATTATTATTATTATTATTATTATTATTATTATTATTATTATTTATATTATTATTATTACTATTATTATTATTGTCAGATTTCTTTTCTCTTAATACTTTATTATTTCATGATATCAATTTTTCTGCTTGTTGAAGAAAATCGTAAATCATTTATTTTTAATTTGTGCAACATTTTTGTGGTGCATTTTATATGTTAATATAAATGTTTTCAATGTTATATTTGTTATTTCCACATTGTCGGAAATATTAACTTTTAGATATGAGAATTTATTGAATAAACTTGACGTTGATATTTATT
>OX_Smed_1.0.05095
TTTTTTTTTTTTTTTTTTTTATTTTCATTTATTATGATTATATTTGGTTTAATTTCACTTCTATTTCAGTGCGTTGTCGGCATTACAATTATTAATGAAAGAAATGATATTACTTGCAACAAAGGGCAATGCCAAAATGTTGCCTATCAATTGTACCAGACCGGCACTGGGTATGGAATGAATACCATTTTGAGATCCTATTGTGATTCAAACTACTGCAGCGGTCGATGCCTAAAGGAGAATTATACATTGCAATATTTTGACGGTTATGGCTATGCGATAACACGGTATGAAGGGTCATGTCCATTAGATACTTCCAGAAGATTTGAAGAACTCTTTTCCACCTACCCGCCATTCATTGTGAATGATTTAACTTGCTTGAATAAAGTTTGCATTCTATACAACTACATTTATGACAACGGAACATTCATTTCAAAGAATCTTGGTCCATGCAATAAGAGTTCTTGCGATACCTGTACAACAGCTTCACCATGGCAAGTAAACAGTTCTCTTACATTACCATTTCTTCAAAGAACTATGATTAACAATTGCACAGGCTTACAAATTAGAAATTTACAGGACTTTTTTGTTCTGGATTCAAATGACCCCTCCACAACAACAACAATGGCTCCCATTTACAGTTCTACCACAACGGCTCCCATTTACAGTTCTACCACAACGGCTCCCATTTACAGTTCTACCACAACGGCTCCCATTTACAGTTCTACCACAACGGCTCCCATTTACAGTTCTACCACAACGGCTCCCATTTACAGTTCTACCACAACGGCTCCCATTTACAGCTCTACCACAACGGCTCCCATTTACAGTTCTACCACAACGGCTCCCATTTACAGTTCTACCACAACGGCTCCCATTTACAGTTCTACCACAACGGCTCCCATTTACAGTTCTACCACAACGGCTCCCATTTACAGCTCTACCACAACGGCTCCCATTTACAGCTCTACCACAACGGCTCCCATTTACAGTTCTACAACAAAGGTTTCCAATCACAATTGCCGCCTTTGGAACCGACAGCAAATATTTATTAATATTTTCGCTTTAATGCTGCTTTGTTTTACATTTTCATAAAGGAATTTGCTGCTTTGGGTGATTTTTACAAAACCTATCTTTTTCCTCTTTACTTATAATTATGCTCTCATCTTTATATTCTTATATTGTTTGTATTCATTGAATTATATGCTTCA
>OX_Smed_1.0.05100
GATGAGATCACTTTTTCTTGTGGTCATTTATTCGCTCGTTCTCGCCTCTGGTTTCCGCGATATCAATTGTGAAAATGTAAATTATGAAACTTTACTAAACAGCCAAATATTCAGTGAGCTGCTGGATAAAAGTCTAATAAAACAAGAACGGTTTCCGTGGGTTATGATAAAAATGCGAAGATTTAAAAAACAGACATATTTGCCCGATTGGGTAATACCGAAATATGGTTGAATTTGAAGCGGGAAATAATTTTCTTTCGTTTGAATAAAAAAGATTCTGCAAACACTGAAATCTCG
>OX_Smed_1.0.05143
ATGAATTGTTATTTGGTAAAATCTTTATTTGTTTTGTTCATAGCAGCCTTAGTTACAGAATGCTATGAAAATTTGGACGAGAAACAAGATATAATGCGTAGAACATATATGATTCCGTATGACAAATTACGAGAAGCAGAAAAATATTTCAGAGCTGTTAATAATTATTACAGTTTATTAGGAAGACAAAGATTCGGCAAGTAACATGACACAATATTCGATAATAAACATTTTTTTTAAATCGATAATGTAATTTTTAAAAATTATTAATGCAATTATAAATATTTAGCAAATTAAGAAACCCTCATTATTTTAATTAAACCATCTAAATCAAATGCATGAAATGACA
>OX_Smed_1.0.05164
ACAAAAAATCGAAAACATTCTCATCTCAAAAAGTTGACACAATCTCCAGTGAAAGTTAATGAATTATCTGAAATTAAATGTTCGAAGAAACGATCTAAATCTAAAAATGTCAATCAAGGCGATTGGCAAAATGAGTTACGTAGATCAAGATCATTGGCAATGGAATTCAAACATAAAAATGAAAGTACTCAAATTTGGTGGCTTACTGAATCGATTGGTAATTCATCGAGTGACGAATCGTTTCATGATCAATGCAAGGAATTGCCGATTCCATTGGAAAGATTGAATTCCAGAATGTCCTTGAGTCAGAAATCTCAGACAAAGGACAACAATAATTGTCAAAAGGTTATGAAACGAAATTCAATCATTTCTCATAAAGCTTTAACAGAGCTTAGTCAATCTTCATTCAAATCCTCTCTCAGTTGCCAGATTGCTCAAGCTACAGGGTATCAAAGTACAACGGACGATTTGTCATCATTTAATCACGACACCGATACGAGATCCAATGAGAGATTTGTCACAAAGAGGCGAATGCCGACTTGTGAAGCTGTGAAAGACGACAACAGCAAATCTGTGGTCAGCCAGTTACCTAAATTGAAACTGTCAGACAAAGACAATCTGGACAAGGATTGTTCTAGTCGTAATAAACCTTTGGAGTTTTACGGTCCCTATCAAACCGAGGATTTCAATAAAGATACGTCTTCCGACTCCAATTTGAACAATTCGATAAATTTTGAAACTTACCGACTTGATTGAGCATTTCCCGCAATTCTCAGGTTTTCATCTCATAGGAGGAATCTTTGGAAATAGTATTAGTGATTTGATATTTCCCTGGGCACGATTGGGTACCCGTCAGGTTTTGGTTGCGCTCCCCAATTATTTAGCTTTATATTTTGCTCATTATTCATGCTAGTGATCGAGATCTTTTATTTATATTATATTTTACATTTATTATTTTTCATTTTATAATTTTTACGGATTTGTTGCAGCTTTGCTAGAAATATTTATTTATTTAATTATCTTTATTATTATTGTTATAATTATTGTTCTGTTTTTAATATTATTATTTATTAATAATTTTATTTGATATCATTATTTATTATCATTATCAATTATTTTTTATTATTATATATTATTTATTATTAATTATTTTTATTTAATATTATTATTAGTAATTATAATTATTTTTAATTATTATTTTTTAATTATAATTATTAATTTTTTTTTATTATTTATTGTTAATATTTATATTTTATTAATTATTATTATTATTTATATATTATTTATTATCAATTAATTTTTATTATTATATATTATTTATTATTAATTATTTTTGTTATTAATTATTTTTAATTATTATTAATTTTTTTTTTATTATTTATTGTTAATATTATTTATATTTTATTAATTATTATTATTATTTATATATTATTTATTATCAATTAATTTTTATTATTATATATTATTTATTATTAATTATTTTTGTTATTAATTATTTTTAATTATTATTAATTTTATTAATTTTTTTTTTATTATTTATTGTTAATATTATTTATATATTATTTATTTTTAATATATTTATTTAATATTATTATTAGTAGTTATTTATTTTTAATTATTATTATTAATGTTATTAATTATTTTCTGTTATTATTTTTTATTAATTTTACTTAATATTATTATTTATTATATATTATTTTAAATAATGATCATTTATATTTATAATTAATTATATTAAATAATTAAGCATTTTTCCTGGTAATTTTCTGATAGCAATTGTTTTGTTGTTTTTTAATTTTAAAAAATATGGCCGATCTAAATTTTGGTGTGTAATTTTGGTTTACTTGAGCAAGATATCAATTTAATTGACAAATAAAATATTTGCTAACTTTTTGAAGATTTCAAAGAAATGAATAATTTCAAGATTTCTCTTCAAACATTATTTGTACGATTTATCAGTTGATTGGATTCGTTGGGCAATTCCCAATTGTGAAACTCTGCTTTATGCAGGTGTTGCGTTGTGTTCTCGGGCTATCTATATTCGGTGGATTCATCCATGATATTTCTGCAAGCTGAGGAGAGCTCAATTCACAATTAAATTATATTTT
>OX_Smed_1.0.05170
ATTTCATATTCTCTACTTGGAATATTATTCGCTTCCTTCTTGGAAACAACTGAAAGTAGAAAGTATAAGTCCTGCAAACAAAATTCTGATTGTTGTATTCACGAATGGTGTGCTTATGGGAAAGTCTGTTATCCAAAAATAAAATGTCCGAAATTTCAGTGTCCAGACGGGGAGTGCCAAAATGGGTTTTGCATGCCTAAAGATCCGTGTGATCTGAACCGTCACAAATCTTGTAAACTGATTTCAGATAGTTGTTCACTGGATTACAATCTTGGTTATCATACCTGTTCTCACAATATTGAAATTGGTAAAATTCTGTGCTTTATGCGCAGGGACAAAAGATCGGAAGAGCGTC
>OX_Smed_1.0.05173
ATGTTTCACTGGGGTATTCATATTATCCAAGATTCTGGGAGAAAGAAGACCGACGACCAGGACTATCAACAACATTAAAAAATATGCTCTTGCGGCTTAACAGTATAGACAGTGAAAATATCATCCTAATTGTCGGAGGGGTTCAATGGCTGAATTCTAATCATTTGAATGAAATTAAACAATTTTTGGCGGAAATGAAGGACAACAATCAAAGGTTGCATGTGATTATAAAAGAATACGGTGCAGGATTTCATGTTCCAGCAAGTTTAATAACTTATAAACCTAAGAAATCTCGACTGCAACTCACAACTCAAAATGCTCAATTAGCAGTATCCGTCAACAATTTTGGATTTCATCTTTTGCCAAGTTACAGGCTGACATGGAGCAGACTAGAGGAATTCTATCCTGGGACTTGTGCATGTCATTTCCACACCGTAAAGATGGTTCGGCACCTTGCAGTCAATTCCCATTCCCAAGATACCTACTCATCCATCAGTTATAAAATTATCGGATCTATTCATAAAACTTATTTTGATATGTTGAAAATATTAATTTACAATATCACAAGAATAAAATATTGAATTATTTTTAATAAATAAACTTGTAAAAAAAAAAAAAAAAAATGCGA
>OX_Smed_1.0.05195
AAATAATCATGAACAACAAAATATTTAGTTTTTTTCTTGTTTTGTGTTTATTGACGTTGAGCTGCAATTCCAAACGAGATATTAATACCGAAATTGACGAAGAAAGTGCCCGTTTGATTTATGATCGATTATTGCGTCAATTGGCACGGCAACACTTATTGAAAAAGAAATGGTCCCCAGTTCGAGAATTCGTCGGAGGCAAATTGGAAATTAAATAACTCGACCAAGTGCAACATGAAAATTTTACATTTGAATGATCAATAAATAATTTGGCGAAATTCAAATTTTCATTTATTG
>OX_Smed_1.0.05197
GGCAGATTTTCCTATTCATAACCACCATATGGATAGTAAATGTTTTCCAAGGACATTGTTACAATATGGAAGACTGTCCGACATGCTTCACCGACCGGATTCAAAAGCTCCAGAAAGCTCCAGAAATACTGGTCAAAAAATAGACAAAATACAGATTTTCTGTCTTTTTTAGCGTCCGTCGATGCAAAAATGATTGAAAAGCTACAAAGAGAAACTAATATGCCTTTGATTCTTCGCTTACGAGAAGAGATTCGTCAGTTCATTCTGTGTCTGGCAGCTTGTGACATGCGAATTAAATAATCACGTTGAAAGAGAGTTTTGCCCACCTTCTTATTATTGTTCTGAAAATACACAAAATNTNTTAANANAANAAATTGCTTAAGAACCACAAATTGAAGTTTCTTTCCTCCATCAGTTTTGATCAGTTGTTTTATTCTTACAGTAATAATTTCATTGAGCAATTGCAAATTATTTTCTTCTTTATCACTAACAAATTTTTAAATTTCCAGTGTTATCTCGGGTTCAAATACTTTTTCTTTGGCATTGAAAATAGATTATGAGATTTTTAAAAGTATTCTAAAATCAGATCTGAAAACGAAATTTCTCGTACTAGCTCGATTAATTTATCTATCATCTTAGATATTCTTCTGTGTAAATTAAAAATTTCTTCATTTTGAAAAACTGAAAACTTTCATGCTTCTAATATAAACCAACCAATAAATTTTAATTCAGTAACACAATACTTTGTACTAAGTTTATTCGTAGGTAG
>OX_Smed_1.0.05229
TAGAAACTTCAGCGGCGTTAACAAAATGTTAAACATTATTTTGCACCTCAAATCTCTCATATTGGTCTTGTTCGTGTCTGCCATACTTCCTGGGGTAATATCAGAATTAATGGGTCAGAACAGATTAAAGCGGCTTTTTTCCGATCAAAAGCTCCGAGAAATGAATTATGCAATGAAAGTCGGGCACGACCTCGATTTACATAAGCTCGGAAAACGATTTTCTCTCGATTCATATTACTGGAGAAATTAAGAAATTGTTGAT
>OX_Smed_1.0.05266
TGTCTTTACTACTTTTACCAATGTTTTCTCTGCATTCTAGGTTCCCCAGAGAAGAAGGACCCTCGGCTGCCTCCAGAAGCATGGACACATCCGATAAGGTCAGAGGGTTAAGTTAAAATAAATTTTATTTACATTTTACTCTCAACCACCCCACACTCTCAAAATGGAATTTTATTAACTATGCTATATTTCTTTTTATGACAATAAATGTTTATGAGTA
>OX_Smed_1.0.05288
CAAAGGAGATATTGTCATATTTATTCATGCGCAAAATAATAAATCATTTGTTTATAAAGTTTCCATCGGAAATGGTAAATATTATTGTTATTGTTTCCGTAGAATGTGCAAGTTTAATTTAATAACTGAAGTCTACTACGTTTATGCCATTCAATTATCTGTCAGATAAAATGGACGAAAACAGAATTGGCATTGACTTAAAAAATCTAATCTTTGGTGTTATGTTTTTGACCTGTGGACTGATCCAGACATATTTCTCCTTTGCAATTTTGATCGGGCTTCACGAAGAATGGATAACCTTGATCTTGGGATTATTTCTAACGACTTCCGGTGCAATGTCTATTCTTAGTTTCAAGCAAAGAACAAAAAGGATTCTTCTCATAACCTTTATTTTTGAATGTTTATCCAGCTTATTTCATATGATGTTCACGATCGTATACTACAATCTAAATTTTCATAATCCTTACTCTCTTCATTTATTCCAGGATATCCAACATTTGTTGTACTACATCATAATGGCCAGTATTTTATTTGGTCATTCTTTGTTGCTATACTGGCAAATGAAGATACCCATGGGATATGTTAGAGAATCTCTCTGATTGAGAATCGAATGAATTTTCATTAATAATCATTTTATTAATTAAAACAAACAAATACATTTATTACAGTTCTCAAAAAAAAAAAAAAAAAATGCGA
>OX_Smed_1.0.05304
GTAGAGATTTTATTGTTGTCTTTTTTTCAGTGAACACGAAATCAATTTGATCGTTGGTATATATTATTATGCTGATCAGATGTCCCGATGTATTATGGTCTCTTCTTTGGTTCATAGTGTGGATATTTTTCTGCTGGCCAGTTTCATTTGTTGTTGCATTTATTGAGGTTTTAATCGTGCCATTTTGTGCTTGTGTCGATGGAGCAAAATCTGTTTGTGAAGTTTTAGATAAAGTTTTTAAAATTATGGCCTATCAACCTATTGAAAATATGATTTATATGCGTTCATTCTTCTCTACAAGACATACCCAGCAATCGGAAGCTATACCCCCTGACGACCCCCAAGTTTAACCAAATGTGAATTTCAGTAAAATTAGTTGGAATAATTCTCAAATTTATTTTTACCGGCTGTTATGATTTTCAATTATTACTTTGGTTGTCTCCTAGGTTTATTCTCTTTTGAATGAGAGTCTGTGTTGTAATATTCCTATAATATTATAATTGGGGGAATTCTCCATTTTGATTTTCAATTATAAGTATTGCGTTGAGGATATTTATAAATAATTAATTATATACATTACTTATAGTTTTGTCAATATTTCTCTTTTTTAAGCACAAAGTTAAAATTTTATTTGTCCGCACAATTCACAGATTTTCATATTGAATATTTTTATTGGTCTTCTGTGTGGTTCTCTGTCCTCTAGTACCTCACCCTGACC
>OX_Smed_1.0.05327
CATAATACGATACAAATTGTCCGAGAAAATTTAACAGACCGACAATTATTAAACTGATATGAAAAATTAAAGACCAGCTCACAAATTTGCCCTGTTTATGCATTTTGCTAATGTTCACCAGAGCCGGCAATGCGAACATGTACACGAAGCCACAAATTGACCCACTAAACCGGGCAATTTCACCAATGTGGGGCATGAAAACCGAAAACGAAATACAAATTATCAATAAAACTATGTGTAGAATAAAAACGTGAAACCAACTGGGATAAAACTTTTTGAAAAAGAAATACATGAACTGAGTTCTCAAAATGTAC
>OX_Smed_1.0.05346
AAACTACTAGACTTGTACATCGACAAGAATATGCGTGTCGCCTCGACATGGTTTATTTGATTTTCAGTTGAACATTCTCGTCAACGATTTTTCGATTTTGGATTTATTTATGTCTCGTTTTCGATTATTGAATTTTTTTCATTTAATCCAGAATTTCCCCAACATTTACATTCAATCCGTTGAGTTCAAGGAGTTGAGTTCAAAGGGTCTTGGAAGGAATTCAGGCGAATTGACAAAGTTTCGAGTGATAATTACCTCCTTACAAAAATGAATTATAATTCCTAGAGATTCTATGACACATTTCAAGTGTCTCATTAATATTTGTCAAGAGGTCACGGAGATTATTTTTCAATATATAAAATCATACAAAAATGTCAAACATGAAAATCTCAATCATTTTGCTAGTTTGCGGTCTCGCCATTGCGGCCGTCAATGTCAAAGTTGATGCAATTCCTACAGAAATGAATGAATTCCCAGAAATTAGTCGAGTGGAATATGATAACATTATGGCGAAAATCTCAACACTTCTTCCTGCCGATGTGTTCCAAAAAGTTCAGGGTTACGCAACACAATTAGCTGGTCTGTATAAACAAGTCAAAGAAGCGTGGAGTGATCCAGCGAGAAAGGACGAATTTAACGGTTTATTTGAGAAAGTTATGGCAATCGTCAAACCGTTGATGGAAATAAAGGACAAATATTTGCCTGATCTGAATCTCGATGATTTATTTGATGCAGATTCTAATGTCGAATCCCGTTAATTGTGATAAAATATGAAGTTCGAAAAATAAAAAAAAAAAAAAAAAATGCGA
>OX_Smed_1.0.05348
GACTTCCAAATTCAACAGAGCTGATTTTACCAAAGTGACATTTAATATAAATCAATGAATTCACAAATAACTAACATAAAATCCAATCGACAATTCCAAAAAAATGTTTTGCATAATTGTTTCTTTACTATTGTTGAGTGTGATGCTGACTCCTGACGTTGAAGCTGGCCATTGTGAAAACATGTGCAGTTCTAAATACCAAACATGTTGCAGTAGATGTGGAAGGGCGAACCTTAGATTAAGGCCGATTTGCTACGGTGCCTGCATGGGTACCTATTCTGTCTGTTTAAGACAGTGTAAATAAAATATGTTAATGTTTTCCAGAAATGAAAATGGAATTAAAAATTTCAATTATAATAAAAACTCTGAGTTTCTAAAAAAAAAAAAAAAAAATGCGA
>OX_Smed_1.0.05366
AAAAAATGTTTAAATTGGCTTTATTTCTTGTGGTATTCGTCGCCGTCATTGAGGAGGGATATTCTCTCAATTTCAAATCCATTCAATGCCTTGCCAAATCCGCATCATGTGCCAAAGATTGCCCAAAATTGAATTCAGATTGCTTTGTCAAATGCGGAGAAGTCTATAAGAAATGTAAACAAGATGGAAAAGAAACTGAAAAAGAGAAAGAAAAAGAGTGAATAACAGTAAAAAAAATAAAATTAAAACAAAACAAAATATTTTAAATATTTAAAAGCAATTGTTTTAACAAATACATTTTAAATGTGAGCTAAAAAAAAAAAAAAAAAATGCGA
>OX_Smed_1.0.05367
NNNNNNNNNNNNNNNNNNNNNNAAAGAGAATATTGTGAAACCAAAAGCAAATAACAATGAAATTTGCTTTTGGTTTCACAATATTCTCTTTAGCATCATGTTTTTACGTTGATGCTTTGCTTGGAGGTATTCTAGGTGGAGGAGGAGGAGGAGGTCTTCTTGGAGGATTAGGAGGAGGTCTTCTGGGTGGAGGTGGAGAAGCTAGTGTAAGTGCTGGAGGCGCTGATGTTACTGCAAAATTGGGATTCGATCTTTCAAGGTTCTGTGCTGGTGGAGCTGGTGTCATTTTAGGTTTATCAAGACGAGGAAGTGGAGGACTCTTGGATATCGGTAGCCTTTTTTCTGGATTACCATTAAACGGTCTACTTGGTGGAATATTGAACACTCTTGATGGAGTCATACCGCTGGGTCTTGTGAAAACTGTTAAGCACGTTTTGAATGATGTAATCAACATAGTACAAAATACACTGAGATTGGAAAGCAATCCTGACAAGTTACGAAGAATGGCGAAATTGATGTATCAGTTACAACGAAAAGGTTACCGATTTACAAGACTTCAACGAAGATATTTCAAAGATGTAGATTTTAAAGCGAACGTCGAAGCTTCTGATTAAATGAATAAATTTGTTTAAATTTTCAATAAATATTATTCAGTTAAAAAAAAAAAAAAAAAATGCGA
>OX_Smed_1.0.05429
GTGAATTAAGTCATTTTTTGTTTTAAACAATAGTTATACTTCAATTTTTTCTCCTCGATAAACCAATTTGTCATGAGTGCCAATTCAAAGGATACAGATCAAAACTTTGATTACATGTTCAAGTTGTTGATTATTGGGAATTCATCAGTTGGTAAAACTTCTTTTCTTTTTCGATATGCTGATGACAGTTTTACGTCGGCTTTCGTTTCAACTGTTGGCATAGATTTTAAAGTGAAAACTATTGTTAGGAGAGACAAGAAAGTAAAATTACAGATTTGGGACACTGCCGGACAGGAGAGATATAGGACGATTACGACAGCTTATTATCGAGGTGCGATGGGATTCATTTTAATGTATGACATAACCAATGAAGAATCATTCAATGCCGTTCAAGATTGGGTCACTCAGATCAAAACTTATTCGTGGGACAATGCTCAAGTTGTCTTAGTTGGAAATAAAGTGGACTTAGATTATGAAAGAGTCATTTCAATTGACCGTGGCCGCCAGTTAGCAAGTCAATTGGGACTGGAATTTTTCGAGACTTCAGCAAAAGAAAATCTGCATGTCAAATCGGTTTTTGAGAGATTAGTAGACATTATATGTGATAAGATGAGTGAGAGTCTTGATACAGATCCATCTATTGTCAATAATCCGAATAAAGGTACAAGGCTAGCAGATGAAACTAATAAAGCTCTCCCAAATGATTGTCAGTGTTGATTTATTGTGAAAAGCATGATTTTTAAACCTGTTTCCTTTTATTATCCGGACACGAAATTAGCTGTGCAGGATATTATATAGATGGATTGATTGAAATTATTGTGGTATTTGCCAATCATTTATAATAATTGGATGTGAATAAAGTATTTAATTAGGAGCTAATATAAATATTATTTAAACAACAGGTACAATTAGATATTAGAAGTATTTTTGATGAAGTATGTTTGTAATTTCCACAGTTATTTATATTATAATTATGTAAAGATTTATTGATTTATTATTAGTATTAATAAGACTGTTTTTATTATCTGAATCTATCTATTTATCTGAAAGTGCATAATTTTTTGTACAAATTAATTTATTATTAGTTTGATCAATGTTTTCTATGTTATCACTTGATCTAGGAACAAGTAGATAGAATATTTGTTTATTAGATGTTAGTAGAATATAAATTATTATTTAAAAAATTGATTTGACATTTTTGTATTTTAAAAAGTATGTAGTTACGCTGATTTGTCAGAAATGTTTTTAAAAATTGAAAATAACAGTTGTTTTTTAAATGTTTGAGTAATTGTTGAAATGAAATTTCCGATATGAATTTAGAAAAGTAGATAAGTTAATGTTTATTATAATTTAAATATAAATTTAAGTGGTTTTAAAAAAAAAAAAAAAAAATGCGA
>OX_Smed_1.0.05473
TTAAATTGTAGAAAGAATTTTGCTAAAATAATTGTATCAATAGAAACTATTAGAAATTAAAATGGTTACCAATCTGGTATGGTTTGTTAGCTGCTTGATATTCGGGCTATGCGTTCACCAATACAAATATCGGTTGTCTTATCTCAGCCATTTCAATTCGAAAACTGCCTATCGGAATTCTAACCTTACTGAATACTGGCAAAGTTCCGATCCTCTTGGACAATGCAAATTAATCCACACTAATGTAGTATTCCGGCACGGTACAAGGTTCCCGTCCTCCAAGGATATCTCTAATATGGAGGACTTGTTTCACAAGTTGAACAACAGGTGGTATTTGATTGGCATAATTAATTGATTAACAAAATTCAGCAAGAAGAGGAGCAACTTGCCGAATGATTTGCTCAGCTGGAAAATGCCCTTTGTCAGAAATAAAGATAAACAACTGACAGCAGATGGAATTCAGGAAATGATGGGCCTCGGCCGCCGGTTCAGGGAATTGTTGTTCAATACTCTCTCCCAGCACCAATTGCAAGGCAATATTCAGGTTTTCTCAACTTCGGTCAGTCGCAGCAGGAATAGTGGAAATGTTTTCCTTAGGATGGTTCTCAACACGTCCAAGAGCGCTAATGATATCGACAAGATGATCACAATAGATGATGAGCATTTGCGGTTTTTTGACGGATGTCCATACTACAAAATAAAGGTTGAAAAGAACAAGGATATGAAACGAGAATACAACAAATTTATGAAAGGCCGGGAAATGAGATCTCTGATCAAGAAAGTCAACAGATATATACAATTGAATGACAACCCTTTGACGGCGGGGGATTTGGTGGTCATGTATTCTTTGTGTGGATTCGAGATCGCTACCAACTCTTCCAGTTACATGAAACCTTTCCAATGTCCTGTAAATAATGGACTGGTTCGTTGTGAAAATGATTATCATTCAATACAGACTTCCCCTCACTGTTCTCTGTTCGATGAAAGGGATTTTCCCGTATTAGAATATTTATTTGATCTAAAGCATTATTGGACGAAATCATATGGACATTCTATAACAAGCATGATGAGTTGTAAATTGATGTCTCGTATTAATCAGCAAATCATGGAAGCGGTTCAAGCGCATAAATCAAGTTCTACGGACATCCGATTCCCAAAAGGTATATTTTGGTTCTCTCATGCAGAAACCATCTTGCCACTTGTGGCTTTACTTGGGTTGTTTAATCAGACAATTCCCATGACTTCTGAATCATTCAAAAATCGTTTGGAGTTGGTCGACAAACAAAAATACCGTTTTGCCTTATTTAGAACTGCCAATATTGTGCCTTTCGCCGCCAATTTCGGGATCCATGTCTTTTATTGTCCACATTTATCAAATGGTGGTTCGAGTGGGTACCAAGTCCGTTTGAAAATCAATGAAAAAACAGTTCCATGGCCGTTGACAAATCATCTGTCCCACATTTCCCTGGAGGAATTCGAGACACGACTACTGAAATGCGGCCCAGGCTCTTTCAATTTTACTGATCAATGCAAACTTGTCCGATGATGATGTAACTCATTTCACCTTTGGTGAATGTGTCCATAAAGTGCCTTGGTACTCAGAAGGCCACTCTAATTATACCGGTTGATTGTGTTAGATTTGGCATTGTTTCATGACTCCAATTTATCAAGGGGAATCGTCTTGTGATGTGAATGGTTGATATTTTGTTTGAATTCGTTACACAATTCATCTGGATCGTTATATCGCATTATACCTGGATCATGCAAATCATTACTTGTGACATAGTTTCAATAGCTTAATGACTTTAAAGGGTATTTAATAATTCAAAGACTGAATGCCATATAAATAAAAATGAAGATATCCTGTGAGAAGGTCGCCCAAAATCTCAAAATCAATTGAAAAAATTTCCCAAAAATTATTTTTTTTATAAGTTAGTTAAATACTTAGAAAATTTGTCAAATAGTTTATATGTTGAAAATAATAATACATACATAT
>OX_Smed_1.0.05477
GATTTAGCACTCGGGCAGCTTCCTTGTCTTGAACCGCCAATTAATGTTAATGATTCGATTGGTATAGAATATATCGGAAATCAATCCGTTTCGGACATAGGTCCATGTGCAATGTGGTTCAATGCGAGTGGGAATCTCAATTACCTTTCATCTTCTCAATTTCCCGACACGTCCATACAAAATGCAAAAAACTATTGTCGCAATCCTAAAAGTCCATTAGGAGTTTATGAACCTCGGCCTTGGTGTTGGCTTCAAACAAATCCTGACACATTTGGATACTGCACAATTCCTCTTTGTACAGGTATGTAAGGATTGGTAATTGATATTTCTTTTATATATTATTTATTAGGTATTTGCCGAAATACTTACATAGGAGAGACTTTTAGAGGAACTATTTCAAAAACCATATCAGGTCAAACTTGTCAGAACTGGAATTCCCAATCTCCTCATACGCATTCTTACAATTCAGGAAACTGGCCAATTCAAGGAGAAACCATTGATCAAGCCGGAAACAATTGCAGGAACCCAAATAGCAGTCCCTATGGATTGTGGTGCTTCACAAACATTTCAACGCCAGTCTGGGAACCGTGCATGGCACCAGTTTGTAAATCAACATCCAACTGTGTAAATGGGGTGACCAATTATCTATTTAAATCTCAAACATCAACTGAACAATTTCTTGAAAGTTGCGTCCCGTGGATGAGCGTTCCGCTTCAATATAACAACCTAGCTTCAATGCCGTCGCTTAGTAGAAGTAGCAATGTAAATCCAATTTTCCATCCAGCAATACTTCCCGATGAAAGCTTTGCTGACGCTAGTAATTACTGTAGAAATCTAGACAATGATACCGTCGGTGCATGGTGCTATGTTAGGAATGGGGATTTATATATAAAAAAATATTGCAAAACTCAATGCTCAGGAATATGGGCTTGCTTGTACGACAGAATTGGTTCATATTACCAAGGAACAGTAAATATTACTGACACCAATCAAGCATGTGCAAATTGGAATTTAAAAGGCTCACTTTATACAGATTCTAATTTTCCTGAAAATTCGATTGCTAATGCATCAAACTATTTGCAGAAATCCCACAAACAACCCTGGAGGACCTTGGTGTTGGCTACAGAGTAATATTACAAGATTCGGCTTTTGTAGAATACCATTCTGTCAACAATCTTCACCATTGGCACCATTAACAAAAACTTCTGGAAATGCTACCTGTAAATCGACTGCCATTGGTGGAGAATATGCCGGCAACATATCTATTACCACCAATAATAATACTTGCGCATTATGGAACACGACCTCGTTTTATAATCCTTACTACAACCAACCAGTTTTATTCAACACTTCGACAATGGCCGAAGTTTTTAATTATTGTAGAAATCCAAGTAATGACACAATGGGCCCATGGTGCTACACCATGTCGGGTGTCCAGGAATATTGTCCAGTACCACAATGCAATATTTCTCAAACGACGGGATCTTTAAAAAAAAACACAGTCATTCAAATCGAAAGCAAAATATTGGTTCTTACTTGTTGCGCTATTCTTGCGTTCATATCCGTAACTGGTGGACATTTTCATTAAATTCCGTTTTCTTGTTGTGAGGAATTAAATTATTGAAATATTAATTAATTCGCACTAGAATTTGATTAAATAAATATAATAATTTTCTA
>OX_Smed_1.0.05552
AAAGAATATATTTTCATTCACACATGAAGCTCGTACAGATCTTCATTTGGCTTGTTTTGTCTCTCAGCATTCAAATTCTTGCTGAAGATAACAACCGATTTTGTGGCGAGTCCTTCGTTAGGGAACCGTTTCAAGCTTGTGACGATGCTAAAGAATCTCTTAAAGACAATGATCAACTTGTAACAGTAGGTGAACAATGTCAAATTAAACGATACAAACGTAAATGCTGCAACGGTTGGACAGGAACCGATTGTCAATTTCCAATATGCCAGCAACTTTGTAAAAATGGCGGGAGATGTATAGAGCCAGATAGATGCCAGTGTGATCCTAAGTTTTCTGGCGCTGATTGCTCATTCAGAATTGCTGACGAGAAACCATGCATTCAAGGCTGCATTAGAGGAAAGTGTAAAAACGGCGACTGCCTTTGTGATTCAGGTTATGAAGGTGAACGATGCGACCGAGCATTTTGTCAATATGGTTGCGGAACTGGAATATGCGTCGAACCGAATGTCTGTCAGTGTCCTGAGAATTTTCGAGGCAGAAATTGCGAAACTTTTTTCAGGGAACCCAACACGTCTAATCTTAAAATATCAGATGTGATAAACACCAAATACAAAGACTATCAATTATGTTCGATTATGGGTGGAAGCTACGTTACGACATTCGATGGAATCTCAATAGAAAATCCACTGAGAGGTTCAAATATTCTCGTCATTGACTGCTTAAGTCGAAAGCCGAGTTATCGAATTTTCTTCAACAGTAGTTATAATTGTCCGACCAAAGATTTTG
>OX_Smed_1.0.05553
TTCAATTCAACATAAAAATATTGGAGATTTCAATCAAATTAAAGGAATCGGAGGGCTGGAGATTTTGTATGATGGAAAAAGAAACGTTTTCATTTTTGCACCATTAACAATGAAGAAAAGCGTTTGTGGTCTTTGTGGATACTTTGATGGAAACAGTTCACTTAGTTCGGAATTTAAAAACATTAACGGAGAATCCATTGAAAATGTGACAGAATTCATGAAATACTGGAAAAACCCCGATCCGATTGATCCCAATACATATTACACCACTGGCCGTGATTTATGTACTGGATTGAATAAAGATTTAGTGACAACAGTAAAACTTTGCGACCTCCACCGCATTTTCAATAATCTGCTTCAATTAAGGCTAATAACATGTGCCAAGATGTATTTGGTGGGGACCTATCTCAATGTACCATTCTACCAGTTATTCCCTACCAATCGATATGCCGCAGTGAATTATGCCATTGCTTGAACGCCGGACAGAATATCAGTGTTTGTGCCAACATCGCATGCAGCATGGGCAGCTTTAAATCGTACCAGTGCACGTTGAATGGGAAATTGATCAACTGGAGAAGTCAACTCTGTGGTAAATATTAGTTCGGCGAATAAAGCAATCGTTATTGGTTTTGTAGCTCCTCGCGAATGCCCGGCAAATAAAGAATATTCAGAATGTGGAAGCAGTTGCTCACAGAACTGTGAAGATCTAATTACCGATGAAAATTGCAAATCATTCTGTACTGCCGGATGCTTTTGTCCGAAAGGTGTGTAATTGTATAAACTATCGAATTGGGAATAAATTTCCTTTCAGATCGATTCTGGAACGGAACCTATTGTGTACCGAAACCCCAGTGTCCATGTATCAGAAAGAATGGTAACAGTATGGTCGTCTATCACCAAGGAATGTCGTTCAAGAGAGATTGTGAAATATGGGAATGCTCGAAAGGTGGAGTATTTAACTGCGCTAAAATCCGTGGCTGTAGTGGAACATGCGTTATCAGTGGAGATCCCCATTATACAACATTCGATAAACGTCATATCTATGTTGAGGGAAGCTGCTTCTACACAATGGTAGCTACCAAGCCATCCATTACTGGGAATCAAGTATTGAAAATATGGGTTCAAAATACTCATTGCATGAAATCGAATGATGCTTACTGCACCAAATCGCTATCATTACAATTTGGAGACACCGACAACAGTACCTTTATACAGTTGGTAACGACCAAAAATATTCTCGTCAACAAAATCCCGAATAGATTACCGCTGCAAATTAATGATCCATTACGACTCACAATCCAGGAAGTTGCACACGACACCGTCCTCATCGAATCATATAATGGAATCCGCATTTTATGGCACCAAAAAACACAAATAGAAATCACACTTCCGGAATTTTATCAGGACCAAGTTCAAGGTCTTTGTGGAAATTACAACGGAAATTCTGAAGACGATGCGACAAAATCCAGCGGAGAATTAACAACCAATGACAATGAGTTAGCAGTGTCATGGGCAACAGCGGAATGCAAAAGCACCTTATCATTAAGTTATTTGGGAGTATGTGCCAAGAGTTATGAATACGAAAAATTTGCGAAAGAATTCTGCCAGAGACTATTATATGGTGATTGAATGAGTTGATAATATCAATATTAGCCTACCGTTAATTAGAACCCTTCAATTCATGTCACATGTCAGTTGATCCTAATCCATTCATTCAACAATGTGAACACGATATTTGCCTATGTGGCGGAAACGAGAAGGATAACTGTGCCTGTGAATCTATGGCATCGTATGGAAGAGCTTGCATGAAAAATGGCTTAACTCTCAAATGGAGATCTAGTTCTTTATGCGGTCCGAAATGCCCCAATGGAATGGAATACATGGAGTGCAAAAACCTCTGTTCCGTTAGTTGTTTCTCTCTAACACAAACCAACTGCTCTACAGAATGCATCGATGGATGTCAATGCAAAAGCGATATGGTATATGACACCGCGGTAAACCAATGCGTCAACATTTCACAATGCCAATGCTCACACGAGAACGCATATTATCCATCTGGAAGCACCCGAAAAGAGAAGTGTAACGACTGCAACTGTACCAACGGAGTGTGGTCATGTACAAAGAACGATTGCTCAAATGTGACATTTTGTCCACCTGGAAAGGAATGGAAAGAATGTGGCCATTGTGATCAAACATGTGAAAATCAAGATGGATTCTGTCTGGAAAAAGGTTGTAAATCTGGTTGTTTCTGCCCAGATGGTTACTTACTTAGCAACAAAACTTGTGTCCCGAAACATAAATGCCCATGTTTGTGGTCGGACAAAAGTTATCTAAATCAATCTGTCATTTACACTGGCCCCACAAATTGTTTATCTAAATGGTAAATTGTTCTAGCTGTTAATTGGAAATAGATACGTTTAATCATTCAGCACATGCAATGAAGGCAAATGGGGATGTGAACAAGAACAAAAATGCGTCGGTAGTTGCAAATCTTGGGGTGATGCTCACTATAAAACATTTGATGGGAAATATTTCGATTTTGTTTCTAAATGCTCCTACGTAATGGTCGACAGTGATTGTGGAAAAGGAATTGGATTTTTCAAATTGGTGACTGAAAATATTGAATGCGGTAACAAAGGAACTTCTTGCACGAAATCGATATTTTTCTATTACCGGAACCAAGTGGTTCAACTGATTAGAGGAGTAAGACCGAAAGTGATGGAGAATGAGAACTATCCGAAAGATAGAGTAAAGGGACGAATATCATTCAGAGATCTAGTCAGCCAATTGATTATTTACACTGACAGCGATATTATTCTTTATTGGGATAAAGGGCTGTCAATAGAGATTGCTTTACCACCACAATATCAGAATCAAGTTTGTGGATTGTGTGGAAATTTCGATCAAAACCTCAATAATGATTTCAAGTCCAAAGCCGGCAACTATGAGAATAATATTTTAGCTTTCGTTGACAGTTGGAAATCAAGAGTAAACTGTCCGGCTGCTAAAGACGTTCCAGACATGTGTAAATCTAATCACGAACGTCAAGCATGGGCAGATAAAATGTGTGGAACGATGAAAAATGTAAAGTTTGCCGACTGTCAGAAAGTTGTCGATACAGAATTGTATTATCAAAAATGTTTGTCAGACACTTGTTCTTGTGATCGAGGAGGAGACTGTGAATGTTTGTGCACCGCGTTATCGGCTTTTTATTCCGCCTGTAAGAAATATGGAATCGATTACTCTTGGAGATCAAATGAACTTTGTCCTGTCATGTGTCCACCTGAAAAGACATTCAAGACATGCATCAATGATTGCCCGAAAAAGTGCTTCAAGTCCAATCTGAACAACACTGTTCTCGAAAATTGTGCAAAGAATTGCGTGGAAGGTTGCTCGTGTCCTACAGAATATATCGAGGCAGAAGGATCCAATAAATGCGTTAAAGAAAACGAATGCTTCTGTAAGTTACCAAACAGCGATAAAAAGTACAATCCAGGAGAAATATTCACGGAAAATTGTCTCATCTGTGTTTGCAACGAGAACAACTTTAAATGTCGACCCGATCCGAAATGCATAACCTCTACGACTTCTTATTGCATTGGCAGCAAATTAACGAAATGTGAAAATGGCGTTTGCGCTCGAATCTGTAATGGAATCCCGGAATGCAGTGACGGCAGTGATGAAGCAAACTGTACGTCAACACAAACGAAGACTCTACCGACAACGACAACTCAACCGCATTGTATTTATGAAGGGCGAATAATGCAAATTGGTGAAGTGATTAAGCTTGAATCCTGTCTGTCTGTCACCTGTACAGATAGACGAATTGTTGAGACCAGACAAAATTGCGATAAGACCTGTCAACCAAATTACGTGTTGAAGCTTTACCCGGATAAATGCTGTGAATGTCAGTTGATAAGTGAGTTATTGAATTGGTCAAATGTCAATTATTGGCTTCATTCGTTCAGCATCGACAACTTGGACAGTATCTCACACGACGACAGTTTTTGAAAAGTGTGAAAAGAGGCCAGCAAAATTGACATCTGACAGTACTTCAGTGAAAATTTTAAACGTTCGAGGTGGAACTGAGGCTGACGTTGCAAATACTTTTACTAGAAATGCCGATAGTTGGATAGTGAGAAATTCAAATGCAAGTTTTACTTTAAGCCTTCCACCTCAAGCTGGAACTGAATTGATCATTGTTGGTTTCCAGATGGATATCACTAAACCATTTAAAGTCGTCGTTAGTTTTGGAAACGAAGTAAACAAAGTCGAATTAAACCCCTACACTGTAATTGGGCAAGGAAAAGCAGGAAAATTATTCCAAACCATTAGCAAAGATGGAGAAAGTTTTCCATTTGTAAAATTTACAATAGAAAGTCAAAATAACGAAGAATTAGAAATCCGTAACTTTGTTCTTTGGATCTGTTATAAGATTGGTACTACAATCATAACACCACCAGTAACTACACCTACAACTTCAACCACAATAACAACACCAGAGGTTTGTTCAAAAGAAGTTGTAACTTTGACAAAGAACGAAAAANNNNNNNNNNATGAAAGTAGAAATACAAAATGTGACAAACGGAAATGTGACAGATGTGGAAAAGATATACTGACAAGTGAAAAGGAATGGAACTCGAACAACAATGAGATCAGTTTTGTAATCAAATTGACACCGAAATCAAACACAGAAGTGAACATTGTCAACCTAGAAATCAATGTCAACATAAACTCAATAGTGACAATTACATTCGGAAAGAAGAGTGANNNNNNNNNNNNNNNNNNNNNNNNNNNNNNNNNNNNNNNNAGTGACAATTACATTCGGAAAGAAGAGTGATGAAATCGTCGAATCACAATATAAATCACGGGGCTCAGAAAAATTTGAATTTAATTTCGACCAAACCGACAAAAACGGAGAACAATTTGAATACATGAAAGTTTCGATTCGAACAAATGTTGGATATACTCTGACAGTCAAAAATCTGATAGTGAAAGTTTGCTATGAGAGTGTATCTACTTCAAGCTTTCCAACTCCAACTACATTCACGCTATCTCCTAAGCCTACG
>OX_Smed_1.0.05555
GATCATCTTTAGTGAGCAAATCGGTAAAATTGAATTCACGGCCATTGACAAAACAAATACTGTAACTAAACAAACGAAAACTTTCACAACTTTCCCCCCAGTTTTGGAATTGAATAAACCTCTGAAGTCGTTCATTTTCCAAGTCACGGACTCATTAGATGGACGTGATAGAGTCGCTATTAAAATACAAATTCTTGGATGTTTTAAAAATGTTACTGGATGCATGGTCAATGGAAGGCAATATGAAGATCATCAATTAGTGAACAGTTCAATTAACTCAGGTCAGTGTGCAACGGACATGTGCTTCTGTTCAGATCATAAAGTCTCTTGTCGAAGCAGTAAATTACCTGAAAAATGCCCTAAGGTAAATATATTATCAAATAATTCATGATAACTAATAATTTACGTTTGAAGGATTATATTAAATCTTGTTCGAAAGTGAGTGGCAATGTCGAATGTTGTAATTGTGTACAAAATAAAACTGAAACTTATTGTCAAGTTGATTATCTTTGTAATCCTCATTGCGGAGAATGCCTGAACGAAAGGGACAGCTGGGGAAAAGAAATCGCTACCGATCATCCAGAAAATTGCGTTTGTAAGGATGGATATCAGTCATTCATTCAATCTTATGAAGAAAGAGCGGGCTCTAAAACTATTTATCATGTAAATGTAAAATGCATGTCATCTACAACAAACACAACCGATTGTGGAACAACAAGTACGACAACTGTATTAATACCAACACCAACATCAACAAGAACAACTGCATCAACACCGCCACCGACAGCAACAACAACACTAAAGACAATCACAACAACAGCTATAAAAACTACCCCATTCAAACCTATCTGCACATATATGTACTGTTCTGAATATACTTGTAAAGGAGAGTGTGTAACTGGAGAATCGCGCAACGTAGACTGCTCAAAACTGGTCTGTGTTGGTCTATCTGAAGAAGCATATAAAAACGATACATATATTGTTTGTACAAAGCGAATTGAGGAAAACTGCATTTCAACAACAACCAGATCAACTGTTCCAACACAAACATCGACAGCAACAACAATAACCACATCAACTATTTCAACACCGACATCCACAGCAACAACAACAACCAGATCAACTGTTCAAACACCAACATCGACATCAACATCAACCACATCAACTGTTTCAACACCGACACCCACAGCAACAACAACAACCACATCAACTGTTTCAACACCGACATCCACAGCAACAACAACAACAACTGCATCAACTGTTCAAACACCAACACGGACATCGACAGCAACAACAACAACAACCCCATCAACAACTACATTCAAACCTATCTGCACATACATGTTCTGTTCTGAATATACATGTAAAGGAGAATGCGTCACTGGAGAATCGCGAAAAGTAGACTGTTCAAAACTGATTTGTGTAGGTCGATCTAAAGAAGGATTTAGAAACGATACATACATCGTTTGCACAAGACGGATAGAAGAAAACTGCGTTTCAACAAGTACATATTCAAATCATTAGTTCACAATTAACGTTTTTACTTGTTCAACAGGTACTTCAAGTCCGGTGTTAACTGTTCCTACTTTTGTTCCATCGACGACAGAGAAACCCTGCACGATTGAATTCTGTTTGATCTATACATGTGATAAACAATGCAAAAATGCCACATACGTCAAAGAAAATTGCGATCAATTGAATTGCCCTCTGAGTCATAAGGAAGTTTTTCGATCGGGTACATTAGTAACATGTGCACAATCAATAGATAGAAATTGTGCTTCAATAACCCCACCTGGTACGACCACTACAGTCAGTTACCCAGTGACTACGACAAAGAAACCGAGTGGATGTGATCCGGAAGTTGAGTTGAATACGGAAAAATATGTTTTCGAAATTATAAAAAGTTCAAATCTTGGCGGAAACGAAACGAATTCTTGGATGACTAGCATAAACGATTATGTTCCTCAACTTGAAATGAAATTCAAAAATACGATGACTCTAACTAATATTAAATTATTTCAGATGAATAATGTCCTTGAAATGAAGATTTTCACGAGTGACGATGGAAAAACCTACAGAATGATCAAAACGTTTGACGGTTATCAAAAGAATAATGCTTCTGTTTCAATAAAATTCGAGAAAACATCTATTTTAAGTTTTAAATTACTTTTTATGAAGAGATTCGAAACTTCTAGACAGATTTCTTTGAACTTGGTAGTATATGGTTGTGGCAAAGGTTGTCTTCCACCGTTTGTCCATGTCAATTGCTCATGTCAACAGACTTGTGATCTGTTAGCCGAAAACAACGGTATTTCGAAGTGCCCTTCAAAATGTATTCCTGGCTGTCAGTGTCCTGAAGGAATGGTAAATAACAATGGAAAATGCATCAAAGTATCGGAATGTCCGTGCTATTTCAATGGGAAAACTTATGCCGTAAAGCTTTTTTATTTGTCAATAAAATAATAAGAATTATTGTACAGTTTGGAGACAAAATTCAGACTAATGATCCATGCAAAGTTCTAGTATGCACTAAGGATAGTCTTCAGGAATTAACTGTTAGCAATTGTCCATGTAATTGGTTTTGGCAATTTTTATCCATCAAATAATATTTATTCAATTAAGCAACATGCAAGGAAACTATGATCCCATGCACTTGTGAAAATTGCCATAGAACGTGCAATAAGAACAATATTGAAGCCAACTGTCAACTTATGGGTTGCAAATCTGGTTGTTGCTGTCCAGAGGGAAAGGTGTTCTCAGAAATACTCGACAAATGTGTCAAAACATGCCCATGTAGTTACCTGAATAAAACATATGAAATTGGACAGAACTGGACGAATGAATGTCTTGATTGTCGATGTGATGAAATTAAAGGAGCATTTTGTGTAGAGAAAGGATGTCATTTCGATCAGTGTCCTCCGCGTCATAAAATGGTCAATGATAATCCGAATGATAACGTCTGCTGTAAATGTGTCAAAGTCGATCCTGTTTGTAAGTATAACGGAAAGGAATATTCAGTGGGAGAAATCTGGAATGATGGTCCTTGCAGAAATTTTAAATGCACTATGAAAGACGGTGAATCAATGATCATTTCAAGCAGCACTGAATGTCCATCTATTAAATGTCTATTAACGCATACGCTTATGAGAGTACCTGGTGAATGTTGCGAAAAATGCGTACCGAACAACGTTACTACTACAACTGGTAAAGAAGTTTTTTTAATGTGCCGATGTTATGGTTATGTTAGTACGGATAACAACTACCTCGCCTCAACCCCCTAGTAAGTGTCAGAAGGTCAGCAACTTAACCATTGTAGAACAAGAGACTTGCGTGTCTAGAAATCCAGTGGATGTCGGATCATGTGAAGGGATGTGTAAAAGCCGCACTGAAATCAGTTATGTTAATGGGAAATTGAATCAAATCCGAGATTGCAAATGCTGCTTCCCAACCATTTCTACTGTTGAGGTCGAGTACAAATGCCCAGGCAATCTCTCAAAATCCATTTCTACCCAAGTAATATCTGCATGCAATTGTGCACAATGTTCCTGATTCAGATCAGATTTTAATATGAAATTTTAACTATTTTATTAAATACATATGATGGCTTAT
>OX_Smed_1.0.05566
AAATTTTGATATTTTTAAAATCAATTCTATTTGCAGACTCTCAAACAAAATTTTTATTCCAATTTTAAACTAAATCATGCCAAAGTAAATGCTACTTTACAAACTTTTAACTTTTATTCTCATACTTTCTTGTGGAATGAACAAAGTGTTTTGTTGTGATTCGTATGAGAATGAATATGAAAGTGCGTGCTGCTACTTGTGTCGAGATCATGGAAAAGGAGGAAGTTTTTGTAGTTGTGAAGGAGGTGTATACAATGGAAAACGAGCCCTTAACCCAAAAGTCATAGTAAGAAGACTAGCCAAACTAACGAAAGATTTTGAAAATTCATTTTGAAATTATAAAAATGATTTATCAAATTATTTAACTTGTGACCAATAAATTTTTTTTGACATATTTCATGATAAGATGTATCGACAATAAATATT
>OX_Smed_1.0.05628
CAACCAATTATAATCACTTATTTAGTTTACTCCATTACGAAGCAAAATGTCGATGTTTTTCAGTTTTGAAAATATCATTAATAGTGTATTTTCTACCGATTTCCAGAAGTATGCATTTACGGCATCGGAGTTTACAGTTTTATTAAATTCTCTATTTCAAATATATAGCTCCAATCCATTCTTAGCAAATGCTAACAATCGTAAGATGACATTTAACAAATGGAATAAAGATGTAAATCTAATCGAAGTAGCGAATCAAAATGGATTTTATTATACTGGAGTTGAGGACGAAACAATTTGTGTTGGTTGTGGACTTGGATTAAAAGCTTGGGCGCGAGATGATTGCCCAATGGCATTGCACGCTGTCCATTCACCACATTGCTCATTTGTAATGGGAATAGAAATTCTCGACCTCAATAAAGACCGGTTGAATGTGTACAAACACATGAAACCTACATCATCTCAAATTGAGTCAATTTCGTCAAAGTTCAAAGCGATCCTAGAATTCCTCAACAAGCCATGTGATGCAATCAATAACGCAAGAGGCATTGGACATAGCGATGTCATTATCGCATTGGCTACCTATCGGTACCTTAACGATTGTAATACTGTTCCGTCGGATACGATTTCATTGCTCCGAAGCATTATGCACATTGATGACGAATTGGAAATCAATGACATGTCCGAGAGCGATTTGCCATCATTCATGGATTTCTTGAGAATGTGGAGCGAAGAGTTCTAGATTTATTGTTTCCTCAACCCAGTAGATTAAAAAATTTAATTATGGAATTCAATAGAGAATTTTCAATTTTATCTCTTTATTGTTGTAGAATTAATTTTCAGTTTTCTATCTATGAATATATTTTATATAGATCTTTATTACTTACACTGAAATGGAATTTTTCCCAATTTCTAATGTCAATAAATGTTTACTCCATCGAAAAAAAAAAAAAAAAAAAAAAAAGGGCGGCC
>OX_Smed_1.0.05683
TTTGAAATTCTTATGTATTGTAACTGTTTTCGGATTTCAATAATATTTTTAATTTCGGTAATTCCAAAAATAAATAGTCTTAATTGTTACACTTGCGATTCAATAAAACAATCTGATTGTTTGGAAAAATTAGTTTATGGTGGCGAGAATCAACTACAGCCTCAACCATGTAATTTGACTGTGGGTACTGCTAACTTTTGTGTTAAAACCACCGGAGCATATGGAGGAATATTGGGGGTTAGAAGGTTTTGTAGCTCCATGGACCTTGGAACCCAATGCCAGAACATAGAGTATCAAGACCACGACAGAATGTATCGGGTGTGCATATTCACTTGCAATTCTAATGCATGCAATAAATCCGAGAAATTATATCATTCCCATTGTCAAATATCAATTATCCTTTTACTTATATCTCTTTTTCTCATTTATATTTGATATTTATTATTTCTGATCTCAATTTTATGCATATCATGTAACTGTTTTATTGTTCT
>OX_Smed_1.0.05754
GCTTGCCATTCATAGCTCAATTATTTGCTCTATTCGTTTAGTTTATAATTTGAATATGTGTGACGCATTGAACTTGAAAATATTCGATCAGTGATCATTTGAACATTTATTATACGCGCACACATTTGCGTTTGTGTGGTTCACATTTGGACGTAGTGATCTTCGCGTAACTATGCCAACAAAATAGATACAAAGACTTTGATTCATTCATATTCGTTTATTTTCGTTATAAATTAGATTTTGAATCTTAAATAAATTGGATTTCAATAGTCCTAATTACCCAATGGGTAGTTCTTGTTCGAAAAATGCAAAATCTGTTGATGTTCATTCAAACAAAACTGAATCAAGCAACAATTGTAAAATTAAATCTTCAACTCCTAGAACTCCAAAATCAAATCGTTCGCAAACAGGAAGCACAGTGACTGGTTCAAACAAAATTATAAATAAATTCACAGTTGGTAAGTTTGACAATTATTACGATTTGGAATTTACCAAAGAAATCCACAGACCAGGATGGATGCTTGAGAGTGGCAATTTGTTATCATATTCAATATTGATGGAGGAAATTATAGGATATAAATTACTTAATAAGTTCAAGAGGTATCCAGCGTTGGCAATTTTGCCTGAACCATGCAATGGCACAGTTCAAAGATGTGAATACAAAGGGTACAATGTTGTCGTTTTTAAACTAACTCATCCTGATAATAACAAAACCCTAATTGACAGATGTGTGAGGAAATTGCGGGCAAGTGGCCCGTCGGAATTTGATAATATTATGACTTTTTATGGCACTGATCATCATATTGTGTTCACAAGTTGGTTACAGGAAGAAAAATCCCTTCAAGCACTTTCAGACATAAATGGATATTTTTAGAATATTCTTATTCCAAACACAAATATCAAGATTTATCATGATTTAAATAAATACATATCATTTTTGTTTTAAAAAAAAAAAAAAAAAATGCGA
>OX_Smed_1.0.05786
AGCTATTCTTCTCTTATTCGTTGTTGTACTCATCGCTCAGGTGTACGGTAAAGTCGCTCTAAACAAGGAGCCTGAAGATACTACCGAAGAACCTGAACTTCCTGAACCAAAAGCAGTAAAGAAACACACCTGGAGAGAATGTGGGGTTGTCAAACCACAATTGAAAACCAAGTTCGGAGTCTTCTTTTGCAAAATAACTTTCTGGTCGTTTGACAAGGGAAAATGCAAACCCCGAGGATTTAGATGTTAAAAACTCACCAGTTTTATCATCTGCTTAGTTGCTATTAATATATTTTTAATTCAATAAAAAAAAAAAAAAAAAATGCGA
>OX_Smed_1.0.05848
ACGAAATTCAACAATCAAAACAACCCGAAATGGAATCAGCTGTTTGCAATTTCTGTTCCCAAATTATTCTAGATAAATTCTATTTTGAGGTTGACGGGCTCCTATGGCACAGCAGTTGTCTACGATGTAACGCTTGTCAAGTCAGTCTAAGCAACATGAGGTCATGCTTTACTAAAAATAAAAAGTTTTGGTGTCGACAAGATTACGACAGGCAATTTAAATGCCAGAAATGCTGCGAACCATTAAAATCTTCAGATTTGATTATGAGATCTGGAAGTTCCGGTTTACCGTACCATGTCGGTTGTTTCAGATGTGATCTTTGCAACGTTTTACTATTAGCAGGAGATTTCTACGGTTGCTCGAACAGCCAATTGTTTTGCAAAAATGATTTTCTCGTTACTCAGAGAGATGTGAATAATCGTTCGGAAAATTGGCGATATTCTACCGAGACTGGATCACTCAATACGACTGATGTGAATGGGAATTCGTCCACAGTCACCGATAATCCGTTATCTGCTCTTTGCCAACTAAATGTTGACGAATATCTCAGAAATAAAACCTCAACATCTGTAGTAGTTCCGCTAATTGATAAAATCAACCTTTCATCAAAACTGATTTTACAGTCCACAGATGAAAGAAAAAATATTCCATATAATTCTTTGTTGGAAACTGAAAGTCCCAATACCAAAGAATACACATCTCTGACATCGTGTAAGATTATCCCAGAACCGAATTTAAATTATGATGACCAAGAGTTTTCTGAAGAATCCTTGCCAGATAAAACCCACGGGGTCAACCAAATCAAACTTGAAAACACCAGCTCTCCAAACTCAAATTATGAACCGGATGAAAAAAATATCGACGAAACCGTTGAGTCGAATGAAATGTCTTCGGAAACAGACATGGGAAAAGAGCTGATTGATCATAGCTCGATGCATGAAGCATCAACTCTCGGAACAGAAGACGACGACGGAAGTGGCGGATCTTGCTGTGAAAGTGAAGACAAAATTGTTATTTCTACCAAACAAGGAATCTCAAAAAAAGGATCAAATAGTTTGAGACAAAAAAGAGTTCGAACATCATTTAAGCATCAACAGTTAAGAACGATGAAAGCTTACTTTTCCATGAATCATAATCCAGATTCAAAAGATCTACGGCAACTTTCGCAAAAAACTGGATTATCGAAAAGAGTTCTACAAGTTTGGTTTCAGAATGCGCGCGCAAAATTCCGCCGAAGTCTTTGTCGGCAAACTGGAGTAATGTGCGGCCCATCTGCCAACCAAATACAAATGCCAAACGTGTTCGATGACACTTCCCTAATCAGCATTGACAAAAATGGCAATTACTCAACTAAAACCACAATGACAACTTTCAGTGACATATCCTCGTCGATTTTGAATCATTCCGTACAAAACAATCACCTACTCTGTTCAATGAACGATATCAACTATCAGAATCCAGCAAATAACGGATTGCTACAACAATCGACGATGTCAAGTCTCCGAGACCGTTATTTCCCAAATGGTAAACAATCCTTCATTCCTGTAACCTCATATTACAGTAGCACCATTAATCCCGCCTCCCAAAGTTCTCCGTCTTTGTTTTCAATGGATGTGGGAAATCTAGCCGTTAATTTAGGATTGGCTGAATTTCCCCGTGATACTGGAGATTCGTTTCATTTAACTGAAATTGGAATGGGACAAAAAATTTCATCAATTTGAAAGTTTGGTCAATTTTTGAAAATATTACGTCAATTATGATCTCATCAGACGATTTTACATCGAAATATTTCACTCACACACACACACTCTCTAAATTATTTGTTGTATACATATTTGAAATACAGAATAAATAGTTGATTATGAAAAAAAAAAAAAAAAAAA
>OX_Smed_1.0.05849
CTAAATTAAAGTCAAAGACGAATGTCGATTTTGGCTTTATTTTCGATTTCAATATTATTGCATTATTACCAGTGTCTATCAGAGATCAGATCGTTTGAATGGGACATTGGCAAAGCAGATCATTTTACAGGTTTCATTGATGAACATTCTGACTTCGTCAAGGTTACTCCTGGGATTAAATTAAAAACTAAACCAGATTTAAAATTATGTAATTTTATTTTGACGAGTGAAAATGGCCAAGAATTGCCATTTTTAGTGAATTTGGAATCATCAACCAAAGGAATTGGATTTATTCATATAACAGGCCCTGTTCATATGGATAATTACGAGTTTTACATAAAAGCCAAAACTTGTGATCAAGATATTTATTCGAAAGAATTGAAAGTTATTTTAAAAAAAATCAAAGGCGAAGTTCCAATATGGGAGAGATTAGTTTATAATGCCGTTGTAAATGATGATATCCATCCCGGCTCGGAGGTCATACGATTAAAAGCCTATGAACCAGGAAGAACTACCGGCAATTCAATTTGTGATTATAAAATTGTCGTTCCGATCGATGCGCCCTTTGATATTGACGGCAATGGTGTTGTCCGTTCAACTAATTATCTCGACGCTAGAAAGCACAGGAATTACGTATTACGAGTAATGGCAATTGATTGTTGGATACCAAAGCCTAGGAACTCTTCTGTCAGTGTCAATATAGAAGTAAAAAGGGTTTGTCGTTTCGGATGGAATGGAATTTTTCAACAAATAAATTATGTACCTGGTTCTGGAATTCGACTACTTGGAAAGGATATTAAATTTGACGCGTGCGATAAAACAACCGACGAGTGCGAAACTAAAGAATCCTCAGTACAATTGACATTGAAAAATAGTGACACAAAAATGTGTGATAAAGACATCGAGTCTCTGAGAAGTCAATGGGATACATGCGGCGTAAACAATCAAACAACCGAATTGTTACCGTCAGCTGAGCAATTCACACGAGAGGCTCATGGAAGCGCCGATTCATTGACTGGAGTCTATAGTTTTGATGGAAAGAACACTCATTGGGAAATACCTACAAATGTCATTCCGCAAAATCATTTCCTGGGAGAGAATTTCACAATCAGTTTCTGGATGAAACATGATAAATTTGATGGTGATACCAAACACAAGAAAGAACAAATTCTTTGTAACTCAGATGGTGATGGAAAAAATCGACATCATTATTCCTTGTTTTTGCACAACTGCAAATTGATTTTCTTGTATCGAACGGAACCGTTGACGAAACAAACCTCGACATTAACTCCAGCTGAATGGCGATTTAAGTCAATTGAATTTTGTGATGGGGGGTGGCATCATTATTCTTTGGTGGTTAAAATGAAGTATATAGATAACTTGGCAGAAGTTGATGCACAGCAAAACCAAATACATCGCACACAATTATTCATTGATGGCATTTCTTTCCAAAATGACGTTGATAACCCTGATATCATTGATGATTCGCCAATGCATGAAATTCCTCAAGTACATTTTACAAAACTTGTAATTGGTGCTTGTTGGAAGTCAAAAACATCAAATTATATCCAGCATTTTCGAGGTCAATTGTCAGGAATGACTGTGTTACGGGGGCAACTTGAATCAACTTCAGTCATCCAATGCATAAACAAATGCCATGAACACCTCACATTTACTGGAGTTGATAAAATGGCTCCTGGCACATCTCTTTCTATCAATTCCGTCATGTCGTCCATGATAATAACTGCATCAAGAATCAAGGACATTGAAAGAATAATTGAACAAATTGGATTTACCAATTCGAGATTGAGGCCGTTCCCGGGCAAGCGAGTGATTCAGGTGGACACCACGATAAAATGCCTAATTTCACAAAAAGTATACAACGTCCCTCAGAAAATGATCAATATTGTCGTGTTAATGAGAGAACCAAGTAAAGAGGATAAGAAACACGTAAATGAAGAAACTCAAAATAAAGATTATGTCATGAAACTCACTGGAGACCCGGTTATTGAAATAGAATCAACTCAGGATGTCACTCCTGGAATCGGTCAAGGACTTCCAATTCTTAACAATGTAATTATTACCGATTTATCAACTGAAGGATTGAGTTCACTTTTATTATGGGGAAAACCGACATCAGAGGGAAATAGACGACGTTACCAAATTAAAGAAGTTAATACTATTGAATCATGTCTTTTGTCTGCGCATCCAATTCTGAATTTTCCTTATGAATATTTAGCGTTTTCTAACAATGTCATCAAAGATTTATCTGAGCAAGGCAATTATTTAAACGTTACTAACAGCTCTATTGGACTCATAATTGAAGGCAGCCAAAATATTGCTATCTATAAATTTGTTTTGGAGAGAATCCTTTACTTCAATTCTAAATTGGATGAATTTAAGGGCAAAATTTTTAAATTGGTTTGTTCTAAAGATTCCAGAAACAGTATCAGCAATGAATTAGTTGTTAAGCTTCAAATTTCAAAACATCTAAACACTAAAGTCAAACACACAATAACCAAGATTTTTAATGCTGAAATTCACATTCATGAAGATACGCAATATCCAAATGATGGTGTTGAACATCAGCAGAGTCTGTCAGAAACCGCAAAACTCAAGTTGCCAAGCCCGAATTCAAAGCCAGAAAAATCTTCAGTTTCAAATGTTATGGTGGTTTTTACAGTTTGCAGTATCATCGTTGCTGCACTGATTGTGCTTGGGCTATTAAGAGTAATAAGACAAAAGAACCAAAGACTTGGAATTCCTTTTTCAAGAAATTTAGGACCTTGGGTTCGGCTTAAACCGGATTCCTTAAAATTTTTAGGACAAAAGGAAAACTCAATGAGAAATAGTAACATAAGAAAAGTGTTACCGATTTCACTTAATAGTGGTGAAATGGAATGGGATAGTTCTGAGATGTATTCTAGTTCTTTGATGGATGAATCCCTTCAGATCACGGTCAATCCTCTTCTGGATAATGAGAAAGCTTTACGACTTTTGAAATGTAAACAGTTATCAGCAACTGAGATGCAATTAGAAGCCGAAGAACGTTCTTTAGACGGACTTCCGGAAGAATACGATGGGAAAAGTGAAGACTTTCGAGAATTCGATGATGATATGGCACTCGAAGAGGATTACAGCAGCTTTACAGAGGATAGAGACATTCCGAAGTTCTATCAGAATGGTCAGAGTTTAAGTCAAAATGCAATTAATGAAAAATCTCGACCTTGGTTTGGTCGTTTGAACATCTATCAAAACCCTAGATACAGTCTAGATAGCAACTATTCCAAATGATTCGAAAGACAATAATGAACCGTAATTGAGATATTTTCATTCGCAGTACGTCACAAATGAACAGTTTTTGAGATAAATATGAATTTTAATGTTTTTTTTAATATTTGTAATAACTCACTTTATTTAGTTGACATTTTTTGTTTTAATATATCCATTTTGTTAGTCAGGTAAATTTATCTGTGATTTCAACTTGAGATTTGAGTGTATTGGATGTTCGTCATTTATAATGTGGTTATTTGTAGTCGTGTAATAATGATGACATTTGTGATCTATGTGAACCATATTATTATTATTATTATTATTATTATATT
>OX_Smed_1.0.05850
TCGGCCACAAGCTGGCAGCGGACTTCTCTAACCCGGCTTGTGTTTCTCGCTTGCACCGGTAGCCCTAATAAGAACCGCTACCGCTCGGGAAGTGTTCAGTTCGCTGCATCTTCCTGTACGTATTATTGACTGAGCCAGTTTACCAACATTCGGAAATCCAATTACAGACTCTGTTCCTTCGAAATCGATTTATTATTATTACCAGGCAATGCACAGCATGAAGCAAGAAGACTACTATAGAGCTTGCTCTTTTGGAGGACTGTCCTCAGTAATTTTCCCAGATTCGTCATATTATACAAACAAATCCAACTGGATGTGCAAGCAAGACGTAGGACAAAATCCGTATCCTTATAGTCCATTAGGTTCTTGTTCTCCATGTTATTCTCTCGGTTCGACAAATAAATCTCAAACTAACACAAACCAATGGAGACCACAAGGATCAGGACAAATTCAATTGTGGCAATTTCTTCTAGAACTCCTTTCAGACAGTCGAAATACGACGTTTATTACCTGGGAAGGAACGAATGGAGAATTCAAACTGATTGATCCCGATGAAGTAGCAAGACGGTGGGGTGAAAGAAAGAGTAAACCAAATATGAATTATGACAAATTAAGTCGAGCATTGAGATATTACTATGACAAAAATATCATGACAAAAGTTCATGGAAAACGATACGCTTATAAATTTGATTTTGCCGGACTCGCGCAAGCCATGCAACCAGCAAGTCCAACAGTTTCCGGTCCTGGTGCAAGTCCGACATCATTTGAACCAAGCATTTATAAATATCAACACGATTTATTTAATTCTGGAGTCAATCCATTTCTTGCTCCCGCATGGCAACATCATATCAGTGCTGGTATGTCTCCAACCAATGGACTACCATCCTCTAACCTTTTCACATCTTCCTCATCAGTTGGTCAGAATCAAATGAGTTCTAATTCCAGTACTTTTAATCCTATTAACAAACCAGCTACAAGTCCCACAAGTTCAGTAGCCCCGATTAACAGTTCTGGTATCCCACTAGTTGGAGTTCCTAATCCCATGGTAGCTGCATATTGGTCAGCTGCAACAAATGCATGTAATCATGGTATTAATCAAATTCAACAATCCCAAATCCAGCCTCCACAACAACAACCACAGCATCATTCCAATTCAATGTCATCTTCATATTTCTCAATGCCTCCAACCCCCCTGTTCAGTACTCCATTTTCAACCGCTATTGCCAGGGTACCGGTTAATCCGTATGCTACAATGGCGGGTCTCGCCAACAATTCAATTCTGCCATCAAATTACTATGATTAAATTTGATTATTTTGGGCCTTATAGCCAATTTTGTTGACAGATTTGAATCGACGATTTCTTTGTTGTATAAATATAGTTTCATACAAACATGATCTAGCGATCAATCTCGATCATTATATGATAATTATTCTTGAAAAAAAAATAAATAAATTTAGATTTTGTTTTAAAAAAAAAAAAAAAAAATGCGA
>OX_Smed_1.0.05959
TTATTTAGTGTTTTATGATATTTTTACTATCTGTTTTGTATCTGCTCAATCAATTAGAAAACACATTTTCAATTTTATGACACAAAAAATGAATTAAATTTTTTTTGTTGAATTAAAGGAATAATTGGAGGTGTCAAGGCGATTTCGCTTCTCTGAAAATTATTCATATTCAACTTCAATTTTTTATATTTTCTCAGATTGACTTCATATAACATTGCAGATCTATAGCTTTCTTTTAAATTTACATATCGTTCTTTTGTTCGTGCACTTTTGAAAAGTTTTCTTTTCAAGTCGTCAAGATTCATAAAGAATAAATCGGTCGACGGATTCTGAGGAATCTTTGAGTTAGTAAATGGTTCTAGTACAACGACTCTTTTGTCTGGACTTGTCAGTCTTTGAAAAGGATTGTCAACTGTTTTCCCTGGACTTTCATTATGCAATTCCATCTTTGAATCGTCTGACTTTGACATTTGACGAACCTTGGCAGAACATAATTTGCAATCATTACCAGAAAACTGACACATTTCACTGGCAGTTATTCTATCATTGAGGTTTCGATAAAAAATTAATGAATCGGATTTTATGATATTTCTCCAACAGGTCGTATTTTCTTTTGAGGTTGAATACGCCGAATATGCTGAATTTATTCTGGCTTTGGAAGCTCCAGACATTTCAAAAACCAATGCCTGACTATTGTTCTGATTTCTGGGCAAATCTGATTTAGAGGTGTGATCAAATGCTTCCTGCGTCTGATGGTTGTCTGCTGATCTCCTTCTGAGGTTGTCTTTGAGCAACAGCCCTATTCGGCTTTCTGATGCACTTTTGATGCGAATTTCTTCTGATATTCTAAGAATTTCCCCTGGATAAACTGCGAAAATATCTGCATTAATTTTCCTAGTCTCCATATTATTATTAAATATTGTAAGAAATTGTAAAAATTTTTTTTAAAACTGACATAAAAGTTTGACATTATCTGTCTTAAGCGTGAAGCAATTATATTTCAA
>OX_Smed_1.0.05964
AGTTTTGGCAAAGAATTCTAAAAGTCAAGTAAAGTCTCCTTCGAAATTAATCATACCAAATAGAGACAAAGTTATCCAAGAAGAGAGGAATAAACATGTCGCTATACGAAATCGCAAGAGAAACTTACCGAAATTTATCATTCTTCATTATTCTCCTTTTAAAGCTGTTTGGGACTGGATTGTTCTTCTGTTGGTATTGTATACGGCGGTGTTTACACCGTACACCACAGCCTTTCTATTAAATGAAAATAAGACAAAAGCTCAATTGAACAAAAACCCAAAAACTCGAACGAGTTCTGTATCTGACAATCAAGCCGGACCTTTAGTGATCATAGACTTGATTGTCGATGTCATTTTCATAGCAGATATTCTCATTAATTTCCGTACGACCTATGTTCATAGTGGGGAGGTAATTTCCGATCCACAGAAGATCGCTCGAAATTATATCAGAGGATGGTTTTTATTGGATGCTTGTGCTGCAATACCTTTTGATCTTGTAGTATTTGGTTCAAGTGGATCAACTGAGACTATGACAAGCACTGGAGTGTTGAAAACGGCGAGATTGTTACGGTTATTGCGAGTCGCGAGAAGGATTCACCAATATTCTGAATATGGAGCTGCAATGATGCTATTTTTAATGGCCACATTTACGTTGGTGGCGCACTGGTTAGCATGCATTTTCTATGTGATTGCTCACTATGAAAGAGAGGTCTGGCATGTCAGAGTGGGATGGCTTGATACTCTTGCAAGAGAATATAAGCAGCCATATATTGAAAACAGTACGGATTCATTGTCTCTAGGAGGACCAAAGATTGAGTCCAAATATATAACTTCTCTCTATTTTGTCTTCACTGCTATTACTAGCATCGGATTCGGAAACGTTGCTCCAAATACAAATGCTGAAAAAGTATTTTGCATTTTCGCGATGCTTGCTGGATGTTTGTATTATACAAATTGTTTTAATTGTCATTAATCATTGAATGTAGCGATGATGAGCGCCGCAATTTTTGGTAATGTTTCATCAATTATGCTTAGATTGTATCAGGGCAGTGAAGAGTGCCACGAAAGACGAAGTAGTATTAAGGAATTCATAAAGTTTCACAGGATTCCTAAACATTTGGCTAAAAGATTGCAAGATTCCTTCCAGACCAATTGGGATTATACAAACGGAATCAACATCAACATGATATTGCGAGCCTTTCCAGAATGCCTTCAAGCCGATATTTGTTTACATATGAATAGGACGCTGCTCAACACGTGTCCAGCTTTTAGAGGGGCAAGTGCAGGTTGCCTTAGGGCATTTGCTCTTAGATTCCGAACAACTCACATCCCCCCGGGAGATATGTTTATTCATCCGGGAGATCTTCTAGACTCTGTCTATTTCATCTCTCGTGGTTCAATTGAGATCATATATTTCGGGGAGCAGGCCTACCAGGAAAGAGTGATTATGGGAATTTTAGACAAGCATGACATTTTTGGCGGCTGTCCGAAAGAATTTCTACAGAACAAAATCAGCCAGTCCAAATATGGAGTTCATGCTGTCGGATTTGTAGACTTGAACAGAATCACACTCATAGACTTGAAGGATATCCTTTTTATGTATCCTGAATGGTCCACAACCTTTTTAAACTCCTTTCAGATTACTTTCAAGCTCAATGAAATTGACAAAAAGCTCATTCAGAAACCAACAATTTTATCAAACAATGAACTACTGAACAAAGCTAGCCAAATCCAGCCTAATCCCAATCTCCAATGGGCCGCTGCAAAACCAATTTCACCGCTACTCAATTCGATTAATGCCAACTCTTCAGATGTTCAAAGAGACTTTCGACACGATCTTGGATCAGTGATCGACAGAATGCAAGATTTGAATAGCCGAGCAAAAGAGATGGAGAAAAATTACCAGGCAGCTTTCTCTGAGATTCTGCAGTTACTCACGACGAATTGAGGAGAAAACGAATATATTTGTATTCTTGATTCATCGATAAATTTAGTTTTTT
>OX_Smed_1.0.06035
ATAAAGTTTCATTTGATGATGCGATACGGAACGTCACAGCATTGGATGATATTCCACTTCCAGATGATGTACCTTGCATACAAGCAGTCAATTGTGCAATCAAATATCAAGTATAAAATAAAATAAATTATTTTATCCCAATAAACATTATAGGTTAATTTTGACACAAATTTCGAAGATCGTGGATCATTTCGAATAGCTTCAGCCCGCTATCCTGAAGAAGCCCAAGTTCAATCCCAGTTACATACATTACTCGAGCAAGGCCGAGAATATGCAATAATGTTATATACCTGGCGGTCTTGTTCTAGAGCATTGCCTCCGGTTAATATAATGTTTAATGCAAATTAATTTAATGATAAATTAGATTAAGTCAAATGAACAGCCATATAGAATACAAATTTATGAGAAAACCGTTGAATTGTTAGAACCGTATGTGGCCAAATTGCGAGCGTTTAAAACTTTTCAGCAAATGTCCATCGACAGATTCTGCGAGGAGGTCCAGCGACTATGCCACGAAAAGAAACGAGAAGACTTTGTCAGTGGTGCATATTTGTTATCGCTGGGGAAATTGTTGTGCATGTTTGCTCAATTGGATGAAATGAAGAATATGAAAGCCAGCATGAAAAACGATCATTCCCATTACAAGAGGGCGACGCAATTTCTACGACATTTGGACCGCGATTCTATGCACGAATCTCAAGTTTTGTCGCTTTTTCTAGCGGAGCAAAATGTCATTCGGGACAAATTGCGGGAACAACTGACCAAAATCTCGGGATTCGAGGAGTTGTTAGCGGACATTGTCAACAATTCCGTGCAGATGTATGAGAACCACATGTACATTCTACCGGAGGAGAAACACACTCTAGTCATGATCATCGCGTTCGGTATCAATCTGATCGACTCCACCAAGTCCCTCAATGGCAAGGAGGTCGGCGTCAATGTCAATAAGATGAACAAGAAATTGATTCTCTCTAAGATTGACAAAATCATCAAAGAATGTGAAGTAGTGAATTTATTCGGAGATATGAGCCTCTGTCCGTTCAATTATATCAAGACGACGCCAAATTATGACTCCAGCAAATGGCCGGAATGTAACAGCAGCAGGTTATCTAGTCAAGGCGTGCTATTGGATCATATGGCGAGATTCAGGGAGGAATACACATCTCTCACGGCTGAACTGGCCTGGCATACAAATTTGGCAACGACAAGAGATAGCAGCAGGTCAAAGAAAGAGAACAAGGATCTGTACAATTTGATGCTGCGAGCAATCCAGCTGCTGTCGGGATGGACTGTGCAAGTTCTAGACACGGTAACTATTAATTGTTATCCAGTGTTTTCACACAGCTCATTCGCATCTAGTACACATGGAAACTGGCCCACTGCACCGACTCCCACCAGAATCCCTTCTGTCCTAAAGAAGCCGAGGATTATGAAAAGGCCACTCGGTACAACTATAGCAACCAGGAACAATTCGCACTGATAGAGGTGATCGGCATGGTAAAATCGGTACAGAGCCAATTGATCCGATTGGATGCCAGCTATTCCGAGGGCATCCGGAACGCAATCTACACCGACCTGCAAACATTTGTCCAGTGTACACTCAATGAGCCCTACAGGAAGGCCCAGAAGAACAAGAAGGCAATAATTGCATGGCTTATCGATTCGATACGGGCAGCATGTCAGGATAAGGTTAGTTGTAATCAATTGGAATGAAATTGGATCAATTACCGGTGACCCAGGTGACGTCAGAAGGCCTGCTGGCCAAGAGCACCAGCTCGAGCACCCTCGGATCTGGAGGGGGAACCACAAAGAAGGTGCTGACCGGTACCGAGCAACAAGCAGCCACTGAGTCACTGCGTCTGCAAATCAGGCCGAGAGATGTCGGCCCGGGATCGACACAGCTGTACCTAGTAAGGACCACCGTGGAGTCGATGGTCGCCCTGAGGCCCGGCAGCTCACAGAAGAATTCATTGCGCAAGGATCTCGATGCAGCCAGTTTGCTATGCATGGAGCAGTTCCACAGGCAGAGTTTCTATTGGCCGTACTTGCTCAATCTCAGCGATACGGTTTTCAAATGTTGCGACATGTCTCAATTCTGGTTTCGGGAATTCTTCCTGGAGCTGACAAATGGCCAGCGGGTTCAGTTCCCGATCGAGATGTCGATCCCGTGGATCCTGACTGATCACGTGCTGGAAACCCAGGATCCGGCATTCACAGAATTGCTGCTTTATCCGCTGGATCTCTACAATGACTCTGCAAGATGCGCCCTGCTCTCGTTCCGCCGCAAATTCCTCTACGATGAAATTGAGGCCGAGGCCAATCTGGCATTTGACCAGCTCGTATTCAAACTTGCGGGCCAAATATTTGTGCATTACAAACAGTACGCAGCTTCTTTATTGCTGGACAAGCAGTTCCGGTCAGAAGCCGCTAAGATCGGGTTCCACGTGCATTACCCGCCTCCCAATCGATATGCAACATTGATGCGCCAGCGGCAAGTTCATTTATTGGGCCGTTGCATAGATATCAACCGGCTGCTAACTCAGCGCATTAACAAGGCAATTTTCACCAGTCTCGATACAGCTATCAGCAGATTTCGCAGCTCCGACATCACTGGAGTCGTGGAGCTAGATGCCCTCATAGAATGCAATCGGCTGTGCCATCGAATGCTGTCTGATTACCTTGAACTGGATGATTTTGGCAACCTATTGCGTGAAGCCAATCACAGCGTCAAATCTCATCTGGGTTGCATTTCCCAGCACGTATTTTGGGAAGTCAATTACGATCTGTCACACAATTATTGCTATAATGACTCGACGAATCGATTTGTGCTCACCGCAGTGCCATTTGGTGAGAAGTTGCTGCGAGATAATCCTCCTGTTGTCGGTACCGAGTACATCTGGGGCAGCAAGAGCCTCAATACTTGCTATGAGAATATATTCCGGTTGTACAAAGGATTCGTTGGAAATGCTCATTTCCGAGTGATCTGCCGGCTGCTGGGGTATCAAGGCATTTACATTGTTGTTGCGGAGCTGATGAAGATCTGTGAATCCATGATCAAAATGAATCTCAGCCAAATTGTCCGGAAGATCCTCCGAGTGATGCCAAAGGAATTGCATCCACCGAAGTCCGGCCAAACATCAGACCAAGTGTTCAGTGAGTATTACAAGCAATTGGAAGGCGTCTATCAAATGTCAGCCTTGTCGACAGATATGTGCCAAGCGTTTCGAGAGTTCGGCAATATCGTCATATTCGTGTTGATGCTGGAGCAGAATTTGGTAATGCCGTTGTGCAATATGATGATTGAGTTGACATTTGCTGTGTTCCAGACTGTCCAAGAGAGCTGCGACCTAAAACACGCAGCCGCATTTACTGGTGTGATTCCTCGACCGTTTATCGGTCCAGATGTATCTAAAATGGGTGACAGAAAGGACATAAATCGTGATGCGATTCTGAAGGAAGCAACAAAAAATTTAGAATTGAAATATGCAGTTTTGAATGTTGGGAAAATTGTTTCCAAATTCGGGACATTAGAGCAAGCAACATTGGCTAGGGAGCATGAGATTCTCACCAGGGAGAGATTGTGTTGCGGCTTGGTCATGTTTGAGCAGGTGCTGAAAAGCTTGCAGCAATATATTCTCACGCCGGATCCGGAGCTGGAGGGGTTCACGGAATACATCGGTAGCAATATCTGGCAAGGAATGCGACCGAGCAACGAAGTGATGGAAGTCCACGAGTGCACTGAGTTCCATCGGATTTGGTCAGCTGTGCAGTTTGTGTTTTGCACTCCTCGCGGTGAAAATGAATTCAATATCGGGGAATTGTTCGGGGAGGGGCTCAATTGGGCGGGGTGCACATTAATTGCTCTGCTAGGCCAGCAGAAGCGGTTTGAGGCGCTCGATATCGGGGGGCACCTGATGAGGGTGCAGAAATCAGACCAGAAGGTCGACACATCAGAGAATATTGTAATGGAGTTGATTTATTTTGGCCCGCTTATTCTGATTGGTTGTTGTAGTCGCTGGAGCGCCTGGCCAATCGGATCCGCAGATTCAATATCCTGAACAGCCAGATATTCGCCACTCTCAATCGATACCTGAATCCTACCGATCGATACGCCTCGATGGTGGAATCTGTGCGTCACTTTCCGACCCCAATGTACCAGGAATCGGTATCGGTCCACTTGCAGGGCTGATTGGTTGGTTGGCTGGTTGGTCAGGTGAGGTGTTGCAGCTGTTGCTGTGGTCACTCAACCTTTTCCTGTTTCTCATTTTGTACTTTCAATGTCATGATTTCGCTCTACTCGTTGATGCTACCGCTTCCGTTTTGTTGCCATGGAAACTGTGTTCTGAGCGAGAATTGTTCGATCGATTTATATATGCACAGTATTTTT
>OX_Smed_1.0.06056
TATTTCTCCTGGATATTTTTGTGAATTTCCGAACAGGGGTCATCACGAATGATTATGCAGACGAGATTATTCTCGTCCCAAAACAAATCGCTCAGAATTATTTGAAATCCTGGTTCGCTTTGGATTTCATCAGTTCCATTCCGTTGGACTACATTTTTCTCATTTTAAACAAAAAAGAGTATTTCAATCAAATAATGCACGCTGGTCGTGCTTTGAGGATTTTGAGACTAGCAAAACTTCTCAGCTTGCTACGATTATTGAGGTTATCAAGACTTGTTCGCTATGTAAGTCAATGGGAAGAGTTATTAAATGTCGCCAGTAAATTCATTGGTATATTCAACCTTGTCCTGCTCATGTTGCTATTAGGACATTGGAATGCCTGCTTACAATTCCTCATCCCCATGCTCCGAGATTACCCTTCAGACAGCTGGGTTATCAAATGCAAACTAAAGGAGGCGTACTGGTTTGATCAGTACACTTGGGCTTTGTTTAAAGCAATGTCCCATATGCTGAGTATTGGTTATGGGAGATATCCTCCGACAAGCATTTGTGAAGCATGGATAACTATTGTAAGTATGATGACCGGAGCGACCTGCTATGCGTTATTTGTCGGACACGCTGCTGCTTTAATCCAATCATTTGATACGTCAAAACGGTTATACAGAGAAAAGTTTAAACAAGTAGAAGAATATATGGCCTATAGGAAACTGCCTCGGGGTCTCCGACAACGCATTGCTAACTACTATGAGCACAGATATCAAGGGAAAATGTTCAACGAACTGGACATTCTTAATGAATTGTCGGAATGCCTAAGAGAGCAAATCATCAACTACAATTGCCGGGCTTTGGTCGCAGCAGTTCCATTTTTCACATACGCCGACCAGAATTTCGTCTCGGAGGTCGTTGTCAAATTACAATATGAAGTTTTCCAGCCGGGAGATTTGATTATCAAAGAAGGAAATCTAGGAACGAGAATGTATTTCATTCAAGAGGGAATCGTAGATATCATTACCAAAGAAGGAGAAGTTGCGACAAGTCTTTCTGATGGCTCCTATTTTGGAGAAATCTGTTTGCTTACATTGCTTACAAACGCCAGACGTGTTGCCAGTGTGAGAGCAGAAACTTACTGTAATGTTTATTCCCTAGACAGAGATAGCTTTCTCTCAGTTCTCGAAAATTACCCTCTGATGCGAAGAACCATGGAGAGCGTGGCTGCTGAAAGATTGATAAAAATCGGTCAGAATCCATTATTGGTCAGCACCAGACAGGATTTGACTGAAGACTTGAAATTGGTCAAAGAGATCGTTAATGAGAGTTCCCCAATTAGCAGTGACGATGAGTCCTTTAATGAGCATAATGGCCGACGAAAATCAGTCATTCAGATCGGGCTTGAAAAATTTAATAATATGAGGACGAAGGCGGCTGCGGGAATCGCGAAACGGAAATTGTCTCGAGAGATGTTTAGAAAACAAAGTTCACCCGGAGCGCTGTCTACGAGCGAGTATTCAAAGCTTGAAGGTATTCGAGAGATTCACGAAACTCCTGAAACTGAAAAAGAGATTTAAGAGATAATCTAATAAATATTGTAGCGTCAATCGCCATTTTGTAGTTCATATTTTGTAAAATGCATTTATGACTGT
>OX_Smed_1.0.06132
GATAAATAAAAAAATAGATTCTAAAAAGTCAAAATTCGTCAGTTTTAATAAAAAGAGATTAAATTTGAAACAATGGAAATTTGTCAAAGCCGACAAATGGCAAATTATAGTTCAACGGACAATGAAAATTTGATAATCGAACAAACAGAAGAAGACACCGAAAAGCAAGGAAATCATCAAGTGAAAAATGAAAATAAAATATGCCAAATATTTATTGAACCAAGCATTGATGAAATAAACTCATCATCCAATGATATTCGTCTCAGCGGCGTATCGTGTGTGTCTGTTTCGATGAAACTGGAAAAATCTACCTGCTCAATTTCGACACCAAATTCATTATCGAGAAATTTGTATGTTCTCTCTTCCTCGCAGAGAAATGCCGCTATCTCATTGGTCGATGAAAACAGCCAACATTTTTTGAGTAATACATCCAGCGTCAGCGCTTCAAAGGCATCAAATATATCTGAAGAAATAATTCCATGCAAAGATCTAGTAAATCTGGACAATTCTAACTATTCGAAATCAGTTTTGAATTCCCAATCAGAAATCGACTCAAAATTAACATTTTTCGAACTATTACACAACAAGGACGAAAATAATTTATCAGAAAATAATAATCGTACATCAAAAACAGAACTCCAAATGAATTTTATCAGTCCAAACTGTTCTTCAGCGACATCATTAGCTGGTTATTATGATTATGAATCTGTTAAATATTTCAATGACCACAGCGCAGAACTTGGGATAAAAGGATTTTATGGAAATCACACAGATGGACATTTTTCGGGCTTTGAAGCCGAATACGCTAAATCTTTACCACATCAAAATGAAATCTCTCCCTCCTCAAATTGTCTTTACTTCCATTCCAACCACAACAATCAGTTGTTTTGTCAGGTGTCTAGCGCCATTCCTGCTCATCCGAATTCCAGTCCATCAATCGCAAAAGATTACCTCAATTGTGTTGGAAATAATCTCCAAGATTTCAAGCCTGACATTAAAAACTTTCCGAATCCTTACAATAGGCGTTATATCCAGCCTCATTTAAATAGCAATGGACAAAGCCGATGTGTTTCTCCATTGGGAACATCAACGTATGCCTTGGCAGCTGGCATTCATCCTTCCATGACTCACCCAAATCAACACCATACTGATTTATTATTTAATGTAAGCCAAATACAAATGATAAACGGAGTCCCAATCAATTCCAATTCCCCTCATCAAACATCTGTTAATATTATGAACAATATAGATTCTCAGATGGATGAAATCAACACGAAAGAACTCGCTCAGAGAATATGCGCAGAACTGAAACGCTACAGTATACCGCAAGCAGTATTTGCCCAGCGAGTCTTATGTAGAAGTCAGGGAACATTGTCTGACTTATTACGGAATCCTAAGCCGTGGAGCAAATTGAAATCCGGCCGAGAAACCTTCAGAAGAATGTGGAAGTGGTTACAGGAACCAGAATTTCAAAGAATGTCATCATTGCGTTTAGCTGGTCTGCCAGCATGCAAGCTTAAAGAAGAAGAGCAATACAGGCCTCATGAATCAAAAAATTCCAAAAAACCAAGATTGGTTTTTACAGACATTCAAAGACGAACTCTTCATGCCATTTTTAAGGAAACAAAGCGACCAAGCAAAGAGATGCAAGCTACAATAGCACAACAGTTGGGTCTTGAGGTAGCAACTGTCGCAAATTTTTTTATGAATGCCAGAAGACGGTCACTTGATAAATGGAAGGAAGAATGTCAAAGAAAAAGAGGAAGTAATGCCAGCGGAACCGCAGCTGATGAATCAATGTCTTCTGTCAATTCTCCAATTTCATCAACTGGAGGATCTGATTGTCCTGACACATCTACGAAAAATGGAATTGATAACAATTCGTTTTTCTTTCCAAATAACTCGCTTTTCGATGGGATGAACAGTCATTTGGCTGACAGTCTGTTGGCTAGTCAGCTACCAACTACATCAATGAATCACAATCAAACAGATCCGTTAAACTCATTCTCTGCACTGAATCCGTATTCAATGATAAATCCGAGATTACAAAACTATCAAAAAGGTTATTCCAATTCAGGATCGTCTGACGCTCCGGTTATTTTTCATGGTTCCCCGAAAAAATCTCAACAAAGTGATCGCGGCTGTGTTAGCTATAGAACTCACTGTCCAAATCCTCCCTTTTCTCAGAATGGTTACTATCCATCACCATTTGTTTCAAATGTTGACTATATGCTTCAGCATCATGGAAACTCATCACAAACGACAGATGATCTGATCTGTTCAGATTTCTATATGTCGAGATCTCGAGATCTTGTCAACAATTTTCTGTCAATGGAAACAAATTCTGACAAGCCGATTCAAGCACTAAATAAATATGATCCTACCCTAAAAGATGCAATAGATTTCTCACACGGAGATGACAATAATAATAATAATAATGAACCAATTGCTCCTTTGACCTCTCTCTCATCTAGTCCTAATTCCGACCATCACAATGAATTCCATAGGAAACAAAAAGCCCGTTCAAACCTCCATAACCATTGTGGACCAATTTCTGCTGCTGCAGCTACAATAAATGCTAATTGATACATTTTCTGCTCACGTTTAGAGTTAAATATTTTAAATTTCTGACAAATTAAACTTGGCAACATTGTATTTTATCTACTGATAAATGTTGATAAGCATCATTTTGTGTAATATAG
>OX_Smed_1.0.06145
[truncated: 1,609,040 more chars]
