# Supplementary material for: The planarian regeneration transcriptome reveals a shared but temporally shifted regulatory program between opposing head and tail scenarios
Source: BMC Genomics. 2013 Nov 16;14(1):797. doi: 10.1186/1471-2164-14-797 (PMC4046745; doi:10.1186/1471-2164-14-797)
Supplement: Supplementary file 3 — Additional file 3: ZIP file containing FASTA file of differentially expressed transcripts in H6-12-down, H6-12-up, T36-48-down, T36-48-up, F-head, F-tail, O-down, O-up, P-down, P-up, F-head + T0-24-up. Also contains platyhelminth, triclad, and S. mediterranea specific transcripts. (ZIP 18 MB) [file 12864_2013_5532_MOESM3_ESM.zip › H6_12_up.fa]

>OX_Smed_1.0.00005
ATGTATTACTTTAAAATTATATTACTAATAAGTTTTATATGTATTCAGCAAGAATTCATATTCAGCAGTGTTATGGATGACTTATCAAAGGATGAAACGTACTTATCAAAACGGCGGTACAGCCTCATTAATCCGAGATTAGGAAAACGATATCTAATTAATCCCAGACTTGGTAAAAGGTTTCAAATCAAGGATATTGAAAATTTAGATTAGTAACTTTTTTTTAAAAAATATATGTTCTTGTCTTATATTTTGTATTTGATAAAAATATATTTTACTTATTT
>OX_Smed_1.0.00026
GAAAATGATAATACGATTTACAACTGTATTTTTTGTTCTTGCAGGTTGTTTTAATCAAATGGATTGTGGCGTAGTGGGACTTGCTGTGGATTATGGCGCATGCCAGAGTGTCTGCAATGCCGGATATGTCGCATGCTTAGCGTCATTGGGACTAACCGCAGGAGCGCTTACTGCTGGAGCTGGAGCACTTCCGGCAGTTTTGGCTTGTTCCGCTGCCCAAGAAGCGTGTATGGCAGCTTGTGCAACCGCATGTGCAATGGCTCCTGTATAAACTATAATTTCGAAAACAAGAAACTTTATCTATATTTTACAAAACGAGTTTTTATCATTTTATGATTGCAAAGGTTTTCTTTAAATAAAAGCTGACTTACTCATTTTTGTTACCACTCTGTAATAAGTTTCTCCAGAACTTATTACGGAAATGTAACAGATCCTTTTAGGGTATATCCATAGGCATAATTGCCATTATGCTGTGCATATACCTAATGATTTGAAATTGCAGATGGAGGGGACAGAGGATGTTGAATAGGATTATTCTCTCCCGTCCAACTACACAAATTTCATAACTTTTATTATAGACTTTAGATTGGTATTATTTTAGGCTCGAATGGCACGACCAATGGCACAAAATAAATTTCCCCCTTTTACTTACCTATTAAATTTTTATTGTGGAATAAATTCGGAAACGTTTGACATCTTATATCTGGTCATTTGTTCTTTGTATGTCTTGTTATGTACACTGAGATTTCGCCGGGGATCTTGTGACGGTCTCCCTTTATATGAAATTGAATCTCAAACTGTAATTACATTTAAACAGATTATATTAATTATTTAATTATTTAATTTTTCAATCCAAAACGAGATAGCTCCATAAAAAAGGTCTCACATCATACTTGTAATCAAGAATTAGATATTATAACAAAGAAGAATTTCTCACTTCAATGCTTGCACGCTGTTCTTGTCAACTAAATTTCTTCAACCACTTTGGCAAATTGACTAAAATATATAATTTTTCATAGAGCTCAATCCTCATCTATCATTTAATCTCGACTAAACAGTCTGCCAATTTACCTGTCAAACTTGGAGATTTTGTTTACTAATTGAATTGATTAATTCTTATCAACAAATTTATTATTCTGCATTTCTTAAATAATATGCTTAGGGACTCCCATTTTTTTATAAATAAATATTTATACTCGTTTAAGTTACAAATTCGTAATAAAATTGTCCGTAACTTATTATGGAAATGTAAAATTTCTTATTGAGTAATATTTATTACACTTTGCCTACATTTTTATTGGCGCTAGGAAATGTTTGTTATTTCCGGTTCCCTTTCTACAGGCTTAGCCCGCATTAATTGCCCGTTTATGACAATCTGTATAACGTTTCTCATAACGGCTTAGGTCCGTTTCTTTTAATGAATATATTTATAAATTATTAAATATTTTAACTTAATTTTTTATTAAAATAAAAAATTTATTCCTGAGATTAATATAATGTTTAAATGCTGACTTGAAGACCCCCTTTTCCATTTTACTCGGTTTTTATTTGTATTTTTTAAAGAAAAATCGGCATTAAATTTGCTTGAAACTCAAGCTGTTTTAAAGAAAAAGAATTTGAAGTCTTTTTAAGAACTTCTAATTTCAGGAGATATATTATATTTTATTTGAAATAATTTTATTAAATTAATATTAAATTTTATTTTTATTAATATGAAATAG
>OX_Smed_1.0.00046
AATGAAATTTGCTTTTGGTTTCACAATATTCTCTTTAGCATCATGTTTTTACGTTGATGCTTTGCTTGGAGGTATTCTAGGTGGAGGAGGAGGAGAAGGAGGTCTTCTTGGAGGTTTAGGAGGAGGTCTTCTGGGTGGAGGTGGAGAAGCTAGTGTAAGTGCCGGAGGCGCTGATGTTACTGCTAAATTGGGATTCGATCTTTCAAGGTTCTGTGCTGGTGGAGCTGGTGTCATTTTAGGTTTAGCAAGACGAGGAAGTGGAGGAATCTTGGATATCGATAGACTTCTTTCTGGATTACCATTAAACGGTTTACTTGGTGGAATATTGAACACTCTTGATGGAGTCATACCGCTGCATCTTGTGAAAACTGTTAAGCACGTTTTGAATACTGTAATCAACACGGTACAAAAGATACTGAGATGCGAAAGCAATCCTGACAAGTTACGAAGAATGGCGAAATTGATGTATCAGTTACAACGAAAAGGTTACCGATTTACCAGACTTCAACGAAGATATTTCAAAGATGTAAATTTTAAAGCGAACGTCGAAGCTTCTGATTAAATGAATAAATTTGTTTAAATTTTCAATAAATATTATTCAATTAAAAAAAAAAAAAAAAAATGCGA
>OX_Smed_1.0.00060
ATATTAAAATTAGACAATAAAAGTTGATTTGTAAAAATATTAAACAAAATATTATCATAATAGATTTCAATAGATATCAAATTGCAATTGTAGAAGCAGTCGGTAAAAGAATTTTTACTGCAATAATCATCATACGACATACCGATTTGCAAGCTTAACCCACAAAATTTTTCAACTACCGAAATATTTTATTTACATTGTCTGTCAATCAAAGGAAATGTTTCATTTCAATTTCAGACTATTGAATAAGACTATTTTCTAACAATGAAGTGTTTGAGGATTTTTTATGATCGTCATTATAATTTTCTCCTTCAATTTGTTTTAATTTCAAAATGTTCTGAATTCCGTTTTTCAGCACTTCAAAGTTATATTCAATAATTCCAAGTTTTTCCAAAGCTTCTTCTCGCATTAAGCAAACGAGGGCTAGATATTTATTAACTCCTCTTAAATATAAAACACTCTCGTTGTTCAATTTGATCGTAGATGATGTGGATTCAGAGAAAACTGCGTCATTATGTTGGTGTTTAGGATTGTATATTGACGCAATATCAACGACTACGTCAATCATGTCACAGCATAATTCATAGGTCTGCATATCAATCATAGCCATGGAATCTGTAGCCAAATAAATCTTACTAGCGACATCGAATAAAAATGCCTTTTCCAAATTAGAATTCAATATAAACAAATTAAGAATATTTTCAAACACTTCAAGGTACGGAATCAGTTTCTGCACGACTTTACTGAACGCTTCAAATATGGAGTGATCATATATTGTTGTCAAATGATATCCAATGCTGACATTTTCGAAGCCACTGTCTATAAGATCATCATTGGATTTCTGAGCGACATCTCGTTGAATATCAATTTTTTGGTCATCGTTTAGTGAATCAACTTTATGAATAAATACCTCAAACTTTATATTTTTATTAACACGAAAAGCATTGACAATAGTGCTATTTAAACGAGCTAGGGCGTCTGTATAATCATCCTGAGCATCAATTACAAAAATCACTGCGCGTGATGAAGCAAACATATTTTCTGAATTTATAATTGGATCCATAAAATCAAATTGGCCAGGACAATCCCAAATGTGGAATTTGATAAATGAACAATCAGAAACATCACTTTTTTCTATTTTATTAGTACTTTCTAGAAATAATGTTTCTGTTGGAGACATTTTGTGAAAAACAACTTTTTGTATTGACGATTTTCCACTCCTTCTTAACCCCATTAAAAGTATTCGTGGATATTCATCATTGATAGATTGATTTATGAATTCTTCGTTAGTGTCATTTTCTTCATCATAACCGTGAGTAATGAAATCATTGACAACACTTCCAACAATATTTTCACAAGCAGAAACTTGTTTTCGAATGGTTATTTCTGACATTTATAATTTAGTATTTAATAAAATTTATAAAANATTCAAANNGTTTTCAATTAACATATATATTTT
>OX_Smed_1.0.00071
CTGTAATATAAGTTGATTTATTCATTGTATAAAATGCTCAGCAGCAAATAGCAATCGATTTATTCTTCAAATCTCAAACAAATATCATCCAATCACAAACAAGAATAATTAACCAAAAAAATTATATTAATATTATTAGTTTATGAGCAAATAATAAACTGTTTAAAAATCTCGAAGAAATCCATAATTAATATTAATTAATTATTTCCATAAGATTTGTGTAGTTTATTCATTTCTTCTTTGGTTAAATCTTCATTCATTAGCTCAGCTAATTTATCCAATCCTTTTTGATATTCTGTTTTAGTTTCACAATTTGTGGATTGAATATTGGCATTATTTTGCCGATTAATTTGATCCGTGCTTAATTTCGATGAGTTATCAATTTCTCGTTGAGTTGATTTCATTTTGTCAGTTGAATCAGTTGAATGATTATCAACTTTGGCAGCAATAATATGCGGATTATAATTTGGTTGTTGTGGAGGTCGATTTATAGGAGCCAGTGAATTTGATATGTTAGATTCATTATAATTTGTAGGTATAGGGATAGTTTGTTGGGGTTGATAATTCATTTGCGATGGATTGAAATTCACAGGCTGAGAATATTGATATGGTTGAGCGCTACTGTTATTACTATTTGGTATAATAAATCCAATAGGTGGTGGATTTCCAAGAGTGTTGAAGTTTGCTTTCTGATTATCAAACTGACTATTCCCCGCAGTCGAAAAGTTTGCCGACCACCCACTTCCCACATTTGATTGTGGAAATGAATATGGATTAAAATTATTTGAGTTCATAACTCGTACAAAGAAATATTAACTAAAATTAATTATATAATAATTTCCAAACCAATGTACAAAGTATATA
>OX_Smed_1.0.00081
AAAACTATTAAAAGAAATCATTTCAAGCTAACAAAAAGGATGATGACAATTTATTTGATATGCATTGTAATGGTTGCAATTTCTGTGACGACCGCATGGGATCCACCAAAAAAACCAGCCAGATCGCCAGAGGTTTGCCTTGATGTCTATAAACCGGCAGCAAAATTGTGCAATAAAAGGTTTCAAGATTCGGAAAAGTATTGTGATAATGTCTACGTTACCCTCAATAAGCTTTGTGAAAACAAAAGCAAAGTCGTTTGCGGTTTATATTACGTTAAACACAAAATTGCTTGCAATGAAAGACAAGTGGCATTCTGGGCTATCTGTGGACCGATTTATAAAGCGCTTAATGATGGATGTACTTCAGTTAAGGAATTGGAAAAATCAGATATTTTCGTCGATGGTGCTGTTGATTTAGGAGTGATCTAAGTATGATCCAGTTTTTTTTGGCAATAATTTATATATGAACGTAGATTTAAAGCAGCGAGAATATTTCATGTACGCAGAAAATTTGGAAAAGCAAATGTATTTGTGATGTTCTAAATAAATATTTTT
>OX_Smed_1.0.00085
AAGAACAAATTAGCTTTTCAATAATGAATGGAACGGTTATACTTTGCACTTTGATCGTGCTCCTTGCGTCATTTCCCTCAGACGGATCAGGTAGGTTAATTATTTACCAATACAAGTGCTTTGTAATTTGTAATTCACTAGCTATTAGTATTTGTTTATAATTCACTGAGAAAAGGATTTAATTAATTATTTATTCTTATTTTGTTTTAATAGATGACTTGATAGTTAAACGGAAGCACATTGGTCATCAAATATTTAGACTGAAACGTGGATATCACTTTTTTAGATTGAGAAAAGACGAAAAATGCCTGATTCCTGGGGAATTGAAATCAGCAATTAAAAATGATCTGGAATCAGGATCAAACTTATGTGGATCAGACAAATCGTTTCTTGCTGAGCTGGCATCATTGTTATGATAATTACAGATACCTTTTATAATTAAATTAAATAAAGTTTAATTTATTTTATTTTGTATTACTGTCTACGTTTTTTACAAGTTTTACTTGCGCAAAACCTCTTCTGCACTCCCGTCCCATTTGAAGCCAATTCCTGTTGTTTCTGGTGGGTTACCTATTGTTGGAAATTTGCTAAATGTCAGCTCAGCCCCGTTTCAATATTTGAATGATCTTAGAGAAAAGTATGGACCGATTTATTCAATACAAATCGGATGGAAAAATATCATTGTTTTAAACAATTACGATGTCATTAATAAAAGTCTTAAAGAACAAGGAAATACTTTTTCTGGTCGTTGGGCAAATGTTTTTACAAAAGATTTAGCTAAGGATTCAGGAATTTTGTTCAAGGACAAAGAATTCTGGGCAACTCAGAGAAGTTTTACTTTGAGAGTTTTGAGAGATTTTGGCTTCGGGAAACAATGCGCTGAAAATGTTGTCTATCGAGAAATAGAGAAAATGGTCAAAGAAATCAAACTAAAAAATGGTAGAAATATTGAAACTACGAAATTGGTGTCATTTGCTACTGTTAACATGATTTCGGACTTTATAATGAAAAGAGAATTTGAAAATAACGATGAAAATATTCTTTACGTCATTAAGTCCATTCAAGATATAGCTCGTGTTGCCGATGTTAACAGTCTAGTTATGAATGTCTTTCCCATTTTTGATTGGTTTCCTAGAATTTCATTAATGTTAATTTATTATTTTCATCCAATGAGAATTATACAAACCATTGATAGAACGACTGACTTCATTGGAAGCATTGTTGAAGACCATCGAAAAAGATTTTGTCCAGAAAATGAGAGCCAGGATTTAATAGATGCGTTTTTATTAGAACAGCACAGATTGAATTCATTAAACTCTAAAAACCATTCATTTACAGACTGGCAAGTCGTTCGCTTGATTTCTGAACTATTTCTGGCAGGATATGAGACAACGGCCAATACCCTCTCTTGGACGTTTTTATTGCTAGCTATCCATCCTGAAATTCAGACGAAAATCAGAGATGAAATATCAAAAGAAATCGGGTTTATTCGTTGGCCGACAATGAATGATAAAAAGTCGTTAAATTATTGTCAGGCTGTTTTGGATGAAATTTTTAGGTATAGTACTGTGCTACCCCTTTCAATTGCTCATCGAGTGTTGGAAAACGCGTCCATAAATGGATTTTTCGTTCCAGCGGATTCTATTTTATTTCCCAATTTGTATGCATGTCATAGAGATCCTAGTGTTTGGAAAAAGCCATATGATTTTTATCCCGAACACTTTTTGAATGAAAATGGCAACTATCAACCAAAAGTAGAATTGGTACCTTTTGGTCTTGGAAAAAGACAATGTTTAGGAGAAGCATTAGCAAGAATGGAAGAATTTATTGTGGTCGTTAGTTTTTTGCAAAAGTTTTCAATTTCTCTTAGTGACGAATCTAAAAAATTAGATACCTTTCAACTTTTAAATGGAAGTAGAGGTACATTTAGAGGACCTGCAATTCATACATTAAATTTTGATGAACTTGTTCATTAAATTTTACCGCGAAGCAATTGGAATATCAAATTAACTACATATATTAATTTAATTGACAATTAATTGATGAAATAAAACTTTTTTTTGATATTTAATGTGAGATATTATTTAAATTAAGTAAATTTAAAATTCAAATTCAAAAATAAATTAATTAATAGTATGTTGTGTGGAATAATTGTGGAATTTTGAAAATCTTCTGAGCGTATTTATTTATCAAAAAATCTCCTTAGAAAGATTTTGTTTTATCTAACGTGGTTGTATTAAAAATATATTTAATTTTGTGAATTATTCCAAAGGGCAAGAAAACTTGAAAGAATATTGGAAAAAAATAGGAAAAGATGACTAGAAATATATTGAACCACAAAAT
>OX_Smed_1.0.00090
ATTATATCTTATTATAAATGGACCCTTATTACGGCGCTGCTACTACTGTCGTTGTCGTTCAGAATGGAATGGTCGATGTCGACGGTTACATAATAGACGATAACTATTATCATTACGAGAATGGCGATTACACTGACGATGACTACTATGACAAGGATCACATTTGGAAATATTTCAAGACTCCAGTAAAATTTTTACTTTTATTTGAAACAGTTTTTTTCGATTTTGACAATATTAACAATTATTTTTTTACATATTTTCAATAAAACTTTCTTATTTAATTAATTTTTGTTTATTTAGTACGGAGCTAAATACAAATATCATCGAAAATAACTTGATCCATGATTGTTTATAAATTTTTGTTTATCTAATAAAACTATTTATTGTTTTGAACTTTTTATTAAAATGTAATAAAGCTGCTTTTCGATATAACAATATATCCAAATATATAGAATACTAACAAGAACTTATAACAAACACTAAATGCTTTACATCTCTATCATTCAACTGTACTGATAATTGACATTCGATATGACATCACGCTTTAACTTCCGTCTGGGCAGAATCTCCATTTTCCGTTACTTTCGCAGAGGATCCATTGCAATCTTTTTCTTTTCCTTTGTCAGTGGCTTCTATTTCCTCTTCATCTTCTTTTCCTCCGCCTCATCATCAGCTTCTTTGTCATCTTCATCAGCTTCATCACCATTTGGGGCCTTGTCATCAGAATCTTTGATGTCATCATTTAAATCAGACAATCTTTGTTTTTAGTTTCTGGTTCATCATTATCTACAGTTTCATTAACTGTTTTTTTCTCAACTACTTCTTTCAAATTATTTTTCTCTTCAGTAACAGGTGTAATATTTTCTACAGTAGACATGTCTAAACAATAATTAACTCTATAAACTATATCAGAAAGAAAAGCCGGCAGTAAATATAAATAAATTTTAAAAGTTAACAAAGCCTAATGAAACTTACTATAAATTTACTTTCAAT
>OX_Smed_1.0.00093
ACATTTTAATTATTATGTGTAAACAATATATCATTCATTATTAGATGAAATTTTATTAATACTGTCATTTGAGCTAAAGTGTTCAATAATTTTGTAAATTAAATTATAATTTTAAATTATGTTTTTATTGTAAACAAGATAAGAATTTTATTAAATCTATCAATATATATTTTTATTTCAATATCGAAATAAATAAATGTCTTATATGATGTTGCGCTTTATACTAATTCAAAATCGTGCTGGTAAAACACGTTTGGCTAAGTGGTATATGACTTTTGATGATGAAGAAAAGCAAAAATTGATTGAAGAAGTGCACGCTCTTGTAACTGTAAGAGATGCAAAACACACTAATTTTGTCGAATTTAGAACTTTCAAAATCGTTTATCGACGCTATGCTGGATTATATTTCTGTATTTGTGTTGATGTTATGGATAATAGTTTGATGTATTTAGAAGCCATTCATAATTTCGTAGAAGTGTTAAATGAAATGTTCCATAATGTGTGTGAATTGGATTTGGTTTTTAATTTCTATAAAGTATACAGTGTTGTCGACGAAATGTTTTTGGCCGGAGAAATTCGTGAAACCAGTCAAACGAAAATACTGAAACAAATGACTCAACTTAATTCATTAGATTAATTATTTTTGTTGTGCCGCTTTTGATGCGATATTAAATCATTTATTATGTTATTGATTTATTGTTTTTAATATTAAATATTGATGATAAATACATTTTTTAATCTTTGTTAAAAAAAAAAAAAAAAAATGCGA
>OX_Smed_1.0.00095
CCGTTAGACGGTCTTATCGAAATCTATATAAATCTTATATGATGATTCCGCCATCATTTTGTGATTTGGGAAAAACTACTAAAGATTTGTTTAATAAAAATTTTCATTTTGGTTTGTTATCAGTAGAATATTTGTCAAAATCTGCACAGGGTGTTGAATTAACCATCAAAGGCGATAATAGCCTTAAAGCTGGTAAATTAAACGGTTCATTGGAATGGAAATATAAATTTGAAAATGGTTTAAAAAATTCTGTCAAATGGGATACGAAGAATGAATTAGGTGTAAATTTTTCAATTGAAAATTTCATCAAAACAGGCTCAAAATTATCAGCGGATTTAGGCTTTAACCCGGATAGTGGAAATAAAAAAATGAAAATGCAAACATCATTTAAAAGGAAATATTTAAATTGCGGTTTGGATATGTGTTTTACAAATCTTAAACCTATATTAATACCATCATTGGTAATTGGGTGCACAGAAAGCAAAGGCTATCTGCTAGGAGCCGAGATCACATACGACTTGAACCGGATGGACTTGACGAGGCACAAATTCTCCATCGGTTATCACAAAGACGATTTGTCATTGATTGGCAGCCTTATCAACAAAACTGATATCGAAACTCACATTTACCAGCGAATAAATCCGAATGTAGAGGTGGGAGTTCAGATCAAATGGAACTGGAACAGTAGGAACACAGAATTTGGCGTGGCCGGCAAATACCAGTTCGACAACAGCTCGATATTCAAGGGCAAAATCGATAACAAGAGCATCCTGGGGCTGGGCTACATATTCCGAGCGCGCGACAATGTCGACATCACCTTGAATGCAGAGATCGACGGGAAAGATCTGGAGAAAGGCGGCCACAGATTTGGGATGGGCTTGTCGTATGCTCCGTGATGTCTAGTGATTATTTTATTATTATTATTATTATCGATCGATTGAATAAATAAATGTTTTGCCTTTTAAAAAAAAA
>OX_Smed_1.0.00100
TTTTCTTAATCAGTGGTTTGTTTATGCAAAATTATTGATAGAGCTTTTGCCTGATGATTTTTTGTCGTTCGCTAATTTCAAACGATACTTCCAATCATGCGAGAGTGCTGGAGCTAATCTAATAAAATTATTATTCAATAAATCCAGTTCCGCATTGCAGCAGTCAGTTATTGAAAATCTCCTTTACAAGAGCTGTAAATAGCAATGATGTCGAGCTATTTGATCATTTGATACGAACGGAAATATCGGACCGAAATCATTGGGAAACGGTGAAAACTTATTACATTTATATTGCAAGAAAGGAAGATTGAATTCGCATGGAAATTATTGGATTCAGTAAATCGAGGAAATTTGTCAAGTTGCGAAACTAAATAATCAAATTCCGCTCCAAATTGCAATTGAAATGAAGAACTGGATCTTGTGAACGCTTTGATTATTGAAAAGGAATTCGATAGTGAGGATAAAGGCGGAAAATGCGCACTGACGCAATTATTGGAGAAAATATCGATTTCCAATAACGCAAATTTTAAAAGGAAATTAGTTTCAACTATTAAAATAATAATCTCATTGGGCGGTGACATTTATAAGATGACGTCACGTGGCCAGAGGATTATTGATGCGTGCGCTGACATTGTTGACAAGGAGGAAATCGAGAGATTTCATAGAAATAATGTCAAACCATCAAAGGAAGAAAATCAGCCAATGTGCAACATATGCCAAGATAATCCGGTGAGTATTGGATTCCAATGTGGCCATTTGACATGCAATGTCTGTTCCAATCAGTTATTTGAATGTCCCTACTGTAAGGCTGACATTGTCAGTAGGACTAAAATGTTTTTCAGTTAGGAATTTTCAGCAGACATTTTTATTGGCTTTTACACTTGATTAAACTTTATTGATATTTTGTGCTCAATAAATTAAATTAATAAATTGGTTTTTCATTTCCTCTAGAATTTTATCAATTTAATACCGAGGAATGCGCCAATTTATTTTTATTACTTTGTGGAAATTTATATTCTGAATAAATTTGCCTAGAACTCAGCAGAAAACCAAGCAAATGTTGAAATGATTTATAATTTTCAGATTTAATTTTATCATTTAAATATTTGCTATTTGGATGGATAAATCCTTGAAACTGAGTTTCAATGTGACATTTTGTGCTGCACTGATTGTGCTGATCAAATATTTGATTGCACAAGTGCAACAATAAATCTTTTTAAAACAAAAAACTTTTTGAATTGAGAAAT
>OX_Smed_1.0.00109
GCCGTTAGACGGTCTTATCGAAATCTATATAAATCTTATATGATGTCTATCTACGGATCGCCTCAGCAATATAATTTTCCACAAGAAATTAATTCCTCTATACAATTTGGTCAATTTCAATATAAGCCTGAAAATCAACCTATTGGTAATGCTTTTCAAAGTCCTGTTGATTTTCAGAATAGCTATAATGATTCGTTTACATCAAATGGTGGTATGGAAAATTTTGATGGAGAACCTCCTTTACTTGAAGAATTAGGAATTAATTTTGGACACATAAAAAAGAAGACATTGATTGTTTTGAATCCTTTTATCAATACTGACAAAGAAGTTGTAGAAGATACTGATTTAGCTGGTCCATTAGTTTTCGGTCTTTTATTCGGTGCTACGTTACTTTTGACAGGGAAAATACATTTCAATTACATTTATGGGATCGGTGTGTTGGGATGTATAGCAATGTATGCTTTGCTAACTATGATGACAGCCAATGGTGTTAGTGTTTTGTGCGTGATTTCGATTTTAGGTTACTGTCTGTTGCCAATGTGTTTACTATCGATAATTTCAACATTATTGACAATGAAAAGTCTTGTAGGAGTTATACTGGCATTATTTTTTGTTTTATGGTGTTCTCTTTCTGCCAGTAAACTTTTCGTCACTGCCCTCAACATGGAACACCAACAAATTCTGGTTGCTTATCCATGTTCATTGGTCTATGGAGTATTTGCCTTGCTCTCAGTGTTTTAATCATTGTGAATGAGATATGAATAAATTTGTATTATTTCAAAAAAAAAAAAAAAAAATGCGA
>OX_Smed_1.0.00130
AATTAATAAACAAGGTTACGGGAGTTCTTGGTATTTATTATATCAAATCATTTATTATATCATATCATTTATTATATCATTTATTATATCATTTATTTATTATATCATTTATTAGATAATTAATTAGATAATTAATTATATACAAATGAAAATTTTTATTTTTGCATTATGGATATCATTTATTTCCTGTGTAATTAGTGGGCCCTTAAGTGGAGCTATATGTTCAGCTTGTTGTGCTGCAGGAGTGGTTACATGTTATTCAGCCGCTGGATTTATATTTGGTACAGTAACTGCGGGGGCTTCAACGCCTGCAGTTATTATAGGATGTAATGCAGCTTTTGGAAAATGTATGGCTGCTTGTGCAGTTGCCACTGTTGTCCCAGCGCCTTAAAAATAAATGAAAAAAGTTGCTCTTTTAAGTAATGTTTTGAATTTTAGTTTTGAAATGAGCTTCGACTACATTCATAACTTTCAAACTTCATAATCCATAAATTTAGTTTCATCACTTGTACATAAAAATCACTATAATATATTTTAGATATGCCGCGTAGATAATAATTTGTAATTTTAACTTGGCTTCAAAAATATGTATTTCAACAATTTTATTTAAAAAAAATTTGGTAAGGTGTTTTATAATGAAAATAAAATTTCATTTGTGAAAACTCTGTTATAAACTTAATTAATAATTTAATGATGAATTCGAAACTGCTGAATAGATACTTAAAAAACATAGAAATTTGTAGATTTATAAGTATATCTGGATTTAACTTAAACAATCAAACTTTATATCGTTCCAATATTTTTAAAGGAATTGATAAAAAAACAACAGAAGATTCTGCTGAAATTATAAATATAAACAATGATTCAAAATCTGTTAATCTTCCAAATTCTAATAAGGACAATTTGCCTAAATTTTATTTTGAAAATGAATCTCTTCAAGTTGCAGCAAATGAAAGAGGAACCATTGATTTATCTCATACTATGCACGCAAATCTTCCTCAGCCGCCTAATGAAGCAATGAAAATACATGAACGGCCATATGATACGATTGTTTCATTGGGTGAAAAGAATACAAAAAATGATAAATTTTTTTCCGAAGAACTTCTAGATTCACAAAAAAAGGATAATATTACTATATCTAGAAATTCATTGTCCCAAGAAAGAAAATTATGGCTATATTGCTCCAATGAAAAAAGATTCAATATTAAGTTTTCATCAAATGCAGCAGAACTTATCTCACAAGGTTCCCTTCATGTTGATATTGCATTGGAATATCAGCACAGTGTCATGGCAAAAATCAATCAATATTGGTTGAAAAAAATCGGCTTGATCGGAACAAAATCGAATTTAGAATTATTTTTACCGTTTTCTCCTGATGATTCTCGCGAAATTAATATTGAGTTAATGATCGAATTGTATAGTTTGCTTAATATTGACAATAAGCACGTACATATTGCTCAGTTTATGGAAAGCAAATTGTCATATTCAGATCTGATCAATACCATTGATGCAACAGTGCGACAAATTGTTGACCAATGGAATCACGATAAAATAGCATGATACAATTTTCAAAAAAATTTTATTCGTGATTTATTTTGATTCAAACTCCAATCGATATGTTAACAGTTTATAATACATTTCTTATTTTGTAAAGTACGATTTGGATCTTATTGCTGCTATTGGGTTAAATGTTCACGCCTGGGCCGTTTGTTCCAGTTTTGTCAGTTTATTTGCTTATGTTATGTTTGACACCTTTTTCATTATCTATCTCTGTGTATAGTGGTTTTCATTTCATGGAAAAGTTATTTTTACAATCGTTTCAAAACCTTTTTATTATCAAATAAAATAAATTATCT
>OX_Smed_1.0.00162
ATGTATAATAAAATGAATGTTCTCATTTTAATTTCATCTTTATATTTTATTTGTTTCCAAAGTGCCCAAGGAGATCTTACAGATCGACAGAAGAAGGAAATCCTTGGTGACCACAATGGGTACAGATCATATGTTGCTAGTGGAGGAGCTCAGCAGCCTAGTGCTGCAAATATGCTGAAATTGAAATGGAGCGCTGAATCGGCATCGAAGGCGCAAAACCTAGCGAACAAATGTAAGTTTGATAAGTTCAGGATGGAGGATATAAGGTACGGAACGTACAAAAGCGTTGGGAATAATAGTGCTCTGATTACAGATAGTTTTGATGTCAGCGATACTTCATTGATTATCCAACAGTGGTTTCAAGAAATTTATTATTACAACATGTCAACAAATACATGCAATTCTACTAAATGTGAACATCATGCTCAAATGGTATGGGCTGATTCTCAAGAACTTGGATGTGGTATGTCCAACTGTGACACTTCCAAGATTAAGCAAAATTATTTTATCTGCATTTACGGACCTGGAGGAGATGTGAAACTCAAACCTCCATATATAAGCGGACGTCCTTGCTCGCAATGTCCAATTGGAACATCTTGTGTCAATTCATTATGCAGTTGACTTTAAAAATAAATTTCTGTCATTTATCAAATGAAAATATTTTAAAATAAATGTTTTCATATTTAAAAAAAAAA
>OX_Smed_1.0.00183
CTTGATTCTTAGAATTAAATTTAATATTTATTTGAAAATCATTATTGCAAAAGTGTATTATTAAAATAAAATACTCTAATTTCAATGGGTATAAGGGGACTTTATTCATATTTTGCTATCAACCTGAAAGCTTATACCATTCTGGATTTAGTTCAAAAAGCTAATGTTGCAAAAACATGGAAATTTTAGTAGATTTCAGCTCATTTCGTAGAGATCTTGATGAAATTATTTTGCGAAAAATAATTAATGACTTTGACAATGATTATTTATCTATATCCTGTGTTGAATGTGATATTTTTAGTAATGCATATTTGGAATTCCACAAGATGTTTGCCGAAATTGGCATTAAATTGGTGTGGATTTATGATGGAATAAAAGGCTTAGATGAAGTTGTGCATAATGAAAAATCTGAAACATGGAGTTCTAGGATTAATAATTATTCTAATTTGGTTGATGCACTTTTGGAATGTTGCAAAAATAAAATGCCTGTAAAAGATTTGGAAAACGTTATTTCGTGGGCTTATTCATTGATGACTCTCGAGAATTTGAAAGCCTCAGGCGTGGAAGTAATTAAGTTGTTGCAAGGAGGATCTGATGAATTCATTGCTTCGAATTTCACCGTCGACAATCCTATGCAATTTTCAGTAATGATACTGATTTTCTGGTGTTCAAAGATTGCAGAGTTATATTTCCTAGAATTTTAAGAGATATTTATCAGGATGAATTACCATTCATGGACACTGAAAACCCTGGAAAATTTTTCAAAAAGCCAACAAAATTCGACTGTCCAATAGTAACGCAAAGTGATGTATTCAGACCCTTGCAGTTTTCTACTCACGAGGAAATCATAATCTTGAGCATCTTAAAGGGCAACGACAATACTCATAATTATTCTCAGAATTTATTATACGCGCTTGGCATAGCAGAGTCATTGGACAGATGGCCTCATATAAGCCGTGTCGCAAAATATATCAAATCAAATCACGTTAATCGAAATAATCTCTTTGATCTTGATGGAATGAGCACATTTTTGAATGAAAATCCAAAATTTAAAAATACTGTTAATTTTTGTTTTGATTTTTATACTTTGAGACACTTTGAAAGGGCTTCTGGAAAAACTTTAATAAATTTTGACCCAGGTTCTGCCGATGGCTCGCTAACAAGCTTCCTTCAAAGAAAATTGTCCAAAATGGAAATTTCTGATCAATTATACAGATCACATTTTGGAAGTACATTTCTGTTGAGACAATAACTACAGTAATGAGCGAGATTCGCTCAAGAATTTACCCCTATGTCCTACATGTAGATCTGGATCATGTAACGGAATTTAAACGTCGAGATGCTGAGGGCATTTTGATAAATGTTGTTCATTCTCCATTAAAGTCAAACCTCATTATAAGCAAACCAGATCCAGAATCAGAACGTCAAAATGGTGTCAAATATGGAATTGATATTTTCGAAGAAATATGGTCACATTTAGAGAGTCAGGATTCGTTAAATTTTGTATATCAGTTCGGATTGGAAAAAGGATTTCTCTGTTACATTTTGAGATATTTGTATAAAGTAACGAACGGTTTAAATATCGAAATGACCGCCAAGGAATTTGACGCTATATTTGCAATGGTTTTCTATAGATATAGACTTTCTATAAATATGCCATTTCGGACAAAACTGAATCAAAATATATTTTTGGGAATGAAAATTTGTCCGACGGAAAAATGCTTGACAATATTTTCTTGGTTTATGTAAAAGAAATTTGATAGTAATCAAAAATGAAAGACTTAGATGTACCATACCTGGCGCACCCCACCCTTTCATCCATTACTAAGACAGATATTTGGACGACCAAATTATTTTGACATCAGTTTAATTTATTTCGGTTGAATTTTAAAATGATTCATTAAAATTTCCTACATAATGTCGACACAGGTCATTTTTTTGTAGTAGATTTTTTTGACTCTTCTGACTGAAGAATTTATATTATTATGTCAGAATTCCTGACCCTTTCTGTGAATTCTGTTTTTGGATATTATACTAGATCAGAATTGACAACTAAGAATGATTCAAACATGGGTATGATTGTAATGTTAATAAATGTTTTTATTAAAGTCTTTTTAAGTTAATTTATAAATGTAAACAAAATTCAACGTTTTCTCATTTTTTATTTTCATACTTTTAAATTATAGAAAATTTTGTTTTGTGGAGTAGCTACGATCTTGTAATTTAATTTTNTCATGTAAAGTAATAAATCAGTTCTCAATAGTTCTCAATAGGTAATTAAATAAACATGGCGACGATTTTATTACAATAAAGCACAATTACAACACACGTTTTTCGATATATTAATTGTCATCATCTTGTAAAAGCCAACCAAAAGTGTATAAGTAGTGGGATGTGTAACATCCAGACAGTGCCTCCCGAATCAGGGGAGGACACGAAATTCAAGTGGATTGACACGAAATTTTATGTTCACAAAAATGTAGGTCATGTAAATATAGCAATAATTACTAGGGAACCATTCAGCAACTATTAAGGTCAACCTAATCTATCAAATTTTTACTGTCTTTATATAATATCTTTATCTCTATAAAATATACTTCCAGGTTAGGTTTCAGATAACATGCCAATTAATTCAATGAATAACATCTTTTATTTTGATTATTTGAGAACTTTAGAATAATTTGCTGGCAACGGAATTATTTATAAAAATANNANNNNAANNNANNNNTANNNNNNTCAATTTTTGATTTTGTAAATAATGTTTTTGAATAGAATTGCTATCAAAATATTTTGTAATCCTAATGTATACAGAACGGTGAAAATTACTGCCATTTCCACTTTAAAATTAACGAGAGTACAATGTTATAGTAGTAATATAAAAGAAGCCATAGATCCGAAAAAGAAAATTATAGATTCTATTAAATTGGAACCAGAAATCAAAGTCAATAAAAGAAATGAAATCTCATGTGAGGATTTAATGAATTTAATAGACGATGGAAGAATCATATTAATTGATGTACGTGAAAAAATTGACATAGAGAAATCTGGGTTAATACCATCAGCAATACATATACCATTGAATAAGCTCAAATCCTCTTTACAGTTATCGACCACGGAATTTAAAGATGCCTTTGGCTATGACAAACCAGAATTACAAAGTGAAAATATCATATTTTATGGTTTAAAAGAAATAAAGAGTACAAGTGCTTGCGAAATAGCTTATTCTGTCGGATATAAGAAGGCTAGATCATTTCCTGGTGGATTTAAAGAGTGGTCTGAAAAAGGATTAAAAATTATCAAAATTAATGTGGCTGAAAATGCTTCTGAATAAAATAATTTTCCTTATTCAATTTTCCAATTTATTCTTGAGATTTAAGTTATTTGATCTGGCTTGTTTGATCTGTCAATTCGAATGCGTCAACACTTTACGATATTTAAGTGTAATACTGAATTTTAAATACATTTCCATTGAAATTTTGGAAAANNNGAATAAAGAAAATTTTATAAATTTCAATAGTGATAGTGGCAGTGAATTTTTTGAATGCAGTTTTGAAAGTGATTTTAGTTCTAGGGATCAGGCTAGCAGTGATGTTACTTTATTTCCTAAGAAAATAAAAGTTATTGTTGCTTCACAAAAGTCAATTGAGGAAGAAAATAATGCATAATCAGAAGTTGATAATTCAGGTGATAATTGGATTGAAATTGAAATAATGGTCGTCAAATTTTTGGAAATGTTCAGGAGCCTATTGATTACTTCAACAAAGTTTTTGCTAACGTACTGATAAAAAATATTATGACGCAAACAAATTTCAAGAGCAAATTGAAAAGAAAGAATTATCTATCAGATCTGTTTTGCAAACTAGAACAATGTTTCATATGAGGAAATATCGGCTCTTTTAGTATGATATTGAATATCTATTTAAATGATATAAAAGATTATTTTTCTAAAGACTTAACTTACAATATTCCTTTTTCTAAGATCTTTAAGAGAGAGCACTTCTTCAGATTTTTTTGAATGCTCCGCTTACATTAAAA
>OX_Smed_1.0.00215
ATTAAACGGAAAATATCAAAGTTAAGCTAATCACTTATAACGTTGGAGATAAAAGTGCAGATCAATCCAAACCAGATGAATTGTTTAATTTTGTTCAATTGAGAAAATTCGATTTCATATTTATTGGACTTCAAGAAGTTGTCCAGGACACTTCATGGACTGCATTGATCAAGAAATGCTTTGGCGAACACAACTATGTTCTGGTAAAAGTAAGAAATATTTGGGCAATTTGGCTGTATTTATTGGCAAAACGTTCACGACTGCCACACGTGGACAGTGTGGAATCTGAGGTGACCGCTTCGGGCTATGCCGGAGTCTTGGGCAACAAGGGTGGCGTTTCCATTCGGTTCAAGTATCACGAAATAAGCATCATTGGAGTGAATGGGCATTTTACTCCCCACGAAGAAGGATTCAAAGATCGATTGAATGATTACCTAGATATCGTGACAGGCCAATCGTTCCGTGATGACGAAGTGAACAATATTCTCGATCATGACGTCATTTTCTGGATGGGCGATCTCAACTTCAGGATTGAAAATCTGTCGAAAGAAGAAATTGAAAATGCGATCAAAGAGAAATCATTTTCAGTGCTGACGGATCACGATCAGCTTAACAAGGCAGTTAAGCACCACAATGTGTTCAAGGGATTCAAGGAAGGTGAGCTCAATTTCGCTCCAACGTTCAAGTTTGATGACGACTGCGACACGTACGACACTAGGTAAGCGGTGATTGGTTAGTTTGTTTTGACGCTGCAATCAATAATCTGTACTTACAATCTGTACTACAAACTATCTGTATTTGTGTGCAGTGATCTCCATATATTGATTTATTGCACTGATGATTATGGAGCTCATATGCAGTGGTGCTGTGCTTGGTCAGTTTCTCATTCTCTGCTAGTCACAGCACCGTGAGAAATTGATCTGACTTACTAATTAAATCGATATATTTTAATACTGATAATTATTTATTATATTTATTAATATTGTTTATTGATTATGTATTTTTAATT
>OX_Smed_1.0.00381
TTTAACTATTTTTATCAATTCATTTTATTGAATAATTTAGTGTTTTTAAATTTAATCATATTAATAATTTGTCTTAATTTTCTTTAACGGTAAAATTTCTATTTTTAACGTATTAAATATTATCGTAAGTTAAAAATTTTCACCACTATTAAAATATAATTGCTTTATATTATAATACTTATATGTATTTTCCGCTAAAATTTATAATAATTTTTCGTTATATTTTATCCAAATAATGATTTGAAAAATAATTACTGAGTTTAAAGTAATTTGATATAAAGTTATTAAGTAGCTTGTTTGTACTGATGCATCGAAATAAATCATTGAAATTAATACCGATAGAAATGAATAGTGAATCAAGAATCGAGAAGAAGCAAATAGAACTATTGTGCGATACAACACAAAAATTGATACAAATTTGCAATAAAAAAGATTTGGGAGTCTCGGATCTTAAATGGCAACCTCATTATTCAACAGTCTTTAAACAATTAAAAAGCCAATTAGAATTAATTTTATCCACTGATACTAGCAAATCATTAGATTATTTAAACAATATTCCATATATTTTACAATTGAAAAATAACATGATTAATTTATATAACTCTTTTGCCAAATTTGTTCAGGACAATGGACCTTTAATTGGTACTAAAGATGATCATATGAGAAAAACATTCTTCACGAAAGTTGTACATTTTCAATTTCTGTATTTTGAAATTCAAGCATATTTCCCGAACGGAATCTACAGTCCACACAATGTCAAAATATCAAAAAACCCTGCTAGAATGTGGTGGGAAAAGAAATTCGGCGACAACATTTTTGTTGATTTAGACGTGTTTGTTTCCAAATTTAAAGAGGATTACCCATTCATAAACCAGGCGGAAATATTCTCTTTCAAAAACAGTATTAACTTTACCTCAACCAATTTCACCACAACATTTGAGTTTGATTTGTTTACGCGTTTATATTCTCCATGGGAACGAATTTTAGAAGTTTGGAGGGTAATATATTCCCACCCAGCCTATTTACACTTTAGCACTTATGGAGATACTAAAGATACACTCAGTAGATATTTAAATGAACCAGGAACATATGTATTTCGAATCAGTTGCAAAGATTTAGGGTTCTGGACCATCGGCTATGTGAAATCATCCAAAGAAATGGGCCAAGTCAAAGTTGACAAAAGTAATTTAATAGAGGCACTTGTGGAAGGAAATAAAAGAAATATGTATCTTTATCCAAACGGAGAAAGTTGTAATCCTGATTTGTCCACTCTAAATGAATTCAGGAAAGAAATTGTTGTAAATAATGAAGACCTTCAATTGTATGAATGTTTCGATGATTTCAAAGAATGTAAAATTTGTCGAGAATCAGAAAAAGATCTTCAACTGGAAAGTTGTGGTCATCAAATTTGTCAAAGTTGTTACAAACTATTGCGAAAATACGATAAAAGGAACTGTCCATTTTGTAACCAAAAGATTCAATCAACAACTAAAATCGTTAACGTAAAAGATCCTTCTAAAGATGTTGATGCAATGAAATCTGCAGAAAGTGTTTATATGGATATGTCAGAGCCGTCGAGACCAAACGTGGAAGTCAGGTCCACTAATGATCTAAATTTAAGAATAAACTCTGATAGTGTATATTCAAATATTTCCGATGAAGCAACGGCCGGTGAATCCTTGCCCTCAGTCCCTCCTCGAATAATAAATGATCATACATGGAATTCTAAACGCGATAAAAAATGTGTAGTAGTTTATCCGGCTGTAACCACTAAAAAGCAGGATCAATATGAAAGAGTCGACAATAATACCGGATCATCTCCAATTTATTCCGATATGTCGTTGAATGAGAGTTTTAAAGCAGTAAATAAAGTTGACAACAAATCATTATTAGATGATACGTATTGTGATATTAATGAACCGATCACAGAACCCAATTCCTCGCATTTGGAGAGAAATCACAAGACTCCGAACTATTTCGATTTCCGTAATAGAAAGAATTTAAAAAGTCCCACTCAATTGGAAAGTGTTTTCAATTCCATCTGTATCAATGACGACTGTTACTCGTGTCCCAATGAATCTGTGGGTTTAGAATTGCAGGACAACACAATAGCAGATGATGTCTATTTGATACCGAATACCAGCGTAAATAAAATATCGAGTGTAAGTCAACAATTCGTTGTCGATGAAGATGTCTACTGCAATCCCAATGATGAGATCACCTTTGAGCAACTTCCCGATTGCAGTGCTCTCAAAACAGAAATGCTTTCACTATGGAATGAAAACGATGTCGAAAGAGCGATTCGTGTTGCTCGGAATGATGAAAGTCTTGCTAAAGATATTCTGGTGGAATTCGTCGGACAGAAGGGGAAATAATACTGCCTGTGTTCTGATATTTTGATTTGAAATTTCTAACAGTGTTTCCGTTTCATATTCAATTGCTATTTTGTGCATGTTTTAAACAAATGATTGCTATTTTTTACCAAATTTTAAATGATTACCAATTTTTTTTGGTATATTATATATTTGCAATTGTTTTTTTTGTTGGATTTATTTTTTTATCGATAATTTATAATTTCCCAATGTAATAATTATTGATGAATTTTTATTGGTTAAAAATTACTTTGGCCAGACCAATCAAATTTGTGTCATTATATTTCCTTCAATCAATTCAGCGGTTATCGGGGAAGTTTCCAGTGGAGGCCATTTATAGATAGGATAAAATTTAATCGATGAATTTGACCAGGCCTATTTGATTCAGTACATTTACACAGTTGTATTTAAAAATCAGTAAATTCGTGTATGTACCAGTAGAAAAATCAATACAGGAATTTTTAGGGATTTATTGTTTTCAAGTTGTAACAGTACAAATGCAGGAAATTTGGTTAAATTAGAAAATGTGTTTGAATTCTTGAGTTAACAGAATTTTGTAACCTTCGGTTTATTCAAATGTAATGTCATTTTGAACAAATAAAAACCCTTTGTATTTAGAAAAAAAAAAAAAAAA
>OX_Smed_1.0.00385
ATGCCCAACAGAAGATATTGATCTCATTTATTAGGTTTCAAGACATTTTGTACAAAGCTGACATGCTAACTATTTAACTTAAAATTTAAAATAATTTAAAATAATTGTACATAAATAAATCTAAATTTTGTAAATTTTAAATTTGAATGAATCTGAAAAAACGTTGACTACCATATTTTATTAAATAAAAATTCTTATCATTGTTTTAATAATTTATGTCTTCATCATATCTACTACATTGCTCAATAATGTTATTTGTAACATTATGTTTTGTTCTTTCTGATAAAACATTCAAATTGGATGAGGATATAGTCAAAGATAAAGAACATTTAGGTGATCATGCAAAAGATGAAAAAATGAAGAAGCCTATTGATGCAATGACTGATGAAGAATTGGAATTTTTCTATTTTCATGAGCATGATAAAGATCATAATAAATTGTTGGATGGAAATGAGCTTTTTATGTCTGTAATTGAACATATGGAATATGAACATAAAAATAAATCTACAAAAGCTGATAATAATACAACAGAGCAGTTCCAAGAAGGCGATATTCAAAATTTTATTTCTAACATTTTATTATTTGATAATAATAATGATGGTTATTTAGATTTGAATGAATTTAGAAAAATTTATCGAAATAAGGAAGGGTAATGAATTCTCATGTTTTAATCCACCTGCTTTTTAAAACTTTCAACTTATTAAATACAATTTTTTGTCTTTGAAAAAAAAAAAAAAAAAATGCGA
>OX_Smed_1.0.00397
TTCAGATTTAAATAATCCCGATTTGACCTTGGAGAAGGCCGGTGTCAAGGACAATGATCAAATTGTTGCAATCACAAAAAAACCCCGTAAAAATTATGTTTTCATCAATCCTTAGTAATGACGAAAATTTCAATAGTGAGTTATCGAATGTTGAAAGGGTTTCGTCGATTTTGAATATAGTTGAACAAAAATTTAAATCTGAAGATGTTTTAATAATTGGTGAACGTGACATGATATCAGAGCAATTTCTGTTCCAGTATAATATTGATGACGAGAGCCAGATCAAATATTGCAGATTTAATGAGATGGACGCACAGGATCAAGAAGTGAAGCCTCTTAAAGAATCAGTGGGAAGATTGAGGTTTAGCATTATTGGCATATTTAAAAAGCAAGAGTTATCACAAATATACAAAGCAACGGATAATTTCAACAATAAAGAGGTTGCTTTGATGCAGTATAGACTATCCGATTGGAAGGCTTTTATAAACAATTCTAGTTTGATAAAGGAGCTGAGAAAACTCACAGTAATGAATGCAAGTGAAAGATTTGTGCGGATATTTGCCATATATAAAGGCGAGGGGTTGGTATCTGTGTCCATGGAATTGATGGCGATATCATTGAAAGAACATTTTAAAGCTGTTGATGGCAAAACCAGAATAGCCTCAAATGATGAAGTTATTAAATGGTATCGACAAATTCTTGAAGGCCTCGCCTGTCTTCATGATCACGGCATTGTATATGATGAGCTGACAATGTCTCACATTCTTCTGGATAGCAAAGGGGACATCAAGCTAGCCAGCATCAATATTGGTAAAATAATTCCTGGACAAAAAAGAAATGAAATAAATAAAGATTATCTTGCTCCTGAGATTTTGGACAATAAACCGTGGAACATTAAGGCCGACGTGTGGTCATTTGGAATCATTCTGCTGGAGATTATTACCGGGAAATGTTTCAATTTCAGTGCAAAAAATGAAGCTTTAAATGATTCTAATTTCTTCAAAATTGATTATAGCAAATATGTTTTCCCGAGATCAATAAATGAAAGGTTCAAGGGCGTCATTGACAGGTGCTTGGTTGAGGATCCGAATTATAGGATATCTGTGCACGAGCTACTGAGCATTGATTTACTGAGATCCTTTTGAAGGCTCTCGCAATTCCTGTTTGCCGACTGGTTACATTAATTATTGCCGCAATATTTATTATTTACCATTATTAATTTTGTTACTTTATCTTTTTTTAAAGGTGCTGATTTTGGATAATTTATTTTCTTCAATTGATCTTTTCAAAAACACCAGATAATTTCCAAATGCACTTTTAGTAGCCATGGTGACGAGGACCTTCCTTTTACCATTCATATGGATCATCAGATGGAGTATTCCCATCAAAAGAGTGCGTTGACTTTAAAGCTGGTGTGAAAGAGAAATTAATTATTTTTCTTTATTATTAATTATTATCATTAACTTATTGATCCGCTTTGAATAGTTTTTGGGTNAGGAAAATCATTACTGAATGAGATTATCTTTTTCCTACATAAATTAAATGTTGACTCAAATGGAAACAGATTAATATCAAAGTATAGATAACCTCCCAAAAACCTGAAATAAATCAAATACAATAAGCAGAACATGGGAAAAGAACAATTATATAATACGTTGAGCATTTTATTTGCCAATAATAAACTATCACCAAGGCGTACGCATGAATGAGAACTAGCCGAATAGCAGAGCTATGCATAAACTGAAATCCAATTAGCGGCATTAACTACGCTAAATTGTTCTGATT
>OX_Smed_1.0.00409
TTAGTATAAATAATAACTCATTGAGTTTTTCTATAACAGCTTTGTCCGTGTGTGTGCGCGCGTAGTCAATCAATTGTTTTGTGTGTTCATTATTTTGTGCGTGTGTGTCTTACTTGAGATGCCAATGTGCGCATTGTACTGTCATCAATTTATGTCAATTTTGCGTTAAATTCAACATTATGAGGAATTTATTTTTCATTTAGATATCAACATATATTGAAAGATGAGCTCCGAGAATGTTGAAAGTCCTATTGCAGCAGGAGAAACGAATCCAACCCCAGCCGAGTCCAGGAATACCAATTCAGTCTTTCTGAAAATGACCGCTAGGCAGCATATTGGGTTTGGGATTCTCTACATCGTTTTAGTGTTTTTTTTCATTGTTTACGGTGCTTTCCTTATTGGGATGAATAAGCTTTTTATCATTTTCTGTGTAGCCGGAAATATATTCTTAGCTACTGGAATCATTCTTGTTGCCGGAATTAAATCTTTAAATGTCAAACTTTTACTCGCATCTATATTTTTTGAAATTTTCATTTGTTTGATTTTTATTTGCAGTTCAATCGGTTTGTTTTTTATTGAATACAGCGATACACTGATAGGGACAATTATGAAAATTTGCTCGATTTTTATGTGTTTATTTATAGTTTTTTTATTATTATTCCACATTTATTATTTGATATATGATTTTCTCAGTTTGAATAAAGCCAGGAATTGATTTCATTTAAGATTATTTTGTAGTTTATTGTATAGATTATATATATATATATATATATGTGTGTGTGTGTGTGTGTGTAATATATTCGCTTTGTGCTCTTGGA
>OX_Smed_1.0.00430
CGCATTGCAAATCAATTGTTTGAACAAGTTGTGACAATCTGCTCAGTATCGATTGCAATTATTATCTATGGACTTTATTCAACAACGTCATAATGGCTAATGCAAAATACGAACGCATATGGAAATTACTTGACGAATACGAATTCGCCTATGATTCACTTTTGTCTGACGAGTTTCTCTGTGTGATTTGCAATTCGATTTTAAAGAATCCTTATCAAAGTCCTTGCGGATGCCGATTCTGTATGGAATGTATTGTGGATTACTTAAACAACAAAGAAACGCTTTGCCCGGGATCAAGTGAAGATTGCAAAGACCAACTGATCAATTTCAATGGAGATTTGCATGCTGATTATGTGATTAGTCGGAAAATTTCCCAAGTGAAAGTCAAGTGCCCAAAGGCGTTGTGTGACTACAGAAGTGAACTGCAAAACATCGGCAATCACATCAGCTCCCACAAAGAAAGCTGTCCTTACACGAATATTGGATGCCAATATCCCAGTGCTCACATGGGACTGATTGTTGAGCATCTCCACGACCAGATCTATGAGCATGGGAAATTGGTGACGGAATCTTTCACCAATCTGAAAAATGAAGTCGCATCCTTGACGTTGGCTTTGAAGCATTCCAAACAGGAATTGGAAAACAAAGATAATTTATTGATTGATTTGGAAAATCGATTGAACGAGTTGCAAGGAACACGGGAAATAAAGATCCAAGAATTGACAGAGACTTTGGATAAGTGCAAAGAAGAAAATGTTCAACTGAGTTCTGAATTGAGGACATTGAAATCTGTTTCCGAGGTTTTCTCCTTCAATCAAGAAAATTATTATCTACAAAATAAAGAGGAAGATCGGAAATACATTTTGCACCCAAACTACAATGTTAGCACTTTTGATCTTATTGCGCCATTCAAATGGCAAATTTATAATTTCAAAGTGTTACAATCAGAAGGCAAACGTAAACCTTTAACCAGCAGTCCATTTTATTCACACAGAAATGGCTACAAATTATGTTTATCGGTGTATCCAAATGGAATCGGAAACGGAAGCGGAACTCATATGGCCGTGTTCTTTCATATCATGAGTGGAATTTTCGATGATTCATTAGATTGGCCCATGGTACTTAACCTTCGGATATGTTTGGTGGACCAACTTTATGGTAATATCTACGCCGACAAGATATTCAAATACTATTCAAGAAGTTTAGAAGACCAATACAAATATGAAAAACCATCAACTGTGAAAAACAAGGGGATAGGGGAGTCACAATATATTCTCCTAGAAACATTATACCGGAATTCAAGAATATATTCAAATGACTCAATAATTTTAAAATGTTATGTTGGTTAAAAATAAATTTTCATTTCACTTTA
>OX_Smed_1.0.00441
AATTATTTTCCTTGGAAAACAATTTCAAAAATTTATTTATCTTAACAAAAATAAAACACTGATATGATTTATCAATTCTGAAACATTCAAAAGCTGTCAGGCAATATTATTGAAATTTCGCATCGACAAGGACAATAGAGAAAGCTGGACCGAGAATACCCTCGGCCCCAGCCTTTGCCGAAACTTATTTGTACTGTAAAAATGCCAGAATTGAGAATCGGAATAGATGTCTGTGATAACTTTATGGTGTCAATTTGATCCAAAGAGAAAACATTCACTGAATGATTTGGAAGGATTTTATAAACAGGAATGTAAGGGTCATGCTTATTGAAGTTATGGTCTTGTATCTCTTTACAGATTGAACTGATAAAAATTGGCTGAGTTGTATAATTATAAAGTGAAACAAAGCGATTGTTTAACTGATGAATGCATATTCCAAGTTCCTGCCACAGTGAGTCAGGTTTACAATCTGTCGTGACAGATGGGCATGACTGGTAGTATATAATAAAGACTGACGACAAACTGGAAATCGCTGGTGTGATAATTTTTGTCGGTCTTATAGTTTCTTCTATCCTCAAATTGCACTGGATGCTGCTAAAGAAATACGAGTCATAGAGGATATTTTGATCAACATTCATAGACTCGACAGTTTTCATCAAAGACCAATGGAATGGATTTATGCAGTCCTGACGGTTTGAGCAAATACTCATAAATTTGATCTCATTCGATCCTGATAATAAAGAAGATCTAAAAGTTATCCAAAGAATGTTTTTAATATAATCTATGTCGAAATATCTGAACAAATTGCTACAGCCTTTAATACAAGGAATGATCGGTGAAAATGACTGGAACTGATGAATTGATTGAGCAATTTCCAAAAAGATTTTTAACTGTTGAATATTAAGTTTCGCTAAAATTTTCGAGAGAATTTCTAAAATATTTTTACAACAATCTTGAACTGTAAGAAAGCGGCTTTTGTTATTGGTTTTCATCAGATAAATAATATTTTTGATAAGTTTCCTCTTGTAGACGAAATTTGTCCATGATCCTAAACATGTCTCTTGATTGATTTGATCTTGAGAAATGTTTAAAATGGAATTCGATTTCATGTTACATGTGTTTCATAGACGTTTTCGATTANTTATGCTGCACATTTTTCAGAAAATCAAATTGACCAATGAGAGCAACTTATTTCATTTTGTTTTATAATGAGCCCATTCCATTGGTGCATGAATGTTATTATCNANAATCTATTGTGTAACTGAGTCTGAACAAGTTGTGCTTGTGTAAATTTGTACACCGTCCGGTTGCAATACATTTCAAGCCTACACAATTATATTGATTTCTTTTCATATTGCACAAATATCAGATTGATTTTCATCTTCAATCTTTACTTGTTTAATGTTGGATTCCAAGAGATATTCAGCATTCATTGAGTCTCTCAAGTATGGAGATCTTCCTACAGTTGAACAGGAGTTCCAGCCAATTTTCCTCAATCAACCTGATAGTTCGGGATATTTACCACTCCACATTGCCAGTCAGGGCAGCAACCTTGAAGTCTTGAAATTCCTATTGGGACAAAATTGCAATATTGAATCAAAGGATTCGAATGGATGGCGACCGATTCATTTTGCTGTGCTAAACAAAAACATGAATAATATAAAATTGTTATTTGGATTTGGCTGTGAATTGTCAATGAACGACGAAATATTGCAGGACCTGATCAACCGACCAGACTACCAAGATGTTAAGAACATAATTACAACTGCAATAAAAAATTATCAAGTCGGTAAAGAAATGGACTTGAAGTGCAATCTTGAATGCGATCATAAATTTTGTTTGACATCCATTTGTTTTAATGAATTCTCAGAAGGCCAATTCATAGATAGGGGAAGATATGGTAAGATATCAAAAATTTTTCAGTCGGGTGGTAGTCGAATATTTGCTATTAAAAAGATAAACTGGAAGACAAATTTAAATGATGTCATTGAAAACTTAAAAAAGGAGGCGTTAATGGTTGAAACAAATATTAATAAATACCGATCAGAGCTGGTTCATGAGAGGATCACAAAATACTATGGAGCCATTATCAAGGGTTACAAAATGTACATTTTTATGGATTTTTACCATGGAGGTTCAATTTATGAACTACTAAACACATTGCCTGAAGGATTACCGGACGAAAGATTATTGAAATACACCAAGCAAATTCTCGAAGGGCTCAGTTTTCTGCATGAAAACAGAATTATTCATGGAGATCTTAAAAGTCAGAATATCCTTCTGGATACGGAGGATAACTGTAAACTTACTGATCTAGGATGTAGCCGATTCATAGAGTCTTTAAATAAATACAGTCAAAAACATTCCAAGGCAGGTATCCAAATGAAGCATAAAGAATTACCGCAATCTAAATTTGGTACCGCAAATAATATGGCACCGGAAATGATTCAGGGATTAAGTTATGACTTAAAAGCGGATATCTGGTCAGCTGCAGCCACCATATATGAAATGTTTGACGGTCAGCCACTCTTTGCAGGAAAGAAGGAGAATGTAGTGTTGATGAAATTAGCCAAAGGGGAATTGCCGGATTATAAAAAGCATCGGATTAAAGAAAATACTGATTGCAAAATAATCTCCCTGATGGATTCCATGTTTATCAAAGAGCCAAATAAACGCCCGACCGCTAAGATGTTGCTTAAAACATATTTTGATATTAATATACTTTAGAAATAAAACTTACTAAAAGGAAAANTAACAAAAGAAGAATCGAAACATTATGGAGAATCTGAACAGAAAAGTGCAACAATAAATGAATGTACCAAAAGGATATTGCAGAAAATGTATGACGATAAGTCGAAGACACAAGTGGCAGCGGTCGGAAATTAATGGCCAATTCAACATTGATGGAAAAAGCGATAATTTCAGTAAAAATTCAAAATTATTCAAATATATCACCGTTTGAATCTTTGATGAGTGAAAAAAACAAAGTAGTGCTTGGACGACACAATGTGATGAAGCTGTTGGTAAATTAAAACATAGTTTTATCAGTGCACCATTACTATGCCATCTGGACTTTAATAAAACGTTTATTTTAGATACAGATGCTTGTTTCGACTGTATAGGTGCTGTTT
>OX_Smed_1.0.00444
TTCCTCACTTCTATTATCGATCTGAGGGAAGGAAAATCTCCTGACTAGTGTGTGCGCTCTCGCACTGTTATTGACGATTCTTTCATTCAGTGGTGGTGTGAGCATGCTACACCGCCTAAGGCGAGCTGTTTCGGGTGTACATACCGTTTTCCTGACAATGGGAATTTACTGAATGATCACTCAAAAAATTCCTCCTGATATTTTCAACTCTCATTCATTTGTGGATATTTTCTATACCTTTGGAGTTTTTAATCGATCGTGGATTTTCTCGTCTAAAATGCATGTCTGAAAAGTATTTATACCGCCATTATCTTGACTATATTGGCGTTATTCTTACTCTAATATTTATGATGGCTTTAGCTCAATCTAAGTGGACATCATGCCACGGAATCGGCCTTATCTTGACTCGACAGCACAACTTTGGACCAAATTCGTCGATGGCTAGTGTTTGAAAGGACTTCCTGGTCTCCAACAAGATTACATTCGTGCGACCTCCACTTACCACGGCGGTCCCATATCCTCTCGGAAGAAAAAAAACCTTTGGGCGGAGGTATCCGTCTGATGGATTTTGTTTGAGTCAGAACTGGATACTATTGGAGATGCTACGTGCAACACTAGGAGAAATGATGATCTCGTTTGTTTGAAATAAAGCTTGGGTTATTTA
>OX_Smed_1.0.00445
AAATTATACTTTTTATATTTAAAATTCTCAAGAGTGAAATAAAAACTGCAATACAATTAAAGCATTTTCCCGTGAAATAACCAATGACACTATTGAAACAGTAACAATGAACCAAATATTCGTTTTGGCTTCAAATTAAAAACATAGTTATACAAATTAAAATTAACTTTGTCCAGGTAATTATTTGTTTCGCTTAATAAAATTAATTGTCAGCACTATCACTTGAGCATGAGCTGGATTAAGTTATTTTGCCCTAGCACCGTATTTTTATGTAACCGTTCAAAATAAGCCCCTTGATTATTAGAAATTTTAAACGAAAAACTATGAAAATCATGAAGAAGTTAGTGTTCAGTAATTGAGAATTCGGTATATAAGTAATGTTATGTTTTGTTCGATTTTTTTGTTTAGTACATTTTTTGTTACTAAAACAACACATTTTTTTCTAAAATTTCTAATTTAATTTAGCACCTATATCGGCTACTTATGGAACATTTTGAAGAATGGGGTCGTTTGGAAAATTATATTTTAATAATGGGCTTTCATCCTGTTTATTTGGAACAATATCTGAAAATGTACAATCATCTTTTCAAAGGAGACGGTAGTTTACCGTATGTCGATCGGTTTTATTTGGCAATAATGGCTGCTGCGCAAATGCATTGTAAAGAGTTAATTTACAGATTTATAACCGAATTTATCGCTGCAGGCGGTGATGCTAATTGGTTACAAGGTCTCCATAAAGCTCCTAGTCGATTTAGAGCTCTTGCCGTATTGAATCAGCATTTGTGCCACCAACCTTGGCAAATAGAACCAAAAAAATATTCAACAATTGATTCACAGCCCAACTGGACTGTTTCATATCTCAATGTCACAGTTAATGCAGGCAGTCGTGATCATGACCCATGTGTATTCGCTATCATCTTTCATTTTGGTTTGTGGGATTAACAGTGAAATTGACCATCCTCCAGCTCTTGTTTGGTATAGTTCTACGAATTCTGATTCTTCCAATTCTATTCGAAACACACAGAGCTTTGAAAATATTCATCTGACAAATTCCAATGAAGTTTTTCCAAATTCATCTTTCAACAACAACTTTGCAAATCATTTTCAACAATCTGAAACTGACGATGATAAATCGGATGACAATCATGAAGATTGTCCATTAGCAGTATTGATGGAACGTTTGCGAATTGCCCAGGAAGAAGATGATGAACTTGCCGAAGATGATGTTGCGAAAATGTTTTTGTCGATTGAAAAAGAAAACGAAACAATAATAAAAAATGCAGTTCATCCTAAAGAAGTAAATCCGTTGATTGAAAGATTTATTGAAGATCCCAATTTTACTTATGTCAGTTATAATTCCAAAAATGCACAAATTTTACGAATGCAGGAATATTCATGGTCTGATGAAGCGTGTTGTCTTGCCGATAGATTTTATACCGATATTGGGAAAGCTTTGGAGGATAAGTTCAATTGTTCATATGATTTGACCTACAATACAATGGGAGATAAAGTGAATATTGACACTACTCTGTTTCGTCTTTCTGTGTGGATATATGTTCACAGCCTTTATGGTATCAGACACGATGACTTTAATTATGCCCAGTTGGATAATTTATTAACAATTCCGTTGAAAACATTTTTAAAGAAAGCAATGACCAAGCCGTGCACCTCAAAAAAATCAGATCTTTTTAGATTTTTTCCTGAGTTCAAAATATCAGAAAAAGTTCATGTAGCCTTGATGGCTGCTGATGCCAGGCAGCAAGCTTGTTTGCTTCATATTCTGAAGGCCATGCAATTCAATAATAATTGAGTGGGTATAACAGATCATCCTGTGTAATCGGTGATGGTGCTGCCAACATGAAGGCTTGACCATAGATTGAAACAATTTATTTTACCTTGCTTAAACGATGAAATGTATCATAATATTTAAATTGGGTTTGATCATTGACATTGAAATTTCGTTTAAGAAAATTTTGATATATTTTTGTGAATTAAATGTAACTAATTTTTCAAAAAAAAAAAAAAAAAATGCGA
>OX_Smed_1.0.00448
AAGAAATCAGCGATGCGTATAGAATTTCTTTCAAGTTTGATATTTGTGGTATCTATATCCACGAGCCAAATTGATAAAAGAGTAATAGGGGGAGAAACTGCACCACCTGACAAATATAGATGGGCAGTGTCAATTAAAGGGGATGTTGATGAATTAAAAACAAGTGGGGCTTGTGGCGCTTCAATTATTAAAACAAAGGGGAACATCAGTTGGTTATTAACTGCTGCTCATTGTTTTTTCCCATCGAACAAGATAAAGACTTTCGATTTGACAAAGCCTGAACTTTGGCATGCTAGAGTTGGACTAATGAAAGTTGATTTTTACTACAAAAAACATGGACGAGGATATCTGTCAAACAATAAATTGATATCATTTTTTAGTAAAGCATTCAAAAAATTGTTCGGAAATTCAAAAAATGTTGTCACGACAGGTGATATTCACATTAAGAAAATCATCATACATCCTGATTATGTTTCGACCCGACTGGAAAATGATATCGCGTTGATGAAATTGATAGATCCGTTACCAATTGAACAACTAAAGGGAGTAAATACAATAGAATTACCTGACATACCAAACCTTACGAAATGGCCACCAGTTGGTAGTGATTGTGTAGTTGTTGGTTGGGGCTGTACTAAAGCTGCAGGAGTACCAAATACATATGCCAAATTAGCGCTGTTGAAAGTATGGGATAATGATAAATGCATAGATGCGTTTGTCGCGCCAATTGATTTGAATCCTGAAAGTGAATTTTGCGCCGGCTATTTGAAAAGGAAATATGGTCTCTGTCCTGGTGACAGTGGAAGTGGACTGGCTTGCAAATATGATGGTAGATGGATGCTTGCAGGGGTTGTGTCAGCGGCCCATAGCAAAGAGCCTGGGCAATTCCCCGCAATTTTCACCAAGGTGCCTTCATTCAAAAATTGGATATTGGATACAATTAATAAAAACTAGATTCGGTTCTTTTTATTTAAATGAAAGAATTTTTGAAACTTTATTTGCTTTAATTTCATAGATTAATTTATCAGTAATAAATATTACGTTGCGTTTCAAAAAAAAAAAAAAAAAAAAAAAAAGGGCGGCC
>OX_Smed_1.0.00504
GTAATTTGCAATAATAATTTAGAAGAAAAAATTTATATTTCAAAAAAAATTATTTTTATCCTAAACTTAAGGTTTGCTATATTTTCACAACTTTGTCAAATGATAAGCAATAATAAATCCAAAACTGAAATCAATAGCGAAATTGGCGATGTGAACATAAAATTTTGGCTGGCCATTTCAGAATGCAACTATTTGGAAATATCCACCCAGCTAAGAAGTCGAAATGAACTAGCAAATTGGCAGGACCCCCTACACGGAATGTCCGCAGTTCATTTTGCTTGCAAATTTGGTGAGACATCAATAGTGAAGTTACTTTTGGGTACTTATAAATCAAATCCCAATCTAAGGAACCATTCTGGCAAAACCCCTCTACATTTGGCAGTTGAATTTAATAAAATTGAATGTGCAAAATTAATTAAAAATACATATAATGCCTCGGCTGAAATCAGTGATTATTCTGGGTTCTTACCTATCCACTATGCAACCTCCGACACATATCACCTATATCTAGGATTTCTGGGTTCATTTAAAGGATTCAATAAAAATACTATAGCTAAAAAAAGATTACGCTCTTTTGATGATATTTCTCCCATTCAATACACTCGGAGAACGTTTAGTAGAGAGGAAACAGTCGATGAGTTATTACCAAAAATGAGATTTAATTTCCTTTCGATTCCCAAGAGAATTGGTGATTTATTTACGGACATTAATCGGAAAGAATAAATTTTGGGCAAATCGAAGTGCTATTTATGTCGAAAGTTGTTTAGAAGAAATTTAAATAGTCTTATTTTTCGGATAAATATATTTTTAGCAGAACTCCTATTCAAAGTGTTTTGTTTAATTGAAGATCTTTAGGAATATTTATAATGACTATGTTGGTTTTTTATTGTATTATTTTTGTACAATCAAGTATTTACAAAATTATAATGTAGTCAAACTA
>OX_Smed_1.0.00507
ATATATGTTTTTATTAAAAAAAACATTTTGTAAATCCATTAATCTTTAAATAACATCTGAATTGAAATATCATTTCATCAAAGCACCTAAAGCAAGAATATAATCAACATTCAGAATTTTAGTTTCTATTTGATTTGGTATATATGTCACTCCAAATTGAAAATATTGCGTATATATTGGAGAGTTAAATATACCCCCACAAACGTAAACATGGTTTATTTTAAAAGCCTTGCACAGTTTATGCATCTGATTATTAGTTTCGTTTAAAAATACAAAACTCAAGGAGTCCAATATATCATTTGAATTAAAATATTCTTTATCTTTATTATAATCCGCACATTTACCGAAAGACAATATAGGTAAATTTAGAGGATTTTCTCCGTACGGAGAATTTGTATTGTCAGATATCATTTCCCATATTTGCGTATCGGTTTTCTCTCGGTTGCCTTTAGATGCCAGTAAAATGTTTTCATTAAAATTGTTTGAATCGACGAGACATTTAAAGAGACCCTTCAGAGTTTCTCCTGCAAACATGGAATAATTTATTAACTTCGCTGTTCTATCATTGTTTAGCAAATAGTATTTAATTGTTGAGCCAGCCAATATCATGATGTTAGGAAACTTTAAGATTCCTTTATTAGGATTTGCGTCATCTGTCGATGGAAATTTCATTGCTTGAAGAAACTTATTCCATAATGGATTGGCGAAGTTTATTTTATATTTCTCATAAAGATGTAGACTTTCTTCTATTTTTATTTCAATTTCACTCAATTGAAAATTATCCGAAATCAATTGCACTCCATTAGAAAGTGCTGAAATCTCCTCAACAACATTTGCATCGGCATCAAATACAGATTTTACCACCGTTTTTGCCCATAGATTTTTAAAACCAACTACAAATATTTTCTCAAACACTTTTTGTCCAAATGTTTCTTGAATTTCCAAAAGAACAGTTTTCAATTCTTCATTGAGAAGACCTAGAGAACGAAATACTTGTTCATGATTTTCAAGCTGAACACTGAAAACTATTTTCGACGAAGAAATCCCACAGTCAATGGCCAACTGATTACCATTAATAAATGGCAATAACGATTCCGGTAACTGTAAAGCTTCATTTAACATTTCAAAGTCGATTAAAAATTGTGAACAAATAAATAAAACAAATGATTAATTTTCAAAAGGCAAAGAAAATAAATATTTAATACATAACACACTCAGCACACACATTTACCCATTAATCAATCGCACTGTGCAAATCTATACTGATCAATTGTCACAATTTGATTCGATTAACAATAGCCTTCATATAAAGNAACTCAGCATTGAGATTTTTTTCATTAATCAAAAAGAAACATCGGATCAGAGAGTCGGTTGTCGCTTTGTCAACTAAATATTTTCTCCAGGCCTCCAAACCTTTGCTTAACAAAAGTTTCTGATTGTATTTGCCTCGATATGTAGATTCAAGTTCAATAATTACTGATTCGGGAATTCGAAGTTTACGAAACAAATGCCGAGTCCTTGAAATTGGGAATTTATTACTGATAATTGGCATTATTCGATCAAGAATGGTAGCATCAAATTCATTATATGCTGTAAGATAACTGCATATTGGAATCATTTGTCCACAATTGAATACATCAGACGGAGGAATTTTGCAGGGATTTCCTTGTAAATTCAAATATCTTAGTTTACTAAATTTTGTAAAGGCGGTAGCCGGAAGAGCTGAAATTGCATTGTTCGACAAATCCAAAGATTCAAGTCTGTCTTGAAATTCCAATACAAAACTAGATTCTATATCTTTGATTTTATTTCCNCTCAATGAAATCGAAGTTAAATTTTTCATTTGTAATATCTGCTCAGGAATCGACATTAGACAATTATTTGATAAATTGATTTCTTTAAGATTATTCAACTGACTCAAACGCCCATCTATTTCTGTCAGTTTTTTCCCTCTATCTTGATCGTATTTGAATATTTTCAATGAATTTAATGAAAAAACAAT
>OX_Smed_1.0.00520
AATCAAACATGAATGCCTTATTATTATTCCTATTTGGACTCTGTGTTGCAGCATTACAAGGATCGCCCGTGGAGAAGAAATTCGTTGGTGGACTTGTTGATGTAGCTGCAGGTCTTGCAGGTGGTGTTCTAGACGTTGGAGCCGGGCTTGCCGGTGGGGTTATTGACGTTGGAGCAGGGCTTTTGGGTGGGGCTGTTGACGTTGGAGCAGAGCTTGCCGGTGGGGCTGTAGACGTTGCTGCAGGCGCTGGACATTTAATAATCTGTGGCGCTTATGAAATTGAATGCAAAAAGTTACTTTTTGGAGCCAAAGCTGCATGTCTGCTTGCCATCACTGAAAGAACAAGAGATGCTTGTGCTGATGTTGATTATCGCCTAAAATCTCTCTGCGTTGATAATGCTAGAAGATGCGGCTGGAGAAACTATTGAAGTTAGTAGGAAACCACCTTTGAATTTAAATTTAGTGAAATAAATGTTTTATAGATAAAAAAAAAAAAAAAAAAAA
>OX_Smed_1.0.00540
TTTAATAAACTTTATTGTGTTTTTATTTCTGAAACTGTTAATTCATCAATTGTTAAAGTATACTTTTTTTGAATTTTAATACTCGAATTTCCTTTGTCTTCGTAAAACAATAATTTTTTAATTTTAGATAATCTTTATAAATCTATTCGGTTTCATAAATGCAATGATTCCTTTCATAAATAATCTATAATTCAAAGAACTTTTAGAATGGACAATTTTAATCTAAATTCAACAACAGAGCCTAAAGTTATTAAAATTTTGAAGCGTCCTACATCAACAACGCAAAACATTACTACTAAAGCTGTAGTTTACAATTCTCCCCAAACAAACTATAAATCTTATGAAACCCGGTCTGAGGAATACATGAAAGCCAGATTACGAATATTAGGTTCTTGTAAAAGTGGAGATTCTGATAACGAAAACGATTTAATAAATATTAACAATTCGGCTTTGTCCAAGCATCAGCAAAATTCGTCTATGTCAACTAATAATAATAGTAATCAGGGCGTTAACAACTTAAGCACATGTTGATGAATTGTGCTTCTTTCTTTGTTATAAATATACTTTACGACTTGTATTTTGTTAGCTGTTATGCTGATGCTCAAAATAATTATAATCAGTTCATTAATTATTCAAAATTACTTTTGAATATATTTTTATGCTAAATGTACATCAAATGAACTCAATTTAAAAATTATTAAAGGCATGATGTAATTTTATGATTATTGTTACCAGTTCGATATAGTTATCTGTCTACGATTCCAATTAGTTGACAATATTTTAGATTTTTTCTATTGGCTAATTTCTAGCCAGCGTTATTGATTAAATGAATTGATTTTATTCTGTCCTTTCTATAATTATGCGAATGAAAAATTATTGAATACTGAACAGAATTAATTCGAATATGGTTGTTGGTTTTCTAAAATTCAGGCGATTGTACCAATACCAGAATTAAGGTTCAACAAGCATCATCTAATACGAGCCTAATTATTGTGGATTTATATGAATCGTTTTAGGTGTAATATCCATAAGCTAAATCCACTGAATAAACAACTGGCAGTACTTATGCTATAGATCGTTTGAAGAAGGAAATATTAATTTCCTTGTTCTTATTCCAAATCTGGATGTTTATTCATTACGGCAAAACATTTTACTGTTTGAACGCACAAAACAGGGAAATTGATTTTCATATGCTACTATTATTTTTATGAAATTCATGTTTACAGTTGCCACGAGAGTAAAAATTTATTGTTTGTAATTGAGTGTGGAAATTTTCAAATAAAATCTGCAATTCTGTAATCAGAAATTTTAAAAACTTTGTTGTCATCCAGTCGTATCCACAAGACAACTACGAAATCGAATGTTAGAAGTCCGGATCTACATTCATCCATTAAACATACAAATGTTCGATTATTTTCTATGGAACCACAAAAATGCTCAGAAGAAGTGCCAAAAAAGGGTTTGAAATTATAATAAATGAATCCCTTTCATTTACTTTACACAAAGCATTCATAATTAGCATATTTGTAAAGATAAAAACTTTTTTGTTATAATTAGTAAAGTTCT
>OX_Smed_1.0.00556
AGCTATTGTTTTTCAGGAATAATAAAGTTTTATAAGATCAAATGTCTGACTCGGAATATCACGAATATTATTGGCAACATGGACTATGCAGTTGTTTTGATGATTGCGGTTTATGTTTAGTATCATTTTTTTGTCCATGCTACACAGTTGGAATGGACGCCAAGGCTGTGGGAGAAAGTTGTTGTCTCTGTGGATTTGCTACAATTACACCTGCTGCGATTTTTACAGTTCCACTTATTAGAAGTTATATTCGAGACCGACAAAAAATTCCCGGAAGTTATTTAGAAGATTTTTGTGTGTTTCTATTTTGTCCATGCTGTACTACTGCTCAGATGCATCAAGAAACTTATGAGTTTAGTTCAATGTCTCAAGCCATTGAACGAGAGTAAAGAGCCGAAATATATATAAATTCTAGATCAGTCTCTTCAGTGATGATATAAACAAATTTTTCCTCAAACCCGTTTTGATTTTAAACATTATAATTGTTTTTGGTACAGCTTTTAAAATTTACAATCACTACAGTAAAACAATAAAATGAAATTGTTGTCAGTGTTTAATAGATATTATGCAGATATGTGCCTGTATTAGGTTCAGTTATGTAACTTTAATGGTAATGGAATTGATCTTTGAACTCGAATTAATAAATAAAGTTCAATCTATTTTCTTTAAAAAAAAAAAAAAAAAATGCGA
>OX_Smed_1.0.00573
AAAATTTAATATAAATCAAATTAATTCAATAACAATAAAATGAAGATTGCTGGTTTATTAATTCTTGTTCTCGCAGTTCTGTTGGAGAACACCGAAGGAGGAGTGATTGGAATTCTTGGTTACGGACTGTGTGAATCTCTTTGCAAGACTGGTTACAATACTTGTATGGAACACTTAGAAATAAAAATAGGCGAGAACGATGAAACGACAACTGACGTAACTTGCTCAGCTGCCCATACGGCTTGTGTACTCGCTTGTAAGGCTGCTGCAATCAACCCACTGACAAGAAAATAATTTTTTTAATAAAATTGAATCGGGANANNTNATATTTTGTAAATAAAAAGTTAATTTTTATTAATTAAAGTTTTGTTTGTGA
>OX_Smed_1.0.00585
TAACAATAAGACTATTAATTTTAAATTATTATTCAAACGAAAAATGATGAAGTTATAATATAAATTAAATAATAAATATTTTTATGGATGTCGCAAGAAAACAATTTCTTCAAGTGAACTGACTTATCCATGTGGATTCGGATTTCTCTGTAAAAAATCATGAAAATTATCCCAATCTAACATACTCGGATGGTATTCTTTGACTTGTCTATTTCTGAGGTTAAATTGACGCAAAATATCATTTAATGGAAATTTATTCACAAACAATGAATCCTGGGCTTCGGTTTTCATTGTAATTGCAATGGAAAGGCAAATAAAGAGCAGAATAACAATCTTTCCGATTATTTTAATTGCAGTGTTAATATCAAAAATAGTAGCATTTAACTACCAAGAAGATGAAGTTAATATTTTACCGGGCTTGAGATTTCAGCCTAATTTCAAACACTATTCTGGTTATTTAAATGGATCTGATACAAAAAAATTACATTATTGGTTTGTGGAAAGTCAAAAGTCTCCGACAAAGGATCCATTAGTGTTGTGGCTTAATGGCGGTCCTGGCTGCAGTTCATTAGACGGATTTATTACTGAACATGGCCCATTTCAAGTAACAAATGAGGGATATCTTATAGATAATCCATATAGTTGGAACAAAATTGCTAATGTTATTTATCTTGAATCTCCATCGTGCGTTGGATTTTCTTATTCAACTGATGGTAAATGTGATGCAAATGATGATACTACTTCGCTGTTAAATTTCAGAGCCTTACAACATTTTCTGATTAAATTTTCTCAATACAAAGGCCGTGATTTCTACATAACGGGTGAAAGTTATGGGGGATTCTACGTGCCAACACTATCTGTACGACTGGTCACTGAACATCCAGGATTGGCTGTTAAATTTAAGGGCATTGCTGTTGGTAATGGGCTTTCAAGTTGGCCACTCAATGACAATGGGAATTTCCATTTCGCTTACTATCACGGACTTATCAGTGACAGTCTTTGGTCTGAAATTCTATCACTCTGCTGTGCACCTGGTGAAGATTCACGCAAATGTAATATAACTGGCAATAAAGAAGAAAAATGTAAAACAAAGGTGAAATTAGCAATGGATGGTTACAATAATTTGAATGTTTACAACATCTATTCTGATTGCTATACTCCATCAAGCGCTATTGACCAAGCTATTTGGAGCCAACTGAATATCTTCTCCAATTATGAGAAATTCCAGATTTTGAACGGTTGGAATTACGATCCAGATCATAGGATTTCAAAGCTGCGGGAAAAATACATAAATTTAATGTCAAAATTCCAAGTAATGGGATTAGTTAATAAGAATAAATTAGAAATTCCATGTTCAAATGATACTGCATCGGCTGATTATTTGAACAATCCGAAAGTTCGATTTGCTTTACATATTCCAAAATTTGTTCAAGACTGGAGTGTTTGTTCTTCTTCTGTTAATTTCAATTACAAAAGTATTTATACCAACATGACTCATCAATATAATAAACTTTTTAATTTGCAAAATTTTACGATCTGGATTTACAATGGAGATGTAGATATGGCTTGTTGTTATTTGGCTGACGAATGGTTTTTTGAAAGCTTCCAGCAAAAAATAATTTCACCGAGAAAGCCTTGGTTTTATAAAGATCCACATAGTGGCCAACAGATAGGAGGATTCGTCAAAGTTTTCGATAAATTTACTCTACTAACAATAAGAGGGTCAGGTCACATGGTTCCAACGGATAAGCCAATACCTGCTTTGCACATGTTCGAGTCTTTCCTTAATCATAATTCATTGTAGAATTTCCAAAGGATTAATTGTGATTTGATTGGTTATTTTCTAATAAAATTTCAATATTGCGTAAAAAAAAAAAAAAAAAAAAA
>OX_Smed_1.0.00604
ATCGTTTAGCAAATTTTAAAGATTATAATTTTTTGAAAATTAATTTCGATATTATTTTATTGTATCAGCGTTAGCCAAACCATTATATAATTAACAGATTTTATTATATAAATTTGCGATAATTTATGCCAAATCAAACTGGTACTAGTAATTTTATTCTAGGTATAACTTTCATTGTTGGCTGTGCTTGTGGATATATATATCACAGAAATTTTATCGGTTGTGAAAATACTTTGACACACAAAATTACTCAATTTAAAAAGTCAATTGATAAAACTATTGATAAATCCGAATAATTTAGTTTTAATATTTTAAAAATATTTTATTACTTTTAGATTTAAATATAAAATTACCAAATGTCATTAACAACAAAATGGAAAAATCCTATTTGGGATCCAAATATGTTAAATGCTTCTAATATACTGCAATATTTTTGTGATCGTAGTAATCCATTTTATAATAATCAATGTAACAATGAGAAGGTTATGATGTCTAAATTTACAGGTGACATTACTTCATTACAAGGAGAAGAATATGTTGTTTATCATGCACAAGATCCAATTCTTTTTATTGTATGTAAACAAAAAAGAAAATCTAGTACACAAGTTGTACCTTTAGCTTATTATTATATTGTTAATGGTGAAGTTATGCAAGCTCCAGATCTTGCCAGTTTAATAAATGCTAGAATGCAAACAAGTCTTTATCATATGAATGAAACATTCCATTCTTTAATGCAACAAGTTCAGCATCATCCTTCGAGTGGCACTTATAGCTGGAGTGATGAAACAAATCTGAAATCAAATAAACTTGATCTAATTGAAGAACGACAGAAAAATTTCGGCAATTACTTTCACACGACAAATATGAATCACTTAATAAATGAATGGGCTGAGTGTTATCCCTGTTTTCAGCCTCAATATAATGTTATGACAATGAATCCTCCAGCCGCGTCCAATACTGGCCGGCATGTAAGTCAAACTCCTTCTGTTGGTTCTTGTACTCCTCGATCAACAGCTGCTGGACCACCTGAATCTGTTGGTTTACCTCCAGCAAAAAAAATGCGATTGTAAATTATAAGAAATATATATTTTTTTGTTAAAAAANNTTGATTTATAAAATGGATTCGAAGTTGTATGATTAAT
>OX_Smed_1.0.00609
TATGGGTTAAAGTAGACAAATCGAATTTGTTTGAAATTTTAAGGAAAATCAAAATTGAAGGCTCAGATGTATCGTTTGAAAATACAGACAACACGGTTCTTGACGTGATAGCTATTGTTCTTATCGTTTTTGGAGCTTTTACATTTGTTACTGGTTTTTGCGGCTGTTGTGGAGCAATTAAGGAAAACAGAATTTTACTAATTACGTATTCAATCTTAGTTGCTGCAGCTGTTATTGCTGAAATTGGGATTGGGATTTATGCTGGAGTTGAAGAGAAAAAATTTGTCAATCAATTAAGTGATTCATTGAAAAATTTGATAAAGAAGGATTTTAATGGCGCCTTTGCAAATAATGCAACGCAATTTACGAAAATTTTCACAGCTATTATGTTTGATTTACAATGTTGTGGAATAGTTGATGAAAGTGATTTTAATGTTACCAATTTAAATTGGACTATTAGTTCCGGGAAATTGCAATCCCACCCAGTTGGATGCTGTAAATTAAATAATAATCTCAAATACAATGCTCAATCAAATTTAAAATATGAAGATATACAAGACAAATTAGCTACTACGAATTGCCCATTTGAAACTACTGTCAATGTGAAATTAAACAAAGATGGCTGCATAAATGCTTTAATTAAGTTACTAAAAAGGAATTTAGGTATTGTTATTGGAATTTGCATTGGCCTTGGTTTATTTGAAATATTTTGTATTGCATTTGCATGCATCGTGGCGAGAAGAAAGGATTAAGATTTGAATTGTTTGACTGATTATTATTGACTTAAATATTGATTTATAAATTCATATTTTTGATCTTTATTTTATTATAACTAATAATATGCTTTTATAATCAAAAAAAAAAAAAAAAAATGCGA
>OX_Smed_1.0.00610
GTCTCTGTAAAAGAAATTGAACTTAAAAAGCATTTGTCGGAATTGGTTGAATTATGTAAAAATGCTGATATAAAGCGTCAAAAAGGTGATGATGTTTTGGAATTTGTGAATTCTACGAATGAAAAGATTCGATCTGGACAAAAATTGCCGGCAAACATTTTAAGTAAATTAAAATCCAATTCCACAAAATTACTATCAGATTCATCAACTCAGCTTGAGTTGTATCAATTGGTGCTGAATAAAATTCAAGTTATTCGTAAAGTTGAGGAAGATATAAAATCATTACAAGGTATGTCAACTATTCGCAGAGGAGTAATGATGTCCATGCTACAAGATAGCGCCAGATCGTTACCAGTATGGATTGGAAAACCAGGAATGAATGTACCGGGGCTTTGTGGATCAGTTCCAATATCTGGCAATGAAATTCTAACTAGCGGCACAAAAGTCGCTGCATTAGTCCCCGATAATACAAACAAAAATATATCAGGCTCCAGTGAAGATCAATTGGAAGAAGTTAACAGTTGGATTCTAGCTGAAGTTAAGGAATATAGTTCTCTCAAAAAAATCTATATCGTAGAAGATATTGATGTGGAAGAAGGCAAAGAGAAATTTGATTTGGATCTAGGCAAAATTATTCCGTTACCAAAGTGGAAAGCTTATCCGATATGTTATCCAGATGCGGTGTTCAAACCCGGAACGTCGGTCCTTGGATTATATCCGCAAACTACTTGTTTTTACGCCGCTATCGTTCGAGAGTCTCCTTCGCATATTCACGATGATTACAGCTTATTCTTTGAAGACAGTTCTTACCCGGAAGGATACGCTCCAGCACTTAAAATTCCCCAGAAGTACGTCATATCAATCAATAACACAATGCAAGCAGCGTTGTCCATTGATTGATCTTTCCGCAGAAGCTAATCCAAATATTGATTTTTTTGTGTAATAAATAGAGTCGTCGTTGTTTTATTAAACAAATAATTTTTACAATAACAAAGTGTTTTGATTGGTTCATCGATTTATAAGTGATTAAAATAACAAATCAATAAAGTTAAACCAGGTCGTTCTTAATTAATAAGTACAAATTAAATGGAGAAATCAAACAACAAATTGGAAATGGAATTATTTTATCTCAACAACTTGGTCAAACCACTTTTCAAGTTGGGAGAATAAAAAAGCGAAAAGAATTTCGTGTTTTGTCAGTTGCTGGTAGATGGGGAACGAAAACAAAATGGAAGTTATTGTAAAAGTCAGCAAATAACAGCTTATAACAAACAGATCAACTGAGGCAAGTCTTGAAAATACTTTTAGAAAACAAATAGAGGATCCG
>OX_Smed_1.0.00617
TTTAAACAACTTTAATTTTCTTAAGTTGCTGAATTGATATAAATACTATATAATATAAATATATAATTAAAATTTTATTATCAATTTTAATATTTAATTGATTAATAGTTGATTTCAGATATTACAAATAATTAAATGACAATTAGTTTAAATTTGATAATATTATTATTAATAATTCTTACAGTTAACCACATACTTTCTTCAACTCGAATGGATCTATAATAACACACTTCTATAAATAAAATCAAATAAACCAAACATTTAAACACTAAATTTTATATAACTAAAACACAAATGACAGGCTAGTGCTAGAAATGAATAATATTCCAAAGATCTCCATTCATTTATCACCACTTGAATCGAGTGGATTAAATAATTTTTTAATATCCAGTAAAGCTTGGCATAAGTTATTTGCAAACCTTTTGGAATCCGTTTTCTGGCAAGAAATGTTTGAAGAAATATGAAAAAATATTATATCCTCCCCTGCCATCATATAACTAACTCCATAACCATCACTTGTGACAGGCCCAAACCCGCCACCAGCAGATAAAAAGTTGGGATATCGTCTCATATCGAATTTGGTTAATTGGGTATGAGGGGTTTGAGAAGTACTTAGTTTCCAAGGAACACTCAGAGCTTTTTGCAAGAACTCTGATTCGATATTCAAGTATTTACTGATAACATACATACAGAATATATGGCGATCGACACCTTTACCAGTCATCGCATCTCTGTAAAGTTTCTGATGTTTATTACTGGCCAACTGGAGGTAATTGATTTTGTCACTATTAGAGAGATCTTTGTTTTCCATTGAACGAACGAATTCGCAAGACGCATTAGAACAAGATCGAACTGTCTCAGTTCGACCTTCTCGAAACAGACGAGTCATACAAGCTTCGTAGGTTAAGCAAAAACTTTCACTGTCTCTATAATACGCTAATTGAAGCGCCATTTGAATAAAACCATCCGGAGAAACTTTACATGTCTTCATGAAACCTCGTCCAAATTCTGAAAATGGAACAATGTGCAGATCGATGTCCTCTATTAACTTGGATGTAGTAAGCAGACATTTTTCGATTTCTAATTCAATCATTTTCGACAATTTCCATTGTAGTTTTTGAGGGGAAATATTATTCGATTTACCGACTCCTCTACAATGCCCATCCGGAGTATAACCAAATTTTGGACTCAAAATATCTTCCAATAAAATATATTCCCAATAATGTGCCATTATTGGTGCATCAGCCCATGAATGTTCGGCATTGAAACCTACTCTTCCATTTTTAAAAACAACCATATTGAATGACTTGTCATACCATCTATCATGACCTTTTCCATGAAGAAGACTATGACCAAAAGCATCCAATTTCGATTCATCGTTTGGGTTATAATCTTGAAATTCGTCTTCAAGAACTAACATGAAAGCAGCTTTTTCTATTATTTCTTCTAAAGATTCTTTATTACAACCATCTTTGAAAAACGATTCCCTATTAATAGCCCACTGGTTGCGTTCTCCAGCGGTTAAAACACCAATATATTGTGATGGGTCATTAGGTTGTACAGCAGTATCAAGAATATTCTGAAATTGCTTTTCCATATCAACTGGATCCAGATACTGATCTCCTTTCATAAAATTAACTTTATAATAATTTCCACGACATCCACGACAAATAACGACAATATATCTTGATTCTCGATAATGAACCAATTGATCAGAACGATTTTTACGACTAATATTACGGGGAACTCTTACAGTACAAAACATTCTTTCATATTGTCTAGAGCACAAAGGAACTTTCCCTTGAATTACTAATGGCTCAAGTTCCTCAGTGTTAAGCTCTCTCATAAATTGAACGGATGCGCAAATAAGATTTGCAGCTCGTGCTGCTTGAATCCATTCATGCCGTAACATTAAAGCATCCATGCCATAATAATTAGAATTAATCATCAGAGATGATCTACTACTCAAATAGACGAATTCTTCCCACCAGTCGGAAACANNNNNNNNNNNNNNNNNNNNNNNNNNNNNNNNNNNNNNNNNNNNNNNNNNNNNNNNNNNNNNNNNNNNNNNNNNNNNNNNNNNNNNNNNNNNNNNNNNNNNNNNNNNNNNNNNNNNNNNNNNNNNNNNNNNNNNNNNNNNNNNNNNNNNNNNNNNNNNNNNNNNNNNNNNNNNNNNNNNNNNNNNNNNNNNNNNNNNNNNNNNNNNNNNNNNNNNNNNNNNNNNNNNNNNNNNNNNNNNNNNNNNNNNNNNNNNNNNNNNNNNNNNNNNNNNNNNNNNNNNNNNNNNNNNNNNNNNNNNNNNNNNNNNNNNNNNNCCATGTAATAGAGTAAATTAGAAAGTGTATATTTTCTAACTATTACACCAGCAGTCCAAAGTCCACAAGAGTACATTAATGAAGCTATTAAATGATCTCTTGGAGATTCCAATTCCAAAACTCTCTGCAATTGAACTTCGATTTTTTCAATTAAACCAAAACTCAAATCAAATCCAAC
>OX_Smed_1.0.00618
ATATATGGATCTATTTTTATTTTAAATTGCTCATCATTTTTTTTCATGTTTATATAATATCATATGAAACATAATTCAATTTTCGTATTGAACATATTAATAATTGAACTGATGCTATTAATTTCGATTGGATAAANTTTATGGCTTTCAATAGCAGTGAAAATGGAATAGATTTCCGAGAAATATATTCAGCTATCAAACCTCACTTTCATTTTCCCTTGTCACCATATTATGAACAGGAAGAAAGCGAATGTTTAGAATCCAAAGAAGAATACTTGAAACGAGAATTAGAAGAATTAAAATTGCGTTATCATCAAGTTGAAAAAATCCATGCGTTGGTGGGCAGATTGTACTGCAAATTGGAGGGAAAAATGGGGAAATGTAAAAACTGAACGAAATAAGCTTTTGGAAGAAATTTTGAAATATCAAGCCATTATTAAAAAGTTAGAAAAAGAAAATCAACAATTTAAGGAGTCTGTTAAAATACATCGTCATTTATCAATGGATCCTAGCGACATTGTTGTTAATACTGATGTAAACTTTTGTGTTGAAAATAGAATTTTATTTCTGCAGGAAGAAATAAAACGTTTATCAGATCTGTTAAACGATGCCAGAGTTGAAATTTCACGAATCAGTCAAATAAGTAATGGAGATTTATGTAAACAGTGTTATGTGAAATTAAACTCTCCAAACATCGAAGGAAACTATCAAAATCAGTTTTCCAACAGCATTTCTTCAGAAAGCTTGGAATCCTTAAATAAAAACGTTCTATCGAATATTTCGATTACACCAAATAACAATCTGAATTGTGAAGATCGATCTGCTCGTTGGCGATCAGCGACTTCCGGGTCCGGTTTAATTAGTACCGGCAATGCCAGCAGTTTAATTGTCCAAACCGGCTGTTCACATTCTTCAACAATGGATCAATTGAGCCAAAAAGATGATCTAATTGAATGTCAGACTGAAGAACAGCAAATATTCCTAGATCAACAAATGAAAACCCTTTCAAAACAGATTGAGAAATTACCAAATTATAATTCTGAACAAGAATAGAAATTAAGCTAATATTTTGTTTTGCTATTTTCAAAAGGATATCTGTGGGTGGAATGTTATTTATTTTTTTTATTTTACATTCTAGATGTATTAGTGTTGTGATTTTTGAAATAAAACTGATATTTTGAAAGCTTTATGGCAAATATTTATTGATATTTCCTTTAAATTTCCGATACTCTCAGTTAGGTTATAATAATTGATTTTTAATAATTAAATTTTATTGAATTTATGAAAAAAAAAAAAAAAAAATG
>OX_Smed_1.0.00643
ATTATCTGGCCGGTGAATTTGATTGTAGTTTATGTCGGTTGTTGTTTCAATTTTCATATGTCATATCAATGACTAAGACTATTTATAATCAGAATATTTGTATCGTTACTGAGAAGTTTGGTGTTTTCGTTGACCCAATGGATCGCGAATTATCTCTCTTATTATTTGTCGAGGGAATGGACATCTAGGCTGATTTATCGTCGGACTCTCTTCCGATTCGATGTCAAACCACTAAGATCGAGATTCGTCAAGAGCTCCTCTGGATTCTATTAATTCCTAGTGACATGCTTGTCTGAAGTATCTAACTCTACATCATTGCCATGAAGAAGGTTATCATACGATGTCGCTCGATGACTGTCCTTTAGGGATGAGTTTCTGGATGGTGCCACGATATTCAAATTTTAAATGTTAATTAAATCTGATATTTTCGTTATTTA
>OX_Smed_1.0.00678
ATTTATTATTATTATTATTATTATTATTATTATTATAGAAAACTATAAAGTTCCAAAAATCCTAAATTATTTATTGTTGAAAATTATTGTTTCTATTTGCATTCAATTTTCTTTTCAGGACTACAAACTCCTTTGTTGTAACTAAAAAAGTGAACTTTGCAATTGAAACAAGAACCATAACAAAGTCGGAAGTATAGAGTAGTGCATTTCTTCCATAAAAACCATTTCTTTTCTTCTTGAACTTTCAAATCTACTTCCAATTCTGAATTGTCCTTGGTTTCCACATCCTTGACTTCTTCCAACTTCTCTTCGCAAAATACGCCGTTGAGAAATAATAACCCGAAAATTATGAATGCTAGTTTCATTTTTAATAATACTAAACAGTGATTCCTATTTTATAAGGCATGTAAAATGCGTGGCGCAGCTCTTTACTCACAAAAAACTGTAGGCG
>OX_Smed_1.0.00685
ATTCGAGGGCGAACAATTAAATGGCTAAAAAATGAAACCAAATGTATTTGTTTTGCTAATATTTGTAATGAATCCCTTACTTTGCAACGCCTTTATGGGAACCGGCTATTATACGAATGGTATCCCGTATGTGAATATCCGGGGGCAGGAATATTCAGCAACCACTCAGAAAAGAATTCAAATTGGAACAGGAGACCAATGCATTGTTTGCTATATTTATCCCGCGGCAAATTCAAAATCAAAACCCTATTACAATTGTAACGAACCGATGCCATTTTCTGGGGACGACGGTCAAATATCATACATTTCTTCCTGTACATAATTCAGATTTGCAACTGTGATAACTTTGGTTCTTTCTCTAAATATATTTTGGATTGTGTCAAAAAAAAAAAAAAAAAATGCGA
>OX_Smed_1.0.00686
TACCAAGTGGAGGACTTTGTTAAATAAATAGTGATATCTTTTACATTTTAGTATTTTACACTAAGTAAAGTTCCTATAACTCAAGAATGAAACTGCAAATAATTTCAGTTGTTTTGATTTCAGTCATGTTAGTAGCCTGCAATGCTTTAGGCAAGGAAAGGTTATTAGAAAAAGTCCAGAAAAGTTTTCCATCACCTTTAAATTCGCTCAAATTCGAGAGCGCGAAAATGATCTGCAGGGACATCGTCAGATACTACTATAATATGTACCGTTGCACATATATTTTTGTTCAAAGAGGAAGATGGTGCGTATTCTCAAGGAAAAATTGTATTCGTTTTTAATTTACATTTAAAATAAAATAATTTCTTTTGA
>OX_Smed_1.0.00696
TTTGACTGTAAATAAAATTTTATCAATTTTATGGATTCTGAAGCATATGATTTATCTAAATTTAACAGCAATTTATCTAAAATTGGTTTAGAGGTTGTCAAACTTTTTAATAAAATTAAGCAGCATCTTCATAAATCAAATTCTTCAAACTATGATTATATTTCAACACATTTATTTAATTGCATTAAATTATTCAATGATAATAAAATAGATTCTTTCGAATTAAAAAATAGTATCAAATCGCTTCTCGATTGTCAATATCCTCATTTATATTATGATTTTATTCAAATAATGAATAAAATTCAGAAAGATGTTAACAATTCAGAAAATGAGAAGAAGGATTTTCATAGAATCAGCTGTAACGAAATAGAAATACGGAAAGATTTGAGATTTTCATTTAATGATGGTGGTCCGAGCTATAGATTGTTACCTTCTGATTACAATCACAAAAAGTGTAGTGGACGCAAAAATTTAAAAATTTGTCATGATTGCTTAAACAATGAATACATTTGTTTTCCATCCATGATATCAGAAGATACTTCAGCTGTATCTTCTAAAAAGAATATTCATGAAGAGCAAATCACTAAATTAGAAGACGAACGATACGAGGTAGACATGTTTCAAGAAATAAATAAATATGCATTGAAACATTTATGTGAAGTAAATAAAAAAATGGAATCGATGTCTAAAGAGGAAAAAATGAAATTTCAACTCGATGACAATATCGGTGGTTCTTCTGCCATTCTGATGCGCAAAGCTATTTATCGGTAGTTTGGAAATTTAGTGTCATGAAATATAATGATTTTCAGAATTTATGGTGATGCCACAGATAATATGATCGAAGGTTTAAAAGTTAGACCCAAAATGGCAATTCCTCTTGTTATAAGCCGAATGCAAGAAAAGACTAAAGAATGGAATCAAATTCATTCGAAATTTAAAATGGTATGGGAAGACAGAGCTAACAAGCATTACTGGCAATCTCTCGATTATCAAGGAGATTGGACGAAACGTGATTCGATATTTCTAAAGCGGTCGACATTTTTCTCTCAAATCGACAGCCTGTCAAAAGGATTTTCTAGTATAAATCAAGACTTTTTAAAAAGCGATTTCATACGAATATTGTCCAGAAATAAAATCAGTTCGATTTATGAACATAGCATTCACACGCAAAATTCACCGCGAGGAATTTATGGAAATCTATCTGAAACTCCTCTGACAAACGGCACGGAAGTTGGTCCACATTTGACTCTTTTATTACCTACGGATTCGGAATTGTTCATCGCGAATGTTGGAATATCAATCGAAGACATTATCAACGACACCAATTCACTTATAACCAATCACATTACCATGCTGTCAAATTTATCCAAGGAAGATAGACAATTGCTTATTGATTACATTTCTCAGGTTCTTGGCTACTTTTTTGGTACTCCTGGAATCGAGATTTCTGAATTTCCCAGTGGCAGTGTTAAAGAACAAAAGAAATCCGATCGTGCTGCAATGACTGCAACAGATAGGAAGTTGAAATGCAAGAGAACGCATACAAACAATGAAGAGCAAGTCTATGAGAAAAGTTCTAAAGTTCCAAAGCGATTTTCATCTAAGAAATTCACTTTCAATGAAGATTTGCAATCAAGACATGTGAAATACAATCTCATGATTGGCAATTCCTACATGTATACACTTCTAAGACTCGTACATGTGCTGATTGACAGATTATCGGCATTGAAAATCCACAGCATAAAAATGTCTCAAGAAGACTCTGATTTCGACAATTCGTGTTATAACGAAAACAGTTCCAGTGAAGAAATCGATCGATACAATAAAGTTCTTAATTTGCTAATCGATTCCAACGAACTGAATTCTGATGCTTCATTAAGTATTGATAATAAAATACGAAATCTCTATCACACGAAAGCATTTCTGTGGTTCACAATTCCAAGATTGATTCAACAAATTGCCAAGACATCTCAGCAAATAATTTGCAACGGTTTGGAATCTAGCAAAGATCTGCTGGATTTGTATTGTATTCATTCAAAATTCCAACCGAGTGGAACGAGAGGTTCAATGGCAAATCGGGAGCTCTATTTACCAAAAGCAATTAAATATACAAACGAGGCTGTTGATTTCTGCATTAATCAAGGAATGATATGCTTTCTGTTTGTATTTATCAGACAGGAAGGTCGATTATTGATTCAAATGATAGATCCTGACAACATCAAACGGGCAACTGTGTTTTCTAACGGCGGATCAGAATGTGAGTCAACTATTTCTGATAATTTAAAACCAATAACTGATGATACCACGGACTGTCTCAGTTGCTATGGGAAACCGCCAACCGAAATTGCCCCAAGCGCCCAAATATCTAATAGTAATAAGAATAGAAATAATAATCCAATGTTTCTGAGAAAGAATCTGAGAAAATGTGTTCGTCAATTAAACGAAAGACTAATAGACTATTGGAGGAACAAATCTCTAGATCAGAGCTTCCCATCTATGGAAGAAATCATTTTAATGAAATCCAGTGACGACGAGGCGGCGGGAAATAACGAGGGCTTAATCGATTATTTGCGCGATCCAATTAAAGAATATTATAGAAATGCTTTTGATGGAGCTGGTGAAGTTTTTGAATTTTTATTTGATCGTAGTGAAAGGTCGAATAAAAATGGCTACTTGATCAAAAAATCTATATTTTGCAGAAATTTGAATTCGGAAAGGATATCGAGGAGAATCTCATTGGAAGAAGTTATATCTCGTATACAATAAAAATTGAATTATTAATTTTGTGTATATTTTAATAAATTTTATTTTTTTGATTATGATACTGAAAAAATTTGTTATATGTTAACAGGCAAATACATAAATAATTAATTAATTTTGAGAATAAGCAATGCAAGATTCAAGTTTTGACATATTAAAGCACTCTTCCAAAGGCACTTACTGAAGCTATCATAAAGTGCTTAAAACTCACGTTCTTTCTATTAAAAGAATAACTAAATATAATCATTATGTTTGCAATATTTATTATTATTTCCCAAGTTTATTGGGAAACTGGTCAACAACGTTTAAAAAATCATGTAGTTTTAGCTTTTAGTTAAAAATAATTGAAGATAGTTAAGAGAAAATATATTATAACAGATATGGCACCTGAACCTATTTTCCTTATTTTAAATCTCTACAAAGCCCAATTTTCAGATCTTCTACTAAATATAAATCACTTCTTCATAAGGTTTTGAGCTTCA
>OX_Smed_1.0.00710
AATAATATATTATACATTATTTCTGCAAACCAATTTATTTGATCAGTATTATTAGTTTCAACAATTTATTGTATTTTATAATAATGCAAAATAGAAGATTGGCATTATTATTGATCATTTGTTTCGTTGGGTTTCTACTTACAAATTGTCAACAGGATTTAGTAAATAAATTTATTGAGAAAACTATTGACAACGAAGTCTCAAAGGCTTGCGGGAAAGCAGAATGCAACTTGAATAACCAAATTTTGGAGAAATTCATTAATGCTAAATGCTGCATTAACGGCGCCAAAGCGAGTTGTTGCTATGGATTGACAAAGTTAAGCATTATTATAATTTCTGTGCTGGCAAGTGCTATTGCTTTAATCATTCTTATAAGTATTTGTGTTTGTTTATTCCAAAGACATTCGTCACCTAAATACCAAAGAGCAGCCTTTTAATTTTGGAAGATCATTTTCAATTTTATGTAAACTAATAGATTTTCATCACTTTTTTGTAATTGTAATTGTTATTATAATTATGTTTCGTGTCATTTATAATAAAATATTAATATTTCATTTCATTTTAAATATATTTTTAGAAAAATA
>OX_Smed_1.0.00720
AAAAAGATCTTTTTTGGGTGATTGGATTTATTTTCCTTAAAAATGAACACCGCTAATTTAAGTTTAGGATTGATCATCACAACCTTCATTCTCTTAATAATTTCTGTGGCCACCCCTTCTTGGGGTTGTGGAAATTTAATTTCTGATTGTAGTTACAATGGAGGCTTAATAGCGGCTAAAATTTTTTTCATGATCGGTTTGATTTGTTTTCTAGTGATTTTGATATTAGAAATAATGGGATTTGCCAGTCATTCGTACCGTGGAAATGCCACCATGAATTTAGTAAGGATCATATTTTTAGGGATCGCAAGTTGCAGTCTGATCCTGTGTATTGTCATATTCACTGCCTCAAGCTCACATAGGTGGTCATACATGTGCGCGGTAATAGCTATGACACTTGGGTGCCAAGTGCTGATCATTGGACTGATGACAAGCAGCTGCACACTGATAACAAGAACGAGAACCACGACGACGACCTCAAATGTTGTCGTTTCTCATTGAATTTAACCAAAATTTAGTAATTTTATATTTTATTTGACAATGTATGATGTATTCTTTAAAATTTTTCAATTTTTCTTTTAAAAATTTCAAAAAATATACTTTTATGAATTAAATATATAATTTCTTTATTGATTA
>OX_Smed_1.0.00723
AAAATATAAATTTTACGGAAATTTTGTTTTTTACTGACATATACAATGAATCAAGTATTTGGTAGTGGACTTTCTGGAAGCTCCTTTGACTTTCAGGAATACATCAAATCTCCAAATGTTATTTTAAGAATTATATCACTGGTATTTTCCATTATAGTATTTGGTTGTATTGCAAATGGAGTATATTATAAAGACAAATGCGCGTATAACAATGATATGAATGCATGCAATTACGGTACCGTGATAGGTGTGATAGCATGTATTGCATGCCTTGCATTTTTGATTGGCGATGCAATGTTTCATCAGCTTTCTAACGTTGATCATAGAAAATATTATGTAGTAGTAGACGTTTTATTTTCTGGCATTTGGTGTTTCCTATGGTTTGTTGGGTTTTGTTACTTGACAAATCGTTTGTCTAACACGAAAACCGAAGAAGGTTCAGTCAGTAATGCTCGAGCAGCAATTGCATTCAGCTTCTTTTCGATAATTTCATGGGCTTTACAATGCTATTTTGCTGTAAGAAAGTACCAGAGTGGTGTTGGAGACTTATTCGCATCCAGTGACGATGTTCTTGATCAGCAACCTTATTCTGGTAGCCTTCCAGATAGCGGTTCAAATAGAGGTTCAAATATGTATAATGATGAACAAATGATTGGAGACCTTTCTGGAGGATATCAACAACAACAGCAACATTATTAATTTCATTAATTTAATTTTATATTGTATCGTTAATAATAGTAACATTCCTTTGTAAGCTTTAACTTGTTATTTATAAACACAAAGATAATTGAAGATTCTATGTTTATTTTAAAATTGAAAAGCTACATTGAGATATATCTATAATGCTATCGATCGATTCTGTTTTGGGTTTGGATATGTTCAATCTGCAATAACTTGATTTAGCGTATCCGGGGTTAATGCAAGCCACTCCGTTGATATTCTAAAAATAAACTTAATTACAACATTAATAATAAAAGTTCTACTTCTATAAAGCTATTCAATTTGGATGGAATAATCAAGCAATGTGGTGGACTGGTGCCAAAAGAGCATTTTTCCACCCACTGTGACAAATTGACATCAATTTCTGGATGGGGCGGGTTCAACGGGTAGAAATTATTTTCCGCCAGTATATGTTCACATAGCCTTCTTATTCGTGGCGTGGAACAACTGGAAACAGATATTACGATTAATAATTACAATAAGCGATTTACTTCTTGCTTATCTCCTGAGTGCTCAAATGCCGCAATATGTCGGCAGTGGAAATGCCGAATTCGTAAGGTCCAATGCTAACAATAGCAGGATTTGGTGCAAAATGAATTAAGTGGCTATTGAAACACTTAAAAATATTAATTAAGTTTGTTTATAAAATAATCAATATAATTAAATGCTGAAATCTA
>OX_Smed_1.0.00737
AGTATTATTTTAAACATTTATTTTATAAAATAGAATGTTTAGAAATACATTTCAAAGTGGATTTCTGTCTATATTATTTAGTATTGGAACTAATCCTTTACAGATATGGGATAAAAAAGTAAGAAATGGTCACATTAAAAGAATTAGTGATAATGATATTCAGTCATTAGTAATTGAGCTAATGGGTACAAATATTAGTACAACATTTATAACGTGCCCATGTGATCCGAAAGTAACTCTAGGAATTAAATTGCCATATATGATTTTAATTGTTAAAAATTTGAAAAAATATTTTTCATTTGAAGTTCAAATTCTTGACGATAAGAATGTGAGACGAAGATTTCGTGCCAGCAATTATCAAAGTACAACAAGAGTGAAACCATTTATTTGTACTATGCCATTACGGCTCGATGAAGGATGGAATCAGATTCATTTCAACTTAGCTGATTTTAATAAGCGCGCTTATGGAACAAATTATGTTGAAACTTTAAGGATACAGGTACATGCCAACTGCAGGATTCGCAGAATATATTTCTCAGACAAGCTCTATTCGGAAGAGGAGTTACCCCCAGAATTCAAACTTTATTTGCCCATTCAACAAAAATCAAGCTAATGCTGAAATTTGTATGATAATAAAAGAAATGTAAAATTGTCAATATTGTGGCTTATTTTAATAAATTTTACTCTTCATATTATATCATCTTGCTCCTGCCTCCTCGCTCCCGTTTTCAATCTTGACAAATATTGGATTTTCTATCTTTACTTTAATATCAAGATTTGTCTTTTCTACTTCAGACTTTGTTAACTAGATTTCCCCATTTTTTGTTATTTATTATTTTCATATAGATTTCAAATTATATTGAAATTTCCAAATGTGAATTATTTTTTTTATTGGTGAATAATTTTGTCAGGATTTTCGGTTTTGGTCAATTATACTTT
>OX_Smed_1.0.00748
ATTATTTTTTATTATTAGATATATAAAGAAAGTAATTCAAAATATTAATAAAAATATTATGAAGAATGTGGTTCAAAAATTAGCCAAAAAATCTAGCAGGAAGAATAAAAAGATAAATCACGCTGCTAGACCTCGTCGTTGCGGTTCTTAGAGAACTTGTGCCAGTTCGATTCGGTTACTCGGGATATTGAGTATCAGACATCCCACATCGCTTGGCGACATCGGCAGTTGTCTTTGCCAGGAATCGAATCGTCATTCCAGGATCCGTCTGTGAGTATGGCGTTTCTCGCTAATATTATAGGTTGATTATACATAATTCGTGAGAAAATTAGAGAATCATCTAATCAGCCCCGTCCAGTTCACTCTCAAGAACAAAAAACGACAACAATCTTTTGATTGTCATGATCTACTTAAAATCAATTTACTTTATCAACCATTATTCATTCATTTTAGTATCTAAACGAAAGGAAATTGTTCATTTGTATACCAAGAAAAAATCATTTGATAGAGTCGCCAATTTCGGCTACGTAGTCTCGGAATATTCAAATACTTCCTTGATTTTTTATTTGCACACGTTCACTGTAATCAATATTGGTTATTTGATCATAGTAATTAATACTGGTTATTTGAACATTGTAATTAATACTGGTTATTTTATCGTGGTAATTAATATTGGTTGTTCGATCATTGTAATAACTGACGTTCTAAATTCCGTAAGTCTCCTCATACGAAGGAGTCCGTCACTGACTGGGTNNTTAATTTATCAGTTTGGCAATATTTTAACAGAATTTATTAATTGCAATTATTTCTTTACTATTTATCTATAATAATAATAATGAACAAAACCATATTGAGTTTAATCACAATTATGAATTTGTTGTTAATTAACAAAGTTTATGGTACATGTCAGGATTCTTCTGATTGTAATAATGACTTAATATGCATTGGAAATGAATGCTCCGATAATCCATTAAACACTCAATGTTTTAATAAATTGAGTAAAGCTCGAAAAGGTGGGCTTTTAGGTGCACCAATTCCCAAATGTGATTCCAATGGTGATTTTCTACCTGTTCAGTGTACCGGTTCTAAATGCTATTGTGTTGACAGGGAAGGAAATAATATACGAAATTATGCAGCTCACATTAATGAATTTGCAAATATGGATTGCAAATGCGCCAGAGAACAAAATGATTATTTTTTGACTGGATTGATCGGGAAAATGTTCTCTTGCACCACCAATGGAAGCTATAGTTCAGTTCAGTGCAACGGATCGGTTTGTTTCTGTGCTGATTATAATGGCAAGGCAGTTGCTGGCAAGCCCATTGTTAATATCGGTCAAATACAATCATTGCGCTGTAATTAAGACAATATATCCGCGCACTTGATTTTGAACTTCTAATTAACATCTATTTACGTTTTCATTTGATTATTTATTTATTGCCATTTTTAATAAATCATTTTGTTTGGTCGAAAAAAAAAAAAAAAAAATGAAGGGTTTTCCAGCCCTTGATATGAAGGATTTCCACCATCCAATCAAAATTCGAGATTTATACATTTCTTTATTTATCCATAGAATTGAATAATTTCCCGATTTATTATTAATAATTAAAACGGAATTGACGCACGTGTCTAATAATTGTGATTATCAACAGGAATTACCTTACCAGATAATAGAAATGTATAATTACAGGTGTGCACCCCTCCCTGGGGGTTTCGCTATATTATGNCACAATTTGATGNTTTTCAATGANGATGTGAGTAATTACTGCTGTTATATTCAGTATTAAAAATAACCAGTTTACTTTCCCCTAACCAGGGCCCGGTTAGTTACGAAAGGGGCATAACTCCCCCTCAGTTTACCATTTGATATTTGTCGATGACAGAGATAAGTTACTCTTATTTTCATGGAATTTTTGTTGGAAATCCAAAAACAAATGTTT
>OX_Smed_1.0.00773
AAATAAGACAAATTATTTTAATTTTCACGGGGTTAAAAGTAGAGAATCATGTTGGTATAATCAAAATATTAGTCGATCGTGTGTTGCCGAATAGATATAATTTCTGACCCAATCACTTAACCATACGTAAATAGACTATTGAAATAAGTAAACATCCATCATAAGATACTGACGGAANTCGAATCNCGGTAACCCCCAGGAAGAATCCATATAGAAATCTGATCACTGGAAGAACATCCAAAGAGGAATTTCTCCAGTCGCAACGGAAACCAAAACGTCGACAACTACCGGTCAATATTGATTCCGACGATGAGTAATAAGATGAAACCAAATTGCTAAATTAATCTGACCACTGAAATTACATTTCCTTTCTGGTTCAATCGATTTTAGCATGCTTTTTCTCCATGTATTAGAATCATGAATAAATAAATAAATGAATTTGTTTGGGGATTGTCTTGAACTTGTTTCCGAAGCTAAACTAGTGAGTAATCGTGTGATTTGAATTCGGGGTTGAATAATAATCGTCAACGAGTTACAATGATTGTGTTTGGAAAATTGTGTATGCATACTGAAGTTGTTTGAACATTAATTATTGAAATTCCAAATCAGTTTGATTTGTATCATAAAGCTGAAATGTAGTGGAGATAAATGTGGAAACGTAAGTGTCAATTAGATGACTAACAAGCACCCAACACCACCGAGTTCCACCATTCATTTAAGATTAGACGGGTTTGGCACATTCATAATAATAAAAATAGGTAAAACGAATAATGAATTAATCTTAATGCATACAAATTTCGAGATTAAATAAACAATTCAAATTAGCTAATAATATTAAAGTTCTTAATTTACTGAAACAGATTTAAA
>OX_Smed_1.0.00788
ATCCGTAATAGAATTGAAAAATTTAAATTATTTTAATGGCTCTATCATTCACAGCTCGTCTTTTTATAAACAACAGAGTTTTACGAACGGAAAGAATTTTGCAAAGTTTACCTAAATGTAATGTTTATGAGTCAGCTAAAAAGTACGTAAATGCTGTTAAGAAAATTAACTTAGAAAACACATTAACGGGATCTTCAGAATTGGTACAATTTCCATTTAAAAGTTTTTATAAGTTTCCTGTTGATTGCTTAAAGACAATGATCGAAGAATCATTAAATATTTTGAAAGAGAAAGGCAAAGCTAAAAACATAATTGTTTATAATCAAATGATGTTCTCTCTTTGGTCAAATAAAATTGAGTTTGATGTCGATTTATTTTTACACGATATCGTAGAGAACAAACTGAGAATCAATTCTGAAACGTTCGATATGATTATCAAATGTTATTCCAGGGAAAAGCGAATCGATGATATAGAGGAAGTGCTTAAAAAAATGGAGAAAGAAAACATTCAATTGCTGAGAAAGACTTTACCTGATGTCGTTTACGCTTACACTGTAACAGGTCAAGAAGAAAAGGGTAAGGAGTTTATGAAAGCCAATCAAGTCGATGAGGACATGTTGTCAATAAAGGTCGCTAAAATGCGCGCTTACGCTGCTATCGGTGACACGACAAAATTATTTCAATTAATAAACAGCTTTCCCGAAATTAACAAAGGATTCATCCTAAGCGATCTGTATAGGATAATGAGTAAAACTAATGCGTCAGATTTTTCATTGGATGCGTTGATCGGGATGATGAAAGAAGACGTGCTTGTCGAAACGATCAAGTTAATGAATTTCGAAAAATTCTACAATAAAGGGTTGCGCATACTCGAGCAGAACATTGAGAATATCAGCGATAAGCTGATTTATCGCTCCTTGATGACATTTGATACTCCGACTTGCCCGCCACATATTTACAAAACCGTTTTGGATTTAACACTGTCTCATATTTTTCGGGTGCGCACGAACTCCAACGTTTTCACCTTTATGAGTTTCGATGACGCGCTCTCATACTCATTTAAGGCCAGCTCGGCGGCCACTAACCGTATACTCAGTTTCTCGCTTCTCAATAAAGCCGTCGAAACGAAATCCTTCGACAATATTCACGAAGCACTGAAATTCGGCCAGACCGCGCTGACGCAACGGATGTGGCATTATATGATCCAGACCGTTCTGATAGAGAAAACGCTCATAACGAAGCTCGTCAAGGACTCCACCGAGCTCATGAGCATCTTTACCCACTCGCAATACGGCCTGCTACCGGACGTGATCCTGTACCACATTTGTAGCGGCGAGTTCAGTGAGGTCACCCGATTGGAAGCCAGTTTCCCAGATCAGGTCTTTCACCGCTATGCGACCGGTTTGAACTACTTGGTACACAGATTGGTTACTATGCTTGGCGTCAAGAACTTCCCCCAGGTCAAGCAGGAGGTCAGCAAGTTTTTCACCCCTGCGTTTGTCAACAAGCTGTTTTCAGTGACATTTGTAAAGCTGTTGGTTAATGATTCTGAATGCGATGCATCATTTGAAGATGATCTCAAATCGATAAAGGAATTGCAAGTGAAATTCATGCCGGATAACATATCGTATTTGTGCAGAACTTGCCCAAGTCGTGCTGAGGTTTTCAATTCGTTTCCCACGATGGAGTTGTCGCGACCTCATGACGCGTCTTATACCAAAGATAATATAGAGAAAGAACACGAGGAATTCGATAATGAAACAAAAGAGTTTTAATGTTGGAAAATATAAAATTGTCTATTTGTGAGATTTCTTCTGTTTCCCTTATTTTATAGGAGAGATTCATCGCTTTTAAACTAATGTTTCATAAATCAATAAATAATAATTCGTTTGTTTTAAAAAAAAAAAAAAAAAAAAAAATTTTGAAAATAAATGACGGTTGCAATTTATCAGTA
>OX_Smed_1.0.00792
TTAAAACAATTGACAATAAAAATCTTGAAGCAACCAAAATAATCAATAAAATCGATTTTAATTCATTCTGCACAAAATGATTCGTCCATCTGAACATCCGGCAACTATCTGGCGACCTCCAAATGCAATATCAAGCCCATTAACACAAGAAGCAGCGTAAACTTCACCAATCGGCCTTTGATTTGCTCTATTGACCACCCGAATTCCTGAAAATCCAGATCCACTGGTGATAATTGAATGGTTATCACCAACCTTAACTCCGTATAGATATTCTGTATCCCCGATTTCGCAATTCCATCCTTTGCCAATTAACGGCACTGTTTCCAAAGGAATATTTGTGAGGGTGGGATTCCGAAGATCCCAAATCTGCAAAGCATTTCTTGCTCTCCATGACGCTGTAAAAATCTCATATCCTTTAATATCAATTCCGTCAGGACTACATACATGGGGACCACTGATTTTCCAAATTGGATTAATTTTGGCTCGAGTATCCCACATCTTGACAATATTATCCCATCCAGCACTGACAATTTGACAAGAATTATCCGGATGGAACTTGACAGCATGAATAGTCATACCGTGCCCCATTTCACGCATATCCTCATCAACTGCCATTGGAATAAATTTTGGTATTAAAGAACCAAGACGAGTTTCCTCGCAAAAACCAGCATTAGCAAAACGATATATACGGATGTTTCTATCCCGACCACAAGTTGCTAATTCCATGCCATCCGCGGATATATCAAAAGCATAAGTTTCATTCTGTTCTGTGATAATGGTTTCGAAGCCTTCTTTTTTAGCCTGTGACATGTAGAGGTGTCCACTCGGTGAACATGCGATAATTCTGTCATATTTTACCGGCATATATCGAATGCACGTAATTGGCATTCCAAGTATGAATTTTGATGGTTTAATTGTTAATTTACGATTTGGTTGGGCGGTATTAATCACTCTGACAGTGCTGTTCATTCCTCCGACTACTAATTCTGTGCCATCTTGATTGAATTGAACACTAAATACATCAACATCGTCTTCACCAGCATCATCAATCGGAGGAATGTTTTTGTAAGATTCTACTGATGAAAACATAAATATTGGTTCCAGTCCATAATTGATCATTTTCCCAATACCAATAGCGCGTTCAAGGCTTTTTTTGCAATTCATTTTCTTCAAACAAAAAGTTGTTATTTT
>OX_Smed_1.0.00807
AAATATTTGAAATTTAGTTAATTTATTATAATTTTTTAATTGATTATTTAAATACAATTTCATTATAATTTTTTTTTACATTTTCCTAATCTGACAAATTTTTAAATAAATTTTTTCTTATCAAAAACTAAATCAATTTTATGCTAAATTGATTATCAGCAATGAATGACATTGATGAAGAGGTTCTTCAAGATCTCTATGCTTGGGTCGATACGATTCCTCTGAGTCGACCAAAGAAAAATATATCTCGCGATTTTTCCGACGGGGTGCTAATGGCGGAAATCGTGAAGCACTATTTCCCGAAGCTGATCGAAATCCACAGTTATCCGGCATGCAATTCACTGACACAGAAAAAGAAAAACTGGCATTTGTTGAATTGGAAAGCGTTTAAGAAGCTGAATTTTGAACTGTCAGATGACGTGATTACGAATCTGATTGACGCGAAAGCCGGCACAATTGAGCGCGTCCTGCTGCTGGTGAGGACCAAAATGGACCGGATGCTCTTTGCTAAGAAATACGACAACTCGTCCGCCAGGCCAACAGACGAGAAATCGGAATCATTTCCCGACAGCAGCAGCGTCAGTCGAGATGAGCCGCATCGGGCGGGACCACCAGCAAACATTTCCGCACGAATCCAGATCGAGGAATATAAGCAGGAATGCCTAGCAAAAGATGAAACGATTGAAATTCTTCAGGCAAAAATCAGGAAGCTTGAGCATTTGCTGGAATTGAAGGATTTGCGAATTGAGGACCTCCAGAAACGTTTAGGAGATTTGAGACCTACCGGACAGAACAAGCAAATTATGAAACGATAAAATACAATTTTGTCTTTTTCTATTTCGGAAATTATCATTCAAATGATGACTAAAAA
>OX_Smed_1.0.00808
ATTTTTTAAACTTTTGAGAACTGAACTTTTGGTAGCAGTAGTAATTCTGAAAAAAAACTTCTATTTGTACACATTCTGAAATTCATTTTCGAAAAAGAAAACGAGATTTCATCCGATTTTTTTATTAACGTAATCAGTGTCAATAAATAAATTTCAAGCAAAATGTGCGGTACAAGAGTGTTCACAATTTGACACAGAAATAAATATCAATCGCATATTTTACAATAGTTATTACAATTCAACAAATATAATAAAGCCATCGAAGTGGATAAAAATCAAATAGTTATTTACAAATAAAACATCTCAAGATTACTTTGACATCAAAGTGTGTAAATAATGTAAACAAGTGACTATCAACATGTAGAATAAATGCTGAAGAGCAAATCCAAGAAAAATAAACGCGATCTCATGAGCACAACATAAAAATATTAATAAAAAATTGAATAAAAAAATTGAAAAATATAAAACTTTGTTTTTTCTTCAAAACTGATAAGTTATGGATCCATCTGACGACCGGTGTTCTTTATCTCTCTTTTCTGTTTCTGGATTTTGAGTATCTCCTGGTTCGAATTCAGGAGCTGTCGAAATTCGAGAAAGTCCTCTTCCCCGAGTATGAGTTTTAACGTGTCGTGATTTTTCATCAGACCGAGCGAATTTCTTATGACAAACCTCACATTCAAACGGTCTTTCTCCAGTATGGGTACGTCTGTGAGTTTTCAAGTGATCACTGCGTGCAAATTTCTTGAAACAAAATTCACAGGTGTATGGTTTGATTCCTGAATGAACTCGCAAATGTCGATTCAATTCGTCTGATCTATTAAATTTTCGCCTACACGACTCATAATTACAAATAAATTGTTTCTTTGGTTTTGCGATGGATCCACTACTGCTGCAACTTCGAGGAGTTGAGTATGATATAGTTTTTGATGAACTTGGAGTATCCCAGGAATGCCGAGATTCCCATGACATGAAAGTCTTGATATCTTTAGTCTTCCGTATGGGCTCTTCTTTCAGTTGACTTGTAATTGGCTCACCGGTAGTATTGTCACGATTAATGATTGGTAAAATATCATCTAAGCAGATCTTTGACAGTTGAGAAGAATATCCCATAAAAACTGGATCCGTTTCCAGTTGAAAACGAGAACTGTCAATTGATA
>OX_Smed_1.0.00817
ACAACAATAATGTACAGACAAGGAAAATATACTATTTTGCTTTATTGTACCTTTTTGTCAACAATGTATAAACTTGTAATCATGTAACCATATTAGAAAACAAAGAGAACAAAGGTATAAAATTAATTTTTACAAGAGGCCATCAAAAAGTAGAGAAAAATCGAAAATTATTCTAAAGTTCTTTAGATTTTCCAAATACAGTGTATTCGATGATAACTCGATTTAACTGAGATCCAAATTTGCCATCAACTTGTGAAATTGATTTTGAACTTTTGTCGACTTTGTATTCAGCTGGAGCCAATTTAGTGTCGTCGGATTTAAAAGCTTGACCGTTGTGAAATTCTACATTTCCAGTAACTGATAAACTAAATTTTTGAAAGAAAATATAACTGTGACTTCGACCACCTTTTCGTTGAATATAACAACCATAAGTGTTTTGTTCTTTTACTTTCGTAATAGCCAGAATCCAATTTTCATTCGTACCACCTTGGCATATGTAAGTAAATGTGCACTTTGCACCATCCCTTGTATGAACTGCTGAGTGCTCTATTCCTCCTGGTGTTACTTGAAAGTCAATAGACGCTGAATCTTCTGAAGAAACTGAATTCAGATATATAATAAAAATAAAAAACAGGAAATTCATTTTGATAAAAATAAGTTTTCAAATTTTCAAGAATATTGCTGCACTTATAAAAAATAGCAATTGATAT
>OX_Smed_1.0.00824
AAACTAAAAAAAAATATTTCTCAATTCTTCAACTTTTGTTAGAACAAAAAAAATATTTTTTTTTCTTTTTAGAAAACAATTGAAAAATCAATATACACTTGAAAACAACAAATGAAAGATTTCGAGGTGATTTTCCTATTATCGATATTAGTGATTTTAACTCAAACTCTTCCAAAATCCGGTTCAGAAATCATATCGGAAAACCTCTGGAAATCGTTCCAGATGAAGAATGAGAACAACAAACAGAAAACCCCGAAAGAAAACCAATCCAATTTCTATAATATTTCAAAAGACATTTCCATTGTCCAGTCGGCGATTTTGGGAGTGGAATTTCCTCGCTTGGACGAACAACCGTTCGATCTGAATGAAAAGCCGCCAAACGAAGAAATGCTTCGTATATTTCGATTGGAGAATTTAAATTCAGATTTTTTACGAATCTTCCAACCGAGAGAATCTTTACTATTTCCAAATGGTCGCATTCAAACCGTTCCATACAGTCTTATGATGAAAACATCCGATCGGAAATGGATTTTTGATCGGTTCTTAGCCCTTCCATATGGCAACAACTTGAAGCCACGTCTCAATCAGAAAAAACGACGACTTATTCGACAATTTGTAACGAATTTTAATTACTGTCCGGTATTTTATAAATGGATTGACAAGGGAATTAGATTCTGGCCACCTTGGGTTAAAGAGGGCCATTGTGTTAACATTCATGGCTCCTGTAGTGTACCGTCGGGAATGTTCTGCCATGAAGACAGCCATAAAACGGTTATGATATTTAGATATATCTGTTTGAAAAGATGGACAAAAGACAATTGTAAATGGTACAAAATGCATATACCGATCCTTACATCCTGTAGATGTTCGTGTGGATAATCTGAATAATGAACCTTCTAGTTTGTTACATATTATTTGAATAGTTTTTGCTGAAAAAAATGTTCATTTCTATCATTTGTTGTTGCATAAATTTCATTTTCCTTTTCTACCTCAATCGTGTGTTTTTTCTCTCTCTAGAATAACTCTTTCATGGAATTCTCATAAGACTTCATTGATGCTCTGTTCAACATTAATAGATTCAAGGTTCTGAGATTTTTATCTATAAATATATGAATTCTATGCCTTAAAAAAAAAAAAAAAAAATG
>OX_Smed_1.0.00835
TTAATTGATGTTTATTATTTTAAGTTCTCTTGATCCGCCGGTTTTTAATTTGAACAATTCTCTTGTCCATTTGGTTTTAGACCAACATGACACAAAAATGAAAATGCACAAACTGTTTTTCTTATCTTCTATTCTTTCTTCATGCTTTCACGGAATTTTTTTCAGCCCCAATTGCACCCGATGTTATCATCGTCCTCCTGGATCGTTCCAGCTCCGCTAAAGGGGCGATATCACCCATTCTAGGAATCACTGGTCTACTAAAGATTAATTGATTTTTTATGGTCTAGCAATATGTGGTTATGTTCAAACCAAAAAGAAAACTGCTACTTAAATAAATAAATTTTAGACTTCTTAAATGAAGATTTAATTTCAGACAAGGAAAATAAGGAGGGGTCTCATCAAATTTGTCTATAAATTAGAAATCTGAAGAGATTATTTAGATTAAAGAGGCATTTCTGACCATAATCGAACCAGCCGCCAGAAATGATAATTTCAATACTGTATTAAATAGAAATGTATAGAACTTCGCTATCAATCAGATTTATCTAATAATTATATTAATATTCATAATAAATAATTTAATTGTTAATTTTAAGAAACGCAATTTATTCATAACTAATGACATTAGTTGAATCAAGCTTCTCGTGATACTTTCTATAATAAGCGACTAAAATCTTGAATATTTCAGCACATGAAAGATGCTCAGTTTTAATTTCAAGATCTAGACCCGTGTTGAATGTTAAATATATTGTTGGTTCACATGAAACTGATTTAACAACATTTTTTATTGCTAAGGACTGATTAGTTTTAGTCCATTTTGGAACAGAAATTACCTTAGTAAAAAACCTAATAGATTCACATCGTTGATCAAAAGGATTAAATTCAATATTAATTGATTTGGTGTGTTTAAAATTTGCAGAATAAAGCAGTGGTTTATTTACATTATCATTTGGTTTTCCTTTTAAATTTCGGAAATATTTAATAAAAGGCTTTGGTTTCACAGGTTTAATAAAGATAGACATTTAAATTAAAAACNNANNGATAATGTAAATAA
>OX_Smed_1.0.00844
ACGCCGTTATAAAGTACAAAGATCAAGATAATAAAGATTTGAAAATTTTAACATCCTATTAAGATCAATTTTTACCAGAGATGGCTGATCATCAAAACGGTCAAAATGAAAATGATGCAAATAAAACAGAAAGCTCAAATGAAAAACCAGTTTTATGTGAAGGAATTCAGGGAAAAGTAAAATGGTTCAATGTTAAATTAAGATACGGATTTGTTAATCGATATGATAATAATGAAGACATATTCATTCATCAATCGGCCATTGTTAAAAGTAACCCTAACCATCCTCGAAAATCTGTAGAAGATGGTGAAGAAATTTTATTTGACGTAGTACAGGGAATAAAAGGATTAGAAGTAGCTAATGTATGTGGAATTGATGGAAATTGTGTCAAAGGAAGTGAGTACGCTCTTCGATTTCCAAGAATCCGTGGTAGAGGTATTGGACGTGGAATTGGTCGAACGCGAACCAAATCGAATTCTGAAAGTGGTACACGTACGCATGACTATGTTAGAGGTGGTCGAAATAATCAAAATAGAGAAAGAATTCCAAGCTTTACAAGGAAAAAAAATACAAGCGAAAATAAAGAAAATCGTGAATCTGAGTCGATACAAAAAGAAGTTATAATATCAACGGTTTTGGGGAAAGTAAAATGGTTCAATGTTAAGCGTGGATATGGTTTTGTTTGTCGACATGACAACCAGGAGGACATTTTTATTCATCATTCTGCGATTGTTAAGAGTAATCCAGAACATCCAAGAAAATCTGTAGAAGATGGAGAAGAAATTTTGTTTGACATTGTCCAAGGAAAGCATGGTCAGGAAGCTGCCAATGTGTCTGCACCTGATGGTAATTTTGTCAAAGGTAGTGAATATGCACTAAGATATATGCGTGGACGAGGTCGAGGTAGAGGTCGTGGAAGAGGAATGAGAAATGAGAGAGGAGATAAAGGTAGGACAAGAGAAGTGTCGGAGAACGAAGAAATGCGTGGAGGTGGTGGTCCATTCAGGGGTAACATGGGTGGTAGACCATTTCGTGGAATAAGACCATTCAGGGGAGGTGGAAGGCCTTTTAGAGCAAGGCCATTTAGAGGAGGATCGCAATATGTAGTGCAATATCGCGGCCAATACAATTATGAGAGACCTCCTGACTATTTTTATGATTATTATCCGGAACCAATGCGTTTTCCACCAGGAGATGGTTTTAACGGCCGAATGTTCAGAGGTGGTCCTCCTAGAGAAATTCCCATGAAACATGAGCCTTATGATAACGAATATTACGAACCAAGAAGAGGAAGAGGTAGACCAAGAGGGCGAGGAAGAACTCGGGGTCGTGGAGGATATGGAAATAATACAAATCCCAATGAAAACGCCGAAGAAGTAGAACAGTCTCAATAGGATTAAATTTTGTAATTCGTGCGTAAATTAACATTGGATTTCATTGGGAAAGTGTTACAAAAATTATCAATTTGGGAAAATATATAAATTTCTTTCGTTAAAAAAAAAAAAAAAAAAAAANNCGACAGCCTTTCTCTTTCTTCTTTATCGATAAGATTCAAAGTTTAAAGAAAACCAATAAACCCAAAGAACCCAAATAAACTTAAACATCAAAAATAAGTTGACACAAAGTATAAGAAAAAGCTAACCTGGAAGAAGCTAAGCTCTTATNCGAGTTGGCAAGTCAATCGGCCAGNTANCTATATANNNNNNAATAANNNNCCATGTTNAANANNNNAAATATNTANGAAACTNAAAGTACCTAAANAAATNACAAANCAAAAAANAAGTTGGCACAAAGTATAAGAAATCTCTGACCTCAAAGAAGCTAAGCTCTTATGCGAGTTGGCAAGTCAATCGACCAGGTATCTATATAAGGCCGAATAAGTTGCCATGTTTAATAAGACAAATATTTATGAAACTTAAAGTACCTAAAAAAATGACAAAACAAAAAACAAGTTGGCACAAAGTATAAGAAATCTCTGACCTCAAAGAAGCTAAGCTCTTATGCGAGTTGGCAAGTCAATCGACCAGGTATCTATATAAGGCCGAATAAGTTGCCATGTTTAATAAGACAAATATTTATGAAACTTAAAGTACCTAAAAAAATGACAAAACAAAAAAC
>OX_Smed_1.0.00857
GAAATATATATTTAAGAATTGACCAAACTGCAAATTTTTACTGAAAACGATAAATATTTATTCTCATCTTATTTTACAATCAAATTTAAATATACACTAAAGAATGAAACATAAATATGATAGAATTTGCGATTTCATTATAACAATTATGTAGCATTATCATCTCAAAGGTGAAAATCCGGCAAACATGAAAGAAAAGATATCTGAAACAAAATATTTGACAAAAATTAGATATGGATAAACTTTATTCATTAAGAATTAGGATTCATTGGAGCCGTATGTTCCCACGGGAGCCTTATAGCTTTTAGGAAATGATAACAATTGGAATGCGTTAAATGCATATTTATTACTCTTGATGTTTTTATAGCAATTGTCTCTTCGCAATCCTGTACTTCTGATGCACTCGAGTGCCTTTGAAAAATACTCCTTTTGCATTTCACCGACATTCTTCAGCCACCGAACTTGCTCTAGTGAGATGCCCATTCCAGTTCTATCTTTAGCAGATTTACAGCTAGTGAAACGTATAGCACCCCAAGCCCACGATATCCTCTGGGCGATTTTTAGTATTTTTACGGGTTTATTACGATTTTTCTGTATTTCATATTGGAGATCATTGAGACTATCAATAATTTCTGCACCCAGACATGTTTGAATTGAATTTCCGATATTTTTCACATGCCTATCAAAGTATGCCTTCATGCTGTTGTAGCCACCCATGTTGATCGTTTGCAGCAAACTGGTCTTAGATATTTTGTCTGCAAGCGTTTGTTGCTCGTTGATACCGACATTGAGGAAAAACGGGTGTAAATGAAATGTACAATATTTTTTCATTCGAATCTCCATAGGCGCATTTTTCCAGCTTTCATAAAAACATGTCACTTCAATCCGTTTCAAACTGATAATGTTAAAAGTAGGAGCTTTGAGATCAGGTTTTATAATAACGGTAATGTCAGATAATTTATCAATCACCCATTTCATGTCTTCAATCATACTGACTTCGTCACCGTAAGATGTTAATAAGCCCTCGAAATAAAGCGGAATTCCACATATTGCCATTTGCGACCACTGAACTGGAGTCCATGTATTACAAGCTAATGCTACCCCTGTTATAACTGCTGTTAATGCTTGGCTCATTGCCATATTCTCTCGCAACGCAAACTCCGCCCAATCAAGATTCATAGATTCGTTAAATGAATACAAAATCTTTGGCCAAAGAATATTAATTACAAATATACTGATCGAATCAATTGATTGTTTAAATTTGTCGGCACACGCCTGAATTATTTTGATATTTGTTTCTGAACTATCTTGATTGTCAATGAAATCCTTCATTTTAGCGGTCAATTGACAATAATCATTCCGAATCTGTTCCAATGACAATGACATGAAATACTGATGATGAAAGAACTTATTAAACTTATTCATCTTCACATCTAATAAATCTAAATCTTCTTTGATATCATTGGGAATAGTTGTGTATGAAGATNNNNNNNNNNNNNNNNNNNNNNNNNNNNNNNNNNNNNNNNNNNNNNNNNNNNNNNNNNNNNNNNNNNNNNNNNNNNNNNNNNNNNNNNNNNNNNNNNNNNNNNNNNNNNNNNNNNNNNNNNNNNNNNNNNNNNNNNNNNNNNNNNNNNNNNNNNNNNNNNNNNNNNNNNNNNNNNNNNNNNNNNNNNNNNNNNNNNNNNNNNNNNNNNNNNNNNNNNNNNNNNNNNNNNNNNNNNNNNNNNNNNNNNNNNNNNNNNNNNNNNNNNNNNNNNNNNNNNNNNNNCAGCTTGGATGGAACTTTCTATCTTCTGCACATAGCTGGGACATGTAGTTGAGAATACTCTCATATTTGCCCATATTTTCACGAATAGCAATGTGACGGTCTGTGCGCATTTTCTCAAGTTGAGTATCTGACGATCCGAATCTGGACAATGATTCCTGTAGTAATGATTCTTCGGCAAACAGTTTCTTTAAATATTCCGTCGAAACCGATAATCCGAATTTTGATTCACCCATCATTTCACAAATACGAATACATTTTCTTTCGGTTCGAGGGAAATTGTAGGACTTCATCAAATTGTTTTCGGCCAACATCTGATAGCTGCGCATTTCAGGAATGGTCTGTGTGAAAATGGATTGAATGACAATGTCGTATTAAATGATAATAATAATGACATGGTGTAGTGAAATTGTGTGGCAGTCGATATTATGAAGTGTGCTATGATTACAGTGCGT
>OX_Smed_1.0.00864
AATTTGTAGAATTTATTAAATTATATTGCGAGTATTACATCAAATTTTATTTTAATTCCATAATAATTATATATGTCGAGCAATTGGATTTTCTGATTTTGTTTTTGCAGTGTTATTGTGTCTCTATGTTAATATAATATAATATTAACATATTTTTAAAGATTCTTAAAACTTCGAATGCAAATGTTTAATAAATTTTCTCAATGCGGATATTTTTCAGTTACCAGTAGCCTAGATAAAGTTAGCGGCAATATTACAGAATGTTTTGATTTGAATAATTCCCGCGATTGTGCAGCAGCAATTCTTTGTGCACATGATGGCACCGAAATTTCGAATCTGATTTTACATCATTTGAAATTAGCTTTAAGATCAACATTTTTTACTGAATTAACAGAAAATTTAGATATTAAAGAATATTTATTGGATATATTTATTTCTTTTGATAAAAAATATCTCAAGGATGCAGATCAATATTTAAGAAAAAGAGGACTATTAAATGAACGTTTATCGAAAGTTGAATTGGATGCTGAAATAGAAGACTTATATAAATCACTTGAAGAATTGGAAAGGATATCTAAATGCGGCTGCACTCTGAGTCTAGCGATATTGCTGAATGATAAATTGTATGTGGCACATATAGGCGACAATCAAATAATTATTTCAATGAATGACGAAATGGCAGAGGAAAATAAATTTGTATTGTTAACCGAGGAACACAATTTCTATAATAAAGATGAATTTCAGAGGATCAAAAATGAATGTGAATTAAATGCGAACGGGTTGCGAAATCTATATGGGAAATCGTATGCGAGATATCACTCCCGTTGCTTGGGGCATTATGAAATGAAATATGAATACATGAACATGGAAATATTTCGACAGGCGAAATCTCAGCCGATTATTTGCGTTCCCCAGCTAACAGATGGAATCAAATTAAACTCTAAATGGTGTTATATGTTATTTGTGTCGAGTGGGCTTTATTACTTAGTAATGGAGTTGATCTATGACCGCGATAAAATTGCCGGTGAAATAGCCAATGAATTTGTAATGATTAGAAAGCAGAAACCAAATTTAAATCTGTCTGAAATTTGTAAATTGGTCATTTATAAATATCTAAACATTTATAAAGCCGCCTTTGATGAAAATAGCAATTTAAATATGGATTTCAATAAAATGGATCACGAAGAATTAACAATTATGGCCATTAAACTTCCACAGTCAGATGCTGCGTTGCTTTCAGATAGCGATGAAGTAGATTCAAATGACAGAGATGAAAGCATCAATGAACAATTTCCAGAGGCTCAAACTGTTAATTTTCCATTTCCATATTTAAGCTTCGAACAATGGAACCGCGCGGAATCTAAAATGACTAATAAAGAATTGGAGAAATTTAATGCAATATTTTCATTGACGAAAAACGATGAGAATTTAATTATCGAAGAGGAAGGTAATAGCATAATGAAGCTGAGTAGAGCAACAACTGTGAATGATAGCAATTTATCCAATGATGCTTCGTCGAATGATATTTTCTCCGACGAGCCAATCCCTGATTCTTTAGATAGTGAAATGCGTAAAGTTGAATTGTGATTTTATTTGTTACTCTTTTGCATTTTAATTCTCTCTGTAAAACACGGCTATCTAGGTTTTTGTAAATTGTTTCTACAATCAATTTTTTAATATTTAATTTCTAATAATCGAAATTTCAAATGAATATTATTATTATTAATT
>OX_Smed_1.0.00881
TAGACTAATTTTTAATAATCGAATTGACAAAAAAATTCGATGAAATCGATGCTTACAAATCAATTAATAGTTGATAATTGCATTGGAGCGCTCCATAATTGGCTGTGATTGATAATTAGCTTCTGAATTGCACGAACAATATACAAACTGGCTACCGAAAATATGTAATAATTGAAACCGAAAATCAACACGTAACATCACAATGGCAGATTTATTGACACATTTGTGTTTGAGTGTAACAAATGGCTTGAATTAGTCTGATTGCAATCCATCAAGTAAGCAGAAATCCGATTAGCTGTATGTGGCACGCACATACATACACATACACACATACACACTATTCAGAAAATATCAACACACAACCTATACAATCTCTAATCATGTGTGTATGGGTAATTGATATATATCGACTGCTCCTNANTNCNNTNNANNNGTGTGTGTTGAACGACAAATAACATATGGTTACTATACTGTATATGGATCGATTTAGGCATATCAATATAGTAATGTCAATCTCATTCACTTAATGATTCTTTTAATAGACAAATGAATCAATCTCGCAGGAATAGTATCGATAAGGGTTCTGAAACCAGCACAAACGGAGGAATTAACGATACAGGAAGTGAAATCCAGGCCGACAATGAGTCTATTACAATGACTCAACATCCTGGATATTTCTATTCGCCAAACTTTTATTCACCGAATGATTACCGATACTCCGGCACGATGTTTCCGTACAAACCGGAAATTATCAATATGCCAACTATGCAATCAGCACCATCTCAACCATTTTTAATTCCAATGCCTAGAAATAGACAAACAGTTCCAAAGTCAATGCCCCCATTCGATAAATGTCCAATTATATTCAGTCTATTATCTCTCTGCCTGTGTCCGATTACGTGTTGTTGTTCGTTGCCAGCATTTGTGTTTTCTCTCTGCAGTTATGTCGATCATAGAGTTCGTGACGTCGATCGTTTTCGGATCAATTCAGACTACGCTAAACGGTTAATCATTGTCGCTTGTATTCTTGGTTTGTTACTTGTGGTTATCTGGTCGATTTTTGTATACATCTACAAGGATCACATGTTGCGCCTTCTTTCAGAACATATAAAATTATTCAATAAACAAATTTCAGGTTGATTTAAGCTTCGTTGTTTGATCGATTTTCAATTACAACCAAATGTGACGAAAAAAAGGTCGCCTTTGTCCAAAAAATATATCTAAACATTATTTTATATATACACAGATATGTTTATGGTTAAAATTTTCATTGTGATAATTATCGATCGTGATATATTATTATTATTATTTTAAATTTATTATTCCA
>OX_Smed_1.0.00893
TAACCTAACAAAATTTTTATTTGTCTTTTACATTTGAAACATTCATATCATTGACAAATAATTAGAACAGATAATAACTGTGCAGTTTGTAAATTGCAATTGAAAGAAACCAAAACACAATAAGAGTGACAACCTCAGAAAATTAAAAACCCCACAAAATAATTCCACAAACGCCTTTAATTTATAGTCACTTTATTTAAATACAAAAATGGGGTATATAAAGATAAAGCGAAATGGAATTGAGTGGATAACACAAAAGGTTATGAAAACAATAATGATTGGCTTACAAATTCGATGTGCCGCACTGACCAGCTTAGGCCCCGGAATAGTGGATTATTGAATTTCAAAATCTACCACCGGCGATTCAATTGTTTGATGCGCACTTTCTTACTGATTTCAAACTCCTACGCAAACCCTTATCCAACTTGCCAACACCTTGGTCCCTAATTACATACTCATAACTCAGTAAAATAAATTTTAAAACAATTAGTTTGTATTAACTAAAGTCAGTTGAAAACCATGAATAAAAGAACGACCTTGAGAATACTGAAAATATTGGTCAATATTATTCACATCAATATTTTCAACTAATGTNNANNNNTTTNNNNNTNAAATTTGAATTTAAAAACAAGTGGTACTTTGTTAAACTCACAGTTAAATTTTTATTAGTTTTTGGCTAAATTTTCATTTGAAAACCTTTTCGGATAAAATTTGTGTTATGGCGTTAGTTGTTGAAAATATTGATGTCGAGGAAATAATAATTGAAGGGAAAACTAAAATTGTTTATGAAATAAAAGATTCGAAAGATTGTTGTTTAATTGTGTCAAAAGATAAAATAACTGCAGGAGATGGTGTTAAGCGACATGATATGCAAGGAAAGGCTAAAATTAGTACAAAAACCGCTGCACATATATTCGATATCTTATCATTTTCTGGCTTCAAACACCACTATATTAAACAAAACTCTGATGTCAGCTTCATTGCTAAAAAATGCTCGATGATTCCAATTGAATGGGTTGCTCGAAGAATCGCCACTGGTTCGTTTTTAAAAAGAAATCCTGGAGTTAATGAAGGGTATAAATTCTGTCCAATTAAACAGGAGACATTTTTTAAAGACGATGCAAATCATGATCCATTGTGGTCTTATGAACAATTAGTTTCTGCAAATTTAAAAATAGGACCTAAAAATAAAATAATAACCGAAAGAGATATTAAAGTTATGTCTGAAACAACTGTTGCGATTTTTGAAATACTTGAAAAATGTTGGAACAGTTTAAATTGTCAATTAATTGACATGAAAATTGAATTTGGTGTTGATGAAACAGGAGAGATAATATTAGCTGACATTATTGATAGTGATTCTTGGAGATTATGGCCAGAGGGAGACAAGAGATTAATGAAAGATAAACAAGTTTATAGGGATATGTCTGAAGTAACTAATGATGGATTGGAACAAGTCAAATTGAATTTTATATGGATCGAAAATCAATTAGGTTTCTTGAAGCCAATAATTAAAGGAAAAATTGTCGTTTTTATGGGATCCGTTGCTGACATGGACTTCTGTAAAAAATTAAAACAATTATCCTTAAAATACGGAATCGAGTGCGATCTTAGAGTTGCTTCGGGTCATAAAGTTCCTGGTGAAGTTTCAAGTATTTTATCTACTTATGAAGGAACATTGGAGCCAATAGTTCTTATTGCCGTTGCTGGTCGAAGTAATGCGCTTGGTCCAATGTTAGCCGGAACTTCATGTTTACCGGTTATAAATTGTCCACCATTAGGACCTGAATGGGTATCGCAGGATATATGGTCTAGTCTCCATGTTCCAAGTGGTTTAGGATGTACAACCGTTCTATCGGTTGAAAATGCAGTGCAAAGCGCTGCTCATATTCTTGCTTTGTCGGATCATTTTCTTTGGTCCAAAATTCGTGGAATGCGATTAGAAAAGCATGTCAATTTGATTAGATCGGATGAGTCGGCTTAAATTAAAATAAAATATATTTGTCGGTTTTTAAACGAGACGGAGGACTGATTGACTACAATCACGTAACATCAAGGAACGATTTGGACATGGTCCGAAAATTTTACGCTTGTTAAACTTTGAACAATAAATAATTGTCTAAATCTTGAAAAAAAAA
>OX_Smed_1.0.00898
ATAAATTAAAATTCTTTAAATGGACCAAGAAATTAGTTTTGAAGAATTTTTGAATAATGATGATCAATCATCTGATAATCCGGTTATTGATTCATTTAAAAAAATGATGAATGAACAACGAGTTGCTGAATATGAAAAGTTATTTAATGTTGAATCAGAAACAGATTTTTATGATGACGATGCGGATTCTGATGATGAAAAAGAAACATTGAAGGAATTTCAATCACATTTTGCTGGTGATCCTATTGAAAGTGATGCTGTCTTGAATTGTCCAGGTTGTATGTCATTGCTAACAATAGATTGTCAACAGCATGAAATTTATCACAATCAATATAGAGCCATGTTTGTTAAGAATTGCAGAATTGATCAAACTGAATCAGTTATTTGTCCAAAGGGTTCAAATAAAGTACCTGCACCTACGGTTGATCCTGATGATATTTTTCATTCCGTTTATTGTGAGATATGCAACACAAAAGTTGGAGTTATTGACCGGAATAGTGTTTATATCTTTTTTAATGTTCTCCCGGGGGATTAAATTTTAATAAATTTATAGTTTTGAAAAAAAANNTTAAGTATATTTACTGTTAAACCTTATTTAAGTGAAACTTCTGAGGCCCAGAATGCTGCTCAAGTTCCTG
>OX_Smed_1.0.00903
ATTTTCTAAAATAAATGAAAGTTTTTGAAAAATGAGTGAAATCCCACAACACATAAAATTGCAAATAGGTGCTGATGGAATTGCTGAATTAAAATTCCATCCCAAAAAAGATATTCTTGTTATAGGAACAGTCGAAGGACGCGTTAGAATTTACGATTGCAATAAAAGTAGTCCAGAAGAACTTTTCCGTAAAAAATGGCACAAAAACCTTAGTAGATTGGCTGTATCTAAAACTGGTTGCGAAATTCTTACAAGTTCTAATCAAGGTTGTATCAAAGAGCATGATTTCGAATACGGAAAAGAAACATGGAGCAATCTAAATGCTCACCAAGAAGGTATTTCGGCAATTATATACCAAACAGCTAAAACTTGGATATCTGCTGATGATAGCAGTATTTTGAAATTTTGGGACTCAAGGCAACAAGATCCAGTTTGCGAAATGAATATTTGCGCCCCAAATGATGAATGTGATGATGAAAGTGCCCTAATGTCTCACAATAGCCATTATTTAAGCTCAGTCAATGCTTTGGTTTTGGATGATAATGGACGACATTTATTTGCTGCAATGGACGATGGAACATTGGTGACTATTAATCCTAAAAAAGAAAAGTAGAATTACGCTCTGAAACATTAGCCTTTAGTGCAAAATCAATTGTAACTTTTAAAAATCAATCGAAACTGGGAATAGCTACAGATGAAGGTGTAATTAGTATTTTCAACTGGAATCAGTTTGGAAACCTTTCTGACAGATTTCCTGTTGTTAAAAAAAGTCAGCAAATCGAAACAATGATCAAACTGGACGAGAACGTAGTTCTCGTGGGGACTAATAAAGGAGCTATCAAAGCTGTATCATTGTTGCCCAACTGTGTTCTTTCTGATATTGGTTTGCAAGAATTTCCAGTTGGTAATGAAGGATGTGGAGATTGTATGACATTGGATACCAATTTTACACATAATATCGTCGCTTCCGGTTGTCCAGAAAGCAATATCGTCTGTTTCTTTTCCACGGAAAAAGCCACTGAAGAATTTTCAATTTTATTGCAAGATCGATCGGAAAATAAAAGAAAAAACAGTGGAAATTTGAAAGAAGTTCGAAAGAGAAGGAAAATTGAAGAAGATGACGGTTTTCTTGATGGTCTTTGTCAAGTTTCTAAAATCGATGAAGATTCTGACGATGATGAAGACCGAGATTCTGATGATGACGAAAATGAAGATTCTAACGATTCTGAAGAAATTGATTCAATTGAAGAATCTACTGGTGTAGAATCCGACAATTGAAAAACATTTTTATGCTGATGTAAATATATTTTCATA
>OX_Smed_1.0.00907
AGTATTGAACGATATGGACTCATCCGATATTGATCATAGTGCAATAAAATTGAAAGATATGGACTCATCTGGTATTGATAATATTGCAGCAGTATTGAAAGATATGGACTCATCCGATATTGATAATATTGCAGCAGTATTGAACGATATGGACTCATCCGATATTGATAATAGTGCAATAAAATTGAAGATATGGACTCATCCGATATTGATCATAGTGCAATAAAATTGAAAGATATTGACTCATCCGATATTGATAATAGTGAAATAAAATTGAAAGATATGGACTCCCAAATTCGATCTGATTCAAACGAAGGCAATAATAATAATATTATTGAAGCTAATTCGACTTCCTTATCTCAAAATGAATTGAATCAAACTAAATCTACATCTAGCAATCTTATCGAAAATTTTCCTGGACAAGAATATTTAAGTGTGGATAAAAGAAAAATAATTGATTTTAATTACAATAAAATTGATCAGAAATATTCTCCAATTCAAAGCATCGAAAGCGCACCCGGGGAAATCGAAACGATTGTCATGGATAATAAACAATTTCCATCTCTGAAAATAAAAGACAAAAACGGAAAATTTAACTATTTAATCAGTGGAGTGTTTTATTGTCCAGAAAATGGCGCTCGGACAAGGTTACAACTCGACGACAATGGAATGTGTGAATTGAACCAATCTGCAAAGGTTTCAGCAGATCTAGATGAAAACTCTGATTGAGATCTTTTCTCCTGTACAAATTGTAATAATATATCTGTTATAATAAATTATTG
>OX_Smed_1.0.00909
AACGGATTTTAAATTTAAATGAAACTTTGCAAAGAGACCAACAAACGAAAATTGCATAACTATAACAAATTTGTGAAATCCAAACGTAAATTGTACTGTGGTAATTTTGTACAATTCAGCAAAAAACTTTCTAATATGTGGAGAAATATGAATCTAAAAGACAAATTAAAATACGGAAAGCCAAGGAAAATTAAATCTGGGAAAAATGATTTCATCACTTATACATCACGAGAATATCAAAAGTTGAGAGTGAAGCATCCAAAGATGCCGGCACGAAAAATAAAAAACAAAACCTATGAAATGTTTAAGAAAAAATGTAAATCATCAAAATAGATTTAATCATAATAAAATTCATATTGAATATTATTTTTGATCATGAATTATTTGATTATCGACTGTTTGTGATTCCATGTTGGGATTTGATGGGATTGGTACGAGTGGTTCACCTTTCATTTTCCTATACATGGCCATTTCATGAGGTATAATTTCAGACATTTCGCTAATAAGTAAATGCCTAAATCGGTTTAGGCTATCCAATTGACCTTTTACTTGCTCATTTTTCGCTAAGGCTTTTTCAACACATTCTCTAGTGTATAACTGAGGATTACAACCAGCATCTATTTTGGTGAAAACTTCTTCTGGGACAATGACATTGTGAAATTGATCTTTAATACTGTCAAGCTCTTGTAATTTTGTAACAAGCTCTCTCATTTTTTGAGGATAATTTACATGACCCTGAAAATCACATACAATAACTCCAGCTTCTCGTACATGTTCAATAAACCCATCTAATAATTCTTCCAGGTTATCAAATTTATCTTTATCCATAAGAATATACTAATTAGTTAAAAAGTAAATTAATCTTTTTAAATCACAAATTCAAAATGCAAATATTATTAAATGGGTTTATTGAACATGTA
>OX_Smed_1.0.00926
CTTATCGAAATCTATATAAATCTTATATGACTCAACATGCATAGTACTAAATCTAAAAAGCCCAATGGAAAATTATACGACTCTTTAGGTCTGAATCGTTTCTGTTCCTCTAAAGATATTAAAAAAGCTTACAGGGAACTTATTCTTATAAATCATCCAGACAAAAATAACTCAGAAAGTCACGAAAAATTCATCAACATTAAGTATGCGTATGATATCCTCTCTAATCGTGACAAACGGTTGCGATATAATAAAAAATTAGCGAGAGGTTTAGATGGGCATTTGACCAGTAGTGATGAGGAGGAATATGAAACAAGGAAACGAAAATTTTCAGATGGACCAAATCCTGTAATCAGCATGAGAAATGCCGATTACATAACCAAAGCATTTGAAAATATCGAAGAAAATGAAGAAAAATACCCACCGAAAGTAAAAAGGCCATTTTTTGCTCAAGGTCCGAAATCTTCATTTACTTCTCAACCTCAAAACGCGAAAAAATCGAAATTCGAAAATGAATATCAAACGTTTACAAACTTGTTCTAATGCAATTAATAAAATTTTNGATTGACTTANNNNNNNGNNNNNAANNNNANANNNTNTNNATNNGGTCTGAAACGAATTCAACTGAAGTTGTCAGTGAAAGTAATGATAAATGATGTGGTAAATGACTTTATACAGATCCTTGAGAAATACCTCCCAAAGAATTGAAAAAGCATCTGGAACAATTTTTAATTGGTCACAGGCATGTTAGCTCAGATGGAACAACTGAAGGAAGGAAAAGGTCAATCAATGGATAATGAATTGGTATTGGTAACGGGATATCTATCTTTTACCTTAGGTATTCTCGGATTTGGTAAAAGGGCATTATGTAAATAATTGCTAATCTTTAAAAATCCAAAACCTTTTATACTAAGCTGGAATTGGTAAATCTATAATCTGCGCTTTAACACATATATTGTGGAACAGTGATCATTTTTTTATGATTTTCAATTTTTATTATTTGAAGTTTTTATTTGTTAAAAAACTAAAAAAACAAAAAAAAACCCGAAAAAACCTAAAAGAACAAAAAAAAGATAAAATAAAAAACCCAGAAAATATCAAGAAATTTCATTTTGTGATTTTTTGTGAATATAAAAATTACTAGCAGCAAAAGTTGAATTTTCACCCGAACGGAATTAATAATTAATTGAGCACAATTTCTTGTGTACGAGGCGAATTCAGGAATTATTGTTAGGAAATTTTTAGTTATTTTAAAGGAGTTTATTTTTGTTATATTAATAAATTTTAAAATTGTTAAAAGAAAAAAAAAAAAAAAAAATGCGA
>OX_Smed_1.0.00985
TTTTACACTTAAATTTTTTGAATTTTTTAAAAAGGAAATCTCAAATTCAATTTGTTCAAATTTAAACCAATTAAAATTAAGACGATTGTTATACCATTATGAAATTACACCTCCTGAGGTGTCGACCGCTTAACCACTAGCAGGAAGCGAACCACACCATTCATTAATGAACCGCAGCACGTCAGCACATTCTGTTGAACGGCTAACTTTAGAAGCGATTTGAAATTTATTAAAATTTTCTGATATGCATTTCTTATTTTGTTTGAATATTTGCTCATTTTTCAATACCGGGAATCCCGATATCACACAGGGCATCGAGTCCTTTCCCGTATAACTATCATGTAATGACCCTATAAATATGTTCCTTTCATCTGTTGGTAATTTATGCTCCAATTTCTGATCCATCGACATGGATAAAACCCATTCCTTAACGTCATTGTGCTCCTGGGTGTTTGTGTACCGTTTATCCGGTAGTGGCACTTCCAACGGAATATCGGTATCCTCAAAATCCGTGTTATCCAATAGATCAGAAGATCCGTCCGGATCCTCTATTGCTTCAACCAGATCAAGATATCGATTGAAAAATATGAACGCCATGCTGAAATAGCTTCTATTCCTGCATAGAAGTCCCGCCTCATAAAATGCCTTATCGGCAGGGATAATATCTGTGTATCTGAGCAACGAGATCGAGATTTGCGTTATGAGCTCATCGAGATTTTGATTGGACGCCATCATCGCAGAACGAATAGCGTAATAATGAGAAGTGTGGAGCATTTTTTGAAAGGAAATTAGAGTCTCGTCCAATTGATTAGAGTCGGTATCGAGGTTGATCTTAAACATGAAATCGCGCAATTTACCCCACAAAGGATAGGATTTCCCGTTATTGGTATCTCGCATCGATGAAATGTCTTTGAAAATTCTTTTGTAAATGTTAAAATTTTGTTCAAAATAAGGTGATCCGTATTTCAGGTACATTTGCAACGCATAGGGACTTTGATTGGATTTGATTAATTGTGTGGCATACATTGCCAGGTATTTGTGCAGAATATGTGGCGTTGTGTCCTGTGCCATTGTCAAGCACTTATCCCAATTGTTTTGATCTGCATATATATTTAGAGCTTCAATCATGTCTAGATTTTCCAATTCTGCTGCTTTACCAGAAGATTTCAAA
>OX_Smed_1.0.01000
ACAAAAACATAAATTTATTAATTAAAAAATTGACTTATTTTACAATTCTCTACAAATGCTAATAAAAATTACAAAATTATTGGAGCTTAATCTGAGTATTTTTTGCAATTTCATTTCAAAAAGGAACCGTCCATAAATGACATCACGGTATCTCGTTCGTCACTTTGAAAATCCATATAATCAATGCTATAATAATAATTGATTTTCACAATATAATCCATAACTGTACACGTGACAAACTTGAGTAAATACAATTTAAGCAAAATGAAAACATTAATATCAGCTAATAATTTTGCCTTAAACCATTCACAATTTTAAAACAAGTAAAACTAAATTAAAAAATAAAACAATTTTTTTTCAATTTTTCTTTTCAATGAAATCATAACAAGAAATAATTATTCTTGATAACAAAATTCTCTCATCATATGGAAAATCTAGAATTTTTTTAAGATTGCCTTTACTATCTTTTACAGCGATAAACCCGTGTCGATCCATGACATAATCAAATACATCACTTATTCTAATAGTATGTTCTTGCAATATTGTATCATAATCAACTTCAATCAATTTTTCTTTATGACCATCAATGTACGCCTTGGATACTACAGAAGACATTAAACTGTGGTTAAATAACAAGCCATTCAATGTTTTATTGGAATTAATTTTTGGCAATCCGAAAGAGAATAGAAGAAAATCTTCTTTCTTGATAAAGTTGTAATATTCAATAGATTTTTCTCTAATAATAAAAGGGTTAATTATATCGGTTTTAACAACAAGTGAATCTAATGTTAAAATTTTTAAGAATGAATTAATAATTGCATAGTTGAATTTTCCTCCAACAAAATTAAATCCGCAAACGGTGTATTTATTCATATAAGATTTATATAGATTTCGATAAGACCGTCTAACGGC
>OX_Smed_1.0.01013
AAAACACTAATAATGAATTTAAAACAAACACAAAATAAAATATAAAAAATCCTGTTACGAGTGAATCTGAGTCATTTTAAAAATTATACTTTATCATGTCGCTTTCGTGGGAGAATCGAATGATCTTCCCAACTGCGATTGACATTTTTGCTGAAATTGAATTTAGTGCGCTTCTCTAAATTGTCATTGGTTGACATCGACTGGCCGTCTGTATTCTCAGAAGTGTCAGAATTATGACAAGAAGAACAAAAACTACAATGATGTAATTGCTTTGCTGGAAGTTCATTACGGCGTCTTAGAAATTCGGATTTAATGATCATTGCAATCCTTTTGTTGTTGATTTTCTTGGCACCAATTTGATTTTTGAACTCTGTTATCGCTCGAATATTTGCCAGTTGAGTGGCTAGATCAACGATTGAATTGTCAACATACGTTGCTGTCTCTTCAATATTTACGTCAATATCTTGTTTACCTTGATTCAGTTGAAATCTTTGCATGAACTCTATTTCTTTTGACTTTTGTTTTAAACTCTGTTTAAATTTCGGTAAATTATCAAGACTTGAAATACGAGCACAATTTTGTTCAATTGGTTGTTTAAGATCAGCCAAACTTTTACGATGAATATTTTTCATAAATGTTTATTTCGTAAATAAATTTTCCCAACCGAATAATCAATATTTTCGAAAAAGAAATCAATCGAATCAAATGTCAACTCCACAAATCTGTGCCAAATGCTGTAAACCATTTACGGCTGGACCTATTCTTTCAGCCTTGGATAAAAAATGGCATCCATCTTGTTTTGTATGTGTGAATTGTAAAGGAGAATTAGCACGCTCTTCGTTTCACGTGAAAGATGATTCTCCATACTGCGTTAATTGCTGGAAACAACTCTACCAACCCAGATGCACGGGTTGTCATACGATAATTGAACCAGAAGAGCAATATGTAACTTACAATGATAATGCATATCACAAACAATGTTTCACTTGTGCTAGTTGCAAACAAACTCTGGCTGGTAAACAATTTGTTATTCAAGACGAGAAATTCTTGTGTCCGGAGCATGTATAAATGGAATTCATTTCCAATCGAATATAGATTAAAACAAAAATGATAAATCATTAAGCAAATATTAATTGTAAAATTTACTATAGATTTTTAGTGCTTTTATTATTATAATAATTTATCATTTGTTTTACAATTATTTCGGATGTGATTTAATGGAATTGATTGTATTTGTTGTTTTAATTTAATTAGAATTTTTATTTAATCGAACGTGAATTTTATGTCTTTTTTATATCATCCTTTGAAAGCGATTGGCTTGTATTCTACAAATGTACCTTTGCTCATCAAATCTGTCGGAGATGATGATTTCTATTTATTTTCTGCCGTAGGATGTTATTTCGTTGTTTATCGATTTTCAAATCTAGCATTAGTTAGCACAAGTGATAAATTAGACGAAGATATACTATCTATTGATGGATATAAAAATAAATTATTCACTGGTTGTGAAACCAATGTTTATGGATATTCTCGAGCAAAACATGTGTCTAAAGTGTACAAATATGAAAATGAAAAGAATTGGAGAATTATTGTAGTTCTCGGTGAAGAGGGATATCTGTGTGGAATAAATGAATGTAATCGATTAGTCATATGGGACATTGAAGGTGGAGAAGTATTTTGCCAGTTTCTGTTTCCATCGAAAAGCGAGGAATTCATTATAAAAACAATAATGCAGCCAAGAAATTATAAATTTAAGATCCTTGTTGCCAGTACGAAAGGAAAAATGCATTTGATAAATTATGCCAAGAACAAATTGCTATATGTATTCAACATTGGTCAGGAGATAATGTCAATGAAGCAGTCGCCTATGGATAATGTAATTGCCATTGGATGCGGAGGTGACGGCCGAGTGTTGATGCTGGATTTAGTGCATGACATTGTGTTAATGGAATTGCATCAAGATCTGGGTCCAATCACCGCGATCGAGTTCAGGAATGATATCGAGGAGCACCTGATCATGCTGACTGCCACTAGCAACGGCCACGTGGCCATGTGGGATCTCGACACCAAGCGCAATATCGGCCAATCAAGACATTGCCACGAGGGCTCAGTGGCCTCTCTGTGGTGCGTGCCCGGTAAACCGTTGCTCGTATCGAATTCCGCGGACAACAGCATCAAAGTGTGGAATTACGAGCGGCCCGATGGGACGCCGCTGCTGTTGCGCAGTAGAAACGGGCATTGGAAACCGCCGGCGCGTATCAAGTTCTGGCCGCGCGGACCAATGAGCAGCGAGCTGCTGAGTGCCGGCAGGGACAGTTGCCTGCTGGTATTCAATACATTCCAGGAGAGCCAGCAATTCAGCATGGGGCGCGCCTATGTGCCTCAACACGGGCCCAGGGAGGACAGGGTAACCCGGGAGCAATACGTGCTGCCCGCCGCCCTCGACCTGACTGCATGCAGTGCCAAGGAGTTCTGCTGGGATACCGTTGCCATGTGCCATGAGGGCCACCGACCTGTCACCACCTGGTCATTCAGCAAGCGCACTCGTGGACAGCATTATCTCGAGCCCGCCATTCTCAAGCAGCGCCATTTCTTATTCTCGCGCTCCTCTGCTACCCGATGCGCCATCAGCAGTTGCGGCAATTTCATCCTCATCGGATACTCGAGCGGACATCTCGCTAAGTTCAACATCCAATCAGGCATCGAGCGCGGTTTATACGTGGCCAATGGATCCGGCGATTCGTATTCTCGCGCTCATGAAGCAGCGATATCGGGACTCGCGGTTGGCCAGACCGCCACGAGCACCGTTGTGATCAGTGCAGCCGGCCGCCAATTGGCCTGCTGGGATTTCGTGAGTCGAGACAACATCGGGCTGCTGATTCTCGATGCCGACATTACTAGCCTGACTCTCCATCCGTCCGGGGACATGGTAGCCATTGCCACTGGCGACGGACTTGTCAATCTCCTCCAGCTCACCAGATTCATCGTATTTCATAAAATCCGCGCCTCCCTGAGCCCCAATGCCGTCGCTGCTGTCGCTTTCAGCCATGAATTCGATCTCGTAATGATTGCTGACGGCAACCTCGTTAAGACATTCGATTACATCAACAATCGATTGGTGGATTGCTTCAAGACCCGCCGGCCAATCACGCAGCTGGAAATGGCACCGAATGACGCGTTCCTCGTCTCGACTCACCAGGACGACCTCGGGATTTATCTCTGGTCCTTAAAGCTGCATTTCCTTGACATGAAGCTGTCAGGCTTGCCGCTCGACTTTCAACCAACGAAAACATTGGATGCTCCAAAGGTTTACTGTGCTGATGATGATGCGGCCGATGAGAACGATGAGGGAGCCGAGGCGCCACAGGAACTGATGGAAATTGAACCGGCCAATCAGAACGGAGGCCACGTGTCGCTACTGGCCCAAATGTCCGGCCTGCCGCCATCATATTTCTCCAACTTGCTCAACATCGACAGCATCAGGATTCGCAACGAGAACGCTACCAAAGGAATGGCGTCGACCGAGTTCTTCCTGCCGCAAGTCTCAGAGGGATTGGATGGCCTGCGCTGGTTGGATGAGGAGGATTCAGCGGACCAATCAGCGGCGGGAACGGCTGCCGTTGGCCAATTGGATGCCCAGCAGCAATTCCTGCGCATGAAGACAACCGACACCAATAGGAAGCGAGCGGAACTAGCGAGCAGTCAAATGATTGGCTCAGACAATTTGTGCAGTCTGCTGCTGCGCGCCGCATCAGATGAGGAATATGACAAATGGATCCAGCTGCTCAAGAGTTTCTCGCCAAGCGCCATCGACTATGAGATCCAGATGCTCGATCCGATCTACCACGAGACTCGCTACCAGCCATTGCAGGCGTTCCTGAGGCTGCTGGACAACCAGATGAGACGCCTCAATAATGTGGAGGTTTGCCAGATGTACTTGGCCTGCCTTCTCAATCACAATATCGATTGCCTTATTGAGGATCCCACCGCAGCCATGTCAAATCCGGAAACGTCCCAAATGCTCAGTGGTGATGGTGACGTCCTTCTCACATCCGATAAGCCCGATGATAAAGACAGGCTGGAAACATTGTCAATGGTCATCGCAGTTGTCGACACGATGCGCCGTTCCAGCACTCAATTGTCAAAGGATCTCAACTCAATTATTGAGATGGCCCAGTTCGCATACAATAATTTGTAGCAATAGATTTATTTTCGTTCCATCGTTTTTATTTGTTTAATTCTGACTAATTTTTTATTTATTATATACTACTGACTAATTTTAATTTTTCA
>OX_Smed_1.0.01016
AAATAATAAATAATAGTAAATTAATAATAATAATAATAATAATAATAATAATAATAATAATAATAATAATAATAATAATAGTAACCCAGAAAAGCCACAAACGTCAAACAAATACAAAGAAAAACACTTGATAAATCAACAGCAGGAATAAAAGGTAAATATTTACAGCAACAACATTTATTCCAGACCATTGAAGATTTATCGCAGTAACGGCCAATGGGATGACGCAGAATTTCGGGGCAAATGCAGCTAATTTGTAACGAAAAAAAGAAATGCTTTCAAAGCGCTAAAGAGCACTATTTGGTCAAGGAAGTTTCAATTGGATTCTCATTGGCATCATCATCATCATAATAATAATAATAATTATTATGTTATCATTATTCACTTTGCGAGAATAATATTCGACACCCGGGCAATCATTATCATCACCATATCTTGGTGAACATTTGGATAGGTGCTATGTGGGTAAGTGCTGCTGTTTCTATTGAATTTCATAGAGTTGTCGTCCCGTGAATCTATTTGATCATTATCACAGACAGATTTCCTAGATTTCCGATAACTCATTATCATTTCTTCAAAATTTTTATCATCGCCATCATCTTCACCAAGCAAAATCGATTGGCGTGGTAGAATGTCAACAGTAGCTGAACGGTCTGAATGTTTATTCGGTTTACGGAGGATATCATCGGAAGCCATTACTAGTGACCTTGAGTTGTTAAGCATGTCGCGAGAGGGACCGTACCCCATATAATATAATGACGACCTTGACACAAGGCTTGATTTAGGGAGATTCATTGCACGATTCATTGCACGATATGATGACGGAACGCTGTTTCCAACTAATATCAAGGCAAAACAGACCATAAACAGCATTAATCCAGTTGATGTCGTATTGGCTGTACCAGTGATTTTGTTCATTAGTTGATGCTGATAATGACGAATTTGATTCTGAAGAGTTCTCTGTTGATTTTCTAATGTTTCAATGCGACGCTTGTTTTCTATTTCCCGCTGTTCATACAGTTCAACTTTCTTTTCTAAAGTATCCACATATTCTTTCTTTTTCCTTCTGCTCTCTTGAGCACTTAATTTATTTTTGATTTTTCTTCGCACTTTTTTCAAGTTTCGTTCTTCTTGTTTCGTTAAAGGAACTCTTGTTGGAATTGGATAATTTTCTTGGATCAGAGTTCTTTTCTCTTCGTCCGTCAAATAAAGAGTACCCGTTTGAGGGATTGGAGTTTGAAAATTTGGGACTGAGCCCGAATGGTGCTGTGAATTCGAGTTGGAGAACACATTTACGTAAGACCCCACTCTGGGCTTGTAATCATCGTAGATATCGCACTCGTCATCGTAGAAATTATCGTTCAGCAAATCACAATCCTGCGAATCGACCGGACTGTCGTAATGTTGACCGGAATAGAAAGCATTAGATTTTGAATTATTGCTATTGTTATTGGCGATATTATTGTTGTTATTTTCCCCGTGTTTCTCCTGGGAATATTTTGAAATGTTGACACTCTTGATACTCCGCTGGACAATATATGGAGCTGCAATGGGGTTTTGGCGTATTTTTACGATTTGCCTTTGATTGGTAATCGTATTGATTATGATGGGTTCACGAGGCTCTAGTTTGGAGTTGCGAGAGAATTTATAAATCGTTTTCGGAGCTCCCTGGTTAACAGAGGCTTCGATTTTAGCTGACTTTAATGGATGGTGCTCAGCGAAATCATCGTATAAGGCAAATGATTTTTCACTGGATGAATCAATTGCCTGAAAGTCTCGTTTTTTAACTTTACGTCCGACGGGACTGTTATTGTTACTACTCGTTGGGCTACAGTCATCAGTTAAGTATGGGCTCGATACCGAATTAGTGTGTGTCGGTTCCATTTTTATTATGGATTTGGAAGGCTCTTCGAAAATGTCGTTGAATTCAGATAAATGGCAATCGAAATCCAAAAATTTATCTTTATTTTTATCATTATCAAAGTTTTGACAAGATAAGTCATCGACTATGGAATCCCAAGTCATATCATTTGAAATCATAGACAAGGTATCATTTGTCCATAAAAGCTTATCTGACACAATAATGTATCATTATTCAAGTCATTTGGCTCATTGTCAAACATGGAATCAATTTCATTATGAAAATAAGTACAAGACATCAGGATAAAATGTGAGTGCCGCCTGATAATTTAAA
>OX_Smed_1.0.01036
ATAATCAACAAATGAATAATATTATAATCTTATTCGCTTCTGTGCTGATTCAATCAATTCTGGTGGTGCACTGTGCCAGTGTCAACGCCATAGAAAAGAAGGAAGCCTGCACAGTTCTTGCCAACAGAATTGACGAGGAATGCGATGAAGGCTATCATCAACTGGACAGGCAATGTGATCACAGCTATGAAAGTATTCATGAAGTTTGCGACATCAAATATACTATTCTCAGTGGCAGATGCAGAGTCCAGTTGACGAAAGATTGTATAGAGAAATTCGGAAATCTTGATCAAAATTGTTTAGATTCATTCAATAAAATACAAGAGAAATGCGACGAAAAATACGAAAAGCTCGATGCTCGGTGTGATGCTCTTTACAACACTTTGCAATACTGTGAACTACACTATTAGCCTTATGAAGATTCCAATTGGTTTGGATTCAACATTATAGAAATAATTGTAATATTAAAATAAAAATTTATTTTTTAAAAAAAAAAAAAAAAAATGCGA
>OX_Smed_1.0.01049
ATAAAAATAGTCACTTCAAACTTTCATTTTTTATAATTGAAGAAAATTTANTTTTAATAAAATATAAATTAGATAAATATTTTGAACAGTGAAATGGTCGAATTCGAAAATGATAAACTATTTATAAATTTCGAAAACCAGTCCAACATAATTATGAATGAAATAAATAAATTTTATAATAAACGAATTTTTACAGATGTGACTATTGTTTCGGGCCAAGAAGAATTTAATTGCCACAAACTTATACTAGCTGCTAGTTCAAATTATTTTAGGTCTATGTTTTCCAGTTCCTTTCGTGAGAATATCGATTCCAAAGTACATTTCGATTCAGTTTCTCCATGGAGTATGAAATGTATTATTGATTTCGTGTATTCAGGAGTCTGTCGTTTGTCGATGTCTCACGTGCAAGATCTTTTACAAACTGCTGAAATGTTAGAGTATCCGTTTCTTGTAAATGAATGCTCGAAATTCATGTCGAGTAATATCGACATTAATAATTGTTTCGCCATTTTAAATTTAGCAACGACCTACAAGTTAGATTCACTGACGGAAAAAGTTCAACATTTCATTCAGAAAAATTTCATCAGAATCGGTGTTTCATCAATAGAATGGCTTAATTTGGAGGTAGATGTGGTGATTAATTGCATATCAAATCCGATGATTGATGTACGGTCGGAGAAAAACGTCTGGCATGCCATGATGAGATGGGTTAACCACGATATGGAGACCAGAATCGAATTTTTACCGACTCTGATTAGACAAGTAAAACTTCATCAACTTGACTCAACATTTCTAGAGGATGTGCTGAAATTAGCAATTATTCAAAAATCTCCTGAGAGCTATCAAATAATCACAAATTATTTGTGGACAGAAGATCGTGAAAACAACATTGTTGTTGATGCTAGACCGTCTACTTTAAAAGTACCTTCAATGGTCCTTCTCGGTGGAATGGAAAATTTCATACTAAAAAGAGTCGATAGCTTTAATCCAATTAAGAATGAATGGACAGAATTAGCTCCAATTCCCGAGAGCAACCTTATTTGGTTCTCGTGCTCGGTGCTGAATAATAAAATTTATGTTACCGGCGGAATAAAGGCTGGAGAAATTATGGACAAAACTTATGCTTATGATTCTGAATACGACAAATGGTCTTTTTGTCCCAAAATGCTGTCATCCCGTGCCAAACATGCATCTGCTTCAGTTCATTCTCGGCTTTTAGTTGTTGGGGGCATATCAACCACACATCCTGAACCATATTTTGATGAAATAAATTTCAATACGAAAATTGATATGTTCGATCCCCTGACAGACCAATGGACGACGGTGGGGGTGAATAAGCACCCCAGAATACAATCTTCATTAATACCGGTGAGAGAACAAAAATTAATGGAAGAAGTAAAGGATAGCGGTTCAGTCCAACAATGGTCTCTATATGAAATCGGCGGAAGTTATGAAAACGCGACAGAAAATGATCAAATAGTTATTTATAAAGTCAACAATGATTTTTCTATTGAGCCCATTGAATATTATATTAAATTGCCACTTTGTATTAAAGATGCCAAATGTGTTGTTACAGAGGATAGCAATATTCTGTACATATTTTGGGAAAATAGTGGGAAACTGGCTCAGTTGAATATAAAAACAAACTCTTTGCATTTTTTACCAGATTATCCGGATTTGAAGAATGCCAGAATCCATTGCGGTCTGTGTTATTTGAGCAATATTAATTCTCTGTTGGTTGTCGGGGGTTATAAACGTTCAATAGATTCCTCTCTGAACCCCATTTCTGCTGACATGAACCGATATGACATAACCACCAAAGTCTGGTCAACTGTAGAAATAAATAAATCGTATTTAGAAAGAGCTATTGTTTGCTCAGTTGTCATAAAAATGTAAAATTTCCAGTTTAATGCTTATTAAAATATAAGTGTTTTGTGATTTTTTTTAAAGTTCTTTTTGTGGTTAGATGTTATGAATAAATAATTGTATTGTTAAAAA
>OX_Smed_1.0.01066
TACCGTTTCTATGCTTTACATTACTTAGAGCTTTTAAAACAGAAATGGCGTTTATTTAATTTAATAGATTTTCTTTTAAAAATAGATTTATTCTTAAAACTGCTTTAGATAAATAATTTTAATGTTGCTTAAAGGATCTGATAAGTATATGAAGGATATAAATGATGTTTCCGTGCAATATGCTTCAGAAATTATTAAAGATCGACTTTATTTTGCATCGGTAAGAACTAAACCAAAATCGACTCAAAATACTCACTTTTTTTCTGTGGATGATGAATTGGTTTATGAAAATTTCTATGCTGATTTTGGACCGCTTAATCTAGCACAATTATATCGATATTGTTTCAAATTAAACAAAAAGCTTAAGTCTTTCTCTCTGAGCAAAAAACGCATAGTTCATGTCACAAACATAGATGTAAAAAAGAGGTCGAATGCTGCATTTTTAATTGGTGCTTATCAGATCTTATATTTAAAACGGACCCCCGATGAATCCTATCAGCCATTGATATCTGGAAACAATCCACCATATTTGCCATTTCGAGATGCTTCATTCGGCCCATCAACTTACAATTTAACACTATTCGACTGTTTACTTTCAATTAATAAAGCTTTAATTAATGGATTTTTCAATTTTGAAAACTTTGACGTTGAAGAATACGAACATTACGAGAAAGTTGAAAATGGCGATTTTAACTGGATAGTTCCAGGAAAGTTTTTAGCATTTTGTGGACCATTTCATCAAAGTAAAATTGAAAACGGGTTTCCTTTGCATGCTCCAGAAGCATACTTTCCGTATTTTCGCAAAAATAATGTTCAGACAATCATTAGGTTGAATAAAAAAATTTACGATTCCAGACGATTCACTGAAGCTGGATTCAAACACCATGAACTGTTTTTTGTCGATGGTAGCGTTCCAACAGATTCTATTGTTCGCCAATTTCTGGAAATTTGTGAAACTTCTTCCGGTGCGATTGCTGTTCATTGCAAAGCTGGACTAGGTCGAACAGGAACGTTGATAGGATGCTACCTCATGAAACACTATAAATTTACCGCGGCAGAAGTGATTGGCTGGATTCGAATTTGTCGGCCTGGCTCCGTAATTGGACCACAACAAAATTGGCTAGAAGAAAAACAATCTTGGTGTTGGTTGCAAGGTGATCTGTATCGTGCCAAGTTTAACAAACGTAACAAAAGCGTTTACAGTCCTGACAACTATAGATGCATTGAAAGTTCACCAATCGACGATTTTCAGTACAATACCGATTCCAAATATAAGCCTTCCAAATTCAATTCTTTGTCACATTCGAGTGATTATTCAAGTACCCCACAAGGGGATAACCTAGATTCCAAATATGATCGGAGAAATTCACGCAATTCATATAATAGAAATTCTTTCACCATTTCCAAAACACCAGTTGATTCAACATATGCTTTTACCAAGCCAACAGAAGAGTATTTAGACATGCATTCGTCGAAAAATTCCTCACATAACCGATTGGGAAACCTCATTCATTCGAATTCCACGAGTAATTTGGGCAATTTGCGTGACCAAATGGCATCTCACAACAACGGTGAAATTACACAGGGGGATCATTTGAATCGAATAAAAGTCGTTCGGAAAGCTAGGAATAATCAAACCACCTCAAAAAATGGACCAATGTTGCGTTCGTCATTAAAAAATAGTTCTGGAAACGGTGAAAATTATTCTCCAGATAATTATTCCTCGAGAAAGAATTCAATAACACGAGAAAACGGTGCCTCCAGTAGAACGTCTTTGACAAGTCAAAATTCTTCTGGTAACAAACCAACTAAAACTTTGGGACCTAAACCGACTTCTTTTACAATGAGAAAAGCTTTCACGAAACAGTTATCTGGTCCAGTAGTTGGAAATTCCAAGACCAACTATTCATCAAATACCTGGAGCAGTTCTGATGCTGCAAAGCATGGGTTTGCTACGACCAAAGTTTCCACCAGAAGTTCGACTAATCAGAAATATGAAGATCTAAATGAAAATAATAAAGATTTTCTCAGTGAATATCGCCGAGAGCCATATTTCACACGATCTTCAAGGCCGAGCTCATTGTACAAATCTATTGGAGACTTGTCGGTCTTCACCAGATCCGATAACAATAAATCACAGATATCCCNNNNNNNNNNCTCTCCGGTCTTCATATGCTCTCTACTAAAAGCATTCTCCGATCAATTCCTGACGTTGAGGCAACAGATCGACTGCTCAATGTACAAATTATTAGTGATGACGAATTGAATCCGAATATACTATTTCTTTATATAATGCCTTGTGATGACTTGTGATATATTATTATTAATATTATTATTATTATT
>OX_Smed_1.0.01156
CATAAAGGCAAATTTGTGTTTGTTTTTGTATTATTCTAATCTTTTTATTTTACTATTTTATTCTAAGGTTAAAATTGAAAGTTTAAATTATTTTATAGAAAGAACGAATAATAAGCTGCGGCATGGGCTCGATCAACCCTAGGATAACATATTTTAATTTTGATCTTTTTTTGATTTGTCGCACCTAAATTGTGCGATCTGAGTACATGGAACTCCTTGGTGTGAAACGGGTCTATCTGTTATAGTATCCAAATTTGGTCAACATTTTAAATTGTAAATAAATGTACTCAAGGGCCATTCTTAGCATTATTGAGTCCTCTTCTTCAACTACTTCCTTTTCTTTTTTTATTTGATTTAAATCATCGATTTGTGCTCTTAATTCATTAATATCCATTATTAACAGTTTTCTTGAGTCGAATTCTTTCCTATATGCTTCATGTTCTGCTTTTAAACTTTTACATAAATCGTTGATCTCATATTGCAATGTGACTCGATCAGCATCATAAAGTGACAAATTTTTATGTAAGTCCGCATTTTCTTGTTTTAATCGAATTATATCTTTGTTTTCAACCTTTTTTATATTTAAGATCTGTTGATCTCTTTCTTCTGCAATAGTCCACAGAATTTCTTTCATCGGTTCCAATGTTCTGATTTCATCTTTTAGACTGGATATGTTTATTTCATATTCTCTCTTTATTTTTGATAGAAGCGGCTTATAAGTATTAAAAGATTCAATAAGCCAATCAAAAACCTCTCTATAAATCTGTAATCTGACTGGATTTACTTCATTACCTTCGATATTATGTTTTTTCAATTGTTCTCCAATATAATTATCTAGATATTCTAGTAATTTCGGTTTCGGAATGTTCTTTGGAAACTTTGTAACGGATTTGTCAACGACAACTAAATGATTTTTTTCATACAAAATTTGATTTTCTGATGTCTGAGTTTTGCTTGTGAAAGAGGGCCAAAGGTCGATCAGGTCTATTGTATTGGTCTTGGAGCACTTTCTATTCTGAATATTCTCTTTTTCTTTAGATTGTTGTCGGGAATCATTTTTCGATGGAAATTTGTTTTCTTTTTTATTATACATAATTTTCTCTGTTGATTTTTAATATTGATTTTCTAATAATCATTATAACGGCATCCAATCAAAGTCCATGAAAAATCGATCGATTGTCAGTGATTTGCTAATCATATGTATTAAGCGTCAATCCATCAATTGCACTGCATTCATCGGCAGATAATAACAATAATATTCATGAATATTTCTGATTACTTTTCTTCAGTTCCAATTCATGCTTTGTCAGAAAAATGCAAAGAAAAACTGAAATTTCTCGACTGTACCTTTATCATTCCTGACACGGAAATGAAACTTCGGGATTACAGAGGATTGGCGGTTTTATTGAATTATTCCACTTTGGAACTGAATTATTTAATCGACCAAAAACGATACACAAGTCCGACCTATTTGATTCTGGATAGAATGAAAATGGAAAAGAGGACGTTTCTTGATTTGTATTGTTGTTTGAAAAAATTGAAACGAAGTGACATAATTGACAACTGCAGAGAAGAATTGACAAGAGACGCTATGGAATTTTTGAAAAAAACTGGCAAATTTCTATTCGAGCACGTGAATCAGGAAGCATTTAAACAAATCACATCACCAACGGAACTCGATGAAGCGAAAAAGACAATTGGGAAATTATTCACCACAGACATAATCGAAACCGCTAATAGACAAATTGACATTTATGATGTTTTTATTAGCTTTGAATCGGAATCCATTGATGATATCAAGATAATGTGGTTGATTAGCGGTAGGCTGGAAAGCAGGGGTCTGACGGTAGCAAAGGGGTCGTACTCATTTATTCAAGGAGTCTGTATTAATGAGGCATTTGCCAATGCCATTTATAATCGAAGCAAGAAAGTTATTCTGCTCATTAGTAAGGCCTTTATTAATTCTGAGAGCTGTCTGATGCAACTGAATTTTGCGAGAGATGCTGATAGGGCGTCAAGGAGAAACAAGATTATTCCAGTTTATATTGAAGAAGTTAAGAAACCAGAATGCATTGCTAGTATAAACGGATTTAACTATTATAACAATTCCATCCGTGAAATGTTTTTTGATAGTTTTATTAATTCTTTTTAAACTGTCCTTCATGGCATGAGTAGAACCATTTTGTACGACTTTCTATCATATTTCTTAAATATTATTTTGATACTTCTTTTAATTATTATTTGTTTTAACCATTCGTTGATTAAAGTACTTTGTAAACATCTGTAATCATTCCAAGTGCTATATGTTTATGTTTATGTTAATAATGATATGTGTATCAGTGCCATGTTTGTAATTTTGACGTCCCTAAATAATGCATATTGAAGCGCCCTATAATTCTTAAAAAAATATTTTAAAAAATTATAATAAAACTCATTATTTAGTATTATAAGAACTTCTTTTGGTTCTCACCTCTGATTTCTTTTTATTTTCCAATTTTTTTATATCATTCGCTATTAT
>OX_Smed_1.0.01164
TTAATTTGTTTTATTATTTATCATTAATCCTAATTTCGAAAATAATGTCAAGTAGAGAAGGAGGTAAGAAAAAGCCATTAAAGGCACCCAAAAAAGAAACCAAAGACTTAGATGAAGAAGACTTGAGACTTAAACAAAAACAAAAAGATGAACAGAAAGCATTAGCTGAAGCAAAAGTCAAAGCTGCTTCAAGAGGCCCCATTGGACAAGGCAATAAGAAAATTTCTGGAAAAAAATAAAATTTTAAGTGGTTGTCGAAGGGATTCATTCAATAAATTTTCTGAGTTTTATTTTAAATTTAATTCATAATTAAAAAACTAGATTTTGCATAGAATGCCAGTAATAGTCGAATCTATCGCTGATATTTGTTTCATATTGTATCTAAAGTTTGGTTACCTTGTTAAAATTTTCAATAGCATATGTATCGAGTTTTAAAAAAAAAAAAAAAAAATGCGA
>OX_Smed_1.0.01172
AACCATCATTGTTGTTTAAAAGTATTCGTATTTTTACCTATTAATTTAAATAAATCCAAATTGGCAGTTTTTTATAAAAATGAGTTGTTTAACGCGCTTTGAATCAAAATCAGCTAGAGTTAAAGGTTCATATATTTTATGAAAGATTTTAATTATTAATTATTGATAACAGGAATTTCATTGCATCCAAAGAGACCATGGATTTTGACCAGCTTACACAACGGTCTTATTCAGTTATGGGACTATCGAATGTGCACATTAATTGAAAAATTTGACGAACACGAAGGTCCAGTTAGAGGAATAGATTTTCATAGCAACCAGCCTATTTTTGTATCAGGAGGAGATGATTATAAAATCAAAGTTTGGAATTATAAAACTAAGCGATGCCTTTTCACTCTCCTTGGGCATTTAGATTATATAAGGACAACATTTTTCCACAAGGAATATCCTTGGATAATAAGTGCGAGTGATGATCAAACTATTCGCATTTGGAATTGGCAATCAAGAACAGCGATATGTGTATTAACGGGACATAGTCATTATGTAATGTGTGCCCAGTTTCATCCAAAAGAAGATTTGGTTGTTTCGGCTTCTTTGGATCAAACTGTCCGAGTTTGGGATATTTCGGGATTGCGTAAGAAAAGTGTAGTGCCAGGGCCAAGTGGGCTTGAAGAACATATAAGAAGTTTACAAAATACAGGCAGTAGTTCCAGTGGTTCAGGAACTACCGAATTATTCGGTACATCTGACGCAGTTGTCAAGCATGTCCTCGAAGGTCACGATCGCGGAGTAAATTGGGCAGCTTTTCACCCGACATCAAAAGTCATTGTATCAGCTGCCGATGATAGACAAGTGAAAATCTGGAGAATGAACGACATGAGAGCATGGGAATTGGATACATGTAGAGGACATTACAACAATGTCAGCTGCGCTATTTTTCATCCTCGTGGCGATTTGTTGCTCAGTAATTCTGAGGATAAATCAATTAGAGTCTGGGATATGTCAAAAAGGACGTGCATAACGTCGATAAGACGGGAATCGGATCGATTCTGGGTGTTGGCTGCTCATCCGACATTGAATCTATTTGCTGCCGGTCACGATAACGGAGTGATTGTATTCAAACTGGAACGAGAACGACCTGCAATGGCTGTCCATGGGAATTATCTGTTCTATGTTAAAGATGATGTGTTGAGGAAACTCGATTTCAGCAATAATCGCGACATCTCACTAATGCAATTGAAGAAAAGCCAAGGCCGAACGAAACCATATACACTGACATATAATGCCATGGAGCAAGCAGTATTGATTGTGTCGCGTGGGTTGACCACTGATAACGCCTCCTATGACCTGTATATTTTACCGAAGGAATCCAATCACCAAACCGATGCTCAGCCCCAACAGGGGGACAGCACCAGAGGATCTGGTCTCAATGCCGTATGGGTTGCCAGGAATAAATTTGCAATTCTCGAAACGAGTGGAGTTGTTTCTATCAAAAATATGTCCAACACCGTATCTAAAACATTGGATATTAAAAATATTGAAGCAATATTCTATGCTGGAACTGGAAATTTGATAGTCAAGGAAACAAACAGCATTAATATTTACGATATTGTTAACAACAGAGTTTTATCATCTTTGAAAAATGTCAAAGTTCGCCAAGTGATTTTGTCACCAGACGGTCAATTTGTAGCTGTAATGACAAAACTGTTTCTTTATTTGTGTGATCGAAATTTGGATGTTAAAACTAGTGTCCATGAAAACGTTAGTATCAAAAGTGGATGCTGGGAAGAATCCGGTGTATTTATCTACACGACCAGCACTCATATAAAATATGCTCTCATGAATGGAGACCACGGAATTATTCGGACACTGGATATGCCAATCTACTTGACAAAGGTAAGCGGTACATCAGCTTATTGCCTTGACAGACAAGGTGTGGCAAATATTCTAGTCATTGATCCAACTGAATATCGATTTAAACTGGCTTTAATTAATAAACGTTATGAAGAGGTGCTTCACATGGTTAAAAATGCCAAATTAGTTGGTCAATCAATGATAGCTTATCTCCAAAAGAAAGGATATCCAGAAATTGCATTGCATTTCGTTAAAGACAAACTTACTCGTTTTGCTTTAGCATTAGAATGTGGTAATTTGGATATTGCATTAGAAGTAGCACGCGATTTGAACGATAACCAATGTTGGGAGAAACTGGGGGAACTTGCATTAATGTATGGCAATCACCAAATAGTTGAAATGGCATATCAAAGAACAAAAAATTATGAGAAACTTAATTTTCTCTACCTTATCACTGGAAATCTGGAAAAGTTACGTAAAATGATGAAAATTGCTGAATCAAGAAAAGATTTTTCAAGTCATTTCCAAACTGCTTTATTTTTGGGTGATGTAGAAGAACGAATTAAAATTTTGAATAATGTTGGTCTAAGATCATTGGCTTACCTGACAGCTGTAACTCATGGTATTGATAATGAACAAATCGAGTCAGTCAAGGCTCGTATTGAAGCAGAAAATATTAAAGTCCCAGATTCAGATTCTGATTCTCGACTAATTTTACCAACTCCTCCTGTTCAACAAATGCATTCATCTAATCAAGAATCTCCTAACTGGCCTCTTCTTACGGTCTCAAGAGATTTCTTTGAAGTTGCAATGCTTTCGAGGACTCAAAATACAGCCCAACCTAATCAGCCTAATAACGCATTATTAGTTGCAGCAGGCGATATGACTGAAGCTGATTGGGGTGAAGATGCCGATATACAATTCGATGATGAAGATGAACATTTTGAAGATGCCAAAGACGACGGAGAAGCTGGTTGGGATATTGATGATAATCTAGAGATTTCCAATGACCTTCTTAACGATGGATCATCTGGTAATCAAACTACACCTGGAGGTTACGTATCGCCACCTACTGGAAGATCACCATTACAAGTTTGGTCAGATAATTCTGACCTTGCAATAGACCAAGTACTCGCTGGATCATTTAGTCAAGCAATGCGATTTTTACATGAACAAGTCGGTGTTGTAAATTTTAAACCTTACAAAAACATTTTTACTCAACTATATGCTCGATCAAGGACATCATTCAGAAGTCTTCCTTCTACACCTAATTTGTTTGGTTATCCACAGAGAAATATAAAAGAAAACATTGGAAGTAGAAATAGTTTACCAGCTGCATCTCTGAAATTAACAGAGCTTCTGGAAAGACTTAGTGAAGCTTATAATCTTACAACTAAAGGGAAATTTGCCAACGCTGTTGAATCTTTCAGATATATTCTTCTTTGTGTACCTCTATTATCTGTTGATAACAAAAAAGACGAACAAGATGCTCGTGGTCTCATTAAAATTTGTACTCAATATATTGTTGGAATCAGTATGGAAATGGCTCGAAAAGCTTTGCCTCAATCGTCCGAAACTATCTGTCGAAATGCTGAAATGGCTTGCTATTTTACTCATTGTGAATTACAAACTGGACATTTGATTCTTACATTGAGAACAGCGTCTAATCTATTGTTTAAAATGAAAAATTATGGCATGGCAGCTAATATGACTAGAAGACTTCTTGATATGGCACCCACTCATGATGTCGCAGATAAAGCGCGAAAAGTTCTGATGGTATGTGAAAAGGATATGAGCAATGCCTATGAATTGAAATACGATGCGAAAAACCCATTTAATATTTGTGCTGCCACTTATACACCAATATATCGCGGTTCTGATATGGCGAAAGACGGTTTAAGTGGAGCTTGTTATTTGCCCAGAATGAAAGGACAATTATGTCGGGTTACCCAGGCAACTGAAATAGGAAAAGAATGTTCTGGACTTCGAATCACCCACAGTAGATAAAAAGAAAAATGGAAATTTATTGATACAATATGTGATTTTCAATCTTGTTTCTGTTTGAATACTAAATTTCCGGTATTCTTCTTTGTATGAAATGTATGCTTGATGTTTGTGCCTGGGATTTGCAACTATTTCTATAATAAATATTGGTAAATTTGGTATTCTATCGAATTTTTTTTCATTTTACTCATT
>OX_Smed_1.0.01196
AATTTTAATTATTTTCAAAAAAATTAATTTTTAAAAAAATAATAGTATTTATATTTAGTTTAAACTAATTAACAATATAATCCAAGGACAGGTTATTGCCGGAATATTTATATTTAATTGTACGGCAAAAAATAAGATTGAAAATTTGTCAATGGCAAATAAAACTGATAACATTCTACCAAATTTTAAAACAGGTCGATTAGATATTTATCGGGAGAATGCATCGTTTAATTGGAAAGATATGATTCTTTTCTTAGAAAGTAGTGACAGAATAAAATTCAAGAAAATTTTGTATGAAGCGTTTGAAAACGATCCACTATTTGCACATAACAACAATATCACCGATCTCGAAGAAATTAGAGAAATAACTTTTAAACGTTTCAAAAAGTTATCTGAATATAATTTTATGACTCTGATGGAATATTTCGAATATCCGTATAGAGCCATTGATTACCTTCTGACAATTGGATTGTATGACTGGGCTTTATCACTAAAACGTTCCATAAACGATGAATTATTTGGAACAACATGTATAATGAGTGGATCAGATGACCATTTTGAATACTTTGAGAAACTCAATTCTTTTAATGTAATTGGGTGTTTTGCATTAACAGAAATTAGTCATGGAAGCAACGCTAAAGCTATTCGTACAACGGCAACTTTTGATCCAAAATCTCAGGAATTTATTCTAAATACTCCGGATCTAGAAGCAATTAAAGTGTGGTCTGGTAATCTTGGCAAGACAGCTACTCATGGTATTGTTTTTGCCAGATTAATCGACGGAACCGGTAAAGATCACGGAATACATATGTTTTTGACACCTTTACGATCTACCAGTAATTTGAAAACATATACTGGCGTTTTGATCGGTGATATGGGAGCCAAAATCGGATTAAATGGTTTAGATAATGGATTTGCACAATTTAATAATTATCGAATCCCAAAAAGTGCCTTATTTAAGAAGAATGGTGACATACTCGCAGACGGGATGTACATAACTCCTTATACAGATTCATCTAAAAGACTTGGTGCTAGTCTTGGGATTTTATCCATTGGAAGGGCTGGAATAACGGGCATTGGAGCTGCTAATCTTAAACTGCTAATGACAATTGCCATAAGATATTCAGCGGTACGAAGGCAATTCGGACCGGATGATAGTTCTGTTGAGTTTCCAATTATTGAATATCAAACTCAACAATATAGATTATTTCCTTATCTTGCTGCTACATATGCCATCAATCATTTCTCAGAATTCATAATGTTGGAGATGATTAAATTCCAAGCTGATTTGCAAACTAGGAAAGCTCAAGATCAAAATGATCGTGGGAAAGAAATGCATGCCTTGAGCTGTGCTTCTAAATCTTTATCAACCTGGACAGCTCAATACTGTGCCCAGGAATGCAGAGAAGCTTGTGGTGGGCACGGGTATTTACACTGTAGTCGACTTGGTCAAATCCGGAATGATAATGATACAAATTGTACTTATGAAGGTGACAATAATGTTATTCTTCAACAGACTAGCAATTATATCATACAGTGCTATGAAGCCATATGCAATAAAACTTGTGAATTCACTACATCAAGTTTTCCGTATAATTCTATGGATTTTCTTTTTAATGTTGATAACAATTTGAAATTGAGATTTAAATCCAAATGTTCCAATGAATTGCTTTTATCCAGAGAATGGACGGTTGCATATGATTGGTTAGTTTCGAAACTTTTAATTGAGTCATTAAAGAAGATAGATGAACGAATGAAAGCTGGAGACAGCAAATTTGAGGCACGAAATAATAGTCAAATATTTTTTTGTAAAAATCTATCACTATGCTATATCGAAAGATATATAATACAAAAGTTTGATCGTTTCGTACATTGCCCAAGTATACCTAAACAGCTAGCGCCAGTGCTTCAACGATTAAGTGCCCTATATGGTTTATGGTGTCTAGATAAACACCTTGGAATTCTTTATCAATATGGATATGTTGGTGAATCGAAATCTGGTGAAATTATTAAGCAAACAATTCTTCAACTTTGTCTTGAATTGAAACCGGACGCTGTTAGTTTGGTTGATTCTTTTGGGTTTTCTGATTTCATGATAAATTCGCCTTTGGGAGTTTCCGATGGACAAGTCTATGAGCATTTATATCAAGCTATGTTAGAAACTAAAAAAGTTTTTGAAAGACCGAAATATTGGAAAGAATTTTTGAAAAAGCCAGTTGTTGGTATATTGAAGCCAAAATTATAAGAAAAGTTGTAGTTTTTAATGTTTTATAACTTGAAATATTTTGATTAAATTTAGTTTTGATGAAATTCTTTTGATATGTTTGATCAGTAATGTTTTTGAAAGAGTTCGAAATCACCAAGAATATTGGTTTTCAATTTATTTACAAAATGTTTTGCTACTTTGGTTATAAGTCGTGAATTGATTGTTCTAGCAATATTTTCGTTCATTAATACATTATTCTGTACTTTTGGTTAAATATTGATATCGATCACATCTTGAAGTTTTATTTATTGTTGGGTTTATATAATACAAGTTGATTTGTTTCTCTGACTCCTCGTGCTATTAATTTGCAACAAAATCAATTATACCCAACAAAACCGTTATTTCATGCTTTTTATGAATAAACCTCTTCGACATTGTGAGATAATTAAATTAATCATAAAATAAATAACTAAATAATTATTAAATGAATGTATGTCGTGGATTGATGTTTTAATTCCTCGACAATTGTGTTTAAATATTACGAATAAATTTTGGGATTTTGA
>OX_Smed_1.0.01205
AGGCCTTCAAAAAGAGGATATTTGGGCATCAATATGGACTGATGATCACTTTTCCAGCAAACGATATCCTCTCAAGCACACGCTCGAGCAGAAATACGACAAAAGCTGGAAATGCCCCCATAACCGTAGCCTATTCTGCCAGAATACAAATAAAATAACTCGAATCCAATGGATTCATCACGTTCGCCGTGGCCATTTACGAATTCATCACCAATGGAAAAAGTTACTGAAGCGCAATCAACAAACTGGAATGTCACATATTTTCGAGGTCACTTGCGTGCTGTGCAGTAAAAATCGAAAGGTCACACCGACTACCCCGAATGAATTCATTCAGCACATGAAGAAAATGCATCCACAATTTCTTGCCTATTCCAACTATTTCACGTATTTCCAACGGTGTTACATTTGCAACGATGAAACTAAAACATTCCAACAGAACATTAACCATCGGCAAATATGCATAACAGCTGTCAATAATGATCCGAATCAAGCTGGGACAGCTAATTTCAATGACTGTTTCGCTACTCAACCCGATAGGTCAATCGTGTCGGTTTCTATGGAGAATGATGTCAGGAAATCTTTCGATCAAAAATTGAAGTCTTTCAATTCTTTTAGAAGGACGGCTCTTTATTATTGGTTAAGTCGTAAGAAGATTGATTCTAGGAAACCTGTCACCAATGGAAGCGGTCAGCAGCTCCAAGAAAAACATTCAGTCCAAGCTGTGCCCCAACCTGAGGGAAGCATGAACACAATGAAGCATCCTGCCGCTTACAGCGTCTCAATATCAGAAAGGATTCCACCAGGATCAACGCGCAACCTATCGATTCCCAGTGATCGATTTTTCATGCCGATTCCGTTCCCGTTGCGGAACGAGCTGATCGTAAAGAAGTCATATTCTGATTGGTGTAAATTGGTGAATCCTGTCGACGCAAAAATCCCAAAAGTCAATCCGATCTATTGCGAACTATGCAACGCCATGCTGAGGAGCGCGCATTCCCTATATTGTCACATCAAGATGTGCCATGTTAATGTCCAACTTGCGGATAATCAATGCAAATCCTGTGACAAACGTTTCTTGACGACTCAAGGTTACCAAATACACTTCAAAACGACTAAGCGATGTTTGGTCGCTCGTAAATGTGGAATATGCGGCAAGTCAATTTCGATAAATGATATTTACAGTCATCTCTATGACAACCACAAGAGTAGTTTTGGCAAAGTATTGGAGCTAGGTAGTTGTCTGATTTGCAGGAACAATATCACAGATGTCAGCAAACACCTATTCGATGCTCATGGAATATCCAATGCTATCATTACTCAGCCGGAAATTGTCAGATTGACAAATTATCGCAACGGCGCGCTTTTCAATTGCACGAAATGCTCCCTGACATTTATATCGGAAATTGAGCTGAGGAACCACGCGATTAATAAAGATCACCACTTTGAATGCCCGAAATGTCCCAATTTTAAATTTTTCCTCCACTGGGAACTGATCCACCACCAAAAATCTCTACATTTGGATCAGGAATCGGATCTCAGTTGTGAGATCTGCTCAAACGGACCCCAGAAAATGAAATTCGAGAACTCAAGTGACAAAGTCAGCCATTTTCTCAGTTCTCACAACTCCCGTTGCGCAGTTGTCCTGAGCAAAATCGATGTCAATTTGGATCGAGATCTGTAGAGAACGAGTGCGTTGCAGCATCAATCCGTGCATTTAAAATCATATATATATATATTTTGTTATACTTGATCAATATAATCGTCTTAGATTTTTTGAAAATATCAAACAAAATATTAAAAAAAATTTTAAATTCTTTTT
>OX_Smed_1.0.01232
TCCTTGCTTTCCGAATCCATGTAAAAAAGGAACATGCATGAAATCAAAAGGTGAATTTTACTGCCAATGTATTGAAAGGTGGACTGGAAAATTGTGCGATCAAGATACGAGTATTTGCGATCAGAATTCTTGTCAGAATGGCGGTCAGTGTGGTAAAGACGAAAATGGAAATCGTCGATGTATTTGCCAGCAAGGTTATAAGGGGTCTGAATGCCATTTAGCGGCACCGTGTGAAAATTCTCAGTGTAAGCATGCTTTGGATTGCCAGATCCAGTCAACTGCTTTGGGTGATTATAAGTGTCTTTGTCAACCTGGATACACCGGAAAATACTGTGATAAAGAAATAAACGAATGCGTACCAAACCCTTGTAAAAATAATGGAGTGTGCACGGATTCAATAAACGATTACAAATGTAACTGCAGCACCAGTTTCAAAGGAAAGAATTGTGAGCTTAATATAGCTTGTCAGAACCAACCCTGCAAGAATGGCGGTGTTTGCCAGGAAGTTGACACCGGATACACTTGTAAATGTAAAACTGGATATACTGGCACAAACTGCGAGATATATAAAACCGGCTGCAGTCCAAATCCTTGTTTAAATGGTGCTTACTGTTACACTATCAATCAGGACTTTTACTGTCACTGCAATAAGGAATTTTGGGGTAAACGCTGTGAACATTCACGACCTTATTGTGGTAATGAATCATGTGAAAGCGCCTACGATGCGTGTTCTATGCCACAAATGTTAAATTCTAGTGGTATTAAGCATAACTATTGCGGCAAATACGGAACATGTTTGAGTCATGAAAAGGAAAAGTTCATATGCAGATGCATGCCAGGGTTTGAGGGTGACTCGTGTGAAATTGATATTGATGATTGTAAAACGAATCCGTGCAAAAACGGAGGAATATGCATTGACAGCATCAATAATTTTGAATGTATTTGTGACAACGGATTCTTTGGGAAAACTTGTGAAGAAAGAACGGATTATTGCATCAAAAGTCCTTGTATGAATTACGGTGTCTGCCTCCGGCATTCGGATGAATTATATAACGATTTCATCTGTGAATGCAAAAATAATTGGGGAGGCAGACTTTGCCATCTTCCGAAGCATTCGATATGTGACAGTAATCCTTGTTTGAATGGAGGAAGTTGTTCTAGATTATCTACGTTAAATGGCTTTCAGTGCCATTGTAATCAAGGCTGGATTGGGACCGTTTGTCAGTTTCTTCACATTGACTTTCAGCCTTGTAGAAGAAAAAATCTTTGTAAAAATGAAGGGGTTTGTATCAACGTTGGCTATAATGATTTCACTTGTCACTGCAAACCGGGATTTGAAGGCAAGCATTGTGACATAAACACAAACGAATGCAATCCAAATCCTTGGTTCAACGGCGGGAAATGCATTGATAAACTAAATTCCTACAGATGCATTTGCGCAAAAGGATTTTACGGTTCAAACTGTCAGCTAAATTATGATGAATGTGCATCTTTTCCTTGTGCGTACGGTGCGATTTGCGTTGACAGAATTGATGATTTCGAGTGTCGGTGTCCTGAAGGTCGAGATGGAAAACTTTGCGACCATGTAAAAAATAATGAATCTCCTCAACCTCCATCGTGCGTATATTATAACAGGATTTTCGACAGTGGAGAAACTTGGTCGTATAACTGTCAGAATTGTGCATGTGATCGTGGAAAAGTCACTTGTGAAAGTGTTCCCTGTGGAGTATGGACATGCTTACAAGCCAATGGAACTGATGACCCATATGCATGTAAACCCGGTGAAATGTGTTACTCTTTCCCATTCAATCCGAAAAGGTGTTTTGTTCCTCCTTGTGTTCCTAAAGCTCGCTGTATTAAAGAATACTCTATTTATCCAAATAATCAAATATCCTGGCCGGGTGAATCGCATAAAGATTGCCAACCGAATTCAATTAAAAATCATAATTATTGTGCCAAAATTATTCTGACTTTTAATAAGAAAAACGTTCCTATCGGAATAACAATCGACGATATTTGTGATGGAATCAAAACTTTGAAATGTATTCAAGACCTAAATGGTACCCCAAGGGGTAGATCCTTAGGAATAAGTTGCGATATTAATGAAAATAATTCAACTATTGTAAATGTGGCGATTTACTCGCCAATGGAAAACATATATATTGACGAATTGAAAAACTCCAGACCATTTGCTCACTACCTCAGTGGAGTTATTGCAAAAGGTTTGATTGATGTAATAAAAAATAACAATACGTTTTTCACCGGCCTGGTGGACATAACAATTCACACATTGTTATTGAATTCTGACTCCTTTGACCGAGCAACTTTGATAAAGTACTTATTGGTACCAATAATCGCTTTTGGAGTTTTAGTGTTGATCGGTGCCTATTGGTACCATCGGAAAAAAATGGTAGAGATTCGTGAAAAATACGCAAACAGTACGAAAATAAATAACAACAACCTTCAATCTCAACCTCTGAATCCCGTAAGATCTCAATATCCGATTATGAGACCAACAGTGCAAAATAAACATTTAACCGAGCCGCCTAATTTCTACGAGAGAAACATTTCCAATTCCACTTCGAGATTCGCTTGGCCGAAATTTCAGCATCCGTTTCAAAATTGAACATTTTACAAGACCAAATCAAAATTGTGATTTTTGTACAGGATTTAATATCGACTGTAAATATTTTTTCCTTCTTTTTTATGTTAATGTCTGTGTGTTTGTGTGTTTGTCTGTGTGTGCCTGTGTTTGTCTGTGTGTGTTCTTACGCATGATTGTGTACGCGCAAGTGCTTGTATGCCAGCTATTCCATTATTGTCATGTCATTTGTGATAAGTTTTTTTTGGAATTCGTAGAATTCGCTAATTGAAAATATTTAAATTTCATCGATTTCCGGAAATCAATTTACAAGTTTTTATACATATTTGTTCCCAATTTTTATCATATTTTTCCAGCGAAGTTTTCTCTCTTAGCTATGTATTGGGTCAACATTACATAGAATGGATTCTTGCGACATAATCGATTTATTTTCGTCCCTACGTTCCTGTGATACAGGGTTCTAATAATCGTGCAAGAAATTATTATGTTAAGTCTTCTATGTTTGTAGGAGTTCGTGATCTTATTTGGGTTTAGTGCGGATTCTTACGGCAGTTGGATGC
>OX_Smed_1.0.01255
CGAGCACATCAACAAGTACAGGTTCTGTATCATCAGGAGCGAGCACATCAACAAGTACAGGTTCTGTATCATCAGGAGCGAGCACATCAACAAGTACAGGTTCTGTATCATCAGGAGCGAGCACATCAACAAGTACAGGTTCTGTATCATCAGGAGCGAGCACATCAACAAGTACAGGTTCTGTATCATCAGGAGCGAGCACATCAACAAGTACAGGTTCTGTATCATCAGGAGCGAGCACATCAACAAGTACAGGTTCTGTATCATCAGGAGCGAGCACATCAACAAGTACAGGTTCTGCATCATCAGGAGCGAGCATAGCAACAAGTACAGGTTCTGCATCATCAGGAGCGAGCACATCAACAAGTCAAATAACAACTCTTCTTACAACCACGATCATACCAAAAGTCCCGATTGTCATTGGTATGGCGGCCCAGCCGGGTGAATATTTCGCCTCGCTCTACTTGCAAATTTTATTCTTAAATCGGACATATATTCAAGCATTTTCCAATGTCACTTCATCGGAATCTGTGACTTTCTTCAATGAATATTACAGAAATATCAATTCAAGTTTAATGTCGAATAAAATCCGAGTCGTCAGTGCTGTGGTTAACTCAATGAGTAACGGAAGTGTAAAAGCTGTTTATACTCTCGAGGTCGCGATGAATGGTATAATGACCGACGAAAGTTTGTCAAATAATTTCATCAACGCCACAAATTCTGCGTATTCGTCTGCTGTAATAATTAATAATTCTACGGTCTTGCAAACTTCAACTTTAGTGACAAGTACAACAGCTCCTATAACAACAACTATATCAACTAAAGCTGATCCTGTAAAACCAGGGGAACATTCCTTCGCAGTTGCTATGACATGTTCATTTACAGATGAAGTATATACTACTGACTATAACAATCCGACCTCCGCAAAATATATTGATTTTAAAGGGAGGCAATTTGTGAAATGGCAAGCGGCCCTTAATGCGAAATTAATAAGATTGATAGAAATTATTATCAACTCTCTAACTTCAGGAAGTGTAAAAGCCAACATGTCATTGAATGTTGCATCCACTTCAGCCATTTCAACTACTGATATACAAAAAACAGTAACGCAGGCAGCTCAAGCCGCCTATGGTAACAATATCCAAATACTTTCAATATCGGCTAAACAAACGAGTGCCGCACCAAAAACTCAATCGTGGATAGCCACTGCTGTCCTTGTTACGGTTGTCGTGGTCATCGTTGGATTAGATTAACACTTATTTATTTCATTTTAATCAGGATTTTTACAACATTATCATTACATTTGTCTTAGTATTTCAATAAAAACTTTTGAGTGTGATTAAATTTGTTTCTTCATCTTTCTT
>OX_Smed_1.0.01258
ATGTATAATAAAATGAATGTTCTCATTTTAATTTCATCTTTATATCTTATTTGTTTCCAAAGTGCCCAAGGCGATCTTACAGATCCACAGAAGAAAGAAATGCTTGATATTCACAACGGGTTCAGAGCATTAATTGCGGGTGGAAGAGGACCTCGGCAGCCCAGTGCTGCAAATATGCTGAAATTGAAATGGAGCGCTGAATCGGCATCGAAGGCGCAAAACCTAGCGGACCAATGTAATTTTGATGACGTCACGATGGAGGATATAAGCTACGGAACGTACAAAAGCGTTGGGAATAATAGTGCTCTGATTACAGATAGTTTTGATGTCAGCGATCCTTCAATCATTTACCAACAGTGGTTTCAAGAAATTGATTATTACAACATTAAAACAAATACATGCAAATCTCCTACTTGTGAACATTATGCTCAAATGGTATGGGCTGATTCTCAAGAACTTGGATGTGGTACGTCCATATGTGAAACTTCCCAGATAAAGCAAAGTTATTTAATCTGCATTTACGGACCTGGAGGAGATGTGAAACTCAAACCTCCATATATAAGAGGACGTCCTTGCTCGCAATGTCCAATTGGAACACATTGTGTCAATTCATTATGCAGTTGACTTTTAAAATGAATTTTTCTCATTTATCAAATGAAAATATTTTAAAATAAATGTTTTCATTTTAAAAAAAAAAAAAAAAAAAAA
>OX_Smed_1.0.01263
TGATAAAATCACATTTTTTATTTTAATTATATTTGATTAGGTAATTAAATATTAATATCAGTTTTTAATAAATAAATTTAATTATTTCTTACCTTTAACTTAAATATTGTTTCCCATTCCAGCTAATGATAAAATGATTGAAATTTGTAAAGGTTTCATATTTTAATTTTGGGGGGGACGCCATTTTATTTCCCATTGTTTCTGGTTGAATTCTATCGGCAGTTTTGGTTTGATATTTGTCACAATTGCTCATCACAACTTAATGGGAATCCATTTGTCAGAATGAATTCTATCGGAAAGAAGTGCGTGTTGAGCGCCAGGCTGCCCCCGTCCAGTCAAATGAAGGCGACGATCGAGCAAACCCTTGGAAAACCGTTTACGGTGATAAATTCCTCGGATTTAATGGACTGGCCTGATAGTGATAATCGAGATTGCAATATGCTGATAGCGAGTGACAGCAAGGATTTGATGGATATTTATTGCCCACAGCTTGGTAGCTTTGTGGTGGCCATTGACGGCACGTTCATCAATCAGTCCAGTCTCCTGAATGACATGCTCTGCAAGAATCAGATCATCAGGAGGAGGTCCAGTGAAGAAATTTTAGCAAATTTGATACTGCAACAAGCAACCGAGGAAAAATCTTGGCCTGGCATCATAAAAGATATTTTAAGCACTTTTCCCGGGGGATACAGCATCATTATTATGGCCAAGAATCGTATATATGGGGCCAGAGATTGTTATGGAGTGAAGCCCCTTGTGTTGGGAATTCTCAGTGACATGAACTCTGTGATTGAGTATGATGTCATTGGTGGAAAACCAGTCGTCAAGCCTAAGTCTCCAAATGTTCTTGCTTCCGATAGTTTAATATTGAATAAAATCAACGCCACTTACAGCCGGCAAGTGCTTCCTGGGGAAATTATTGAAATTTCTGACAATGGACTCAAATCGCTCGGCATTTGTTATAGACTAACAGGAGATGCTACGTCTCTCTGTTCGATGGAGTACGTGTCATTGTCTCTGCCAGAGATGCTGCTCGAGGATCAGATAGTTCAAAACGTCCATTATAAATTAGGCCAATCATTGGCATTTGGTTCATCAGATGTTCCGGATTTCGTTTGCTCAATACCTAGCCTATCTCAAGCATTTGTTTATGGTTTTGCTGAGGCCAGTAAGCTCCCGATAAACGAGGCTTTCTACCACATGTCAGTCTCGGCTGAAATGGCCATGTTGAATGTGTATAAGGAAAACGTCATCGGTAAGAAAATTGCGCTGGTTGTCGACAGTCCGTTGAATCGTGACCTGAATTTGGCGATATTATTGCTTAAGAAATCCGGAGTGAAAGAGATTCATTTGAGATTTTGTTGCCCGCCGATCGTCACAAACTGCCCGTTTGGTATAGATGTCAAGTCTAATGAGATTGACTTCTCTGATGTGACAAGCATTCGGTATCTCAGACTGGAGGTGTTATCAAATATCATTTCTAAGAACATCGAAGGAAAAGAAGTAGGAAATATTGGACATTGTTTTCATTGTTTTGGGGGGTCTCATGCCATGCTGAAATCCGCATAAAGGGACTTATAAAGAAAAAAACAAGCATAATACTTTTGTTTGCTATTTACCGCCTTGTTAACGTTTGCCTTGTTATTTTTATTGGTAATATTTTGTTTTAATTGATACGTTTTCTTGCCTGTCGAATACCTGCACGCGCCTTGTCAGACAACTTATAGTTTAGTATTTCAATTTCTTTTTTATTCTTGTGATAATGCCTAATAAATATTTCCATAAAAAAAAAA
>OX_Smed_1.0.01270
AGTAAAACATGCTGAAAATATTCGTTGCCTTTTCTCTGTTTTGCGGAATATTCTCTGCGTTACTCGAAGAATTTGAAGTTTGTGAAAACAATGAAAATGTCTGCAATTACGGATTGAGTTGCGATAAAGTTTGCAAGGAAGATACCGAAGCTCCCGACTGTTTCAAGCAACATCTCTCTGTCAGACGAAGATGGAAGGAACACATTCTAGGAGCAAGAGCTCCGAGTTGTGAAGAAAACGGCGATTACAAAGCGCTCCAATGCGTTGGATCAGTATGTTACTGCTCAGACAAAAACGGAGTAGAGATCAGCGGATTCATAACGCCTATTCATTTGTCTGCCAATAAAAACTGCAAATGTGCCAAAGAACGAGATGAGTACCTTAAATCACATCTGATTGGCCGATATTTCGGTTGCAACCATCTAGGTAATTACGAAAAGGCTCAATGTCACGGATCAGTGTGCTACTGTGCCGATGAGGATGGAAAGAAAGTTGAAGGATCCCAAACTGTTCATATCGTAGATTTTGATAAATTAAAATGTGATTAATAAAATATAAAATATAGTTAATTTTCAAAAAAAAAAAAAAAAAATGCGAAAAAAAAAAAATTGCGA
>OX_Smed_1.0.01275
TTTATAAATAATTTAATTCAATATTTATTTGAGATTTCATTTTTTTATAACCTAGAAATGTAAGTAAATTTTTTTTATTTAAGTTTATCTAGGGTATTTTAATTATAAGTTATTAAAGAATTTCGTTATGAAATTTTTTGATTAGATGGCTGCTAATTCTCAATCTGTTCCTGGTGGACCTCCAGTTGGTGAAACAGCAGGCCTGCCTCCAAGTAGTAATGTATCAAATAAAAGACTTCAACAGACTCAAGCTCAGGTCGATGAAATTGTCGACATTATGAAATCTAATGTTGACAAAGTGTTAGAAAGAGATCAAAAGCTTTCAGAACTTGATAACAGAGCAGAAGCGTTGCAAGCTGGTGCATCGCAATTTGAGGCGAGTGCCGGTAAATTGAAGCGAAAATTTTGGTTAAAAAATCTGAAGATGATGATAATCATGGGATCCATCGTGGCGATCATTGTCATAATAATCATAGTTTCTGTTGTCAATAAATGATACCTGGAGACCAAGAAAATATTAATGACTTTTTTTAGTAGAATAGAGTAGAATGAAAGTTTGCATTTCCAATCGAACTAGATAATAAAAAACAATAATTGTGTATTATTCTGGTTATTTATATATAATCAGGTAGCAGATTATGTTTATTAATTGTACGTTTTGTGTATGGCATGGGATTTATTGTTTACCGAATTGTACTGATATATTCAATAGTTTCTTTATTTGCTTACATATATGTCAAATCTATGTAGAATTTCAGGGCTCCTTTTCTTGTTGTAAGTATGCAGTCTGTATTCAATCCGTTATGTAATAGCATGGCCACTATGATTTATATTATTATTAGATATATTCTTCCATATTTAGATATTTCGGAATTCATGGAAGTACTCGTTGAAATGCTATTTCAATCTCTTTTTTTTCATTATGAATTGTATGGATTATTTTATTGTACTCTTTATTCAATGATAACATCCCTTATTTTCCCAGAAATTTTCCTATCATGGGGAGGGTGACAAAAATAGAACGAAAATTTTATCGTCATATGAGAGATTAGTATTCTTTATAACTAGGCAAATAATATGATGGAAACGTAATATTATAAA
>OX_Smed_1.0.01281
AATTTTCATTCTTTGGCGTTATTTAGAATTATAATTTATTAGTTTAGTTTCAATTTTAAAATTTTTCGCACATAAATTTTATAATTAATTTTTTTATAATTATTATTGAACAATGAATGTAAAGTTAACAAATATTATGAGAAATTCTAACTTTGAAAGTTTCCAAAGAGTTTATTCAAGTCGTATCAATGTAACGAGGATTAAACGTTCTATTTATCCGATTATGTATATGGTTGACGTAGTTAGACCCGATGGCGCTATTCAAAGAATAAGATTTCACGAACCTAGACAATTAATACAATTTCCTTTGGATATCAATAAATGTTCGGAAGCAGAACGACGTAAAAGATTAATTTTACGATCTCCACCTTCAAAGCTCAATGTAGAAGAAGACGTTTCAATAAAATTTGATGTCAATGAATATAGTTATTTATGGAAAAAAAAATAATTAATAGTTTTAATTTATTTTTTTTATTTCGAAGAAATAATGTTGTAGTTTGTTAATTTTCACTTTAGAAATTAATGAAAC
>OX_Smed_1.0.01282
TAGTATTTTGAAAATTATTTGGTTTTCTTATATTTTGAGTATAACACACTTCAACGAAATGCTTTGAATTTACAACATATAAATAATTAAAAATTTGATTATTGTTATTTATAATTCCAATTTTATCAGATTTTATCATTATAATAAATCTGATAATAAAGATTTACTAAGCTAATTTAAAGTTAAACAGAATTAAAGTCATTTGGTAGTAACTCTCGAACGTTTATTCCAGGAGAAATTTGCTCCATATGACTTAGGTTTTAATATAGGTTTGTTGGGAATTTCAATTTGATAATTTAATCCCATTGAAGTACAATAATTTGCAGCAGATTCAGCCGAATCAAATTCTAAGGACGTATTGGAAAGAGGATCACCTGTACTTGTCCAACCTATTAAGTTATTATCCCATCTTTCTCTTTGATCGAATTCGATCCGCCAATTACGAGTTCCAAACGTTCCAGATTGCATAGCATTTTTACTGGGCATAAATATACGAACTAATCTAGATTTAATATGCTCTTCAGGAACACCGCTTATAATATCAACTACTTTACTATCTGGAACTTCTATAGTTTCAATAGATTTGTTACAAGTAAGTAAAGTTTTGGAATCTGCTTCCACATCATTCGATCTACTTTTGTATTTCCAAGTGTTTTGTTCAGCTATTTCTTTACGCCATTCCATTGTTTTCTTTATGGGAATAGTCTTAGTTGTCCTATAAATTTGATTCAGATATATAAAATTTTTACCAGTGAAATTTTTAAATAATGCCATTACATATAAGATTTAATATAAATGTTTAAGTTGTATTAAATTAAATTTATAAAAATTGACATATCCAAATTTTATGTGTCCTTGATACAAT
>OX_Smed_1.0.01289
TTGATATTTACAAATATTTCTTTCATTTAAATGTAAAACACGAAAAGGTTGTTTTGCAGGATGAACACATTTTTTCCACAATGTCAACATTTTGGGACTTACAATTGGAGTATACTTCAATCTTTGTAAAATTATGACAGAAAAAACACCACCCCCAAATTTTGTGATTGCGATCAACCTCTGGAGATAACTGAATGGATTAAAGTTCAAATGAACTTTTATACCTCACTTCCCATAGGATACTCAGGACAGCAGACTTCACTAAAAGCACACCGTAATTCGCATTCAAAATCTGGGTAATTTCTCGCTTTGGATTTTAATGACTGCAAAAATCCCGATTCACAATGATGCGCCAGTTGCATAAAATATTTTTTATACGAAACATGTCAAGTTTATTTTAATTTTCTCTGGCCTCAATTGATGTGGTAGTCACGGTATTTTTTGTATGTCAGTAGTGAATTAACGCGAGCGGCAAATTATTAATCAATCAATACAGAGTTCACAGCTGATCTGACAATATAACATAAATAATTGTAAATAAAACGAAAAATTAGCCTGTAATCAATATTACAATTATCAATAAATTGCACCAGTCGAAATTTATACAATAATGAGCAGTGAAATATTCGATCAATCACACAACCACAACCCGATACACACACAATCACACACACAGATGAGCTTGCTCAAATAGATATCTTTCACCTCGAATCACAATCAATAACAATATAACAAGATGAAATGCAAACATAATAAATTGGAAACATTGATTTATTAGTATTATTATTATTATTATTATTATTATTATCATGAATCCTGTGGAAAGGAACGCAAGTAACGCAATGATAAGAGAGACAGAGAGTGAGACATGAGAAAAAAATAAATTTATTCACATCCTCAATACGGCAGCGGTGGTACTTAGAGATTGTCGCGATGGCCGAGGCACTTGTGGGCCATTGGTTACCCCATCCTGCCCATTCCCGGTATTTTGCCTGCTGCGCCGTTCTGGAACTGTTTTAAGAGGTTGTTCAAGCCTGCCTGGCCGCCCATTTGCTGCAGCATTCGAGGATCCATCATACGCATCATTGATTGGTTCAACTGGGACATTTTGTTAGGATTGACATTCTTTGTCATATCCCCATCTTTGAACAGGCCTTTAATGCCACCCATTTTTTTGACCACCTGAGAGAATTTCGTGTAAGTCTGCAACAACTCATTCACTTCTTTGATGCTACTCCCGGAGCCTCTAGCAACTCTCTGGGTGCGTGTCGGTTGCCTGGAGAACAATTTCGCGCCATCAGGATGATCCAACTCCTTCTGACTCATGCTGTCCATTATGACCATCATTTTCTTTAATTTCGCCTGAGACTCCTGCTCATTGCCCTTGCTCATGAAATCCTGTCCGAATCCGGGAATCGAGCTCACGATCTGCGAGAACGGTCCCAATTTCATGATATTCTGAAACTGTTCATACATATCGCCCAGGGTAAACACACCTTGTTTCAATTTCTTCGCCAATTCCTCGTTGTCTTCCAACTTGAGCTCGTTCACTTTGTCAATCAAACCTTCGATGTCACCCATTCCTAGCAATTTCTGGACGAACGGTTGCACCTTGAACGGTTCGATATCTTCTATGTGTTCCCCGGTGCAGATGAATATGATTGGACTCTGGGTTGCTGCGACAGCACTTAGGGCTCCTCCACCTTTTGCATGTCCATCTAATTTTGTAATTATCACAGACGCTACATCAACGCATTCTTTGAAAGCTCTGGCTTGTGATTCACAAGCTTGACCGATTGATGCATCCATAACGTAAACTATATTATCGGGTTTAATAGTGTTTGCTACTTGCAACATTTCTTCGAATAATGAATCTTCTTGTTTGTGTCGACCACTTGTGTCGACAATAATAATTTCGAAATTATCATTTTTGAATTGTTCAACACCTTCTTGAGCAATAATGACTGGATCGGTTTCTGTGTAACTACCATAGAATGGAATTCTAGCTTTAGTTGCATTCTGCTTCAATTGATCAAACGCACCAGCACGAAAAGTATCGGCGCATATCATACAAGTTTTCCAATGCTTCTTTTGATAATAATGAGCCATTTTTGTTACAGTGGTGGTTTTACCACTACCTTGTAAACCAACAAACATGACAATATTTGGTTTACCTTTAACTGGAGTCCAAGCTTTGGTTCCTGGATTTAAAATTCTAACTAATTCATGAAATACAGCTTGTTGAATTAAACGACGTTTATTCATTCCAACAGCTATTTCATCAAAATTAATAGCGTTTTTCACATTTGTTCGCAATTGGGATATCAATTTTATGTTAACATCAGCTTCTATAAGAGCTGTGCATATTACTTTCATTAAATCATCTAATTTATCTTTATCGATAATAGTTGCTTTATTCAACTGATTGAACGCATTGGTTATTTTCCTTCCTAACTCGGCTAAAACCATGTTTCTAAAACTAAATTTTGATTTTTAAATTCTTAATATACAAATCTCAATTGATCTCATCTTTTACAGTCTTTAAATCTCGATCTCATCAATCTTCTCATCCTATCATTACATCATTGACGAGCCTTTCAAAAAAAAAAAAGCCTTTCAAATCTCTCGCAGAAAATTTTAATAATCGTCCATGCA
>OX_Smed_1.0.01293
GCCGTTAGACGGTCTTATCGAAATCTATATAAATCTTATATGATATGGGACTGTTTGGGGAAAAGAAAGCAGATCCACGTGAAAAAGTAAGGCAAATGCAATCTTGCATTAGAAAGGAAGAAAGAAAATTAGATCGTGACATTAATACTGTTGATAGATCTATGAAACAACAAGAATTGGAAATTAAAAAATATGCTAAGCAAGGCAATTTAGGTGCAGCAAAAATTCTTGCAAAAGAATTAGTTAATGCTAAAAAATCCGTTGCTAGATTGTATTCAGCGAAAGCTCAGATGAATTCAGTTGTAATGAATTTAAACCACCAGGCTTCATTAGTAAGAATGGCAGGAACTTTGCAGAAAAGCACAGAAGTTATGAAATCTATGTCATCTTTAATTAAGGTTCCAGAAATTCAAAAAACTATGCAAGAACTAAGCAAAGAAATGACAAAAGCTGGAATCATGGAAGAGTTGATCAACGATACGATGGAATCGACAATGGAGGGCGGTGAGGAAATGGAAGAAGCAGCCCAAGCCGAAGTTGATAAAATCCTTTTTGATTTAACAGCCGGTGCGATGGGAACTGCGCCAGACGCTATCAATGATACTCTGCCTTCCGGTACGCCGGTGGCTCGAGGTGCCACTTCTGCTGTTGAGGACGACGAAGAGGAGGATTTCGACGCGATGAAGGCTCGACTCGAGGCGTTGCGTAGTTAATCGATTATCATATGCGTATATTATTTGTTTTATCCTTTCGAACCAGATGTATAAATATGCTCTTCGAAATTTATTTTATTAGTGGATCATACATCATATTTCTGTCCATTCCACGTTGTTTTAAACTGCTAGCTAATATGATTACGGCAGAGTCTCGTTTTATTGTTGGTGTTTATTGATTTCCCGATGTGCTGGATCAGCTGTGATCGATAGTGGATACGGTTGAAGGAATGAATGATTGGATGATATTTTGTCTGGTTTGATGCGTCCTGCTCGCTACAATTTTCTCCGTTAATCTATATTAATAGTTCAAGTTTTGCTTCTCGCTCAACAAATATTTTTGTGAAATTGTATTGAATTTTATAAATTGAAATACATAGTTATAAGTTACCGCAAAAAAAAGAAAAAAAAAAAAAAAAGGGCGGCC
>OX_Smed_1.0.01306
ATGTATAATAAAATGAATGTTCTCATTTTAATTTCATCTTTATATTTTATTTGTTTCCAAAGTGCCCAAGGCAATCTTACAGATGAACAGAAGAATGATCTCCTTGCAGTTCACAACGAGTTCAGAGCAGCTGTTGCTAGTGGACAAAGAGCTCCGCTGCCCAGTGCTGCAAATATGATGAACATGAAATGGAGCGATGAATCCGCATCGAAGGCGCAAAACCTAGCGAACCAATGTAAGTTTGATGACTTCACGATGGAGGATATAAGCTACGGAACGTACAAAAGCGTTGGGAATAATAGTGAGCTGCTTACAGAGGATATATATATCAGCAATCCGGTTTACAAATTCTACCAGTTGTTAGACGACTTTTTTTATTACGACATGTCAACAAATATATGCAAATCTCCTAAATGTGAACATCATGCTCAAATGGTATGGGCTGATTCTCAAGAACTTGGATGTGGTATGTCCAACTGTGACACTTCCCAGATTAAGCAAAGTTATTTAATCTGCATTTACGGACCTGGAGGAGATGTGAAACTCAAACCTCCATATATAAGTGGACCTCCTTGCTCGCAATGTCCAATTGGAACATCTTGTGTCGATTCATTATGCAGTTGACTTTTAAAATGAATTTCTCTCATTTATCAAATGAAAATATTTTAAAATAAATGTTTTTCTATTTTCAA
>OX_Smed_1.0.01321
TGAAAAAATATTAAATAATCAATAACAAATAAATGTTTATTTTTTAAAATTCTCTTTTTTGTATAAATAAATAATTGAATGCAGAAAATTAGGCAAATCAAACACACTGATAATGATAAAAATAAATAAGAGACAATAAAATATTTATTCCAATACAAATCATTAAAAATTTAAAGTAACAATTATATTTTTATTAATTCAGTTACACATCAATAATAGTATTCAAAATGCATTGGTTCCATAAATAGTTTGCACAAGATCTACGATAGCAGCGGCTTTGCTTTCCCATCGGATATTAATTTACTCGCGATATCAATGCCATTTTGCTCATCGATCAGTTGCACCTCTAAGTTTGATAAATTATTTATCTTCTTTAAAATCGCACAAATTTCATAAGAGCATCCGACTTTTGTCAACGCCTCAAATTCATTGATTTCGCTTTCATTCCAATTTTCTCCACATGGTTGAATGCCATGAGTCATCAATCTGACTGCTTGAAATGGTAAATCTAAAAATTTCGAATTCGTTTCAAAATGCCTTAAATGCTCTTTTTTAACCATTGCTCCATCACCATAATCTAAATAGATTATTTCAAAGAGATCTTGTTGAATACCGATAATTTTGACTCTTTGCCACGATTGAGCTTGTTCGTAATATCCAGCGACAATATCATCCAATTTAAAAATAATAGCCTCATTCTTAGGTATCTTTGAAAAATATTCGGTCATAGCATCACTTAAGGAATCCAGCGAGGCTAATTCATCATTGATAATGTGAGCATAGAATTTAGTACAATCAACTACTGAGCTGATATAAATCCGCACTTTCTCATTTAGGCCTCCTGGGTATGCCATAAATGAATGGGGTAATTTGACTGTGCCTTCACCCGGACCGCTTGTAGACGGTATATCTGAATGACTGAAACTCGATCCCTGATCTCTACCCATCCTAGGATTCGGGGCCGAAGTAAAACGCTTTTCTTTCAGCACTTCAGTGTCAATCATTTTAATGATCTCTTTTTTACATTCGGAAATATTTTCAGTTATTCCTCGAAATGTCACAACTCGCTGGATTTCGGTATTACTTTTATCGAAATCAATTTGGATTTTATATGTATCTTTCAATTTGCGAATATTTTCCCCCTTTTTACCAATAATCTTTCCAACAAATCTATTATCAACGAGCATTGTCTCAATATTGTAAATTGGTACAGAATCTATAATACTTTTAACTTCCTTTTCCGCCTCCATAACACGTAATGTAAGGCCTCTTATTAGAAGTATATCAAATGAATCGCCAGTATTGTCTTTTGTTGCATCAACTGTCCATTCATCGCACGTATCTTTAGTATTATTATTGGTATCCTCTTTAGAATTTTTATTGAGAAACTTTATTGTGGTTTTAGTTTTCTCTTGAATTTTTTTAATTGTTGATCCACTTTTTCCAATAATAGCACCTTTAGAATATGATGGAATTTTCATTCTTATAATTTTATAGCAGTCATTGTAATCTTCATTACTTTTTATTCCATATTCATTATCATCATTCACTTCTTTAAAAATATATTTATAAGTCCAGTACCACAAAATTGCCGATGTTCCGACTGAAGCGATACGTGCAACTATCTTAATAGTTTTAAATACTTTTGAATCACTCATATAAGATTTATATAGATTTCGATAAG
>OX_Smed_1.0.01347
CATGATTCAAACTTATTAAATAAGGCAACTGATCGATTAATAACAGGCGACCAAAGATAAAGCAATTCGTTAACTTATTGATTAAATCCATCGATTAAAAGGAAGGAACTCATAAGTTGATTCATTAATTATCATGATTTATAACGAGTAACTATCAGTGAGATTAGGTAGCTCAAATTTACTCGGCGATCAAAATCACAGTAATCTTTAATCAGTTATTCAGCTCCGAAGATTTTTATAATAACAAATTATGACAATCAGAAGTCAATTAATGCATATATAGAATCATGAAACAAAAACTTTATAATAACCAGTTAATCATGAAAAGTTTTACAAACATAGATAAGTTTTACGGCCTATTGACATGGATGCAGAATAACATGATCTCCAATAAATCCGTAAATAAAATATCCAAGTAATAAACTCAAGCGGATAAGCACTGAGAAGCAATCCATCCAAAAATATCCACGACAGAGCGCTAGAGATTTGGTAGGTAAATATGTTAAAATCAATTGAATTAGCAAATTAACCAAATCGAATCGTTGCACGGCGATGAAATCCAATTATAGCGATAGTGTGAATTAAAACAATCTGAAGACGACATAAACCGGATGAGACATAAGAATTCTAAGTTCATATACATCGATCGTGTCAGACAATTCTACCGGAAGATGCGAATTCGCGATCTCTCCGTCGACATTACATACGAAATCCACTAACAGATAAACATCCACAAAGATGGATTTCCTCTCACCTGTTAAACGTATTCACAAATATCAACCATCCTGGTCAAATTCTGGCCAAAAGTACACCACCGTAAATATCGACGTCAATTTAACTAAAATGAAG
>OX_Smed_1.0.01354
ATCGGTTTCAATATTGACTGTCGGCTTTGATCGGGTTTTGTATTCAATTGTTTTTCCATTAATTGATGAAGCCTTCGTTGATTTTCAATTGAGATTTCCTGAGACTGAATTTTTATTATTATTGCTATTATTATTATCATTATTATTATTATTCCATTAATCTAATGATTTTGTGCCATACGAATATGATTATACAATCGATGCTGGTATTGATTCTCAGATTCATCGCAGAAACGTACAGTTCTGGACTTGTCTTTAGCATGTACCAGTTACAGCAGATCTCATCAAACAAATACAATCATTTAAGTGATTCTGATCCAACCTCAAATCCCGAATCCAGTCAAAACCAGCAAATGACAATTAACAACTCACCAAGTAAAACAGTAATATGTCAGACATTCAGCCTTCATCAAAGGAAGCTGTGCCATCAGCATTTCCGACTGATGGAGAGTGTGGTCAATGGGTTTCTACTGGGTTTGAATGAGTGCCAATTTCAGTTTGCTGATCAGATTTGGAATTGTAAAGGACATAACTTGACGATCGGTGGACACCGAACGAAATCAAAACCACGCAAGAAAGGAAAAACCTATTTAGATAAGCTAGTGTCAAAAAGTACTCCAGAAGCAGCTTATGTATCATCAGTAATATCTGCTGGAGTAGCCCACCAAGTGACCAAGGCATGCAGTAAAGGGGTTCATGATAGTTGTGGCTGTGATCGGACAATATACGATACGCCTGAATCAGAAAGGTTTAAATGGAGTGGCTGCAGTCATAATATACATTTCGGTGCTGCATTTACTCGTCAATTCCTAGATGTTCCAGACAAAATTCGTGTTAGTAAAAAACCAGAAAAAGCATTGACGAAACTTCACAATAATCATGTTGGAAGACAAGCGGTGATTATGAAAATGGCCAAAAAATGTAAATGTCATGGTGTCAGTGGCTCCTGTGAAATGAAGACGTGCATTCGAGCTCTACCTGATTTCCGAGTTGTCGGTGATCTTTTAAAATCTAGATTCCATAAAGCAATGCAGGTACATTTTGTCGATTCCAGACTCATACCTCGATATTGGCCAAGCCGAATGTTTACTGACAATGATCTCATTTACCTTCTCAAATCTCCGAATTACTGTGTTCACAATCCTCACTTTGGCAGTTTAGGAACCCAGGGCCGAAAGTGTGCAGAATCGTCTTTACTTGAAAAAAAGCCAGAAGAAACAAGAGGGAGCTGCGAAGAATTGTGCTGTGGCAGAGGTCACAAGAAAAGAACATTTTCAAGGGTTGAACAGTGTCATTGCAAGTTTCATTGGTGTTGTGATGTGAAATGTGATCAGTGCAGAAAGGATGTGATTGAAGCTGTATGCGATTGATTGGTCTGATTGTCATTTATCATTGTTATTGTTTATGGAAGGACAAATTAGAAATCGAATCATTGCACAATTGGATCTATTTTTTGTTTCATTCGATCCGATTTTCTCATCTGTCATTACACATTTTATTGATTTTATTTATCACCATAAATTTAATTTCGGATTTTCTTTTATAAAATACATTTATCAATTAAAAAATAAAAAAAAAAAAAAAAATAAAAAAAAANAAAAAAAN
>OX_Smed_1.0.01415
AAATTGTATTTCCTTTAAATTTTTTATGGATTCTGCTGGTGATCGCATTGTCGTTTGTGATAATGGAACTGGGTTTGTAAAATGTGGCTTTGCTGGCTCCAATTTTCCTGAATTTATATTTCCTTCAATGGTAGGGAGACCAATATTAAGAGCTTCTGCACGAGTTGGCAATGTTGAAGTCAAAGATTTGGTTATTGGTGACGAAGCTAGTGAATTACGTCAAATGCTCGAGTGTTCATATCCAATGGATAATGGTATTGTTAGAAATTGGGATGACATGAAACATTTATATGACTATACATTTGGACCTACAAAATTGAATGTCGATCCAACACATTCCAAAATATTATTAACTGAACCACCATTAAATCCATTGAAAAATCGTGAACGTATGGGAGAGTTAATGTTTGAAACATATGGGTTTAACGCGATGCATGTTGCAATTCAAGCAACACTAACTCTTATTGCTCAAGGTTTAATGACAGGAGTCGTCATAGATTCCGGGGATGGAGTAACTCACATTTGTCCGGTTTATGAAGGATTTTCGTTGCCTCACTTAACTAGGCGACTTGATATCGCCGGTCGAGATATAACTAAATATCTTATCAAGCTCTTATTACTAAGAGGCTATGCGTTCAATCAATCTGCAGATTTCGAAACAATTCGCCAGTTAAAAGAAAAATTGTGCTATGTAGCTTATGATGTAGAAAAAGAAGAGCAGTTATCTTTGGAAACAACTGTATTGGTCGAGAATTACACATTGCCTGATGGGAGAGTGATAAAAATTAGCGGAGAACGATTTCAAGCTCCAGAAGTGTTATTTCAGCCACATTTAGTAGACGTCGACAGTCCTGGAATCGCTGAAATGCTGTTCAGCACCATTCAATCATCAGATATGGATACTCGCCAAGAATTCTACAAACACATTGTACTCAGTGGAGGCAGCACAATGTACCCAGGGTTACCGTCACGGTTAGAGAGAGAAATCAAGCAGTTATATTTGGAGCGAGTGTTGAAAGGAGACACTGAGCGATTAAATAAATTCAAAATAAAAATCGAAGATCCCCCACAACGAAAACATATTGTCTATTTGGGGGGCTCAGTTTTGGCAAACATGATGAAGGACCGGCCAGCTAATTTCTGGATTACTAAGCAGGATTACGCAGAAAAGGGACCTAGTATTTTCAATAAATAAGATTCCTGCGCTTCTAGACATAATTGATTGACACATCCAAATGGAATTTTTATATAAATAAACGATTGAATTTGTCATAAAAGACAACGTGAAGCAGGATACGATCAAAGAATTAAAGACTCGTTATGAAGAAAAAATGGATAAAGAATTGATAAAAGTCAAATCAGAATATGACAAAAAATTAAATTCAAAAATGTCAGTAATTCTCAAAGAAAAAGCAGCAATAGAAGATTCAGAGAAAAAAAGCAAGCAATTACTCTGTAAAGTTGTAAAAACAGTTGTCCATGAGATTAATGGTGAATGTTGTAAAATGGCTTTACTGCTTAATGTTCATCCAAGAAAAGTCGATCATTCAAAAATATCGGATAACTTTTCAAAGTCGGATAATATAATCACCCAAGCCCTAGCGAATCTTGAAGCATGCGGTTCTGAAACTAGAAATCTTCTAGAAGAGCTTGAATCCAAAGTAAAATCATTAACTGAAAAATTAAATAATGAAGAAATTTAATTTGGAAACTGAAATAAGAAACATAAGACATGAACTTGAAGCAGAAAAATTAAAAGATATTAGTGAAATTCGTGAAAATCTTTTAAAGGAACATTTAAGAGAAATCAATAGATTGGCAAAATCACCTGACATCGGATTAGAAAACTTGCTCCGGGAAAAAGAAAAAGAAATTTCGAAACTTCTTGCTAATCGACAGATGTGGAAAGAAAAGGCGGCCGAAAAAATTGGCTGAGAAGTTTAATCAAATTAATCAAAAAAAAATAAATGAACTGAGAAATATGCTGTTGAAAAAAGAATCTGAAATCCGTCAACTGAAAGCGATCAGAGGTCGATCAAATAGTCCCACTCGACGTGATGTTAGAGCTTCTTCGGCGTTGGCATTAGAGAAAACGGACTTGAATTTCTCCTCATTTCCATCGAATGTGATATCTAGCTTACAGGATAATCTGGATAATTTGAGAAAAGAAAATAATCAATTAAGACATAAATTAATTGGTTTCGAATCAAACGATCGAAAGTCTAAAATTGAAAAAGAGTTAAGAAGCAATTCCAGAAGTAGGGAACGTTGAATATGCTTTAGATTTTGACTTTTTGCTTTCGCTTGCTTTTTTATACATTTATAACATTAAAGCTAAACTCAAATTTGTCATATTTTAAAACTTTTTATTGTTGTTTTGAAAACTTTTATATAATAAATATAAATAATACTAATTGTTGA
>OX_Smed_1.0.01416
ACTAACACATTAGAATTTATATTTGAAAATAAAATAGTTAAATAATATCTAGTTAAATATGATAAAGTTTAACTAGACAACTCCGTTTCGTATTCCATATCAAGATCCTTTAATTTTTTAGCATAAACCCTTTTAATGTCGTCAGTATTTTTGTCAAACGTGTTCTGCACTATTTTCTCAGATATTATCATATCTTGAACTTGACTAACTTCTTTTGAACTGGTAGAAACATGTTTACGAATAAAATTATTCAAAATAGCAAAATTTGATGCAATTCTTTCTTTTTCCTTGTCATACAGGGATGTCAGTTTAATGCAACATTCCTTTTTTATTTTCAATTTTTGATTTAAAAATTTGGATTTTAATCGACTTTTACGAACTGCTTCATTATTTTTATTTCTTTTATCTTGATATACCTGCTGAGATTTCTGATTATTTGAAACTTTATGATATTGACGTCTTTGATTATTTTCTTCGTCAAATAGAAACGAGTCACTCAATTGAGATTCAATTTCCGCTTAATTTAATTAATGTTTATTTATTTTGAGTAAAAAATAAACTACGAACATAATGGACAGTTGAAAAAATCTTCAAAATTATCATATGACATTAAAAATCTGATAAGAAACAATGAAATAAATATAGAATTTATAATATCAAGATAAATATAAAAACTTAATAATTCAATAATTATTGCAACTTTAGTTTTATGTTCAGTTATAAGCTTTGGAGAAAGTCGAGCTCCTGAATGCTTTTTACCGGCTGAGAAAGGAATGTGCCTTGCATACATTGAAAAATTCTTTTTCAATTCTGCTACTAATAAATGCGAACTATTCGTTTTTGGTGGTTGCCAAGGCAATAAGAACAATTTTAATTCTCAAAAAGATTGTGAAGAATTTTGTAAATAAAATTTTATAACAGCAAAAAAAAAAAAAAAAAAAAAAAAAAAAAAAAAAAAAATGCGA
>OX_Smed_1.0.01417
AAATATTTTTAATTAGAATGCCAACAGTGACAGTGCCTGAAAATCAAATAGTTAAAAAATTAGGTAACTTAAATGAAAAACAAGTTGATGATTTGTGCTGGTCTTATGGATTAGAATTGGATGAAGTGACTTCTCAATATGAAATTGTCAAAAAAGAACAAGGTGAAGAAAAGGCAAAAGACTGTAGTAAAGAACCGATTTATAAAATCGAAATTCCAGCTAACAGATATGATTTATTATGCCTTGAAGGTCTTACTCGTGCATTAATGATATTCGAAGGGAAAATGCCAATTCCTGTATATCGTCTTAATCCTAAATCAGAAAATATTGTACTGAATGTTGATGCATCTGTTGAAAATATACGGCCGTTTGTAGTGGGAGCAGTTCTACGAAATGTTACATTAGATGAAGATAGATATTTAAGTTTTATTCAGCTTCAAGATAAATTGCATCAAAATATTGGCAAAAAAAGGCACATTGTTTCAATTGGAACTCACGATTTAGATACCTTAGAAGGTCCATTTTTTATATACCGCAAAACATCCGGAAGATATAAATTTCATTCCTCTCAGTGAAATAAATCCTACTCTGCGAAAGATTTGATGACTCTCTACTCTAAAGAATCTCATTTAAAGCCATATCTGTCGATCATTCAACCATTCGAGAAATATCCAGTGATTTACGATAAAAACGGAGTCGTCTGCTCAATGCCTCCGATTATAAATGGCGAGCATTCGGCACCAATCTCCACAAAATCAACGTTTCTTTGGACACAATCGTCACGATGTTCAGCGAGTATTGCGAGGATCAATTCGCGATCGAACCGGTGGAAATCCATTATTCCAATGGGGAAATAAGGCGAACTCCCGAATTGGCAACCCGATTGGAAACGATCACAACTCAATATGTCAACAGCATTATCGGAACTTCGTTGGGAAATAATGAGATTGTGAAGCTGCTGGAGAAAATGTGCCTGAAAAGCGAACCGGTTAAAGAATCGAATGGATCGATATTGCAAGTGACAATTCCGCCAACTCGTCATGACATTATCCATCCGGTTGATGTTGCCGAGGATGTTGCCATCGCATTCGGATATGACAACCTACCAATGAGGAAGCATGTCATCACAGAAACTATCCAATCGGGAGAAACGAAATTGGAGTGGTTTACCGATGAAATTCGAGTTCTCTTATCTCAGCAAAGCTTTACCGAGGCTTTATCATTCGTTTTGTGTTCCAGGGACGACGTATCGAAGCATATTGGAAAGGAAATTGAGCGAGTGCCAGCCGTACATATTTCGAACCCGAAAACGCCGGAATTTCAAGTGGCAAGGACGACTTTGGTGCCGTGCTTGCTACACACAATCTCAGCCAATCAGCATCTTCGGTTGCCGTTGAAGGTGTTTGAGGTGCAAGATGTCGTGCTGCTCGATTCCAATAAAGATGTGAAAGCTGGAAATGTGCGACGGGCTTGCGCAGTTTATTACGGATTATTACCGGAATTCGATTTGATCTACAATGCCATGACAACGGTAATGAACGCGTTCGGATATCGCTACAAGGACGAGTCGAACGCAACAAAGTTGTCTTATGAGTTGTTTGAGGTGGAAGATTCGATGTTCCTTTCTGGCCGCTCGTATCGGGTTGTCATAGCAACCGATAGGGAGGTCGGTAGGGTCGGCATCCTCAAACCGGACATCCTCAAGAATTTCAACATCAAGAAGGGAATGGCTTCTCTATTTGAGATCGATATCGAGCCGTTCCTTTGAGGTCGGTCTCGATCCCCAATATAATTGGACTTGTTGTTTTAATATTGCGAGCTT
>OX_Smed_1.0.01432
AGAAGTTTTCCTAATGAAGTGTCCTAGTCTGTTTTTGTGTGCATTATTTTTATGTATTTTTGTCTATGATATAACTACTGATAGCGTTACGACATTCAAACAAGTAGATGAAGATGGGTGTAAAAATAGCAATAAGATATGTGGAGAACAAAAAACCTGTTGTATGACTAAAATTGGTAAACCCAAATGTTGTCAATATACTAATGCAGTCTGCTGTGAGGATATGTCACATTGTTGTCCTGAAGGCACGACATGTGATACAAAAAATAAACGATGTATTCATCAATCTAAAGAACCAATGGAGTGGACTGTATCGGACGACAAGATTCATGCAATAAAAGCAATTCCAAAATATACAGTGGAGAGATCACCATTGAGAGAATGGTATGAGAGTATTGGATTGAAAAATGTTTGCCCAGATGGAGGTAAATGTACAGGCTATCTGACTTGTTGCTTATTGACAAATGGGCACTATGGATGTTGTCCATACAGTTTTGGAGTTTGTTGTCCCGACAAACGAACATGTTGCCCAAATGGGCGAAAATGCATTCCTGGATCTTGCATTTAATTTGAACTATATTAACGATTATTTCTTGATCAAATTGACTTCATGAAATGTGATTAATATGATTTTTTATGTTAAGCGTATATTACATAATCTAGTACAGTGAAAAAAAAAAAAAAAAAATGCTCAGAACCCTATCAATTCTTTTTCGTTTTCACGGAACCTCTTCGGAATTTTTTATAGCTAGATGAGTATTATCCACTTATATTATAATCCTCCTTTTTGACATATTTGTCGATCAAAAAGGTGTATTTATTTTTAGGAATTTTAAAAGAAAAAATTTCATATTAATGAACTTTCATAGTAATTTATTTGAAAAAACTGCCACAATGAAAATAAAATAAAGTTCTACAGTAAATTGTTTTTATTTAAGTAAAACTAGCAAAGAAATGTTTTGTTAAAATTAAATATATAAGTATTTAAAAAAAAAATATTAATCCAAAAAACATTTAATTCAAAAAAAACATTAATTTATGTATCAATGGGAAGAATGAGCTTGCATTGACTTGCATAAATCTTCAATATTTGGTGGAAGATTTGTTAACGATAATCTTACAATCGATGTCAAATTTAATCTATTCCGTTGTTTGGTCTTGGTTAAAGTGACTGTTGAAAATCCGCTCTCACATAAATAAGTGGAAGAAATGGGAGAATAGTTTGAATTACTTTGTCACTTAAAACCCTGTTCTCGCGATCGATTTGGATCCAAAACTTAGTAAGTGATGAATTTTCGTTTACATTTTTCAAAGTGACGTCTGATGAGATCAACTAATAAATCTTTTTTTTAACTATAGATGGGACATTTCTTGTATTTGT
>OX_Smed_1.0.01434
ATAATTCTTTTGTGATATTTAATCATAACTTATTTGAAATTATTTTATTTAATTTATACTTAAATTGTTATTAAATAAATGGATGATAAATTAAAAGTTGAAATAAGTAAATATGATCCGCCAGAAAAAGATAAAAGAACAGATGCATTTATATCATTATATTATGTAGTAATATTATTATTAATTGGTGTTCCTATGTGGTATTTAACGACTACAACATATCGTGCATCTTTGCCAACTTCAGACATTTATAAATTTTCTAATTCTGAAATATCCATTGTCCTTAAAATAAATTTAATTAATTTCGATGGTAACGTTGATATGGATGACCTATTCACTTTGCAAGATAAATTACTTAAAGAATTACAAAACAATAAAAAAGGGAAAAATGTTAAATTTGATTTTACTGGTTATGTTCGTCAAGCAACAAATGATGAAATGAAAATTTATCAGCTAGCTAAAAAATTATCAGATTTAGATCAAATAACAACGAAATTACCGCCAAATGATATTTATGCTTTACTCATTCCAAGCAAATCCTCTTTACTTTCTGTTTATAGAAAAGGTGTAATAAGAAGTAAATCTGATCGAAATGTTATAGTGCTGCCTTTTGAGTCATTGAATTTAACACAAGATCTTATTTTGAGAATTTTAACCGGATTATTAGCCAGAAATGACGATTTGAACGTTGTTTATGAGGCAGCTCAACACGTTACAGAAAAAGAAAGTCTAAATGAAATTCCAAAACGGATTCGGTCGATTCTAACGAGAATTAGAACTGCTGCAAAGTATGAATGGACATTTTCCCTGATTGTTCCTCGCCCGAAAGCTGACTCTGTAAAAGAATGGAACTTTCCCCGCTTAGAGCATTTGTTTTTGGAACCGCTGATAAGGAAACTTGCTCCATTCGTTAGGATTAAAGTCAGCTCACAGATAATCTACGGAGTGGTTTTAGAACGAATTTGGTCGCCTAGATTTCGTAGTGAGGGTCGTCGAGTGTATTCTCGTGAAGATCTCACGCATGTTGTTAATGGGATTGAAACATATCTCGGTTCGAGTAATGGATTGAATTTTGTTGGATACATTGCTTCGTCGAGTGAGAAAGAGTCTGGATTGCATTTAGATGGACAGACTAGTGACATAGATGCATTCACGGTTCCCCGGTGGGGCGGCGTGGTGTTAATGAACAATGTTACGTTGCCAATAGAGGATGACTCTCTAATGGGAATATTTGTGCCACAAATCACCAGTTTAATGGGAATATCGCGCTCAGCTATAAACTCAATCCTTCCATTTGAGGAATTCGATGTACCAGGAATTCCAGTTTGGCAGATTGACAATTGGCTTCGTCACAGAACCGTTGAGAATCTTGCTATCACTAGAGTCACCCTGGATTCAATATTGATACTGTTGGATAAAGTTGTCAATATGGTCATTCGAGATGATGTTGCTGCTCATATTCGTTCGGCAGTTGATTTGTCACTCAATTCTCTAGCGGCTCTGAAATCTACATCCGACAATTCGTTGCAAGTCGCTTTTCTTTCATCAAAGCAAGCTCTCGAAGCAGCAGAAACGGCATTTTTTCATCCTTCACTCTTAGAGCTGCTTTATTTTCAAGATGATCAGAAAATAGGCATCTACATCCCTCTCTTTGTCCCTATCCTGCTGCCTGTGCTCCTAACTGCTATGAAAGCCAAGCCGTTTTTATTGTCTTTAATAAAAAGAAAGATTGATTGATTTTTTTTTAATTTAGTTTTTTGTTAAATATATTTTGTTTGTTATTCAAAAAAAAAAAAAAAAAATG
>OX_Smed_1.0.01446
GGTAGATTTACTAACAAATAGTTTCTAATTGAATATTAAATTTTAGCTTTTTAGAATCAATAAAATTTGAAATGAGGCCTAATCCTAATTATTTTCATTTGCGCAGTAGCACAACTATGACTTTAAATGAAAGATTCAGTAGACTTAATCAGAAGAAGCCTCAAACATTTACCCCCTCAATTAAACGAGGTGGTATACAAAAACCGCGATCAACAAATATTAGGAATTTGCGTGGAAGACTTAACCAATTGAACACAAATAGAATTAATCCTAGTAACATTAACCCTCCAAATACTAGTTTTAGAGGTGCTTTCTCTGCACGAAGAGGTTTAAGACCTGGCTTGAGTCGAGGAGGCAGGCCTTGGTCGAACAATACAAATTCAAGTAGTTTAAATCAAACTTTCCGAGGTGGGTTCAGAGGACGCGGTGGTATGAATACTCGGGGTCGTGGCGGACAAAGAATGTTAAGTCCAAACAGGAAAACACCACAGCAAAAGAAAGAAGAATTAGACGCAGAACTAGATGAATACATGCATGCCGATTAAAAGTGTATTGCAAGTGAAAAAGCTTTGGTGTTTGTAAAATCGTTTTAATTACAATTGATCGACTTGCTGTTTTCCTTAGTTTTATGTCGAATAATTTGAACTAATCGGCAACTTTAGTGGATAATCCGTCAGATTGATTTGTGTTTGAAATTATTCGAAATTCCTAAGAAAATTTTATTATCAATTCCATTAAGTGTCGAGTATTTCACTTTTGTTTAGTATTTGTTTTTAACGAATTCAAAATTTCCGTTGCTATGGTTGTAAATTTATTGATTTAGTTTATTGATATAAAACCTGTTGGCATTATTAGTAATTTGTGCATTGTTAGCTGAAAGCAATTTGCAACGTGGTGGAAATTACTCATTTTGCACATCTGGAGCATTTTATACTAATTTTATCTGATTCTAATTGTTAATTTCGAGATTCAATTTCTTTACTGAATCAATAAATATTGTTAGTGGAAAAAAAAAAAAAAAAAAAAAAAAAAAAAAAAAAAAAGGGCGGCC
>OX_Smed_1.0.01449
GTAATTAGTTGTTTTACTTGTGACATGCCAAGAAAAAAATTCGTTCATGTACCATTTTTTCCCAAACCAAACTCTGATGTGCAAAAAGATGATCCATTTGAATCACAAAATATAGTCGATCCTAATGAACCAGAGCATTTTAAATACGGAATTTATTTCAACGATGGTTATGATTATATGCAACATTTAATAGATCGCGAGGATTTCAATAATAAGACTCTTGATCTAAAAGAAATTGTGAAAAGCAACAAAACTAAATCCAACGTTTTCCCATCTCATTCAGCGAATGAAGCAACTGTTCTTAAAGAATTTGAAGTGCAATATGATAATGTTGGCAATAATAGTTTAGAAAAGATTAAAGAAATACAGAATAATGAATTGGATGAAGATATTTTAAATGCACTTGACAGTGAAGCCGAATTATCAGAATTGGAAGACGATTTTATTAAATTAGCGGATATGAAAGAAATAACAAACAATGAAAGTGATGAAGAGATTTTAAATTCACTCGACGGCAAAGGCAAATTATCTGAATTAAACGAAGATTTTAGTAAATTAGCTAATGGTGTTTCTTCAAAACCAGTAATAAAGGGGGATAGAGGAATATTTAGTCAATTTTTCGGAAATGACATTGAAGATGATGAAGAAAATGACAATGATTCTACTAAAAACGGCTTTTATGACCTCAATAATGTTAAGATGGCCACCAATGATATTTCAGAAACTATAGATTTTCACAATACATATATGGATTTTCAAAATAAATTTAGATTACCCGAGACAGCCAGTTCTACGAAGTGTAGTTCAATGTCTAAAGCATTTCTGAATGCTTTCGAACGAGATCAGAATTATGGAAAAGCAAAGCTTGATACCAAAATTGATCCAAATGATGCTTTTTATCGAAATTTAGATAGGAATGAGACTGAATATGACGGAGCTGAAATCGATAAAGCTGTGGATAAATGGAGTTATAAGGAACCCCGCGTGTCTACAAATGCCATGGTTACCAATGATAAGGATAGCAAACATCAACCGAAATTGATCCAGATTAAAAAGCCAGAAAAACGAGTGCACGAATCAATGAATTCCACTGATAATTCTGAGTCGGGAGATGAGATATCGGATTTGACAATAACTAACGTGGCGCAGTTCCACGTGCCGAGGCAGCCGAATGAGACTGCTGAGGAGAGGCGCAACAGGAAGAGCATACTAAAAGGTGCGAAACGCGCTCGGAGGGTGGAGAAGAAAGTTACAAAGCTCACTTATAAGTCAATGAAATGATGATACTTTTACTGATTTGTTTTGTCGAATAAATTTTATTCCCTTTTTACAAAAAAANTAATATTATATTTAACATTTAAAATACATGAAACATACAAAAGATATCGTTAAAATTTAATCAACTGCTGGATAAGATTCTGCACGGAGATTTTGAAAGTCATCAATAAGTTGACCACTTGATAGACCTCTATGAAGATTGCTATCGTCAGAATCAGATGGACACTTTTGAGAGAGAAGGTTTTCTAAAATTGGATCTGATTGCAGATTTGATTTAGATCCCAAATCTGAAATCAGACTATCCAGTTTATCTTTCAAACTAGTAATTTCAATTTTAATCTCTGCTAAAGATTTGTAAAGCTTTTCAGTTTCACCATTCTCTTTAGGAATGTCACCTTGATTATTTTCTGAACCTGGCACTTTAAGATAAGCATTAGAACTTCCACATGGTGTGTTTAGCAATTTATGTCTGAATATGTATATTAAAACTAGGGATAGATGGATTAAAAAGATGATGATAATGATAGCGATGATGACATCAACCTTTTTGTTAATTGCACTTTGATCTGGTATCAATTTGGACCAATCTTTGAACCGATCGTCTATTGATGAATTAAGACCCACCCGCAAAGTTTTAAACGCATTCTTCATTTCTTCAATACTNNTNTTCANAANNNTTTTATTATCGTTCAAAATACGAGACAAAATCAAAACCGCATAATCAGACGGTGGGCACTGTTTGCATGATTCCAATACTTTCTTACATTCTTCATCTCCTTTCTTAATGCAGATATCGGTAAAACTGCTACATGATGAGTCAGATAATCGAAATGGATACTCACTAACACAGTAAGACACTGGTTGCTCTTCATAAGTTTTATTATCGTTCAAAATACGAGACAAAATCAAAACCGCATAATCAGACGGTGGGCACTGTTTGCATGATTCCAATACTTTCTTACATTCTTCATCTCCTTTCTTAATGCAGATATCGGTAAAACTGCTACATGATGAGTCAGATAATCGAAATGGATACTCACTAACACAGTAAGACACTGGTTNCTCTTCATAAGCTGGTTTAATTAACAAAGNAAATAAAACGAAATATAATTTAAATAATATCATGAATAAAGGTTATGGATGTATTTTAATACTTTATTCAAACACTTTACAGACTCTTTTATNAGTTTCTNAAAATTCGA
>OX_Smed_1.0.01451
TTTTACAAATCATACGCATATTTAAATATTTAAATATTTAATTTTGATATTATATAATTATTTCATTTAATTTATTAAATTTTATTTTAGGTTAAAAAAAGACGTAGTGTTAAAAAGGCGTCTAAAAGTAATTTTCTAATTATTATAAATTACTATTCCATTTTAGTTATAGTATCAAATACTAATACAATAAAACGCACATGTTCTCTCTGCGATATAAGTTGTGATGAGCCTTATCTAGGTGAATTACTGACCGAATCTAATTTTTCGATTCATGAAAATTGCTTATTTTTCAGTCCAGTTTTACACCAGCAACTTGATCCATCTGTGAAAAGAAAAGGCTTCATTCTTGGATTTAGAATTTCGGATATAGAAAAAGAAATCAAAAGAATAAGTCGTTTAAAATGTTTTGTGTGCAAAAAAAGGAAGGCTGGGATTGGATGTTGCAATGAAATATGTAAGCGTTCATATCACTTAGTATGTGGTCTGCAATCTAATGCAATGGGAATATTCACTGATTCGTTCACTTTCTACTGCAAAGAACACGCTATACGACAGGACTTACGGAAGCAAATCGAAAGCTGTGGCAATATTGTACCAGAATGCGCCGCCTGCCTCGATTCGATGGCAGCAACTGAGAACGAGGTGCTTGCGTCAGTACCGGATAATGAATGGGATCTATTTATGCGTAATGTAGCCACCCGTAGTGTTATGCACGCAGGATGCTGTACGCGCGCATGGTTGCACAGGACATGCATGGCCAAACACTGCCTGGCGTCTGGCCTGCATCACGTCAAATGCCCGAATTGTGGTAATAAGTCCGTTTACATCGACACCGCTCTCAAATATGGTTTGTGGATTCCAGATAGGGATGCCGCATGGGAAATGGAGCCCGGTGCATTCCAGGAGATGTACGAGGATGCAGCGCCGCTGAATCATGATGAAGCTATTACAATTTCATCTGATAGTGATACAGGGTTTCCGATGTCGTCTGATGGTAATCCGGTCCTTCCAGTGACACATATCCAGGGTGATAAAGGCTCTCATCTTATATCTGATGGTGATGCAGCCCTTCCGGTATTGTCAGGGGGTAACGCGGTTCTTCTAGTCACGCTTGATGGTGATTCAGACGTTCCTATTTCACCTGATGCTACTGGTCGTGATGCAGCTGTTTCGATTACATCTGGGAACGCTGCTGCTATTCCAGTATCAACACCAGCTGTCAATGATGAAAATAAACAACCAGTTACAACATCATCACCCAGTAGATCCTTTCCAGTTGGGAAAATGCAGTCGGATATCCGGAAATTCTTTGCTTCATCTCAGCCGATCACTTCATGTACTAATTTACAGAAATCGAACGTTTCGTCTAAATCGACAAGAAAACGAGCATTGACATCAAATTCTGGCGCAAGTCCAGTCTCCATCAAGCGACGGCGGGTAAGTTCTAAAAAAGCCAAGAAACCGATGAAAACCATACCACTTGTTAATGGTATTTGCTCAAAATGTTCACGCTCTTTAGTTTGCTACAGCGTCAACAACAGTGACAATGCCAAATTGGTTCTTTCGTCAAAGAATAATGTCAAGGTTGGGCACAATTGCTGCTATTGATTGATATTTTCGTCTAGGAACCTATCAAGCTATCGCCTGAAAATAATTATATTTGCATTTATTGTGAACTGCTGTGAAGGCATTTGTTGTAATTTAATTAAATTTTCAGATTTTATTGTTCA
>OX_Smed_1.0.01457
GATAATGTCGTCATCCTGTTAGAATTTAGCTGCTAAATTCAACACGAAGTTCCATCTTTAGTTCATTGAATGCCTAGACTGTTAAACTGAAATGGAAACGATCACTAAAGATGCTGATTCGAGATCCAATTTCTCTGTGTCTGTGAAATCCCCAGTGATCACTGTTGAACGAAAAGAGAAAGAAAAGCTTCCTAATACTAATTCTCGCCAAAAGCAATTTCAATACGGAGGTCTTCATTTGGTCTTTGGAGTAATTTTGGTACTAAGTAGCCTTGTTAATCTGGCTTTAGTTTATGTCTTTTTTTCTTTTTATTATTTGATTTATCTTTTAATGGTTGCTGGGACATTAATGGTTATTAGTGGGTCTTTGTCAATTTTAGCAAATAAATTGAAAAATATGTCAATTCTGATGGTTTCATTCAGAATTAATGTTTTGGTCTTGATTGTTCTGGTTGTGGAAATTGTTTTTACGTTTATAAATATTCGCGATTACTCCATGAACCGTTCAGAAGAGATAACAGTGGAATTGTTCAAGTCCATTTTGGAAATAATTATGTTTGTGACAGTTCTCATGGATTCGGTAGTGAAGTCTGGAGAGTTGTGTTACACGAAAATGTCAAAACAATAAAATTCTCTTAAATATTTATTTAATATTTTATAATAAAATTTTATTTTAAAAAAAAAAAAAAAAAATGCGA
>OX_Smed_1.0.01466
AGCTAATTGTATTTACTCTATTGCCGTCGCATTTATTATTTGTTTTTAAGAAATTCATAGGACATTATTAAATTGACAATGGCTTTCAGTGACAAAGATGATATGGAACTAAGAATGAAAGCTCGCAAAGAACTTTCAACTGCTAAAGATCCTCTGACAAAATTAAGATTACAATGCTTATGCAATGGAGCCAGTGGAATCAAAGGATTATCACGACGATTTCGCATAATGAATGATGATAATGATAGGTTTTTATCTCAGACAGAATTTAAAAATGGTATCAAAGGATTTGGACTACTGTTAACTGATTCAGAAATCGAAGATTTATTCAAGTTAATGGATCGAGATGGAAGTAACACAATTTGTATGACTGAATTTCTGCGTGCTTTAAGACCACCGTTGTCGGATAACCGATTGAAATTGATCAAAAAGGCCTTTACTTTGATGGATAAAACTGGAGATGGAGTGATAACAATCGAAGACCTAAAGCATGTATATAATGCAACGAAGCATCCAAAATGTCAAAATGGTGAATGGTCTGAAACTCGGGTTTTTCAGGAATTTCTCAAAAGTTTTGAGGCGCCGAATGATGCCGACGGAATAGTTACGTGGGATGAATTTCTGGATTATTATTCCTCAATCAGCAATTCCATAGATAATGAAGGCTATTTTGATCTGATGATGCGCAATTCGTTCAAAATGTGAGATGATGCAATAAGGATTTTTGATATCCATTTAGTTATATTTTTCTAATTTTACTAGTCTTTGGTAGATGGTTTTATTTAATCTATTGAGCTTATATTAAGTTTTTTTATTTCAATTAAATTTTATAATATTGTAACATATTTCAATTTAGAATATTAATATTCCAAATAAAAACAAATGCCCCATGTGCAGCAAGGCATTTGGAAACGGAAGATCATTCCAATTTCATATTAAAACAGTCCACAGAAAAGAAGATCTTAAAAACTTTTATGAATTTTGGAGCGCCGAGGAAAAAGTTAGCATGGCTGACTTTGAGGCGAATTGGTTCAATTCAATGGGCATGAAACCGAGTGGGGAATTCTTGCAAACAAAGTTTGCACGCGGAATCTCCTCAATAAACAGGATCAGGAGAAATGATCCTAAATATAAAGCCTCATTGAGGGAGGCATTGAACGGAATCACTGCCAAAGTAACCTCGATAAAGAATGATTTTGAGTGTGCCATATGTGGTCACCGGTGTCGGAATCAGATAGCTTATTCCAGACACCAAATGAGGGACCACAGAGATGATATTGTCTCATTCAATGAGTCAATATCCCAATCTCAAAAACCTGTGGACAAAAATTTTAGTTGCAGCTTCTGTGAGCTCAGCTTTATAAATGCATCCCGCCTGACAATTCATATAATTTCGCAGCACGTTGAGGATAACTACTCAGAACTCAAGAACCGAAACTCAGGTTACAAATTCTGGAAACCTAGCGAGAAAAAACAGTTGGCAAAGCACGAAGCCAAATATTTCAATCAGAAAGGGTTTCTGCCGGGCAAGGCACAGCTCTCGCAATTATCTGGGATTCCGGCCTCTACAATCAATCAGATGAGGCGCCTTGATAAGACTTATCAGGAAATGTTGGATAGCTTCATCTCAAATAAGCAGCTGTTCAGATGGNTGAAGGACNCCAAGGGACCGTTTAAGTGCTCTATTTGCGATGTTGCCGACATGTTGCAAGTCATCACGGAGCTGTG
>OX_Smed_1.0.01475
AAGTTTGTTTAAAATTTGTCTTTTTATAATTTATTTAGTGTTGGCTCAAATTATTAAAATGATTGATTTGTTTACTATTTTTTCTAAAGGTGGATTAGTTTTGGTATGGTATATTCAAAATGGTGCTGACAATGTTACAAAGTCAGTTAATTCTTTAATTAAATCAATTGTTTTACAAGATAAAATTAGTAAAAATCCATATAATCATGAATTAGTGTCATTACAGTATTATATGGATAATCAATTTGATCTAGTATATGTAGTGGCATATCAAAGTGTTTTAGAGTTGAGTTATACTGATAAATTTTTAACTGCTATAGCTTTGGAGTTTAGAGATAAATACAAAAATGTGCTGGAATCTCAAAATTTTCTTTGGGATTTTTCTGATTTCATTTCAGTAGTTGATTCTACATTTTTAACAGTAAAAAACAATTTTATGTCTAAGCCAAAAAAGGAAATGATATCTTTTCAAGAATCATATAAAGCGGCTAAAACTTTAAAATCCATGACAAATGAAAACATCAAACATTCCAAAATTGAAAAGTCTAAAATAACCAAGAAAAAAGTGGAAATTAATGAGAGCATTGTTGTCAATGAAATTGTGGAAGTTAAAAATGACAAGAGTTTGAATAAAGCTGATGAAGAATCACTTGAAAGCAAATTAGCTAAAATTGCTAAAACAAGAGGGAAAAAAATGAAGAATGGAATTTCCAAGAAAAAGCCTAGTCCAACAGATTCCCCTATTATTGAAACTATTTCAAAAAAGGTCAAAGGAAAAGAAAATAGAAAATGGACTAATGAAGCGACTGGTATTGAAGCTGACGCTTTGAATTACAGTAAAAAACTAGAATTAAACGGCAATAAAGAAGAACAATTATCTTTACAAGAAAAGCTTACTGTTGAAGATTTAGAAGAACTTAATAAATTAAAAGGCCGATTAGAAGGTCAATTGGCTGATATTGAAGCTGAATCTGATTTTGATAGCAGTGAAGAGGGTGAAGAAGATTATCAAAAAGAGATTAAAACGGAATCAAAGCCTCAAAAAAAGTCCAATGGCATGTTCAGTATGCTGAAATCATGGGTTGGAGTGCATGGGGGGGTGTTAACTGAAGAACAAATGTGCCCGGTATTGGAAAATTTGAAAACCCATTTAATAACCAAAAATGTTGCCAGCGAAGTCGCACTTGAATTATGCAATGGAGTTGCTAAGAAACTGGTTGGTAAAGAATTAGGAGTTCTTGAAAGAGTTTCAACAAAACTTCGAGAAAGTTTGGAGGACTCGTGTCGAAAGTTATTGAATTGTGGCAGACGAATTGATGTGCTGCGAGATGTTATTGAAGCGAAACGACAAGGCAGGCCGTATGTCATTTCTTTCTGTGGTGTCAATGGTGTTGGGAAATCAACTAATCTGGCAAAAATAAGTTTCTGGCTAATTGAGCAAGGATTCCGAGTAATGATTGCTGCTTGTGATACTTTCAGGTCGGGAGCTGTTGAACAGCTGCGTGTGCATGTTCAAAAATTGAATTATATTCACCCACCGGAACAGCACCACGGACTACCAATGGTTCAATTATATGAGAAAGGGTATGGCAAAGATGCCGCAGCCGTTGCGACATATGCTATCTCACTGGCTAAAGAAAAACATTTCGATGTGGTAATGATAGACACTTCGGGTCGGATGCAGGATAATGAACCATTGATGCGATCTCTGGCCAAGCTGATCAATGTTAATCAACCCGATCTCGTTTTATTCGTTGGTGAAGCTCTTGTTGGACATGAAGCTGTAGATCAGTTGGTCAAGTTTAATAAGGCCCTTCAGGATTATAGTGGCTCCGACCATCCACGAACCATTAATGGAATTGTTTTGACTAAATTTGATACAATAGATGATAAAGTCGGCGCAGCGATATCTATGACCTATATTCTTGGCCAGCCAATCATGTTTGTCGGTACTGGGCAAACCTATGCTGATTTGCGGCAATTGTCACCGGAGGCTGTGGTCAAATCTTTAATGAAATAGTTTCTGTCACTACATGACGTGTCTACCGATTTCTTTACTGTTCAGACCTTATTTACTGGCCATGTGTGATATTTTAATAAATGATTTCGAGTCTTATTAGTATTTTACTTTTTTTTCTGTGTACAGTTTTTGGTAACATTAAAAAATTTGAAAAAATGTCTTTGAAACAATCTCATGTAACTTTTAAAGTGTAAAACTTAATTTAGATTAAATTGATTCATTTTTTATCTAAATTATAATTTCAAGTCTTGGA
>OX_Smed_1.0.01481
CACAATTATATATATGCAAAATTTTTTCAATCAAAACATATGTTATGTGATTTGATAATATTTTCAGTTATAAAATATTAGTAAATTTTAGATAAAACATGCTTATCATAAATTTTATATATTTAACATGGTTGATTCAAATTTCTGAATCAGCAATAGATTCCAGAATTTCTATTCATGTTTATTTGGTTTCGGAGAACGGAAAAAATACAATTATTCCGATGAAACTAAATGATATTGTTTATAATTTGAAAGCAAAAATTCAGAAAATTGAAGGAATTCCTACAAATAATCAGATTTTAATTTTTAATGGAACGGAATTAATTGACAGTCGTATTTTATCGGATTATAAAATTGTAAATCATTCTATAATCAAAGTTAAAGTAAAATCCAAATAAAAATGATATCAAAATTTATAATATTTTAAAAGAATATTTTAATTAAATTTACATTTAAATTTATTGCACTGATTTGGGTTTTTGCAAGTACTTTCGAAAAATTACTTTGACAAATTTTTTTTACCTTCAACTTTGTTTTATTTTATTTTAATCATAAATTTTGTTAGAATCTTTTGGCTTCAATTTTAAAAAATATGATTTGGAAAATTTTTTTAACTTTAAATTATTTTGTAAAATTTGCTGACAATTACGAAAAAAAGTTAAAGTCGTTTATTTAATAAATTTTGATA
>OX_Smed_1.0.01484
AATACAAAATTAATCTATAGTTAGTAAATTTATTAATTTTGATTTAATTTATTTATTTGTTTTAATGAAATATATTTTGTTTTGATATAGATTTGAAAATCAGAAAAATGGTTTTTTTACGAAAATTTTTGAAATATGAAATTCATTGTCTTCGAATTGCTTTGATCTCTAGTTTAATTGGACTGATATTCATGACAACCGCAACTTTTACTCCTGCTTGGACTCAGTTGAGATATTTTCTGAAAGACAAATCCAACGAATCTTTGACAACAAGTTATCACGAACATTACGGAATTTGGTGGTACTGCATAACCAGTATGCCGTTTCTCGGAAATAAGAAAATTGGAAGAGTGAAGGAATTCTGTACTAAAAGTGATCTTCTTCTTACTGGAGATGAATATTCTAAGAAATATGAAGAAGTTGCTAAAAGTAAAGGTCGCAAAAAAAAAGATAAATCCCAAGGTTATTTTACATCAAGAGCTGTGTTTGCGGTTATATCAATCTTCATGATGATTTTGACTTTAATATTCAATGCTTACAGCGTTAAAAGACCGAGATACACCCTGAAACGTCTAACCGCAGCTCTTTACTTAATGACGGCAATATCGTCTTTCATGTCCATAGATATGTTCCTGGAGGTAATGGAATTTCACGAAAATCGTCTGAAACTTGTTGGAGCTCAAAGGTTAACAATCATGTATGGATACAGTTTCACATTTAATTGTCTCTCCTTTATCATATACATCATCGGATGTCTCATTTTGCTTGCCTTTTGTCCGAAAATAAAATTGAAAGAGGGTGGAAATCGAGTAGAAGAGATCAAAGCAGCTGATGCGGATGCTCCTATAGTTTTGTGTTAAAATTTCTGAAATTAATATTAATTTATCCTGGGATTCATTTTGATGATTTTATTTTGACATATTGTGTGTTTCTATGTAAATGTTATACTGATATTATAAATATATATTAAATAAATGAAAAAAAAAAAAAAAAAATGCGA
>OX_Smed_1.0.01497
TTATAAATTTATTCTTTCGAAAAAAAATATTTATTATTATTTCTTAGTTTGACAATTATTTATTTAGAAATGTCCAAATATGATTCTTATGATTACATGTTTAAAATCGTTGTCGTTGGTGAGTCTGGAGTGGGTAAAACTAATTTAATATCCCGATTTACCAAAAACCAATTCACATCAGATACAGCGTCAACTATTGGAGTTGAATTCACATCAAAAATTGTTGAAGTTGAAGGAAAATTAATCAAAGCTCAATTATGGGATACAGCGGGACAAGAACGATATCAGGCCGTTGCAACTGCATATTATCGAAACGGAATTGGAGGTTTGTTAGTTTTCGATCTAGCTAAACGAAGCTCGTTTGTTAACCTTAATCGGTGGTTAAAAAATATGCAGGACTATATGCCAAAAGCGAAAGTCATTTTAATTGGAAATAAAACAGATCTCTCTAATAAACGTGAAGTGAGTTCAGAGGAAGCCAAATTGTATGCAGATGAAAATGGAATGAAATATGTCGAGACGTCTGCTTACAACTCTGAAAACGTTGAGCAAGCATTTATAGAATTGGTTAACGAAGTTTATAAGCTCCATTCCTCATCTATTGGAACGTTCAACAAAGCAAATAATACCGTTAAATTGGACACGGTTTCTTTGAACAATAAAAATTCAAGCTTTACAGATAAAATATCAAATTGTTGCTCCAAATAATTTATGCAGATTCTATGATAAATTATTATTATTATTATTTTCTAAGAAAATTAATAAACATTTATAAATAATTTAACTACAGTTTTGCTCAATATCCTCCTTTATGTATTTGAAATAGTGATTTTCATTGAAATATA
>OX_Smed_1.0.01501
ATTTGTGGAAAAATCAAATAAGTTATTAGAAAACCTTTAATTATAACCTTTTTAATTTAAAATTTAATTTATTTCAACTTATATATGTATAAATCAGGATTAGTGATTATTACTAAAGGCTTGACAGAAAAAAACTTAAACCAAATATACAATTATGCTAGAAAATGCATAAATAATCGATTGTATGTTAGTGTTAAAGGATTCTCTCCATATAATGGGGATTGGAAATTAAGTATTAAAAATTGTTATAATATTGCTAGCAAGGTATGTCCGAATTTAGATGTTAGACTACTATTACCGAATTCAGAAAAAACTTTAAATGATGCAGACATTTCAGTTGTGTTATGTGATGATGTTAGCATTGAATATGAACGTCTTAAGGATTTTATTACTCATATATCCGTTAAATTGCCAGAGATTTTACTTAAATTCGATGGTGTTGGAGAAACGAAATTCGAAACAGCGCTTGGTTATGAATCTCGATTTCGTAATGTCTGTCTCGGAGGAACTTTTGATAGATTGCACAATGGACATAAAATATTGCTTAGTATATCTGCATTAATGGCTCAAGAGAAACTTTTTTGTGGAGTCTCAGGGGAAGATTTAATAAATCAGAAATTTCTTTACGAACTAATAGAACCGTTACCAACAAGAATTGACAATTGTTTGTCATTTTTAAAGGATATAAAACCAAATATTAAGTACACAGTCGAGTGTATCAATCAAGCCTTTGGTCCTACTGTAGACAATCCGGATTTTGACTGCATTGTGGGAAGTGTCGAAACTGAATCGGGATGTCAAAAAATAAATGCTGCAAGAGTGAAAAAAGGATTTTCGCCACTAAATATTGAACTAATAGAACTACTTGAAGAGCAATTTGATTTGCAAGAAATTTCGGATGAAAAAAAAATCAGTTCTAGTAAAAATAGAGTGAAATTGCTTGGAGAAATGTTGAGATCTTCTAATAGTATATGTCAGCCCGGTAAGCCGTATATCATTGGATTGACTGGGGGTATTGCCAGTGGCAAATCTTCGATTGCAGAGCAATTAAAATCGTTTGGAGCCGAAATAATTGATTGTGATAAATTGGGCCATGAAGCATACATTCCAGGTTCTGATTGTTTCAATAAGCTCGTTTCTGTTTTTGGAAATGCTATCGTAAACAAAGAAACTGGCCTGATTAACCGGGCCCAACTTGGTGCAATTGTGTTTAACAATCCATTAGAAATGAAAAAATTAACTGATGTTGTTTGGCCCGCTATAGCGGACTTAGCTAAAATGCGTATTGAATCAATTAATGATTCAATGAAACAGAAGGGAAAGGACAAACAAATTGTGATTATCGATGCAGCTGTTTTGCTTGATGCTGGATGGGAAAGTTTTTGTAATGAAGTTTGGGTTTCATTTGTTCCAAGAAATGAAGCAATCCAGCGCATAAAGAACAGAAATAAATTAAGCGAGGAACAAGCAACATCCAGAATTAATAGTCAGAAAAGTAGCAAATTTTATGTTGATGCTGCTAATGTTGTCTTTTGTACTCTATGGTCATACGAGTTTACTCACAGCCAATTACAGAAAGCTTGGGATAGTCTAATTGATAGAATCAAGGAAAAGTCATAACTGGCATTTATTTGATATGTGCTCATTGATTTTTATAATAAAATTTTACTTTCTGGTTTAAAAAAAAAAAAAAAA
>OX_Smed_1.0.01524
AATAATCTATTATTATAAACACCATGAAAAATCTGAATTCAATTTATTTAGTAGATCCAAATAAAGGCGAAAATATATAATAAAACAGAAAAAACAACCCAGCCATTCCAAGAACGATATAACACATAATTTTTCTATTTGATTTCTGATTTTTAGAAATTCCAAATACTCGATTCAAAGTCGTGCCCATAAATCCTTGAGTCGACGAGAATTCCGATTGTAATCCATCGATAAAGGAATTTTGATGCTTGACTTCTGAATGGATATCAGTAGCAAATGATCGAAGCATATTGATTTTAGTGGACAACCTTTCACTTTGTTCATCATTTTCTCGTTCTAATAATGATTGATTCATATTTCTAAAACTCTTTACATTTATTAAATTATGAAATAAACATCAAAAATAATTAAAAGTAACTTTGCTTTAAAATATAAAAATCAAATAACAATAATTTTGAATTAAATAGTTGGAAATTAAAATAAATTAGGCAGAATCTTTCAAATTTGTTTTTTAAAAAATGAAAATTAATTTAAAATTTTTACATGATTCAGAGTTTTTTAAAGAGAAAAAAAGCATCTTTTTATAAATAAAATTTATAAAATTTGACATTGCAAAAAACTTTAAATATTTAAAAGTTTAACACATCCAACACATTACTTATTC
>OX_Smed_1.0.01526
CCGTTAGACGGTCTTATCGAAATCTATATAAATCTTATATGTTATTTATGGTGGATAAAAACTCAAATGACCAAAAATTCAATGAATATACTTTAGAAGATATTCAGGCTGCTAATGAATGTCGCAACGAAGCATTACTACATAAGGGTTTACCAATCATTTTGATAAGTTCTTCAATAACGGCTATTGGTGAATATTTTGGTAAAATAAAATTTGAATCAAAGTTCAAAAAGATATTTGCATATTCTACTTGTGGCCTTTTTGGTTGTATTCTTGGAATAGTAATGTATAGAGAAGAATGTGTTAAGAAATTTATGAAACTTGAAAACAGCTTTATTAAACAGCAAATTCTTCAGAATAGTTCAAATAAAAACCCTTATTTTCAAAATATTTCTCCCAACTCTAAAGATATTAATAGTGAATCAACTGATCAACAGATTGAAGAATTCTCCTATGGAAAAATGCGTGGGATTTATCGGAATAACTTTAATTTAGAAAATAATGATTCTGGAAATAACGATTTGGGCGAGGAATATTCTGAAAATGATGATTTTAGAAATAACGATTGGGAAAATAGAGACTAGACAAATTTTCTAGCGATTTTTTAGAATAACTAAAAATATAACAATTTTAAGTGTTGTAAAAANNNAATTAAATTGAATTTCTATTTGAAA
>OX_Smed_1.0.01527
ACTAAACAAAATAGAATTTATTTTAATATACAATTTCAATTAATTTAAATTTCTCCATCATAAAACATGCCAGTGCCATCATTTGTAAATATTCATCAGCACCAGTTACTATTTGCTGTTCACATAATGTTAATCGTTCAAAAAATTCAGCTTTGATCGAATCTTTGATGTTACTTTGTAAAATATTCACTTGCAATTCAGCGATTAATCCTGTTATTGAATACTTAGATGACAAAATGATGTTGTTATTAAGCTTAATTTGGTCAAACGAATTGCTACGAACAGCTTCCATATATTGCTTGACATAAGATTGAGGAAAAATTTCAACAATTTCATTGAGTAAGTCTTCATTGATTGCATTTTTTCCCGCAGTCAACGATGCGCGTTGCAATAGAGTAATTGCTTGTCGGAGATCCCCTTCAGACATTTCTACTAACTTCGACAATACAGCTTGAGTTATATTGACGTTTTCTGCTGCACAAATAGTTAATAATCTAGAAATGGCAACATCTCGATCGAGAGACTTGAATCGGAATTTCGCACACCGAGAAGTGATGGGATCAATTATTTTAGATATATAATTACAGATAAGACAGAATCTTGTTGTTTTGCACTCGACTTCCATTGTTCTTCTTAATGCACTTTGAGCAGCCGTAGTCATAGAATCAGCTTCATCAAGAATAATCAATTTAAATGAAGGAATTATTTTTTCATCGTCACCATTTCTAAATTTTGCTGATACCGAATTCTGAGAAAACCTTTTTACTTTTTCACGAATAACTGATATTCCTCTTTCATCGGATGCATTTAACTCTAGGACTCTGTCCCGATACTTTAAGCCAAATAAATCTTTAGCAGCTGCTAAAATTGTTGATGTTTTCCCTGTACCAGGTGGACCGTAAAATAAAAAATTTGGAAAATCAGAACCACTGATACACTTTTTCAACATAGCCACAACTTCATCTTGGTGGGCAATATCATCCATAGTTTTCGGTCTATATTTTTCAATCCATGGTATATGCTCTTTTAAAATATTTCTCTCACTATTTACACTAATTGTAGTATCATCTGCTTTGGATTTAAAATTGAGCCACTTGTCCATTACAGTATTTAAACTATGAAATATTTACCAATAAATTTAAACAAAGTAACGACTTAAGTTTTAAC
>OX_Smed_1.0.01528
ATATAATTATTGCTAATAAATACTAGATCAAATATGTATTTTGTTTAAATATATACAGTTTTTGAATTATCTAATTACTAAGCGTGTTAAACAATGTCTAGAAATCTTGCAGTTCCCAAAGCAAATTTAACTCCTGAAGAGTTAGCTGCAAAAGAAAAAGAAGAGTTTGAAACTGGACCTTTATCTGTATTAACAAATGCTGTTCAAACTAATACTCAAGTTCTTATTAATTGCAGAAACAATAAAAAATTATTAGGTAGAGTTAAAGCATTTGATAGACATTTTAATATGGTTTTGGAAAATGTGAAAGAAATATGGACTGAAGAGCCAAGGCCAGGAAAAGGCAAAAAGAAATCTAAACCTGTAAGTAAGGACAGATATATCGGCAAATATTTTTTGAGAGGGGACTCTGTGATTTTGGTTTTAAGAAATCCACTGGCTACTATGTCTTCTGAAACAGCTTAATAAATTGTATGTTAATTAATATTTTGACTTCAGTGTCTGTAACATATGTTTGTAAAATAATTTTATTTTTGTTAATATCTTGTTATAGATAGTTTATCTAAATATATTAAATGTGTTAGAAAAAAAAAAAAAAAAAATGCGA
>OX_Smed_1.0.01544
AAATAAACACCTGACGTCTGACTAATTGATAATTCCAAAAACTCCAGGAAAATGAAACTCGTATTCATGCTTCTGTTTTCGTTGAATATTCTGATATTATCAAATCGATGGGCCGATGGAATGATGCAAGATTATTTAGATAGGAAATTATTTCTAGCATCTAAAAGATTAGCAGACAAAAAAGATCCAAGATTTTCAGATCAAGTTTGGCATTCTGGATATGGGAAAAGAAATTACTACAATCGGTTTGACGGTCAGGCTTGGTATTCTGGATACGGAAAACGGAATGATGCATTTGACGGTCAGGCGTGGTATTCCGGTTACGGCAGATGAACATTTCTTACTTTAACAACTAAAATATTGAGTCTTCAAAAAATATTGAGGATTTATAATTGAAATTTAATGATGAATACAATTTTGGTTAATAAACCTTGTCTAATAAAAAAAAT
>OX_Smed_1.0.01553
AAAAATATAAAACATTACTGTTAAATTGAATTGTTTATCAAAACAATTCATATTCCACTTACGAATTTTTATGAAAGCTTAGAATAGCATTAATGAGTAAATATTATTAAATTCTGTTTATTAATCTATATTGTTCAGCTGACAAATCGGAAGCAATAAAATATTTGCAAATCAGATTTCCATTATCATACGCTGGAAGTGAATACTGCTTAAATGTCCTGCCAGAAAACTCATCATTGGATCATAATGGCAATGATAAACTTCAAATAAATAATTATCCAAATGAATTTTGTCAAGCGGATATTGCAAATATATCTAATTTATCAATCAATGATGGACAGTCAAATAGCAATACAATTCCATCATTATCCTCAGTTCAGCGTGAAACTAAATCTCGCACTAATGCAGTTCAGGAAGTCAACAATTCATTTCAACCGCCAAATGCTCATTATCCATCCACGAGTAATATTTATCCGAATCTTCAAGTTTATCAAAACCAGTATTACCAAACTCAGTATCAACCAATGCCGAATGCTACTGGCAATCCAAAGGTTTTCACTGGAGTCAGCAATATTTTACAACACCAATATCCCAAGCGAAGAATTTCACATCGAAAAACTTACCGACAACGTCACAGCGGAAAAAGAAAACAAAATGACAGTGAATATTATTCCGACAATCCCAGCGATTACGAATCAGATCATAATTTAATGAAAATGAGATCTGGATTATATCATGATCGTGATTACTATGACAAAGATCGGGATTATTATTATTATAAAACGAAGGATGGACGTCGATATAAGCATTACAAATATTAATGGAATCCTTTTATTAATAGAAATAATCTGACTTTTATTATTATTTTATTTATTGATTTATATTCCAAATGATTCAATTGAATTTCAGCGTTTAGCATTGAATAAATTCACATTTATATCTAGA
>OX_Smed_1.0.01562
TAGATTTGCAATTTTCGGCGTTACAACTTTACTTTTTAGTAACATGGCTCCAAAACAACGAATGCGTCTTGCTAATGAAAAAGCATCGAAGAAAGTGTTAAATCGTGGTAATGTTCCCAAGTCATTAAGACCACAAGACGATAAATATCCAGTATCAACTTGGTTGTTAGGGTTATTTATCTTTGTTGTTTGTGGATCAGCGATTTTTGAAATTGTTCAACATATAAGACTTGGATTTTAATCATTACTTTTTAAAAATAAATGTGATAAATCGGACATTTTCTTATTAAATGATTTGCAATTAATCAATGGTTATTTCATTTGTCATTGAATGGTTTTCGTAATTTTATCTCTTGAATCTTGCTCATTATTATGCTTACGCGAATCTATATATATATATATATATATAACTATAAAAGAAACAATTTTGTGGTATTGAAATTTTTATAACAAAGTTAATGAATTGAAAGCAATAGTTATCATAACTTTTAAATTTCTTACTAAACAATAATTTCTAAATGACATTTTAGGTGGATTTTATGTTTATTTATGTGAAGTCTATAAATTCACGTGTTTTTATTTGTTTACATGCAAATTAAATCAATATGTTGTGAAAATCCTTACCTAGAGTAATTAACACTTGTTGATGTTGCTTATATTATTAGTAGTATGTTGTTTGACTTCTGAGCCTTGTAATTTGATTGCTGCTAACACTTAAGTATTTTAATGAATTTACTTGTGACAATGCGGTGAAATTAACTAACAAGTGCGATTGGGTAATTAAGTGACGTAATTGTATCTATGAAAGTGATCTTTTAAAATATTTCCCAAAGTCAATATGAGGATATCATTCGATTTGTACAGTAACCGTAACCAATATAAATGCA
>OX_Smed_1.0.01564
AAAATTAAATCATTTATTGTCTCTACAACATTAAAACAAGAATGAAAACATCAACAATGTTAAAGACAAATTATCAATTGATTGTTAATAATCATATAGCATAATTATTAATTAATACGGAGAATTCTAGACAAACATACGGAAGCTAAATTTCTATTAACACCACAAAAGGCAGTTTAAAAATATTTAAATGACCTCCACAATAATCTGATGAGAATCAATTTCATTAAATTGATCCTTGCCTCCTTCGCGGGATAAAACTTGGTTCAATTCCAACGCTTCCTCTTGATACATAAAGTAATGAGTTTCTGCCATTGGGATTCCATTGAAACAACTACTGGCGGCAATCGTATAGGCTCCCATGTTTGGCCATACAATCCAATTTCCAATCTCCATTTTTGGTAAGGGCTCTTGTTGCATTATGCAGTCGAATCCGTCACAAGTTGGCCCATAAATAGTTGATACGTACATTTCAGTCTCGCAGGCCATCTCTCTAAAATATCCTTCATTATCGAAAATTCCAAATGGGACTGGTTTGGCATGATCGAAAACAATGCAGTTGAATGAATTATAAACACCATCATTGATAACATAGCGGTAACCTTTTTCGATGATTTGATATAACTTAGGCTTGCTATTTTTACGCGAGTCGCTACTGGAAATTTCCGAGACGTCGCTCATGCTATCTAATAAATATTCTGGCATTGATCCTTGGCTCGAAGTTTCTACATTATCATATGCTTCGTAATTATCTTTATGGCATGCAATATTATTCACGTTCGAGATCGGATTAGTCACATCGAGACTACGTAGGCCAATTACTTGAGTGACAAGTGTGTAAGCTCCGTAAACGAAGTATCGGCCCGGTTCAGCAATTATACGATAATTGTCTTCCTCTGGAAAATAAGTATCGAGAACATGATTGAGCTTGGTGCACATTTCTTCGAATTGCATTTGTTTAGCCAGATCACCGTTAATACTGCTCAGCCCCGGAAATCCACCTCCGATATCGAGAATTGTAGGATTGAAGCCAATCTTCCGAGCTAATTCCATCACTTGAGAACAATAAATGACAGTTTCTGGGAACGCATCCATTTCATTGCAACCGCTTCCAACATGAAAACTCA
>OX_Smed_1.0.01566
CTGTTATTTTCTGCGAAATTACAAATTTTAATTATTAATTAACTAAACATTCTTCATTATTTATAATTTATTTCTAGTTTCTTTAAAATAATTTATTATTAGATAATAATAAATATATATTTTATAATACTATTTATGAAATTTTTATCATTTTCAGTAAATTTATGGCTTCGAATTACGGTAAGAAAATTGCCCAATTATCTAGTCAAATTTTTATGGAAATAAATAATCCCTCTCCGCAATTGCGAAAAGTTTTGAAATTATTTAAAAATAAGCCACGTCAACATATTCAACTTGATTGGTATTCTCCAGTTTGCGAGCTTACCAGTATTACTAGACATCTTCGAGATTTAGGTCTTTATCGAGATGAACATCAAGATTTCAAAGAAGAAATGCAACGCTTGAGAGAATTACGTGGTAAATTTGCTAAACCACGTAAATTTAACCAATCGCAAGTAAAGTAATAATAGGAAACTTCAGTGCAATTAAATTATTTAGTTTTTATTTAATAAAGGATTGTCTTAAATAAAAAATTAAGCCTTTTTATTAA
>OX_Smed_1.0.01575
TGACTTTTATGGTCAATGGAATATGCTACAATATGCTTCTTGTTGACACTGCAGGACAAGAGGAATATCGGTCCATAATCAACTTAGCATTTCAAGACGTAGATATTTTTCTCGTTTGTTTTTCTTTAACAAATCCCAATTCACTGTTGAATGTCGAAACATATTGGAGTCCGATTTTAAATCAACAGTGTCCAAAAGTGCCGGTGATTCTTGTCGGAACAAAAGCAGACTTGGCAAAATTATCCCCAAACAACACAGTATCAACAAATAATGCAATAAAAGTTTCAAAAAAGATCAACGCAGTAAAGTATCTGGAATGCTCAGCATTAACCCAGAAAGGTTTGAAAACAGGTATTCGATTCTGCGGTCACTACAGTCATCGAAGGATGGGATCAGAAAACCAAATCAAAGGGTTGCATGAAAAAACTATGTTCAATAGTATGACCTCGTTTCTTTATTTATGAATAAATCTTCATAAAA
>OX_Smed_1.0.01581
TGGAATTGTGTATGATAAATAAACCTCAATATACTAAAATTTAAAACATAAATCACAGTCTAACATTAACAAAGATTTCACCAAGAATTTTCAATGAGCTTCAAAAAAAAATTTCAAATAATTGCGGTGCTTTAGATAATCAAAATAAAAAATCAAATTCTATTCTTGCACAAAACCGCTGAAATCATTTTCGATATCTCACAACAATCCACGAAAGTATCCTCTATAGCTGGGACAATTTGTTCGCCATTCATATATTCATTGGTGGATTGATAACAAAACAGCAAATTCTTGCCGATGGTGTCCCATGCTACAGTGCCAATTTCGTGACCATCAACGCTAACTGTGCTAGCTGATAAGCTGCATTTCATTCCAAAATCTGCATTCAACAATGCTAACGAGACTGAGTTAAAAATTGCCGTAATTGTTGTGGGAGAATCCGTTTTTCCAGAAACTATTTCAACTTGAATTCTGATAATTGTTTTTGGGTATTTAGAAAGGTGAAGAATTTTTTCAAAAGTCTTTTTAATATAAGATTGCAATAAAGCATCCTTATTCTTATTGCCTGCCTCAGAATGAATTTCAACGTCTAAAATGGCTTGTTGGACATTTTCTTTTGACTGCTTCACACCTTCAGGACCATATATTCGAGTAATTACATGATCATCTTCTATTTCCCAAGATGAAGAACCAGTACAGTCATATAAACCAACTTCGGCCAATAATGGAATAACGTGATTTGAATCTTCAATTGAATTCATTCAAAATTTTAAATCAT
>OX_Smed_1.0.01584
GATAATAAACCACAATTAATTTTTATTAATTAAATTACCCAATAAAATTCATTACAACAAGATGCAAAATAACATGAGCAAAGAGAAAATCAGCAAATGCTCTTTCAGGTGATATTCCATTAAAATCATTTTTATTTTGAGGATTGATTTGCATTCTTAAGCATGAGGCTAAAACGAATGATGCTACACATGAAATAAATCCAGATAAAAAAGCATTAAATGGAAATGTTCCAACAATACAACAATACAGAAATTGGACAATTCCAGTTAATAAAACATATATCATATAGGAATCAATTAACTTCAATCTTCTAGGAGTAGTTTTGGCATAATCCGATGCAAAATTCGATAAAATACTTAAAACTGATAAATTTGGAGCAGATACAGTCATATTTCCAAGTTTTGAAATAGAATAATTTGAAAATTGAACTTAAACGTCACTATAATTAAAACAATTTGTGT
>OX_Smed_1.0.01585
CCGTTAGACGGTCTTATCGAAATCTATATAAATCTTATATGATAAATGACAAAGACTAAAAGAACTGTTGTAATTGGTATTGATGGAAGTAAATATTCAGATGATGCATTTAAATGGTTTAAGAAGCATTACGCTCAACCAGCAACTGACGAAATAATTCTTTTTCATAGTATTTGTCCTTCTGCGTCAGTTTCCGCTCCAATATTGAAAGGTATGCCTACAAATCCAGATAAAGATTATGCAATTCAATTGAAAAAATTGCAATTAGAAGCCGACGTGTTAGAAGCGAAATTCATGGATCGATGTGAGAAAAGTGGACTCAAATGCACCTGGAAAACCAGTTTGGGAAGCCCTAATCTGAATCTTGTTCATGCGGTGGAGGAAAATAAAGCTCAAATGGTTGTAATGGGTACAAGGGGCCTGAACTTGTTCCGCAGGACTTTGGTTGGGTCTGTTTCAACATATGTGACCCAACACGTCAATGTGCCGGTGCTGGTGGTTCCATCACTATCTCAATGAATTATCACTCATTGAATTGAATTTGTCAGACTAAAAATATTTCTTTCAATTTTCATTTTTAGCTAATAAATATATTAAAATTTGAAAAAAAAAAAAAAAAAATACGA
>OX_Smed_1.0.01601
AAAAAGTAGAAAATGCGTGAGATTGTTCACTTGCAAGCAGGTCAGTGTGGAAATCAAATTGGATCAAAGTTTTGGGAAGTTATATCTGATGAACATGGCATTGATCCAACTGGAACATACCATGGGGATTCCGATTTACAATTAGAAAGAATCAATGTTTATTATAATGAAGCAACTGGAGGAAAATATGTTCCAAGAGCTGTTTTAGTTGATTTAGAACCTGGTACAATGGATTCTGTGAGAGCAGGACCTTTCGGTCAGATATTTAGACCTGATAATTTTATTTTTGGCCAAAGTGGTGCAGGAAACAATTGGGCTAAAGGACATTATACCGAAGGAGCTGAACTTGTGGATTCCGTTTTAGATATAGTACGAAAAGAAGCCGAATCATGTGATTGCTTGCAAGGATTTCAATTAACCCATTCTCTTGGAGGTGGAACCGGATCGGGAATGGGGACATTATTAATTTCTAAAATAAGGGAAGAATATCCCGATCGTGTTATGTTAACGTTTTCAGTTGTACCATCACCAAAAGTATCCGACACCGTTGTTGAACCTTATAATGCAACACTTTCTGTTCATCAATTAGTAGAAAACACTGATGAAACTTTCTGCATTGATAACGAAGCACTTTACGATATTTGCTTTAGAACATTGAAGCTAACAACTCCTACTTATGGGGATTTAAATCATTTAGTTAGTGCAACAATGAGTGGAGTGACAACTTGTTTACGATTTCCTGGTCAATTGAATGCCGATTTGAGAAAATTGGCCGTTAATATGGTTCCTTTTCCGCGCTTACACTTTTTTATGCCTGGTTTTGCTCCTCTAACTAGCCGAGGAAGCCAGCAATATCGGGCTTTGACAGTACCTGAGCTTACGCAACAGATATTCGATGCTAAGAACATGATGGCTGCTTGTGATCCCCGACATGGGCGTTATTTAACTGTTGCAGCAATATTCCGAGGTAGAATGTCAATGAAAGAAGTCGATGAACAAATGTTGAACGTTCAAAATAAGAACAGCAGTTATTTCGTTGAATGGATTCCGAACAATGTAAAAACTGCCGTTTGCGATATTCCCCCGAGGGGTTTGAAAATGTCGTCAACTTTTATCGGAAATAGCACGGCAATTCAAGAATTGTTTAAAAGAGTTAGTGAGCAATTTACAGCTATGTTTAGAAGGAAAGCTTTCTTGCATTGGTACACGGGAGAAGGCATGGATGAAATGGAGTTTACTGAAGCGGAATCAAATATGAATGATTTGGTTAGTGAATATCAGCAATATCAAGATGCAACGGCTGAAGAAGAAGGCGAATTCGAAGAGGAAGAAGCCGAACAATAATTGCCATTTTGATTAAACAATTTTCCTTATGTTGTTATTTTGAGTTTAATAAATAGAAAATTTTCAGAAAAAAAAAAAAAAAAAAAAAAAAAGGGCGGCC
>OX_Smed_1.0.01606
ACATTTCACTAGGACTGTCTAACAAAATCCACCAATTTTTGTTAGTGTTGTCCTAAATAGTGAAATGTGATGGACTTTAGTTTACACATTTAGTATCTTATATAAATAATAATATTTTGCACTATGAATCGTCATTGAAACAAATTTTTTTAATCAGTAAAAATTCTATCAAATGGTCTCAAGTAGGCTTTTCAATGATATTTTCATCAGGCGCTCAATCAGTACTCGACAAGCCGTACAAGTCTGGAATGAATGGGACCCACTGGAAGAAATAGTGGTTGGTATTCCTGATAATGCTGTGATTCCCCCTATAACAATAGAAACCAAACCTTGTATTCACAATTCTATGTGGCCATTTTTCAAAGAAAACGCTGGAAAGTATTGGTCAGATGTATTAGGTCAAAGGTTTTGGTCAGCACTTTTAAAAGAACATAAAAGTTTCAGTGATGCCCTGAAAAATGAAGGTGTTAAAGTTGTTAATCCGGAAACTCAAAATTTTGAAAATAAATACAAAATACGAGACCATGAAACCACGGGAATGTATTGTGCGATGCCGAGAGATATACTTTTACCTATTGGAAATGAAATCATTGAGGCCCCAATGACTTGGAGATCGAGATATTTCGAAATAAATAGCTACAGGAAGCTGATAATTGACTACTGGAAACGTGGGGCCTCATGGGTGGCAGCTCCAAAGCCGACGTACAACAATTTATTTGAAGAGTCAAACAAATCCGATTTGATTTCTTTTGTAACATCCGAGGCTGAGCCTACATTCGATGCCGCGGATTTTGTCAGAGCTGGTACTGATATTTTTGCTCAAAGAAGCCAAGTAACAAACAATCTTGGAATCCAGTGGGTAAGGAACCACGTGAAATCTAAAAATATACGCGTTTGGACATTATCGTTTGATGACCCTCGACCAATGCACATTGATGCCACTTTTATGCCGTTGAAGCCAGGGATTATTTTGAGTAACCCAGATAGAAAATGCCATCAGATTCAGAATTTTCTTGATGCTGGATGGAAAGTTATCTATGGTATTCCAAGAACCAACAATAATGGTCATCCGTATTATTTGTCTTCGCCTTGGATCACAATGAATGTACTTATGGTGAATGAAAATAAAGTCATTGTCGATGCTGATGATTTGGAAATGCAAAATCTTTTTAGGACGTTGAATATTGAAGTAATTCCAGTAAAGTTTCGGCATTGCAACTCAATAGGAGGAGGGTTTCATTGCTGGTCAGTTGATATTAGAAGAAAAGGAGACCTACAGTCGTATTTTAATTGGAAATCCAGCGTTATTGACAATTACAACAAAAGTTATCAACTTGAATGACTGTTTATAAAATGATATTGAAATTTTAATTATAATAAAATAAGTCCAAAAAAAAAAAAAAAAAATGCGA
>OX_Smed_1.0.01607
AACTAAATCATCCATAGAGAAATAAAATCCGAAAACTTAAAGAAAATGATAAGTTTGGATAATGAAGAATTTGTTGATACCGCTACTGGTATTTTGGGTAATAAGCGAGAAACTATGTTGAATAATTGCTTACATATGAGAGACAAAGTTGGTAGATCAAAGACATTTTGTCACCACGTTCCAAATGATAAAGTTTTCGGAATAACATTCGAAAAAGGCAGTGGAGTACCAGAAGCTATGAAATGGCCAAAGTCATACAGTGCTTTTACAAAAGAATCTTCACATAATAAAACTGAAAGAGATTTTATTGGATTGAACAGAGAAGCAGTTCGTAATGGATTGGTAAGTTCTCGAGAATTCAGTCACTTCAGGGCGACTCACGATGTCGTCAAGAAAGATAAATCAACTAAATCAAACGCCATTGATGCAAATCGAAAAATATCACCAAGTATGGTATATGGAATAAGTACTAGGCCGTCAACCCCTATTCATGATTTGCTAGCTAATAAATTTCAGAATGAATGGCTGGACCATTTAAGTCAAAAACAAAAGGATTTAATGGAAAAAGAAAGAAACAGAATGATAAAATCTTTTAAACCAAGTGATACTCGATCCTCATTATTGAGGACATACATGGTTCCGGCACCAGAGAAAGAATTATGGACAATGCCACGATTTAGAAACAGGGTTGATGCTCGTATAAGCTCGTTTCGAAACGACCGAATAAGGGAATTGTCAATGAAATATGATGTTGGGGAACCAGTTTCGGGAATCGCATAAGAAATTGTATTACAATTGTTTCAGTTTGTTTATCATTTGTGCTTTGACATCATGAAATTGTACACTTAGAAACCACTTTATCACTTTCTAAGATAATTATTATTGACTTTTTATATAAATATATTTTAAATATTTCAAAAAAAAAAAAAAAAAATGCGA
>OX_Smed_1.0.01610
ATTGAACCTATTAAAGATCAAGGCAGTATTCTTTCAGTTGACTTATCATTAACTTCAACGGGTAACTATTCGATTCATGTTTGCATATCTGAATTTGGATTGCCAAACCCTAAAGATATATTGAATCAAACTCGCATATTCACTATTTGCAGACAGCCAATTTCAAGGTTGATTAATAAATCCACTAAAATCCAGTTCAGGTATTATTATCCGGAATGGAATTGGTGGTACATTACCATCCTAGTCCAACCTTCAAATGTTTCATATAAAGACAATTCCTCCTTAAAGGCAAATCTTTCTGTGACTAGCAAAAGTTGTGTTCATGATCTTTTGTCATGCAGTAAAAAAGGGTACTGTTTGTTAACGGCTGTTGATACTGGACTGGTCTCATCATGTCATTGCTTCAAACCTTATTTTGGACTGGATTGTCAAGAAATTTCCATTCCATCCATTCACAAATCAAGAAATAGTATGCGACGCAGGAATTCTCTGGTATTCTCTAACATCGCATTTCTTCCCGCTGTTGTATTTGCTTCGATGCAGAGGTTGTATGTTCTCGTGTTTATTTATCTAACTACGGCAGGGTTTTCTATGGTGTATCACATGTGTTATATGGAAGATACAGATCTAGCATACTGTGCCTTGAAAGTGGAAGATCTTGCATACTATGATCATTTGGCAGCTGTTATAAGCATCTGGATCACGATGATGAGCCTATCAACTCTCTCGTACAAAATGCAAATGCTGCTAAACACAATCATGATATTCGTATGTGCAATATTGGCAGATGTTATTCAGAAATCCATTTGGTTCTATGCCATTCCGATTCTGGTCGGCCTAGCAATAATCATTATTTGCTGGGTCTATAGGATGCGTCAATTAAAGTGCATTTTTCCTCCACTTGATTGGTGGGTTTTTGGTTTGATTCCTGGATTGGTCATTGCCGGAATTGGATTTGTAATGTTTCGTCTGTCCATTAAACAAGAGTATGCGTACTATCTTTATCATTCTTTGTGGCACGTCTTTATAGCTTTGTCTATATGTTTTATGTTGCCAAACACCAAGCGATGGACGAAAGCCCTGAATCAACCTACGGCAGAAAGAGCTAATTTTTCACTTCTACCTAATTTGATAATATTTAACAGCGAGAAATGGTACAAATTCAAAAAGGATTTCAACTATTATGTGCATCTTGATGTTCTCATCAACCCGTTGTTGGAACGGGATTCCAGGTGGTCTATATGCAAATCATATTGACGCAATCTGCACTTGTAATGAATCTCTTATTTTCTGTATTTTTTGATCTGACAATTGTTTTTATATTGAACTAAATTATTTAGAAATTAGATTGAATAAATACATGTTTCTGAGTCCTCAAAAAAAAAAAAAAAAAATGCGA
>OX_Smed_1.0.01616
ATTATTTAGTTTTGCTATAAATTATTGTATTTTAAATTTATGGCAAGTCGATTACCTCCAAGGATTATTAAGGAAACCCAACGACTCATGAAAGAGCCAGTCGAAGGTATTAAGGCTATTCCAAATGAAGAAAATGCCAGATATTTTCATGTTTTGGTCAATGGCCCGAAAGATAGTCCTTATGAAGGAGGTGTTTTCAAATTAGAATTATTTCTTCCAGATGAATACCCTATGTCGGCTCCTAAAGTGCGATTTGTAACAAAAATTTATCATCCAAATATTGATAAATTAGGTCGTATATGCTTGGATATTTTAAAAGATAAATGGAGTCCTGCTCTTCAAATTCGAACCGTTCTTTTGTCTATTCAGGCTCTTTTAAGTGCTCCGAATCCTGATGATCCTTTAGCAAATGATGTTGCTGAACAGTGGAAAATGAATGAGGTGGATGCCATCAGGACAGCTCGTGAATGGACGGCAATTCACGCATCAAATCAGAGTTTATGATAGAAAATGTTTGACCTGATTAATTTTGTATTATGATGTTCATAATAAACAATTTGCTATCAATTGGCTGAATTTTTAGTTTTATTAAATTAAATTTTGTATGTTGGCTTTAATTCTGTGATATAATTTAACTGTATGAAAAATAGAATGCTTGAAGTTGATCATATTTGACTCCTTTTGTTAATTTCCGTAC
>OX_Smed_1.0.01622
ATTATTTAAAATAAAAATTCTTAAATTCATGATTCATTAACCTTTTATATATTTTCTTTTATAATTAAAATTTTGTTTCTTTCAGTGTTAAAGTCTTATCGAAATCTATATAAATCTTATATGATTTCTAGTGGATTTAAAATAATTACTATATTATTTTTATTTAACATTTTTTTGATACTAGTAGTTTCTAAGCTAAACAAATCTATTGATTGGAGCTGGTTTTATGTTTTCATTCCATTATGGATTATGGACTCTTTGTACATTGTTGGTTGTATATGGGAGATTAAAAGACGTCCGATGCCATTCTATTCTCAATTAGAAAAAGCCTACACATTTTCTACAATAATCTTGAAAATAATTGCAGAATTAGTGTTGTGTATAAAATTTGAAATATATGTTAATATGAAATTTTGGTTGATGTGCTGTCCCATTTGGTTGTGTTTAATTCTCATTTTAATAAGTCTCGTTAAAAATTTGCATTCAATTGTCCAATCAAATAACAAAGGCAAATCTGATATGCGTGTTCAGAATAGTGACAATGCATCAAGGATGAGAGACACGAGCAATTCTCAGTATTCTCGGGTACTGCAGGACAGTGAAACGACATCACGTAGAGAACGCACTGTACGCAACAGATTAACAAATACGGAATTGTAATTGGTTTCTAAATTTGCTTCTGAATGATCAAAGATGTATTTGTTTTTATAATTTTGAAATTGCGTTTTAAAAATGACTAATAATATTTTGGCGTTAAATGATGATTATATTGCGCTATAAATAATAAATCAAAAAATAAGTGTGTGTGTGTGTGNGTNNNNGNNAAAANANANAGNNNNGNGANAACANNNNAANNNTTNNANNATNNANNNNNANANANNTNTNTANNNANTTTCATCGTGTGTGTGTAAAATATTTATCCTATCAAAACACAACCTGTTGTGGACAATATTAAAGACAACTAACTGAGGTTGTCCAAAAGATCGGTGTAAAAAAAGATATCTACATTTGCTTTGGAATGGATACAACGCTGTTGTGGTGAATTTGTTTAAAATAATTCCTGTGAATTAAATTAATTTAGTGAAATTACTAAAAAGAGATTTTGAAATATATTAAAGAAGCTACAAAGTGTAAAATTGAGTACCTCAACCAAAAAATGAAAATATTGTGATTGTGCAATTAGACTCCAGCGCAAAGTAGGTAAATAGTCGGGATAGAGCTTATTTACTATTTTCTAACAAGAAGAGAGAGAGCGAGAGCGAGAGAGATTTGGTGTAAAATC
>OX_Smed_1.0.01624
ACAGTATATTAATTTCTTTACAAATAATTTAAAATTTAATTTTAAATAAATATAAAAATAAGAAATTAATTATTATATTAATTTATAATTTCGTATATTTTGAAGTTTTTTCAATGAGCAATACGTTTGATCCATGGAAAACGTTTGATGTATCTCCAGAAGAACATAAAGCAATTTTGGAAAGGCAAAAAATAAGAGATGCAGTTAAAGCTGAATTTAGGAAAAAATATACCGATCCATTTCGCCCTACTACTGGGTATATTTTCGATCCACAAATTCAGAGAAATTATTCAGCCAAATTTACTTTCTCTGAATATTTTAGAGCATCGAAATATGTAATATTGAGTATCGCCGGTCTCATAGTGCCCTTTGGAATTTGCTGTTATATTGTTAATAGATCGATGAAGCGATCTTGGCACGAAAAAGATTCGGGAAATCTTACAGTGAAGGATAGGTTGAATGAAATGCCGGCAAATCCGTAAAAATAGAATAGAAATTAATGATTAGAATGTTTTAGTAAATATATTTCACGAGGAAAAAAAAAAAAAAAAAATGCGA
>OX_Smed_1.0.01625
CTTACTGCACTCGTCATTAATATCAGAATTATAATGAGAGTTTCTATTAGTTTTCTATTTCTTATGCCCTTCACATCTGCTGTTTTGTATTCGAATGATGAGATTATTTCCGAAATGAAGAAATTAAACCCCACCTATTCCATGTCGACATCTAATCTCCCAAACTCAATGGGAAATTCGTGCAGAAAATATGAAATCTACGAAGACGGTTATATCGTGAAATCTGGCTATTGTTCCGTGGTCTTTGTGTGGAACATTAATCCTTGTAGAAGACCTCCAGTATTCCTCGAAAGGAGATGCTACAGCAATAATAATGTTGGAGGCAACAGTGAGAACTGTCAAAACCAATTTGTTGTTAGATTATCAAGATCACTTCGTAAGACTCTGGAAGGAGACGGATTCGAGTACGGAGATTTGTTTGAGTCAGTCAGTGTCGGTTGCATTTATGAGAAAAGATATAAATCATTGGCAAATATATAATTTTCATTAAAATCAGATGAGATATTTATTATTTTTCATGAGAAAATATAAA
>OX_Smed_1.0.01627
ACACATTTTAAATAAGTCTGAACTGTTTTAAAAAGATGTCTGGTGATGCCGTAGCTCAGTTTAAACTGGTATTAGTTGGTGACGGTGGAACAGGCAAAACTACTTTTGTAAAGAGACATGTTACAGGAGAATTTGAAAAGAAATATGTCGCCACACTTGGAGTTGAAGTTCATCCTTTGGAGTTCAATACGACTCGTGGAAAAATTCGTTTCAATGTCTGGGATACTGCAGGCCAAGAAAAGTTTGGAGGTCTTAGAGATGGATACTATATTCAAGGCCAATGTGCTATCATTATGTTTGATGTAACTAGTCGTATTACATATAAAAATGTACCGAATTGGCATCGAGATTTAGTTAGGGTATGTGAAAACATCCCTATTGTTCTCGTAGGTAATAAGGTGGATATTAAAGATAGAAAGGTTAAGGCTAAGACAATTACCTTTCATAGAAAGAAGAATTTACAATATTACGATGTCTCTGCTAAGTCTAATTATAACTTTGAAAAACCATTTTTATGGATTGCTCGCAAATTGGTTGGAGATCCAAATCTCGAATTTGCTGAAATGCCTGCCTTGGCACCTCCTGAAGTTCCAATGGATCCAAACTGGGTAGCTCAATGCGAAGCTGAAATCCAACAGGCTGCAGCTGCTCCATTGCCTGATGAGGATGAAGACTTGTGAAAATAAATTTTGTGTTGAATAATAATTGATTTATAGTTCGTTAAAAAAAAAACTTATTGCAAGTAATTATTTTTCCGACATTTT
>OX_Smed_1.0.01628
GGGGGTAACTTAAAATTATTTTTATTTACAGAATTAAAAATGACTTTTGCTCCGTGTAATTTTAGGCCAGTTTTCCCTGGTTTCGCTTCTACAAAATCTGCCAATTTTTATAGATCAAGTTCTATTGATGATGGTGACTTGAAATCTGTTCAGTGGTTACGGGAGGTTATGGGCGTCAAATGTTACATGGACTTGAGATCTTCCAGTGAGTTTCATCCTAAAAGCAAACTTGGAGAATTTTACATTTTACAACTTGGAAATAGTTCGTCGAGTGCCAAGGATTCTATGGAGAAGTCACTATTTGAACCCGGACGAAGATTTCATGTATGTATGTTTACATTCAAGTTTTTTGTTAAGGCTGTCATTCCGAGATTGAATCTTTTGCAAACGTTGATACTCATCATGCTAATCATCCAGCATTTTATTTTTGGTGATTATCGTTACTTTTCCTTCATTTGTCAGCACTATGGAAATCAGATTAGTTTGGGGAGGTTCTATTGCGATATTTTAGATTATTGTCCAGACGTATTTAACCATATATTTGTGCTCATGGCCGACGAGAGCAACTTTCCGATGATTATCGCATGCAATTACGGAAAAGATCGAACGGGCGTAGTCGCCGCAATCGCAATGGAATTGACTGGTTGTTCTGACCAACTAATTATTAGCGAGTATTCGCAAAGTCAAAATTTATTAAAACCAATGCAAGAAAAACTAAATAGCGAAATGAATTTTTATCAAATCCGACAAGAATTTATTCAAAGTTCTCCAAAAGCGATGGAAATGTTTTTACATTACCTGAAAAATAAATATGGCGGTTCAGAAGGTTATTTGAAGTTTTGTGGAGTAACAAATGAGCAGATTGAAAAAATCAAAAATAATATTATGAATAAATGAATGAAATATAGTTTTTTTGCCATGAACCGAGTCAAACCGACATCTTTACTATAATCGGATTTGACATTTTGTGTTTTTTTATAAATAAAACATTGAAT
>OX_Smed_1.0.01631
GACCTTGAAAATGCTGTATATTTCAAGGATATTTAAACCCGATTTTTATCCTCAAAGACTAATAAGAATTTCAATGAATTATTCAGAAACTTTTCAGTATTCACCAGTTTGCGTCAAAGATTTTATTTATCACGCGGAAAAAAATATTCCTCCGGATTTGTTAATGTACTACCAAAGCGGTGCTACTAATGAATTTACTTTGCGGGAAAATGAAAATTCATTTAATCGATACTTATTTTTACCTCGAATGCTACGAGATGTCAGTAAAAGGAATTTGAAGATAAATGTTCTGGGTTATCAAGTGGAGCATCCTTTCGGCATAGCCCCGACAGCTTCTCATAAAATTGCTCATTCTGAAGGAGAGTTGGCCTCGTGTAAAGCTGCTGCTAAAACAGGAACGCCTTTTATCCTGAGTACTCTGTCTTCGGTTAAATTAGAACAAGTAGCAGAAAGTTACTTGGAAAACTATAATTCTGACAAGAAAGCACCTCTCTGGTTTCAATTATATGTATTTAAAGATCGGAATATCACTCAAGATTTAATAAAACGTGCAGAAAATAGTGGATTCACAGCTATTTTTGTCACCGTCGATACACCTTTAAGTGGCATAAGATATCAGAATTTACGACACAAAGTTGCATTGCCTCCTGATATTAAATTCGCAAATCTTGATAATTATTTCCCCATCAATGAAATCCCGGAGGATAATTTCTTCAGTAACATTGCAAACAATTTTGATGATTCCTTAACTTGGAATTCAATGATGATGTTTCTGCGTGAAAACACTAACCTACCGATCATATTAAAGGGTATTCTGACAGTTGAGGATGCCAAGCTTGCTATGGATTATGGAGTTAATGGAATAGTAATATCTAACCATGGTGGCCGGCAATTGGACACAGTTCCATCTACTCTGGATTGCCTCTGTAAAATAGCTTCAGAAGTCCCGAAAAGTTTTGATCTGTACTTAGATGGCGGAGTTCGAAGTGGAGATGATATATTAAAGGCTTTAGCTTTGGGTGCAAAAATGGTCTTCATTGGTCGTCCAGTACTGTGGGCTCTAAGTTATGATGGATCTGATGGGGTGATCAAATTGATTAATATTTTGCGAAAAGAAATTGATGTTTGTTTAGCTCTAAATGGTATGAGTGACATAAAATATGGAACTAAAGAATTGGATACACAAGAAGGTGTTAGTGACGTAAATTATGTTTCTAAAGAATTGGTTACACGAGCTTCAGAATATATTTATTAAATGTAATTAAAAAATTAAAT
>OX_Smed_1.0.01636
CCGTTAGACGGTCTTATCGAAATCTATATAAATCTTATATGAATTTTTAACTTATTGCAACAAAGATGGCTCAATTTGGCAATGTCGTTGAATGGAAAATACCTTTAAGCGACCGAATTCATGTTGTCAAATTTGAGCATGGTACAACCAGTGGCCGAAGAGTTATTTTTGTAGATGATAAAGAGATTAAACGTGAAGATTTCATGTTTAAATTAGTCGGCTCAGAATGTTTTAATATCGGAAAATCCGTTTGCAAATTGAGTATCAGCACTGGAATGAATTCTTCGTATACTTACGATTTGACCGTTAATGGAAAACCACTTGATAAATTTGTGGAATGCCAATCTAAGATCCTGATGTGCTGGCTAGTGAGATTAGATAATAGGCATAAAGGCGACTCACAGTCGGTATATCGAATCATTCTTGAAAAAGATACATTGGACATTCTAGTTGACGGAAATATTGTCGAAACAACAGGTGAATTCACGGAAAATGGAACCTCGACCTATTTTTCATTTGACGACCACACCGGACGTATTGATACGTTTTCTAGCGGTAACAAGCACTTTGGAATGGTTTACCAATTGTTTGTGGATAACGTCCCCTATCCCGATTCTAAAATAGATGACGACCTTAATTCTGAGCTAGATGTGTTATAGTTTGTAATTCATTTTGCTAGATGTTTACTCAGTATCCCAGCCCCCCCCCTGTAATGCAGTATGATCCTAGATAATGTTCTCCCTGTTATGTAAAGTAGTAGTAAATATTTCTTTCTCTGAATATCCAATTATCTATAATTTCAAATTATTTATTTCAATTATCCGCTCCCCCTCCTTAATCATATTATTCTAATTTTAGAAATATTATTTATTTTTATCGATTGTGATCATTTAGAAATCTCTCGTTTGGCAGAAATTTTCAAATAAATTTATTTGATCTTGTTTTGAA
>OX_Smed_1.0.01638
TTTAGTAAATTTTATATTAATTGATTTCATATATAATCAATTTATTCAGCGGATAACAGAAAATTTTAAACACAGATACAAAATAAATGTATTCCAAAATACAGATATTACAAAATTTTAATCATCATCTTCATCTTGCTTTCCTGGTTGCCTAGCAGCGGGACCACCAGCAGAACGAGCCATGATTATATTATCAACGCGAAGAATTGTGATTGCGGTGTCGGCAGCAAATCGGATACCCCAATATTTGGCGGTGTATGTGTCTAGAATTTGCTCTTCAATAGCGTCAGCCACCTTGCGACCTTCAGGAGTTGATACGATACCATACGTAGTTTTACCTTCTCTATGATCAGCTTTTAATTCTGCAATTCGTTCAGTTGCATTTTCTCCTGCATTATCACATAAGACTTTTACAATAGATTCAAATGCCAAAACAAATTGTTTAATCGCATATTGGACCAATCCAGTCTGAGTGTTAGCAAAATCAGATAACCTGTTTGCTAATTCAATTTCGGTAGCTCCAGCTCCAGCGAGATATTGTGGATCTCTAGTTAAGCATTTGAATGTGTTAACTCCATCGTCAATTGCTCTTTCAACTTCGTCCATCACATCATGCATACTTCCTCTGACAACGATGCTAGAAATTGCTCCTTCATTCACATCTTGGTCAAACAATACTGCAGTGGTTTTTCCAATTTCTTCAGTGCGTACATTAGCTATGTAACCTAATTCCTCTTGTGTCGGTGTACTAAATTTTGGCATTGGAGTTGCACCGGTGATTTTGCAAACACGGCGGACATCAAATTTACTAGTCAACTTTACAACCATCAAGTTATATTTGTTAGCATAATGTAAAGCTAATTCTCCGACTTTACCGCCAGTAACAATAATTTTACAACCAGTTTCTGATATTTCACGAACTCTATCTTCCATTTGCGTTTCTTCTCCACGACTAAAATCCATTAGTTCTTTTGCATTGTTTATAAGAATTGTTCCTTTTGTTTCTGTCTGTAACTGATCAAATGGGCATGAGTATACGACCACCTTTGCTTGTGAACATGCTTTTACTACTCCTTGAGCCTCTCTAACAAAAACCATTCCATTAAAAAGCTTAGAAGAATTTGTCCCACTTCCCAAAATCTTAACAACTCGAATATGATCAACGTTAAAATGTGAAGACTCAGGAAGAGCTCTGATGCAAGCTTTTGTAACTAAATCTGAAATGTGATTTTCTTCACCAAAGATTTTGGAATTTACTGCCGTTCGAATAACTTTACCAACAGATTCTTCGTCACGCAAATCTCCAACTTTACCAATTACTAGATCTTTCAACAGCTCTAAACTATGTTTTGCTGCTATTTCAAAGCCTTCTGTTACATCTGGAACTGATAATCCCATTCTTAGCAAATATTCAGCTTTTTCCAATAGGGATGCGCAAAGAATAATGACCAAATTAGTTGCTTCGCCCGATTCTTGCTCTTGTTGTTGAGCAGCCATTACCATTAGCTTAGCAGCTGGATGTTCTACTTCTAATTCGCGCAAGATTGTTCCAGCATCCTTGGTTACGAACTTTTTGCCGATATGATTTATAACCATTTTTTTCATTCCTTGTGGTCCAAATGTTGATGCAGTGGTTTGACCTAATGCTACGCATGCTTGGATATTTCGGAAGACAGATTCTTCTAAACCTTGATAGAATTTAGCACCCTCTTTCATCATTGAAAGGTAACCTGGAGCGTTAGGAATATGCATAGCCATGTTGAATTTTTCTAGATCACTCTAAGTTTTAAAAACAAATGTATATAAACA
>OX_Smed_1.0.01641
AGAAATTAGTGTGTTATTATATTGTAACTCAACAATTATAATAGCACACTAATTTGTTATTAGAATATTACAATAATTGCTTGTTGAGATTATTTTCAACTTAATTATTTTGTAAAAGAATGAAAAATATAATTTTATTTCTAATTTGTATTGGAATATCAAATCAAGAAAATTTTATCAATCCAGATCTCAATGATGAAGATGTATCAAAGTATTGTTCAGGTGAAAATTTTACATTTTACAATCATACCCCATTTTCTTATATCATCAATGAGACGACGTTGTGTTCAGAAAATGTTTTCCTATTGACCTATGTGCAAAGCTCGTCGATCAACTTTGAACGACGTCAACTGATTCGAGATACCTGGGGATCTTTAAAGCAAATCAATTCAGAAACGACTCGATTGCTCTTTATAATCGGCAGACCCAGCTCACAAACCGATCAAGATAAGATCATGAATGAGAGTAAAAAGTTTCGTGACTTAGTTCAAGCCGATTTTCGCGACACCTATAAAAATTTGACTTTGAAACACATGGTCGCTTTGCACTGGATTCACAATTTTTGTCCTCAGGCGGAATTCATTTCAAAAACCGATGATGATACGTTTATCAATATTTTCTCATTGACCTATTTTTCACGAATAAATTTAAACCCAAAAGAAAAATTCATTCTGGGACAAATTTCTTCAAATGAGCACCCGATTCGAAAAAAAGGATTCAAATGGACCGTTGGAGAAGACATGTATTCACCCGAAAAATATCCTCCGTACACTAAAGGATTTGCGTACATGATTTCTCAGGCCGCAGTTAGGCCACTTTTAGTCTGTTCATATTATGAGAAATATCTTTTTATTGATGACGTTTTTATTACCGGCATTGTTCTGCAAAGAACATATGTTCACCACATGAACTTTCAACTAAATTTTGGATATATTTTTTTGGATAAAGAAAATATCACGGCAAATACAATGGATTATATATACATTGTTGGCCGCAATATCGTTTTACCGACGCAATGGGAGAAATTATGGGATTTATCATTGAAGCAGTTACTATAATAAATAAATTTTATTTTGAAACTTTTANATNNNNNAANTATNNTNNNANANNGACAGAAGTCACATTAAATAATAATNAAANTTTAATAAATAACTATATAANCCNATTTCCGCAATCTTTTTTTGATATTTTTTTGAAATGGAAATGGTGTGTGATTTGAAAACGCAAGCATTTGTACGAGCATTTTTGAGGTTTATTAGTGCCGAGGTTGGAGCATAGTTATAGATAACTACAAACTCGAGAATGTGTCACTCGAGAACGAGACCAGATAGATATTTAATCCTCCTATGGCGCCAATCTTCGGTGGCATCTTCGAAAGCGATGAAAAAATCAGTAAAAATAGTAATGTCAGTAATATTGAGTAATGCGGATGTGACAGATGAAGAGCTGAATCCCCTGATCATTAGAGTGAAAGATATGGTTGAATCAAGGCCGTTGACGCTTCTAGTGAGTGATAGTAAGTGATTGAATGCTTTGACTCTAGACCATTTCCTCAGAGATCTGTCGCA
>OX_Smed_1.0.01645
AGAATTCGTTAGTCTTATTTTTAATTTTAAATTCTGTAGTTGAATAGAATAATTTTAATTGTCAATAATATTTAGATGTTACTTATGTTGAAAGTAAAATTTATGATTTTAACAATTATCGTCGATTATGCATTGACTGATGGTATCTTCTCTTTTAATAAGGCCAGCGAAGATCAGGTTTCTGAAAAAAATGAAAATGTTTGTCCAAACAACCGAACGAAGTGCAAAGAAACTCAAACATGTTGCGTAACCAAACATAACAGTTATCATTGTTGTCGTTATCCCAACGCAATTTGTTGTCCTGATAAATATCATTGCTGTCCGAGTGGAAGCACTTGTGATGCTGCAAAAAAAAGATGCACTCGCAACGTCGAGGGACCTATGGAATGGCCAGTAGTAGAAGAAAATTTACCGGTGAAAATGCTTGATTTGAAACCATCTTCAACATTACATGGATTCGAAAGCAATTCGGAAACATTACGAGTTAATGATGATATAACCTGTCCCAATAATAAAACAAAATGCAAAGACACAAAAACTTGTTGCATTACAAAACATGGAAATTATTATTGTTGTCCTCATAAAAATGCTGTGTGTTGTTCTGATAAGTATAATTGTTGCCCGGAAAATACGAAATGCGATCTAAAAAATAAAAAGTGCTTGGATTCTTCAGCAGTATTCAATTCTTATAAAAATCCTGGTCTAAAGTCAGCAAACTTGTACACCTTTTATTCACTGCTAAATGTGGATAAATTGGAGAAAAAATGTCCAAACAGTGACAAACAATGTCCCGGACAGAAGAAATGCTGTCCAATGAGCGGCGGACATTTTGGTTGTTGTAAATTCAACAAAGGTATTTGCTGCCCTGACATGAAAACCTGTTGTCCACATAACACGGATTGCGACTCCGCAAAAAAAGCATGTGTATCGAAATCTAGTGATTTGACTGAAATACCTAATGAACTTCAACCTGAAGCACAAATAAAATTAAATAATATCTGTCCAGATAAACATGTTGAATGTCAATCGTTTGAAACTTGTTGCTCCGTCGGTGATGGACTTTATGGATGCTGTCCTTTCAAAAACGCTACTTGCTGTTCTGACAATGCCTCTTGCTGTCCGCATAATAAAGTATGTGATTTGGAAAAAAAAGTTTGTAAGAATAAGGAAACTTCTCAACCTTCAATCACAAAATCGAAATCTCTCCTTCATTTCTATAGTGAAATTGGATTAAAAGTCATTTGTCCAGATCAAACTAAATGTGAAAACGACTCCGTTTGTTGCCAGATGGATGACAATCAATACGGTTGTTGTTCTTATAAAAATGGAGTTTGTTGTGCAGACAAGCAAACATGTTGCCCGAATGGTACACAATGTGTTTCCGGTGGATGCTCAAAGGTCAAATAATCAATTAAATGTTTAAAACTCATACTTTATTCAACTTTTGAATTCACTAAATTCTTTGAATGTCCGCTATTTTTAGTTGCTTAATAAATGTTCGATTAACTCATGCTAATTTTTATGTGATGAAACAATAAATATATTACATCTCAAAAAAAAAAAAAAAAAATGCGA
>OX_Smed_1.0.01647
GATAATATTTAATACATTTTTAACCGAAATTTGTGTTATTTCAATAATACCAAAATTAATTTCAATACTAGACAAAATTTGAATAATTTTCAAAGTTTACTATAACAATGTGCTACTATATAGGATTTATCATTCCAAAAATGAGTATTTATTATTAAATTTGGGAAATAATACTTTATTTGCCAAAGTAGAACAATTAGGAGTATTTTCTACGAAGGAAAACGTTTTGGTTTATGTAAATTGAAAACAAATTCCAAACTTCCTAAAAATATTATCCAATAGTAAACCAATGTGAGAATGACCTGAACTCACTCAGCCAATTACATTTCAGCTGCATTCTGCATGTTTCGACACACAAACAATTAGTTAATTATTTTTCCACCAATTACATTTTACTATTGAACTTTAGTCGAAAACAATCGATAACATTATTCAATATCATTTTCATAATTAATGTATATTTATAAAGAATTCGTTAAACTGATTATAGATTACATCGTGCTGGTTTCGATATGCATTGTCGATGTTATCATTGACCACAACCCATTTGTCGTGAATCGTGGATTTTTCCCTAACGATCAAACTCTGATGCATCCATTGAAAAACGAAACCGTTAATTGGAATATTTTATTGTTATTAACTGCAACAATACCTCCTATTATAATTATTATAGTGGAATTTTCTCTTTCAATCAATCGAAATTCTCTCAAAGTTCAAATGACAGAAAGGTTTTCCATTCCGTTGTACGTTTTCAATATCTTCAAGAGTGTTTACCTTCATTGGTTGGTTTTGGTTATAACATTTTTCATAACGGATATCGTGAAATTCCGAGTCGGCCGGTTGCGGCCGTATTTTTTGACTGTCTGTGATTTAGAGGTTTCAAAATTGAATTCCTCGTCGTTTGTCGACGATCCAAGTTTGTGTAGAGGCAACGAAACGACATTATCAGTTGCCCGTCAATCGTTTCCGTCAGGCCATTCCGCAATGACAATGTGCGCAGTTGTCTCAGTAATTATTTATATACACAAAAAGTTATGGACAGATTGCCCCTCGTTGAGGTTTTTTCTTCAATCGTTTTCTTTGGGATTATTATCAATTGTCATTTATGTCGCTACGAGCCGGTTAAATGATTATTGGCATCATCCGTTAGATGTCATTGCTGGAGTCATTTTAGGTTTTATTGTGACAGTTATTTTATACTACTCACAAACTGATTGCTTTAATTGCGGCAATAATACAGAAAGCATATGCAATAGTAAACAATATGTTAATGAATCTGTTATTACTTAAATTTGTGATGAAAATATGATTTTCATTTAAATAGATTTGTTTACGGTTTAAAAAANNTTTACGCAGATTTTTATACATATTTATATTGGAAATTGGCATAAATATG
>OX_Smed_1.0.01648
CGGTCTTATCGAAATCTATATAAATCTTATATGAGAGTGAAAATAATTGAACGACAGCTGTTGCATATTACTCATTAATTAATACCCAATTAGCTATTTTACATTAAATCTACAGTTAAATTTCTTTCGTCAACAAATGAGAAATCGCAAGAAAATTAAACATTCAAGTAATAAAATGTCCGACGAAAGCATAATCGAATCTAAAGAAAATAAATCAAATTTAATTTCTAAAGTTTTTCTTGGATCATTTTGCATTATTGCAGGCTTCCTGAATTATGCTCATACATCTTATATGCAAGAAAACAATGTCATGTTCTCTCACTTGTCCAATCTAGAAAGAGAATTATCATTTCGAACGGAAATGGGATTCTATTATTCATTTTACAAACAAGTCATCAAAACGTTCGGTTTTGGGAACTCACTGAAAGTGCTAATGAAGGATAATATAACTGAATATCCAGATACAATCAACTCATTGCAACGATTTAATGTCTATCCGGAACTCTTTGTCGGTGTTCTGTACAAATATTTCATCGCTATTACAAGAGATTTGGGAATATCAACCAGAACTTGTTATATGGTCAATCGAGGTGACCTGCCGTCTGTTCAGAGTTGTGAAGGGCTTGGAGAACCGGCAATATTCTATGTCAATATCATCATGTTGATCAACGGTTTCATGATGAGTTTCTTCTTTCTCTTAGGGTATTTCGTGTCGGATAAAACGTTTCTCGGAGGCTTGATTACTTGTGCTTCTTACTTCTTCAATCACAGGGAATGCACTCGCGTTCAATGGACTCCTCCTTTGAGGGAAAGTTTTTCATATCCTTTCCTCGTCATTCAGCAGTTCTTTCTCATGTTCATTCTCAAAAATAATTCTTATAACGAAGTATCAATCATGACGAAAATCGGATTCGTTTTGTCAACTTTGATGTCTTTACTATCATGGCAGTTTGCTCAATTCGCATTACTGACTCAGTGCGTTGCGATATTCATTGCCTATTTGATCGCTGGAACACCAGCGAAAAAAGTCATAACTCAAAATGTTTATATTCTTTTGCTTATAGTTGGTTTCGCAAATCTCCTTCTACAATTCGGTAACACCCTTTTATTGGCGGGACCTTTAACGCCTTGCATAATTATGGCCTGGGTTATTATTGGCATGGAGCCAATTTCTTTGTCAGGATTACGTAACTCTATTCTAGCACCATTGAGATGGATTATTCTCATAATTTCACTCATATTATCAACAGTTTTATTGAAGTATATCATTGGAAAGGTGCTTCAAATAAAAAGTGATGACCACATGTTTGATATTCTCCGAAGCAAATTTACGAATTTCACAAGTTTCGATTCTTTATTGTATACTTGTGCTCCAGAATTCGATTTCTATGATATGTCATCGGTTTCTCAGTTGAATTCCACGGGTTTGTTGCCCCTGGCCCTGTGCTCGATGCTTATTATTCTTTTCTATACTATGTTCAAATGGTTACACCTGCTATTGAAAAGACCCGACGATAATTCTCTAAACCAATTGACCGATTCTGGATTCTGTGGCATCAATGATTTCTATCTATTTTTCCAGACGATTGCATATTCAATAATGGCTGGCCTCATAATGAGGCTGAAATTATTCGCAACCCCACAATTGTGCATTATGGCTGCTTTAATGTGCAAACCTAAATGGCCTCTTATAAAGTTATCAGAGTTTTTAATTGTAAAGTGCATGAAACCGTCAGGTTCCCATATTTCACAAAAACTCGCCAAATACATTCAACAATGGCCGATTGTTCTCATTTTGGCTATTTGTTCAATGGCAGGATTTAATAATTTGAAAAACGAGTGGAGCATTCAGGGATCCTATTCAAATTGGGACCAAGAACAACTAATGAACCACGTTATAAGCAATACCAAGTATAGTGATTCATTTACCGGGCAAATGGCAACTATGGCAACATTACGGTTAGCAACGGGGCGCCCGATAATTATTCATCCTCATTATGAAGATGAGGAGTTGAGGAAAAGGGTTCACCTCGCTTACTCTGTATATAGCAAAAAATCAATCAAGGAAGTTTGGTTATTGCTTCGATCAACTTTAGGAGCAAAATACCTTATTTATGAGCATGCCCATTGCCAGATGAGGCCAAACAAGCCCGGATGCTCCTATCTGGAAATGTGGGACATAGAAGATCCGAGCAATGCTGGAAAGGTGCCAGTTTGTCTGAAATTTGAAGAACACGTGAGAGGAATGCTCATGAATCAGCGATCAAATCTTGGATCTGATTTGGATAATTATTTCAGATGGAAATTCTCTTCCGATAATGTGCATTATTCCCTGTTTGAGGTGCTTGATGTAGCGGAATAAATATTTTGTTCTTGTCTCAAAAAACCAAAAAAGGGAAAAAAAAAAAAAAAGGGCGGCC
>OX_Smed_1.0.01650
AATTGTTATAATTCCAATTTCATCCATAAGTAATTTTATTAAGCTTTCTAGATAATTTTTGTAAATTTTTCAAATTTTATTTAAATTTATTAATATATTTTTGTTTAGATTCAATGTCTGGTAGAAGCAGAAAAACTAGAACTTCTCAACAAGCTGAGTCTAACACCCGAGAAGAAATAAGCATTGGTGACAGCGATGAAGATATCATGACTACAACAACCACAACAAAACGTGTCGTCTTGTCAAAAAGTATGGGCGAAGATAAGCCAACTGCTACTTCTACCCCATCACACAAAGAAAGCCATTCCCGTTCCTTTAGAGCTGCTAGTCCTTTAACAATTTCCAGAAATGAGGAAAAGGATGAATTAGCTCACTTGAATGATCGATTTGCTTCATATATTGACTATGTTCGAAGTCTTGAAATTGCTAAGGAAAAATTAACGAAAAAAATTCAATCCATATCCAAAACTGAAACTTCCGAAATTGATAAAATTAAGAAACTATACGAAGATGAACTAAGATCTTTACGAAAAATGGTAGATGATTTGGCAAAAGAAAGAGCGAACATTGAAATCGAATTGAAAAATGCTAAAGAAGATGCAATAGCTTATCGTAAGAAACTTGAAAAACGAGACTTAGATTTACAGAATTTACAAAGGAAACTCGAAAATCTTGAAAGAGATTTGTCTAAACAGCGAATGGACAGTGAACGATATTCAACTCTGTTAGTACAACATGATACTTTGGAGAAGAAATGTGCTAAACTAAGTAAAGAATTAGATGGGGAAATTTTATTAAGAACTGATATTGAAAACAAAAATGTTACGTTAAAAGAACAATTAGAATTCAATGAACGTTTATACAACGAAGAAAATGTTAAAATTCGACAACATCATATTGTTATCGAAGAACAAATCGAAGATCGCAAGCAAGCAGAATATGAATCAAAATTAGCCGACGAATTGCGAGCTATTCGTGAAGAAACTGCTGAAGAATTTGAAAGCTATAAACTGGAATTTGAACAGTCATTCACGCTAAGATTGGCAGATTTAAAAAAAATTAACCAGCAAACCAATGAAAATGTTACAAAAACCCGTGATGAGATGTTAACTTGGAGATCAAAGGCTGAACAGAGGGAACAGGAGTTGGCTATGAAGACCTCTGAAAATGATGCGTTAAAAAGACGGATTAAAGACCTCGAATCTCTATTGAATACTGAAAGAAATGAATTTGAAGGACAACTAATGAAACTGCGTGGAGAATCAGACAATTTACGAAATGATTTAGAGAAACGACTTGATGAATTTTCCAGTTTAATGAGCACAAAAATTGCATTAGATCAAGAAATTCTCATGTACAGAAAACTTTTGGAAAGCGAAGAAACTCGGTGTAATATTAGCGTTGCTGCAGATGGCGACACGAGTTTCTCGGCACTGAATGCTAGCTCTAAGCGCAGGAAGGTCGGGGAGCGAGGGGAATACGTGCTACCAGATAATAGGGGAAATACGGTCTCGTGTGGCCGTGAAAGTTACAAAGTTGATCTCGTTAGTCGTGGAAATGTGGAGTTTTCATCGAAACCCGACTGCTCTGGGAAATTTGTGAAATTGATAAATCCTACGGATAAAGATATTTGCATTGGTGGATGGATGCTGAAATATATCGCTGATAACCAGGAAACCAGCTATAAATTCCATCACAACCTTCATATCAAGGCCAAATCGGATTGCACAGTTTGGAGCAGTGATGCGAATGAAACTCACAATCCACCAAGCGATTTGGTGATGAAAGGCCAGCGCTTTTTCTCTGGTTCTAACATTAAAATCAACCTAACAAACGCTGACAATCAGGAGGAGGCGAATTGTGTGCTGGCGAAGGAGCATACGAGGTCATCTGTATACAATTACAATAGAAAGGTAGCTGCTAGGAGCCTCAGAACTGGCGAGGAGAGTAAATGCTCGATGATGTGATCGGTGATCATTGTGCGGAAGATGTCAATCATCAATGCTGATTGGTTATCTGTTTGTGTATCTGAGTTGCGTTTTCCAATTAGTTTTATTTTTATTTTTTTAGAAATTCTGTGTTTATAATTAATATTAATATAATAATAATAATAATTCGATGTAATGATAATAATAATAATGCAATTTTATGTACCTATATATCTCTCTAACACATTTGTTACTTGTGCTGTTGTGCTGTTGTTGTCGCTATTGGTTATGATGACGAGGAGGAACGGGAGGAACAAATGTTATTTTATCGCCTTGTCTCGATATCTGACGTCCCATTGGCACACTGTGAAGCTTTTTTATATTTTAATATATTTCTACGGTTTGCAAAAAAAAAAAAAAAAAAAAAAAAAGGGCGGCC
>OX_Smed_1.0.01653
CGGTCTTATCGAAATCTATATAAATCTTATATGATCAATGGATGATAATGTAAATTCTGCAAATTCTGTTCCTATTGAAGTTAAGAAAGAATTATCCGATGAAGATGGAACTATCCCATATGAATTTGAAACCGATGATGATTGTATTACGTCAAGTGATGGAATTTTTGAAGTGATACCATTTATGGCAAAATTGTTATTTAACCTGAAGTGTTCATTTTATTCCCGAAATAATGAAATTGTTATTGCTAGCATTGAGCTAATGAGCGTTCAAGAATTAATCGAAAGATTAATGAAAAACAAAATCACTCCCAACCGAATGGACTGTGGAATTGATTCGACATTTACCCTTTTCATTTGTGACGATCAATTTAGCAGAATTTCACATTTTACTAATGAAAACTCGACGATAATTCGGTATTTGTCTCACATGGCAATCGTTACGGAATGCACGAATCTCTCATTGGAAATTGAAAATGGCGAGATTTTAATTTGCTCGATTTCATACGACAATCTCGCCTCATTAATGATCCGATTGAAAGAGTATGACATTCGTCCGAAGCGGGTCGATTCGCTTAGAAATTCTTCGTTTTCGTTGGTATTCAATGAGCAGAGTTTTCCAAACAGTTCAAACATCCTGAAATTTTATCAGAACGAATCCAACAATCTCGTCCATGATCCACTCAACATTCGTCGGCCGCGAATGTGCCCGACTTATTTGCGCGATTACGTAGTCGAACACAACAAAGACGAGCCGGTATCGGGTCTCGATTTGATTCCGTTTAATCCCTCGGCGAGATCGAGTCTCTCATCAACGAGAGCGAACTTTTCGTCGACGAGGGCGAAATTCTCGTCTAGCATCAAATCTCAGCAGACCGTCAACGATTCGAGTGTCGATTTGACCGATAGCTCGCTGACAGTCGTCAAACGCGGTCGCGGACGTCCCAGGATAAAACCGTTGCCAGTGCAATTCAGCATCGATTCCAGTCAAACCAAACGTCCACGCGGCCGCCCCCGTCGCAGCGACATCGTGCCGAATATCGTAGCGTCTCGCGCTAACAGTTTCATCAACATCCAGCCGAAATCCCTCACGGTTCAGGAGCTGGAGAGTTGTTTTGTGAAATTTTTCGAATCGGAAAATTTGTGCACCAGTCAAAAATGAAGATTTATCTTGTAAATAGCTTTGTCAATTGTGTTGAGATCCAGCAATAAATTTGATATTTTACTACCAGTTGTTCGTTTTGTTATATTTTGATTAACCCCGTTACGTTTTATAAC
>OX_Smed_1.0.01660
AAATCTATATAAATCTTATATGCAATGTTAAATTGGGAATCTCCTCTTACCCAGTCGATATTGGGAACATTGTTTACGTGGGCCATGACAGCTCTGGGAGCCCTCGGGTGTTTATTGCATTATTCAAAGATAGAAAGTAGGAAATTGCTGGATGGGAGTCTCGGATTTTCTGCTGGAGTAATGCTTGCTGCATCGTATTGGTCATTGCTATCACCTGCAGAAGAGTTGGCCGTCGAGGAAGGCTACGGTAGTCTAAGCTTTATCCCTCTTACTGTTGGGCTTGTCATGGGGTCAGCATTTGTATTTCTGGCAGACAAATACGCTCCGGTGTCGTCGTTTTCTGATTTCTCGGTCGCTAATGACAACCAGTCGTCATTGGCAACCGATCATAAGGTACATGGAAACGGTCATTCTGTTCCCATGAGTCTCGAATCAGATGGACAGCAACTAAGGCACCGTCGCGAGGCATCGTCGATTGGGCCGCCCGAGGACATGCCAGGAAAGCCCAATGTCAGTCGGCGGCTGCTGCTAATGATGATTGCCATAACAATCCACAACATTCCCGAAGGGCTCGCTGTCGGTGTGGCATTCGGGGCCGTCGGCCAATCCAAAACCGCCACGATATCAAAGGCCAGGAATTTGGCGCTCGGTATTGGTATCCAGAACTTTCCAGAGGGTCTCGCTGTTAGTCTGCCGCTAAAAGCCGCTGGGTTATCGCTGGGACGGAGCGTCTGGTACGGTCAACTGTCCGGTCTCGTGGAGCCATTGGCTGGTTTCATTGGCTGCCTTGCGGTCCAGCTCATTAGCCCCATTCTGCCATACGCGCTTTCATTTGCTGCCGGAGCGATGATTTATGTTGTTTTCGACGATATTATTCCAGAGGCTCAACAAATGGGCAACGGCCATCTGGCATCGATCTGTGCCGTGCTAGGATTCGTGGTGATGATGTGCCTGGACATGGGCCTCGGCTGACAGATAATAATTGCCCAATGACAGCAACACGACAAACAACATCAACAACCAATCAGATCACTCTTTATGATTCTCATCGCTCTGTTATTGCAAAAGATGTGTAAAGAATAAAATCTTATTTATTTATTA
>OX_Smed_1.0.01663
ATTCTTGACTTCATTAAAATTTTATTTTTTAATTTTTTGATTGTTAAACGCATTAATGAGCAAATCTTAAACAGATAGTTTTAGTAACTGGCGGAGTAGGTTATATAGGAAGTCATACTGTAATTGAATTATTTACCGCTGGTTATGAAGTTGTAATAATTGATAATCTTTGCAACGCCAATAAAGAGTGTCTTAATCGTATCGAAAAAATAACTAAGAACAAGTTTGCTTTTCATGAAGTTGATATGCTTAACAAAAAAGACCTATCAGATTTGTTCAATAAATACAAATTCCATCACGTTATTCATTTTGCAGCTTTAAAGGCTGTCGGAGAATCAGTGGCTTTGCCTTTGAAATATTATAAGAATAACATAATTGCTGCATTAAATTTAATAGAGGTAATGGCAGACCATGGCGTTAAGAGTCTTGTATTTTCGAGTTCTGCCACAGTTTACGGAACGCCCAAAAAATTACCGATAACCGAATTGGATTCGATTGGTGGCTGTACCAATCCATACGGGAAAACGAAATGGTTTATAGAGGAAATGCTTTTTGACATATGTAAAGTTGACACGACTTGGTCGGTGGTTATTTTGCGATATTTCAATCCAGTGGGGTCTCATAAATCCGGCATGATTGGCGAGGATCCACTTGGACCTCCTGCTAATTTAATGCCGTTTGTCGCTCAAGTGGCTGTAGGAAAACGGCCACATGTAAATGTTTTTGGAAATGACTACCCAACAAATGACGGAACAGGAGTCCGGGATTACATTCACGTTGTCGATCTAGCCCAGGGTCACATAAAGGCATTAGAGAAATTAAATGGTAAATGCGGCCTTAAAATTTATAATCTCGGCACTGGCAGAGGATATTCGGTTTTAGAAATGATAACTGCGTTTGAGCAGGCATGTGGTCACAAAATCCCGTACGAAATTGCTCCTCGACGCCCAGGAGATTTACCGGAAGTATATGCTGATACAAAACTTGCGGAAAAGGAACTCAATTGGAAATCGATATATGGATTGAAAGAAATGTGTGAAGATTTATGGAATTGGCAGCAAAAAAATCCAGAAGGATATTCGGGAGTTTCTAAATGAGAATTTTTTTTAATTTCAATGGAAATGGTTGTGAACGTTTTGTAGTTCTATTTTATTTGAAATAAAAACTTTTGTTTTTTAAAAAAAAAAAAA
>OX_Smed_1.0.01670
AAAATAAGTCATTTTACAATTAGTGACTACTTTTTTATTTTTTATTAATTTTAGATTTAAATTTTATAGGGTTATTCAGATAAACTAATCTTTTATTTTAATTTAGAAATGAGCGAAGAAGTTTCCAAGAAACATTTTACTAGGTTGTATAAGCGACTTGAATTGGCCAAAAGTTCATCAGAATTTTATGAAACTCATCAATTAATCAGAACGCTATTTAATCGTTTAAATAATACCGATAACAAAGAAGCAGATATAATATTGAATGAAGGCGCTTCATTTCTTTTGAAAAACAATCAATCAGAAAGTGGAGCTGATTTGGTTATATTGATGTTAAAATTTTATTTTGAAAAAAAGTGGACACCTACTGAAGATATTATTTTGAACTTAAAAAATTATTTTTCTTTAATGAATAAGTTCAGTAATGAAAGAAAAAATACGATAATCTTATCACATAAATGGTTGCAATGTGATTCAACATTTAATGACCTTTTCAATAATTGGATTGCTGTAATATTGTGGAAAGAAGGTAATTATGCAGATGCTCGATACCATTTTATTTTATCCGGAAATGGCATTCATACTGCTAAATTCTTATTAAATTTTCATCTTAATAAAGGCTACAAATCGGAAAAAGATCTCTTTCTAATGCAAGCTGTTTTACAGTATTTATGTTTAGAAAAGTTCTCTAGTGCGACAATGACATTTTATGTCTATGTTCATAATCATCCAGATCTAGAGACTGGTCCTCCTTTTAAAAACTATCCGTTACTGAATTTTGTATGGTTTTTAATGGTAGCAATAGAAATGAAACTAAGCAAATCTGTATTCACGAAATTATGTGATCAATATAGTAAGCATCTCGTTCGGGATCCTCTTTACAATGAATATCTAACACGAATCGGTCAAATCTATTTCCAGATTATTCCACAGAAAAATCCTGATAATTTCCTCTCAAACATAATGAATATGTTGGTAGGCGGCGGAAATGGAGCCATTGACGACGGTCAGGACAATTCGAGAGGTATTTTAAGTGGCTTTTTATCTGATTCGAATTTTGCCAATGAAGAAATGGACTAAATTATTATTCTCAATGTCGAAAATCTGATCACTCTGATCGTTATAACAGAACTTTATTATTAACTTTTCTCTTTGAAACTAGTTGTATAGAGAATTTGTTTGAATTGATTGGCTTTTACCTTAATTTTTGGTTTTATTTTTCAATTTAATTACCAGCTTATCGATTTTTTTACATTCATTTGACGATTTTATTTATTTGTTCATTCAACCTTATGGTTAACAAACTATCTATAGTCATTTAAAAAAAACCAATAATATTTTAATTCCTGATTGGAAATAAAAAATATATTTTTTGATATAAAAATCAA
>OX_Smed_1.0.01672
TCTTATCGAAATCTATATAAATCTTATATGATGGCATCCTCAAAAAAGAAACCGCCTAATTTTAAAACCTTTAATTTAAAATCCGGAATAATTGAACCAGTTCTTATAAATGATAACCCTGTGCAGCAACTGACCGATCATACGGAAGTTCAAGTTAATGGTGAGAAAATAACAATCTCGATGAGTGATTTGGAAACACTAAACGAACTTGGAAAAGGCCAATTTGGAATTGTTGAACGAATGTTGCATAGACCATCCAATCTTGTATTCGCAGTAAAACAGTTACGATGTTCAAAGGATGATAAAAAACAGGATAGAATTCTAAATGACCTCAACATAAGCATGAGAAGTACCCAATGTCCTTACGTTGTTGTAAGCTATGGAGCAATGCATCGTGGAGGTGACGTATGGATTTGCATGGAGATATTGGATTCCAGTTTAGACAAATTTTATAAACTAGTGAGTGCTATTGGTACTGAATCTTTCATTCCAGAAATGATGTTAGCATACATTACATTTTGCATTGTCACTGCTCTTGAATATTTGCATCAAGCTCTTCGTGTCATACACAGGGATGTCAAACCGAGTAATGTTTTAATAGACAAATCGGGTAGAGTGAAAGTTTGCGATTTTGGAATATCCGGAACTCTTGTCAATTCAGTTGCTCAAACAAATTTGGGAACTCAGTCATATCTTGCTCCTGAACGAATCATTACAGAAAATAGTACCTCTGGTTTTACAATTCGCTCTGATGTTTGGTCACTCGGACTGTCAATTCTTGAATTAGCAATTTTAAAATTTCCTTATCCTCTGGATATTTCTCTATACAATCTAATTACATATGTTACAGATGGACCGCCTCCTTCTCTGCCAGAAAATTCAAGCTATTCCAATACGGTCCGAAATTTTATTTCTCGATGTCTTGTTATTGCTGTTAAAGATCGTGCTTCATATTTGGAACTTCTTAAGCATGACCTTCTAAAGTCTTTCTATACTCAGTCATTTTTAGAAAATGTCCAGAATGAATTCGCAAATTACGTGACCTTTATTTTACAGAATAATTGAATACTTTTAAAAAGACAATTATTTTAAACATTTAAAATTATTCGTATTTTCTTGTATCGATTAGTGTTAAATTTTTCATTAAGATTTTATACTTCTAAATATATTCAGTTAAAAAAAAAAAAAAAAAAAAAAAAAANAAAAAAAAAANAAAAAAAA
>OX_Smed_1.0.01678
ATTTTGTATGACTTATTAATAATTTGTTCATATAAATATTATTCAAATATACGTTTAAGGATGTTTAAAAAAATTCTAAAATTTGGAAATTCCCTTGACAGAAATTCATGGATTAAATCTCAAATCAAATGCTGTTTTCATTATTATCCCTTAAATGCGTGGATGTCGAATCTTCCAGACAGTTTGACAACCTTGCCAATGAATTGGATTGCCATTCCAGGAAGTCACGACTCATTTACTTATAGTATAACATCCTGTTCACAAGTGGCTCCGGATGCAGAGGATATTATTAAGAATTTTACTCGTTTATTTGGTGGTTTGGCGAAAAGGGTAATTGCCCGCTGGGCTAAAACACAAGACTTAGATCCCCATGGTCAACTAAATGCGGGAATCAGATATTTTGACATCCGTACCGCAATCAATAAATTTGACAATAACGAGATTTATTCCTGTCACAGTCTTTTTGCTGGACAAATCAAAAAGGATTTGTTGAGTATAAGGAAATTCCTAGATTCCTATGAAAGAGAGGTGGTTCTTTTAGATCTGAAGAACTTCTATGAGTTTACTAAGCATGACCATTACAAATTAGCAAATATTCTAGAAACAATATTTTCTTACAAACTGGCGCCATATTCGGAAATCATTCCAAGTCTCAATGATATGTGGAAATCCAATCATCAAGTCATAGTATTCTATCATTGTGACAACATCCACAAACCATTTCTATGGCCTGGATATATGATTCCATCTCCTTGGCCTCAGACGGATAACCTTGGGAAAATGTTGCACTTTCTTTCAGACAATTATAAGGAAGGTCATTTTCAAGACTATTTCTATATTAATCAGGGAGTATTGACCCCGACACCAGCGGCCTATCTAATACACATGATGGAATCTCTCAAATCTATTATGGCCAAAAAAGCCACTCCAGCCTTCGGGAAATGGTTGGAAGACAAAGAGATTGGAAAAGGCAAAATTAATTGCTCAATAGTTGATTTTGCTGACAGTTTTGATTACGTTCCATCAGTGTTGAGGCTCAACTTCAATCACGTAAATGTTTCGCACGAGAATTTATTGAAAAAGGGCTCAATCAGATCCTGTAGTCAATAAAAATTTGAATCGATTTGTGATTATGATAAAATATTTATTTTGTATTTATTATATTTAAACCAGACATATGCTCAAAGCAGTGGATCATTTTCATTGACAAAATACTTCTGATTTGTTTCTGATTTGTACACTTCGATTCACAGAGGGAAAAATAATAAAATGAATATTTCAAAACAAA
>OX_Smed_1.0.01687
AAATTAGAGCAATTATTTCAAATTTGAAGTTTATTAATAATTAAAATGTTTTAAAAACTTAAATTATAAATAATTTTGATTATTGAAGTTTGATTAGACTGAAGCTTATAAATTTATTTTAAAATTATTTAGTTATAAAAGTTTATTTAATTGAAGATGAATAACAATGACGAATCCTCTAGCCACCTTGTCTACATTACAGATGAAGCACAGCTGAAACACCGATTAGAATCGCTCCAACAAGAAAATATAGTCCTCAAGTCAGAAATCGAAGCTTTTAAATTAAAAGTGAGAAGCTTACAAGAAGAAAATCTTCAATTGCGCAAAAACAGCGTTAACATTCAAGTACGTGCTGAACAAGAAGAAGAGTACATCAGTAATAAATTATTAAAGAAAATAACTGAACTGAAAAAGGAAAAAGAATCTCTAGCATTAAATTATGAACAAGAAGAGGAATTTCTAACCAATGATCTTACAAGGAAACTTAGTCAATTAAGAGCTGAAAAAGCAACTTTAGAGCAGACTTTAGAAAAAGAACAAGAAGCACAGATCAGTAAATTAATGAGTCGCATCCAAAAATTGGAAAACGACGTAATGTTGAAGCAGAAAAGTCTTGACACTTTAAGACGAGAAAAAATAGAATTGGAAAACGCTCTCGAACAAGAGCAGGAAGGTCTTGTAAACAGATTGTGGAAGAAAATGGAAAAACTTGAATCAGAAAAGAGAATTTTACAGTCAAAATTAGATTTATCACCAAGTCCAATGTTGTCAACAGCATTTACTGATATTCCGCGAAGTAATGACGACTTAGGCCAACGTAATCGTTCCTCTAGCACTAATCCCAATAATGATATTGAAATGGAGTCTGTAGATGGAAGAGTTATTAGTCATTCAATATCCTTTCCTGTGCAGAATAATCCTTGTTCAGAACAAGAAATCGATACAGTTTTATCTAGCATGGAAGTAGAAGGTGATCGCGCATCATTAATCCATTCGTATATAGGCCGATTAAGACAAGAAGTAGTCAGATTGCGCGATGCAGTTCAAAACACAAATAATCAATGTACAGATAAACTCCGCAGTCTTGAAAGAGATGAAAAAATACTACAAGATGAAAATAGGAGGCTGCGCAAACGGTTGCAAGTTGAAATCGAAAGACGTCAGGAAATGTGTCGAAATCTTAGTGAAAGTGAAAGTAGTTTAGAAATTGACGAAGAGCGACAATTCAATGAATCTTGTCGACGCCGTGGGAATATCGTTGATTTATCTTCCAAAAATCGAATAAGGACAACATCAGATAGTAGCAGTATATCTAATTATGGATCTAGATCTCACCATCATTCAGTGGACTTAAAATTAGTTCCATCTCTTAAAGACGATAAACATTTAATGAATACCAGTGAAAGTCTTTGTCGCAAATCAACTTCTAGTAATGCATCCCAAGCTTCAATTAAAAATAATTTGTCATTAGAAGTTCCAATGTCTTATGCAATTTATTCACACGATAGTAATGAATCAAATTCTCGGCAGGATGTTAATAATGATGATCAATTGATGGCCAGTATTGAATCTGATGCTGAATAAAATAATGAATTTATCATCATTTATTGCTTTATTCATCTTTAACAGAATATCATCAATGAATGTTAGAAATGGTGATTATAGAAAAATTTATATTAATGGAAATTAATTTGTTCTGTTTTAATTAATTTCTGTAATTGTCTGATAATTTGAAATATGTTAATGAATTTATTACTTGAGCTGAAAATTGATGTTGTTGACTTACTGATGTTAATTTTAGTTTAATTGGAGGCTTAATATGGATTTATTTTTCAATTTGATGCCTGATGCCATTTATTATATTTGTTCACCAAATAAAGTTTCAGATTGGT
>OX_Smed_1.0.01690
AATTCTTATTTATTTTAAATTAATCTAACCATTTTTATCATGAAGCTTGTTCGATTTTTAATGCGACTTTCTCATGAGACAGTTACTGTTGAACTAAAAAATGGAACAATAGTTCATGGTACTGTTGCAGGTGTCGATATGGCGATGAATACTCATTTACGTTCAGTCAAAGTAACAATAAAAAACAAAGAACCAATAAATGTGGATACTTTTAGTATTAGAGGCAATAATATTAGGGGCTTTATTTTACCAGAAACTCTTTCTCTCGATACTATGTTAATTGATGATACGCCAAAAGTCAGTAAGAAAAAGAAAGAAACTACTTCTTTGGCTCGTGGAAGAGGACGTGGTGGTCCTCGTGGTAGAGGCCGTGGTACTAGAGTTAGAGGGCGTGGACGACCTCGCTAATTGTTTTATAAATAAATATTAAGTATTGTTTCAAAAAAAAAAAAAAAAAAAAAAAAAGGGCGGCC
>OX_Smed_1.0.01691
GGGGACATTTTGTTATATAAATATATTAAACACTTCAAACTCAAATATTTTGTTTTCCATTTTTGTAAAATGACTGTTCCCGAAGGTAATGTTACAAAAGGCAAAAGTCTATTTGTTCAAAGATGTTCACAATGTCATACAGTTGAAAAAGGAGGTGCCCATAAAACTGGTCCTAATTTGAATGGGTTATTTGGTCGTAAAACTGGGCAAGCACCAGGTTACGATTACACTGCTGCAAATAAAAATAAAGGCATAGTATGGGGTCCAGATACGTTGTTCGAATATTTACATGATCCTAGAAAGTACATCCCAGGAACAAAAATGGTTTTTGCTGGATTAAAAAAAGAGAAAGAACGTGCTGATATAATTGCGTATTTGAAAGATGCAACAAAATAATTTTAATTCTAGGAATAGTTTATAGTGTGTTTGAATGTTAATAAAAGAATGCTAAGTTTTTAATTGTAGATTTATTTAATACATTTTTAATAGGGAAAAAAAAAAAAAAAAAAAATGCGA
>OX_Smed_1.0.01705
AATATTTATTAATATGATGTGCTCATTAAAAGAGTAGAAAATCAAACATCAGCAACAATTATTAAATGAAGATCAATAATAAACAACTTAATGAAAATAGTTACAGTAATTTATTTACAATCGAATACAAATTATCGAAATATTCGCTGTAAAACGCCTTGATTTATTAAATTTTCACAATCAGAAAGCATCAAAAAATGAGTGCTACCCTTAAACAAATGGATAATCCCATCAACGGTTTCCAATTCTCCATAGTCTTCTAAGCATTTCACTTCTACTTTCAAATTTTTAGGTGGCTGGGTTCTTTCTGACAAATCTAATCCGTAACACGACACTGCCATTAATGTACCTAAACTTTTATTGTAGTTCTTCAGCCAAACCTTTTCACTTTCCGTCATACATGCTTGAATTTCTTGAGGGAGGATAGGACCATAGATCCAACGATATTTTTTTATGTCCATTAACCTTTGACGACTATATGCAAGCAACACTCTTCGATCTCTATCAATACATTGATGCTTTACAAGGCATGTATAATACATTTCTTGGTTTTTAAGAAGAGCGTCTTGTCTTATCTGATCACCCAGTAACTTAATTTCATCAGTAACATCTTTGAACAGTTTATCGTCGAAAGGAGGAAGTCCGGATAAATGATTCTTATATTTTTCCAATAATTTTATAGAAGAATCATTCATTTTATAGCGATAATTATTAAAAGTTAAATTTTAATAGTATATTAAAAATAAAATNNANCANNNTTNNATAANNTTNAAGTTTATTTAATATTAAAACTATTTAACAAAAAATTTAAATTANAGTTCAAACATTTCAGTGAACAAAGTTCTAAATTATCATTATTATTTAAAGTTTATGAATAAAGTGTTACTTCATTTAAGTAATTATAACCTTTAGGAATTTATAATAAAATATTGGAACAATGAGAGAATGCATTAGTATTCATGTTGGGCAAGCAGGAGTGCAGATGGGAAACAGTTGTTGGGAGTTGTATTGCCTTGAGCACGGAATTCAAAACAATGGTATTCAACTCCCAGAAAAGAGAATTAAAACAGATGATTCTAAGCCTTTTAGTACATTTTTTAATGAATGTGGGGATTATCGATTTGTTCCAAGAAGTGTTTTTGTCGATCTAGAGCCTACAGTTTTAGATGAAATAAGAACTGGATCGTATAGACAATTATATCATCCGGAACTTTTAATATCAGGAAAAGAAGATGCTGCAAATAATTATGCTAGAGGTCACTATTCAGTTGGAAAAGAGCTTATTGATCACACAACAGAGCAAATAAGAAAGCTTTCTGAACAATGTACAGGATTGCAAGGTTTTCTTGTATTTCATTCTTTTGGAGGAGGTACGGGCTCAGGATTTACCTCGCTATTAATGGAAAAATTAAGCATTGACTATGGCAAAAAATCTAAATTAGAATTTGCAATATATCCATCACCTAGCATGGCTACTGCTGTAGTTGAACCATATAATTCAATATTGACAACTCATACCACATTAGAACATACTGACTGTGCCTTTCTAGCTGACAATGAAGCTATTTATGATATATGTCGACGAAATTTGGACATTGATCGGCCAACATACACCAATCTAAATAGATTAGTTGGTCAAATTGTAAGTTCAATTACTGCTTCTTTAAGATTTGATGGAGCGCTAAATGTTGATTTAACAGAATTTCAGACAAATCTTGTTCCTTATCCGAGAATTCACTTTCCACTCGTAACTTATGCACCTGTAATATCCACTCAAAAAGCAAATCATGAACAATTAAGTGTCTCTGAGATAACAAATGCGTGTTTTGATCCCTATAATCAAATGGTTAAATGCAATCCCAAAGACGGAAAATACATGGCTTGTTGTCTTTTATATAGAGGTGACGTCGTTTCAAAAGATGTCAGTGCTGCAATTGCGCATATTAAATCAAAGAAAAGCATTCAATTTGTAGATTGGTGTCCAACAGGTTTTAAAGTGGGTCTCAATTATCAACCATCAACACAGGTTCCTGGAGGTGATTTAGCAGAGGTTAAAAGATCCTTGTGTATGCTTAGCAATACAACTGCTATTGTTGAAGCATGGTCTCGGTTAAATAGAAAATTTGATCTTATGTTTGCAAAACGTGCTTTTGTGCATTGGTATGTCGGGGAAGGTATGGAAGAAGGAGAATTTTCAGAAGCACGAGAAGATTTAGCTGCTTTAGAGAAAGATTATGAAGAAGCAGGACTTGATACTGAAATTGTGAATGAAGATGAGCTCAACGAAAATGCGGAATTTTAATTCACATTAAATTAAATTTTAACTGATCAACAATATAATATATATAATAAAAANAAA
>OX_Smed_1.0.01706
AATATATGCTGGAATTCAATTCATCGGATCTATCGTCATTAAAGGGCCACCTCCTGATATACCTGAAGACTTAGAGAATAATTCCTCTTCTGGGAAATGGGAAATAAATGAAACTTCTTTTACAAAGAATATTTATTCACTTAATGACGATAATGAAGTCGAACTGAAGCCCCATCAACTCATTTTAGAACTAGATTTTTGGATTTTGTGGATGATTTTCTTTATTAATTCATTCTGGATCTATTTCATTACCGCAACATACTCTAAATATTCCCGGATTCTTGGTTCAATCAGTGATCATCACATTCATTTAGTTGGTCCGATTTCCAGTTGTTTGGGGAAAATATTCTGGGGCTTCTTGATTGACATAACTTCCTTTAAGAGAATTATGCTCATAATAACTATATGTTCGTCAGTGTTTATAGGGATCTTTAATGTTATCCCACATATTGATGAACAGTTCCATGATTGGTTTCTTGCAGTCTGTGTCGGAGCTATTTTCTTTTTCAATTCAGGCAACTCTTCAGTGTTTCCGGCAATGTGTGCGAAACTATTCGGAATGAAGAACTTTGTTTTTAATTATGGGATGCTTTTCACATCTGTGACTTCCTCCCATGTAATATGCAGTGGGGTTGTAAAGCCATTTTTGGAAGATTCTGAAAATTTCCGAATAGAATTCAGAAATATTATTTTCATTGGATGCGCTCTTTCATTACTCGCTGCTTTGATAACTATTTTCTTCAGAGGAAAATCTTTGATTATAGAGAATGTTTGACATAATTTATTCCAGTGATTTTTGTATTTTTTGTATAAAATCTGAATTTTGATATTATATTTTTAATAATAATATCTTGTTATAATCCCATGAAGTCTTGCATGTTCTAAATTTTGTGAGTCAAAACCT
>OX_Smed_1.0.01707
TTGAATTTAATTATATCTTTTTATCATATTAATCTATTATATAATTTGCATGAGTAAAACAATTCTTATTTATATGTCTTTTAATTTGCAGTAAATGTCTTCAAATTCGGATGTCAGTACAAGAAGAAGAGTTAAATTATACATGCTAAATGAAGAAAGACAGTGGGACGATAAAGGCACTGGACATGTGTCAGCGACGTTTGTTGAAAACAACTCAATGGCATTGGTTGTTATTTCTGAAACTGATGGTTCACATTTATTAGAATCCAAAATACAACATGACACAGCGTATCAAAAACAACAAGAAACTCTTATAGTATGGTCAGAAGGAGATAACATGGATCTTGCGTTGTCATTTCAAGAAAAAACTGGTTGTGATGATATTTGGGAAAAAATTTGCAACGTCCAAGGAAAAGATCCTTCTGTTGACATAACTCAAGATTTAATTGATGATGCTGACGATGCAGATGATATGGAAATGGACACAAGTTCTACAGGTAACAATCAAGGATTTGAGTTTCCAACCTGTGATTTAAACCATTTATTGGAAATCAGTGAAATGTTTACACAAGTCGTTAATTATCCTATTCAAAGAGAACGATTAGCGACAGCTCTTGAAAGATCTCAGTATTTAAAACAATTAGTTGATTTATTTCACAAAGCCGAAGATCTGGAAGACTTGAAATCTTTACATCATTTATATGAAATAATGCGTGCTATTGTTCAGTTCAACCGTAGGAATTTGTACGAATTAATTTTCTCAGATGAAATGATGATGGACACAGTTGGTATACTTGAGTATAACCCACATAAACGAGTGAAACATAGAGAGTTTCTAACTAAAAAAGCCAATTTCAAAGAAGTATTTCCGATGAATAATGCATTAAAAAACAAAATCCAGCAGACATATCGAGTTCAGTATATACAAGATTCTTGCATGCCACCACCGTCATTATTTGATGACAATGCCGCATCTTCATTAAATTCGTTTGTATACCTTAATAAAATAGATATTATTACAAAATTACAAGATGATAATCAGTTTACTCAACATCTGTTTAATGGATTATTAAACCTTGAAACCACATCCGAAAGCAGGAAAGATCTTTTGTTCTTGCTGAAAGAATTCTGTATAATTGTCAATTCATTACAGCCATCTCAGAAAGAATCGTTTTTCAATTTTCTCTGCCTAAACCGAGCTCTCAAAGCAATATTTTACTCATTTAAAGTCGCAGATGAATCATTAAAACCAGTTTGTATAGATATTATTCAGATTTTCATTGAAAATCAAGCAAGTGTCGTTCGAGACTTTTTTATTAATGACTCTCGGGAAAACCCGAACGATTCGCTTTACATCAACATTCTCATCGACCACATGATCAACGATCTCGATTCCGAACTCAGTAATGGATTTATAATCACCAACATGCTGAAAGTATTGATCGATCCTGAAAACATGATAAACTCGAATCAGAAAAACGAAAAGCAGGAATTTCTGAATTTCTTCTACAAATGCAGCATTGCACATTTGACAAAACCGCTTGTGGATTTAACTGCAGATAATCAATTGAAATATGATGATTACCACACAGCAATGGTGATGAATAATATTGTGGAGTTGCTGGCATTCTGTGTTGAATTTCATTCATATAACATGAAGAATTATGCGTTTCACAACAACATTTTGCTTCGTGTCGTCACGCTGTTCAAATCCCAGCATAAGTTCGTTGTCCTTGGTGCATTGCGCGTCATTAGGAAATTCATCAGCTCCAAAGAAGAATTCAATTATCGATATATAATCAAGAACAACATCCTTAGCAGTGTTGTTGGCCTGCTCAATGAGAACCGTCAGTATAACATGCTCAACTCGGCTATTTTGGAATTGTTCGAATTTATCCGCACGGAAAACATTAATTGTTTGATCAATAACGTGATCGAGAACCATTGGGAGAGTTTGCAGCTACACAAATATGTCAACACATTCCAGACTCTCAAGGCCCGATACGATCAGAGCGTTGAGAGGTCACTCAAGAATACCGCCGCAGTGTCGGCTGCGTCTGCGGTTTCGGTCGTCTCGTCGAATAATAACAATAATGCGGGTAATTCTGTGATCGCGTCCAGCTCTGTCAATATGATGTCGCTAATGACAACCAATGCGACCCGATTGCGGAAAGATCCCCGCTCATTGGATGAGGATGAAGAGCAGTGGTATGATCAAGATGATGAGGATGAGGATGACTCCATAAACAATTATCAGAATACCGCTCCTGCTGCGCTTAGCTCTCCTACGCCGTTTATCGAGCGGTATTCCGCCAGGCTCGCAACCGGTGGTTCGGTGGTAACTAACGCCAACGGAATTACCGGAAGCAACAGTATTGCAATTACCAGTGCCAAAACAGCGACAGACTCGGTGCCATTCAAACTCGGCAATCGATACGGTAAAGAGCAACATATTCCCATCAATATCAAGAGCACCAGTTTGACGCTAGGTTCAGTTTCGTCGACCAGTAGTGGAGCAGGAACTATCGATACTTGTCAGGAACTGAATGGTAGTTTCGATATAGATTACAACAGATTGACAAATGGCGAGATCGATAAGGTCTCCTCCATCAGTTCAGATGAACAGCATCAGAAGGAATGTTTAACCACCAGCGCTACCAGTATCATTATCAGTGACAAGTTGATCGATTCTACTGCCATCAGTTCAGAAGTAGCTCAAAAAGCCAATGAACAGCAGCCACCCTGCTGTATGCTGACCGGACTCGTAGATTACTCATCAGACGATGAGGAAGAAAATGAAATCACATCAAACACAGACAACAATACCAGCAAGGAAGCTGCCGAATGGGGCTCCGTTTCTAGTCCGAAAAGATTGAAAATAGACTAATTTTATTCGAAGAGTAAAATTTTCAATGATCTAGTTTTGGTTGTTAAATAAACGATGTGATTAGCAAGCAATAATATAGCAGCAGCATTATGTATTGTACAAATTATTCTTTTATAAATAAATATTAATCTATCGAAAAAAAAAAAAAAAAAAAAAAAAAAGGGCGGCC
>OX_Smed_1.0.01712
GTTTTAATATTGAATAATTAATTAGATATTTCAAAGTTTTAAATGGCTAAGCATCATGCAGATTTAATTTTTTGCAGAAAGCTACCGGGAGTAGCTATTGGAAGATTATGCGAAAAATGTGATGGTAAATGTGTTATTTGTGATTCATATGTTAGGCCATGCACGTTGGTTAGGATTTGTGATGAATGCAATTATGGTTCACATGTCGGAAGATGCGTAATTTGTGGTGGTGTTGGAGTTTCAGATGCTTACTATTGTCGCGAATGTACAATATTAGAAAAAGACAGAGATGGATGTCCTAAAATAGTCAATCTGGGTACAGCTCGAACAGACTTATTTTACGAGCGGAAGAAATATGGTTTTAAAAAATAGTATTAATCTATGCCATTCGTATTTTTATTGTTTTTATAAATAAAGTTCTATGTTGACATTTTAATTTTTTAGTGATTTATTTTATGAAATGAAAGCTGTTTTAATTTGATTTTATTGTGTTTGGGTTTTTTGTACGTTAACAAATTTGAAAGTAATATTGTAGAAGAACAAAAATAGTATGTCGACTAACATATCTTCGACATTTCCATATGAATTCCTGGACGTTTATGTTCAAGCTCCATTGTGTTTGATCGGTTTCATTTTGAATTTGATTAATTTCTCAATATTTGCCCAGAAAAAGTTTTCAGCTGCACCTTACGTTTTACTGATGGCCATGTCACTAGTGGATTCCATCACTTTGATATTCAGAATTTCCGAAGCTGTTGTCAAGTGCACCAGCCTTTCATTTTGTCGGAATCCTTATTTACAAATGGTAATGTATCTGTTTGCAGTTTTCATAGAGGTTCCTATTACTAACATAACGGAGTCCATATCAAACTGGACCGCGGTGGCCTTGGCCACGGAGCGCTACATTGCAATGTGTTATTATAATCTCAGCAAGCAATATTCAACTGTTTATAATGCGAAATTATTTCTCTTATTCGTTACATTGTTATCAATAGTGCTAAATTCTCCGTTTTTCTACATTAATTATGTCGTTATCGAATGGGAAAATACGACAAGTCATCAGGGAATGGTGCCAGTAATTTACAGTTCTTTCAGTTCCTTGGCATTGTCAAAGTTCTACACATTTCACACATGGTTTCGACCATTCATTGTCAAAGTGATTCCTCTATTGTTTCTTTGCGTTTGTAATTTTTTATTATTAGCTCTCGTTTGGGAACACAAAAAGAAATTGAAACAATTTCAATCGAAAAGATCGGGCTATTTAAACACGAAAGACAACAACAAAATTACCCAGAGAAAACAACGGGCACAAAACAAATTGACAATGCTACTGATAGTTGTCATTGTTTTGTTTCTCATCGGACAGATTCCGGTTTCTTTTTCTTATCTGAAAGTCTATGAAAATCTCCCTAACAGATGCAATGCCTATAAGTACCTAACAGACTGCCCTAATTACAAGGTTTACAGCAGTGTCAGTCATCTGTTGATGATAACGTGCTATTGCACAAATTTCTTTGTATATTTGGCTTTGAATAATCACTTCAGAAACTCCCTGATGCAATCTGTTGTCAGCTGCTTCTGTCATTGCAACCGATGTTATAGAACGAGAATATTAATAATAAACGAAAATGAAATCGCTCTTAATTCTATTCTGATGCAGTCAACAGCCTTTCTGCCAGCAAATCGCAGCTCTACGTTGTCGTCGAATTCTCCAATGCTTTCTGTCAAAGACAATATCATCTCTCAAAATTCACTTCATCCCAACGCATGCCTGAGGACTTCTGAAAATACTATTGAAACTTATTTATGCAGCAGATCAAGCTCATTTCTTGATTAA
>OX_Smed_1.0.01721
TTTGTTAATGAATAATACAATCCTCGCAATTGTTATAATTCTAAGCAATCTCTTTGTATGTTATGGAGATCTTTTGGAAGATCAAAAATCTCAACTTCTAGAAGCTCACAACATTTTTAGGCAAACTGTAGCAAAAGGTCTTGTTAAAAGTCAACCGCCAGCAGCTGATATGTTGAAATTAATTTGGAGCACTGATTCCGCTTCTAAAGCACAGGGGTTAGCAGATAAATGTGCATTCTCCCATGATTCCATGAGCGATCGGGCATATGGAGATTACCAGTGGGTCGGACAAAATGTAGCAATGTTCAGTGGACAAAATATATCAAAGGGTCTAGAGCTCTGGTTTAATGAAGTTACAGGATATTCTTATACAACTGGTGCTTGCTCGGGAATATCCTGTGGACATTATACACAATTAATATGGGCAACATCAAAGGAACTTGGTTGTGGAGTGGCTAGTTGTCCATATTCGAGTTACACAATTTTATTTTTGGTCTGCAACTATGCCCCGGGTGGTAATACTAACGATGAGAAGCCATATCAAGTAGGAGATAATTGTTCTAAATGTCCAATTGGAACCGCTTGTACTGATGGACTTTGCAATTAGTTTTTCATTATTAAAATAAAAATTATGCACTGCAAAAAAAAAA
>OX_Smed_1.0.01725
ATTTATTCATTTTTACAACATACTACACAATATATGAAGTATCATAATGGTACGAAAATGCCATTGAATTGTTTCAAAAATCATAGTCTTTCAATTGATAACAAGACAATGTCAAACACAAATCCTAATTCAGAAATAATTCCTAAGAGAAATCCAGTTGCTATAGGATTTGCTAATGACATAAACTTGTGTTATAGCGATAAAGACTTTAAATCGAATCTTGACATAATTGGATCAGGATTTTTCGCTAAAGTGTATATAGTGTATCATGTTGTATTGAATTTGAAAATGGCTTTCAAAGTTCCTAAACCTACTCAGTCAATTAATAAATTTGTCAAAGAGATTAAACTATTAAAAAGTCTGAATCATGACAACATATTAAAATTTTATGGAGCTTGTCTTTACAACGGAGTCTTTGGTTACTTAACTGAGTTTCTCGATTATGGTAATATGTCTCGTCTAATTGAAAAGGAAGGCCCCTTGTTAGATTGGTCAAACAGAGTTCATATTGCCGAAGACATAGCAAAAGGACTGGTTTATTTGCACGATCAATTCGTTATACATCGCGATTTATCTGCTGAAAATATTCTATTACACAAAACCCAATCCGAAACAAATAATGAGTCGGTGATGTACAGTTATCGGGCAGTTATAGCTGATTTCGGTCTTTGCTTGAACATGAAAGACGTAAGAGCAGATCGAATGTCTACCGTTGGCAATCCGTTCTACACAGCTCCTGAGAATCTAAAGAATGAATCACCGTATGATTACAGTTCTGACGTATTCAGTTTCGGCATGCTGCTTTGTGAACTGATAACCGGCCTAAAAAATGATCCAAATTTCATACCAAGGACAAATAAATACGGGCTTGATTACAAGAAATTGCCCATCAAGCGTGACTGTCCGAAATGGATACACCAATTAGCCTTGGACTGCTGCGTGATCAGCATTTCACGGAGACCTACCATGAAAAGTGCCTATCAGAAAATTGTAGAAAATGAAATATATATCGATTTGTGGCGCAATACGAGGGAACCAAAAAAAAAGATTAATTTGAATCACTCATACAATGTAAATAACCAATTTCGTGGAGCTTCCATGTCCATTTCCCAAGATTATTATTCCAGTTCGTTATTGCGCAAATTGTGCAAAAATAATTCCAAAGATGACAATGTGTCGTCACCATTGTCACCGATATTAAATGATTGTCAAAAGATTTATCGTCACAACTCAGTTGATTCATTTATTGAACCGCGAATTTTAAATTTCGTTAAAGCATTTAAGGATCCCGGTTATGTCGATGAACCTCTAACCGAATCCATGAAAAGTCTTGATCCGAGGAAACCTCGGAAATTGTCTCGATGCACCAGCGAATCTAGAGTGCAGTCTGTTGTCAGGCCACGAGATTCGGCGGCATCAGTGGCAGTGAAGAAATTCGTATTGTATCAGAAATAGCCTAATTTACACTTGATGAAGTTTGAATGGATTTTCCAATGTGTTTGACAGATTTCTAATCATGATTATTTGTAATCATTCAAATTCCGTTTCACTTTTCTAAAACTGCCGCTCTTGATCGATTATATTTTTTATTGAAAACCTCATTCAATTAGACAGTGTAAATATATATATATATATATATATTTAATTGGTCTAATATAAATAAATGTTATCAACCTTTAAAAAAAAAAAAAAACCATCAGAATATCGATTTAATGTAAAGGCAGAATTAGAGTTTCTTCTGAAATTACATTTTCATCACTTTAAAAAAAAAAAAAAAAAAA
>OX_Smed_1.0.01729
ATGATTTATTTTCAAGTTATTAAGTTATGACTAACAATTCAGCAGAAATATTATCAATTATTCAGAATAAATATCCCAATCTCCAAGATGAGTTATTAAGTTATGTAGAAAGTATTTTAATCGAAAATGCAGACACATTTGAAACTGCTTCAGAAATCCAGGATTCAATTGAAGGAATTTTGAATGAGATCGATGCATCAAAATCAGAAGAAGTTTATGATTTATGTTGTCAAATATTCAAGTTACTTGTATCTAAAACTGACGATGATCGTAAACCCATTTTATTAAACAATCCTATTTGTATTGGAGATATAGTTGAAAAGGACAAAGTTATTTTACCTGAAAATAATCGCGAAGAATTGGTAAGTGGAAATAAAATAATGACTGATGAGGAAGTTAGGAAAAATTTGGCTGAAGTTGAAGAACGAATGAATAAAAAAATGAAAAAGAAACAAAATGGCGAAATTCCTACACTTTTAATTAGCCAACAATTTAGTAAGAATATAAATCTTTATGATAAAGAGGATGGAATTGATAGTAATGGAACGGTTCTTACAAATTTTGTCATCAGTAATTTTGATATGAGTTTTGGTAGTAAAATGCTTTTAAAAGATGCTTCAATATCAATTTCAATTGGTAGACGTTATGGATTTATTGGAAGAAATGGTTTAGGTAAAACTACAATGTTAAAAGCAATTGCAACAAAAGAATTGAAGATGCCCGCCAATGTTTCTATTCTCTTAGTTGAACAAGAAGTTATCGGAGATGATACTAAAGCTATCAATAGTGTTTTAGAAGCAGATACAGTTCGCACTCGATTATTAAAAGAATTGGAAGAGTTAAATGCAAATAAAGATACAGCTGATGGTTCTAGAATACCTGAAATATATCAAAAATTAGACTTAATTGAATCTGACAAAGCTCCTGCTCGTGCCTGTCTGATTTTAAAAGGTTTAGGATTTTCTCCAGAAATGCAACTTATGTCTACTCGTCAGTTTTCTGGAGGTTGGAGAATGAGATTAGCTCTTGCTCGGGCATTATTTTCTCAGCCAGATTTATTACTTCTCGATGAACCTACAAACATGTTAGACATGAAAGCAATAATATGGTTGGAAATGTATTTAAAAACTTGGAAAAAGAGTCTAATTGTCGTATCCCACGATCAAAAATTTCTTGATGCAGTTGCTACGGATATTTTATTTCTCAGTAACCAAAAAATCGAAAATTTCAAGTGCAATTACAGTGAATTTGAGGAAGCCCGTCGAATGAAACTCGTAAATCAACTAAAAGAATATGAATCACAAATGCAATATAGGGAACATGTCCAAGTTTTTATTGACCGATTTAGAACATACGCCAGCAAAGCTACTCAGGTTCAGAGTCGAATTAAAATGCTGGAAAAACTCCCCAAATTAGAACCGGTTGTCAAAGAAATGAAAGTGGTTTTTGAGTTTCCATCTTGTCCAAAATTGCCGTCACCGATTTTGCAAGCCGATGAGCTGTGCTTCGGTTATACAAAAGAACGGACAGTGATAAAGAATCTTGTAATTTCTGTTGGAAGTCATTCGAGGATTTGCATTGTAGGAGAAAATGGGGCCGGTAAAACGACTCTTCTCAAGATATTTCTCAAAGAACTCGAGCCGCAAAGTGGATTACTGCGCACGCACAAAAGTCTACGAATCGGATTTTTCTCACAGCATCATGTCGATCAATTAAATCTGAATCAGAGTAGCTTAGAGTTCTTGCAGACGAAATTCCCGGGATCCGAGCCCGAATATTATCGAGGTAGACTGGGAAGTTTTGGAATCGTGGGAGATGTTGCATTAAGGCCGATTCAAAGTCTCTCTGGAGGCCAGAAATCTCGAGTTGCGTTCACCATTCTATCGATGAAGAATCCGAATTTCTTGATTCTCGATGAACCGACCAATCATTTGGACATGCAGACGATTGGTGCGTTAGGGGAAGCTATTAAAAAGTTTGAAGGAGGAGTTATTTTGGTGTCTCACGATGAAAGGTTGATCAATAATGTCTGTGAGGAGCTGTGGCTTGTCGAGAAGAATGGCAATGTATCGATCGTTGACGGAGGTATTTCGAAATACAGAGAAATGGTGCAAAAGGAATTGTAGGGAGATATTTTATTGGGCTTTCTTTAATTATGTTCGTATTGGACTTTGTTAATCTATTTAAATAAAATATAATTTTTGACTTTAAAAAAAAAAAAATGCGA
>OX_Smed_1.0.01742
CAAATAAAGTTAAGATAAAAATTTTAAAAATCAAAACTCAACAATGTATAATTAAATATTTCCTATAAAATGCGATAATAAAAGATATGACAAACAGAATTCCAAAATGCATCCAGATGGAGAAAAAGAACTTTTTTCAAAAATTGTTTTTAATAATTTTAACAAATGCACAAATTACGCAATCAAGACAAATTCCGAAACACAAATATTTTCAATGAAATTATAAAGCGAAAAACCACAATTGAATTATTATTCAATAAATAAAATCTACCAAAAAATCAAGCATTAATAAAACGAGACAAATATTTCAATAAAAATTGTGAAAAAATAGATCAATGGAAAAGTAATGCAAATCATTTCGTAAATTGCTTGCATCGACTATTGAATGATAAAAAAGATTGTCACCTGCCGACATAGCAGCTCGTCTACGGAATTGAATTTCAATTAAATATTTAACTGAGATTATCATGAGATTAAACAAGTGCAACAATAATTTCAATAATATATTTAATGATCTTTTTCTCGATCTTTGGCATCAATTCCAGCCAAATTCACCGATGCAGCATATAAATGGATAAGACTTATACCGGTTTTCACAACAGCGACGGGGAATGTTAAAACGCATATGACAAACCAGATTCCAACTGGGCCGTAAGAGAAATGACATAAATACAGCATTGAATAGAAAAGTTCATTGCCAGCACACATTGAGAATAAAACTTTTCTGTTTGTGTAATAGTGATATAAAATAAAGTTATTGCTTAAATCAACAGATTTGTGACTGTTACTTCCTTGCATTAACGATACATGCATATGCAACCAGTGACTTGCAATGTCAATAGACATACTGATTTGAAACAATATCATCCAACTTGGATAAAAATGTCCAAGAGCGACGAGTAGACACATAGTAGCACATCTATCGGTTAACATATCAAGCATTGCACCGAATTTAGTACCTTGATTCAGTAATCTTGCAGCATGACCATCAAAAGCATCCAAAAGTCCAGATAGTAAATAACAAACAGTTGTTATTACAGGATTATTAAGCATAAACCAAAATGAGATTATTGCTAAAATAATTCTTGTATAACCAATAACATTTGGAACAAAGAGAAATATGTTAGTTGACATTTTATATAGTGATTTGTAAAGAATTAATTTTACAATATACTGTTAAAAATCAATAATATAATCAAATATTGTTTACGTTAAATTAATGAAAATTAAATAATGCCTTTGTTTCATGATCCCGAAATTCCATCTAAGGAAATAGAAAATTTGACAGTGAAATTGAAACGGTTAATTGAAAATGAAAATCAAACTGATTATAAAGTTTTCGAAATTGTATTATCACGAACTCCGATTCGACAAGGATTGTTTTATTTGTTAAAAATAAAAACCGGATTGAATGAGTATATTCATGCCCAGGTATTTTTACCTAACGATGCTGGCATGGAAATGAGTATAAAAAGTGTTAAACCCGCATTTGAAGAAGATGAATTGCTTGTTTTCTTTTAGGAAATTAGAAATCGATTTGTTAATTGGTTTTGAAATGTAGAATTAGTTTGTGGAAATTTGATTATGACTTTGTTGAGTTA
>OX_Smed_1.0.01743
AAATATATATGAATAACAATTTTTAAGATCGGATTTTTCGTCAAAATCATATAATCAAAAAATGAAGTTATTCATCTCGCGTCAGTTTTGTTCATCAGTTTCAAAACCACAACATTTTAAATTGATAATAGCGGGAGGCGGAACTGGTGGTGCAAGCACAGCTCATAAATTCGTGAAAAAGTTTCCCAAAGAACAAATTGCTGTTATTGAGCCAGCTGATAATCATTATTATCAACCAATGTGGACACTAGTGGGAGCCGGCTTAAAGAACCTCGATCAAAGTAGAATTCAAATGGCAGAAGCGCTACCAAAAGACCTAACATGGATTAAAGATTACGTGCTAGAGTTTGATCCGGATTCAAATTCTGTAATCGTTAAAAATGGAAACAAATTTACTTACGATTATCTAATTGTTGCAATGGGAATGGAATTAAAATATGAATCGATTCCCGGTCTTGCAGAAGCTTTAAAAAGTGATGATCGAGTAGCATCAAACTATTCGATTAAAACCGTTCATAAAACATATAATATGTTTAAAAACTTCACAGAAGGACCTGCTTTTTTTACTTTTCCAAATACTCCTATCAAGTGTGCTGGTGCTCCTCAAAAAGTTATGTATCTATTTGATGATTATTTGAGAGAAAAAAATCTGAGAAAAAATGCGGAAATTCAATATTGTACTTCCTTACCGGCAATTTTTGGAATTAAAAAATATGCCGATAAATTAACTGAAATATGCAAAAGTCGTGATTTACAAGTAAATACAAGATGCAATCTTATCGAAGTTGATCCCATCAAACACGTGGCTACATTTGAGAATCTAGATACAAAACAAAAATTCAAAAAAGAGTACAACTTTTTACATGTTGCACCTCCGATGGCCAGCTATGATGTCATTAAAAAAAGCAAATTGAGTGATGCATCTGGTTTTGTTGCAGTAAACAAAGACACTTTACAACATGATATTTATCCAAATGTATTTGCCATAGGAGATTGTTCAAATTTACCTACTTCAAAGACAGCTGCTGCTATTGCATCTCAGCAGCATGTTCTGTATCGTAATCTCAACTCAGTTATGGAAGGTGGTCCATCTAACATTTTAAAGTATGATGGATACACTTCATGTCCTTTGATAACTAAGCATAACAAGTGTATTCTTGCTGAATTCGGTTATGATGGGAAAGTGTTAGAAACATTTCCCATTGATCAGGCTAATGAAAGTTACTCGGCATTCCTTATGAAAGCTCACTTTATGCCACAGTTGTATTGGCATGGACTTATACGTGGACGTTGGAATGGACCCACTATGATTCGAAAAATGTGTCATTTCGGAAAAACCCAATAGTTGACAATATTAATTTAACAATGTTTTTAACTGTGAACATTTATCACATAAATTTTTCATTTATTGGCTGCACAATAAAATTTCGTTCAATAAATTTGTTTAATTTGGACA
>OX_Smed_1.0.01744
AGGTTATAACATCTTAATCTTGAATTATTAAACATGCAATGGTTGAAATTTGTATAATTTTTTTAGATTGCTTCTAGTGTTTTAATTTTAAAAATGAATGACAGTACATGAAAAGCAAAAAATTTAATTCAATTTTATGTGGTAAAAACATTGAATTATCTGAATGTGGAAAAAGTGCCAAGCGATTAGAAAGTTATTGCCATGGCATAGTGTTATCAGAAAAATTTATTGAACCTGGTGAATTATTTGCCGTTGAAATTGAGGAATTAGAAAATGGTTGGAATGGAAATTTGCGTATTGGTTTCTCAATGTTATCCGATGATAAGTTAAATCCTTTGCCCAGTGACTCAATTCCTGGTTTAATAGATAGAGGATTTTCGTGGATTTGCGGAGTTGGACAAAATAATAGCAATTTACAATCTTTTGGCAACTTTTACAACCAATATCCAAATATATCCCATATATCTATTTCAGATAATTATGCTTATAATCGTCAGTCGTTTAAAAATGAATCTAATCTTAAAATTCAATCAAGGTCCGGAGTTTTATGCCCGCCATATTGTAATTGTTGTGTAAGAACCAGATACGGTACAGTCCCGTTTGGTAAACTCATAAGTTCCACTAAAATGAGTAATTCTTCCTATCCGCTACCATTTGAAACCGGCAGTGTTGTGGCCATCTTTTATGAAATTATTCCACTCAATTCTATTGCTACTAATTCTGATAATAATTCTTTGCTATTGAACATTGACTCGTTGCATTTCATGCAAATCTCTCCAAATTATAACGATAGATTCTATTCGAAAGGAAATGGTTATCGATGTTTTTATAAATTAAGATTTCATTTACTTGTCAATGGATTCCAACAATTAGTTTCGGAGGAAATTATTGGTATTCAAAATCAGTATGGACAAATTGCCGAAGATAATTCTTCCCAATCAAGATTTAGATCTTTAACTTGTCCACCATCATTATCGCCTGTTAATTTAAGAGCAATTGTTGATGTTTATGGGATGACTAAAAAAGTTCGAATTAAATCTCTTAAGCAGGAACATGTTGATAGCTTGGAGAGTTTATGTTATCAATTTATCCTTCATACAATGTTGTTATACATCGATCAAGAGGTTGAGAGATCTGTTATAGTTTACTCTCTACATTTACCTCCCCAACTAACTGAATCACTTTATCAGCATTGTGTTGCACTATGTGCAAAATGATTTATCACAATTTGCCATTATGTAAATTTATTTTAGATTTTGTTTTTCTTTTCAAATAAAGTTTTACCTGTTTTAAAAAAA
>OX_Smed_1.0.01746
ACTATTTGAATTATAGTTAATTTATTTTTACGATTATCGAATATTCTTTTAATGCTAATAATTATATCGAAAAACAAATTTTTTAATGAATACAGTTCTAGAAATTCTTTTATGATTTAAATATATAATGATTTAAATTGTTTGAAAGACTTCATACTAATTTTCATATGAATTTCCTTAAAAAGCTAATTGCAAAATAAATCTTATATGGATAATATTTTCAGCTATCTTCCTAGTTATCATCAATACAGATTTGAAGTGAAAAATGTTGTTGATGAAATTGAAGAATTAAATAAAGCCGAGAAAGCATTTCGTGATTTTGAAAACCACTTTTCAATGATTAGTTGCAATGATTATATTCCATTTTGCATAAATAAGCGATCAATGGAAACGATAGTAAGAAACCGAAATCGTCGATCGACCGGAACTGAAACCACTCAAAACGGAATGCGTAATTATAATAATGGCGACGCAAATTACAATACGGACGAAATCGGGGATGAAGCACCTTTGGAACAGGATGATGACGATGATGAAGATGACGACGACGCAGCGATTAGCGACATGAGTGACAGGGAGATTTACACGCGACGCAACGAGGATTTGCAGGAGGACGACACGGAATTGGATTTGCCGTGGACTCGATAAATGTCTGCCAGCAATCAGATTTTGCTTTCCATCCATTCAAATTTGCCGCTTGATTTGTTATATCAATCAATAAATCACTCGTTGTCTTGTGATATATAAATTANNNNNNTGNNNNGTTTTTGGTTTTTCAATTATTGATTTCAC
>OX_Smed_1.0.01754
CTACAACAAAAGAGTTCTGAATTATTGATAATAATGAATTACAAGATCTTTGGCCGATTCTCGATCGACATTGTACAGTGACTAATTGTAATGATCAAATGATTGATTTTAACGACTTTATGAAAGCAGGAAAAGAAGCTAGTGTAAAAGCTCGCCCATATTTCACAGCCACCGTTTTCTTCAAGCTTTATACGAAAGATCCTCTTGGTCGAATTCCGATTATCACATTTTTCAATTATGTCATGAAGAAAGTCTGGTTGCATCAAACCCGAATAGGATTGTCTCTATATGATGTTCTTGGTCAAGGATATTTGAAAGAGAGCGATCTCGAGAATTATATTCTCGAATTGATTCCCACTCTTCCTCAACTGTCGAAAATGGAGAAATCTTTCGAATCGTTTTATGTTTGCACGGCAGTTCGAAAATTCTTTTTCTTTCTCGATCCTATGAGAACGGGACGAGTGAAAATCTCTCATATTCTCTCTTGTTCATTCCTTGACGATTTGTTGGAGTTGCGTGACGAAGTGATGAATGAAAGGAAACAGGATAGCAATTGGTTTTCAGCGAAATCTGCATATCGGGTCTATGGAACATATTTGCATTTGGATCGAGATCAGAACGGAATGTTGAGCAAGGATGAATTGGCGAGATACGAAACCGGCACACTGACCCAGGTTTTCATTGACCAGGTGTTCCAGACTCTCCTTACGTATAATGGAGAAATGGATTACAAAACTTATCTCGATCTAACTCTGGCTCTTGAAAATAAAAGCGAGCCTCAATCGATTCAATTTTTGTTTCGAATCATCGATATTGATTCAAAGGGATATTTGACCGTTTGGGATTTGAATTATTTCTTCCAGGGAATCCAGGATCGCTTGCGGGAACAAAACGTCGACCCGCAGCCTTTCAGTGACATCCAGGATGAAATATTTGACATGGTCAAACCGAAAAACCCCTGCAAGATAACATTGGATGATTTAATTGATTGCGGCAAGGGAGACACGGTGGTCAACATTCTTATTGACCTGAATGGGTTTTGGACCTATGAAAACAGAGAAATTCTCAGCTCAGAGAATCCCGATGAATTAGATTCTTGAAATTTTAGAATTTGTAATCAATCATTTCTATTTTATTTGTTTATTAAAATTCTTTTAAT
>OX_Smed_1.0.01761
ACTTTGTTTATTTGACCCGTGTAAACCTATGAGTTTGACATGACTGATGTACACTAGAGATTAGTAAATCTTCGTATATAGTTAGAAAAAAAGAATAAATGGACTCGCACTTCTATATATACTTATAGTTCACAGATTTATGGAAAGAGCAGCAAACAGGACATTTTATTTAATCAATATAAATTACTAAATAATTTTATTATTTACCGTAAATAAAATTAAAAATGCTATTTGATCGAAAATTTTTTAATGCATCCTACTCTAGCCCTGTCACTGTCAGCCTACATTTACATTAATACCTAAATTGGCGAAAGTTATAGAAAATAACTTCCAATAGATTCATATATAAAATAAAATACAAAATATTTTTTAAAAAAATCAAAGTATATTTACATATGAAAATAAAATTTTTAAGCTCATTTATTCCAAACATCTGAGATTTCTTCTGAAAAACTGAATCTTCTTTCTTCTTTTATCAACATTTTTAAATTAATCGAATCTGTTGCTTCCTCGAGCATGTCGAGTTTCTGTTCAATGTCAACATTGAGATCAGAGCCAGGACAAATGCTGACTGTCCAATGATATTTGAGTCCGCTGACGGTGATGAATGATTCATTGCAATTCAAACACTGATACGGTGTTTCTCTAGTGTGATGTCTCATATGCATTTTCAAGTATGTCGAATTAGAAAATTGGGTTTTACAAATTTGACATTCACATAACTTTTCCGAATTATGCAATCGGGAATGAGTTTTCAAGTTACTCGAACTGCTGAACCGTTTCAAACAAACCGAACACTCGTGTGGTCGTTCTCCTGTGTGAACGAGATTGTGTTTCTGTAAATGGGCCAATTGCGTGAAACCTTTTCCACACAGATGACACTTGAAAGGTCGTTCACCGGTGTGAGTTCTCTGATGGACTTTCAAATTGGATAACTGTCCGAAATGTTTACAACAGATTTGACATTGATATTTTGATTTGTGTCCACGCTTTGGAGAGCGATTGTAACTTAATGATGGACTAGTACTGGCGGTTAGGCATTTTAAATTTGGACTAATCGATGGAGATTGAATAGGTTTGTTGATGGAGAAAGGCAATGGATTTCGTCCATGAGTATTCATCCACAAATAATCAAACATTAACATCAGTTTTTGAAAGTCTTTTGGTCTGGAAGAATCCTCTTCTTTTGATTCAATAATGCTAGTAACCCGATATTTCCAGCTATTGAAGCTCATACTTGCCAGTTTTGGTTCATTAGACAAAATCAACTCTTCGTGTTCTTTAATTATTCTCGTTGAAACCAAAAAGAAGTCCTGTCCTTTGTATACAAGCATGACATTTGCGTGGTAACCTGACGAGGAATGATACAAAAATTTCAGCCATTGATGCAATTTATTTCCCAGAAATGCGATGCATTGATTTTGTTCAATAAATTTTACAGTTCTAATACAATTTTCGAATTTCGAATCTCGATCGGTATACAAATTTGATGGCAAAACGATTTTTGTCAACTTAATGCTCTCTTGAACTCTGTCATTGAGCAACTTGTCGAATTTGAAACAAGTGTTGAAATTGGCTTGCGTCATAAATTTTCCCATGATTCAAAAAAGAAAATGAAAATAATTTTTTAGAATTGAAAGTAAATTTTTATAATTGATTTACTAATTCACTTGTA
>OX_Smed_1.0.01772
ATTTTTATTTTGTTTAAATTTATATTTAATATCCGTGTTTTCAATATATTCATTTTTTATTATTTAGTTAACAATTTAGAAAAGATTATTTTCAAGTATGCTGAAGATAGGTACTCATAATGGAGTTTTTCACTGTGATGAAGTCTTGGCATGTTTTTTACTTAAACAACTACCGAAATTTAAAGAAAGTCAAATAATAAGAACTAGAGAGTCGTCTGCTTTAGACACCTGTGATATCGTTATTGACGTCGGAGGAAAATTTGATCCAGAAAAACATAGATTTGATCATCACCAAAAAGATTTCAATGAAACTTTTAAAAGTTTAAACCCTGAAAAACCATGGACCATAAAATTAAGTAGTGCCGGTTTAATATATGTTTATTTTGGTAAAGAAATCTTAACTGAGTTATGTGCAAAATATAATTCAAATATAGATATTAATATTTTATACGATAAAATGTATGAACATTTTGTATTAGAAATTGATGCTATCGATAATGGTGTTAGTGTATGTGATGGCGAACCACGTTATTTAATCTCATCCAATTTGAGTGCTCGAGTTGGACATATGAATCCATGGTGGAATCAAAAAGCCGATGAACATGTTTGTTTTGAAAAAGCTATGGAACTAGTTGGTACTGAATTTATGGACAAAGTAAAGTTTTATGTTAATTGTTGGTGGCCTGCCAGAGAAATGGTACAGAAAGCAATTGATGATCGTTATAAAGTCCATAAATCCGGCATAATTTTAAAATTTGAACAAGGAGGCTGTCCTTGGAAAAGTCATTTCTTTGACCTAGAAAAGAACTTGAAAGCACCAGTCGATGATAATAAACACCCAAATGGAGACACCAATTTAACCCCATATCAAATTAGATACGCAATATATTCCGATGGGAAAACTTGGCGAATACAATGTATTCCACTTAGTGAAAAACAAGGATTTGTAAACAGGCTAGGATTACTTGAGGAATGGAGAGGATTAAGAGATGATGAGCTATCAAAAATATCGGGTATTCCTGATACTGTATTTGTGCATTCTACTGGATTTATCGGCGGAAACAAAACCTATGAAGGTGCCTTACAAATGGCTCTAAAAACTCTTGAGCATGCAAATTTAATATAAATGTTTTTAAATATAATATTTCTTATGGAAAATAACTCGATTGTATTTATATTTAAACAAAAATAATGCCATGTAAATTTTA
>OX_Smed_1.0.01775
CGGTCTTATCGAAATCTATATAAATCTTATATGCAATTTTTATTTAACTAATTTAATTTCTTCATGGCTGCGCGACCTAATAGGGTTAACAGTCGAGATAGATATTTTGGAATAGCAACCTTAGATCGACTTTATCACAGAGCAGTCAGAGCACAGCGTAGAAGGCGTGAGAAATCTGAAGTTGGCTGTTTTTTAAAACATTTCTTATTTACACTAAATGTGATTTTTACGATTTTAGGTTTGGTAATTATTGCCATAGGTGTTTGGGCTTGGACCGAAAAATCATATTTTACTAATCTCAAAAATTTTACACATTTAGCTATAGACCCAGTTTTATTTTTCGTTATAATTGGAATGTTATTTTTCAGTATTGGATTTTTGGGATGTTTTGGTGCATTAAGAGAAAATACAACGATGCTTATGCTGTTCTGTATCACAATTGGTATCATATTCTGCATGGAGGCAATTGTTTGCGTATTGACTTTCGTATATAAGGATTGGGTTATCGATCAAATCAAGTTGAATTTAAATACGATATTGATTAATTATCGTGAAAATGTCGATTTGCGAGATCTGATAGATTGGGTTCAGGAAATTTGGTTATTGTGTTGCGGAATCGACGGCCCAAACGATTGGGATAAAAATATCTATTTCAATTGTAGCTCCCCGAGTGCTGAGAAGTGCGCGGTGCCCCCGTCTTGCTGTAAATCAACGCCTAAGAATAACATTAGGAATTTGCTCTGCGGCCGCATGATAAGGGACAGCAGCATGTCTAAGATTATAAACGAGAAGATTTACACAACGGGTTGTGTTTATGCGGGCCAGAAATGGATTGAGAACAATATAATTTCTGTTGCTGGGGTGTTGGTAGGAATCGCGATTCTCCAGATTATTGTTATCTGTCTGGCACAGCATTTGCGGGGCGATATTTTCGCTCAAATGGCCAAATGGCGCAATCTCTAATTGCCACGTTTACATATTTCTAAGGGTTCCCGTCTCATTCTCGTCATTTATTATATATTTATGAGATTTGATTATCTTTCATTTGATTTGGAATAAATTAATTTTTGTGTTANNNNAATATTGATTAGAAGTGTAATTTTTGCGA
>OX_Smed_1.0.01779
AAACATTGTAAATTTGTTTATCCTTATCAATTAAATTTTTGTCATATCTACAATAAATCACATAATGTCCAAATTATCTGATAGCGGTGATAGTACTAGACTCTCTTTAAAAGAAATAATAAAAGAGAGTCGCGAAGAATACAAAAAAAATGTCACGACTCAAATGTTAAATGTATTCGGTATTTTGTGTTCATTTTATTTTTTGATAGTCTGGCTAATTATTAACTTATACATTTTATTTGATTATTATTCATCTTCCGATTTATGGCGTAGATTATTTGCGATAATATTTATTTTATTTGAAATTGCCTTGAACTATTTTAAATGTTTTAAAGCTCATAAAGATATCGTTTTTTGTTCTCGTTGTTTGGCCAATGGAATTTCTCAAAATGCGCCTGAACTGCCGAAAAAATTTATGAATTACGAAATATGTAATGAATGGAAATATTGCATGTCTTGCCAAGTGACTGTTCCACCGAGAAGTTATCACTGTGAAGTCTGTCAAGTGTGCATTCTCGGAGGCAATCATCATTGTTATTTAACCGGAAGATGTGTCGGATATACGACGAAACGAAGATTCATTGTATTGTGTTTTTATTCGATTGTTGGCTGTTTATATACTACGTGGAACATTGCTGGTTTTCTCACTAAACATTATTTTCCTTTTGACTATCTTTCCGTTAATACTTTAAATTACGTTCTTCCTATACCTATCATCACATGCCTGTTCTCACAACGAATCACGATACTATTTCTTTTCTTATTGACTAATGCCTATATTTCATGTTTTTTAACTTTGTTTGCTACATTTATTTTTATTCTCCACTTCATTCTAACCTTTACCGGTCAGACATCTCATGAAGGATTCAATTTGATAAGACGTTACCAACGGAATGTAAATTTTAATGTTGAATCGGTCTTTGGAAAGTATTTCTTCATTCATTTTTTGTGGCCATTTGAAACGGAGATTCCCGGAAATGGCTATCATTGGCCGTTAAGTCAAATGCGTTCAGGACAACGATAGAAATTCTAATGTCGAATTGTGATATAATATTTGTTTTTTTCTGATTATCATATTTTAAATTTTTGTTAACGGCTGCTTTAATATTTTTAAAATGTAATGTTTTTTTAAATAATGGTGTTGGTAAATGAAGGTTCCTAGCGAAGCTCATTAAAAATGGTATGTGGGATAAAACTGTTTACTATTTTCCCGTAAACTGATAGATTTTGGTGTCTATTTTATGAATATATTAGAATTTATTTTCACTTGTGACAATAAACTTTATTATGCTTTATAAAACTTGTATTTCAAGAATACAGCAGGAAATTTAGTTAAAACCTCGGGAGATCCCCAAATTAAAA
>OX_Smed_1.0.01786
TTGTTTTAATAATTGTTGTTTGAAATTTGAACATCTTATTTCTAATATTATGGCTGAATCTGAAAATCTTGAAGAAGATACTATTTCATTTCAAGAAATTTATGATTACGAAACTAGAAATCTGGCCGGATGTGACAATGATGATTCCTGTTGTACCTTTCCAAAAGGATATGCGTATCGGCAGGCATTATATCACTGCTTGACATGTAGGGAAATTAGTGGCAAACAAGCAGGAATTTGTTTTCCTTGTTCTGTTCATTGTCACGCTGGACATGTTCTTGAAGATCTTTATACAAAGAGAAATTTTCGCTGTGATTGTGGAAATTCTAATTTTCCCGACAACTTTAAATGTCAGTTATGGGAGGAAAAAGATGATATCAACATAAAAAATAAATACAATCATAACTTTTCTGGACTCTATTGTGTTTGCAATTCAGAATATGATGAAAGCAAAGACACCGAGGAAATGATTCAATGCGTCATCTGTGAGGATTGGTATCATCTAAAGCATCTCGCAGCATCGGGCTCTGACAGCCAGCCATTGGAGCATTTCGAGGAATTCGTATGTAAATTGTGCCTGGAAAGGTGTGAGTATCTCGCCTTGTATAACCGAGCAAGTGTTAACAAAGTGCTTGGCAAATACATAGCAGCTGATGGAAACTGCAACTTGGAAGCAGCAAGGGCTGCATTGGAGCAATTGGGGAATAATTGTGAGGAACCCGGATCGCTGTCTGGCAATAACGGCGGTGCGTTCTGGCCGAGTGATTGGAGGGAGAGTTTGTGTCGGTGTGCCAGCTGCCAGCAACTGATGAAGCGAGATGAAACTGGATTCCTGCACAATGCCAATGATACAATCGCATATTACTACACCAATGACCAGGAGAAATTCAACGATGAGTTCAAGGAGCAGATGTCGACGATGCCGCATGCTGTAGCTATCAAGTTGGCTGACGGAATCGCATATTTCAAGCGGGAATTGATAGAATTCTTGAATAATGGTGGTCCGGACAAGGTGGTCACCACAGAAGACGTTCACAACTTCTTTGACAAGATCAAGCGCAGGAGACTCGAGAAATTCGAATGAATTCTACGCCGGTTTCAATTTAATTTCAGCAATTTATGTAGTATTGTATAATAAATACTGTGTTGCCGAAAAAAAAAAAAAAAAAAAAAAAAAGGGCGGCC
>OX_Smed_1.0.01788
ATTGAATGAAAATTTATTTATTTTATTCAATAACAAAGTCTATATGCACTGCAGGATTGGCCGGATTTGCATTCAGAACATGGCTCGCCAGATTTATAGGGTTTCTCACCGACATAATTGCCTCCTGGACCGTAATTGCAAACTAACAAATTCAAATCAATTCCGTCAATTACACATTTTGCAAGTCCACATCCAAGCTCAGTAGAGTTTGCCCATACAAGTTGTGTATAATGGCCGCAGGTTTTTAATGAACAGGAATTATTTGAAAATGAGAATCCGGAATCCTGATGATACCACAAATCGAGGCCTCTGACAACATCTTGTCGAGCGAACTTAGCAACATTCTGTCCAACCCATTCAAAACCTCCGTATTTACGGTCGTCTATTGTGTCGTGAGCAAATATGCATTTATCCGCGTAGATCTGCGCTTTCGACGCGGATTCTTCATTCCATACCATTAGTTGCATGTTCGATGCTGTGGGTTGCCCTGAAACATTTCCTTTGGCAGTATTTCCTCGGTATGCATTGTGCGTATTCAAGAGTAGAGTTTTTTGTGGTTTAGCAAGATCTCCATAACAAAAATCTAGAACAACTAAAACAAATGCGACTTTAATTAAAAAATTCATATCGAAA
>OX_Smed_1.0.01789
CATAATATTTCTTAATTGAGATTAATAAACGACATGAATTCAATTTTGCTATTAACTGTAATTTTATTCTCTATTCTGTCGTGCTCTAGCGATACGAACGGTAGAGGATTTTGGAGAAAAGGGAAACAGTATGTCGTTTTGAACGGTACTGAATATTCAGCAGACCTGAAAGCTTCTGTCAATATTGGAACTGGCGACAAATGTATTTATTGTTCAATAACTCCGTCTAAGTCTGCCAATCAAAATTCAACATTCTACTGTCAAGACCCAATGACAACGAAAACTATAACAGGATATGTCACTTATTATTCCTTCTGTAAAGTTGATCCGAAAAAGAAAGTTTAACGTGATCAAACAATAATTTGATATTTTGAATAAATTTTATGAATTGGTGTTTTTGTTTGAATGGATCAATAAATCTTGACATTATCTAAATCTTATTGTATTGGCACTGGACCAAACCTAATGGATTGTGAAATGTTATTATTGGTGTCTGACTTTTCTAATGGGTAAGGCTTTTTATATTATTTGTCAAATAATGTCATGGATGATCTATTTTTATATTTTTGTTTAATTCTATATGTATGTTTATATATACATACATTGTTTTCATTTAAAAAAAAAAAAAAAAAATGCGA
>OX_Smed_1.0.01791
CATCGAACCATACATTTTTGGCTTCACAATTAAGAAATGTCTATTGCGTATATTATCGATTAATGATTGGCTGAATTCCTACAATTCCAATAATAATTCCTCAATTCTGATTGGAAAGCTTTATTTATTAAATTAGAAATTGCATCAACAAATCCAGAAGTTGTTTTGTTGAAAATGACAGTGCCAATTTGCTACAAATGTAACAAACCGATAAACGATAAATTCATTACAAGGATCCGTGATCATTCTTGGCATGATCAATGTCTTCGTTGTAATCAATGTAGTTGTCAGTTGACCTCAAAATGCTTTGAACTTGACAACGAATTTTTATGTCCTGAAGACTATTCTAGAAAGAAATTCAAAAAATGTTCTAAGTGTAAGGGACCTATTTTTCCATCGGATAAAGTTCTATATACAGATTCTTTGTCGATTTTTCATCAGAATTGTTTTCGGTGTAATTATTGTGATCAGAAATTGATATCCGGTGACAGATATTACACGTATTCCCCAGGTTCTGTGATTGTCTGCCAATTCGACTACAACAGCTTGAAACATGAATTATTCGGTGATGATTCCAACTGTGAACAAATCAATAAAACTGAACTTATTTTTTCCGATATCGATTCCCAAGAAAATAACAAAGGAAATGTCTTCCACAAATTCACGACAATTATATCAAATTATAGATCAAGATCATCCTCTGGAAATCTATATGATGACTTAGTCAGCGAAATTGATCCCAGCGTCGATGAAACTTATTGCTCAGATAATGATAAAAGCTGTGAAATTCGAAGACGAACTCCAAGAACAACAATAAAAGCATCCCAACTTGATTCACTGAAAGCAACTTTTTCTATCACACCCAAACCAAGCAGACAAATGAGAGAAAAACTTGCGGAATGTACTGGTCTTAGTATGAGAGTAATTCAAGTTTGGTTTCAAAATCGAAGAAGTAAGGAAAGACGATCTAAATTAAGTTCACAAAGAAAGCTAGAAAAATACCGATTTTCAATTCAGAATGACATAACTCGAAGTGAAAACTTATCAAATGTGCCAGTGAATTCGAAATTTGTACAAAGAAATCTGGACCACCAAGATGTCCATATCCATTTGAATGCAGTCTCGCGAAATTATGAAGTGATTTCGAATTCTCAAACGGAGCAAATGAATGATGGCAGATACGCATCAAACTGGTTCATGAACAGATCTGTGGATGTATGAGAATTAATGCAGACATTCTTTCATTTATTCATTCTTTTTATTCAATTTTGGTAAACAATATGGAGGAATTATTCGTATGGTTTACCAAAGCGGTTGTTAATAAATTATTTATACAGATATTTGTACATTGATATTGTTTGTTGAGAAGGAAAAATTTTATTTTTTTGGAGATTCTTCAGGTTACCAGACCAATAAGTTTTTTGAATTTGATCTGTACCATGGTAGAATTGTGTTTTTTGGGGGCCCTTCACAAATTTTTTTCTGGAACCGATTAAGTATGAATTAAGTCTGTAATATATTTTTTAATGAAATAAAAAAGTTTATTATT
>OX_Smed_1.0.01795
TTAATTGGACACCAAAAGAATATCTTCCTGATTTTCAATTTTTTAAAGAATTAGTTAGTTGAATTTAAAAAAAGTATAAAATGAATTTATTAAACTTGCTGGTACTAACAATCTTATCGGCTGTTGGCCTCTACTATTTGAGGCTTTACCTCAAAGGCAACCTATGCCATATAAAAACTCGTATTGATGGCAAAGTCGTCCTAATTACTGGTGCAAATACTGGCATCGGATTGGAGACTGCTATAGAGTTAGCAAAGCGTGGAGGGATAATTCACATGGGTTGTAGAAATCAACAAAAGTGCCTAACTGCCAGAAATCAAGTTTTGTTGCAATCGAAGGTAGACGAAACCAAGGTATTCACTCATACTGTTGATTTGGCTTCAATAAAATCTATTCTATCCTTCACCAAAAAATTCAAACATTCGTTTAAAAAATTAGATGTGCTCATTAATAATGCTGGAATCATGATGTGCCCATATCTGGAAACAGAGGATGGTTTTGAAATGCAAATCGGAGTGAACCATTTAGGCCATTTTCTTTTGACTAATGAATTATTAGATGTAATAAAAAACACAGAGAAATCTAGGATAATAATCGTGTCCTCTAGAGCACATTTGCATGGTCTTATAAATGAAACAGACCTTAATTTGCGTGGTGACAACTATGGCAGATTATCTGCTTATGGCCAAAGCAAATTAGCAAACATATTGCATGCTAGACATCTAGCTAAGATTCTACAACCATTTGGTGTGGCTGTTGTCAGTTTACACCCAGGAGTTGTAAGCACAGAGTTAATAAGATATTTGCCCGGTATTGAATATTTGGAATATGCTAGACCTGTTTTCAATTTTCTTATGAAAACACCTTATGAAGGCTCTCAGACCAGCGTTTGCTGTGCTGTAAATCCAGACCTTCATAAACTCTCTGGTCAGTATTTCAGTGACTGCCAGCCAATAGAATCTACGAATTCCAAAGCCAAGGATGATAACTTAGCAGAATTCCTCTGGAAACACAGCACTGATCTCATAGATTCCAAAATAAAATCGCTTAATCAAAACATACTTTAATTAAAACTTTGTAATTTCATACCAAACTTTGGACGCCGTCTTGAATTTTAGTTTTATTGGTCAAGACTTCTATGTTAAATAAATAGTTTTTAATTTTTTAAAAAAAAAAAAAAAAAATGCGA
>OX_Smed_1.0.01796
CATAGCAAATTTTTAAAATTATAATAAACAATTATTCTGATAATTCATGAGCGTGTGTGATGAAGTAAATGCCATCATAAATAGACCTCAAATATTTGAAAATAAAACTTTTAATCAATTTAATAAAGAAAATGAAAATTCCATCCCAAATTGTGTATGGGAACAGTATTATAATCAATTCAAATGGTTGCTTTATGAAAATGGTATATTACAATGTCGATATTGCCAAGACGCTTACAAGCGTTTTCAACCACAAGTTGAGTCTGACGAGTGGACAGAAATAAACGAATATAGTTATAGAATTTTTAATAAAGATGATTTAATATTAATATTGAAAATTCATGACTTTTCGGAAAATCACATATGTTCAATGAATTTATTAAATGGTGAAAATGACAAAATACAAAATTGCGATGTCATAGAATCGGATAGAAGCGGTGACATGTGCATTACTGAATCTAATGACATGATTTCGACACTTTCTGAAGAAATGTTGCCGTTGCCCATTATATGCTCTTCTAAATCTTCATCACGTTGGTCTCATTATATGAATTACTACCCATGGTTGTATCTCAAGCATAATAACCCTGGTTGCCAATATTGTGAAGAAGCTTTCAAAATGTCTACTGAAATGAGCGCTACGAAATGGACAGATCCAACTCCAACATTTGAAATTAATTGCGTTGATAGACCAAATCGAGCTTTAAGGAGGCATCAACTTTCAAAAAATCATCGAAGGGCAATTGATATTTTAAATGAAAACTCAGTAAGTAATGAAATCGATGATGATTTTCCAAGAGGTTTCAGAAAAGAAAGATGGGAGTTTATCAAGAAAAAATATTCCTGGTTATATTATAAAATGGGTAATTATCATTGCATGTATTGTGAGCAAGCTTATGAGAATCCACAAATTCTTAATACATTTGAAAACGAATCAAATAAATATTCCGAAACTGCGAAATTACGACATTTTAATCACCATCAAAATTCCAATATTCATAAAATTGCAGAAGATAGATTTAATTCCAATGGATCAATTTCCTTGGAAATGTTGCATGATGAATTTGCTAATTCAATTTTCAACGAAGACGCCAATTATCGAACTGTTACTCAAGAAATAAATTGTGAATTGTGGCGAAAATTAATGGATAAATATCCCTGGTTTTTGGGTGAAAACGGAAAATATTACGGCTGCAAAGTTTGTAAAAATTTATCAAAACTTTCTACAAATTGCAGCAATCTAAATTTATGGACCCAGGGAATGATCCCCTTCACGATTATTACAACATATGAGCATTTACGGAAAAAATTGTACAGTCATAATTTAAACAAAACACATTTATTAGGTGTAACCACAGAAAATCCTTTGATTGTTGGCAATTTTAATTTTGATGAGACTCAACTCGAAAATTTGACCAATGAAAATTCAACATTTTCCGATCAAGTTTCTTTTAATCGGTTTTTAACGGACAATATTATTAACACGAATGACAGTGCTATCTATGACCTAATTTGATCTCGCTTTTAATCCAATCTTTAAAATTAATTAATATTTAATTTATTGATTAAAGAGAAACACTGATTGTGTAATACGCTTTCGATGATGTCATGTAAATTTTATGTGTAACTTAGGGAATTTTATGAGTGTTGATAATATTCAATTATTTTGTGATAAAATCACTCATTGGTAATTTGACGATTTGTAAAAATTTTTCAAATACATTTTATGAAGTCCT
>OX_Smed_1.0.01797
TAAAAGTTGTTTAAATATACTGTTTGCATTATAGAATTTTATTTTATATATATTGTAGTTGAACTATGGATACATCTGACTTTAAGCTTTTTAATAAATGGAGCACTGATGATGTTCACACTACCGATCTATCATTAACCGATTATATTAATTATAGTGGCAAGTATGCAAAAATAATTCCTCATTCTGCTGGTCGTTATCAAACCAAACGATTTAGAAAGGCACAATGCCCGATTGTTGAAAGATTCGCATGTTCTTTAATGATGCATGGTAGAAATAATGGAAAAAAGATTAAGGCAAATAATATTATAAAACATGCATTTGAATTAATGCATTTGATGACTGGTGAAAATCCCATTCAAACCATGATCAATGCCATTTCAAACAGTGGTGCTCGAGAAGATTCTACAAGAATTGGTCGTGGTGGAGCTGTGAAAAGACAGGCTGTTGATGTATCACCTCTGAGGCGAGTTAACAAAGCAATTTCACTGCTTTGTACCGGATCAAGAGAAGCTTCATTCCGAAACACTAAAACTATTGCCGAATGTCTTAGTGATGAATTAATTAACGCATCTAAGGGAAGTTCAAATTCTTATGCCATTAAAAAGAAAGATGAACTTGAAAGAGTTGCAAAATCTAATCGTTAATCATAGTTAATTAATAAATCTTGGATGAATTAAAAAAAAAAAAAAAAAATGCGA
>OX_Smed_1.0.01798
TTTACAGGTCATCCACCAAAAACAGGACATAATGGGAAATATGATAGATTTAACGAGTGAAGTTGAAAGAATGGATGTAATGGGAAATGATGAAATGCAAACGTTGTATAAAAGACTGGTTAGTGAAGTTGAAATGTCCGTGAAAGAAACAGAAATAATATCTCAGTGCCTTTATAAATTATTTAACAAGGAAGATGTTGACATATCAATGCTAATAAACTGTTCAGAATTCGGTTAGGCCATTGTCATACATTATGCTAACTAGAATTTAATTTAGATAATTTATCAATCGAAGATTTTGATGAAAAATTGCTTGATAAGTATTATTTATTAGCTCAATTAGAATCAGTCAAAGAAACTCGTTTAAAACTTTCAGAAATAAAAAATTCATTATTACAATATTGTACAAATAATATGGCTGCTGATGTTAAGTTTTGTTTAACACAATAAAAATTACTGGCAATTGATAGTCATTTAATATCTTTGTTTTATTTTAGTGTTTCTATAGTTACATTTAAGGTCACATTTTATTAGTCTGTCTGCATTTTTAATTTGATATTTGAGAATGGCTACTGAAAGTAGACCTGTTAAAGAATATGCACCCGGTGAATGGTTTTCTGATGCTTATGAGTTGAGTAAAAATAGTGAGGAGAAACGAGATATATCTGAGAAAGCTAGGCAGTTGGGTCGTGCAACGAGAATTGAAACTGATTTAAAAACTAAAACCGATCAGCTTGATAGTAATACTAGGCTTTCAGATCGGATTGATATCATTCGTCGATGGCGTGAATTACTTGACAAAACAAAGACAAATCTTGACAAAGAAATCCAAGCATTAAGTGAAACTAAAGAAGAAATGGAGCATCAATTAGAAGATAAAAATATAAACGAAGATATTGTCAATGAATGCATTAATAATCGAGACTGTCGTAGAGGGATTGAAAACGTTAATGACGATGGTCAAATGGAACTAAGAAATGAACAAAATCTTATTGCTGAATGCAAGAAATTACTGCAGAGTAAGATCGACGATGCTTTTGAACAGCTTTGTCGTATGCAAGAAGCACGTGAAGAATTTTTTGGAGATTTACAGGATAAAACTACAGCTTTAGAAATAGATATTACTCAATATAATATGAACGAAAAGTCATCTCATATTTCATATAAACCAAATCCTACCAGAAAACCCAAAATGAGTACTGATCCTCAGGAATGGGAAGATTTCAGTCGATATAGCATCAACAGAGCGAAAACCGAAATGGTTAAAGGTCAAAGAACTCGAGAGGATTTGCATTACACAGCTCACAAAGTTGATGATATGCTGGATCATCAAAGTCAAAGAACAGAATATGCATTGCGAAAGAGAATTCATGAATTAGAACAAGCAGTTAACGAATTGGAATATCAAAAGAAATTGACGGAAAAAGAACGAGAAGAACTATTGGATGACATTAAAGCCTTAGAAGAAGCTGCTAGGGCTAAAATCCCAAGTGCAAAATTGACACAAACCCGTCTGGAGAACCGTTTAGAAAGACCTAGAATGGAGCAGTGTCGAGATGCCGCACAAGAAGGCTTAGTTGATGAAGTTGGTCAATTGGCTGACAGCAAAGAAACTTTAGAGGAAAGATTAGCCAATGCTAGAAATGCACTGGATGGGGTGGACAAGAAATTAGCTGAAATCAATGATAATCTCAATGGAAAGAAGCATGCGTTGTTAATGGACAAAATGAGCCTTGATTATCGATTGCGGCTGAAGTCAGTCCCAATGACTCGCACACCGTGTAACATGATTCCGTTTGGAATTATGCGCGAGAAAAGTGTTGTAGTTCGATAAATGCTTAAAGCAAAACGCGTATGCTGTGTAAATTTTTATCATTTAGGCTGTTATTTGGATTTTATTACTTTAGTTGATTCATTTATTTCATTTTTGTAAGAGAGAATAACGAACTACCCGTTGTTTTGTGACTGGATGTGATAGGTTTGCGGTGTCACGCTTACTGTGTCTTACAGATGCTGATAATGTATCGAATATTGGTTAAATACATATTTGACAGACTGAAAAAAATTTTTTAAAAGGTTCCACTTTGCATTTGAATTGTTTTGTTTTGCGTTTTATCCGTCTTAACTTTATAT
>OX_Smed_1.0.01799
CAAGTATAGGTAAAGCTTTTGGCGTGACAATATTATTACCATAAAATATCATTTAATTTATCAATTTCAAAATTTATTTTTTAAATATATGACGATATTGTTGAAATATATAAAGCAATCAAAAATATATATTTGATATTTGCAATTTTCATTAATAAGTGTTGAATTTTTTTGTTAATGGAAGATGATTACGAAGCGTTGCCTGAAAATAGTAAATTATCAGATCATATGATGGCTGGAGCCTGTGCTGGGATCTTAGAACACGCTTTGGTTTACCCTTTTGATTCTATTAAGACTCGTTTGCAATGTATTAGACCTAATCATGGAATTAAGTTTAAAGGGGTTATCGATGGACTATATCATATTGCAATGAAAGAAGGTATGAAGCACACACTCAAAGGAGTAGGTGCTGTGATTATTGGTGCCGGTCCTGCTCATGCTTTGTATTTTGCTTCTTATGAATGGGTTAAAAAGAGTTTTTGTTGTCCGTCTTTTGGACATTTAAATTCAATTTCTTATGCTTGCGCAGGAGCTTTTGCAACTTCTCTTCATGATGCAATAATGACACCAGCAGATGCTATTAAACAACGTCTTCAAATGTATCAAAGTCCGTATCGTAATTCTTATCAATGTTTCAGGCGTGTTTTAAGAAATGAAGGATTCCCGGTTTTATATCGTGCCTATGGGGCTCAGTTAACTATGAACTTGCCCTATCATTCAATTTATATTCTTATTTACGAATATGGACAAAATTTTTCTAATCCAAATAGAGATTATATTCCTCTTGCGCACATATTCTCTGCAAGTGTTGCTGCTGCTATATCTTCTTTTTTGACAAACCCTCTCGACGTTTGCAAAACGGTTCTAAACACCCAGGATCATTGCGCTCTGTCTGAATGGTCTGATAAAAATCAAAAGATACATGGCATTTTTGCTTCCGCAAAACTTATTTATAGATGTGAAGGAGTGTATGGGTATTTCAGGGGTGCATATGCACGAATGTTGTACACAATTCCTGGTTCTGCAATAAGTTGGGGAGTCTATGAGTATTTCAAACATTTTCTAAAATCTACAAATAATTAATGAGATTGACATAGTTTTATTTTCTATCGGTTTTTGTTGTTTTTTAAGATAGGAACTTTAAAAATTTAATGGGACTGTATTTATTTCAATATATTTATTATATTTGAGCAA
>OX_Smed_1.0.01803
TTTAAAATTTTTTCTTTTAAATTTAATATTTATTCATTTTTACTTGATAGATATTTTTACAATTTATGTTGAAAACTTTTAAAATAAAAATTTTTACGAATAATAAAAATCTAATTTTAAATTTCATTATCAAATTTTTATAGATAAAAATTATTGCAAAAAATTTGCATTAATAAATCGCAAAGTTAATTTGTTTAAATTTCTGATATTATTAATATATAATTATTTTAAACTTTTATAATGGTATGTTTTTCATGTATTTTCTAATTGAAATTAATTATATTTAAAAGGGAAGAGTTCGTACTAAAACTGTTAAGAAAGCAGCACGTTCAATTATTGAACTTTACTATGCAAAATTAGGCCGTGACTTCCACACCAACAAAAAAGTTATGGATGAAATTGCACTCATTCCATCTCATAAATTACGAAACAAAGTTGCTGGATTTGCCACACATTTAATGAAAAGAATTCAAGCTGGCCCAGTTCGTGGAATTAGCATCAAATTACAAGAAGAAGAACGAGAAAGACGTGATAACTATGTCCCAGAAGTTTCAGCTCTTGCGATTGATGGAATTCTTGATGTTGACATCACTACTCAAGAAATGTTGAAAGCAGCTGAAAGCAATTTGATAGTCAATGTTGTTGATGTTACTGCGTCTACTAAACGCAACTAATTTCTGCTAAATAAATTTGGAAATGCTTATAAAAAAAAAAAAAAAAAATGCGA
>OX_Smed_1.0.01804
TAATAAATGAATTTTTACTTTTTTCTTTATAATAATTTAGTTTATTTGAATTAAGTAATTTGACAGTGCGCAGTTTAAATCTATAAAATTAAGAACTTGATCGATATTTTCAATTTCGTGAATTAATGAATACAAATTTGATGTGTTAAACATTGCTAAAAATAATTGATTAATGAGATACGTTGAAATCCTTTGAAATGGAAATGAAAAGATTATCAAAGTCGGATTTAGACGAAGAAGATTTTCCAAAGATGTCCAGGAAGGCCAAAATGAAAGTAAAAAGAATTTGGAGTCGAATTTCATTAGTTATTAATTGGATTACTGTTGGGTTATATATTTGGGATTGCGTGTCTTCGCTGCTCTCGTATAAATATTGGATTAAAAAACCCTATTCAGATGATTTCAAGCAGTGCTTAATTGCATGGCTTGCGTTTTCTATTATCGGCTCACTATTGGCTATCCCTTTAATTTATAACAGCTTTATAATCTCAATTCTTTTCTTTGATAATAAGAAGAAGCTACATCCGGTATCCCACCAATATTCAGCCTTTATAGCATATTATACTTATGAAATCCCGAAGTCTATCGTTTTCCTAACCATGATGATCAAATTCTCAATAATTCCTGATGAAACGAGCAATCTCACTGCTAAAAGGATGACTACAATTCCACCGTTCTATGTTGGAAATCTACTATATCATCACATTTATTTTAAAATTGTTTTTGAAGCAGTTACGATGCTCGGGTTTTTCGTTCTTGGCGTTATTGAATTCATTCATATTGTGAAGGAAGATCGAAAAAAACTTTTTATGATTTTCAATTGCGTTGCGGCATCATTTCATTTATGCGTAATTATTGCCTCGACAATATTGAAAATACAAATAGAAATGAAAACTTAAATTTGATATTTAAACAAATATAATTTTTATAGCTTTTTAACTCTGCG
>OX_Smed_1.0.01812
CAATGACAAAGAGCGCGATATTTGAACTTTGAATTGTGAATTCTGTATAATTTATTATTGAAAAATACCTATAATAATTTTCATTTTATTATTATTTATGTCGAGCAAAAATCGAAAAACTACAAATCCAAGAAAAACAAATAAAGCCAAGAACGATTCTGATCATTCTACAAAAGTTCCAGATATATATGCTTCTCATGGAAATTCCGAAAGAGAAAATTCATCATTCAAAAACATATCAGCTTTAGTTTTAATGATTATAATGCCAAACTTGGTTATGATCCTGACATATGTCGTTCAAAAGTGCAATTCTAGCTTTTTGGAGTTCTTCCTGCGAGTTTATCGAAAACCTTTTATCAATCTCTTTCAAGAAATTTGGATAATAAAGGAATTGGATATTAAATTTGGAATTTTCACAATTTTCGCTTATTCTCTATTTGCTTTATTATTAATGATTCTGGTTCCGGGAAAGCCGTGTAAAGGTTCATTGACACCGAAAGGAAATCGGCCGATTTATAAAGATAACGGATTTGCATGTTACATTCTTAGTTTATTAAGTTTCACCATTCTGGACTACTACCTTACTACCTGGAAAGAACTAAGTCTCTCGATAATTTATGTGAAATTTCCTAGTATATTAGCATGTCTTAGTGTTTTTAGTCTAGGCTTTTGTCTTCTCTTATACCTTAAAGGAGTGTTGTTTCCTAATTGTCCAGATAGAGCATTTTCGGGATATTTATTTTTCGATTATTATTGGGGTGTAGAAATGCATCCAAGAATTAGAGGAATTGACTTGAAAGTTTTTACCAACTGCCGATTTGGACTGACTGTATGGGCTTTGTTAATCTTATGCTATCTAAAACATTCCTTTGAAACTGGAAATCTCCACGGAGGACTGATTGTTAACTCTGTGTTGCAGTTACTATATCTAACAAAATTTTTTTGGTGGGAAGCAGGTTATTACAACACTATGGATATCAATGTTGATCACGCTGGATTTTATATTTGTTGGGGTTGCATTGTTTATGTGCCAAGCATGTATACATTATCATCATATCATATGGCTACCTACACTAATGAAATGTCCCAGATTTACTATTTCGGAATATTTACTTTGGGAATCTTTTGTTTAATTATAAATTATTGGGCTGATTATCAAAAGCAAATTGTTCGCTTGAAAAATGGAAATTGTACTATTTGGAATAAACCAGCAAAAATTATTGAAGCAGAATACGTTGACTTGAACGGTGCCAAAAAACGCAGCATTCTCCTTATTAATGGATTTTGGGGCTTAGCGCGGCATTTCCATTACCTCCCAGAATTATTATTGGCTTTTTGCTGGTGCGCCGCATCTGGATTCAATTATTTAATTCCCTTTAGTTATTTTATATTTCTGCTGCTGCTATTGGTTCATCGGGTCAGAAGAGACGACATAAAATGCACATTGAAATATGGGAAATATTACCAAAAATACAAGACTCTTGTTCCATGGAAAATTATTCCTCACATTTACTAATATTAAAGAATAGAAAAAATAATTTTTTACATAGAATAAATATTCTGCAGACTTAAAAAAAAAAAAAAAAAATGCGA
>OX_Smed_1.0.01814
AATTAGAATTGAAAAATCTTTACAGATGTAACTTTTAAAATGCTGAAAAGGTACTTTCCGCTCTTTAAAATATTAAAAAATCGAATTTATTTAATATTTGATATTTTTATTGTATTTTAGTTTACTAAATAAAAAGCCTCTAAACTGTGCAAAATCAGTAGTCTTATTCGAAAGATATTTTTCTGATAATTTTGAACTTGATCTTTTTAAACCTCATCAGCCTAAATTAGAATATGATATTGCTATTGTTGGCGGAGGAATTGTTGGCTTAGCAACTGCTCGTGAACTCAAAATAAGACATCCTAAACTAAAAATGTGTGTGTTAGAAAAAGAAAAATTACTTTCAATGCATCAAAGTGGTCATAATAGTGGGGTAATTCATGCTGGTATATATTACACACCAGGATCATTAAAGGCTAAATTATGTGTTGAAGGATTGAAAAGTTCGTATGTATATCTTGATAAAAAAAAGATTCCATACAAAAAATGTGGTAAATTGATTGTAGCTACAAATCCTCTTGAAGTATCTCGTCTTGATGAACTTCTTAAAAAGGGCCAAGCAAATGAAGTTCCAGATTTGAAAGTAGTGGACGCTTCTGGTATTAAGGATATTGAACCGAATTGTGCGGGATTAAAAGCTCTCCATTCGCCTCATACTGGCATTGTAGATTGGCGATTGGTTGCGCTATCCTATGCCAATGACTTTAAAAAATCGGGTGGAGAAATATTTCTTAATTTCGAAGTATCTGAATTTAATGAAGCCAAAGAATCATTGGATTATCCTGTTGAATTAGTTGCAAAGAACAGTAAACGAGTTCAATCAAAGTATGCTATTATATGTGGAGGTCTCCATGCGGATAAATTAGCTGTAAAGTCTGGTTGTTCTGATGTTCCGAAAATTGTTCCTTTTCGTGGTGATTATTTAATTCTAAAACCAGATAAAAAGAATATGGTGAGAGGAAACATATATCCAGTTCCAGATCCTCGGTTTCCTTTTCTAGGCGTTCATTTTACACCTAGAATGGATGGTAATGTATGGTTGGGACCTAATGCAATTTTAGCGTTCAAACGAGAAGGTTATGGGTTATTAGATTTCAATTTAGCAGACACTATTGATGCTATAGTTTTTCCGGGAATGCTCAAAATTGGAGCGAAGCATTTTACCGTAGGTCTAAAAGAAATGATCGGCGTGGCCTTTATTTCACAACAAGTTAAAGCTTTGAAAAAATTTATTCCAATTTTGACTGTTAATGATGTTTGTCGTGGACCAAGTGGGGTAAGAGCTCAAGCTCTTAATAAAGATGGTGGATTGGTTGATGATTTTGTGTTTCATCAAGGCATAGGGTCCATTGGTTCCAGATTGCTACATGTAAGAAATGCCCCAAGTCCTGCTGCTACATCTTCTATGGCCATTGCTCGAATGATTGTTGATAAAGTTGATGTCGACTTCAAACTATAGATGGTTTTTATTTTTTTTGATTTTTGAAATGTACACTAAAAATTTGTTGGTAGTATAAAAAACTCATTTCAGTTATTTCTTTGTTTTCCAATGTGTGGTTTGTGAAACTTAGATGTTATCAACGGTGACAAGTGACGCAATAAGCGCCTACATTAACTAAGTCAATTGGAATGTAGCTCATGGCATTTACTCTTGTGAAGAAAATATATGTATAATTATTAACTTATGATCGTAAAGTGTGATGAATAAATAAAATAGTGACA
>OX_Smed_1.0.01830
AATTTACATCATTTTAGATCCTTTGATGCTTTCAAAATTCAACCGAATCCTTCCATAAAACAGCCTTTAAAAAGTGCAAAATTCAACCGAAAAAAACCATAAAACAGTGTTTATAAAATTAGCGCTCCAGCAGCCAACATCAAATATAGAAATTGTTGTAGCAAATCCTCAACAGATAAACCAACAAATAAGCGTAACAGTCCCGTATGGAGCTGGAATGAATGGGATCCTTTGGAAGAAGTAATTGTTGGTGTACCTGATCATGGTGTAGTTCCATATCCTTATCCAGAAACAGCGGCATGCTTTGGAGAACGTTTAACAGAAAACTTTATGAAAAAATATGGAGGAAAATACTGGAGTGACATCATGCCTAAAGAAGTTTGGAATAACGTTTTGAAGGAACATAAAGAATTCTGTAACATCCTAAAAGGCGAAGGTGTGACTGTGGTTCATCCAACACCAATGGATATGAAAAAAGAATACGAAACTCCATATTTCAAATCTGTCGGTTTGGATGTTGCATTTCCAAGAGATATAATTCTCGTAGTTGGCGATGAAATTATGGAAACAACGATGACTTGGAGGTCAAGATTTTGGGAATATCTTTGCTACAGACCATTGATGCTAGATTATTGGAAACGGGGAGCAAATTTTCAATCAGCACCAAAACCAGTGTGTAGCGAAGAAAGTTTTAAAAAGGATTTTGACATTTCAGGCAATAAATTCGATGAGTTGGGATATGTAACAACTGAATTCGAACCGATGTTTGATGCCGCAGATTTCATGAGGGCTGGCCGAGATATATTTGTTCAACAAAGTCACGTAACAAATGCCACTGGAATTGAATGGATGCGTCGCCATTTAGCTGAAAAAGGAATTCGGTTACACTTGTTGAATTTCAATGATCCATATGCCATGCATATCGATGCTACATTTTTCACAGTGAAACCCGGATACTTAATAGAGAATCCTGAAGTCATAAATCCGTATGCTGATTATTTGAAGAAGGCCGGTTGGAAGATTGTGAAGGGTCCAAAACCAGCAGATAGATCAGACATGTATGAAGGCATGAGTTACAAGTGGCTATCTATGAACGTTTTAGTTCTTGATCAAAAACGAGTGTTAGTTGAAAAGCGAGAGGTTGGAATGCACAAAATGTTTGAGTCAATCGGCATGCAACCGATCAAAGTTGATTTCGGACATTGTTTCGCTGTTGGCGGAGGGTTGCATTGTTGGACTTCCGATGTTCGAAGAAAAGGAACTCTGGAAAATTACTTTGATTGGCCACAAGAAGTATTGGAAAAAGTATCATTGGATAAATAAACAATAATAGTTGAACAAGCTCCTATACTATCAGCAAAATCGACACTATCGCTGATTATATATAAATATTTATATATTTTGATAAAATATGTATTTATAATTTTCTCTTATTTTATTGTTATGATAATTTATAAATTTGAATTTTACTTTGTTTGAATCATAAACATTTATTAAAGTTATTTGTCAAAAGATGAAAATTAAAACAAAACGTGTAATCATTGCTATCTTCAATCATGTAACAAGAAATAATTGCAATTTATCTTTATGTTGAGATAGCTCTTAGAACGCTTGGACCGATAGCGCTAAACTGTATGTTTTATGCTTCATTTAATTACTTGAATGATAAAGGAAATTTGTTATTGTACACAAAGGTAAAACAATATAAATTAT
>OX_Smed_1.0.01831
TAAATACTTCATTTCAAATATTAATTCGTGTGATTATGGCGGAATATGATTTAACTAAAACTACAAGTCCTTATTTCGATAGGCATTTAATATTTCCATTACTGGAATTTATTTGTGGGAAAGAAATATATAACAATGAAGATGTGCTAAAGTGTATGTTGGAATCTCTTCAAAAAACAAAAATGGCCGATTATGCCATAGATGTTTATAAGCGATTATATGATAGCGAAATTCCTCAAGAGTATACTGATAAAAGAGAAGAAACAGTTGAAGAGTTGCGATCAGTTCAAGCTTCCGTAAAATCTATTTTAGAAATATTTTCTGATAGCGTTTTAGAAAAATTAACTGAAAAGTTACAAGTTATGAATGCATCTGATTTTATTAAAGAACTAAGTAACTCTTATTCTTTTGACATCAGCATGCTTGATGAATTATTTAACTATTCAAGAGTAGTATTTGATTGTGGTAATTATAATCATGCTGCAGACGCATTAAAGATCGTACAAACACTCGGTTCCGACAATGAAAAGCGTCTCCTCAGAGCTAGTTGGGGGAAATTATCATGCATGATACTCACTCAAAATTGGAATGATGCCATGGATGATTTGGTTAAGCTGAGAGAATTACTCGACAGTGCGACTTTATCATGTAGCCAGCTCCATTTATTACAGCATCGAACCTGGATGTTACATTGGTCATTGTTTGTATTTTTCAATCACCCCAAAGGAAAAGATAATCTGATCGATTGGTTTTTGTTGAGTGCCCACCATTTGAATGCCATTCAAACTCTCGCTCCCCATTTGCTCAGGTATTTGACTGTCTGTGTCATTATCAGCTGTAAAAGGCGCAAGAATGTTATCAAGGATCTGGTTAAAGTAATCCAACAGGAAACTTATAATTATCGCGACCCTATAACAGAATTTGTCGAGAGTCTTTATGTTAATTTTGATTTCGATAAAGCCCAGGAAAAGTTGAGAATCTGTGAAGAGGTTTTGGCCAATGATTTCTTTCTAACAGCCTGCGATACTGCTTTCATACAATCGGCTCGTTATCTGATTTTTGAGACGTTCTGCAGATTGCACCACACGATTAGTTTAGACATGTTGGCACAGAAACTTAACATGGATACCAGTGAGGCAGAAGAGTGGATCGTTGATCTCATGCAAGTCGCGAAATTGGATGCTAAAATCGATTCGGAAGCGCAAATCATAATTATGGGCAACCAATCAATCTCGCCGTATCAACAAGTCTTTGAGAAAACTCGAAATCAAGCATTAAATGCTTCAAAGCATTTGGCAATTTTTAAAAAAAAATATGGAATGCAGAGCGAATTATTTTAGCCAATTAAATATTGTGCTGGTGATGTTGCGGATGAAATAAATTTGTTTGGCTTCAAAAAAAAAAAAAAAAAATGCGA
>OX_Smed_1.0.01844
TAAGCGTAGTTTTGTTTATATAATTATTTGAAGTTTTTTGAGAGCACTTTTAACTACTAATATTTTTAATATAATATATTTATATTATTATATATCTATTCAACTATTTATACTGTTATTCTGAACAAAATTTACATGATTAGGACAGTTTTTTTTAATAAGCTATCTATTAAATCTTTATATAAAATTGAAAATTCCTTACAATTTACGTTCAATTCCATTTTAAAGAGTAATACTAGACAAGCAGGTCATTCACATTGGCAAAATGTTAAACAAACTAAGGATTCAAAGGATCGACAGAAATCTTCAAATGCCACTATACTTACTCGATTAGTATTAAATGCGATTAAAGAAGGTGATGGGATTAGAGATCCTAAAATAAACACAAAGTTAGCTGCCGTGATTGATAGAGCTAAAGCTCTTAATGTGCCAATGTCAACCTTGGAAAAACTTTTATTGAAAAATGACATTATTGATCCTTATTTCATTGAATTCCAAGCTCCTGGTGGTATTTTTTTAGTTGTGGAATCATGCAATAAACATACGACTAAAGAAAGAACGGATATTATTTCCGTTGTTAAAAAATATGGATTTAAATCTTGCCCCAACAGTATTTTAAACGCCGCCTTCAAATATAAAGGGGAAATAGCATGTAAACCAAATTCAAGTGGCCTGAATAACGAAGATGAAGCTCTGGAAATGGCACTGGAAGTGGGAGCAGAGGAAGTACTATTTGAACTAGATTCAGAAACTGAAGAATCGGTTTATAAATTTATCTGTAATCCGATGGATCTTAAAAATGTGCAATCTGCTTTGTCAGAGAGGAAAATGGAAATAATTTACAGCGAAAATTATTTAGATCCAATTAATAAAATTAAAATTGAGAGCATAATGAAAACTAATGTCGATGAGATGATAGGGAAAATAAGGAATAATTTTGAAACGGTCCACAGAATATTTATTAATGTTGAATAAATTGTGGTTGCTCTTTAAAAAAAAANNNNNNTNNATTATGTTTGGTTTATATTTTGTTGTGTTGCTTATATTAATTATAAATTTATGGAAAGTCAAAA
>OX_Smed_1.0.01850
TAAAACATGAGTACTATTTTGTTTCTGTTAATTGCTACGATAGCTTTTGAAAAAATCAGAGCTGAAGAAATCTGCGAAGACAAGCCAAATATGCATTGCGACGACTGGAAACGGAGCGGGTTCTGTGAAAGAGACCGGGAGAGCTTGAAAATATATTGCCCAAAAACCTGTGGATTTTGCAAAACTGACAAAGAAGACGCAAAATGCATAGATAACAATGTTAATTGCCAAATGTGGGCCGACCGAGGAGAGTGCGGAATCAATCCCGAAGGAATGCTTGAAACTTGTAAAAAGAGTTGCAATCAATGTGGAAATCCAGGAAAATGCAGCGATTATAGAAAAGATTGCCCGAAATTCGCTAAGGAGGGACAGTGCGAGAAGAACTTTAGTTTTATGCAAAAGAATTGTAAACTTAGTTGCAACGCATGTCAGGATATAGGAGACGGAGATAATTCAAACCCAAACTGCCGAAACGAAAACGAAAGCTGTGACATTTGGGCAGAACGCGGTGAATGTGCTTCAAATCCAGGATTTATGCTTAGATCTTGTAAAAAAGCTTGCAACGTTTGTGGAAAGGAAAATCAATGCGTTGATTATCGAAAACGATGCCCGATAATGGCAAAATACGGTCTCTGTGAAACTGAACCGAGTTACATGATGCAAAACTGTAAAGAAAGCTGTGGAGTTTGTGACGGCTCGAGTAAAAACCGACCCTGCATTGATGCGAATCGAGATTGTCCGGCTTGGGCGGCTTCAGATGAATGCGAGGGAAATCCAGCATGGATGCTATTCAACTGCAAAAAGTCATGCAACCATTGCAGGGATGCCAGACTTGAAAGCGTGAATGATCCAAATTGCAAAGATTTACAAATTCATTGTCTTTATTGGGCCAACGCTGGAGAATGTCAACTGAATGAGGGTTGGGCAAAAGAGAATTGTCCGTTTAGTTGTCAGTATTGTGGCGGATGTCGAGATTTAATTCAGAACTGTGATAAATTCGTTGCACAAGGATATTGCAAAACCAATGAAGTATACATGAATCAGTCATGCAAAAAATCATGTGGATTTTGTAAATAATCACAAAATAATAAATAAATAAATTTATTAATAATTCGAAAAAAAAAAAAAAAAAAAAAAA
>OX_Smed_1.0.01851
CTTTGTCATTCTTAATTTAATTATTATTTTAATTGATTAAATATTATCTCGTTGTAATTTTCCATAATGAATTTGGTAGACGGTTACAAAAATCAATTAGAAAAAAAGTTGAGTGAAAAAAATGCCTTTACAGATGCTCTAGCTATTGTCGAAGCGAAAACAGGCGTGAAGAAAGTTTACTTAGTTGGAGGGTTGATCGGATTCATTATTCTTTATTTAATAGTTGGTTATGGTGCACAATTTTTAGCTAATTTCATCGGATTCCTTTATCCAGCTTATTGTTCCGTGAAAGCTATAGAAACCAAAGAGAAAGATGACGATACAAAATGGTTGACATACTGGGTTGTATATGCAGCTTTCAGTTTGCTAGAATTTTTCACCGATATTTTCCTTTTCTGGATTCCACTTTATGCGCTCTTGAAATGCATATTTTTGGTTTTCTGCATGGCACCGACAACCTGGAATGGATCGCTTTTGATCTATGAAAGACTGATAAAGCCGTTCGTCCTCCGACACGAAAAGAAAATAGATTCGGCCATTGCAAAAGGATCAAAAGTTATTAGTGAATTCGCCGAAGAAGCGGAGCGTAGATACGATGACAGCAAAACCGATTAAAACAGTTTTTTGTTGCGGCAATATTAGTGACAATTCGAACTGTCTACAATTATTCTATTAAAACAATGCCATCAGTTGAATTTGAATTTCCAGTGCTTGTTAAAAATTTTTTTTCTAAAAAAAATTTGAATAGGCATTTGTTTAGCTACCGGAATTGTTTATTGGTTTAATTGATTATTTGTATTAGAATAATATTGACCAATCACAATTTATAAATATTTATAATTTTCTGTGTGTGTGCGTGTGCGCGCTGCATAATTTTCTAGAAGCATGATTTCTTGTTCATCGTATTCCCAATAAATATTTATTTATTCAATATATAATATATATATT
>OX_Smed_1.0.01853
TTGAAATTTTTCTTGTCACAATTCTTTGAACGATTTTACGTTCTATGAACACATCAAAAATCCCAGAAAAATCTATGAATTTCAATGGGCCCCTCTGGTTGATTCATGTTTTCATTTTTATCTCATTAGTTGCCATTCTCATTACTTCTTATGTTCATTACAAAATGGAATTGAAACGAAAACATCGAAAACATTTCCAGACGCTTTTGAAGTCTCGAAAAAATCGCTGCACTTTGAATCGTGTGGGAATTGAAAAGTTATGGGACACAAATTCTGACCAGAATTCTGAGGTGCCAGCTTCGCTCGATCAAAATGGTGCAGTCTCACCTATCAGAAATACCTCGTCAGACATTTATCCGGACAAAGACGCAATTTTCCAAAGTCGCGAAAATGGAATCGTCAATGGACCTCGAGTGAAGCCAACTATTAAGACTCAGAAAACCAACCAAAGAATATCCATGTTTCTCAGGAAATAATCTCCAATGATTCCTCATCAAATTCCTCAAAAGAAAATAATTTGAAATTTTTTTTTTAATTCTTGAGATTTATTTTAATAAAATATAAAAATTATTTTTTATTATTATTTATAAACTATGAATTTTTTTCTTTTC
>OX_Smed_1.0.01857
TATGTTTAATAAGAATTTGTTTTAAGCTATTATTAACTTAGCACCGAATTACTTATTTCTACAAACAATTAGATTGTTGCATTTTCAAATAATTATTTAAAATGGTAATATTATTTTTTTTGTTATTTCTTTAAAACTTTATTTATTAGGGATTGCTAGATTTACTTAGAAAAATGAAAACTAAATCCGGCCAAGAAGTAAGGATACTTACTTTAGGTCTTGATAATGCTGGAAAAACTACTCTTCTTAAATCATTAGCCTCTGAAGAAATAAATCAAATAACTCCTACTCAGGGATTCAATGTAAAAACTGTTCAAACGAAAGGATTCAAGTTAAATGTTTGGGACATTGGCGGTCAAAGGCGGATCAGGCCTTATTGGAGAAATTATTTTGATAACACAGACATTTTAATCTACGTCATAGACAGCGCAGACAAGAAAAGGTTCAACGAAACATCGGAAGAGTTAAATGAGCTTCTAATGGAATCAAAGTTAGCAGGAGTTCCTTTACTAATTTATGCCAATAAGCAAGACTTAATGAATGCCGCTCCAGCATCGGAGATTTCTACTGGATTGAGTTTACTTTCCATTCGGGATCGTGAATGGCAAATTCAACCTTGTTCAGCCCAAACTGGTGAGGGTGTTCAGCAAGGTTTAGAATGGGCCCTGAGCAGCATTGAAGGTCGGAAGGGAAAATCAAAATAATGTCAACAGCAATTTTGAATTCATCCTATTGTTACTTTTATAATCTCAACGATCACTTGTGATTTTTTGGGTTTTTTTGTAAATTTGCTTTATTTTATTTTATTTGTTTAAATTAACTCTTGTAATTATTATAATACAAATCGTTATTATTATTATTATTATTATTATTTTTATTATTTTATTATTATTATTTATTATTATAATTATTATTAAAATTATTTTTATTATTTTTATTATTATTATTTTTATTATTTTTATTTATTATTATTATTATAATTATTATTATTTATTATTATAATTATTATTATTTTTTATTATTATTATTTTTATTATTTATTATTATTATGTCTATAATTATTGTTAAGTTTTCGTATTCCGATGTAATGTGAATTATTGTTTTCGACAACTCTGAATATTATGATGCTTCATTCGACATTAAAGTTTGTTTGTTGAAAATGTTTTATGTGGAATGAATAATGTTTATTAAAATTTGAAATTTAGGAGTATTTTGTGTTTATAAAGGAGAATGATGCAAATGTGAATAAATTGTTCTTTTTAATAAGACCTGATTTATTAACGAAATA
>OX_Smed_1.0.01859
TAAATAATTAGTTCTGACAATTAATTAGTAGTATAGTATTGATCATTTCAAATTCAAGTTTGAGTCTTTTTCAATTGTGGCTTTCTAACAATCTATGGATGCAAATAACATAGATGTTGGTAATATTATTCTCAGAACCCAAAAGAAATTTCTCAGTGCTTTTGCTAATAGGAAAACTCTTGGGCCAATTCTTGATGATGATGCGAACAAACTTCTAACCTCAGCTTATCATCTACTCAGAGAGGTTTTCGGTAGGAAAGAAGCTCAAAAAATGACGACAAGATGGATTAAAATTCTAGTCAAAATTACATTTCTGGTAAACGCCAATGAACTTAATGGTGAGGAAATCAAAAAGCTCGATGAAGTGCAATCGGAATTTGGTACAACGGTGAAGGTAATATTGAGCTTTTGGGAAATTGAGTTCACTTTCGAAAGCAGTCATTTGCAAGAGAAACTAAAAAAGATGGAAAATTTACTCGCGTCAATAGTAAATAATCACATGACAGAAAAAAACAAATCCAAACTGAAAATGCTTTTCAATTTGATTTCTCAAGAAGAATTTCTGACAAATATTTTTACATGTGGCAAAAACTCCAAATTAGGCCTAGCTATGATAGAATTTACCGACAATCTCAAATCTCTCGCAAATAACAATAAATTTTAATCTCATCTGATCCTAGACATGAATATTTTTCTAATATAAACTCTTGTTCGTTTTGCTATATTTGAGTTCTGTAGTGACAAGAAAGTTCTAGAATAAATTA
>OX_Smed_1.0.01863
TGAATATTTTTATGTGCAAATGTTAAACAAATTGATAAAATTTACATCGAAACCTTTGCTATTTAAAAGATGTTTCAACGGTTTTCAAGAATTAATCGAGACATCCGAAGAGATATCTCAGTCAATTCTAGATAATAAGCCAACTGTTGCATTGGAAAGTACAGTGATTACTCACGGAATGCCATGGCCGGTCAACTTTGAAACAGCTTTAGAGTTAGAAAGTATTGTTAAAGAAGAAGGAGCAGTTCCGGTGACAATTGGAGTATTGAATGGAAAATTAACTGCTGGATTTTCAAAATCGGAATTGGAAGAATTGGCTCAGTCAGTTAATTCCAGTTGTAAACCAATTAAAATATCTCGTCACAATATTTATAATAGTAGAAATATAAAGTATGGGGGGACAACAGCATCAGGAACGATGATTGTTGCAAAAGAATTGGGGATTAATATTTTTGGAACAGGTGGCATTGGCGGTGTTCACAGGGAAGTTGAAAGTACCATGGATATTAGCACGGATCTTCGAGAATTGGGAAGAACTCCAATTTGTGTCGTTTCGTCTGGTATCAAGTCATTTTTAGACATTCCAAAATCTCTAGAGTTTTTAGAAACTGAGGGTGTCTTTGTGTGCACTTTAGATTCCAAAGTCTTTCCGAATTTCTTCACTCGTTCTTGTGGAATCAAATCCCCAAACGATATAAAAACAATTGAAAATGTGGCCGAAATTATTTTTGACATGACGAAATTTCAGTTAAAATCTGGCATGCTTGTGGCAGTTCCGATACCGGAATGTTTGGAAAAGGATGGCAACATTATTCACCAAGCAATCATTAAGAGTTTAGAAAATGCAAAATCTGCCAAGGTCACTGGGAGTTATGTAACTCCATTTGTTTTAAATCAAATAAATATTATTACGAATGGGAAATCACTAATGTTGAATGTTGAATTAATTAAAAACAATGTTCGGGTAGCAGCAAAATTAGCAAAAGAATTTCACAAATTAAAGAAAACGAACATAATCACATCTGGAAAGACAAGCTTTGGCAGTAAGTTACCAATCGTCGTGATTGGAGGTTGTATGGTGGATAACTACATGACAATTAAAGATTCGTCAGTAGTCAACCTCGAAACAATAGTTCCTCGTGCCACTTACGATTGCTCTAAAGTTTCGACTTGTGGTGGAGTCGGGAGAAATTTAGCGGAAGTTTTTCATTTATTAAATGGTACTTGTCATTTTCTTTCAGTTTTAGGAAAGGATTTTCATGGTGAATTCATTAAAACCAAATCGAGTCAACTCAATCTCTCAAGAATTAAATACACAGACAATTATGAAACCGGAAATTGTACGATAATTTCCTGTGAGAATCGTGAAATTTTATTCCACATAGGAAATATTTCAATTTTTGAAAGCATTACTCCAGATTATTTGAAGGGTCATTTAGAAGAACTTAAATCCGAGTTAAAATGGATTTGTTTAGACTGTAATGTTCCTGACAAAACGATGGAATATGTGATTGAATACGCTAAAACAAACGACATAAAGGTTTTCATCGAACCCACCGATATAATGCTTGTGGAAAAACCGGTTAAAGTCATTAAAAGATTTCAATCAATTTTCACCCCCATAGACCTAATTTCACCGAATGTTTTTGAATTTTATCAAATGATCAAATCCTTTCCGGAATCCGACAGTTATTCGGATCTTATGGAATTCGATTCCAAATCATTCGAATTCAATCAAACAAAAATCTTTGAAAATTTGAAATTATTAATGAAAAATTCGAATTTACTAGATTTGATTCCAAAGTGGATAATCAAACTGGGACCGGCCGGAGTAGTTTTTGCATCGAAAACCGAAATGTTTTTCATAGAACAATCGGACAGTTTCGTTAATAAACAAGATATTATCAACACATCTGGAGCGGGAGATTGTTTGGCCGGTTGTGCTTTATTGTTACATCTGAAAACAGATCTATCTTGGAAACACAAAATAGCCGGCAGCATGAGACTAGTGAAAGAATCCTTAACCAATAACAGCACCGTGCCAGTCGGAAGCGATTTCAATAACTACACTGAATCGGAAATCCGGAAATGGACTGAAGAAATGTTTGACAGAAAACTGTTAGTTTATCAAGAATAAAATAAATTTTTAATTAACTGTTTTCGCTGTCGAAAAGTCGAATTTATTTTTTTTCACTTTCTACATGAGAGAAAACTTTAAATTACATATCAGTTCGTCGATGTCAATGAAGCATCTGTGAATTCATAATGCTAATTTCAAGCCTTATTAGTTTCAGCAATTATTTATCGAAAGGTGGAGTGGTTTTCCATATTTACTGAATCGAAATTTCTAGATAAAAAAAATTTGTTTAATTAATCATATTTAAAAATTAAAAAATATTTTTACGAATTTATTTAATTTAACTTATTGATTAAAATATTAACTATGTCCAATTTACCTAAATTTACACCCGAGGGCTCATACGATCCTAATGAAAACAAAGAATATTGTTCAAAATCGTTATATGAACAACTTCAAGAGCAAAAAAATATCAAACTAAAGAAATTTGAAGAAGAAACATCATTTAAAAACGCCGTCAAAATATATGATGAAGACGATTTGGCATTCATGCAAGAAGTTCGTCAGTCAACATTATTAAAAGAAAAAGAAAAAGCCAATGAAGTAAAAGCTTTGGTAGAATTAGCAAAAAAAAAAGAAGCAGCAAGATTAAATAATCCAATAAATATATACGAAAAACTCGATGAAAAGTTGACAGCAATGCGAAAATCAACTGAAGAAAGCGATAAAATGAATTTGTTAAAATCGATGATGAAACGAAAACGAGCTAAAGATTCCTGCGAAATCGAAAACAAATCTTTGAAGCTGGATTTAGATGAGAATGAAATTGCTATTGCAAATCAATCAATACCGCAACCGGCGAGCGAACAAATCGAACCGGCCGGCGTTCCTGGGATGGACGCGTATGCCAGTGATGATCACAGCGATTCTGACTGCTCCAGTTGCTGCTCCTCCTCATCATCAGATATCGATGTCGGCACCCTCCGGCCGCTCATCAAGCGGTTGAATGAGAAAATCAAGAAAAATTGCTGATTTTAATTTGTGAATAAATTTGGCGTNNNTNNTCNTNANANANNNANGT
>OX_Smed_1.0.01866
ACAACTCAGATGCGATCGAGTTACACTTCACAAAAATCTTTTTATGTGCCACTTAATAAATGCGATTATTTGGATAAATTTCTATGTTGTCATCTCAAATGGTGATGTAATGCAGAGGAATCCAATCCATTGTCAAATTTTATTCGTAATCGCAACATATTTCAGTGTCGGAACATACTTTTGGATGTTCAGTGAAGGAATCTATTTGGCAGTTATTCTAATATTGACATTCCACAAAGGACCGATTCTTTTAACAATTTGCATTGTAACTGGATGGGGTCTTCCTTTAATTTTAACCTCAATTTATGTGATAAGTCGATATCTGATGGAAAAACCGGAAAAGTGTTGGACAGAGCCAAGTAAAATGTATCTCATTTTGGCTATTCCAAATGTTGTAGCCCTAGGAGCAAATTTATTGATTCTATTGTTTATTCTAAAAACACTTGTTACCAAATTATCACATCCAACCAATCGCGAGGAGACTCAGTGGAGTAAAACCGCGAAAGCTGTATTTATATTAATTCCTCTGCTAGGATTACAGAATATCATATTCTTTATATACCCCGATAATCAGGAGGTAAGGCTAATTCAAGATTATTCAACAGCAGTCTTATCGTCATTTAAGGGAGTTCTTGTCTCATTTATACTGTGCTTTTTCAATCATGAAGTGAGAACAATTATTCGGCGACGAGCTTGTCAACATAGTTTGTTGCAACCCCTGAAAACAACTAGAAGAGGAACTTATACCACAGAGTTGGCATCGAATTCCCAGCAGAGACGGTCCATCGGCATGAGAACATTTAGCATTCAGTCAAGCGTGATTTCATCTTAAAAATTGAGTATTCCAAAAATAATTTTAATTTTGTGTGAATCTATTTATTGATGTTG
>OX_Smed_1.0.01876
AATTATGCATCGGCATATTAGATCACCTGGATTTAGAGATTCTTATTCCCCTGCCAATATTTCTAAAGGAAATCACGAATATGACAGAAATTCTAGACAAGCCAATCGTTATAAAGATAAAATACGATCATTATGCATAAGCAATATTCCTAATAAAATTTCGGATCCTTATTTAATAAATTTTATAGAAAAGGAGTTTTCACGTTTTGGAGATTATAATCTTAGTATTGCTCCATTCAATGGAGAAAGAGTTGCATATGTTAATTACAAGTATGGTTATGTCTTGTTTATTAACCAATCATTGTTTCAATTAAAGAAATTCAGAAGATGCTGCAGAAGCTTTAGAATGTCTTCAAAATTTGGAAATAGATTCCCGTTCAGTTACAATTACACCCGTATTTGCCAATTCACGGCGTCATTCTCCACAGGTTATACATCGTCGGTCTAGATCACCAATTCCTGTAAGATACAATCGCAATAATCACAAAGTCATGCATCGAGAGTCATCGTCTGAAATTTCTGAAAGAAGATCTCGATCTAACAGTCTTCGTGTTGGATATAGAGATAAAAATCAATATGACACTTTACCAACACGAACTTTATTTTTGGGAAATCTGAGTTATGACGTAGATGTTGATATTCTAAGAAGAAAATTTGAAAAATGTGGTGACATTAGTGATATTGACATTAAAAGACCTGCTATTGGTAGACAGGGAAACACATATGCTTTTATTAAGTATGCGACTCTTGATATGGCAACTCGTGCGAAACACGAACTTGATGGTCAATTTATCGGTGGAAGTCAAGTTAAAATTGGGTATGGTAAACCTCTTCCGTCAACCTGTGTTTGGATTGGTGGTTTGGGTCCTTGGGTGATATTTGAAGAATTAGAGCGAGAAATTATTCGATTCGGCAATGTAAAAAGGATAGAATGGCCACGCAATAAAAACTACGCATATGCTATTTATGATACAATAAGCGATGCTGTCACAGCCGTCGAAAATTTAAGGAATGTTTCACTTGGCAATGAACACAAACGATTAAGAGTTGACTTTTCTGATATGTCTTATTTTACATACGACTGTAAATTGGATCGATATCATAGAAAATCCAGAAGGTCAATTTCAAAGCCATATAGTTCTCCTCAATCTAAACCAAAAATGTCGTTAGAAACCGCAAAAAATACTCTCCAATTGGCAGATTGTCTACGTGGAATCTGGACTGGGAAAATTATTCTAAAAAAGAATAATTTTGGGTGCAAATTTTATAAATTCCGGGGAGACGATTCGTTAGTGACAGATTTTATGTTTGAAGAAAAACGTAACTCTTTCCATCCGATTCCATTGGCTCTTAATATAACACAGAGAATGGTAATCGATCCAGATAAATTAAAGGAAATCAGGCAACGTATAGATTCATTGAGAAGCCGGGAATATTGTATTATGTTTGCAACGTCATTCGTCCTTAATACCACCCTAATGGATGACGCTCTCCATCCTCACAAACCAATTCAAAATTTAATCGATTATCTTCGATTGAAAAACAGCTCAGGAGTCGTTTTTCTCAAGTCGAATTCATCTAATAATTCGGACGTGTCCAAAGGAACGCTGGCTCTTCATATTTTCCCGCCATGTGATTTTGTATTCGACATTCTAAACTGCAAAGCTCCGAGCTTGATACCAAAATATATGATGGATGATTTTGTATTGATTTTATTAATGCAGCACGTTGTTGTATAAACTGCTACATAATTGTATATATATATATATACATGAGAATTGTTCATTGTAATTTTTTAATATATTATTTTTTTGTAA
>OX_Smed_1.0.01886
CTAGAATTGTGACACACACACACACACACACACACATATATATATATATATATATATATATATATATATATATACGCATGTCTCTTACAATGAAGTTCACTGTGAATAACATTCAATGCAATTCAATTGTGGTAGTGTTTTAGTGATTCTTATGGTGAGCTTGAATTCTTTCATGATAACTATTCCAGAAAGCACTTTGTATACAATTCTTCCAAAATACTTTGTCGATAAACATCGAAGTTCTACTACCAATAACAATACCATTGTTGATGTCACTGTCAATGACACAACCAATTTAAGGATAAACATTTCAAAACCTTGCCCGCTTAAAAAACCACCATATTTCATGGTTAGCATGGTATTCCTGGCCAAAAACCTGGCACAAGTGATTTCGAATTCAATTGTTGGTTGTATTGTTGATAAAGTAAACAATTTTACCATTTTAATAACAGCGCAATGTTTTGGTATTGTTGTTACGTTGATTTATGGTTTTGGGAATTCGGTGATAGCTTATATGTGTGGAAGAGTTCTCGATGCATTCGTTAACTCGTCGCTATTTATATCAGTCATGGCAATAATCTCAAATCTTTTTTCAGATATCAACACGAGAGGTCAATATTTTGGTTTAGGTAATACTTTATATTTTTTCAGTCATTCTATTGGCGCTGTATATGGAGCAGAAATAGACTCAACATTAGGAAAATCCCCAGTTTTCTTTCTCCTCATACCCTTATGGATTGTTACAATTTTGGTAACAATTTTACTGTGCAAAAATGTTTCAAATGGTTTCCAGAATGAGGATAAAAATGAAGCTGGTATTAAAACGACATATAATAAAGACATTATTGAGACTAATAATGAAAGCGAAGGAAATAAGAAAGAAATCCAAAAACAAGTTATAAATTCAGATCAGAATCCTGATAAAGATTCTGATTTCAGTCCAAAGAAAGCTAAGCCGAATAAAAGTCCTCTGATTTCAATAATGCAGATGCTTAAAACTCCTTCTGTTTTAATATGTCTTATTCAATTATTTATTGCAAACTTTAGTATGTTTGCGTTACCAGCTACACTGCCTTCATGGATGGGGTTTCGATTATGCGCTACGGAAATCCAGCAAGGATTAGTTTGGGCGTTTGGATTTATTGGATATGTGAGCGGTGTAGGACTAGTTACTTTGACTTTTAAATATGCTCCAAAGTTTATCTTCTATACTCCAATAATTGCCCAGATGATCTCTGGGATTTTACTGATACTATTACCATTCAGTCACGATTGGCGCTTGGTATTCATTCCAATTATCGGCATGTATTTCTGTGTGGGAATTGTTGAACAAGTAATTTTTCCATTGACAACACATTTGGCAGACCGAGACTTTAATTCCGATTATGGAACCATGTCTTCTTTGACGTCTCAATCTATGACCATTTGTAGAGTAATTGGAACATTATCTAGTGGTCCTATAGCTGAGAGATTCGGATTTCATACACTAAGTATTGCTCTAGGAATATTAAATTTAATTTTTGTGCCTTGCCTTTTTTACTTAAAAACTCTAATAAATTGTAAGTATAGTTTCTTTGAAAATAGATATTATATTTAAATCTTTAATCTGTACTTTATTTTTAATTACTGTCCGGTATGTTAAAATTGCAAATCTAGTTCACTGTACTATCGATCAAAATAAGAACTCAACACACTAACATTTTGATTTTATCACAAACCACTTTCAGTTAATAAGGGAATAAGCGCAAACGTTTTATCTCATTGAACGCAAAATATTGAATAAATTTGTTTGGGCACAAATAAAAGAACGTCTGGAATTTGA
>OX_Smed_1.0.01887
GATTTGTTTACTCAATTGATGCGAATAATATATTTTTGTAGATTTGTTTACTTTTTATCAATTCTTGGATGGTTCCGGATATCGAGGCAAGCAAGTGCCATGATAATTGTAGAAATAACTATAATACTTGCATTAGAGCATGCAATTTGAGGAAACCCCCAAGTCGAAACTGTTTCTCAGATTGTATAAGATATAATACCAATTGTTTACTGTTTTGTTAAAAATTCAGCAATTTAATGTTGATTTTAAAATAAAATTATTATTTTAAAAAAAAAAAAAAAAAAAATGCGA
>OX_Smed_1.0.01899
AAACTGGTGATAAAATATTTTTTTAGAATATAAACTATGAAGTCTATTATATTTTTATTATTTGTTACCATCCTAAGTTGCATTGAATGCAAAGAGCCGGAATGTAATCAGCCCCTTGAAATTGGTTTATGCCGACAATATCGAGTAAGATACGGATATAGCGTCGAAAGAGGAAGATGTGTTACATTTACTTACGGAGGTTGTCCATATAATGATAATAACTTCTTCACAAGAGCCGAATGTGAAGCACGATGTGAAAACTAATTTTAAAAAAGCTTTATTTTATGAAATATATAATCAAACTAAATTGTTTTAATATTTAGAAATATATTTTTCAAAATTTAAAAAAAAAAAAAAAAAAAAAAAAAAAAAAAAAAAAAAAAAAAAAAAAAAAAAAAANAAAAAAANA
>OX_Smed_1.0.01902
CAAACAATTCTTTTGTTTAACACGAGACATATTTTGAAAATTTTATTTAGTACGTGATTTCAACAAAAAATGAATCTAAGTAAAAAATTGTCCGTTGATAAACTTGACTTAGCTAACAAACGAGTTCTGATTCGAGTGGATTTCAATGTGCCTATGAAAGATGGGAAAATTACTAATAATCAAAGATTGGTTGCAGCAATGCCTACAATTAAATATGCATTGGAAAAAAATGCTAAATCTGTTGTTCTCATGAGCCATCTTGGTAGACCAGATGGCACTCCAAACAAAAAATATTCTCTTGAACCAGTTGCAGCTGAAGTGTCAAAGCTTTTGGGAAAGGATGTTAAATTCCTACACGATTGTGTCGGAGACGCAGTAATTTCTGCTTGCAAAAATCCTGCTCACGGAAGTATATTTTTGCTCGAAAATCTTCGATTCCACGTCGAAGAAGAAGGAAAAGGAGTCGATGCAAGTGGAAATAAAATTAAAGCATCTGCTGAAGAAGTTAAAAAGTTCAGTGAATGTTTGACATCATTGGGTGACGTCTACGTCAATGATGCTTTTGGAACAGCTCACAGAGCTCACGCTTCTATGGTAGGATGTTCATTACCTCAAAAAGCTTCAGGATTTTTATTGAAGACTGAGTTGACTTATTTTGCAAAGGCTTTAGAAAATCCAGCTAGACCATTTTTAGCTATTATTGGAGGAGCTAAAGTCAGCGATAAAATCCTGCTGATTAAAAACATGTTAAACATTGTCGACGAACTTATAATCACTGGCGGTATGGCATTTACATTTTTGAAGGTTCTCAACAACATGGAGATTGGAAACAGTTTATTTGACGAGGCTGGCTCTAAAATTGTCCAGGAAATTATTAACAAAGCCAAAGAAAAAAATGTCAAAATTCATTTACCGGTCGATTTTGTTACTGGGGATAAATTTGATGAGCATGCCAAAGTCGGTCATGCTACATTAGCCACCGGAGTGCCAGTAGGATCAATGGGATTGGATTGTGGCAAAGAGACGATGAAAGAGTTCTGCAGTGCTATTCATAGAGCTAAAACTATCGTTTGGAATGGACCAATGGGAGTGTTTGAATTTGAAAACTTTTGCCATGGAACCAAAGCAGCTATGGATGCCGTTGTGGACGTCACTAAAGCGGGAGCGACAACAATTATCGGAGGAGGTGACACGGCTACATGCTGTGCTAAATGGGGCACCGAGGACAAGGTGAGCCATGTCAGCACCGGAGGAGGAGCCAGTTTGGAGTTGTTGGAGGGAAAGATTCTTCCCGGAGTGGCTGCTTTGTCAGATTTGTAAAAAATCGATATTATTAGACACTAGAATAGGATTTTTCCCTATATTTTTTGTTTTATTGAATAAATTGTGATGGCTGTTTAAAAAAAAAAAAAAAAAAAAAAAAAAAAAAAAAAATTGCGA
>OX_Smed_1.0.01904
AATACGTTAATGTTTTCTTAAAAGGTCATTTAATGCACAATGAAAATACTAGGAATCGAATTTGCACCTTTATCTATTCCGTTAGAAAGAAGGATTCAAACATTTGCAGTTGCTCAATGGTTTGTTATGTCACTGTTTATGCCTTTTTTCTGTTTAACAGTTCTGATATATGGGTTTTTTACATCATATTGGTCTCTTTCTTTAGCTTATGTTCTATGGATTTATTATGATAGGAATACCCAAAGAACTGGTGGTCGTCCTGTGAAATGGCTTAAAGAACTAAAATTGTGGAAATATTATCGTGATTATTTTCCTATCAGTCTGGTAAAAACAGCAGAATTAGATCCCAACAAAAACTATATTTTTGGTTATCATCCTCACGGAATTTTAGTTTGTAGTGCATTTTGTAACTTTTGTACAACTGCTACTGGATTTTCGAAGATATTTCCAGGTATAAAACCGACAATTTTGACATTGGTCACTAATTTCTATTTTCCCATTTTACGTGATTATATTTTAGCGCTCGGAGTGTGTGACGTGAGTAAAGAAAGTTTAAACTATTTACTCACAAAATGTGGTTTAGGAAACGCCATTGTACTTGTAGTTGGTGGATCAGAAGAAGCTTTAGAAGCAAGACCTGAAAGTTATACCTTAACATTAAAAAAAAGGAAAGGATTTATAAGAGTTGCATTGGAAACCGGCTCGTCTTTAGTACCATGTTTTGGATTTCATGAAAACGAATTATTTCATCAATATCCAAATCCCAAAGGATCTAAATTGAGAAAATTTCAAGAATGTTACAAGAGGTTATTTCATATTAGTCCTCCTCTTTATCACGGAAGAGGAATTTTCAATTACACTTTTGGAATGATGCCTTATCGGAAGCCTTTAACCACTGTCATTGGAAAACCCATAGATGTAGTCAAAGAAACAAATCCATCAAAAGAAACGGTTGAAAATTTACATGCTAAGTATTTAGAATCACTAAATGATCTTTTTGAAGAAAATAAACTCAATTATGGAATTCATCCCGATAAACATTTAGTTTTCGATTAAAATAATTTTAAATACATTTCTAAAAATTTTGAAAAAAAAAAAAAAAAAATG
>OX_Smed_1.0.01921
TATAGGTTTTCATTTGTTTAAAATAGCGTCTCGCGTCAAGATTTAAAATTTAATTATTGAGTTAATATTTAATTTAATTTAACAAGATAAAAAATTTAATTATTGAAATGACTTCTGTTATAGACGTTGACAGCGAAGTTCAATTTGAACAAGAAATTCAAGAAACCAGCAAGCAAGCTTCAGTTAATAAATTAGTAGTAATCGATTTTTATGCTACATGGTGTGGACCTTGCAAAAATATTGCTCCATTTGTTCATAGACTAAGCGTTAAATTTCCTAATGTAACGTTTTTGAAAGTTGACGTAGAGAAATTTCCAGTAATTGCGGAAAGATACAATGTCAATGCTATGCCAACCTTCATTTTTTTAAAAAATAAAATTAAAATGGATGAATTAAAAGGGGCCAATGCTTCTGTTTTGGAAGCAAAAGTTACTGAACATGCTGGATCTACTCCATTTTTGGATGGAGATGTTGCTGTTAAAGGACAGATGGATTTGATTTCTTTGATGGTGAAAGAAAATTGTGAATGTTTGAATGAATTGAATAGTTTTGGATTGAGTCAAGCTCTAGAAAAAGGGAATGGATTTTTGCTATCAGACACAGATGAACAATTGATAATTTATTTGGTGTTTAATCAAGTAGTTAAAATACATTCAATTAGATTTGATGCACCCCCAGAAAACGGTCCCAAAATTGTTAAACTCTACATTAATCAAACAGCCCCAGCAGACTTTGAGACCTGTACAATGACAGCTGGAATTCAAGAATTAGAACTCACACCTGAAGACCTTAAAGAAAGCAGTGTAAATGCTTTGAAATTCGTAAAATTTCAAAATGTCAGCTCATTAACAATTTTTGTGCAAGACAATCAGCAAGGCACTGACGTTACCAAAATCAACTATTTGGCAATCTATGGGAGGCCTGTCGCTACCACAAATATGAATGAATTCAAACGCGTTGCGGGCAAAAAGGGTGAGGCCTCCATGTGAGGATGCAACGCCGAGTTGTATTAAAAATAAGAAAATATAGATATTTCAATTTTGTTTTTAAATACATTTTGGTTTTCAAAAAAAAAAAAAAAAAAAAAAATNGNANGANCNGTTCATTTGTATTTTAT
>OX_Smed_1.0.01924
TTTTCATTTTAATTTCTAAAAAAAAATTTTTTTTCGATATTCAAACCAATTGTCAGTGTGTTTTTAAAGGGAATATTTCCAACTCTTCCTATCCGACTCAATTTGATATTGAAATTGAAATGATTTTCATTGGACTAAGATCTTTTTGATATTGAGAATTTTATCTAAAAAAAATTTTTTTTTTCTCGTAATAACATTGACAAAAAATGCATTTGAGAAACTGTGTAGCCGCAATTCATTGGGAGATCACTAAATGGTAGTCTTGTCAACGACTGTCCATTCGATGAGCCCGTCGAATTCGTCGAGAAATCTGGATTCTATTGAAAACTTCAACAGCTCCGATTCTCAGCATCATCGAACAGTTCAAAGCCATTCGGGAACGATGTCAAACAAAATAATCCCGAGCAAATCGTTTCGGGTTTATTCTGTGTTCGATGGAATACAAACCGGAATCGTGTTGATGGCTATTTTAGTTTTCATTTTTATCTATGGAATTTTCCGTTCGAAATGCAAACGAGAGGGTCAGATCTATGAAAAAGAACTAATCAAACGATCTCGACAAGATCCATTCAAGCCTCACGATTGGTCGAGTAAATTGGTTAAGTATAGAAAACGATATTCACTATTTAAAAAGTTCGGACACTTGAAACCACCACAATCAATCGGTAAGCCAAGAACCCTTTGTCGGTTGTCATTGGTGAGAGATTGGTTGTGTAATTCAAGAAGTCTTAGAATTCCAAAATGCCAAGTGTCGTATTCAGATTTGCAGATTTATACGTGTTCCAAATATAGTGATCAAATCTTTACTTCAGACTCGACCTTTCGTTTATCTTCTTGGTCTGTCCAGAATCAAAGTGATTTCATGCTCAAATCGGATGGAAATTGTTGAAAATCGGTAGAAAACTTTTTTTCTATTTTTAAATATACATTTACATGTAGAGGTCTTTCGAAATAAATAATTCTTTTTTA
>OX_Smed_1.0.01931
AATGTTATATTTATCAAATTTCAAAATGAGCATTCAATTGGTTCTCTTCATTGCTTTTGCTGGAATTCTCCATCAATCCACAGCGACATCGCCAATGTTGCAAGGAGCAAACACCAGCTGCAAAAAAATTCAGGATGCCAATTATTGTTTTCACAATGGACGGAATGGATTCATGTTCGAGACCGAATGTGGAGCTTGTTTGTGTAAAAATGGACGAGTCGAGTGTGGACAGTTAAGCTGCCTCTTCAGAACCGAAAAAGAATTCAAAAAGGCATGCAAAAGAGCTTATCGTGCCAACAAAGTTGCTCTTGAGAAATTTTTGAAAAAACAATAAACGTTTTGTTTTCGTGAATATCTCAAATTTCTATGATTTATAATAAATCATAACAATTTCAAAGGTTTATGATTTGGAGGCAACTTATAAAGATGTTGTGAAACCCTCGCGCTTTAATCAAGGACCACCGAGTAATGATTTATTTCTTTAATCGGCTATACCTGATTTAAGTGTGA
>OX_Smed_1.0.01933
TAATATTGAAGATTTAAAAATGACTGAAACGTTAACCACATGGGACATTCAAGAAGATGATATTAGGGATACAGAAAATTTAATTTTCGATGAAAATACTGGGTTTTACACAAAAACTAGAGATATTCTTAATGATGAAGATAAGCCATGTCGTGAAATTTTATTGTATAAATTACAGACTTTTGAAGTTTCCGAATCTGTTAAAGCTCGTAAATTGTACAAAAAATTTGGAAAAGCAAAAAACGATCCTCCAGGCCCGAATCCGGCCCAAACATATCTAGGAGATGAATTATTTATGAAGTTCGTTGCTGATGAAATTGCACCCATCGAAGAAGAAAAGAAAGCTTCGGTTCAAAGTGTTAAGTGCCGTAATTGTCAAGGTGAACATTTCACACACAAATGTCCTTATAAGGAAGAAATGAAAAGCATTCAAGAATTGACTGAACAAATTGACAATATCAATGCTGAATCATCGCCAAATGACAAAAAAACAACTTCAGATACCGTCTTGAAACCAGCTTCTGGCGCTTATTTACCGCCGCATATGCGAGATAATGCTCCACGACCATTTTCTGATAAGAAACGATCAGATAGTGCTCTTACAATTCGAGTCAGCAATTTACCAGAAGCTGCTCAAGAAAGTGATTTGGATGATTTATTTAGACCATTTGGTAATATTTCAAGAACTTTCCTGGTTAAAGATAGACAAACCGGATTATCTAGAGGTTTTGCTTATGTGACATTTACAAGCCGTTCTGACGCAGCTAAAGCAATCGAAGGTGTCAATGGATTTGGATATGATCATTGCATTCTACAAGTCCAATGGTCGGAATGATTTTTCTGTCGAAATTTGAATTATTTGAAATATAATTAATATTTGATGTTTTATACTTAATTTATTGCAAATTATATTTTTGGAAATGGAATATTTTAATCGATCTGACATTATTTGTAATAAATTTTGGTGTTTTTTGGCTAATAGCACAATTATAA
>OX_Smed_1.0.01940
CATAATACACAATAAGTATGAAAAATATGACATCCATCGAAAAGTATGATGTTCAAGGTGCTACGCTTTACATTATTATTATTATCGTCATATATAGTTGTACGTGTTTCATTTTTATTTTTTCAAATTTCATCAAGAAGAACAAATACAACGAAGAGACAGATAAAGAAGTCTATAGATTTGTCAGAACGACTGAACTCGCGGAACGACAAACAAAAATTGACCAGGTCTGTCTCACGGAACATTGGATTCATCATTCCTCAAAACTGAGTCTTAATCCACAAGAAACCGACGAAAGTCGCCCAATTACTCCGAAGTTTTCTCGCTCTTCAAGAAATGGAACTATTTCAATAACATCAAAATTGTCGACAAATTATAAAAATGAAAATTATTTAAATGTTTAAATTGGGTTCGTGTCTTTACAAGAAGAAAATCAAATTTTATTATGTCTCTTATCTATCGAGTAATTCAAGATAGTTGATATATTTA
>OX_Smed_1.0.01943
GAATTAATTAGATTTTAATAAACATCTGGTGAAATATTTCATAATAACTAGTCACGTAGTAAAAAACAATTAAAGAATCAAAATGCCAGCATTCTCATATTTACTAATAATAAATATTATTTATTTACAGTTCTAATATTTCAAATAAAAATATTAGGATATTTTGCCTTTTCATTAAACTAGTGCGTAACAATTTTCATTACCATTTATTAAACATTTGGCTTATCAATTATTTGATTTTCTTACTGGTTATTTCATATCATTATCAGTTCTGATACGAATTCCACACAATAAATCAATAAAATCGACTACTTCCAACTATAGCCAATCACAATAAACCAATCCTCAAATAGCTCGCCCAATCAACATGCAGCACACCTAGATATTAGTAAATTCACATTCCAGTCACTCATAGCACAATTCCTCAACAATTATTCGAAACAGTTGTTGACTAAAAAAATCGATAACATTTCCAATGATTTATTAACAAGCATAATAAAACATGACTGAAAGCTATAACTAATAGGTAATCATTTGAACTATAAAAATAACTCTACTGGGTCACACGAATAACAACAGAATCAAACCTTAATCGAGAAAAACAACGGAAGCTATCATGTATATATTCATATCTACAAGAATATAGCAACACACAATATTCAATTTGAAATATTAGTATTAAACATGAAGTGCAAAAATCAATTAAGCTTCAACATTTACACCATCAGCGTAGAGATTAAAACTCAAACTAGAACTCTATATTACATTTTATTCTTTCCCTTGGCAGCGGCAGCTCGTGGGGGAGTAATTGGTCGGTTTCCCTGATTCATGTCTCGATATGGAAACTTTTTCTTATCAGCGGGTTTCAATATTTGAAAAGAACACATTAGTGTTTCATCGACTGACATCATTGCTCCAGCATTATCAAATTCTCCACAATAATTAGGAGCAGAGAAAAGTGTCACCAACTGACGTTTAGCGAAAAATTCATATCCATCTTCGACAACCTGATGAGCCCGACAAATTAAATCCAAATCATGTTTGTGAAGAAATTTGGCAACAACTTCAGCACCAAAAGTAAAACTAACACCACGATCGTTTTCACCCCAACCCATTGTTTCTTTGTCTGGGTCACTCCATAGTAAGTCACATAACAATCCTTGATCAGGAACATCTGTTGGTCTCATAATTCGTCTTATTTGTTCCATAGATTGTAAATCTGGAGATAAACCACCATGACAACAAAAGATTTTCTCATCAATTATTGCTGCAATTGGCAAACAGTTAAAGCAATCAGTAAATGTTTTCCATAATTTGATATTGTATCTTCTTTTGCATTCATCATAAAACCCGTAAATTCTATTGATAGACGCACATTCGTGGTTTCCTCGTAGTAAGAAAAAGTTTTCTGGGTATTTAATTTTGTAAGCTAAAAGTAAACATATCGTCTCCAAGGATTGTTTGCCTCTATCAACATAATCTCCAAGAAATAGATAGTTAGACTCTGGTGGAAATCCACCATATTCAAATAATCTTAAAAGATCATAATACTGGCCATGGATATCACCACAAATTTTAAGTGGTGCTTCTAATTCTAAAAGAATAGGCTGACTCAAGAATATTTCTCGAGATTTTAAACATAAGCCTCTTATTTCTGTTTCACTTAATTGAACATTCTTACCTGGCCGTGATCCACGTACTTCTAATAATCTAGCAATTATACTATCAATATTAAGTTTATCAACATCTCCCATAATAATAAATTATTGTTTATTCAATGGCGTAATTAAAATT
>OX_Smed_1.0.01947
ACGAGTTTCCTGGAAAATTTTTAAGTGCTTGATTTTTGTTTTTCACCACAATTTCATTATGTCAAAATCTCTCATTACTTTTGCATTATTTAGTCTAAGTCTCTCATTTTATTGTAATGGAGACGAAATTCCTATTATTGAAGAAGATGATCACTGTCTCCTTTTAACTGATCAAAACTGGGATTATGCTCATAAAATTTATGAATATATATTGGTATTTTTCTACAAACCAGATTGCGATCAGTGTACACTTTCAGACGAAATATTTGTTTATGCAGCCAAGCATGCAAAAGAAACAAAACATACAGTAAAATTTGCATTTGTAGATGCTGCTAACGAAAAAACAATAGCGACATTGGAACAGATTGAAACTGTGCCGGTTATGAAATTTTATCGAAACAAGACGGGAGTCCAATATTTACGTACACAGGGAAAAGAAGAAGTAATTCAATGGCTGACGGATCGCGTGAATTATGAACTGAAACCAATAAGTACGCTTGATGACGGAAAAAACACATTGTTAAATAATCTACTTGTTGTGTTCGGATGCATTTTGTCAAATTCAGTGGAAGATATTAAGGACTTTGAAATCGTGGCCAGTATGCATGATGATGTTGAATTCAGACTGTTGAAAGACGCAGAACTCTGCCAGCGTTTTAACCTTCCAACAACTGAAAATTCAATTGGGATTTACCAATACGATTTCGGCATCCAGCATACGGTGTCAGGCAAGCTAACGAGAAAAATAATGAATGATTTCATTATCAAACATCATGTTCCTATTTATTCCGAATTTTCTGATTTCATCTTCAGCAAATCTTTTGTCGGCCATTATCATTATTTTGTTCCAATCATTTTCAAATCGTTTCCCATTCCTCTGAATGAAATGAAAGCAGAAATACGAAAAATTGCTAAAGAATTGGACGGAAAAGCTATTTTCATTCATTTTGACATTAGTAAAAAGAAAGTACAAAGATTTCTTGAACATTTGAGTATTCCAGAAAACGAAGGTTTCCGAGTAGTGGAAAGCAGTGAACATCTAGTTAATTTTAAACAGGAAAATCCATTGAACTTGAATGGAACGTATATGCTTTCATTTATTAGACAGGTTATGGATGGAACCGCAGAGCCTGAACTAATGGCATCTGAACCCAGAGAAAATTGGCACTTAGAACCTATTAAGCATCTCACCCGAAAAACTTATGATCAAGTTGTTATGGACAAAACAAAAAATGTTTTTGTTATTATTTACGCACCAGACTGCCCTTACAGTAGAGAAATGCTAGAGCTTTTAGATAAACTTGGAGAAATGTATAAAGATGACGAAAACGTATTATTAGCCAAACTAGATTCGTCTGTTGACGAACTACCTAGAATAAGAGTGCGGAGTACACCAATGATGTTTCTTTATCTTAAAGATACAAATGAAAGAATAAAATTTCATGGAGAAAGAACGATAGAAAATTTAAAGAAATTCATAGAAAGTAATGGACAAGATGGAAATGAACAACAATTCTTGGAGATAGACCACTTGCAGCATGCTCGACTGACAGAAAATGGTTTAGTTCACGAGGAATTGTAATGAAATTCTCTTGGAATATTAATAAAATTGAACTGTTGCTGAGTCA
>OX_Smed_1.0.01948
TAACCAAGAAAATATATTAAATAAACAAATCAAAATCTTTATAAAAATTCCATTCACAATATGTGAAAACTGCTGAGAAAGTTTACTGAGCCGACGAAATCAGTAATCACCAGCCACATTCGATGTGGGCCGACAAATTTCATGGGCCTGTTTGTTTTGCAAATTTTCCCGCTTGGGACACATGAGAATTCTGTGACCGAGACCGCCACAATAACTGCAACCGACATCACTCGGATTCCCCTCAGAAACAGCCAATGACTCTATAGCCAACAAGAATTCCGGAATGATCTGATTGGCCTCTTTGAGCAACATTTTTAAATCCAGCAAAATCGATTCACTGCAATTCTTGTTGATAAATGTCGTAGCAACTCCGGTTTTCTTGTGACGACCGGTTCGACCGATTCTGTGCACGTAGATCTCAATATCTTCTGGCATGTCATAGTTGATGACTTGCCGGATTTTCGGGAAATCCAAGCCTTTCCCCGCAACATCTGTTGCGACTAAAACATCTTTTTCTCCTGTCTTAAAGCTCTCAACCGATCGCAACCGTTCTTCTTGCACCATTCCTGAATGAATACTCGTTGTCGAAACACCTTTTATCAATAAATATTCGTGGATAAAATCAACTTCCGATTTCTGTTCTGTGAAAATGATAACTGGCGGTTTTGTTTTCTGCAGGCACCAGAGCAGACGCTGTAATCGATCCTCGTGTTTGACATACTCCACGTCCTGGCGGATATTCATGCTGGCTGCACCGGCACGCCCGACATTAACAATGACGGGTTTGACCAATGCCGACTTGGCAAATTCTTGGATTTTTTTCGGCATTGTAGCACTGAATAGCAATGTCTGTTTCTGGTGCTTGAAATAGGAGAAAACCTTTCTAATTTCTTCTTCAAATCCCATATCGATCATTCTATCAGCTTCGTCGAGAACAAGATACCGACATATGTTCAAATTAAAGGCTTTTTTGTCAAGAAGATCAATCAATCGTCCGGGGGTAGCTACAACTACGTGGATACCGTTGCGTTTACATTTCTCAATTTGATCTTTAATAGAAGTTCCTCCAATGCAAAGAACCGAATTGATTTTGGGAAAAGATTTTTTCTCTTTGTGAATTTCATTTGATAATTCAGTAATAATTTTATGAGTTTGTGAAGCTAATTCTCTTGAAGGGCCAATGATTAATCCAAAAGGGCCTTCGTTATCCATAAAAGGCAGATTCATTTCTTGTTCTACATTAAACAGGATAAGAGGCAGAGAAAAAACTAAAGTTTTCCCGCTGCCAGTTGAAGCGATCCCGATCATATCCCTTCCTGATAGAACAACTGGAAGACCTTGCATTTGTATAGAAGTTGGAGTTATAATTTCTTTATCTTTCAAAATTCGTAAAACTGGTTTAGGTAAACGCATTTCTTCAAAACGAATCAAACAAGGAGGGATATTTTCCCCATCAACAATAATATTATACTTAACACGTAGATTATTCATATTTTCACTGGAGATTTTTTTCACAAAAGACGGAGGAGACCAACTTGTTTTAATTGAATCTACATATGAAATATCATTTGCAATTTCTGCAACACCCTTTAGTGCAGTTTTTTCGGCAATATTTCGAAGAATTTCCTCTTCAATTTTATTTTGAAGTTCTGATTCTTCTAATTGAATAGTGTCTTCCTGATTTTTGGAAAAATTAATATGATCAATAAGAGTTCCTTTAGCCTTCGGCCCACGAATGATATTCGAACTTCCATTTTCTACTTCGTGTAAATTAGCTTTACTCTTTTCCAAAGTCTTGTCACCGTAAATATCATTTAATTTTTGATCAATTTCATTCATTTCCATTATTCGACGTTGTTTAACTGGAACATAGAGCTCTGACTCTGATACTGAATCTGATTCAGATGAAGAAATCAAATTAGCACTGTT
>OX_Smed_1.0.01950
TATTCAATGTCATTTATCCCTATGTCTTTAAATAAATTAATTCTACTGGATTTTCCAAGTGGGTATAAATTAGGAATGGATTTAAGGGAGTGGACTGTTGGTCCTAATTTTAAAGGTATTAAAGATATTCCAAATGGGCCGCATTATCTTTATTATGGATCAAATGCAAGTTCATCTAATATAGGTTTTCTATTTTATCTCTCAGGAGCACAAACTGTTGTTAAAAAGTGGTCTACAACAGATGAAGATTTCAAAAATGTTGATTTGTCCGAAGATGATATTATTCGGTATAATAATAACGAAGAAGAAATAAATAGTTTCCTTGGAAAATATTATATGGACAATCATATGGATTGGTTTTCATTGTCAAATTTTATAACTTCTGATCTAATAGACAATTTAATGCCAGACTGCGCTCGAATTTATTCAGTTGAACAACTTATATCCGAACCGTCTTCAATAGAAGATCGTATAAATAATATCCCAAAATTAGACAAAGATGGATTAATTGAATTGGAATGTGACCCGACTGCTAAAATACATTTCACACAAATCCCGAGATTTCTTCACCCAGAAAATACATTGAATCTAACGAAATATATGCTCGATAAGACTTACACTCTCGAGAATGTGCTCTCATCAAAACCAGACTACCAAATAAATCCCAAAGCATTTTTAGGAGAATTTCAGTTTGCATTTATAACGTATAACCTAAGCTTTGTCTTGGCGGGATTTGAGCAGTGGATGCGCATCATTGAACTGCTTTCGAGTTGCATTGAAGCAGTGACAAAATATCACGATTTATATACGTCATTTATAACAGTTTTGCACTTTCAGTTGAAATTAACCGAGGAAGACTTTGCTGACATCAGCACGAATGTAAACAAATTCTTCCTGGCGATGAAGAAACTGTTCGAAGTGATTCTCGATGAGAGCAACGCCACAGATGAGTTGAAAATAAAATCTAACGGCCTAAAAGAAGTTCTAATGAAAAAATACGATTGGAATTTCGACGTGGAGTTGGATGATGAGCTGCCGGTCTATGTTTATGAATCCGGCTGAGATTTCGTGTTGAAAATTAAATCACGATGTTTAATCGATTTATTTTTGATTGGTAAATATTGCATGATGAGTTATCGCGCACTGTTGCGAGGTTTGTTTTTTTATCATTTGATTTCCCCTGTAATTTTTTTACGTTGAATTAGTTGAGGGGCAATTCGCCTTAGTGCTATGGGAGCATCCGTTAAGGACGTTCTTCAAAAATAACCAATTTTTGGCACCTTTGTCCTTATATGCCTCTTAAGGGACGTCTTCAATGGATGCTCCCTGTATAGGAACCAGCAATGAAAGCTACAAGTATGTTGCTTAAAATAAAAATTTAACTCTGA
>OX_Smed_1.0.01955
TGTAAATAAATTATACTGGGGTCGAAGTTGAATTGAATTTATTCATAATTTTCACCTGATGGAAACCAATTACAAATTCGACATCTTAGAGAAAATTTTGGAATTTTCCTGTTTAATCTATTTTGTGCTTGGTTGCTTAACAAGTTACAGTTGGGCGTCCAAGGAACTCGATTACAAAACGCTGAATTCTCGAATTCTACTATTCTGGGAACCAATAGCGGCAATCATGGGAATCGTAAATGTGTTTCATATTATTCTCATTGGATTTTTCATTTATAAAAATTCAAAGAAAAAGATTATGAAAAAATCCCACAAAGAAATTAATATTTTATTTTACATTCTTTCAATTCCTCTGCTGCTAGTGAGTATGAGTTATTTGATTCTATTAATCATTCGAGATTTCCACTGTCAAGAAACAATTGGTAAGTTTTCCATATTTCTGTGTTTTGGAGAACTCGGTTTCTTCATTGCCACAATCATATTTATTACTTTCATCAACATCAGTAAATTAATTATCCAAACCAAACAAATGGCTCAATTTTTCCGATTTCTTAAATTAATAACTATAATAGGAATGGTTAATTATTTCTTCTTTCATATAGTTTCACAACAAATTTACAATTTCATCAGTGTCGCATCAAACACCTCGATTTATCCGAAAATCAATAATAGAAATATACCTGCGCTGCCATTTGATTTTGATTCGCTGAGAAATTACATGCAACCGCTAGTGATTCTATTTTGTTGTATTTGCGTCATTTATCTCGTAATAATTTTTCGATTGGCCAATGCAAATAATCCAAGTATCAGTGAAAATGATGAATACATTCAGTTGATTGAATCTGTTCACAACCAGCAGAATCTTAGCCAAACTTCGAAAAATTCGAATAAAAGTTTCATGAAGAATTTACAACTGCCTCCAATATCTCTGATATTGGGAATATTATTAATCACTTCTTCCATCTTGATTATTATTATTATAAATTCCTTTTTAAATGATAAACTACTTTACAAGAGCGGTCAAATTATTTCCGCCACTTTTGCAAGCTTTATCTATCTCATTTCGATAGTTCTGTTAATTCTACAAATCTATGAAATGAAGAGATGGAGAAAAAATGAAGAAAATTTCAATATTGTCGATAAAATTCTCACATGGATCGGTGTTTGTGGACAGCTAATGATATCCACTGCACAAATCTCTTTGAATATTTACAAATTTGAACCGGCATCGGCATTTTTGTTGATTGAATATTTTTTTTTGATCGTTCAAATATTGTTGCAATATGTCACCGTGACTCTAGCTCTTGATCGTCAGTGTATTCCACCGAAAATAAAAACTTGGCAAGAATTCATTTGTCCGGCCGTTGGAATATTGAGCATCAATTTGGGATTGCTTTTCCTCAGTTTATTTGATGTTATAAATGCAAATTCTCAAAAGTCTTTTAATTCATATGAAACCGATATGTTTATACAGATATTCGGCGCTGGATTTCAATCTTTCGGAGAAACTTTGTCAATTCTTCAACGTTTGCATTCGTTATTAATTTTCGGAAAAATAATAATTATAATAAATCAATGAAGAAAGAAAGATTCACTATAATTTCATTATTATTCACTAAACTGTTTTAATATCATTAAATAGGATCACAATGAAACAAAATTTTAATATAAAAGGAGGAATAAAAAAAAAAAAAAAAAATGCGA
>OX_Smed_1.0.01956
AAAATGTGTTGATTTTCTGATTTATATATGTGTAGGTTTCGTTGATTTAGTTGTGTAGTTTTGATTAGTTTTTCAAGATGTTAAAATTATTGAATAGTCAAGAAAAACTAAAAATTCTCAAACGCCTAAAATCTCTTGTTGATAAATTTCAGCAAAGTAACAACAATGAGATGTGGTGGCATTCGACAAGAATGGAGTACAGTCTGAAGAATGAATTGGTTCCTCAACAAGTCTATGTAGATCGATTTCCTGAATGCAATTTTATTCTTTCTAAGTACACAAATAAAGCATGCGGAAAAAATATAGAAGTTTATGTAGCCAATTCTGAAGACAAAAGCATTATAAGTGATGCCTGTGATGCAGCACTAGAAATGATTGCCTGTGAAAATATGTCATACGGTCAGATCCAATCAAGTCCATATTTTTTGTATCCTTCTTTGATGAAGTCAGTAAAAAAGTATGAACTTTATCTTTTTGAAGATATTGGTGCCAATTGCATGACATTTCCTTACAAAAATATAGATAAATTGATAGAAAAGACCAAACCAATTGAAGGATTTTACTGCAAACCTTTAAGAGAATGTGACGCAGAATTAGTAAATCAACGTTTCAAATATGCCAATCATCCTGACACGTATAAATGGATTAGAAAGTCAATTCAGGACTTGCCAAGCATGGGATGTTACAATAGTAATGATCAATTAGTTGGACAATTTATAACTATGGAATCGGGAAATTTTGGGGGTTTATTTGTAATTGATGAATGCAAGGGACTGAAACTGGGCAAATGGATTGTTCAAGAAACTACAAAACTTTTACACAAATTAAATAAACCAATGATTTTGGAAACTGAGTTTAGCAATAAGGTTTCATACAACCTTTTCACCAATCTCGGGTTTGAAACAAGAGCTCATTCTTACTACATGTTGCTAAGTAAAAGTCCTGAAATTAAAGATGCAACGTGAGGTTAATATTTTAATCCGCAATCTAACTCATTTTAATAATAAATATTGTTATTAGAAAAAAAAAAAAAAAAAATGCGA
>OX_Smed_1.0.01960
TAGAATTACGGGTCGATGCGATGCAAGAGTATCTGTCGGACGAAGTCTTAGCCCGTTCTGTAAATTCCGGAGATTTTCTGAAAGGTATTATCCGAGTAAATAAGTTCAAATCGAGAGATGAAGCCACCGTTGTGTTATCTGAGTAATTTCAATTGGTTTAGCTGGAAATATTTAACGGTTGACTTCGTAGAGGAAATTCCACAAAACAAATGATGGCATTACATAGCGAGGTTTTAATCCAAGGCCAATCCAACAGGAATCGCGCTATTGATGGGGATTGTGTCGTTTTGATGATTCTACCCGAATCTCAATGGATCAACAAGAAATTGGAAATATCCGGATCGGAAGCCAGTGCTGAATTAGCGCTCCCTGTTGCGGAGCAAGCTGAGAATGAAACTATCGATTCCAGCAGCACAAAAACACCGACCGGTCGTGTTGTTGGAATTAGCAGACGAAATTGGAGGGATTATGTTTGCAGTTTTGAAAAAAGTGACCTAAATGCTGGCCAATACGTGCTGGTTACTCCATACGACAGACGAATCCCGATGATTAGAATAGGAATCACCAGTGCTGATAAATTGATCAATCATCGATTTATCGTTCGAATCGATGGCTGGCCTTTGAGTTCCAGATATCCCAATGGACATTTCGTTGAATCGATTGGAGTTATTGGTGATTTAGAAACAGAAACCAGAACTTTATTGATTGAGTACAATCTGTATAATCGACCGTTCACCACAAGCCAATTGGCTGAATTGCCGATTAACACGAAAGAAAACCCCTGGAAAATGAACCCGGAAGAAGTATCCAAGAGAAGAGATCTAAGAGAGTTGTTGATTTTCAGTATCGATCCAATCGGATGTCAAGATGTCGACGATACACTGTCGATACGGAAATTAGCCAATGGAAATCTAGAGCTCGGTGTTCACATTGCCGATGTGACGCATTTTGTGAAACCTCACTCGCTGTTGGATTTAGAAGCAAGGAAACGGTCGACGAGTATTTATATGGCTGACAGACGATTCGATATGTTGCCACATGTTCTCAGTGGGGATCTCTGCTCATTGTGGAGCGATGTCGATCGATACGCCGTCAGCGTCGTCTGGGAACTGACTCCGGACATTGAGGTGGTATCTGTCGACTATTTCCGCAGTGTCATTCGATCGAGCTATAAATTGCACTACGAGCTCGCCCAGGACATTTACGATAGCAAAATCGATTTCGAAACCTCTCTGGGGCTGATCCCGGAATTGGCCAGTAAACACAAAGCATTCAAAGATGGCGCCGAGAGATTCCAGCAATTGAAATCCGCAGTTACGATGCTGATCAATGTGTCATCGATCCTGAAATCGAGACGAATCGAAGCCGGTGGATTGGAACTGGAAGGAATGGAAGTCCAGGTGAAATTTTCCGATCCGGAACGAACGAAATTGGAAGATCTCCATCAAAAGGAACCACTGGAAGTCCACGAAACAATTGCACAATGCATGATATTTGCCAATCACTGGGTGGCCAAGAAATGCCTTGAAAACTACCCGACCAGATCCTGCTTGCGGCACCATCCGTCACCGAGAATGGACCATTTTGTGGAATTGATCCATTGCGCTACCACCAAAGGATTCACGATCAATTTCTCCTCGAATTTAGAGCTCGCAAAGTCCCTAGATTTGGCCGTTGACAACCAAGACATGGAAACCAACAAAATCCTCCGAAGTCTAGCAACAATGGCAATGTCGAATGCTCAATATTTTTCCACTGGAATGCTGAAAGCCGAGGATTACTATCATTACGGATTGGCTTTGCCGACTTATACGCATTTCACATCGCCAATTCGTCGATATGCAGATATTCTCGTCCATCGGATTCTACTCTGCTCCATTGAAGGCGTGCCCGAGGAGAGTTTGCTGACGAATTCATCACTCGCTGACCAATGTAACATCATGAACAATCAGCACCGACAAGCACAATTGGTACAACGGGCGAGTATTGAACTGTTCCAGGCAATGTTTTTCCGAAACAAAGCCCAAGACGATATTGCTCGCTACACCGAGGGGGTGATCGTGAAATTGCGCTCCAACGGATTTGTTGTCCACATCCCTCGATACGGTATCAAGGGTTCCGTGTTCCTGAGGAAGCAGGATAAATCGATCGCATGGCTGAAATCCCGCCCGGAACCGTTGTCGAATATGGAGGAGGTTTATCAGACTCAATGGCTGAGTGACAACGAGCTGACAATCGAGACCGAATGCTACCAGCAATTGATCAACCAGATAACAGTCGTGCGGGCAGCCAATCAAAACCGACAGACCTATAAGTTGTTCGATCGGGTCTTCCTGAGAATCGATGCCTCTGAGAGTCATTCTCACGGATTGTCGTTACAATTGGAATACGTTGGACAGTTGCGATCAGGGAAACAAAATGCAAAACTACCGACTGGTGAAGATGTGACCGATCGATTGTCAAAGGATGATTTGTTTCAGAATGTCAGAGAAGCGAATGATATGAAAGTCAAGAAAAGGAAATACGTTGAGGAAGAAGAAATCGATGAATCAGTGCTCATTGCCAGTCTCCATTCGAATACGTCACTTTGCCATTTATTTAGGCAATTTAAAATTAGAAAATTGGGAATTAGTCTTTGATGAGAATAAAATCTGTTGCGTTAAAAAAAAAAAAAAAAAAAAAAAAAAGGGCGGCC
>OX_Smed_1.0.01961
ACGGTAGTCTATTGGTTTCTAAGACCCGTTGACTGATGCACAGCAGGCTCAATTATTGAAGTACACCAATCTTTCTTGACAGCTATTGTTTAGGATTGTATTGTTTAAACTTTAATTGTATCCAAGAGCATTTCATTAGTTGAATTACATTAAAAATGACTACGACAACAGACCAGCAATTAAGCAAGAGTTGTAAATATTTCAATAACCTCTCATCATTCCACAGTGACATTGACAGGTGGAATGACACCATGAACCGAAGACTAATTGATCGAACGGTCACTGTCGCAACTAAACATCCGAAAGGACCAATTAGCGTCAAGCCGACAGAAAACATGCTGAAAACCAATCAAAGAGATTTGTCAATCGAAAAACGAAAACATCCTAAGACAAATATTTATTTAGATGGTGAATTACAGATCCGACCCGTTTTCAAATCATTTGATATTGTCAATAAAATAAATCCAAACAATAAATTGTCTGTGAAAAATAAATTGCTTCGAATTGATTTGTCTAAAATTGGATTTGTAGAAAATCAGGATCAGTATAGATCATTTAATCGGTCGATCACACTTCAATTGAAACCGAGTCGGCTGATTCCAGAGAATGAGAATAGGAAAATCGGTTTGACTCTTGACCAATGTTTGGAGGAGAATAATCAAAGACTCGTCACTCCGGTGACTTGCATGATTTTGGCAGAAGAAAAATTGAAAATAAATCCTCCAAGTGACAGATCGATTTTTATTCATTCTTTAAAATAAATTTAATTTCCAATTATTTTTATTCAAGTTTTAAAATAATTTTTAAATTTTAAAAAATATTTTTTTAATTTT
>OX_Smed_1.0.01974
ATTTCTTATATTTTTTAAATTAACAATGGCGAATAGGTCGTGGAGAAACGAATTAAACAATAGAAATTATGTTTATTCTAGTGGTTATGCAAATCAAATGAGCTATCAAAATGTTTATAATGAACGAAGAGGATATGGTGGTGGAAATCGAGGTGGTTATCGTGAAGATAATAAACGGGGTAAAAGAGATTTTCATAATCGTTATGAAGGGGCCGCTGTACCTAAAAAGAATACTCATGAGATTAATCAATCTGCTGCTCGTCGTAATTTTAATACCACTGCCCCTACTGTTGTCAATAAAAAACCTATATCTAAATATAGCGTTAAAGCACCCAAAGTAGTTTATGATTTAAAAGAGGGTTCTATATCGATTCTGAGATCAAGATATCTTAAGCTATATATACCTTCTGATTTTTTTCATTCTGATTTCCGCTGGCAAGAAGTATTTCCACTATATTCTCCAATGGAACTTGGAAATAAAACAAATTTTCAAGTACTCCATAGAGATGTAGAGCCTCTAACTCCTTTTGTTAGTGAAGAAGCAGAACCTTCAGATGCTAACTATATTTATTCTGCAAAAGTTATGTTGTTGAGTTCACCTGATATGGTTGATGTAATTAAAACGGTTTGTGAGGGGGATATAGATGCGTGTGATAATAATCAATTTAAATCACTAAACAAAACACTTCATTTTCTTGTTGGATCTAAAGGTAAAAACGAGCCAATGGCTATTGGTGGTCCTTGGTCTGCAAGTTTAGATGGGCCGAATCCGGACGAAGACCCTAAAGTTCTAATTAATACAGCTATTAGAACATGCAAGCAGCTTACTGGCATTGACTTATCGCCTTGCAAAGATTGGTATAGATTTATTGAATTCCATTACTATCGTCCTGCCGATAGACAGGGAGCAAATATCTCGACTGAAAACGATGAAAATCGTAATGAAAATGAGTTGGATTTCAGAGTTGAAACGGTTGTATTATTTATACCTTCCATTTGGGATTGCATGCCCGATACAGAAAGTTGGGAGGATTTAAAAAAAAAATACGCGGATGCACTTGAGAACGTAATAAATCCACCCATTCCTGAACCAACCGTCGAAATAATGGACACTGATGAAAAAAAAGATTTAAATGAAGAAAAGAAGGAATCCACCGAGGAAAAGGAAGAAGAATCAGCAGCTATTGAAGAGGTGAAAGAAGAAAAGTGTGAAAATCAAGAAGCAGATGAAACTAAAGAAGAATCAATTGTAACTGTAACAGAAGAGAGTAAATCTGTAGAGAAACATGAAGTTGAGCATGCATGTGAGACAGAGAAAATTGAAATTAAAGAATTATCAGATAAAGATAAAAAAAGATTCGAAAGATTGTATAAAATGAACGATTCTCCTTCGATTCCAGTGCACATTAACAAAACAGTTAAAAATGGAAAATTTGATTGTCAATTAGTATCACTGAGCTCTTTGCTGGAATATCGAAGTGATGATCAAAAAGAAAATACTTTTGAAGTTTCTGTATTTGCTGAACAGTTCAATGAAATGATTCTACGGGATGCGGCATTTAAAATTTATAAAACATTTATGGCATTACCAAATACTTCAGATTTGGAAAAACTCGATGGCGAGCCTGATGCTAAACGCAAGAGAGAAGATTTGATTGGTGATGTGAAACCAACAACTATTGAATCAACAGCGGCTAAAGAAAAAGTTCCCCTCGATTCGGACACATTGTTAAAGTTCTGTATATTCGATGTCGATCACGCCGATTATATCAAAGAGCATGATATGGAAGAGATTTTACACGCAATTGGCTTAGATTTATCACGATCTCAAGCCAGAAAATTGATTTCCAAGGCTTCAAATAAACGCGGCGGAGTTCATTATCGAGAATTGAGTACTGATGTTGAGAATGACACAATTTGCAATGACATGGACCTTAGCAAAGGAAACAAATCGAAGTTGGTTGTAAGTAACACTGAATCTACTGTTTACCTAGACAATAAAACCAATACTATGTCGAAAATCAAAATGATCGAATCGAAAATAAAAAATATCATGGCAAGTTTTAATGAAAGCAAATTAGAATTAGAAAACATTCGTTCCCATTATCACACTGCAAAGGATATGGAAAACATATTACGTGCCGAATTAAAAGATTTGGAATCGAAATTGTATTTGGAGCGTAAAAATGTTCGCGAAGCAAATCAGCTACAAGACATTTACAATGGATTATTAAGAATGTCTCGTGATGTGTTGGAAAGAGCGAAATCAAAGATTGATCGACAATTTGAAAAGGATTCTGAGAAAGATAAACAATCAAAAGTAGAAACTAAACATACTGAAAGTGTTGTTGTTAATGGCAATGAATGAAATTTAGTTGTCGTTGTTTTAATAAATGTATTTAACATTTACTATTTAATAAACATATATTGTTCAATCATGTAATTTTTAGTAAATAAAATTTGTTTAATTGTAACATTCA
>OX_Smed_1.0.01975
ATATTTATAAGTAGTTCCAGCGGCATTAATATCATCCATAAATCTGCTACCAAACAAATAAAGTTTCAAGTATGATTTCAATTTGCAAGATTTTTGCATTAATTTGCATTTATCAAAGTTTCGTTAAAGCCGAAACTGAGGAATTCACTTTTGGAGGTGCATCTGAAGAAGAAGAGACTTCTCCTCCAAATATCACATTTTTTCCATTAAAAAATGATTCAATTGTCAAATCTGAAATGCAATTTATAAATATTGCTTGCAATGTTACAAATTATGCACTTAATGAAACTTCAATAAGATGGCTGGATAAAGATGGAAAGGTAGCAGCTGCAAATAGATATCTTTACATAAAATCTCTCTTAAAACAAGACGAAGGGATTTATAATTGTTCAGTTGAAAAAGTGAAAGACCCTCAAATTAGATTCAATAGGACGCTTCATTTGAAAATTACAATTCCTTCAATTTCAATTGACATTCTTCCTGAAGAATCTTTGAAAATCGGTGGACAGATTAAAAGACAATGCTCGGACTTGGGTCTGCCACAGGAAACGATCGTGGATGACTTTACATACACATGGCTAAATCAACAAAATAAAACTATCGGAAATACGAATATTTTGCAAATTCCAGTCGTTGACGAATCTGTAGTCGGGCGATATATTTGTCAGTATAAGTCAAAGGAAACCTCTAAAATCTACGAAGCCGCTACTTATGTAAATTTAAAACAGTCTGTTTCTTATAAAATCAAAATAATTACGAATCCTGCGTTATTTCGATACGGGGAACGTTTTAGTCTACGTTGTGAAGTCGAGCCCTTTTATCAGAATATTAAATACACTTGGTACAAAAAAGATGAATTTATTGGTAATGATCAAGAACTAGTAATCAAATCTTTCAAAAAGGACAATGTCGGTACCTATAAATGTGTGGCATCACTACAATTACCAAGTGGAAAGCTTGATCTTATGGAAGAGTCAATACAACAATTTGCATTTTTCCGTGAAAGTAAAATAGAATTAACCACAAAGCCCGGGCCTCAGGTTTTTGTACACAGAGGTGAAAAAAAAGAGCTGCATTGCGAAATTGAAACTAGTTCTGGAAATCGTGGAAAAGAGGCAGAGTGGTATATAAATGGAAAAAAATTTAAAAATGGAGATATTCCTCTTGTTAATCGCTTGGATGGGCAATACGTCAGTATGCTCGTCATCAGTGACATTAGCCAGATTAATGAAGGCAATTATGAATGTCGAGTAGGATCTAGTATTAAGGAAGTCAACTTAATTGTTCTTTTGGATGAGGGTCTCATAGAAACCAGTCCGCCGATTTTGAAAGTAAAGGAAGGCCAGTCTGTAGAATTTCATTGTAGGGTTGAAAATATTCCTAGTGTAAAAAATGTAAACTTGAAATGGAATTTTGAAAGCAAAGAAGGTTTAGTACGAAATAATATACCTGATTCAAGATGGCAACTCATGAACGACGAAATTGCTGATCAAACAAGTTTTATTGTTTTAATGAAGGCCGAAGTGTCAGATAGTGGATATTACATATGTACTGAACCGAATGGTCAAACTGCTAGAAGTGAACTTATAGTAATCCCAGATAAAGATAAAAATTCTTTGACAATAACTCCAAGAGAAATAAGAGTTAGGGCGGGTCAAAGAGTCGACATAGAATGCTTTTCAAAAAATACTCAGGGCAGAGCCTCGGGAAACCCGGAATTTAGTTTCACAAATAATAAACCAATTGGAAGAGATGGGAGGTTTAAAATTAGCAATGTCGGCCCAGCTCACAAACGTTTGACTGCTCCTGGTGGACTTTCTTTGTCGGACAATAACATGGATGTTTTCTGCTCGTTAGAAGGTAGACAAGTAAGTTCAAAAATTTATGTCAGCGACATTTGTCCACCCGGCTATCGGTTTTGTCAAAATGGTGAATGTTTAGAAAATGCAAAATTTTGTGATAAAATAAATCACTGCGCTGATAAATCTGATGAAGATCCAATTACGTGCAGAGAGTGTGACCCAATATCCAGAAAATGTGAAATAAATAATCAAATCTTACCAAAGAAAAATTACTTTTTAATTCATTGGATTTGTGATGGAGAAGAAGACTGTGGAAATGGCTACGATGAACAAAATTGCGATGGCTTTTCTTTGAATAACTGTGGGGGTAAGTTCTTCACTTGTTCTGATAACAAAACAATACCTCGTGGCTACGTCTGTGATGAAAACATAGACTGTTCTCAAGGGGAGGACGAAACCGGTTGTACTTCTCCACAAATCACAAAAACATCGGCAACAAAAGTTGTGGCGACAAAATCGCAACTGGTAACTCTAACCTGTGAAGCTACGGGTAAGCCATTGCCAGTTCTTGTTTGGAGATTTAATTGGGGTTGCATCCAAAATTCCACACGGTTTTCAACCAACTTCTTTTCTACCGATTGTAATTTCGTTACAAGTTCACTGACAATAAAGGATTTCAAGGCCGGAGACGATGGGATATACAATTGCGAAGCTCTTAGTTCTCGTCAAAGATCATTCTCAAACGATTTTCAAGTTATTCTTAAAAACAATTAATCAACAGAATTTTATTATCACATTTTAATTAGTTGTATTTTAATTAAATATATTATCAATATTTACAAAAAAAAAAAAAAAATGCGA
>OX_Smed_1.0.01980
AATTTTGAAACTTTAATTTTTTATTCGAATATAATTTTTTAATAAATATATATTAAATAACATTACTTCAGATTCTATTTTCAAAATGTTAAGTCTCATTAGTCTTAGTAAATATGGGACTATTCCATTTTTATCCTTTAGAAATCTTGCCACTACTTCATTACGATTACAGAAAACTCCAAAAATAGTTGATGATCAAGAACTTTCGCCTTTGAAAGGTCCATTCAGCAATAAAGTTGAAATTGCAGTGGCAAGATTAGATGATATTATTAATTTTGGACGAAAAGGTTCGATCTGGCCTATGACATTTGGATTGGCTTGTTGTGCTGTGGAAATGATGCATATGGCAGCTCCACGATACGACATGGATCGTTTTGGAATATTATTTAGAGCAAGTCCTAGACAATCTGATGTAATTATCGTCGCAGGAACTTTAACCAATAAAATGGCAACTGCTCTTCGTAAAATATATGATCAAATGCATTATCCAAAATGGGTGATTTCAATGGGCTCGTGTGCGAATGGTGGTGGCTATTATCATTATTCTTATAGTGTTGTTAGGGGTTGTGATCGAATAATTCCCGTAGATATTTATGTGCCTGGTTGCCCTCCGTCAGCTGAAGCCCTTCTCTATGGATTTCTACAATTGCAAAAGAAAATCAAGCGAATGGACAGCTCTCAAATGTGGTATAGAAAATAAAAGTTTTCTCTTATGCTGATTCTTAGCCAAAGTCGTTTTAATAAAATAAAAGTTTTCTGTTGTTTCTTTGATCATTCCAAATGCGATTGTCATTTTTTGTGAGCTGATGTTTTTGTGCCTATTGAATTGTATTGTTATTATTATTTTTTAATAAATCGATTACATCTANAANANNNGAAGAGCGGTT
>OX_Smed_1.0.01985
TATAAACAAATTTTGTAAAGTTTGTCGATTGAGAGCGAATGTATATGTATCGTGAATATATAATACGCTCTAAGACTTTGAATCGGTCCATTAGACATCCAGTTCCAAACAATGAGCAAGCATTGGAATTGAAGAAATTATCATATGAAATAATCGCGATAGATTTGTACAAAGGGGACGGAGAACAATTCAATGAGACTTATGGATCTGTGAATCCTTTGCACCAAGTTCCAACTCTTGTAATTGACGAAGAAAGTTTTACTCAGTCGATCAGTATTATAGAATATCTTGATGAAGTTTACACTTCAAACTCAAAACTTTTACCTACAGATTTAATATTACGAGCACAGGCTCGAACCATTGCAGAAATTATTAACTCAGGCATTCAACCATTACAAAACGTGAAACTCCTGAAAACACTACACGAAGGTAAACAAGTATGGGTTCACAAGGTCATCAATGATGGATTTAAATCTCTGGAGACCATGTTGAAAAAAACATCGGGTTTGTATTGTGTTGGCAATGATATCACTGTTGCAGACATATTTCTGGTTCCCCAAGTCTACAATGCAAAGAGATTCAAGATTGATATAAATGAATTTCCACATATTTCAAGGATTTATAAAACTTTTTGTCAGCACGAAGCAGTTGAGAAGGCGAGCCCAAATGTGCAACCTGACTGCCCAGAAAATGAAAGAGAGAAAAACTTTTTGAAATTTTATGAATTCTAGACTTTTGATTGATAATTTCTTACTTTGGCATATAAAAAATTATAATTATCACATTTTGAATTTTAGAACATTCCGATAGTTTTACTAAATTTGCAAATGCTGCTGTTCAATAAAGAAATAAAAAACATTTGTTTTTTTAAAAAAAGA
>OX_Smed_1.0.02000
AAAATAATTTGACAACTCATTTGAATAAATTCATGATTAATTTTAGATAATTAAATATTGAAATGGATATACCGGATTATCGCTTATCAAACACATGTGGACCGTTCTTTTTTATATTTTGTTTTACAAAAATATTGAAAACAGTAGGAGTCTTTCTGAGTTATGATGTTCTGAAAATTTTACCGTTATCATTATTTTTATTTTTATACAATTTCATGTAGGAATAATTAGATCTTAAAAACTATTTCAAATTTTAAATTTAGAATTTCTGGAATTTTAATTATTTTACAAAAACCATTTACTTCAGGACCCAAATTGAAATTACATCAAGTAATATTAAAGTATTTTAAACTTTAAATTAAAATGTTTTTAGTGGTTTAAAGTTATCCAATATTCGGTTTGTAATTGTTTGACCCAGATCATCGTTCTACTTGGATTAAGTTTATCAGGACCATTGAGATTTATATTGATTTTTGAACACAATGAAGTGGTTGTTCTTTCACTGTTAAGCTGTTTGTTCTTCATTAATTCCAATTCTACCGCAAAATCTCGTGGAACATTTATATTTATCTGTGCAATAATCAGTATTTTATTTTTTGATCACGATCACAAAGAAGAAATTTCTATGTCTAAGCCAAACCCAAGAACAGATGTTTTTATATTTAGCTGGATAAGCTCTATTTTCAACGTATTTGGACTATCAGATCACAAAGCAGGAGTAATTTGTCTAATTCTTGGATTGTTGCTAGATACCGCTTGCAAACAAATCCTCCACAAACGTATTAGCAATTTTATTGGAGGATCGAAACGATTAAATGCTTTATCAACAATCATGTCCACGCTTTTCTGGCTATTGGTGACCATGGTAAGCTATTTCAGCAATCAGCATGAGCAAATGTTCGATCAAACCAACAATATTTATCAGTCGAAATGGCATATTTTGTTGGTAGTTTTTTTCATCAGTTTAGCTGTTGGAATATTGGATTTCTACATCAATTCAATCACGGTAAACAAATACGGGAATCAATTCATTGGCAGTTACGGAAACATGATAATGAGTTTCAGTGGAGTATTATTATCGATTTTTTGGAATCATCCCTACACGACGAGCAAGACAATGCTGCACAAAGTTGCTATTGAAATGTCTGATGTGTCTGATCACCAGTTATCCATTGGAGTTATCATTAGTGTTCTATTAATAGTTTACGCCTGTAATTTGCTGGCATCAAGCTACAATCGGAGCAAGGCTAACAAAGGCAACATTGTCGGTTATTCTAAAACTGGACTTCCACTTTATACGTTTTCGGCCGGTGAGGAATTTCTACACCGAACTGGCCAATCAATAGTCAGCCATCTTCATAAAACTCTCGTGGAAATATTATCGGATGACAGTTCAAGGAGGATTTTCTATTACCTGTGCATAAATTTGGCTTTTGCATTTGTTGAACTTTTCTATGGATTTTGGACAAATAGTCTTGCTCTAATATCTGATGGTTTCCACATGTTATTCGATTCAACTGCTATTGTAATGGGTCTCTATGCCGCGGTAGTCAGTCGATGGAAACCATCAAAAATATATTCATTCGGTTACCACAGAGTTGAAGCTTTATCTGGATTCATAAATGGCCTATTTCTTGTGGTGATATCTTTCTCAGTTTGCTGTAGTGGCATCAGTAGATTATTTCAACCGCCAGAAGTTAATACAGACCGATTGATGATTGTATCAGTTCTTGGGTTGTTGGTTAATCTGTTTGGAATAATGGCTCTTGGACATAGTCATGGTCATTCTCATGGTGAGAAAGACGAGTCTAAGCATAATCACAGTCATGGCCACAACCACAATCACGGTCACAGTCATAATCATGACCATGGTCATTCTCATGAGCATTCCCAACATGACAGTAGCAATATGCAAGGTGTTTATTTACATGTGCTAGCAGATACCCTAGGATCAGTCGGGGTAATATTTAGTTCGTTTTTAATGGATAGATATGGATTTTATATTGCCGATCCTTTATGTTCGCTCTTTATTGCCGTTCTTATTTTCCGATCTGTTATCCCTTTACTTAATCAAACAATCTCAGTTCTCACACTTCATCAGCCAGAATTAGGACATGGAGAAGATTGCTCAACAATTTTAAAAGAGGTATTGACCATCGAAGAAGTAATCCAGATCAGAGATCCATATATTTGGCAGCATACAAGTAACATCAACTGCTTTTCAATAAAAGTCTTCATCTCGAGTTCTGCCAATGAGCAAGAGGTGCTGGATAAAATCAATCATTACATTAGGCATTTCAAATTCGAATTTGTCACCATCCAATTGGAAAAAGAAGCATACGAGATGCACATGTTTGGTTTGGGTAACAAATTGGCTGCCAATGTGATTTACGACAAATCGACATTCGCCCCCCATATTGTGATCCATTCGATATGAGGAGGGCGGCAGCGGCAGTGGCAGCAGTCAATGTGGAGTGCTGAAGATTGGTTGCGTATTTAATGAAATATATTATCATTATTATTGTC
>OX_Smed_1.0.02001
CCTGTAAAATTTTATTTTTCAAATGCCAAGAGATTTAATAACTTTACAATTAGGACAGTGTGGTAACCAAATTGGTTTGGAATTCTGGAAACAATTGTGCATTGAACACGGAATAAGTCCTGATGGAAAATTAGAAGATTTTGCAACTAGTACAGTAGATCGAAAAGATGTGTTTTTCTACCAAGCAGACGATGAACACTATATACCCAGAGCTATATTAATAGATTTGGAACCCAGAGTTATTGAAAATATCATGAAATCTCAATATAACCACTTATATAGTAATGAAAATGTTTATATTTGTAAAGAAGGTGGAGGAGCTGGTAATAATTGGGCATCAGGTTATGCACAGGCTGATAAAATTCAAGAAGAAATTTTTGATATGATGGATAGAGAAGCAGAAAGTAGTGATAGTTTACAAGGATTTGTAATGTGCCATTCAATTGCTGGTGGTACAGGATCAGGTTTGGGATCATATGTGTTGGAGAGATTATATGATAAATTTCCCAAGAAAATTGTGCAAACATATTCAGTATTTCCGAATTTAAGTGACTTGGGCGATGTTGTTGTACAACCGTATAATAGCATTCTAACAATGCGCCGATTAACGGAACACGCAGATTGTGTGGTCGTTCTAGATAATACTGCTTTATACAGAATCGCCGGTGAGAGCACTGAATTAAATCAGCAGAGTTTTTCACAGATTAATCAATTGGTCTCCAAAGTTATGGCAACTAGTACTGCAACGTTGCGGTATCCAAGCCCTATGAACAATGATTTAGTTAGCCTTATTTGTCCGTTAATTCCAACGCCGCGTTTGCATTTTCTAATGACTGGCTATACTCCTCTTTCTTCTGACATGTCTCAAAGTACAAATATCCGTAAAACTACCGTGTTCGATGTAATGCGACGACTGCTTCAGCCGAAAAACATGATGGTTTCTACCCTATTGAATAGGAATGAAAAGAGCGATGTCAACCATTGTTATGTGTCCATTTTAAACATTCTCCAGGGTGATGTCGATCCTACGGAAATACATAAATCGATCATGCGGCTTCGCGATAAGAATTTGATTAGGTATATTCCTTGGTCTCCTGCATGTCCCATGGTAGCTCTTGCTAAGCGATCGCCTTATGTTTCCGCAACTCACAAAGTCAGTGGGCTTATGCTTGCAAATCATACGAGTATCAGCACGCTTTTCAAGCGAACTCTAATTCAATTTGAGAAGTTGATTAAAGCCAATGCCTTCATCAGTGAGTTCAAGAAGGAGTCGATATTCGATGACATTCTCCATGAAATGCGCGAGAGTGAACATGTTATGAAAAGTGTTATTCAAGAGCATGAAGATGCCACTACAAAGGAATATGTCCAGTATGGGAGTCACATGGTAACCCAGCTTGGAAGCGTCTAAAATATCAGTTTGGATTTGTATGTAGTAAATAAATTAGTTTTTTTTGTTTTTTA
>OX_Smed_1.0.02002
AAATTGTGCGTAAAGGCTGATATTTGATTTATTCAATTTTAATTAATAAATTTTTTTGTGTATAATGACATCAGAAAATGGAGATTCTTCTAAAATCCAAAAAGCAGAAGAACATAAAATCAAAGCAAATGAATTTTTTAAAAACGGTGATTACAATAATGCAATTGTTGAATACGAAAAATCAATTGAAATAATGCCATCAGCTGTTTATTATTCAAATAGAAGCTTCGCTTATTTGAAAACAGAATGTTTTGGCTATGCTCTTATAGATGCTGATTTAGCAATCAGTCTTGATCCAAATTACGTTAAGGGTTATTATCGCAGAGCGTCAGCAAATATGGCCTTGGGAAAATTTAAATTAGCACAACAAGACTTTGAAACAGTTGTTAGAATCTATAAAAATGACAAAGATGCTAAAATGAAACTAGAAGAATGTCGAAAAATCGTTCGCAGGCGAGCGTTTGAAAAAGCTATAGCTGTAGAAGAGAAAAAATCAACTCTGGATTTAACAGATATAAATGAAATTATAATCGAATCGTCATACGATGGTCCACATTTGGAAGAGATTGAAGTAACCTCTGACAAATGCAGATGTTACGAGAATTATGCAGTCACCGAATCATTTATGCTTCATTTGATTCAACATTTCAAGCAGCAAAAGAAATTGCACAGAAAATATGCATTAATTATATTGAAGCAAATCAAAGATTATCTTTCTAAGTTGCCCAGCTTAGTAGAGATCGATGTTCCAGATACTTCAAAATTTACGATTTGTGGTGATATCCACGGTCAATATTTTGATTTGTGCAATATTTTCGAAATGAATGGACTGCCAAGCAAAGAAAATCCATATTTATTCAACGGTGACTTCGTTGACCGAGGCTCATTCTCCGTTGAGTGCATTTTTACACTTCTTGGATTCAAACTGTTGTACCCAAATCATTTCTACATGGCGAGAGGAAATCACGAATCCGAGAATATGAATCAAATGTACGGTTTCGAAGGAGAAGTGAAAGCCAAATATTCCGTTACCATGGTTGAAATGTTCACAGAAGTTTTCAATTGGTTGCCTTTAGCTCATTTAATCAACAAACGCATATTGGCCATGCACGGAGGTCTGTTCCGTGACGAAGACGTCACATTGGAGGACATAAAGAACATCGATAGAAACCGACAACCACCGGAAACCGGGTTGATGTGTGATTTGTTGTGGTCGGATCCGCAGATGTCACGAGGACGAGCACCATCGAAACGAGGCGTTGGATGCCAATTTGGACCGGACGTAACGGAGAAATTCTGCTGCCAGAACAAACTGGATTACATAGTACGTAGCCACGAGGTGAAAGACGAGGGCTATGAATTGACCCACTATGACAGGTGTGTGACGGTGTTCAGTGCCCCTAACTACTGTGACACAATGCACAACCGAGGCGCTTATATCAACATCAAGGGCAGCTATAATAGCAAGATGGCTCCACAATTCTTTTCATTCAAAGAGGTCCCACATCCGAATGTTAGGCCAATGGCGTATGCGAATAGCTTGCTCTCGATGCTTGCATAACCGATTGATTTTGGTGTGCATTTCTTATTATTATAATGTAGAAATAGTACAAGTGTTATGATTTTATAGTTTTTTCTTTCAATTATTATTATCGGAGTTTTATGTGTGATTTCATGGTTTTATATATCGATTTATACATCGGTTGGTGTCGATTTTATTTTTGCAATTTTTCCTTTCAAATTTTGTTTGCTCGGTTTCGTTCTTTGTTGGAAAACATTTCAAACTTAATGTAATTACCGCCTT
>OX_Smed_1.0.02012
GAAGAAAAAACTGACTTTCCTGAAGATAACAATAATTTTGTTTTAGCTCATGATCATTATTATCTTATATCAGGATTCACAGAAATTCCACTTCAGTCAAATTTAAATTTAGTTGGTACTGTAATCTCTTCATTTTTGGATATTCATAATCATGAATGTATTAATTTGTTGAGATTACACAATCCTGTGCTAAATGGTGACTGGAATGGAGCGTTTAGTGTGGGGTCTCCAGAATGGGAAGGAATAAATGAAAGTGTTCGTCGAGTATTCAATTTGAAATTCAATCACGAATTCGAATTTTGGATTACCATGAAAGATTTCATTCGGAATATGAAAAATATCATATTATGTCATATTCCATCTTATAGCTATGTTGACAGATTTTTAAAAGGTGTCAAAGTATGGAGCAGTTTTCATCACAATGGCATTTATTCATCCCTGATTCCCGGAGGATCTATTAAATCGCTGGACGATGAATTTCTTAAAAATGATCAATACCTTATAGAAGTATATAATCAAAACTTAATCGAAATGAAATTCGTTCTTACAATGAATAACATAGATAAATCTCTCAGATATGATACTGGTTGTTGTTTAACACTATTAAAAGTGGAATCCAATAGATTATATAGACTTCACGATCTTCAGAATAGTGAAATTTCAAATTTGAGATTATTGTCTGAAAGCGGAAGCATGTACTCAGTCTCAACTACTTTATGTAAAGGAAAATATATTTTAATACCATGGAGAAAAGAAATTAGTGAAGTTGAGTATTATTTGAGAATTTATTCTTCTCAAAAGTCTATTAATATCAGTTTGCTTTTGCTCAATCAACCACCATTTGTCCAATGCTTAAAATGCAGTTTGGTTAATACTATTCTAAATAGAAAGGAGTTCTTAAATAATGTTTCTGGCAACTGTGAAAGTCCCAATGATTCCTTTACCAAACACAGATGTTCTTCATGTTTCTCTGTAAATCCACAGTCGGCTGTGAGAATTACAATAGTATCTGCCTACGGATTAGAATCTAATGAAGATAACATACTGAATACAAGATCCGTCAATTCATATTTTGTTATAAAATATCCCAATTTTACTTATAGATCTAATACTAAATACTTATCCAATAAGCCTCAGTGGAATGAAAGTTTCATTGTGTATAGAAATGCCAAGCAGCGAGATGATATATCAATTGAACTATTCGCAGAGCAAAGAATTGGTTTTGACAAGTCGTTTGGTATTCACTATTTCTCAGAAACTGATCTGTGTAAAGACGAAATAGTTGCAGGTTTAAGAATCCCTGTCAATAAAGAATGGGTTTACACGCCTGCCAAGATTATTGCTAAATTTAAAAATTATTTGCCTTCATCCTTTGATTCCATGTAAATTGATTTATGTCTTTCATTAATGGTTTTCGGAATTTTTAAAGAATTATTTTCATTAAATTTTTTAATTGTTATAAATCATATGATCGTAAAAAAAAAAAAAAAAAATGCGA
>OX_Smed_1.0.02013
TTATATTTTCGTTAATTTAGATGGAAGAATTAATTGAAAGATTTTGTTCAGTAACAGGATCAAATTCTAGTGTTGCAACTCGTTTTTTACAAATGACAAATGGTGATATTGATAATGCTATAACATATTATTTTGACTCTGATCAGTCGGATCAGTCACATAATCTTGAAAGTACTAATTCCATGTCACATAATGTTCAAAATATGGAGGAATCTCGACAACCAATTCCACAGAAACATGAACGCCTAATAGAACCAGAAATTACATCTGGAGTTACAGTGCGCACTAGAGCATCTATCCACAGAAATGCTTTTGATGTTGAAAACCAATCTAATTTATTCATGGCATCAGTTCCTGGAGCTTCAAATAACCAAAATGGTAGTGGATCGACTTTTGATAAGATGTTTGAACCTCCACTGGAATTATTATTTAATGGCACATTTGAAGAAGCTAAACAACACGCTCGAGAGAAAAACGTTTGGCTTTTAGTATCAGTTCATAACGATGAAGTGTTTGATTGTCATCGACTCAACCGGGATTTGTGGAAAAATCCAAAAATTATCAATCTGGTCAAAGAATCTTTTGTTTTATGGCAGGTATTGAAAAACAGATTTGAAGCCCAGAATTTTGTGCAATGGTATCGATATGACAAAGATAGCGCCCATCTAGCTGTAATTGATCCAATAACAGGAGAATGTAAAATGTCATTTATCGGATCAGAAGTCACAGAACCGAATGAAATGCACACAACTTTGAGTTCATTCATTAAATACAACTGTCGAAACGGCAACGCTAGCTCTCGTAAGCGTGCGATGATCAGCAGCAGCGACAGCGATTCCAATTGTATAGATCTAACAGAGTCCATACCAAGAATGAAAAAAATGAAAATCCTTTCGCCATTGTCAGATCCCAGTGAAGCAGCCGGTTGTAGCAATTATAATATATCCTCAGAAAGTTGGCTCGATTATCTCGGAAACAATGGAGATCCGATCTACTCAATATTAATTCGGTTACCGACCGGTGTCAGAGAAGTTATTGATGTTCCTTCCTCGTCCAAATTGAAAGCGATTTTCCTCTACATTCAAGATCGTGGATTCGAAATTAGCAAATATGAATTGCTGAAATGTTTCCCCAAGAAAATTCTCACAGCGAAAATGAGTGAATTGACTCTGGAAAGCTGTGGAATTGTAAATAGAGATACGATCCACGTCCAGGAGAACAGTTGTTAATGACAACGACCACGCCAATTGCAGTATTGTTCTCAATTTGTAAATATTAATTATTTTGTTCCAGTCGGGTTCTGTATTTGTTATCGAAAATCACAACTGATGTTGTATTTGAATAAATTTGTTTTTATCGAAAAAAAAAAAAAAAAAAAAAAAATTTCTGTTGATTGATGATGTAATTTGTGTTTTGGTGAATGAGATAAATATTATTGATTATTATTATTGATTATTGATGAATATGTGATTTCCAGTCAATCAGCTAATGGCGTCAACCGCAACCAAAATATCGATGGTCATGATGGAGAGCGTTGTCAGTGGACACAAGGTCCTCCGATTCCGCCCGCGTACTTCCAATTCGAAAAAGGAGTGCATCGCATTTGATCCGATTGTTCAAAAGGAAGTTCTCTATCGGGAAACGAAAAAAATTCGCACTCTGCGTAATTTTGGGTCGAAAAAATAGGAAAATATTCGGTAATCTAATCGCA
>OX_Smed_1.0.02029
GGAAATTAATTGTTTTTCTTATTGTTTAAATCATTTAAAGTTTGTATATTTGTAAACCTAGATCATTTGGTTAATAATTTTAAAATATTTTTAATAATGGATAATTATCCACCCACTTCTTCTCATGGATATCAATCCAATACAAAAATTAAAAATGTTCAGCAACAAGTTGATCAGTTGACTGATAGCATGCGTCAAAATATGGACAAAGTTCTCGAAAGAGACAAACGATTGGATGATTTAAGCACTAGAGCTGAAGACATGGAAGGGAATGCACGAGAATTTCATGCGAATGCCGTGCGAGCTCGTAGAAAATTTTGGTGGCAAAACATCAAAATGTGGCTCATTATCGGTGGCGTCGCTGCTGTCATTTTGATAATCATTATTATAATTGCAACGCAATCATCTAGTTCTAAGAATTAACTCTCCATTTCAAATGATTTTCATTTATTGATGATTCAAATGGTGCTATTTTGGTTTGGTTTCAAAACCTTGAAGCCATATGTGTACAATTGTCGATTTGTTATTTTTATCAAAATTTTGTTCTACTTAACCTTGATAGGTCAATATAATTTTCATGTGTTTTCACTTCATTATATTTTAAAATATAGTTTTTTAGTTGATTGATTTTTCATGTAAATATTAAAGTTGTCTGCTAATTTGATTCAGTTTTAATATCAAAGTTTTTTTTAAATTTAGAA
>OX_Smed_1.0.02032
TCTCGTTGTTTATATACTGTTACTAAATAAATTATTTCAAAAATATTACAACTTACAAAATAATGACTTACTTAAATAGCTGGGAAGAATTTGAAAAGGCAGCTGAAAAACTTTATTTAGCCGATCCTTCTAAATGCAGGGTCAGTACCAAATATCGTCATTTGGATGGCGTTCTAATTATTAAAGTCACGGATGACAGTGTTGCTCTAAAATACAAAACCGAACTAGCTCAAGACGTTAAAAAGATAGAAAAGTTAAACAGTTTGTTGATGAGACACATGGCCTCAAGAGCATAATTTTGCATTTTATAAAGACACATTTTTTTCCTGAGTATTAAACACTTATGTATTATAATAATAATAATTTATTATTAACTGAATATAAATTTGGAATGCTTATATGATTGTCTTTGAGAAATTGATTTAAAATTTTAAGGAATTGTCATTGCCATGAACACATACATTTATTGACTTCTACACGCATGAATGTGGTTATGTATTGAGACTTGATTTCTATTGGCCAGCCAATCAGAGAGCCGTGTGTTTATGTGTGTGTCGTAATTGCAATTCTCAATGTATTGTTTTTATTCTATTGTTCATTTTTTTATAATATTTATGGAATTTTTTCAATGTACAGATTTGTGGTA
>OX_Smed_1.0.02046
ATGAATTTTATAATTAAAATTACATTTGTTTTAGTTGCACTAGATTTCTGTTCTGGAGATCTTTCTGATGAAGAAAGAAATCAAATCTTGGAAATCCATAACAAATTCCGAAAATCTGTGGCCAATGGAGAAGTTTCGAACCAACCCAAAGCAGCGAACATGCAACAAATGGTATGGAGTGAAGAAGCGGCATCCAGAGCGCAGGCAACCGCGGATAAATGCTCATTTAATCACGACACAATAAATGACCGTAAATATGGAAATTATGAATGGGTTGGACAGAATATTGCCATGTTCACAGGAGGAAATATTGCCAAAGGCGTACAATTGTGGTTTAACGAGGTTTCCGGATACACATTTTCAGATAATAGTTGTTCAGAAAATACTTGCGGACATTATACACAAATTGTATGGGCCAAATCTAAAGAGCTGGGCTGTGGACTGGCCAAATGTAAATATTCAAAGTATAAAATGAATTTTTTGGTTTGCAATTACGGTCCAGGGGGTAATTTCAACAGTGAGCTACCTTACGAAACAGGCGAGCCATGTTCAAAATGTCAATCCGGTTCAAACTGTAGTAATGGACTATGTTAAAGTTTTCAATAAATAAAATTTGCATCCAATGAAAAAAAAAAAAAAAAAAAAAGGGCGGCC
>OX_Smed_1.0.02049
TCTAAATTTGTTTGTTGTCTTTTTCAAATATTTACAAATCATCGTTAAATTTCAAATGGAACCAACTCTTTATACAATTAAAGCTATTTTAATATTGGATAATGAAGGAAAACGAATAATATCTAAATATTTTGACAATCAAGCGTTTCCGTCAAATAAAAGTCGATTAGGTTTCGAAACAAGATTATTTAGTAAAACTAGCAAAATCCCAACTGCCGAAATCATCCTTTTTGAAGGCTATACGTGTGTTTATCGAAACAATGTCGATTTATTCTTTTATGTTATTGGTGATGTTTATGAAAATGAACTCTTATTAGCAAATGCACTTCAGTGTTTGTATGATTCAATTCATCAAATATTGAAGCATAATGTGGAAAAGAAACAACTTTTGGAATGTTTAGATTTAATTCTTTTAGCTTTAGATGAACTTTGTGATGGAGGAATTCTGATGGAAAGTGATTCAACGTCATTAACCAGTCGAGTTGGAGTAAAACAAGAAGAAACTCCTCTGGGCGAGCAAACGATGGGCCAGGTGATCAAAAGTGCTCGGGAACAATTGAAATTGTCGAATCTGTTGAGAGGATAAATTATTTCAAATTTTATTAAATAAATTTTTCTTGAATATTTTAATTATAATTTCAAATTTGTTTATTGAATAAAATTTAATTGGTAATTCGGTTAATCAAGAGTTCTAAATGATTTCTGGTTCTACTGGTTGTGACTATTGATTTATTCTAATGTTCTTTTTTGTGTTAATTGCTAAAATTTCAATGCTTAATGATTTGTGATGTAAATATTTATAATTAAATGAAAATCCCCCGAAAGAATATTAAAAAAAAAAAAAAAAAATGCGA
>OX_Smed_1.0.02056
AAATTTAAATAACTTATTTTTTTATAATTTTCCTTGAAAATTTCGAAGCTATCTAAAGTAAAAATTAGCAATCTCATTAAAAATATCGAAGCTATCAAAAAAATATATTTTTAAAGTATATACGATTTTTAGAAATAAATCCTTATTAAATTCACTGAATTTTAAGATTTTATGTTCAGTTATTTAACAAAGTCTTTAAAAAGTAAAACATACCAGTCATTTTTCATGTCATATGTTGTTTTTGGGAATAATATCAAATTAGGATTCTATGATTCCCTTTCGTTGAATATTTCTAATGAATTAGAAAACCGAGTTGACATAGTTCAACTTACTGATGGTAATGTTCTCGTTTCTTCAAGTTCCAGTGAAAATTCTATATTAATGCGAAGACCGAGTTTTTGCCCATTCGCTACATTAAAGTCAATGAATAACTCTAATCTGCAACCTTTAAAATTACAATGGATAGCAGTGGCATCAGTTGTAATCCTTCAGAGCAATGATGGATTGATTTTGCTTACTAAAAGAGCTTCTCATCTCAGAACATTTCCAAATGTCTGGGTAGCAGCAGGTGGACATGTTGACACAAACGAAGATATAGAAGATGCCGCATTGCGTGAACTTTTGGAAGAAACTGGTCTTCAATTTTCTCGAAATGATGTTGACATAACTCTTCTTTGTGCTTGGGAAAGCGCATTTCCAACCATCTTAGATTTAGGAATGCCTAAATCTCATCATTTAGTTCTTTATTTTAAAGTAATTATTAAAGAAAAGGATTATAACTTGGAGAAACTGATGGTTAATGTTGACGAAGTCCAGGAATACTGCTGGCTAGATAAAAATAAAGTTACCGCAATAGTCCAGTCGTTTCCTGATCCATTGGATATGAGTTTTGCAAAGGATATCAATGAAGAGATAGTCGAGAGTTTCGAATCAATACAAGTAAAGTTAGTCGATTCCAAATTGCAACATGAAAAGGTATTGAAACCCATGTCACTACTTTCTAGCACCGTCAAAGATATTAGAGATATTAATTGTATTCCTGAACGTGTTAGTACTGGCACCAAATATGCATTGTACGAATGGTTAAAGAGTTATAAGAATTCATTTTGATTTTTTTTATAAATGTTTCGTTTGTTTTGTAAATTTGAATTTAAAATTTCATTCTATTAGTATGTATGTAATCCTTTGAAATTATTATCGAAATATTTATTTTTAAATCAATATTATTTGTA
>OX_Smed_1.0.02057
AATAAAAATTTTAGAAAACAAATTATGTTCATAATTCAACAGACTATGTCAATAAGTAATTAATTAATTGAAATAAAATAAAATCAATTTATTACTAAGCAGAAAACGCAATAAAACATTTGTCACCCTTGAAAAATAAACATTAATTTTCTTCTAATCTACGAGAACTTTTTCAATTTTGTCATAAAGTTGGTCGAACATATTGATGTTTAACGAATACTTGTGAAGTGTAAAAGCTCTCTTTAACTCTTGCATAGCCCGATTTGATTTCTTCCGTCACTTTATCATAATACCACTTTTCAAGACAGCGCAATGCTCCCGGTTGAAAGTGTTCATAGAATTTATGTGCAAATAAATGCGGAGAGTTGATTAACATATTCAAATCTTGAATTCCCAATATACAAATACTTCGGTTAAAAAATCGACTTCCACACGTAAATTGACCTTTGTTTTTATACCTTCCCAGGAAAATTCCCGAATCCAATTCATCAGGATCTCCTAGAAAGGAGCCCGCAATTCTGAACTGTGGATTGTAGTTTAGAGTTGAAAAGAATTGTTCATCCGGAAATTGTTGATTATTTAAAAACTGTAGGATAACTTTTGGTATTGAAGATTCAAAAATGAATTCTACGAAATTTCGATTCACTATAATATGAACATCTCCTTTAAACCAGATGACTGGAAATGGTGTCTGTTCTTTAGGAATTATATTTTCGTCCCTATTTTTATATGTTCCCTCTATGTTGTTGGCTCCCTTGTAAGCTTTGAGAATCTTTACTAACTCAGCATTTGTTTTCAGTGGAAATTCTTGTCCGGTTAAATTAATGAAATATTTCCAATTTTTATATCTTTCATAAAGATCTTTCATACAGTTTAAGTCAGCGATTAAAACCGACATTTCGCCCCATTGCACATCGACACGATTTTCTGTTATAAATATATTATTAAATTTAGAATTGAGACACTCCACCAACTCTCGAATAGCAGTTTTGAATTTTGGATTAGATTTTTTATCGATATGGAAACAATAAAAATTCCAAGGGCGATAAATCATTCTCAATAATCTTTCGACTTGAGAGGCAGTTTTAAAAACCATAATACTAAAAGCGATTGGAAAACTTTTTTCTTCGTTACTCGGTTCTTGAAAAAAATATTTTTGCTGATCTAAAAATTCAGTGCAATTCCTTTGAATTTTTTCAGTAATTTGAGAATCAGTGAAGGTCTGATTAGGAGGAATATGCCATAATGTGGCTGTATTTATTAATTCTTTACTGGCATTGTGTTGAAAATATTCATAACAATTAAATTCTGATGGCATATAAATTTTTCCGAATT
>OX_Smed_1.0.02058
TTATATTATCGATATATAGTCAAGGTGTAAAGTAGGTTTATTTTTTGTTTTTTGGCTTAAATATAGATAAATAATCAAAATGTAAGTTAAAATTTTCTAAAGCAAATAAAATTCGAAAGTTACATGACTTATAATCATTATGGGTCGGATATTTTAAATGGGAAAAAGTTACACCATTTTAAAACTTTGAGCAGTAATAGTACGCCAACTACTTTTCGTTCATCATATGATACTCAAATAACTTACAAAAATCCTTATGAAAATCATTCAGTAGTAGGTGGTAAGTCAGATAATAATAACAGTAACTACCGATCAAATATTTCTACTATTTATCGTTCTACTGTTACTAAATCGATCGATTCTAAAGAACAAGACTTATCAGACCGGGGAACAGCTTATGGATATCGTAAACCACTCAATTCTTATTCTTCTCACAATATTATTGTTAACGCACCCCGAGTTCAACCTAGTTACTTATCAACCACTCGCTTAAGTTATCAGCATTTGCTGAATCAAATTGCTCAAATAACCGATAGTGTTTACTTATCGAGTATCAGTGCAATTACTCTCGATCGGATCCGAGAACTCGGCATTACAATGTTGGTGTCTATGATTACTGACCCAGTACCAATTCGTGCGTCAAATCTCGAAAACGTTCTTGTTCCGATTGAGGATACAGAATATGCAAATCTTCGTTCGTATCTCGATCGGGTAATTGATAAAATCCACCGTGAAGAATTGAAAGGCGGCAAAATTCTCGTCCATTGTATTGCTGGAGTTAGTCGTTCGTCGTCATTGGTAATCGGGTATTTGATGAAATATCACGCAATGCGACTGAGACAGGCCTACAATCACGTTCGAGCTCGTCGGCCGTACATTCAGCCAAATATTGGGTTTTGGAAACAACTCATTGAATTCGAAAAACGCCTATTCGGCAGTCCGTCAGTTTCGTTGTTGCACAAAGTCAGCGACAATTCTGTCGTTCCCGATGTGCCTCCATCGGCGCTTGGAAGCGTTCTTTTCAATTCGCCAACTCGATTCAAATCGTCAAATCGTTTCTGAACATGATTTTATTTAGTGTCAACGTAACAAAAAATCGAATTTTTTTTTCTAGAAAAAAATTGATTTTTTTGAATTTTCTCATCTATTAGTTTTTTGTCGACTATTTTTTGAATTTTCAAAAATATTATTATTACATAATAGACGCATTAATTATGTAATTGGTGTGAAATCTGCACTGTGCTTTTGATTTCAGTTTCATTGACACAACTATCGAACAAATCGACAAAATTAAAATTTCCTAACCTATTTTTTGGAGATTTTCTATTTTTGGTGCCAAATATCTCACAGAGAAATTGAATTGGAAATATAATTTTTGATGAATATCTGGCATTAGATTATTTATCAATTTTACTTTATTGATTATTAATTAGATTTTTAGGAATGTTTATTGTAATATTTTTTTGATTAGTTATGCTGTTCGACCTCATTGTGAGTTGATTATTATTATTATTATTTTATTATTGTTTTGCATCCGAGTATTTTATTCTAAAAGCAATTTATTAATGTAACAATATTTTTTTAATTGATTTAGTATTGACTGAGGAAAAAATATATTTATATCTAATTGATAATCCGATTGAGTTTTTGTTAATAAAACGATTTATTAAAATTAGATCTCATTATGGAATTTTCAATCGATATTGTATTTGATTGGCATTCCACCATTTATCGATCATTACGTCATTTCTGCAAATAACGAGCTGTCGAAATCGAACAATTTTATTTATTTATTGTCCATGAGATTGAGAATTGAAATTAATTAAATATATAATTACAAAAATTCTCACAGTCGGATTGTAAAAGTCTGGCTGATGTGCTTGGATTATCTATTTGTTAATTGTCTAAATGTCTGAAAATGAAATTTTCGATTAGCAGTAATTTTCTCTTTCGAAACTATTTGAAAAAGTTACTTTTCAAAAAATTCGCATTTTCGTAGATTCGTTATAAAAATTGTGTGAAATTTCTCTATTGGTGTGTTCGTGTTTTTATGGGTGTGCAGAATTATTTTTTTAAATGAATTAGAAATTTCATTTATTGAATTTTTCGTTTAATTTATTTCAAAATTAAATATATATTTCCATCAAAAGAAAGTTAAATTCTTAAAGATTGAATTTTTGTTCATTTCAACTTTTTTTACTGATTCAGAGTATTTGTTTCAAGGCTTTAATTGCACGGTTCCAGTAACATATTCCAGCGCTAGTCGCTGAGTGTCAGATGTATCTATTACA
>OX_Smed_1.0.02068
TTGACATAGAAAAATTTGTAATTGAATTGACAGTTTACAATCGCAAGAAATCAATTTAATGAACACAGATCATAAATCTGTCTGGGACAGAATTGATTTTATAAAAAACTACAATTGCCCGTATTTATTCATCACAACACTATTCAATCCCTCATCTCAATCGGAAAGCAAAAATAACACAATATAAACTGATCAAGACGAATGATCGACAACTCGAGATACAAGATTATGATGCAACTTGTCAATCTCACTAATCAATTTATCTAGCGATTTGTATTTGGCTTCTTTTCTTGGTTCATCGATCACAAGAATGTCGGATTTTTGATCGATTTTGCCCTTGATCACGTTGTCTGCAATGCACGAAACGAGCAGACTTTCAACTTCGTTTGTGCTGATATTCAACCGCTGAGCGAGAAATTCAATTCGAACTGTTTTATAAGGCTTGACAAGTCCAATCAACACATCGATTCGAATGTTTCGCAGTAGCTCTTCGATGTGTTCTCGAATGAATGGATCTTGCATAATGGTATCCTCGTTTTCCGTTAGAGTACTTTCAAATGTTTTGATGTCATTTATTTGATAGGCTGAAACGAGATTTGTCATTGCTACGATTTCTGGATTGTCTCGATAGGGTTTTATTTCTTGTGAATCGAATGGATTGATAGCAGATTTTGTTAGCATATTCGACAACACCAAATATTTCAAGCATTGAGTTCGACGCTGACTTCCAGATTCATCATAATTTTTAAATGCTTCAAAGAAATCAGTATGAGCCTTATCAAATTCACCCTGTCGTAAATGCATTTTACCTCCACATTCGCGAATAATTCCCATTATTAACGGATGAGGAATAGCTGATTTAATATGAAGAGATTGCTCATAAAGATTTTTAAGTTTTTTATTGTTTCTTTGAATGGTATACATTTGTATTTCTAATGCATATATTTCTAATAATTGAGTTCCTTTTCGTAAATCATCTTCCCCGTCATTTGTTTGACATGATTGCCGAAGCTCTTTAATTATTCTTAAAAGCAAAACCCATTGATTCATTTCCAGATACAATTTTCCTAACTTCGTATTAGTCTTAAACCACAATCGTTCATTTCGAGCTTCCTTCAAAGCTTCTAATGTTGTTGTATAGAATTTCTGAAGCATAGTCATTTGTTTAGATGTTGAGACATAATCCAAAATAGAATTAATAGACTTTTCAGAATAATTCCTAGTTACTGCTGATCTGATATATGTTAACAGTTGAACATAATTTCTCATCATTTCATCGGAATTATTCAAACGAAAATGTATTTTAATAATCTGTTTTAACGCCTTAAATCCCCATTCCCCACGTTCTCCCGATGATTCTATTTGTAACACCTTTTTAAATTCTTCTATAGCTGAAAGAGGATTTGCTTCTTTTAATGATTTTGCATGATAATATTGATTTTCTAAATCAACATCTGGTTCAGAGTTGTCTTCAGATGAATATTCAATGGATAATTCTCCATCGTCCATATCATCATCAAAGTCTGACATAGCTAAAATTAATAGAAGCAGTTCATTGTTGTAAAAT
>OX_Smed_1.0.02072
ACAGCCTATGAAACAGCAGATTGGATTAATCAATAAAGATTTATTGTTCGGTTTTCATTGTATAAATACTGAAATCATTTGTCAATCCAATTGTTAAGTCAACCATGCAGAAAACTAAAAAATATGACTGGAAAGATTCCAATGTGGAATTGATTGGAAGCAGCGAGGACAGAGCTGTCAAGAAATCATCGGCTGAAAACGAGCCAGCTTGGAAGAAAGCTAAAGCTTGCAGCCATTCTGAATTGTTTATTTGGCGAATTGAGAAATTCAAAGTTGTTGAATGGCCTCAAAAGCAACATGGGGAATTTTATGAAGGAGATTCTTACATTGTCTTAAATATATATCAAAGAGAAAATGAATTACTGTACGATGTGCATTTTTGGATTGGTAAATATTCTACCCAAGACGAGTATGGGACTGCTGCCTACAAAACTGTGGAATTGGACAATTTGCTCGATGACAAACCAGTTCAACATAGAGAGGTCCAACATTACGAATCGGAATTGTTCAAAAGTTATTTCAAAAATCTAATATATCTGAAAGGTGGTTGCGAAAGTGGATTTAGACATGTTAAAACTGTAGAGTACACTCCGAGATTATTACATGTACGAGGGGAAAAACGTAACATCATTGTTTCTGAGGTGACTGCAACTAAACATAATTTAAATTCCAATGATGTGTTCATCTATGACACTGGAACTCACATTTTTGAGTGGATTGGAAAAGGTGCGAACAAAGATGAAAAGTTCAAAGGTCAAGAATTTGCGCAAGCGCTAAATAGTGACCGCAATGGAAAGGCTAAAGTTGAAGTTGTCGACGAGGCAAATATATCAGAAAATCACGAATTCTACAAACATTTATCAGATTTACAACCCGACGAAGATGACAAATGGCAAAATAAGTTATCAGTTAAAGATAAGAAACTTTTTAGAATATCTGATGCCAGTGGATCTTTGAAATTCGAAAATATTGCTATTGGAAAATTTGCAAAAAAGGACATTAACGAAGATGATATTTTCATTGTTGACAACGGTTTAGAAGTATATGTTTATATTGGAGAAAACGCCAGCCCTAACGAAAGGCAAAATGCCTTGATTTATGCCCATAATTACCTAAAACAGACCGAATATCCCCAAGTTCCGGTGACAGTAATGAAAAAGGATGTCAAAGGCAAGAATGCTGAAAACTTCAATAAAGTAATTGAAGGATAAACTCTGGCAAATTTGTTTGTTATTTAATTCATAATTTATTTTCAATCTAACTAGGTTTTACTTTTCAATAATAAAATATTTATGTTTGTTTTAAAAAAAAAAAAAAAAAATTTAAAATACAAATTAATTCTTTATGGTAATATTAACAAATAAATAATGACAACTTCTGAGGTGATTGTGGAAGATGATCTTTCCAAATTTTGTATACCTATTGGTACAGCAGTTAGTGCGAAATTCCGTGGAGCGTTTTGTGAAGCACTAGTCAATAGTGTTGATAAAATTATTTTATGTCGCATTCAGTTAGTAGATAATAAAAAAACTCTTAAAATCAATGCAGAAGATATCATTGGTAATATTTCAACTAACAGCAAAGTTCAAGTAAAAATACCACAAGGTCTGAGCAATGGGATTATTTTAAAGGTTATAGATAATAGTATTTATCATGTTGTTTTTAATGATGGCGACACTGGGAAATTACGTCGTAATCAGCTAGTTTTAAAAGGTGATAGACATTATAAAGAAAGTGAATCTTTAGATCAACATCCTTTAACAAATCCTGAACATTTTACTAAAGCAGTAGTATATGAAAAACGTTCCAAAGATAAATCTGATATTGAAGATGATGAATATGATAATGATGATCAAAAATCATGTAGTCAAGAATCTTTAACAACGGTCTCAAGTAATAAAACTAGAAGACAGCAAACTCACGCATCGTCCCCATCAGTCGGAACTGTTGGTAGTAATTTAACTGTAAAAACTGATGAATTAAATAAATCGCAAGTTACTAAAATATCGAAATACAAAAAACACGCCAACACAAAATACCTAATTGGGTGCATGGTGATAGTGAGTAGAATAGTCCGGAAATTGGCTTCATCATTGAATGAGAAGTTAAATAAAAAAAACAAAACATTTGTCGGATTAATAGTTTCACCTTCATCGTGTGATGAAGAAATCAATCCGGATATTAAAAGCACCCAGTGTGTTATTAAGTCCTTTTTAGACAATAGCTGGTATATCGTATTTAAGCGAGACCTAGAAATAGTTGTCAAACGAGAAATGCTTATTAAACACAAAGAAAGTGATTTGGCAACTAATGTCTATGTTGAAAGGTGTTTGCTGTTCTTTGATGTGAAAATATTTCCGGAATTTTGGGACAGTTCCAAATTGCTTTATTTACAAAACCACAGCGTAACAGATGAACATGATCGATCTAACACAAAATCCACTAAAAAGACGAGTTCATTGACAAATAGTATGAGCTCAATGGATTCCTCATCGAGTGATGACGGTAATGATAAAAGCAACAAATCCNATTCATCAGATCAAGAATATCAAAACACAAAGGATGAATGGGTTGCACGATTTTATGGATTTTGGGAAGATAAGGGAAGCCCAGTCAATCAAGGTTTAGAAATCCAAGGAACAGAAGTTGATATTTACAAGTTGTTTGAACTGGTGAAAGAATTCGGCGGGTTTCAAAAGGCCAATACAAGTGTTCGATGGCCGCATATTTACCACCTGTTAAAGTTACCCCAGAGCAGCAGCGAAAATTATCAACGGTTACAAATCCTTTATAAAAAATTCATTTATCCGTATGTGGAAATGAAAAAGAAACTCGGCACATTTGAACAGTCGAGAATTCGGAAACAAAATGAAAAATCATCCTCTGTCAGTCAGAAAGCCCGTCCGCTACTGTCAGCTAGAGTCCGTCGGGAATATGTTCGACAATCTGGCAGGAAAACCGCTGAAGCTCGCTCGGTCTCGTCGCAAAGCGTTTGTGAGCGGCCAATCGATCATGGGGTAAGTGGCGATGAAATCGGAACCAACAGTTTAATTGAAGAGGCTTCCCAGCTGAGCCAGTGCTCGAGCAGTCCCAAACCGGTATTCGACCGAACCATCATAGAAGGCGATCAGGAATCGAAATCCAATGTAACCGTACCGGTCAATCGATTGTCGCCTGGAACAATAATATCGGTAGCTTATGGGGATAAAAAAGTCTATAAAGCGAAAATAATCCAGCAACACTCACCGGAAAATAAAGCCATGAAATCTCCATCTATAGACTCGAAAAATATCGTCAAAGTTACACGGACGAGTTTAGACTCGCTATCGAATGCTGATTCGGCTAGTAGTGTAAATAATGATTTCAAATCAGAAATCGATAGTTCTACATTTTATAAAGTTCATTACATCGGGTGGAATAGTCGTCACGATGAGATTATATCCCCGGAACGCATCCTGGAAGTGATTTCAGATGCAGGCATGGATAACCAATCGACGTGTTCGTCGTCATGCCGACAGAAACCAACTGTGTCAGATACAGAACAGGCCCCTGAAACTGTACATAATAATTTTAGTGATTCATGTAATATATCAGATGAACTCATTATTGATGAATCTGTTCCTGTTCAGATTGAGTGTGATCACGTCGAAGAGACAGTGATTATTGAGGAAAACGTTATTGAATCAGAATCAATTGTTGAAGTTGCTGAAAAAGAACAAGAAATCGTTCAGAAGGAAAATCAAAATATTTCACCAAAAAAGCCAGTAAATAATCTCAAGCGTCAAAGGTCAAGAAGCGCTTGCGTTCCAGAATTTGATCTTAACCCCCTAAAGAAGTTTCCCAAATTAATTGAATCAAGAATTATTGAATCTCTAAATTTATACAAAATCGGCGATAAGATGCCGTTGCCTCCTAAAAGAACCAAACACGAAGAAATAGTCGAAATTGATGAAAAAGTTT
>OX_Smed_1.0.02079
TTTCATTGTAAAATTATGATACGAATTGCAATTGTGTTTATAATTGTTGCAAGTTCTTTTAATCAAATTAACTGTGGAATACTAGGCATTCTCGGTTACGGAGCATGCCAATCTGTGTGTAATGCGGGATATGTCGCGTGCTTAGGGTCGTTGGGACTAACAGCGGGGGCGCTTACCGCTGGAGCTGGAGCACTTCCGGCAGTTGCGGCTTGCTCAGCTGCTCAAGGAGCTTGCATGGCAGCTTGTGCTGTAGCTGCTCTAAATCCTGTCATCTAGATTATTGTAAAGAAAATATTCGGTGAAATATTATTGTCTCAAAGCAGAAGCTTTCAATCATTTCTCCATATCTGACATTTACCCGTTTTCATCATTTTTATATTAGTCAGTTTGCAAATCCTTTGCAAATGGATGCTATTTTGTAAATAAATCTTTTTTACTTGTTTTTGTTACAATTTCGTAATAATGTTTTCTGTACCTTACTATGGAAATGTAACAGTTCTTTGTGGAGTATATGCATAACTGTAATATTTATTATACTTTGCATATACTCTTTTATATAGCGCTCGAGTTAGGAATATTTATTGTTTACGATTTACACTTGCTAATTACTGCAAAACAATTTTATAGGAAATAATATTTAAAAAA
>OX_Smed_1.0.02082
AAAATGAGTTACTTGATCATTATCACTTTGATATTAGTCCCAAGTGTTCTTATTGAAGCGGCATATAAACAGCATCCAAAATGCGTATTTCCATTTAAATATCAAGGAAGAGTTTATGATGATTGCGTCGTGAAAGATGCCGGCGCACCTTGGTGCTCAGAGGATGCAGAATACAAAGGATTATTTCACTATTGTAACAACAATGAAGGTGATACACAGGAATCAAATGGAGCATTTTTAAGTGCTCAAAAAAAATTAGCTGAAAACAGTGAAATTTTGAAAAACAAATCTTTTATTTCTGGAGATAGCTGCGAGACGTGTGGTACACAATTTTATATAACTGAAAGCTCCATGACGCAATTATCAAAAATAAGTGACGACAACAATCGTCACATAGACTATCTGTTGAATGTTGAGAACGAAAACTTCAAGGATGCGTTAGGGATTAGTTTCAATGATATCAAAGACTATCTGAACTGTCCAAGTGGTTGGTACAAACTTTATCAGAGTGAATGCTTTCATTTTAAGCCAAATCTTAATCTTAACGACGCTAGACGATATTGCGAGGAAAGAGGATCTCAATTAGCATCAGTTAATAATCTCGAAGAAAACAACCTTTTCACAATGAAAGCTAAACAGCTTTACGAAAACGAAGGTGCAATTATGCTTGGATACACCGATGCTGAGAGTGAAGGAAACTGGCAATGGTTGGATGAAAATGAAACGAAATTCACGAATTGGAATGGAGGTGAACCGAATGGTGGAACCACTGAAAGTTGTCTTATGGTTTATTTAAGTACAGGAAAATGGAATGATATTCCATGTTATGTCAAAATGAATGCCGTATGTCGGGGACACATTCTCTACGTTAAAAACTTATAAAATAAAAAATAATTTGTATATAAGCAATCGTATTCGTTTTGGAAACAATTTTTGTTGTGTATCGTGATTCAAATTCAAGAGGTTTAAACATGTCAACATTTTATTTTAATAAATATTTTAATTAAAAAAAAAAAAAAAAAAAAAAAATAAAAAAAAAAGTAAACTACTAGTACGTTAG
>OX_Smed_1.0.02084
TTTGTTAAAATACCGTCGAATTTGAAACATTATCAGCCATTTTATTTTTTAATTCTAAGTCATGGATCAAAGTTTAGACGAAATTATACAATCAAAAAGAAAGAATAATTTTAATAGACAACAACGACCTAAAAACAATTCACCTATAAAAAGAGGTAGAATTTTTAAAAGAAATTCAGGCCCAATTGTTTCGTTTGGAAAAGCTAATGAACAATGGAAACATGATATGTTTAAAGGAAATAGGTCAAGCAATATGAAATCAGGACATAAGATTCAGATATCTAACTTGGATTTTGGTGTAAATGATGAAGACATCAATGAATTATTCAAAGAATTTGGGCAAATCAGTAGAGCAGGTGTAAATTACGATAGATCAGGAAGGTCTTTAGGAACAGCTGAAGTTATTTATTTGAATAAGTCAAGCGCTATTCAAGCTAGAAATAAATATAACGGTATTCCTCTGGACAACAAACCTATGAAAATTATGGTTGTTGAAACTAGTGCATTTAACAGAGTTGGCAATTTCCCAAGAAACAACCAAACAAACAACAATCAAAGGCAAATGAATAATGGCAATAACTTCCGTACAAGATCAAATCCTCCACAACTTGGAAGAAATAATTCAGGGCGAGGAAATCGTAATCAAAAAGTTGCTAAAACTAAAGAACAGTTAGATGCTGAAATGGATGAATATTTGTCTAAGACTGGCTAAATATGATTGTCACCATGTACAAGAATTTATAAATCCGATGTGTTAAATACAAATTGTTAAATTAATCGTTTGAAATTTTACAATTTCTCAATATTTATGTAATGTAGCTCTCATCATCAATGAGTTTTAGTTGACTCAATTTGTAATTGTGTTGTCAGTAAATTTTAATGAATTGTTTTTATGACATTTATCCTATTATTATGACTATAAATAACAAAATGGATGTTTCATTTCAATAATTGTTTGTATTTTTGATTTGTAATAGTTACACAACTGATATAATTAAAAAGTTTCCTACTTTGA
>OX_Smed_1.0.02085
TGCTTTAGTTACGGAGATTAATTCACACCTGGACTTTGGCATTAGTTGACTAGTTACAGTAAGCATGTCGAATGTTATCTAGTTCATATACATTCACCACTTTCTAGTTAATCTGATATTAGGAAATGGATATTGGCGAATTCGTCATTTGTACTCAGGTGTCATCGCTTGTGAGAGTGGGAATTCTGTTCAGTTTGCTTTTTATTCGAACTTTCCATGGTGGATTAATTCTATCATTGATACTATAAATCAGGATTTGTGATTTCGACGATGTTGGAGTTTAATGACAATTTTCCTAAAGTGAAGCTTACCAGTAAGGGTATGTTTCTGTCTGATGTCTCGCCCGGTAGATTTTCTTTTATGGATGAAGTGGGGTTCGAAAATTTTTTTTGTGGATTTAGATGTGGATTTCCTCGGATCCGTTATTCCTGTTACGTAGGCTAATTATGGGTGACGATTTGAGCAAATTTGGATCCTAGCTATTTGATTTTATTACTACTTCAATGTACTTGAATATATTTGAATTTTTTTTAAAAAAAAAAAAAAAAAATGCGA
>OX_Smed_1.0.02086
TTCTTGTTTGTTTATAACATTATTATTTACTAAAAACTACAATTGATTTAGACTTTGATTTATAATTTGATCAAGATAAATATAAATTTTTTTTATGGCTGCAACTGTTGAATGTCATGGTAAACTTGATGATGTCGCCACAACACATGCGATTTCAGTGGCTGATTTGAAAGCTGCTATTAAAACTTCGGAATTACAAGTCATCGACGTTCGGAGTCCTGAGGAAGTAAAAGAGGGTAAAATTGAAGGAGCCATCAATATTCCAATTGGGGAAATTAAAGAAGCTTTTGAACTGAGCAATGAGGAATTTGAGAAAAAGTTTGGAATGCCGAAGCCTGAGAAAACCAGTCGAAACATCATATTAAATTGTTTAGGAGGAGGACGAAGCGGCAAAGCTCTACGTTTGCTCCATGAAATGGGATATACAAATTTTCGTCATCTTGCCGGGGGTTATGGAGCCTGGAGCAAGGGCTAACCACGATTTCATGTAGTTGCAACCTTTTCTAGTTTATATTATCACATCACTTAGTTTTTAATAAATATTACTAGTTGAAAAAAAAAAAAAAAAAATGCGAAAAAAAAAAAAAAAAAAAAAAAAAAAAAAATTAAAAAAAAAAAAAGGAAAAAAAAAAAAAAAAAA
>OX_Smed_1.0.02093
ATATATATAATCGATCAACAGTGATCCAGATTAAAGATGTCATTGCTGAATTGCTATTTAGCAACAAAATAAATATCACCAAGTAAAAACTTAACATTTAATAAATCAAGAAGCATTACATCCAAATGTTTGTTTTAGAAAACCATATCAAAATCATGGCCTATATTTTCCAGCTTTGCATAATTCTTTCAATTCCTTCTTAAGCTTATCGACAGTCAGCCCTTTAGTTTCTTTGACGCAGACAGGTTTAGTTTTATTTTGAATCAAACAACTATTCAAGGCCTCATGTCTCGTCTTTCTTGGTAGATATCCATCAATCACTGCGCATTTGTCTTGAAGCTTTTCTTCGAATTCGAATTCTACTTCGAAATCAGAGGCTTCGTTCACGTAGACCAAAGAAAATGCTATACAAATCAGAAATTTTATAGCTAATATTTTCATGGTTACTAAGGTTTTTCAATAAGCTTAAAGTTATAAAACGAAAATATATATATTGCTCTGTTCTACGTTCAGAAAGCAACTGCAACAGCAATCATAAAGCGTAGGTTGGTAAAAAAACAAATGGCCACTTCATCATGACAAG
>OX_Smed_1.0.02095
AATGAAATTGAATTTATAGTCTTTTTGTTCGAATAATGCAACAATTTTTCGCAGTGAAGCCACATGGTAAATTGTCATTGAAATTTAGAAATATGGTAAATGGTAAATATTATTTCTCAGTTTTAAAAATAATTTTGTTTCATTTTATTCAATATAATTTGTTGCTTGGTTTCACAATTTTGATGTTTACGTTGGCGATTTTTCTTTACTTATACAGAGATTTCCCACCTTTGACTGGCGAACAATCCGGATTGAACTTACAGCCGGAATTGTCCGTCTTACCGAGACCGGATTCTTTGACGTCTTTGATAAGATACAAAATCGGTCAACGACACAGTTATGGATCATACGTTCATGATTTATATAGTTTTATTCAAAACTATGAAAGACATCGTGAAAGATCCAGATTGTTAGACTGTACTCATCATGTTTCTTATATAGATCATCCGAAATTCTCATGTAAATTTTCTCTTGACGTTGGAAATATTGGCTGTAATATGGGTAATCAGTATGGATTCGATGAAGCTCAACCATGTATTTTAATTCGTTTGAATAGAGTCATCGGTTGGATGCCTGGATTTGGGGAGGATTCAGTGAATACAACCAACCAAAATGGATATCCAACAATAAAAATAAAATGCGAAGGCATTAGTGATTTTGATAAAGACAATGTTGGCAAAATTTGTTATTACGATGAAGAATCGGCCCTTCGAAAAACAGAAGAGTTATTGCCTAATCAAGATGGGGGTTGCAGTGAAGAATTCGGACAAATTAGAAACTATTATTTTCCATATAAAAAACAATTGAGCTATCAAACTCCATTTGTTTGGGTGAAATTCAATGAAGTGAGACGCAATGTGGTAGTCATGGTTCAGTGTTGGCCTATTGTTGATAATATTAAAGTCAATTCAGAAGATGGGACCGGGTACATACGGTTCGAGATCTTGGCAGATTGAACATTCCAAATTATTAAAAACTCATTTATGAATTTGTATTTTTGGAAAACTTTTAATAATAAAAGTTATTATAGCCTCTTAATAAATATTTATACTTTTTATATTCCATAAT
>OX_Smed_1.0.02096
TAGTAAACCATATAAATTGCGTACGTGATTACAGAAATTATATTTGTAATTTACAAATTTTTTCAAGAAAATGTCAATTACAAAAATATTAGCTCGACAAATTTTTGACAGCAGAGGAAATCCAACTGTTGAGGTTGATCTTACAACTCACAAGGGTTTGTTTAGAGCAGCGGTTCCGAGTGGTGCATCAACCGGTGTCCATGAAGCTTTAGAAATGAGGGATAATGAAAAATGTTACCACGGAAAAGGTGTATTAAAAGCTGTTGAAAACGTAAACAAGCACATAGCCCCTCAATTAATCGCTAAAGGCTTTAATGTAACTCATCAAGCGGAAATAGATAATTTCATGATTAAAGAACTTGATGGAACACCTAACAAATCTAAATTAGGAGCCAATGCTATTCTTGGAGTTAGTTTAGCTGTAGCTAAAGCTGGGGCTGCAGAAAAGGGTGTTCCATTGTATCAACATTTTGCAGAGCTTGCGGGTCATCATGAAGTGATTTTACCGGTTCCAGCATTTAATGTTATAAATGGTGGTAGTCACGCTGGTAATAAATTGGCAATGCAAGAATTCATGATTCTTCCTACCGGTGCTCATTCTTTTACCGAAGCCATGAAAATGGGAAGTGAAGTCTATCATCATTTGAAAGCTGTGATTAAAAAGAAATATGGAATGGATGCTTGCAATGTTGGTGATGAAGGAGGATTTGCACCAAATATTCTCGACAATTTTGAAGGCTTAGAATTATTGAAAGTCGCTATTGAAGCCGCTGGGTATACTGGTAGGGTGAAAATCGGAATGGATGTCGCTGCTTCTGAATTTTATAAGGACGGAAAATATGATCTGGATTTCAAAAATCCTCATTCTGACAAATCCAAGTGGTTATCATCGTCAGAGTTGGCCTCAGTGTACTCTGATATGATTCACAAATATCCCATTGTGAGTATCGAGGATCCATTTGATCAGGATGATTGGCCAGCTTGGACGGAATTCACTAGCAAAGCTGGAATTCAAATTGTAGGTGATGATCTCACTGTTACCAATCCAACTCGAGTCAAGAAAGGCATTGATGTCAAAGCCTGTAATTGCTTATTATTGAAAGTCAATCAAATAGGATCTGTGACAGAATCAATTGAGGCTTGTAATATGTCACAAAAAGCTGGCTGGGGAGTTATGGTTAGCCATAGATCTGGTGAAACGGAAGATAACACAATTGCTGATCTTGTGGTTGGATTAAGAACCGGACAAATTAAAACCGGAGCTCCATGCCGATCGGAGAGATTGGCTAAATATAACCAATTGCTGAGAATCGAAGAAGAATTGGGATCCAAGGCTGCTTATGCCGGGGAAAAATTTCATCACCCTTAATTATATATCACTGGTTTTGACTCTAGTATTTAGTTTGGCCTATATTAGTGTTGACTGACCTTGATATACTTTTTACCGGTTTTGTGTTAATAAATATTTTTCTCCAATAATCATGGATTCATTTTGATGATTATAGCTATAGAAATATATAAATTTTTTGGTTGTTAAAAAAAAAAAAAAAAAAAAAAAAAAAAAAAAAAAAAAAAAAATAAAAAAAA
>OX_Smed_1.0.02097
TCTTCATTATTCAAAAACCTTACTTAATATGGCTAAATCTATTTTATCTCAGGAATTACATCACAAGGGGAAAACAATTTTTGATTATGATGAAAATTTACAGTTATTTAAAATAATTCTTAATTTTTAATTTTTATTATCGTGTAGATGTATTGTAAGTGCTGGTGTAGATGGAGAAATCAAAGTTTGGTCAATATCAAAGAATGAAATTGTTATAAATTATTCAGCACAAATTGGAATAAATTCCATTGTTATCGAAGTTGTAATTTGTTAAGCTTTTTCTTATTTTAACTTTCAATTTTAAGAATGAAAGAATATTTATTAATTCTGGTAATCGTATTGAAATTCTTTCAATTGCAAATAAATCAACAAATGCCTATGTTTTTGTTAGTTTTACTAGCAATATTAATGACATACAATTGAATAAAAGTAAAACAAAGCTAGTTGCATGCAGTGATGATTGTAATATTAAATTAATTAATTTGAATGGGGATGACGAGAAACGTGAAATTTTTTTTATGGGCCACATTGGCCCAGTATGCAGCGTGTCAATAAATTGCGACGATAATTATTTGGCTTCAGCAAGTTGTGATGGGTTTTTAATAATATGGGATTCAAAAACAACGAAAAAATTAAAATCTTTACCGATAGTTGAGAAATGTGCAGATATTTCTAACATGAAGAAAAAATGTTTGTTAAAATGGCATCCAAACAATTCCAAAGTACTAGGAATTACAATGGGATGCGAGATCAAATTTGTTGAAGGTGATGATTTTATACTAACAGCCAGTTTAATGTGTAATGATGGAGAATTAAATGATTTCGCATTCAATACTGAAGGCAATTTGTTGGTCGGAGGAACTCGCAATGGCTGGATATGCATTTGGGATGTGGTCAAGAAGAATTTATTGATTAAGTGGCGAAATTCTCGGAAATCCGAAATTACTAAAGTTCGATGGTCAGGACAATATAATATCATCTTCTCTGATGTAAATGGGTGCTGGGAAATGTTCCAAGTGACATTTGAAGAACCAATCAAATCAACAGTCAATGATTTCGATAATTGCTCATTGACTATGGAGGAAATGGATGAGTTATTTGACATGGAAAATGAGAAAGTCGCGCCTCGAGATTGTGAAAAAGCACAGGAAATTATCAGTGATGAGCTGCCAAAAGCCGAATCGATTCATAATGACAGTTTGCATTCTGATGAGGAATATAGCGAAATTGATGAAGATAATGAAATTAGTTTGGCGGATTTGAAAGCGGAATACGAGAATCCCAAGGAAACGGAAGATTTGCCATTATCGGCTGTGATCAGTGCGAGAAAAGCCGCCCTAAAAACCAATCGAACTCATTTGCCAATCAGATCAACTCAATGTCCAAGAAATGGAAACAAGCAGATTCTAATGTGGAATCCAATCGCAGCGTTGAAGAATCATTTCGACGATGAAAACGATTACAATTGCTTCTTGGAAGTCGATTTCCAGGACAAGGCGGTGAGTAACAACCTGATATATCGGCACAGTGTCATGAGATATGAATTGGGAGATGTCAATCGGAACGCGTTGATGCTCATTTCCATGCAGACCGATAACCGTTCACGGAATGGTGACGGTGGTCATTGCCAGGTTTCAGACAGCAGTGATGACGAGCGGGAGAGGGAGGAGGAGGAGGATAAGGAGGACGATCAACCGGCATTAGTGCATGTGCGACCGCTTAATGGCTCCTCCTGGACTGAATGGAACACCAAATTACCTAACCGGGAAACGGTGATTGGATGCTGCCTAGTTGGCCAGAATTACGCCATAGTTATGAGTGACAAATACCTGCGCTACTTCATTGCGAATGGCGGCGGCATCCAAGCATATATCGAATCACTCCACGGCAGTCCGGTTGCGATCGCGTCCTCCTCGAGCTATTTGCTCAGCCAGTCGACCGGGGAGAATTTCACTCGGGTTGTCACAGTGACTGATGACAACGGTTATCTTTGGTGGCGCATAGACATGTTCAAATCGTCCGACAAACCTGTCAAATGGTTCAACAAAGGCCGATATCAAGCAGTCGTTGCCACGACATCGTGGCATATATTGTCCTTGCCCAAATCTTCGACTTTGAAATGGATCGGGTTTTCTGAGTCTGGCGCGCTATTTATTATGGATTCCAAACAATCGATTCAGCGGCTTCATTTGGAATATAATGAGACCAGTAAAGAGTTTTCTAAGCCCCGATGGATGCCTGCGCTCAATTTGAGATCGGCATTACCGAAAGATTGCCGCTTTATCGATCGATATTTCCCCATTGGAGTTATGGACCGGGGTGACCGGTGTGGTGTCCTAGCTGTACACTGCCGGGATTCCCGTTACCCCACTGTCACTCCTTGGCAGACTTTATCGACAGTCGATTTCCAACTGCCGCTTTGTGGGGTCCGTGGGGTCCAGAAATCCGAGCTCATTGAAAATGAAAACGGAATGCTAGTCAATCAGTTGCTAAGCAATTGGACCGACAGTGCCAATATCAGCTCCGTGGAGTTTACCGAGAAACAGTTACTGTTGAAATTGTTCGCGAACGCTGTTGCCGAAGACCAAGACAGTCGAGCATTTGCCATCGGGGAATTGATGCCAGATTCCCAAGTTATCCAATTGGCGATAAGATACGCAGCCAGGAACAATAAACAGCATCTAGCTGAGAAAATGGGTGAATTAGCTATACAAAAAGATGAGGAGGCGGCGGCGGACAGATATGACCGAGGTGAAATAGAAAATATCGAACCGGGGAGTCCAAAAGCCGTTGGCATGAATTCTCCACACAACCAAAAATTCTCAATCAAATCCAAGAGAAAATCTGTGCACCCTATTGAGAGCCCATTAGAGAAAGTTATAAAAAAAAAAAAATAAATAGATTTCCATGTGTTTCATAATAAATATTTTCAAA
>OX_Smed_1.0.02098
AATTATTGTCGATTCTAGAATTTGCATATTTGATTATTTTATCTGCTGTAATTATTAAATTTTTTATTTTATTTAATGTCTGACGAATTAAAAAATAGAGGTAATTTAGCCTTGCAAAGTGGTCAAATTCAGGAGGCAATTAAATGCTATAATGAAGCAATAACAATAGATGCAGGTAACCATGTTTTATATAGTAATAGATCCGCGGCTTTTTGTAAAGCTAACCTTTATAAAGAAGCATTACTTGATGCAGAAGAGTGTATTAAATTGAAACCCAATTGGTCTAAAGGATATTCAAGGAAGGCAGCTGCTCTTGAATTTATGAACAGATATGATGAGGCTATCGAAGCATACGAAAAAGTATTATCCTTTGAACCTGACAATGAATCAGTTCTCAGGAATCTGCATGAATTACGTAATAGAGTTATTCAGAGTGGTGACCAGCGCGGAATGTCACTAACTTCTATATTTAATGATCCAAATTTCATTAAAAAGTTGGAAAATCATCCTAAAACTCGAGAATACTTAAAGGACCCTTCGTTTAAAATGAAGATGGAAATGATGAAAAGAGATCCAAAACTTTTAAATATGATGTTGCAAGATCAGCAAATATTAGATGTTATTGCAGTTGGTATGGATGCAGAACCAGATAATTTTGAGATTAAACCACAAAATGAAAATAACGAATGTGACAGCTCAAACAAGAAAGAAAATATGAATTCTAAAATGGAAGTGGACCTTTCAGATTTGGAGAAAGCTGCGTTGATTCAAAAAGAAAAGGGCAATGAAGCTTATAAAACCAAAAACTTTCCAGCTGCTATTGATTTCTATACCAAAGCTATTGAGTTGGATTCAACTAATTGTACTTTTTATACTAATTTAGCAGCTGTTTATTTTGAACAACAAGAATATGAAAAGTGTATTGATCAGTGTAATAAATCTGTTGAGATTGGTAGAGAAAATAGAGCTGATTACAAACTTATAGCAAAGGCTTATTCACGAGCTGGTAATGCATTTCTTAAACTAAATGATTTAATATCAGCGAAAAAATATTTTGAAAAATCCTTATCAGAACACCGAATTCCAGAAATTGTGAAAAAATGCAATGAAGTAGATCGAAAAATTAAAGAACAAGAAAAATTGGCTTACGTTAATCCAGACTTGGCGGAAAAAGAAAAGCAATTAGGTAACTTGGAATTTCAAAAAGGAAAATATCCAGAAGCTATGAAACATTATAGCGAGGCAATTAAAAGAAATCCAGACGATCCAAAGTTATATAGTAATCGAGCAGCATGTTATACTAAATTAATGGAGTTTAGCATGGCTTTAAAAGATTGTGACAAATGTATTCAATTGGATCCAAAGTTTGTTAAAGGATATCTTCGTAAAGCTGCGTGCTTAGTAGCAATGAAAGACTCATCTAAAGCTGCAGATACATACAGAAAAGCTTTAGAAGTAGAGCCAAATTGTGAGGAAGCGCGTGAAGGTTTAAGGCAATCTTACATGACTTCAGAAGATCCAGAGCAGATGCGTAAAAGAGCTATGCAAGATCCTGAAATTCAAGAAATATTAAGTGATCCCGCTATGCAGATAATTCTTGGACAAATGCAAAAAGATCCAGCGGCTTTTAAAGAACATCTTCAAAATCCTCAAGTAGCTGCAAAATTACAAAAATTGATGGAAAAAGGATTTATTGCTATTCGATGATTGGTTGTTGTTAATAAATTCTAAAATATTATTAAAAAAAAAAAAAAAAAATG
>OX_Smed_1.0.02114
CACAACACTCATTCAATAACAAATTTCAACCATGAAATTGATGATCCAAATCGGTTTCTTCATGACATTGGCATTGCTCAATGTCGAATGCGTGAGCAAGTCAAAAAACAGTAGCCCATGAACTTTATAATCATTTTAAATTTACTTTCCATTCATTCAGGTGCTGATTGCTTGACGATGCTGGATAAGATTGACAGAGAATGCGACAGGAAATATTTGGTACTCGACAACCATTGTGATAGCCGTTACGCCCACTTGCACAAGACATGCGACATTAATTATGATAAACTAAGTGGTCGGTGCAAAAATAATATGTCAATGCGTTGCATTCTTAAGTATGGGAAGCTGGATAGGAAATGTTTGGGAGCATATGATAGGGTCGATACCTTTTGTGACAAAAGGTACAATGTCTTGGACACTCATTGCGATGAATTGTACAAGATACAAGAGAAATGTGAGGATAACAGTAAGCCAACATTTTGAATTGATATAATCTTATAATCTCAATTTCTAGGTGAGTGAAAAGTGGTTAAATGGTTTTGATCCGTAATAGTTTGCTTTTTCTCTAGAGTCTAGTTGAATAAACTCTTACTCTTACTGTTACTTTTGCGTTTTATTATTTTTAATTTCTATAATTTA
>OX_Smed_1.0.02123
TTATTTAAACATTCTTAAATTTTATTTAAACACTCCGTTTCGATTTTATAGAATTTACATGTGCAATGAACAATCAAATTAAAAGCACTTTACCACATAAGGAATTATCCCTGTTTAAGAGAATTGTCAAGTGTTACGAGCAGAAACAGTTTAAGAATGGATTGAAATTCTCTAAACAAATTTTATCTAATTCTAAATTTTGTGAGCATGGAGAGACATTGGCTATGAAAGGTCTTATTTTAAGTTGTACTGGTAAACGAGAAGAAGCATATGAATGTGTTAAGCGAGGGATTAAAAATGATATTAATAGCTCGATTTGTTGGCATGTATATGGCTTAGTTCAGAAATCTGATAGAAAATACGACGAAGCTATGAAATGTTATTTAAGAGCATTAAAAATGGACAAGGATAACATTCAAATCCTTCGTGATTTGTCACTGTTACAAATTCAAATGCGAAATTTTGAAGGCTATTTAGAAACTAGAGGACAATTGTTTCAGTTACGACCTAGCCAAAAGGCTTCTTGGCTTGGATATGTTGTTGCTCTTCATTTGCTAGAAAATTATGACGAAGCCATAAGAATTTTAGATGAATTTACCAAAGTCCAACAAAATATTCCGCCATATAATAATGAGCATAGCGAATTATTAATGTATTATGCTATGCTACTAATGGAATCAGGAAAATTTGAAAAAGCATTAGAATTTCTTTCAGAAAATGAAAAATTTATCGTGGACAAGGTGAATTTAAACGAATTCCGGGGTGAATTGAGTTTGAAGTTAGGTTTATTAGAACAAGCTCAAAGCATTTATTTCAGTTTAATTGATCGAAATCCTGAAAATAGCATGTATTACGAGAAATTACTGACATCAATGAACATCGAAAACGACGAAGCTCGATTATTGGAATTATTCGATATGCTTATTGAAAAGTATCCTCGGTCTTTAATGACTCGCTGGATTCCATTAAAAAACCTACACGGGGAAAATTTTATAAGTTATGCAGATGTCTATTTGAAAAAATGTCTCCGGAAAGGAGTTTGGGCTTTATTTGTTCAATTGAAATTTTTGTATAATGACGAAAAGAAAGTGGCAGTTTTGGAAGAGCTTTATGAGCAATACAAAAGAAACATTTATTTGCATCAGAGCTTGGATGGAGAAACTGGAAAAGTTGATCCTCCAACAGTGGAAATATACGTCAACTATTTACTAGCGGAACATTACAGTCATGTCGGCAGAATAGAAGAGGCGTTGACTATTGTTGACAATCAGTTGATGCACACTCCCACTTTGATAGAGTTTTATTCTCTGAAAGGCAAGATCTATTACGAAGGCGGCAACATTTGGTTGGCGAGTAAATGTCTGGACGAGGCCCAATCGATGGACACTGCCGACAGATTTATCAACTGTTTGTGCACGAGGTACATGGTTGAGGCTGGCCGTTACAATGATGCCGAGGAAATGGCTGCTAAATTCACCCGAGAAGGAATGAGGTCAACTGACAATCTCAATCAAATGCAATGCATGTGGTTTCTCAACACCATGGCCAAATCCTGCCAACGACTTCACAAATATGCCGATTCTTTGCAGAAATGCCATGAAGTTAATAAGCATTTTGTGATGATGGTTGATGACCAATTCGATTTCCATTCGTATTGTCTCCGGAAAACCACCTTGCGTTCCTATGTGGAACTGTTGAGAACAGAAGATAAATTACGCGATCATAAATTTTATTTCGAAGCTGCGAAAACAGCAATTGAAGTCTATTTGCACATCAATGATCATCCGGTTGGTCCGGAAGGCGATGACGATAATTTGAACATTGAAAATCTATCGATTTCAGAAGCTAAAAAACTGAAAAGCAAGCTGCGAAAGCAGAAGAGAAAAGCTGAAAATGAAGCGGTTAAAAAACAACAGGAGCAAGAGAAAAGAGACCAAATCCAAAAGTTAAAGACTCAGGACAAAGAAGACTTGGAAATGGTGGAGGAGAAAATCGACGGAGCGAAATTGATTAAGACTGCTGCTCCTCTCGATGAAGCAATCAAATTCCTTCAGCCATTGCTGACATTGTCGCCCCGAAACCTCGAGAGCCAATGTCTCGCATTTAAAATCTACGAAAAGAAAGATAAAATTTTGCTGATGCTCAAAGCAATCAAATGCGGCCTGGAAATTCCCGGCAGCCTTGACAACCCGGATTTCCATGAATGCCTCATCAAGTTCCTGATTCTAATCAAGCAAAGGCTTCCAAGCACCAGTGAAACTGTGAGAACGGTTATTGAGAAGGTGATGGCCAATGCGATGCCGGGCGGATTGGACGCGATGGATAAGTGCGCACAACTCAATCGCGAGTTCTACAGCAGAAACAGCAAATCGATATTACACCAATTTTACGTCTGGCACATCGAGAATCTGATCAAAACCGGAAGTCGCGGTGCGGTCCAGATCACCAATAACTGTGATTATTTCTCTCCTCTGAAGTCATTGGATCCCGCAGTCTCGGCGATGGCTGCATCCAATTGGAAAGACTGCGAGATTATCCTCAACAAACTCAAGGAGGTTTACAGCCTCAATGAGAAAGATGGAGTGTACAATTCGTTACGAGAAAAGTTTGAAGCGAATTTCCCCTGTTGTATATCGTTTATGACGGCGTTACGAAGCAAGGAAAACCAGAATACTCCAATAATTGTGGCGGCATCACATTTCTATCCCAGCGGGGAGGACCAGCACCACGTTGTCAATGGACATGACGTTGCCATCAGTAACAGTAATAGCAGCAACAACAACATTGATGAGGATGGCGACGACGACGAGGAGCAACAACAACAGCAGGACTATAATCAACAGGCCTGCAATCAATAACCTTGTTTGACAATTATTGTGCTAAATCCCTTCTGATGATTGGCTGAAGCTGATAGTTTCAGTATGAGTTGTGTTTTATACGTTAATTCTACTGAAATATAACAGGATGTTATTTTGTGTTCTTTTCATTGATAATCTTTATTTGTTCTGGTGATTTGATTGGATAATGAAGTGGTGACATTTCATTTGATGATTATTTTGTAATTAATGCTTTGTACTTTTGGTTATATATTTTAATGTATGCGTCAATACTACATTATTTTAAAATAATTGTTTAACGGAGGTGCACTATTGATTTGACTGGATGAATGTTATTTTGCTGAAATCAAGAATTTGAAGT
>OX_Smed_1.0.02131
AAATCCAAGGCTGTATAGTAAACTATTCAAATTAAAAATGGAATTTATAAGTTGTAGAAAAGTTCATTCAAATGTTGATGAAGAATTAGATTTATTTAAAAAACATTTCGAAATAAATGGTAATATACATTGTGCCAGAGCACCAGGACGCGTTAACATTATAGGTGAACATATTGATTATTGTGGTTACTGTGTTTTTCCAATGGCAATTGAAAATGATATTTTTATGATTTTTAGTTCCTGTTCTGAAGGTAATCGAATATCACTTCGAAATAGGAATTCTTTTTATGAGGATTTCAATCTTGATCTAGAGGTCGACGAATTAACTATCAACATTAATCATCCTAAATGGTATAATTATTTTCTTTGCGGATATAAAGGAATTATAGAATATGCAACTGAAAACGGAATAAAATATCCAAAAAAATCTATTAATGTTTTGGTAGATGGCAGTATTCCTCCAAATGCCGGATTATCAAGTAGCAGTGCTTTAGTCGTTTGTTCAGCTATGGTCACAATGAAATGCTTGAATCTTGATATTCCTAAAAAAGAATTGGCGTCATTATGTGCCTCATGCGAGAGATATATCGGCACTCAGGGGGGAGGCATGGACCAATGTATATCAATTATGGCGGAATCGGGTTCTGCAATGATTATAGATTTCGGCTCAAGTGAAATCAATAATAAATGTGTTGCGCTGCCAAATGATGCCGTATTTGTCGTAGCGAATTCTCTCCAGCAGATGAACAAGGCAGCGTCTAATCAATTTAATCAAAGAGTTGTTGAATCAAGATTATCGGCTAAAATATTGTTAAAATTAATTAATTCCAAAGCAGAAATTAAAAATTTCCGTCGAATGAAAGATGTGCAACAATTTTTAACGCTTGATTCCAAGACAATTGTGGTAAAAATTAATGAGCTTATTAAAGAGAAATATTCTCGTCAGGATATTTTGGAATTGCTCGAATTGTCTGACGAGGAGTTTTCTAAAGAGGTTTTGTCTCAAAATACAATGCACATGATGGAATTCCACATCAAGAAAAGAGCTTTACATATTGTTAATGAAGCAAGTCGAGTTGAGCAATTTCGAGATATATGTTTAAACGAGTCAGGAGATATTCATCAATCGAGACAACTTGGGGAACTAATGAATCAGAGTCAAAATTCATTGAAAGTTTTGTATGAATGCAGCTCTGACAAATTGGACGAATTAGTGGAAATTTGCAGGAAAGGTGGTGCTTATGGCTCTAGACTGACTGGAGCTGGATGGGGTGGATGTGTAATATCTCTTGTTTCTAAAGATCGAATTGACGAATTTTTAAATTTTGTGTCAGAAAACTTTTACAAGAAATCTCTAAAAGATATTAAAAATGAAATGTTTGTTACTACTCCTTCGGGTGGAGCAGCTTTTCTAGTGTTGAGTTGATAGTTTTATTCAGCGTTTTGATACGGTAAACATTTCTATGAATTTTATTAATGCGATTGATAGTATAATTTTAGTATTTATTAATAAATTTGAATATTTTATTAAAAAAAAAAAAAAAAAAAAAAAAAAAAAAAAAAAAAAAAAAAAAAAAAAAACTAAAAAA
>OX_Smed_1.0.02146
TAATTTTATTTTATTTGACTTTACATGTCTTTTAGTCATTCTCATTTTGATTGTCCTGTTTGTGGTCTAACAGATAAAGAAATTGACTTTTATGGGTTCAGTTATTGTAACCATCCAATTTGTGGAGTTTGTTCTATTAAATTGCAAAAATTTTCTAAGGATGTTGGCAATGACTATGATTATTCAAAATGTGTAATTTGTAAACAAGATATTTCAAAGATTATTCTTGCATCTTCTATTAAACCTTTTGAATCATTCGATCAAACTAATTTATTATGTGATACTCAATATGATTTATTATTTGAATCTACTAAAGCTGAGTCATATTATAAAAATGTTATTAAAATCAAATGCCCAAAATGTAAAATGCCTCACAATTCAATGGACGATATGATATTACATATGAATGATCATAAAATGAGATATTGTGATTTGTGTGTAACGTTTAATAAATGCCTTCATTATGAGCTTGAAATCTACTCTGATAATGATTATCATCAACATCGGTATAAGAAGCATCCGAAATGCAAGTTCTGTGAGACAAGGTTTTATGATGATTCTCATTTGATAAAACACGTGAAGGATAAGCATTTCGTGTGCGATATTTGCCACCGAAACCATGGCTGCGTGGCATACAAAACCCAGATCGAACTGTTGAGGCATTATTCCATGGATCATTTCGTTTGCGAAATCTGTCGAAGCAGTAACAATATCAACGTATTCGAGTCCGAATATAATTTGAAAACTCACAAAGTTTCGGTCCATTCTTCGAGTTTGGTCGGGGAAGGCCTCGTGACGGTTGGATTTGGGGATAACCGAGACAATCAGCGTTACGGAAATAGGAGAAGACAACGTGACGAGGACGCATTTTTTGTCGATTCGTTACCGACGGCCATGGAGATTCCCCAGGTGTTACCGACATTCAATTGTGAACAGGAGTTTCCCCGATTAGGTGCTGATGCGGTCGCTAGCAGTCAGCAGTTGGGTGTCCCGTCACTCACTCTCGACCGCAACGATGCCAGAGCGGCCTTTATCGACCAGACCGAAACAGTGATGAGTGAAAAAGAAACAAACAAGATACAAATGACGACAGCAGCGACATCGCAGGCAAATGTCGGAAGCAGTAGCAATAGGCATGAGAAAATGTCGGATAATATCGCAATAATGGTGAAGCGATCTGCAGGCAGCCTCAATTCCGAGGATTTCCCCTCGCTCTCATCGTCATTGGCAACCGGTGGTAATAAACCAAATATGGCAAACGGCAAATCATTGAAATCGGTGCTGCAGTCATCCAATCGAGTGCCGCAAACGAATCCAGGTGTTGTAGAGGAGGATTTCCCGTCACTGCCGGCCTGTTCGGGTAAATCGCGACCGGGACAAGCGAGTAAGCAATCGGTATGGAAACCCTCGGGTAAATCGGAACCTATAAAGAGGGACGTCGTGCATTCCCGTGATAACGTTGTCAGTGTAACTGCAGTAGAGGAGCGCCCAAAGGTATCCGTGATGAGCAATCAGGAATTCCAGCAGGCAAAGATCCACCCAATTAGAACGCATCAGCCTGTGCCGGACGCAGAACTCGATTTTCCCAGCTTGGCAGGTAACGGGAAGCCTTCATCCAATCTATCAACAGCGAACTGGGCGAGACCGGCGCCCACATCTGCACCGGTAGCCAAGCAACCGTTTGGTAACTTTGCCATTGAAAGCAATTCAGATTTCCCAGGATTGTCTACAACTCGCTGTGGCAACAAGCATAATTCCAAGTCAGGATTTGCCAAGGTTGCCAGTGCTGCTGCATCAATCAAGCAGCCTACGACCGCTTCATCCGTTGCCACGCACGTCAATCACGCCTCCGTTACTAAGGCGCCACTCAAATCAGAGCTGCAAGTCGTGCACGAGCATGTGGCACCAAGGACTCCTATGTCCCTTCGGGGCATAGATTACATTCCGTCGGCACCCGTGAAAGATCCTCTGATTGTTTTGGATTCCAAGCAGTTCTCAATTATGAAGCAGGCCAAGGAGTCGTCGACAGGTGGTGTAGGGTCTAATTTCACCCTGTCGGAGGCCAGTGGTGCTCAAGAGGCAGAGGAGGAGTTTCCAATCATGTCAAACCGATATAACGGTCTTTCTAGCACTGATACGTCTGTAGCCAATGGAAACAAGAAATCTGTTAACACTGGCAAAGTTGTGCCTCGATTCGCGTCGGAATCAGATTTCCCAACTCTGGCGCCAAGTAAGTCAGTGGCTCAGAAAAATAAAAAACCGGTCGTAATCAAAGCAGTAACCGAGAAACCGAAACCCGATAGTAACAAGTCACGGTGTCCACAGCAACCGGTTGTCAGCTTGATGGATGTTGCCATGAGTGTTGGTCAGAAGTCGTATACGGATCTCGTGGATGCCGACCAGCGAAATCAGAATATTTTCACGCTAGTCACAGACAGTCTCAATGTTGACATGGCAACTCAATTCCTGCAGTTAGCCAATCTGTATCGCACGAGGAAGCTATCAGTCCATGATTATCTCGATATATTGCAAGGAGATTCATTTAGTGGCCAGATGGAGTTTATATCACGGATGCTGCCGGAAATGTGTGTGTTACTGCCGGACATCCCGTTGCAGCGTGGCCTAATGAGCAGCATGCCAAAGGCGTGGATTAAGGACCTCCGGCAATGCACTAGGTGCGACCAAGTCCTCCACAAGACAGATCTGGCTCTCCATAACCAGAAGGCTCACTAATTATATAATTTTCCGGCCCGACTTATTCAGATTTTCCTTCATTCATTCGGTTGATTTTTCCTGAGGTTTTGCAATGAAATATATTTTAATCCTTTTNNNNNNANTTATTTTCCTGATTATAATTTCAATTTTTTGGATTTTT
>OX_Smed_1.0.02154
ACATTAGTAACAAAATATTTAAATGGTATTGCAAGTAAAAGATTTCACATGGTCTCAGAGTAAACAATGTGTATTTGTTAATATACCCTTAAAAGGAAAATCTAAAAAAGAGATCGATATTATAACAACTGACTCATATATTAAGGTTAATTTTGTGCCATATATTTTCGAATGCTTTTTATTTGAACCTATTGATGATTTGAATAGTAAAGTCGTTTTTATTGATGGAATGCTAATGTTCAGTTTGAAGAAAATTAGTGAAATTGATTGGCCGTGTTTAAATAACATTTCATGCGATGATAAATTAACAGCCAATAACCAAAGATTATTAGAAATGGAGAAATATGAATCAAAAATAAGTAAAATAGAAAAAGAAAAGACCGAAAAGAAAAACGAAGGAAATAAATATTCACTTAGACAAATGATGCAGTTAGAATCACAAGAAAAAGAACGAATTAAAAACATTAAAGAAACCGAAACGAGAAAAGCAATGGAAGAGCTAGAAGAATGGAAAAAGTCACAAATTAATCCGATATCTGTTGATAGAGTGAAAATTTCCCAACTAAATTCACAAGAAAAAAACGATAAAGAAAAACCGATGCAACTCGAAACGAAAGCAGCAACGGGAAATCCCGTTAACCAATCAAATAAGCATGAAATATTCAACAATGTGAAAAAACAAGAACGGTATATCGAACCAATCAGAAAGCAGTGTAAAATACAAGTGTCATTCACTCCTCGCTTATTTCCTACACCGGAACGTGAAAGTGTCAAACAGCAAGAGGATGAGTGGTTACAAAAGCAATTGAATATCAAACAACAGAATACAATAAAAGTCACAGCTGACATGAAGCCAGAAGAGAATAATCCCGAATGGCTCAAGAACAAAGGAAATAATCTCTTTGCCGCTGGTGATTATGGAGGGGCCTTGGCGGCGTACACTCTTGCCCTTGAGATCAACCAAAACTTACACGAATTTTATTCCAACCGAGCTGCTTGTCATATCAAAATGAGAAATTTTTTCAAAGCAGTTGAAGATGCTTCAAAAGCACTTGAACTCCTAAATCCTCCAGTAGCTCAGAATCTCATGTCGAGAATTAAAGCTCATTTACGAAGAGGGGCTGCATTTTGTAATTTACAAATGTACACAGAGGGTCTTTTGGATTACGAAGCTGCTTTGAAACTCGATCCAGATAATCAGTCAATCATAAAGGACATCGAAAGACTAAAAGCGATTTGAATTAAAGAATTTTTAATTGAGTTTTTGTTTTAAATGATGAATAAAATGATTAGAAAACGAAAAAAAATG
>OX_Smed_1.0.02166
TGTATTTTTTAAATTAAAACATTTTAAAATAATTTATATTTCTTAATTTTAGAATTCATGAATTTTAAATTAGATGGTTTCAACTTCATTGATAAAGCAGCTGAACAATTGTATAATTTGGCGTCTTATCTTCATAAAAATCCTGAAATAGCTCTTAAGGAGCACAAAGCACATGACTATATTTGCTCATTTTTAGAAAAAAATGGATTTAAAACGGAGAGAAATTTTATATTGGAAACCGGTTTTCTAGCGACATATGAGACTGCGCCAAAACCTCATTTCGCTATACTCGTTGAAATGGATGCATTACCAGATATTGGTCATGCTTGTGGACACAACCTAATTGCTGAATGCAGTGTTGCTGCCGGTCTCGGATTAATGGAAATCATGAAAATGCATAACTTAAAAGGAAAACTTTCTTTACTTGGCACTCCAGCAGAAGAAACCTGTGGTGGGAAAATAACATATGTCAGAGAAGGATTCTTTAAAGATGTCGATGTGGCGATAATGTCGCATCCTTCTATGGAAAATGTTGTCCACAAGTCCCATTTAGCCGTGTCACAATATAAAATATCGTTTATCGGTAAAGAAGCCCATGCTGCCGCATCTCCATGGATGGGGAAAAACGCTCTAGATGCTGCGGTAATTGCTTATCAATCTGTATCATGTTTAAGACAGCAAATAAATCCAACTTGTCGAATAAATGGAATATTTATTCATGGAGGGGTTGCTACTAATATTATTCCTAATTATATTGAGATGGAATATGAAATTCGAGCGACCACAAGTCACGAGCTAAACAATATTGTACCCAAAGTTTTAGCTTGCTTCGAAGGAGCTGGTCTAGCTACTGGTTGTCAGGTTCAAATATCAAATAAAAATCCAACTTTCGAAAATCTGATAAGCAATAAATTTCTAATTAAAATATTTGAAGAAAACGCTAAGATCTTAGAAATACCTTTGGATAAAGACAACGGGCTATCTGACGGGTCGTCAGATATTGGTAATGTTAGTCACGTTTGTCCAAGCCTTCAACCTCTTTTTTATATTGGAACAAATTACGATACTCATACTAAAGACTATGCTATTGAAACTGGTAAAAGAGAGGCTCAAAAATATGTTTTAACACAAGCAAAGTGTATCGTTGGGACCTTGACAGACATTCTATGTGATTCCTCGGGACATTACGTGGCTGAAATAAAAAGGCAATTTAAGAAAGACTTAGTATTATATAGTTAAAAACGATTTCTGGAATTCTTGCAAAATCTTTAGTAATATTTTAGATATACTTCTGCCTACTAGTCGACTTTTTGTAGTTGATTTTTAATACATTTTAATTTGTTC
>OX_Smed_1.0.02173
TGCAATTATTTTGTCTAATGTTTAAATTTAGTCGACTATTTAATTCTGTTAAATTTGGAAGGAGATTCTGCTCAAGCAATCCTAAACAGGATAGCAAATATTCCAAAATGGCTCTAAAAACCAGTATTTTTGCTGGCTCTATATTTATTGCTGGATACTTCTATAAAAAATATAGAATAGATGAATTTGAGAAATTAATTGTTCAAAATAAACTAAATGAAGGAGTGGGAACACCTTTGATTGGTGGTGATTTTCATCTTGTTGATCACAACGGCACTTCAGTATCTTTACTCGATTTCAGAAGCAAATGGCTGTTGATTTATTTCGGATTTTGTAATTGCCCTGATGTTTGCCCAGATCAAATTGAAAAAGTAGTAATGGTTGTTGACAGATTGGCCCATAAGAAGATCAACGTTGTCCCATTATTCGTCAGTGTTGATCCTGAAAGGGATACTCCGGAAATTATGAAGGATTATTTAAAAGAATTCTCCAACAAAATCCTTGGATTGACAGGAAGTGTAGAAGATATCCATGCTGTCTCTAAGACATATCGTATTTATTATAGCAAAGGTCCAGTTGATAAATTCGGGGATTATATTGTGGACCATGCAATAATTATGTATCTGATTGGGCCAGAAGGTGAGTTTGTTGAATATTACGGCCAAAATAGGTCTGTGCCGGAGATTGCGCGAAGTATTCAAGGTCACATGCTAAAGAAGCAAGCTGCTTAAATTATTTTTTCTATTCAATAAAATTTTTGTCTTCAAAAAAAAAAAAAAAAAATGCGA
>OX_Smed_1.0.02176
GAACACAAATCTAAAAACATGATATTTTTTATCGCATTTTTAGCAATTTTCATTCCAGCTCTAAGTTGTGATAATCTGTACGTAGACATAACAGAGGATATGCGAGTGGCCAAGGAAAACTTTGACGCATTCATTCGTCTAAGTGATAAACCAAAAGAAAGTGAAAGTCAAATCATAACGTTCTTGGAATCCTTGGTAAAGATTACAGCAAATCTGGAGTCGGCAGGATACCGAAATGTTGCCGACGTTCTGAATAACAAATTGGATGACGCAAAAACAGCAGCGATTGCTTCGGTGAAATTTGCTCAATTAATCGGAGATCTTGATAGTGTTGAACCTCTTTTTAAAAATTTCGATGCTTACACTGAAGTTATAAACCTTTTCACAAAAAACGAACATGCAGTCAATCAGATGTACTACAATCCTTTTATGGCTGCATTTCATGTCAATGACCTCGAAGCATGGACAAAGTTCAGAGAGAATTACCTGCAATCTAAACTTGATGAAACGGTTGCTTCTATTACTAAAAGTCAGACAGTAATTCTCAAATTGTTATCCGAAAAAGATTGCAACAAAGTTGATGTGGGCAAATATTGTGCTTTCACTTTTGGTGAATTCTTCAAAGTTCTTGCAATGAGAGGGGCTGCCAGAGCAGTGAAGGGGGACAGTAAAATCGACAATGTAAATATTGACTACAATTCGGTTTTATCTTCTTGCCTTTCAACTTTGAAAAGTTGTTGAAATGATATTTAATTTGTACTAATAAATTGCTCGTATCTTGTTAAAAAAAAAAAAAAAAAATGCGA
>OX_Smed_1.0.02177
AATTTATTTATCCAATATTGTCATTACTAAATTTAAAATTTTTTTGATGTTTATATGATTCAATATGACTATTTAAAAGTCTTTATTTATACATTTATTAACAATATTTGACGTATAATTTTAGATGAAAAGTGTTTGCACATTTGCTACTTCTGTTTTAAATCAATGGGCTTTAGATTTTGATGGTAATTCCAAAAACATAATTGAAAGTATTCAATTAGCAAAGTTACGAAATGCAAAATATCGTGCTGGTCCAGAATTAGAAGTAACTGGATATGGATGTGGTGATCATTTCTATGAATCTGACACGTTGTTACATTCATGGGAAGTTATGAAAACAATTTTGGAAAATGAAGATTGTCACGATATTATTTGTGATATTGGAATGCCAATTGGTCACAGAGGTGCAATTTACAATTGTCGCATAATTTTATTGAATGGAAAAATTATTTTAATTCGACCGAAACAAGTTCTAGCGAATAAAGAAGTGTTTCGCGAGAGCCGTTGGTTTACTCCTTGGCAACAAAAATTCGTTATGGACAACTATTTATTACCGGATTTTATTCAAGAAATCACTGGACAGAAACAAGTTCCATTCGGAGATGCGTTGTTGTGTTTAAATGACACATGTATTGCAATTGAAACTTGTGAAGAGTTGTGGGCACAAAACGCTCCGAATATTGATTATTATCTAAATGGGGCGGAAATTATTTTCAATGGAAATGGCAGTAACCATATTTTAAGGAAATTGGATAGGAGATTGAATTTAATCCAATCAGCATGCAAAAAAATCGGCGGGGTTTATGTGTACACAAATTTACGCGGATGCGACGGAGAACGAATTTATTATGACGGAGGAGCACTGATTGCTGTAAATGGGGAAATTGTCGGTCAGAGTGAACAATTTAGCTTGCAAGACGTTGAAGTGTTAGTGGGAAACATTGATTTGGACGAAGTTCGCACTTATAGGAATTGCAGTTCAAACTACAGTGTGAACATTCACGGATGCGATCTGATTCATCGAATTCCTATCGATTTCTCGTTGACAACTCAGTTTTCTTACAACAATTCGAAATTGAAAATTTCCCGTCCAATAATTCCGACAATAATTCCCCCGGAAAAAGAGATCAGTTTAGCGCCTGCGTTGTGGTTGTGGGATAATTTGCGCCGATCGAAACTCAATGGATTCTTTCTTCCATTGAGCGGTGGATTGGACAGTTCCAGCGTTGCCTGCATCGTCTACTCAATGTGCATCGAAATCGTCAAATCGATCAAGCTCGGCAACAGAAAAACTCTCGCTGATATTCGACAAGTTGTCGGTGATCTGAACTACATGCCGACCAATGAGAAAGAGTTGTGCTCGAAAATCCTCGTCACCTGTTACATGAGCTCGGAAAACAGTTCTAAAGAAACGAAAACCCGAGCGAAATGTTTGGCGGCCGATATAAACTCCAATCACATCGATGTTGCAATCGATCAGATCGTGTCGGCATTCATTGCTGTCGTGTTGTGTTGTTTCGGTAGGAAGCTGAATTACAAAGCACACGGCGGCTCGAATGCCGAGAATTTGGCCCTTCAAAATGTACAGGCGAGGATCCGAATGGTGCTGGCGTATTTATTGAGCCAATTGTATTTGTGGTCGAAAAATCGATCAGGCGGCCTCCTGGTGCTGGCTTCGGGTAATCTTGACGAATGTTTGAGGGGTTACTTGACCAAGTATGACTGCAGCAGTGCTGATTTGAATCCGATTGGCTCGATTTGTAAGACGGATTTAAAACTATTCATCTCATATTCGATCAATGAATTTGAATTGGCGAGCTTGGTAGGGATTCTAGAGGCGCCTCCGACAGCCGAATTGGAGCCTTTGAAGGATGGCAAAGTGTGCCAAATCGACGAGGTCGACATGGGAATGACATATTCGGAATTGTCTGAGTATGGAAAGTTGCGAAAGGTGAAATGTTGCGGGCCTTTTGGAATGTTTATAAAGCTGCTGGAAATTTGGAAAGATAAACAACTAACTCCCAGTGAAATCGCTGAGAAAGTCAAACACTTTTTCATATGCTATTCTAGAAACCGTCACAAAATGACCGTTATAACCCCATCATATCATGTTGAGTCGTATAATTGTGATGACAACCGATTTGATTTGAGGCCTTATCTGTATAACGTGGATTGGAGCTGGCAATTTGGTTGCATAGATAAATTGGTTTTTACTCTAGAAAAAACTTGTTTTTAGATTTTGAACTTTATATTTTTGTTATTTATAATTTTTAAGGTTTTATAGTCAACATAGAGTATCAGTAATTTAGAATTCCAGGTCGTTTGTTACACTTATGTTGTCTTGTTAATAAAGGTTTTTGAAATTTGATGCGAAGAATTGTTAATGCCAAATGCAAAGACGAGTACTAGAGACTTCGATATGATGAATGGGTATTTTTAATATCTAAATGTTATTGTATGAAAGTGAAAGTGATTTCAATGAAGGATACTAAAATAAACCATCAGTTGATTCAGAATTGTTATTATAATAAAATTTATAATGTGTCGCTAGCTTTATAGTATAAAAATAATAAGAGGGCATTAGCTAATGCTGATAAACGCAAATAAATGGAGGTCAATAACAGTTACGTATATGGGCATTATAGAGAGTGGTACAAATGAAAGGCTATTGATTATTGATCCAGGTGAAAGTTAGTTTATTATACCATGCAGATTTTTTCGGAGAATGAAGAATTCATGTTTCAATGAAGATTATTATAACTCCAAGGATTATTTTTTCGTAGCCATTTATTCTTACATCAATGTGTATTTATGGAGCCTTAATCACTCAGTGAATTAAACAACAAGAACTAAATATATCGAAAAAAAGTGTTACTGACTGGTGATGATTTCATGACCTTCGTTATTGTCAAATCCATGGTGATTATCGCATGTAAACAAATTTTTGTAAATTTCATTTCGTTATTTGAAAATCTAGTTTACATTGAAAAAAAGGAAAAAAAAAAAAAAAAAGGGCGGCC
>OX_Smed_1.0.02183
AATGAAATAACAAAATATTTTTTTGTAAATTATTTAAATTACTCAACAACTGTTACAGCACACAGGACTAGAAAATGTTGGACATATGCAACCTAAAACAATGTGAAATAAATAAATATTCAAAACAGATCATTCTTCCTGATCTAGGAATAAACGGTCAAGTATTGCTGAAGAATTGCCGCATTTTAATAGTAGGATGTGGTGGATTAGGGTGCTCCTCCGGTGTATATTTGGCAGGATCCGGCGTTGGATTGATCGGACTAGTAGATCATGGTTTACTTGAAGAAAACAGCATTTACCCCCTAATATGCCACACTGGATCAAACATCAAGAAAAACAAATCCGACTCACTTGCGGAAGCACTAAAAATGTTAAATTCGATGGTAAATATTACAAGCCATCCTGTCAAACTCACCTGTCACAACGCTATGGATGTTATTAAAAACTATGATGTCGTGCTAGATTGCACGAATAGCGAAGCGTCGAGATACGTTTTAAATGACTGTTGCGTTATTCTTAAAAAGCCATTGGTAAGTGCCGACGCACTAGCATTCGAAGGCCATCTGACAATTTATAATCTCAAAAATAGTCCATGTTATCGCTGTCTGTTTCCGATTCCATCCGAAACCAACTCACTAAAATCTAGCAGCGACGTAGGCGTTCTAGGCGGGGTGACGGGAGTGCTTGGAATATTGCAGGCGAACGAGACGATGAAAATAATTACTCAAATTGGAAAAACATATTCTGGAAAGATGCTCTCATACGATGCAAAAAGTGGAGATTTTAAAACGGTCCCCCTAATCCAGAAACGTGCAGACTGTGTGATTTGTAGTGACAATTCAAACCTAACAGAACCAATTGATAACATGAAGTTTTTTAATGCGGATCCGATAAATGGATTTAGTGGTAACATGTCAATTTTGGATCCCTCTGATCGAATTTCTGTAGCGGAATATAATTTGATTCTTCAAGCAAGTCAACCTCACGTCCTGATCGACGTTCGACCAAAAATTCAAATTGACGCTTGTAAATTCTCGAACGCCATTGAGATTCAAATGAGCCAATTGAATTGCAAGAAATCACTGGATAAAGTTTTTTCAGCGATTCGTAAAGCAAAAGCCGGCCGGATATCCGATGAAAGATTGGATGTATTTGTGATCTGCCGAAGAGGTAACAATTCCCAAATTGCCGTAGAGAAATTGAAATCCCTATTAGAGAACGAGCAGGTGTCAATCAAAGATATTGTTGGAGGAATGAGAGGATGGGCTGAAACTTTTGATTCTGACTTACCAGTTTTTTAAAAACCTTTTATTAATCTGTGAACTCCATTTCCATTGCTTTTTTAATAATTGCTTTTTTATGAACTCAAAATAGTGCTTTTTATTAATTTTTACTTT
>OX_Smed_1.0.02186
TATCTTTAAGCATTCATTTTCAAAACCTTTTTCTATATCTATTTAAAAATGATAAGTTGTAATATATGTGGAACAACCTCACCAGGATTAGTAAGTCATTGTGGTCACAGTTGTTGCAAAGAATGTTTCCGACAAAATTTCACTCTCTATCCTAATTATCCTCAAGAATGCTCCAGTTGTTTAAAAATTTTAACCGATGAATTTGTTTTAAAAAATTTATCTGATAAAGAAGCTAGCAGATATTTGAAAAGCAAAAGCATTTTGAATCGGATGATGGATAAATCGGTGACTAGATGCTTGGACAGCAATTGTGATGGTGAAACTGGAAATATTTCACAGGGTTCTAGATATTGTTGTTCGAAATGTCAGCAAATCAATTGTTTGAGTTGCAAGGCGATCCATAACGACAAGGAAACCTGTTCACAATGGGAAGAAAATAACCAAGAATTAATTAATGACAGAAAGAAAAGAGAAGCCGATGTTAATGCAAAGATCAAATCACAGCAAGGAATGCATTGTGTCAATTGTGGACTGTTTTGTCAGAGAGATGGAGGCTGTTTTGGAATAAAATGTCCACAGTGCAAAACATATTTATGCATTATCACCCAAAAAGCGAGATACGGACCGCAAGGTAGGGACGATACATCCGGTGGTTGCATGTGCAATTCTCCAAACCGATGTCATCCTGATTGTAGAAGCTGTACAATTTAACGGCTACAGTTGCAATGACATTTTTATAAATTAATTAATAATTACGGTCTCAGCCCGCGGTCGGTTGAGGGTTTGTGTTATTTTTACAACTTAATATAATTTGCTTCACTTTATATCTTTTTTGGGTTTTAAATGAAATAAATAATACTAGTCA
>OX_Smed_1.0.02190
AATTTTCATCACTTTTTTAAATTACTTTTTAGTGGTTATTTGTCGAATCACTTATTTTAACCAAACTTTATAGCTTATATTTTATTTATAAAATTTAATTACCAGACTTAGTAATGCCCTTTTTTGGTGTTGGAGATGTTAGAGTAGCTGATGATTCAGACATGAAATATTTTATGTCAATTTGTGATAATCATGAAGGATGGACTTTAGAAGTTAATAAACCCGATCTTCAAATATGGTGTAAGCCAGCACCAGAATCAGATTTTAAAATTGTTAAATTAAAAGCTAATTTGAAAGATGTTGCTGCTAATGTAATGTACGATGTTTTACATGATCCAGATTATAGAAGAATATGGGACAGAGGAATGATTAAAAGCAAAGACATTTGCATGATAAATCCAAATAACGATATTGGATATTATGCTTTAAAATCACCCCCTCCATTTAAAAATCGCGATTTTGTTACTCAAAGATCTTGGCTGCAAACATCAACTGAATATGTTATTTTCAACCATTCAGTTTTTCACAAGGAAATGCCTCCGCAGAAAAGTTTTATTCGTGCCATTTCTCATTTGACCGGTTACTTGATCAAACCATTGCCAGACAATGGCTGTGTGTTAACGTATGTTGCTCAATGTGATCCACGAGGCAAACTGCCCGCATGGGCAGTAAATAAAGCAACGCAATATGTTGCCCCAAAGGTTATAACGAGATTGTTGAAAGCAGCAGTGAAATATCCGGCATGGAAAAAGAAGCACAATCCCGATTTGAAACCTTGGCTATATCCAGAACAATTAAAAATTCCACGAATTAATTTCGATCACATAATTGCTACTCCAGACTTCCAGGACAACACTTTGGATGAGAGTGGGGTTACAGAAACTGTTGGCTCGTTCGATGCTGTCAGCAATGAAGATCTCAATGGTGATTCGCCTTTGCCTCCTAGGAAAACAGTCTCACCTACAGAATAGAGAGATTAGCTATTCCTGACATTTCAATGTTATGCAGTTGATTTGGATAAATGGCAAATAGTGTTATCCTCTGTGCAATATTGATGAGTTATTGTATCTTTGGTTTATTGAAAAATATCAATATTTTACTTTTAAAAAAAAAAAAAAAAAAAATGCGA
>OX_Smed_1.0.02192
CAAATCAACAGTCGACATTAAATCAGCCATGAAATTTCTTATATTAGCATTGTTTGCTATTTTGATGATCGCTGTAGAAATAGAGTCAGTGGGTAATGTGACCAATGAAAATTCGGATCAGAAACCAACCAATGACAAGATTGTAAAGCCGCAAGAAAAATCCAATGAAATTCATTCAACACCGAAACAAAATCAAATTAATATCGAGAAGAAAACTTCTTCTAATCAAGGAAAGTCCAATTAAGATAAAAATACTCTAAAAATTTAAGAATAAATAAATTTTAATTAATCTTTTATTGTAA
>OX_Smed_1.0.02195
ATTATCAATTTTTTAATCTTTTTTTAGATGCCAGAAGATATGGGAAGTGTAATTTCTGACGTGGAGTCGACTGCAAGCATGTTTATAGGTAACCAAATGGAAGAAAGACTTGCGGCTGCGCTTGTAAATAAGGTAAATAGTTTTTGTAATCTTCTGAATAGACATATTCTTTCAGATAGTTCAAGATCACAGTTTGAATGAGCTACAAAATTTTGATATGAAAAGTCTCACTCAAGTAATATTTATGACATTTTAAGTCCAAAAATAATGTATTCAACAGGACGATCAGTCATCCGGCATATCACAAGTTTATAGGGCTAGACCGTATCACACTATGCAAAATGGAACGGTATCAGGTAGGTCAAGCGCGGCGGCTTCATCAATGATAGATTCAGAACAACTGATTGAAATGAGCAAATACAATTCACTTCAGTATGCTAATCCTAGCAGGAGTCACCGCTTACGAGACTCTGTTTCAACCACCGATGATGTAAATGACACAGATGACATCATTTTGAACGTAGATCAAATTCAGAACATGCTACGTTATTCAAATACAGATAGACAAAACGTAAAACAAATCATTGAAAGAATGGTTCATGTACCCTACGGAGAGCCGATTAAACTGCAATTCCAGCTAGACAACGTGTCAAACATCGAAGTTACATGGACAAAAACTTTCATGGGTAGAACTTTATCATTGAACAACTCAGACGCCATAGAAATCAGTGAACATATGAACAACAACAATGTGATTTACACATTGAAAATATGGCAGAGCACCGACAGTGACAGTGGACTCTACACTGTGATGATATTAAACCAACCTCTTATCGAATTTACTGTGAATTTAGTGGATAATCCCAACACATTTAAAAAGCCAACATTTCGACTGAAAATGTTAAATTGCAATTGCAGAACTGGCCAAATTGGTGAATTTAGTGTCGAAGCTATTGGTTATCCGGAACCCAGAGTCACATTTTACCACAACAACAAGCTAATTTTGTTTCCAAGTGAAAAATATCGTCTAGAATACAAAGATCACATAAGCCGTTATTGTTTGAGAATAATGAATGTCACTGAAACTGACCATGGTACCTACAAGTGTATGGCCAGCAATTCAGGTGGAACTTGTGAGTGCACTGCTCAATTACAGGTCACAAATATCAAATTCAGATTTGATAAAAAAATTCCAAGATCGACCTCAGCGTCAAATTCTTCCGTTGAAGATGAAATTTTCACTTACCCTCAAACACCAAAACATATTACCAAGAAAGATCTGTCAAATAATGGGTTTGAAGCTCCGGATGGAACGCTAAATGAAACTTCACAGGATTCGTTGAAATCACCGAAACCGTTGAAGTCATCCGGTTCTTTTAAAGTCCAACAGTCACCAAATACCTTTATTGGCAGAGAGGTTCCAGATGAATTTAAGATCAAAGACCAACAAAAAACCAGCCGTTTACCAAGAGCTGTCCATTCGTATAGTTCAGAGAACTTGGACACATCCGACAGTAACTTCTTAGCTCGAAATCAATCTTCGAGGAATCCAGCTAATTCCTTGAATAACTCCAACACAAATATCTCAAAATTGAAGCAATTATTTGAACACGGAGATTCAGGATATTTTCCTAGAAACTCAAGTATCACAGGACGTACACAAGGCAGAGGCCAAAGAAGAGCTCAAAGTCCTTTTACTAGAGAAGTTAGAGTTTCAAGCTACGACCAATCGAACTGATAATTATATAATCTATTATGGAATTTTTAAAAGATGTTCACAATATTTGATTATATTTATATTATTTGTTTCCATCTCGCTTTTCATATTGTACATTTGCTACTGTTTTGCTATTTATCCAGGATATTTTTCCACATGACTCTTTTGTTCTTTTCGTAATTATTTCCATTAAAATGAAGTTTTTATCTATATGAATGTTTTAATGAAATAAAACGGAAATAAATCTCAATTTGAACTATTTTATGAGAATAGATTTGTAGCAATTTCATACGCCCTTGGGAGCCCGCATAAATTTGCTAGGGGGTTACATAATTTTATTTGCTGTCAATTATTGAGATTTGCTGTTATTTCAACTATTTAGTTTTATATAAATAAATCTGAACCCCGATTAAAACAATTTAAATTATT
>OX_Smed_1.0.02198
CAAAATAATAAAATATATTTGTAAATAAAAATCATAACAAAATATCTCGAGGGGCTCTCGTGAAAACCATTACAAACACGGACGTTTATTTAGATAAATCATTTCCTAGTCAAACTATTCTCCAAAGTCGCCAAATATTTCTCGAGCTCGCTTATATCTTGTGATAACTGAATGATTTCTAGATCTTTGTCTTGAAGGACTTTCTTCCAAATTTCTGATTTCTCATTGACCATGATTTGGAGATTTTTAAAATTCCATTCCAAACGATTTTTCTCAGCAATAACGGCGTCGATTTCAAGTCGCTTTTTTTCTCGACATCTTTTCGCTGAGAAATTGTTTTTAGCTCGACGCTTTCTGTAATTTTCATCGTGAACTACTATTTTGTGACTTCCGTTTTGTGATGAGTTGAGGTCACTGCTGTATTTCGATGTATCGTTATCATTCAGTGACTCACTGGTATCTATCGTTGTAGTTCGTTTAGGAGGTTTCGGAGGTTTCTCGTAGTGATACTTGATGGTTTCTGGATTGTTAATGAACTGAGGAGGAATATTTACTTGCTGCGGCATAAAGGCATATCTTGGGTCATTTTGATAACTTTGAGGAAAAAGAATATTATAATTATATTCTTCTGGATTGAAAGGGTGAGATTGAGTGGGATAATAGTTCGAAAATTGAGAATACTCAAGTTTTACGGGATTTGTGTTATTGATATTATTGGATTCGCTTCCTTCAGTTTCTTGAAGGGATGATTTATTTCCTGATGACATTCCTGAATTATATCCTTTCATTATTATTGAAACAAATTTATTTTTAAAGAAAATATAATTATTATAATCAACACATGTTTTACCTCAGATTTTATAAAGAAAATATTTAAACAAAATTATTTAACCAAAAAAATTAAAAATTACCTAATTTATTGAATCACTTTTAATTTTAAAAAATGAATTAAAATTTATTATTATCAGTACATTTTCAGACTTGGATTTTTAAGTTTTATTAAAAGTAAAGCAATTTAAATATTTAAAAAATAAAAAAGTATTTTCAAATAATAAATTAAAATTCAACTGGTTTTTATTTTATTAATTAAATTCATAAAAGTATTGAAATAAATAAATGTCATAA
>OX_Smed_1.0.02204
AAAATATAAATATATATAAATAAGGAAAATTCTATTTTCAAATACTGAAAAATGAATTTATTTTATTTGCTTGTTTTTTTCATGATGAAAAACGTTTATTGTCGATTTGGAGTTTCTGAGCAAAGTTGGCTCAACTTCTTGGATAAGCCTTTTAATAACAAAGTTGAAAAAAGAATTCTCATTCCGTTCGCTTCTACGACATGTGGAGGAAGAAGTCGACAATTTGATTGCTTAACGGACTGGCAATGTCGAAATTTGTTTAAAAAAGGCCGATACATCTGTGTCCTTAACGAATGCGGAACGAATTGCCAATCAACTCGGGGATATCATAACTGATTTCGTGTTTATCTTATATCTGACATTTTCATAGTTAACAATAAATAAATTTTACTTTTAAA
>OX_Smed_1.0.02209
AATATTTACTCAATTTGACCTTGACATCAAGTTTTCGCGGCAACTTAAATTTTTCCAAGTTTTTCAACAGATATTTGTAAATTGTAGTGAATATTCCTTATATTATATCGATAAATTTTATTTAGATTTTCCAATGAGTTCTAAACATGACAATTTATGGGATTTATTAGTGAAATATAATTTTGAAGTTACGGGTAAAAACTACCGCGATTTAATTTGTGTCATATGTAAAAGATTGTTGATTAATGCCCATCAAAGCTGTTGTGGCTGTCGATATTGTTATAAATGTATTGAAAAATATTTGGAAGACAAGAAAAAGTTATGTCCAGGCAAAGGAGAGGGTTGCAATGAACAATTAATAAGTCTATTTGACATTCAAGTTGATCATGTAGCTAATGTTAAAATATCAAAAGCAACTGTTAAATGTCCAGATACAATTTGCCAATTCAAAGATGAGTTAAGAAAAATGGAAAGTCACATTAAGTCTCATCAAATCAAATGTCCTTATTTTGAAATAGGATGTAGCAAAGTCGATATAAATAATGCTGACATCAACAACCACCTGAATATTGAGCACGGAAATCATGCAAATTTGTTGATTGATTCTATTCAGAACATGAGAAATGATATTGCAACTTTACGAGAGGAATCGCTGAAAAAAGATGAAGTGCTCAGTTTGACTCAGAAATTATTGGAAGACATGAAAATTGCGCATAATAAAAATGAGGAAGTTATTGAAACATTGAAAAGAGAAATTAATGGAAATCAAATTGTTGCTAAGAATTTAAAATCTGAAGTTGCAAATTTGAATAATGAATTGAAAAATTTCAAGAAAACTTATAAAAAAGAGAATCAGATAAAATCAATGAATGAATCACAGAAATCAATGAACGGAAATAAAGGTAGTCCAAAGACAAAGGTCACGATCAATAGCCCAAAACCCATTCTAGAACTTACCAATGTCAAAAACGGCGTCAAATATTCTCCGTTTATTTGGAAAATTGAAAATTTTTCCGATAAAAAAAATACCGCTAAAAATGTCTGCGATTCGTTTATTTTAAGCGATACATTTTATTCCCACGTGAATGGATATAAAATTTGTTTGACGATATTTCCCGACGGTTCAAATGTCTCTCAGAATGATTGGCTGAGTGTTGGATTCCATTTGATGAAAAGTGAGCATGACAAGGACTTGTTCTGGCCAATGGCGATGAATATAACGATTGGATTGGTTAATCAGAAAACCAATCAAATTCACGCTAGCGAGACATATAATGTCAATTCCGTTACTGACATTAACAGAGATAGATTTTTCCGTCCAGTGTTCGGTATGAATGGAGCAGTTGTCGCGCATAAATTTGTTAAATTCACTGCCATAACTTCCAACGCAAATCTCTGCAAGAATGACAGCATTGTTATCAAATGCGTTGTGAAAAATATTGAAGCCACTAATAATCCCCCCCACTAATTTCGGATTTGGTATCATTCATCCTTATTGATATTTAGCAAATTGAAATTTATTAGTTTCATAAGGTTTTATTGTGAATGGAAATGTTTTATGTTAATTGGGTTATTTTGGTGGGTGGAAAATAGCCCCATATACCAGTATGAGTTATCGCTCATATACCACCCAAAATAGCACCATTGTTTCGATTTCGCGAAATGAGTTTCCGTGCACCTGGTTAATATGTTATCGTGCATATATTGATTTTAAGATGAAATTCTGACTAATCAGAGGTATTTCTTGGTTATTACTAATATTCTTGCGACCCATCGTTTTTTTGAAAAAAAAATTTCGATTTTAGGACAATTTGGAATATATGGAA
>OX_Smed_1.0.02219
AAAACATATAAATATTATAATTAAAATATTATATGAGAATCAAAAACAGAACGGCGAGTATAATATAGTTTGATATGCAATCACAAAAGATATTAGATGGAAAAATAGCGCACAAAATACAGTGATATTAAATGAGCAAATAATCTCTGTCAATGAATGCAACGGTACCATATAGTCCAAGAATCAAGTTCAAAGATATGACGACATGTCGAATGAGGTCTCTCGATTCGGTTTAGTCGGATATTTGATTTGCAATATCACCAACACGATTCCAATAACAATTTCAATGCATCCGGTAATCAGGTAGAGGATTCCGATGGCTGAATTCTTGCCACCAATCCAACTTAAATTGGTAACAATGAAAAATTTCTGTCCATCAAAGGATTTCACGGGGTAAGCATAATTAATATTGAGAGTGTAATTGCCAGCAGGTAACCCGTTACTGAAACTTCCATTATTGGTCAAAATTCGGTAGAGTTTCCGAAATTTTGGAAGAGCAGCCGGTCTCATCCAAACCATTAATTCTTCATAGCCAACATAGGCATTTGAAGAACGCTGATAAACGGGAGTTCGCCAATTAGGAGGCGGCACTGTGTCACTCCAGCTTGATGGTGTCCCATATCGATTTTTATCAGAGTACAATGAAATATTAATTGAGCTCCATGGAACTTGGTCATTGTCTTTCAATAACAGGAATGAATCATTAAACATGGCGTTAGCCATTTGGCCACAAGGAGCATAGGTTTTACCATCGTTATTCTTATAAACCGGTGCACAATTATCTGCATTCGGACTTAGTCCCATCAACTGGTTCATGTCATACGATTTAATAAGTTGCCGGTGGTTCTGATAGAAATTGCTCATTCCATAATAAAAGTAAACCGGAGCTTGAATGTCCGAACTGATTTGTAAAGATTTTGTACAAGTGCAATTTCCGCTGTAAATATTCGTTTGGTCGGAGCAGGTGGCATTAGTGACAGAATTTGTGCATTCGGTGTAATCAACCGCATACTCCTGCACCTTGCTGTCCGGTATGAAGATAGCTATTCCGATAGCCAATACAATTACTCCAGTTACGAAGAAAAATATTGACGCATCCTTAAACGTTAAAATCGGTTTCCAAGCTTTGAGTTTCTGTTGAAATAGTGGATGATCTTTAGGCCGATTTGTTTGCGTTTCAGTCATTTGACCTATTCAATTTTTCTCAATAATCAATAAACAAAAAATAAGATAATCAATAATATAATAAATCAATAAATTATAAAAATCATTTAAAAATATTTTAAATTAAATTATTTTTCAACTTAATTTGAATTTATATTGCTTATGAGGTAACTACAGAGAAATATTT
>OX_Smed_1.0.02226
GTTTTAGGAATATTTAAGTGTTGAATTTATAAAACTATAAATTTAGTATTAGTAAAATTGTATAATCGTTTCAAATGGGAAACATTCTTAAGTTATTAAGCAGGAATATAGAAGAAACAAAGGACGATTCTAATGTCTTCATAGATTTTGAAAATTGTCAACCAACGGAAGTTGAAAAACCAATTTATGATCATATTGCGTCTAAGTTAGAAAGATCTAAAGATATTTTACAACGATTGGAAAATTATAAAGGTGCTGCCATTGTTATTAAAGAAGCTATAAGTAATTATACTAACAATGATTTACAAAAAAAAGCTTGGAATGAGGTTGTTCCACTTATGAAAGAATTAAAAATATGTTATGAATTCGCTATAGAATTAGCTGAAACGGTTCCAAGAGTAATGGCAGTCCTGTGTTCATATGAACAGTCGATCAATGAGCATCTGGAATCGAAACAAGCTACTTTCAAACAATTTGCTGATATATTGGATTTTATTTTAAATTTTGACAGTTTAAAAATGATGAGCCCATCGATTCAAAATGATTTAAGTTATTATCGACGATGTTGTTCTAGGCGAAGAAATTACGGACAAGATGTCACAGTAGTCAAAGAAGAAGCAGTGACAGATGAATTATGTGGAAATATGTCTTTGTTTTATGCCGAGTCAACTCCAATGTTAAAGCTGATAACTCGTTCTATTTCTCGATGGCGAGCTGAGGATGTTAGTGTCCCAATAGAAACAACAACTGAATGCTTGGCAACTATGGCTAAAATCTGTCGTGGAATCGTTGCTAATCCGGAGTTGCACCATAGACTTATAACACCTCCAGATACGGTTATGTTGTGTTTGCGAGTTATGACTGCAGTCATTATTATTTACGATTTATTGGATCCTAATGGAGTTTTTAAAAAAACATCTAAAATCGATATTAAAGCTTGTCTCAAAATATTAAAAGAACATGGTCTGCCTCAAACCTCCACTTTATTCAGTGCTATTAGATTTTCAACAGTTCATTTTAATGACGAGTCAACTCCAAAAACAATCAAGGCGCTAATAATTGAAGCTACTGCATAAAGTCTTGAATTTATGTATATTAAAAATCAAACTATTATTATGATATATATTTGCTCAATTATCTTATGAGATTTCGCATATGTTCTTCCTATTGATATTTTCTTCAGGAATTTTTTAATGTCTAAAATTTGATAATAATTGTTGGGTTTTTCTAGAAAATTTAAAAATTTCTATTTTTAAAAAAATAATTTAATTCAACCATAATTTTTGTCTAGAAATTTTGTATATTTTATTAACTAAATCGTTTGGTTATTATTGTATTAACTGATTTAACATTTTATAATTGCATGATTTTGTTTATTAATTTTTAATTTGATTTTGTCTAGATTTTCCACTATATTTTTAATAAAGATTGATTGTTAAAAAAAAAAAAAAAAAATGCGA
>OX_Smed_1.0.02228
AATGCAAGTAAGTTCGTGAAGCTCTTTGAAATGAAATCTTTAAATTAATGAATTTTCTTATTTAGAAACTATCAAAAATATTCGGAGTTGCTGCTTTATTGGTTTTCTGCATGAGCGTCATTGAGGCGCAAGATTTGGAATATGACGAAAATATAAATAAATTTCAAGCATTAAACATCAGAAGTGCTAATCATCGATTTCAAACAAAGTTTTTTAACAGGTTCTTAGCAAATGTCTGTCCACCTGGATATTTCTTATGTTCTGATCGTGTCTGGTGCTGCCCCCTCGGTTCTACCTGTCTCGGAAACGGTTGGTGTAAATGGAACTGAATTTAGTCAGAATATTTTTTTCACTGAACAAAACGTTAAAATCGATTCATTTGATTTGGCTCATTTATATTTTCAATAAAAATATCTTTTTGATTATATTTGATTATATTTTGACACATAAATTAGTACAAAAAATTATAAACTTGTTTACGACAGAA
>OX_Smed_1.0.02231
AATTTATATTAAAAATTCTTGTTTAAATAATTAAATACTATCTACAAATTTTGATTTAAAAATGCGTTACCTTTCATCTTATATTCTATCTGTTCTTGGTGGAAACGCTGAACCAGAAGCAGAAGACATCAGCACGATTTTGACTGCTGTTGGTATTGAATGTGACATCAATAAAGCCAAAGAAGCTGTTCAAGCAATTGATTGCAGAGATGTCAATGACCTTATTTCTCAAGGTTTGAAAAAGATCTCCTCAGTACCAACTGGTGGAGCTGGAGCAGCACCAACTGCAGCTACAAGCTCAGCTCCAGCACCAGCTGCTAAAGAGGAAGTCAAAGCAGCTGCCAAAGAATCTAGCTCTGAATCTGAAGAAGGAGACATGGGATTTGGATTATTTGATTAATCATATTTTAAATAAAATTGGATATGATATTTTAAAAAAAAAAAAAAAGTTAATTATTTAATCTTAATTAATTGTTTAAAGTATAGGCG
>OX_Smed_1.0.02233
AGCACATTTTAGTGTTACACAGTCATGTTGATTGAAAGTGCAGTTTTATTGGAATCATTTCTCCCATTTATTGATGAGAACAGTTTAGCCATTGACTGTGGAATCGTGTTGGCAAAGATTGTGTTTATTTGTCGAACTGATAAAGTTTCTTTGCGTTTTTCAACGGTTGCTAATGACAAATTAGATAGTTTCCTCCTTGAAATTCATGAAGGATTTGATAGACAGACAATTAACAAAATATATTTGACTGGATTTAAAAATTTATCTATCAGAAAAATTGTAAAAGCAATATTTAACATCGACGCAATTTTAGTGGATGAAAGTTTTGCGGTCTTCAATGGATTTGATTTGATATCAAAAAATATGAAATTAAGTGAAATAGAATATAAGATTGATAACGAAAGTACAACAGAGAATGTAGATAAATATAAAGTAGATATGAATAATCCCATGTTTAAACAATTTATTAAAGGAATGCAAATTAAAACTGACAATGAAACTCCTAATGATGAGGATTGTATCAATGTTCCGCATATTTTGATTTTGGCGGGTTCAACTATTAAATATTTTCTAGTGAAAAAAGATAAATCAGTTCAACTGTTAGATTCATCATTTTGTGGAGGAGAAACTTTTCGAGGCTTCTGTAAATGTCTGGTTGATTCTAACAATTATGGTGAACTCATGGAAAAAGCAAACAAGGGCAACCGAGAAAATACCGACACTCAAGTATGGGAAGTAATGTCCGACAATGAGAAATCGCCATATGGAAAATTGCCACAACAGCTTCCTATTTTTTCATTTGGTAAAAGTGCAGATTACAATAAAGGAAAAGAGGATTTTTCCCCTGATGACATACTGGAGTCTTTATGCAGTTTGTTTTTCAACGAAACGATGATACACGTGATTCAATTGTGTAAAACTCATAAATTGAAAACGATTTACTTTTGTGGAGGAATGTTTAAAGCTCCCGTTATTTTAAAGTTTCTGCGAATTAGAAATAAAATTTTTTCGGTCGACTTGAAGATCAAAGTGATTGACTGTGATTATCTAATTGCTCTCGGAGCGATGAAAAAAGAGTCCTACGAATTATAATTTCCTGAATTTTTTACATGAATTTGATAATACATTTAAGATTTCATATTTCTTTGTTGATCATAGAGAGTCAACTTTTTATTGTGAAATAAAATTTTGTTTATAAAAA
>OX_Smed_1.0.02235
TCTCTGTGTTGTTTTAAATTGATTGTGTTAATATTCAAGGTCATATTTACATATTTAATGATAATTTAGAATTTACATATTACACAATTTTATAAATATGATGAACATTAAGTTGTTAATTATTGCACTGGTTATCAATGGAATATTTGGTGGATTGCTTCGAGTTCCACTTAAGAAAATGGAATCCGCACGATCCAATATTGTAAAATTCAATATGATGCTGAATCATTTTATGAAAAGTGAAATAAAGAATCCAATTCCCGAACCTTTAGATAATTATATGGATGCTCAATATTTTGGCGAAATCACAATTGGAACTCCTCCTCAACCTTTTACTGTTCTCTTCGATACAGGATCGTCTAATTTGTGGGTTCCATCAAAGAAATGCAAGTTGACTAATTTGGCTTGTTTAACCCATCGCAAATATGATAGCTCAAAATCTTCGACATATGTTAAAAATGGAACCGCATTTTCCATTCGATACGGCACTGGCAGTCTCAGTGGGTTTCTATCTACAGATACAGTCATTGTAGCAACCGCAAAAGTTGTCAGTCAGACATTTGGGGAAGCTATGGTAGAACCAGGCACAACTTTCGTCGTCGCAAAATTCGATGGAATTTTAGGAATGGCATATCCGTCGATTTCTGTCGATCATGTTACTCCGGTTTTTCAAAATATGGTTGCCCAAAAGCTAGTTGATGCTCCTATATTTTCTTTCTATTTAAATAGAGATGTCAATGGCAAGCCAGGAGGAGAGATAATATTCGGTGGAAGTGATCCGAATTATTATCAAGGTCCATTCACATATACACCAGTGACATCTAAAACCTATTGGCAATTCTCAATGCAAAGTATATCGATGCTTGGTAAGACATATTGCACCAACTGTACGGCCATTGCCGATACTGGAACATCTTTGATTGTTGGACCCCAATCTATTATCGATGATATCAATTCCAAGTTTAACGGCACCAAGATCAATGGAATGACCATTATTCTCTGTAGCAGCGTCAGTAAACTTCCTGTAATCAACATCCAAATAGCGGGGCGCAATTTCCCACTGAAGCCGTCTGATTATATTCTTAAACTTCAAGATACAGTCTGCGTTAGTGGTTTCACGTCGTTAAGCGGGATTCCTTTTTTCATTCTCGGTGATGTTTTTATCGGTCGGTATTATACGGAATTCGATTTGGGAAATAGTCGAATAGGTTTCGCTCCAGTGAAAACCCCAAGTAAAGATGAAACTCTTTATTACAAACCACTTTTCTAATTTCCTTGCGTTGGACATGATTTGAACGACCTGATTTTTAATTTTGATAAATGTGATTGATATATTTTAAATAAATTAAATGTTGTTATCAAAAAAAAAAAAAATNNTAAAANGCCAAAATGAATAATTTGGCACGAAAGAGTAAAAGTGATTAATAAAACAAAATTAACATTATATTCAACTATATGATAACAAACAAAAATTAACGAAAATAAAGCAATAAAAAATAAAACACGAAAAAAAAACTCGACAACTTAATGTGGTAGTTATCATCCCACAAACAATAAAATTTTAATCTTCATATTTATTAGCCATGTTTTTACATCTAAACGGGTAACCTCAAATACTATAGTCATTTAAAATTGTAACTAGGGCCCCAAATTAAAAGGGCTTCCGATTTAACGAAATAATTGGTTGAAATTATAAAAAATTGTAACGGT
>OX_Smed_1.0.02237
AAAACTAAAATTTTATTTTCTTAAAATTTCCCAATACCAAATGAATTAATTTTTAACAAAGTAGATAATATCGATTTGACTTTTTAATTAAATTTAAATAATCTAAAAACTGAACAATCACTAACTATTAACAAAATAAACAGGGATTCATATTTAAGCAACAGTTCATATAAAGGGAAATTTTAACCACAGAAACACAAAAATTACACCTAATCACACTTGATAATTATATTCTAAAAGTGCACTTTGCTCTTGAACTTGATTTATTCTGTGCATCAGTATGAGCTGTGTATTCTATAGCACATGTTAAACCAAGAGCGTCTTTAATTTTTTGTCCAATTCGCTTAATAGCTTCTGCAGATGAACAATCTGTGGTCCATACACTAACACGATCACCTTTACCTCTTATATTGACGACTGCGCCGCATATTTCATCTGAATCATCTTCAAAAGTTTCACCAACTAAAAGCATAAGAATTTCCAACCAACAAGGATCAAGGTGGGAAATGCGCTGATTTTTTTCAAATGTTAACAGCCACATACCTCCATTCTTATTTCTGTCGTCTTCCCACATAGGCTGAATTACATCTTTAAATACATAATAATCACATCCAGATGGCAATTTAGAAGGAGGAGCTATATGATTCATTAAACCCCAAAAATCTTCGACGGTGTCAAAATCAATAACTTTCTTCATATTATCAATCCAATCCTTACTTCTATCATTTTTAAAAAAGTAAAACGTCCACTTATTTTGCAGATAATGTAATTCTGAATCACCTGCTAAGCTTTTCAAATTTTCCTCATTATCTTCGTCTTCTAATTTTAAATTTGATAAATTCCCCAACGATGTTTCATCAACCATTTCTGAAATAATACATTAATATATATTTATAAAAAATATATCTAATTAAAATAAAAAACGTTAACATAAAGTTTAAAATATTGACACATGCAATTATTTT
>OX_Smed_1.0.02238
AATATTTTTATTAAATTTGTTTAATACTTTGTCTTATTGAAATTGTTTTGATCGTAATTTAAATTTCTATTATAATTGATGGTTGGTCATTGGACTAATATAATGAAAAGTAGATGGTTGAAAAGAATAGGTGGATCGCTTTTAGCTGGAACAGCTGTAACATCTTTAGCTGTGTCATTTGCCGTTACTCCAGCATATGCTACTGATTTAACAATGCATCCACCTTCTTATCCCTGGTATCATTATGAACATCGTCATTCGTATGATCATACCTCATTACGGCGTGGTTATCAGGTTTATAAACAAGTATGTTCAGCGTGCCACAGCATGAAATTTGTTTCCTATAGACATTTAGTTAATGTTTGTTTAACTGAAGAAGAAGCCAAAGCTCATGCAGCTGAAATGACAATTGTAGATGGTCCTAATGAAGATGGGGCAATGTTTGAAAGACCTGGCAAATTAGGAGATTATTTACCTTCACCTTATGCTAATCCAGAATTAGCTAGAAAAGCTAATAATGGTGCTCTGCCTCCTGATTTTAGTTATATAGTATTAGCTCGTGAAGAAAAAGAAAACTATGTTTTCCAACTTTTGACAAGCTATTGTGACGCTCCTGCTGGAAGGCAAATGGAAGAAGGCCAACACTATAATCCATATTTCCTCGGAGGGGCAATTGGAATGGCTCGGCCACTCTATAACGAAATGATAGAGTTTGAAGACGGAACGCCTGCAACAACCAGCCAAATGGCAAAAGACGTCACAACGTTTCTTTCCTGGGCATCGGATCCACATCTTGATCTACGGAAACGAATTGCGTTTAAAACCTTTTCAATTCTATTCGTTTTTGCCGGCGTCATCTATTACTATAGAAGATTGAAATTTTCCTATTTGAAAAATTTGCAATTCGCATTTACAACAAAAAGGCACAAAAAAGAGTTGTAAAATGTGTAATTTTGATACGAGGAAAAAATTTAGTAGTTTTTATCAAAGGATCATCTTAAATATTTGTACTATTTGATTATCAATACAGTTCCGGTTTGGAATTTTGTTATCACCATTATTAATATTAATATTAATGTTCCTATTTTAGAGTTTTTATATATTTGTACAGTCAATTAATTCTTTTATTAGTTTTTATTTAATATTATAAACAACAACGTAATAATTAATAAAAAAAATAGTATTTTCGGAAAATAAATGTAGAATGAGTTTTTTAAATCAATTAATTAAAAGAAATATGAAAAAGAATCAATGGAGATCGTGGCATTTTTTGTTTGTTTTTTATCTGTAAATATATATCTGGT
>OX_Smed_1.0.02242
TTTATTTGCATTTTCAAAATCACATGTTTCAAAATAATAGTTTATTTATTATTTATTGAAGCTAATCAACTAAAGACTTTATATATTTTTTATCGTAATAAACTTTTTAAGATAAATTAATAAATCAAAAATGAGGTTCATTAAAGCTTATCATTATTGTATACTCTTTGTTGCGATATTATTTATAACTGCTGCAGTATATTATATGTACTTTACAAATGTAAATTCACAATCAGCAATGAAAAATAAATTTATAAATATTATCCAACGTGAATATTTAAAAAAAAATAAAAACATGTACGAAAACTCTTCCCGAAAATCTTTGCTGGAATCGAATGAAACTCTAATTACAGAATCAAAAATCAGAAATAAACCTACGAAATATGTCACTAAACCAAGTAAAAAGAAATCTTTGGAATTAAATCTCGGATTTACAACAGTTACACAAGCGGAAGAGTTTTATTATGCAACAATAACGAAAAATTCCTTCACCTGCAATTATTCCATCAGAATCGGTCGCCCAGACGACGGTGGATGGGATGTTTGTTTTGTGGGAAATTTTAATTTAAAAAAATCAAATTGTTTGTCATATTCTTTCGGTGTCAATAATATTTGGGAATTCGATGATGAGATGGCAAAGAAATACGAGTGCACTGTGAGAACATTTGATCCGTCAATGACTGGATACCCTGATGAAATGCAGCGTCCATCGAATGTTTGGTTCTATAAAATCGGATTGGGTAAAGAAGACACAACCTGGTCAAATGGTTGGAAAATCATGAAAATGTCGTCATTGTTAAAAAAATTTAATGAAAAAGATAGAATTATTGATATTCTTAAAATTGATATTGAATTTTCCGAATGGGATTCTTTTGAATCGATGATCCAGGATGGGATTTTGTCGAAAGTTAAGCAGATTCTATTTGAAACCCACACAGAAGAATTGCAAGGTCGAACTACTTCATTGGCAAGCTATGTGAGATTCTTGAAAATCTGGAATACTCTCTACAATGCTGGATTTCGACAATGGAAAAACCACTGGAATCATTTCGGTCAATATTCATCGAAAAACACATTTAAAACTCGAACATGTTGCTTTGAGCACTACTTAGTCAATACAAACTATCTTTGAATATTTTTTATTTATTTTTTGAATGAAAATTTGACGTAATAAACCTTTTTTTATTATTCTTATCAAAATGAAATATTTTTTCTTATTTTTATTAAACGAGAAATTTATTTTGTTGTGATTGAAAAATAATTATATGTAATTTGAATTTTCAACAATCACATTTTTATCGATTTGTGAATTTTTCATTGGAATCATTCAAGTGTTATTATCATGTAGTATGTAAAATATTTTAGTTTATTAATATATGCAGAGGAATTTCTATTATATTTCTAATTGCGGAGTGAATACATGTATAATTGGTTTTTTTGATTTTCTATTATATAAAGGTTGTTACAAAAAAAAAAAAAAAAAATG
>OX_Smed_1.0.02251
AATATTTTGTTTAAAAGCATTACTTTATTTATTTCAACGTGAAAGTTTTGGTTTCATATTCTTTTCAAAATGGATGGTCAAAGTCAAGATTATACCCAAAATGCTGATGCGCAATTTCAACCTGCAGCACAACAAAATCAACAAGGTAATCAACAACAACAACAACCTAAACGTGAAAATCAATTCCAAGGACTAATTGATGCCTATGAAAATGAATTACATGGAGTTGATGAAGCAACTTGCCCAAATATCGCCATGCTTGTTCGAAATGAACTTTTTAGACTTCGTGGAGGAGTTATTGATACTGTCGATGTACTAACTACTAAGAAAACTAAAGTGCGTACAAAAGTTGATATTCCAGTTGAAGCATACCCAAATGTTAACTTTGTTGGAAAACTTTTGGGCCCAGCTGGTAAAACTCTAAAAACAGTTCAAGAGCAAACTAACACTAAAATGTCAATATTGGGATCCGGTTCTTTAAGAAATCCAGAAAAAGAACAGGAATTGTTAAACTCTGGTGATCCTAAATACAATCACTTGCGAGATCGTTTACATTTGCAAATCGATTCCATTGGCAATCCGTCTGAAGCTTATTATAATATATCTTATGCACTAGCTGAAGTTAAAAAGGTCATGATTCCCGATCCTAACGAACAAGCTCCAGGGCAAATGCCAATGGTTACACCTTTAATGGGAGGTCCTAATGGTGGTTTTGGTGGAATGAGAAATCAACCGATGAACCAACAACGAGGCGGTAGAGGTCGTGGAGGTAATCGAGGATCAAATAGGGGTGGTGTTGGAGGTCCCCCAAGAATTAACAATTTTAACCCAATGTTTATGAATGGTGCAAATGACACCGGATTTACTGATGATTATCCAACCATGGGATTTGATAATAGTTTTGAATCGGGACGAGGAGGCGGGAAAATGATGCGAGGTGGTGGTATGGATAGAATGAATCGAAATGCACCGTATTCTCGACCCATGTGAAACATTCATTAACGTAGGTGCTGCTTTGTTAAAATAGCATCTATTTATCAAAAATGCATTTCATATTGACTTTAGAATATCGTATTGAAAAATCCAAAAAAAATCAAAACATTCAATGATAATAAGTATTTGTTAAACTCGTCAATAGCAGCATGATTGTTAAAATTTGTATTTAATAATAAAATTTATATTCATGTATAAAATCGTTATTTAATTTTAATTTAATTACTTCAGCAAATTATTTTAATATTTGAAATTTATTTTGATAATCTATGATGTTTGAGCACTGAGAGCGGAAAAATGATTTTAATAACTGCGACAAAATATTTAAAATTCCAAATTTCAGAAAACTAAACGAAAAATCTTTTCTAAAAAGTGGGTGAGTTATTAAAATTTAAATGTAGTGTAAATTTCATACTAATAACACATTTTTATGCTATTATCATTTTATTATTGCAGATTTTTGACTTGGACGGTTATGAAAACAATGGGGAATGTTTGGACTTAGAAAAGATTGAGTAAGTCGTTAACTTAGAGATTAAGTGGCCTTAATTCTCTATTACTCATCTAATGTTTATGTTTCTGAGACATGTTAGTATTACATAACCCAATTGATTATTATTTTTGATAATATTGTGTTTATTTAAATAAATTTATTTGTTGAAGCCAACAAAAAGATCTGCGCAGTTTGTTTGGATAACGAAATCGACTGCGTTCTTAATTGTGGGCATTCATTTTGTATGGGTTGTGGCAGGAAATTTGTTGAATGCCCAAATTGTAGATCTAAGCCCACGAACCCCAAACGACTTTATCTTGATTAAAAACTTTCATTTTTTACAATAATGTTTATTGGGAAAGCTTATTTTTAAATACATATATTGAGTAATCAAAAAA
>OX_Smed_1.0.02265
ATAGTTTTATAAATCTTTTTAATAGAAATATTCAATTTAACTGTAAATCTATATGTCTCCATCACTTTACGTATTATTTCTATTAACACTGAGCGTGAAATTTTCACACAACTTTTATATTCCTGGGGTGTTTCCAGTTCAATTCCATGCCGGAGATATAGTGGAAGTTAAAGCTGTTAAATTGACTAGTTTAAAAACTCAATTACCATATTCATATTATTCATTGAAATTTTGTAAACCAAAAGATGGATTAGTTTATGTATCAGAGAATTTGGGAGAAATATTACGTGGAGACCGAATAGTTAATACACCATATGAAATAAGAATGCTCGAAAAGAAACCATGTTCTACTTTGTGTTCTCCAATCATTTTAAATGCAGATGAAAGTGAAGCATTTAGGAAAAGGATTCTTAATTCCTATTCTGTTCATTTATTAATTGATAATCTGCCAGTCGCTACCAGATACAGTATTGGAGCTCATATTCAATATGAACATGGATTTCATTTGGGTTTCATCCGCAACGAAAAGGTCTTCATCAATAATCATTTGAAATTCATTCTCAAATATCACACCGATGATGAAATCAATTACAATATTGTCGGATTCGAGATTGAACCATTGAGTTCTGGACGAAGTTCTATGAAAATTGATAAAGACGGTACATGTCAAGTGACGGCGATTCATAATGGTGATGCTGGCTATCAACAAATTGAAGAGAAAAAGGAAAATATAATTGATTTTACTTATGAAGTAATGTGGATAAAATCCGATATCAAATGGGTATCTCGATGGGATACATATTTGGCAATGAGTGATGGGCAAATTCATTGGTTTTCCATTATCAATTCCATTGTGATTATTATCTTCCTTTCTGGAATATTAACGATGATTATGATAAGGACGCTCCGAAAAGACATTGCTAAATACAATAAAGATGAAGATATGGAAGAAGCATTTGAAGAATCAGGATGGAAATTAGTTCACGGAGATGTTTTTAGACCTCCAAAACATCCTAGATTTTTAACAGCATGTATCGGATCCGGTGTTCAATTGTTTTGTGTTGTTTTAATAATAATATTTGTCGCAATGCTTGGTATGCTATCTCCTGCTAGTAGAGGAGCTTTAATCAGTGCTACCATTTTTACATATGCTTTTATGGGAATGTTTGCAGGATATTATTCTGGAAGGATTTACAAAACACTTCGAGGTCATTTGTGGAAATCTACTGCTTTCTTCACTGCTTTGCTGTTTCCTTCAGTAATTCTTGGTATTGGATTCTTTCTAAATCTCTTTATCTGGAGTAAAAATTCCTCTGCCGCTATTCCATTCTCATCAATGCTTGCATTGTTTGCGTTATGGTTTGGGGTTTCATTGCCATTAATTTTCATTGGATTCTTTTTTGGCTATCGAAAAAAATCCTATGAACATCCAGTAAGAACCAATCAAATACCTAGGGCGGTTCCAGAACAGAAATGGTACCATCACATTGTATTTTCAACCCTTTCGGCTGGAGTTTTGCCATTTGGAGCAGTATTTATCGAACTTTTCTTCGTTTTTACAGCAATTTGGGAAAAACAGTTCTATTATTTATTTGGATTTTTATTTATTGTCTTCATCATTCTAATTGTATCAGTTGCTCAAGTAGCTATTGTGATGGTTTATCTCCAATTATGTTCTGAAGATTATCATTGGTGGTGGCGAACATTTATTGTTTCAGGAGGTTCAGCATTCTATGTTCTCGGATATTCTGTGTTTTATTTCGTAACAAAACTTGAAATCACCGGATTTATACCGTCATTAATCTACTTCAGTTACACTCTGATGATCGTATTCTCATTTTGGCTCCTGACCGGTACGATCGGATATTTCGCCTCGTATACTTTCTTGAGGAAGATCTATGGCGCAATCAAAATTGATTGAATTCTGTTCATGAATTATTATAATTATCAATGTTGAAATGTTTATTTCCGATTGTCCTCTAGCATATTATTGTGTACTTATAATTAAGGGTTTTAATAAAACTGATCAAAGGAATCTTCTTTTTTCTATACTGTATTATACCAAACTTTTAGTCAAAACTTTCCAAAATTACAAATAATGTTTTTTTCCAAAAAAAAATAAAAAA
>OX_Smed_1.0.02266
TAAAAGTCAATAATTTATTAATATTCACATATTATTAGTAATAAAGCAAATGCTTGAAATAGATATTAAATCGCAAATCATATCACAAATCTACATCTCTCATTGGGGCAGGATTGATCATATTGCTAAGGAAATTTAGCCCTTCTATAGCGGAATTATTTCTTGCTCCTTCCAGTGTGTCTCCTTTGCCACGAATAACTTGAGCTGGATTAGAATTTAGCTGAAGTAAACAATAGATTGCACCGGATCTGGTTTTGGAAATATACGTATAGAGAGTTGTGAGTTTGTGCCGTTTACAAATCTCCTCCAGCTCCTCAGTTGCTAATTTCTCAGTTGAGAAACCTTTCTCATGAATCATTTCGTTTCTGTTGTTGTATATTCCACGCAGATTTCTGCTGTAAGATTTTTGAATTTTTGTGACTAAATTCGACTCCTTTCCCGACTCGATTGTTGGATCCTCCTCGTCTTGCAATTTCAATGTGCCTTCCTCAAGCAGATCAAGCATGTCTTTTGGGATTGATAGATTTTCACTGGTCATCTTTTGCATCATGCTCAATGCTGCCTTTCGTTTCGCAAGCTTTCGGGATTTTCCAATCGCAGTAATTGTCCATTTCCATAATTTTAAAGAACAGGTAGTCTCATGTTTGTTTTGATATAAAGTAAATTCATAATTAGGTTGTGGCCACATGTTTTTTTGACACAATTCTTGCAACTCACCAATGGGATTGCCCATTTCTTCCTCATTAACCGGACACGGTAAAGGATTGTCCGAACTAATTACATCAAAAACATTTTCATTTCCGTGATTATTATATGATAATTCAGACGTTATTATGTCAAAAGCATCATTTCTACCAAGTAATCCAGATGCTGAACTTTTTATTTCTTCAACAAATATTTTGTTGGCATCAGTCGTATTCAAAAGCGATGTTTTTACCATTTGGATTAAAATTAATAATGCGACGTAGTGTTTTGCTTTCTTTTTACTAGACCCTTTTGCTTGGGCCATCCATTCTCCAGCAGTAGCTTTATAAATATAAATTGGTTCATGAGAAAGTCCTTGATGAGATACTAATTCATAAAATGGAGTTATGCCTCGTTTAGCACATATTTCTTGAAGAAGACTAACTGGAGTTTTATGATTAGACATAGACTAAAATCTATATAAGGATTTAAAGGATTGGCAATAATATT
>OX_Smed_1.0.02267
GTATTACATTATTAATTCTGCTCACTTTAAATCGATTGAAAATAAATCTGACGTGGCGTAAAATATGGGTTTAACAATGTCTAGTCTTTTTAACCGATTATTCGGTAAGAAATCGATGAGAATCTTGATGGTTGGTCTCGATGCGGCTGGCAAAACCACAATTCTTTATAAGTTAAAACTTGGAGAAATTGTTACCACAATTCCCACAATTGGCTTTAATGTTGAAACAGTTGAATATAAGAATATTAGTTTTACAGTATGGGATGTTGGGGGACAAGATAAAATCCGTCCATTATGGCGCCACTATTTTCAAAATACACAAGGAGTTATATTTGTCATCGACAGTAATGATCGAGAAAGAATAGGTGAAGCGGCAGATGAATTACATAAAATGCTGGAAGAAGAAGATCTCAGAGAAGCAGTTATTCTTGTATTTGCAAATAAACAAGATTTGCCAAATGCAATGTCTGCTGCAGAAATTACAGATAAATTAAGACTTCATAATTTAAGAGGCCGAACATGGTACATTCAACAGAGTTGCGCTGCGTCTGGTGCTGGTCTTTATGAAGGTCTTGATTGGTTGTCAAATGAATTAGGAAAGAAATAATTTCTGTTTCCAATCTCAGTTTTCGGAAACTTTTTTGTAATTATATGGAATGATTGTTGGGTTTTCAATACATTATTGTTTTATCGTTTTTAAAAAAAAAAAAAAAAAATGCGATTGAATGTTTGCATTTCA
>OX_Smed_1.0.02272
TATATACTATTGATTTCCATGAGCTAATATTGGCTGGCTTGGTGTCGGTGTTGGTGCTACTGAATGCAGCCTTTCATTTACCGCTATTGTAGGTACTGAATCAATCGCAATCGAGTTTCCTTGATCGGCGGCGGTTACAACTGATTGGTCACCTATTGTGAAATTGATGCAACTATCGTTATACCGTTATTGAACAGCTTTCATCCGAGGAGTCGCCAGTGATCGCTGCTGTGCCAAACAGCACGCCGAAACCAGAACTAAATTCAAAGCAGTCAGCGGCCCACACCTTGACTAACGCATCAGAATCTTCTAGTCATGCTCCTCAGTTCTCGATTTCATCGGAGGAATGGTCGAAACTGATGGACGACATGCGTAAAATAAAAATAATCCTGAAAGGACACGATAAACGTATCCAGCAATTGGAAGAAGCGTTAAAAGCATCCTCTCACGGTGGCTCCGGTGCTAATTCCACGGCACCCAAGTCATCCCAATAACCGAGCAATGGCGAAGTCGACAGGCGATCAAATTCACCGAATACCAACAACAACAATAACACTGACAATGTGCTAGATAGGAGAATGCTTGAAGAAATGCGGCAAGAGATTCACCATCTCAATAAGATGGTGCTAGATTTGCAAGATCGAGTAGAGCAGTTGGAGGATGAGCGTAGTGAGCACTGCAATGGTGCTGATTCAAAGATCGACTCTACTGAACCGGATTTGGATGCCTGATCGACTTTGTTGTGATGCATAATTTATTACGTGCGTCTTTTGACAAACGCAACTCTGCCAGTTGGATGATGATGATAATTTTATAATGACCGCCACTAATTATATATTATTATTATTATTATTATTGTTGCTGTTATTGTTGACGTAGTCGTCTTTTATTGATTTTTATTGAAGCCGACAGGCGGGCGGGTACTCTACTCATTATTACTGCATACTTTGTGTTGTTTTGCGTCCAGTTGCGACTCGCTAGGTCTAATTATTGATTTTGTTTTCTATTATTACTGTTATTGGTTTATCATTACGTGGCAGGGTGCGGTGCCAGCAGCGGCCAGTTCAGTCGTCAAGCCAGCACAATTCACGAGTGTATCATAGCATATACTACCTATTTTGTATTAGGATGACTTGTTTTTATAATAAATGATGGCTTTATGAT
>OX_Smed_1.0.02275
TTAGACATCTTTTATATTTGACATGATTAGAAATAAGTATTTAGAAGCGCAAATTAACAAAGATACTATCATTAACTTATATCATTTAGATATTTATGAAAACCCATCTTACTTACAAAGAGAATTTGGAGATGTTAAAATAGTTTGTATGGGAGGGAAGGCCAGTAGAATGAGAGAATTAGCAAAAATATGGGGAAAATATTGCAATATTCACAACTTTGAAAAGGATTTGCATGATTATTCAGGAGCTGGCGATCGTTTTTCCATGTTCAAAGTCTACAAAATCATATTTTTGAGTCATGGAATGGGAATTCCTTCTATATCAATTGCGTTGAATGAAGTGACGAAATTATTACATTTTGCTGGAGTGACAGATCCATTATTTATTCGGATTGGTACATGCGGCGGATTAGGTCTTGCCCCAGGAACAATTGTAGTGTCTGAATATTGCTACGATTCACAACTGAATGATTACCAGGAAATATTTGTATGTGGACAGTCGATTAAAAAGAAAGCAATTTTGGATAAATCTTGTATATCTGAATTTATAAACGTATCGGAACTATTTGTTGGATCTGAGAGCAAAGTAAAAATCGTGAAAGCTAATACAATGTGTGCCAATGATTTTTATGAGGAACAAGCGAGAATGGACGGGCCTTGTAATCATATTACGGTTGATAATAAAGACGCCTTTTTTCAAAAGTTAATAAATGAATATGGAATACGAAATATAGAAATGGAATCTTTAGGCTTTGCGGCATTTTGCCACAATTTAGGTATTAGAGGCATGGTAATCGCTCTGATTTTGGTTGACCGATTGGTTTCCGATTTTGTGTCGATTTCACTTAATGAGATTAAACACCATCAAAGAGTTGTAAATGAAATTTTGATGAATTATTTTAAAACACAACTTGAATAGATATTTTGCATAAACATTTTGATTTAATTTTGATTAATTTTTGCTAATAAATTGTTTACTCGTTATGA
>OX_Smed_1.0.02293
TATTTTTGATTTTTCTTACAATAAACCAGAGGAAGATTTGTGTGAGGAATATTGCGAAAGTGGTGAATGCGTAGATGGAATATGTCATAATCAAAATCCAAATCCATTAGACGAAGGACCAGGACCAGATTTTGAATATATCTGCGAAGACTATTGTGTGGAAGGCCAATGCGTTGAAGGGGAATGCATGAGTGATTTACCACCAAACAGTGATGTTGACGGAAACAATGAAAATCCTCAAGAAGAGACAGAAATCGAAATTATAAATATAGAACCGTATCCAATAAAAGATGATTCGGGGGCATTCGAGGAGAACAAAGATCCAGCGTCTTACTCGGAAGAAGAAATCATGAACAGTCCTGAAGAGGAGAACATTAAAACAGAGCCTCCCAGTTTAGATTCTTTATTAAATGAAGATGCTATTGGCAGAGCAGACGATAAGATAGATTTAGAGATTCACCCAACAGAAGAAGTCATGAATAGTCCAGAAGAGGAGAACATTGAAACAGAAGCTCCCAGCTTAGACTCTTTCTTACATGAAGGTTTTATGGACAGAGCAGACGAGAACAAAGATCTAGATTCTCACCCGACAGAAGAAGTCATGAATAGTCCAGAAGAAGAGAACATTAATGCAGAGCCTCCCAGTTTAGACTCTTTCTTAAATGAAGATGTTTCGGACAGAGCAGACGAGAAAATAGATTTAGACTCTCATCAAACAGAAGAAGTCATGAACAGTCCAGAAGAAGAAGACATTAAAACAGAGCCTCCCATGATTCCAGATTTTTCAATTCCCATTGAAGGAGAAAATTTGAAACCTGAGATTTCCGAAAATGAATCTTCTAAAATTATTGAAGAACATGAAAAAGCTAGTTTAGACTCTTTCTCGAATGAAGGTGCTATTGACAAAGCAGACGAGAACATAGATCTAGACTCTCACTCGGTAGAAGAAGTTATTAACACCCTAGAATAGAAAACGACATTTTAACAAACATTGATCATCATTCTCATTTGGACTTGTACTTGTGATGGTGTCTTTATTATAATAATTTTCCGTTTGTTGTCTATTTTCTCATAAATAACAAATATTGAATTTTTGGAAGTTT
>OX_Smed_1.0.02300
AAAATGAATTTTAAAAATTTATCAAGGGCACTTATTTTACATAAAAAATATTTTTATTCCACTGGTTTATTATTTTTTAAAGTTTTAAATATATTTTAAATTTATGTTATATCCAGGTTTCAAAAACATATTAGCATCCAGAAAAGGACATAATGATTCTATTGCAATAATTCAATTAAATAGACCAAAAACATTAAACGCTTTATGTCAAGAATTAATGAATGACATAAGTACAGCCCTACGACAGTATGATGATGATAAAACTATTAAATGTATAATTTTGACTGGAAGTGAGAAATCGTTTGCCGCGGGAGCAGATATAAAAGAAATGGTTGATAAATCTTATTGTGATGTCTACAGACATAACTTTTTAATGGACTGGGATGTAATATCTAGAATTACTAAACCATTGATCGCAGCTGTAAACGGATATGCTTTAGGAGGTGGTTGTGAATTAGCTATGATGTGTGATATTATTTATGCTGGAGATAATGCAAAATTTGGTCAACCAGAAATTAAAATTGGTACAATCCCCGGATCTGGGGGCACTCAACGTCTTGTCAAAGCAATCGGCAAATCTCGTGCAATGGAATTAGTATTAACTGGTGACACAATAAATGCACAACAAGCTTTGAATTATGGACTAGTAAGCAAAGTGTTTCCTCCCAATGAACTTATTGACGAAACATTAAAACTTGCCAACAAAATAGCAAAATTACCAGCCCTATCGGTAAAAGCAGCGAAAGAAGCAATTATGGCATCGTTTAATACATCTCTTGAACAAGGGTTACTTACGGAGAAAATGTTATTTTACGGAACTTTTGCTACTAATGATCGCAAGGAAGGAATGATCGCATTTACAGAAAAGAGAGATCCTAAATTTACAGATTCGTGATTTAAAATAAATAATTTATGAAAGATTTTTTATAATTATTGATTATTAAATTTTGTTTAACTGTGTTAATGAATGACTAGTGGCAATTTGTGGTTTTTTGATTTAGCTGACAACTTTGAAATTGATTTTGATATAATTAAATTTGCTATTAAACACTTGTAGTAAAGGATAATATTTTTTTAATGATAAATGTAAATTTGTGAAGATCTTTGATTCACGTTGACGTTATTAATGTATATTATATTGCTAGCTTTGAAATAATTAATTAAATAAACATGTTAAATACCTTCCA
>OX_Smed_1.0.02304
CACCGAAATTTTTTTGAAAAAAAAATTGAGAAAAATTTTTTTCTGTCCCATTTTACAAAATTGATAATTTTGATTCTCTACCATGGATAAACACACCGAATTTCTGAAATTTTTTACTATTTTTCCTATTGATAAGGATTAAGGCAACATAGAAATCATCAATATATTTTTTAATTATTTCCATTGCTTCTATGAGTTCTATGTATTTTAATTTAAATGGAATCTGATGAAATAAGAAAGTACTCAGTTGTCAATCCACAAGGAATGCCATCAAAAGACGAGCCTAGCAGTGCCGGTGCAAATTTTTGTGGATCAGTATTGATGGTGCTTTCTCTGTTTTTAGTTGTGATAACATTCCCTATCAGTTTAATTTTCTGTATTAAAGTTGTCGTTGAATATGAAAGAGCAGTCGTTTTTCGATTAGGTCGAATACTCCCCGGAAGTCCTAAAGGCCCAGGACTTCTCTTTATATTCCCATGTATGGATCAATTACGATCGGTTGACTTAAGAACTGTAACTTTTGATGTACCTCCACAAGAAGTTTTGACAAAAGATTCAGTTACAGTTGCTGTGGATGCTGTAGTTTATTACAGAATATATAATCCAATTGTATCAGTAACTAATGTTGAAAATGCAGACAGGTCTACCCGACTTTTAGCAGCTACAACCCTGAGAAATGTCTTAGGAACTAAAAATCTTGCTGAAATATTATCAGAAAGAGATTCAATATCCAGTATGATGCAGGCATTGCTAGATGAAGCAACCCATCCCTGGGGTGTTAAAGTAGAAAGAGTTGAAGTGAAAGATGTTCGCCTTCCTGTGCAATTACAGCGAGCTATGGCGGCGGAAGCCGAAGCTGACCGTGAATCAAAAGCAAAAGTAATTGCTGCACTTGGAGAGCAAAAATCAGCAAAAGCTTTGAAAGAGGCCGCAGACGTAATCTCCCAATCGCCTATGGCTCTGCAGTTGCGCTACTTACAGACATTGAATGCTATCAGCGCAGAAAAGAATTCCACGATTATTTTTCCTCTTCCAATGGAATTGATGAAAAGTTTTAGTTCTAAAAAATAGGCAGACTATTTTTCAAAGCATTTTTTTGGAAATGTGTAATTATTATATAATAGTATTCAATTGAGAAAAAAATAGATTTTTATCTAAGACTGATAATCATTTCAACATTTTCAACTTTACAATGTATTAAAATTATGTTTATTTGTTTTATTCTACTCAGTATAATTACTTTTAAATTATTTATTTATATATATTATTTTGGATTAAAAAAAAAAAAAAAAAATG
>OX_Smed_1.0.02311
ATTCAGTAAAATAAATTTATTCACATCACAATTAAAGTAGTATTTTATAATTTGTTTACAAATAATACAAAACACAAAACATTCCTTAAATGTAATAAAGAATAATATTATTTAATTAACTTAAAGGTATCCTTGTTTATAAATGCAAACTCATACATGTAAATAAAAAATAATCACAGTTTAATTTACTAATCCAATATGAGAATCAGAGTTCGGAAGGAGAGTTTTCTTGGATGAGTCTTCTTCTTGTTCGCAGGTGGTCATCTGGTATGTCGTTGCAATTCTGCTGTCTGGTCGGCATGTTACGCTAGGATTGTTGGGTAACACCGGTTTCAATATGCAGCTTAGACAAGGAACCAAATTTCTGAATTCCCTTTTAAAGTTATCATTTAACCAAGCGTACAAAAATGGGTTGTAAACCGCGCTACTCATTGCTATCATGTGGCAGATAAAAAATCCAATCGGGAAAAAAAACTGCAGTCTCAAATCATATTTAAAATTCATAGACATATCCGTTGCCATCCATAATGAATTCAAGGGAATCCAACATATTACAAATATCGTTACCATGGCAATAAGCATTTTGTTAGTTTTTCGCTTCCTTTTTATTTCACCTTCCTTTCCTCGAATACTTTTTGTTCCGGATCCTACTTTCGATTTACATCGTTCTCGAAGAATTTTACTGATTTTAAAGTAACAAACTGATATAATGCTGCATGGTAGAACAAATTGAAGCACAAAACTGACAAATGTAAATACCTCTCTTGATGAATCTATTGGCCAAACCTCTTGACATTTGGAAGTGTTGCTTTGTAGATCATTGCGTTTTGTTTGATAAACTGCAAGAGGAAGAGATATGAGAATCGCAATTATCCAAATAACACAAATTATAAAACCACATAAACTGTTCTTCATTCGAGGTATAAATGGATGAACTATAATAAAGAATCTATCTATTGCTATTGCAGTTGAAGTAAGTGTTGACACATAAACTGAAACTCCCATAGTCATCGGAAGAACTTTACACAGAGAGGCTGGAAGTGTCCAATTATTCATAAATAAAGCAATTGGCGTAAATGGTACTGCAATTAAACACATAATGATATCAGAGAGTGCAAGATTGCTAATAAAAATGTTTGTTATTGTCCGCATATGACGACTGCGCATTACCACAAATATGACAAAGCTGTTGCCGACCACTCCCAAAACGAAAATTATTGAATAACCGGCAATCACTAAATACTGAAGTCCCTCGTGATTCTTGAATATGTCATTTGTGCCATTCGATAAAATCATTGCGAGAATAATTACTATATACTCTCTTTGAAAAGTTAAAATTTTATTTAATAGAAGTAATTCATTTAATAAATTATCTTAATATGATGAATTCTTGTTTTCAAATGGTATTTATTTTTATT
>OX_Smed_1.0.02315
CAAAACAAATCGCGTCACATATATAGACTATTTCATGCATACTTTTAATCGTTCCAATACTTTAAGCGTATGTTAGATCTAGATTTTGAAGCAGTTTATAATTCATCTGTTCTTAATCCGGATTTGTTCTGGAACGAAGCTGCGAAGCAGGTGACCTGGACCAAACCATATGTTTCTATTATAGAAGGCAAATATTTTCCTTCACCAAAATGGTTTGTCGGTGGAGAACTAAACCTTTGTTACAATTGTTTGGATAAGCAGATTGAAGAAGGTCACGGAGACGAAACGGCAGTAATATATGAGAGTCCAGTGTCGAAGAAGATAAAATATTATACATACAATGAATTATTGAAATCGGTGGAATTAGTTGCGGGAATAATGGTTGAAAAATGTGGAATTGAAACTGGGGATAATGTCTTCATTTTCATGCCCATCATTCCGGAATGTCTGATTGCAATGCTTGCCTGTGCAAGGATCGGTGCTGTTTATAGTACAACGTTTGGGGGGTTCGCAATAAAAGAGGTCAGCGTGAGAATTAACCATTTTCAGCCTAAACTAGTTTTTACCTCAAACGTTGGGGTAACTCGAAAAGAAATAATTAACTATAAAAAGAGAATGGACCTAGCAATTGAGCTTAGTGGGCTGGATGTAAAATTTTGTGTTGTATATGATCTACCGGATTACGAACCAGCAGTTTTGGTTAGAGGTAGAGATTTCAATTGGAATTCGGAAATTTTGAAAGTTCAACCCCAAAAACCAAGACCAGTAAAATCAGACCACCCTTCATTTGTCATCTACACCTCTGGGACAACAGGAGATTCGAAGGGGTTGGTAATTGAAACCGGAGGATTATGTGTTGTTAGCAAGTTTTCTATGAACGCGTACACAGGATTGATACCGAGAGAAACATTCTTTTGTATGAGTGGTTTCTCATGGATACTCGGGCAATCTATCCTTTGTTATGGGCCTTTGATGAGTCGAAATATCACAATTATTTATGATGACCAACCAACGGAAAGATCTCACTTGGTCGAAATTCTAAGAATCCTTAAATGTCATAAAGTTGTAGCACTAATTTGCCCTCCTACCATCATGAGACTTTTCCGGAAATTCTGTAATATTGAAGATTTTGAGAACAAAACTGAGTTCTTAAAATCTATAAACTTAATAGGAGAAATCACTAATAAAGAAACAATGGATTGGGTACATGACAAGTTCCAGTGTCTTGTTTATAATTCATGGGGTCAAACGGAACTGGGAAATTTTGGAACTTCGCCTTGTTTGGGATTCAAGAGATCAACGAGTGTTCATGGAGAAGGATTCCAAAGTACACTCTGCCCGGGATATATTGGTAAAATAGTTGATCGAGAATCAGGAGTTGAATTGCCAATTGGAGAAAAGGGGAGATTTGTTCTTAAATTGCCTCTCAGTCCGACAGCTGCTAAAACTTTATATAGGAATCATGAAAGATTTATTAAATTGTATTTTAGCAGATATCCTGGATACTACGACACAATGGACAGCGCCATAATGGATGTGGATAATAATGTAAAGATTTTGTCGAGGGATGATAATATAATACATGTGGCGTCTGCTCGAATAGATGGGTGGGCTGTTGGAGAAGCCTGCTTACAAAATCCTGACCTCGAGCATGTTTCAATCGTGGCCTTAGAAGACCCAATAAAAGGATTTGTACCATTCGGATTTTTGATGCCTCACAATTATGATGCTTCAAAAGCAAAAGAAATTGTTAAAGAGACTGTTAAATATGTTTATAATACTGTTGGAGAGGTAGCTTCATTTGAACAAGCTGTGGTCGTTCCAAAAATCCCGAAAAGTGTAAATGGGAAAACGCTAAAAAATTCATTGGAAGCTATGATTAATGGAAAGCCATTTAAAATTCCTGCCATGAGTGATGACCACGAAGTGTATTGCGTTATACACGACATTCTTAAAAGATCAGGTTATCAACCCAGTTATCCGATGTCATAGGTCTTCAAATTTACGAAAGGAATAACTCTAAATTGTTTGGGAAATATTTTCTTTGGAAATAATTATTAATGCTAGTGTTTTGAAAAATTTATTATATAAAATACAAAAGAATTTTCAACTTCTGA
>OX_Smed_1.0.02332
TTTAGAGAGAGTGTATTAGTATACATGTCGGACAAGCAGGAGTCCAAATTGGTAATAGTTGTTGGGAATTGTACTGTTTGGAACATGGAATTAACCCAGATGGACGAATTTCTAATGAAGGCACCAATGGAGCCAAGGATGAACCTTTTAATACTTTTTTCAGTGAAACTATAACCGGAAAGCATATTCCTCGAGCTGTCATGATTGACCTAGAGCAAACTGTCGTGGACGAAATAAGAAATGGTAAATATCGACAGCTCTTTCATCCCGAACAATTAATTACTGGCAAAGAAGATTCAGCAAATAATTATGCTCGAGGACATTATACAGTTGGAAAAGATATTATTGAAACGGTTGAAGAAAAGATTAACAAATTGGCTGAAAATTGCAGTGGTTTGCAAGGATTTCTCATATTTCACTCCTTTGGTGGGGGTACAGGATCTGGTTTTACATCTCTATTAATTGAACGTTTAAGTGTTTCTTATGGTAAAAAGTCTAAATTGCAATTTTCTGTCTATCCATCGCCAAAGGTTGCGACAGCAGTCGTAGAGCCCTATAATTCAATTTTGACGACATATAATACAATTTCACAATCTGACTGTGCCTTTATGGTGGATAATGAAGCTATTTTTGATATATGCCAAAAAAATCTAGAGGTAGAAAGACCGACATATAAGCATCTTAACCGACTGATTGGTCAGATTGTCAGTTCTATCACTGCTTCATTAAGATTTGATGGGGCTCTAAATGTTGACTTAAACGAATTTCAAACCAATCTTGTTCCATTTCCTAGAATTCATTTTCCTTTAGCGAGCTATGCGCCTTTAATATCTAAAAAAAAGATCCAGCATGAAAACTTAAGCGTATCTGAAATTGCCAACGCATGTTTTGATGTATCAAATCAAATGGTCAAGTGTGACCCTCGACAAGGTAAATATATGGCATGTTGTATGCTTTTTCGAGGCGATGTGGTTCCTAAAGACGTCAATTTTGCAATTGCTTCTTTAAAATCAAAACGCTCAATAGAATTTGTTGATTGGTGTCCAACTGGATTTAAAGTAGGTATTAACTATCAGGCTCCAACTACCGTTCCAGGTGATGATCTAGGAAAAGTATCAAGAGCTGTATGTATGCTAAGCAACACAACGGCTATTGTCGAAGCATGGGCGAGGCTAAATATGCAATTTGACCTTATGTTTAAAAAGAGAGCTTTTGTTCATTGGTACGTTGGAGAAGGAATGGAGGAAGGTGAGTTTTCAGAGGCGAGAGAAGACATTGGTTGTCTAGAAAGAGATTATATTGAAGTAGCCGAAGATACAAAAGAAGAAATAGAAGATAATTATTATTAATTATTAATTTCTTATTGATATAAATTGATTTATACAAAAAAAGATGACTTTTTTTACTTTAATTTTAATATATAAAAGACATTGTATTTTCTACAAAATTTGACTATGAATCATACTTATTTATGGTATTAAATTTTAAGTTTATCTCATTATATTAAAACATTTATAGCTTTTCATAATCTC
>OX_Smed_1.0.02339
TGAAATTGTTTAAATGTATTCAATTTTGAATATCTTACCTTGAATTTGAATTCTAATTTAAATAATATCCTGTTTGAAATAAGATTTATTTCAAACTAATTTGTTATTTATTTGCAATCGAATATTAAGCGATTTGATACTAATAATGTCATTAAAAATTTGTTTAAAATGTTTAGATGGTAAATTAGAAAGTGAATTTGTTAAGTTAAAGTGTGGACATTTATATTGTTGGGTATGCACTAATGAATACGTCAAATCGAATATCAGTTCGAAAATAAAATGTCCGCACCAGTCATGTCCTACCTTAATTAGAGATGGGGTGATCAGACAAGTGATTTTTGGAGATGATATCGAAAAATATGAAAATGCCGTTTTGTGTAAAACTAATATGTTTTTTTGTTCATTGAAAGACTGTCGGAATCCTGTGTCATATACGGATCCGTCCATTCAATATGAGTGTATGAAGTGTTCTCTCATCAATTGTATCTCATGTAAGGCTCCACATGAACTTATTAAGTGTTTAGATTTTAAATCTAAAAGCAAAAGTGAACAGGCGGCCATTTCTGAGGCTGAATTTGTAAAAGCCGGGATAATTTTAGAAACCCGCATGGCAAATAAAAATAGAGAATCACTTTTGGAATTTGAAGAAATCAATCTACTGAAAAACGATGAAATATTTTCTTGTATTTGTGATACACAATTTGGAATTGGAAAAGGCATAAAATTGCAAAATTGTTTTCATAATATTTGCGAACCATGTTTGAAGAATTATATCATGCGCTGTGACCGAATACCAATTAGCTGCCCACATTGCAATTTATTGATAAATGATAGAGAAATTAAAAGTGTTTTGTCTTCCTCTGATTTCCAAATGTATCATAGACGATGTAAGAATTCTGCTATACAGCACATAGGTCGTGTTTTTCAGTGCAAGCAGCCGGATTGTGACAATTATTGTGAAATTACAAACGACGAAATAAAAGAATTCAAGTGTACACAATGTAAAAAAGTGAATTGCTTGGCATGTTCAGCTATTCACACTGGTGATACTTGCAAGTCATTTCAAAGTAGAAAATCCAAAATAGTGTCAAAAAATGAAGTAATGGAATGTCCAAAATGTCACATGTCTCTTTATAAAACTAGAGGCTGCAATTGGATTCAATGTCCCACTTGTCATGTAGAACTATGCTGGATACGTAAAATGCTTCGATGGGGTCCAAATGGTCGTGGTGACACTAGTGGTGGATGTCGATGCATGGTCGACGAGAAGCCATGCCATGAAAACTGTAAGCAACCATATTGCACCCCTGAAAATCGACCATTATTTCAACTGAATATGGCCTGAAATCTTACAGTTTTATTTATTGATTCAAGCACTTATAATTTTATTGAAGTATATCAGAAGCTTTAAAAAAAAAAAAAAAAAATGCGA
>OX_Smed_1.0.02355
ATTATTCAAATAACAAATAATAAATCGACCTTTTATTAACTGAAATAAAATCAAAAATGAAATGTGTGAAAGCATTTTATATTCCTCTATAATCACAGTTCTGTACAGTCAAAGATAAAACAAACATTCAAACTTGCAAAATCTCAAATAAATAATTATTTAAAATAGAGAAATATAAAAATTATCAGCGTAATCAAAATAATAAAACTATTCATTCAATCAAGAAACCTAAACATTTCAACTCTATATCACGAACGGTGGAAGGACCGAATTACAGAACAAGTATCAAAGCACAAAATAGAGCATTTCTACGCAACAAAGATTGCTTGTGTAAAAATTGGATATTAATATCTATTGGACTGCTATTTTTACTGCTATGATTCTTTTTCACTGCTACTGATGTTTAATAATGACTGATCTTCTGCTGCTACCCAAGTCGGTGATCTTTGATATGCGTGCACTAATTGAACTACTTGCTCTTTCAATTCTGCTGCAGTTGTTGGAGAGATTATAACATCAAACAGAACTGAGAATTCTTTTTCCAATTTTATAGTATAATCTCTGGTAGACTGAACATCAAGATTAATTTGTCGTCCATCCCCTTGTAATGTTTTGGCTTGACTGAGAGACGATGTAGATATTAGAATACAGATAGGGTAAATAGCCGCTGAACGGAGTTTTTCGATTCCATTGTGACTGATATCCAACAATGGATATTTGCTTTTCGCTAATGCTTGTTTGACAGATTCGATACTATTTGCGTAAAAATTTCCCTTGAACTTCCCAACATCAATATATTTTGATGAATTGGTCTCACTCTCTAATTCATCCTTATTGCTAATGAAATGGTAATCAACCCCATCTCGTTCACCGGGTCGTGGTGGTCTTGTAGTATGTGGTATTGGAGTATTGTAGATGTCAGAATATTCAATTAATAAATATTCATAAAGTTGATCTTTTCCAGGTCCAATTACAACAATGGGACGAGTTGTTTTAATGATCTGTTGTTCGATAATTTCGTATGGGTTAGTAAAATTGTTTTCTAAATCTGTGCCACATATACTTTTCTCCATGGGTTTTCGACTATTATTAAACTTCCTGATTCTTTTTAAATCAAATGAACTGCACCCTGGACTATTAATCATTTCTGAAACTAACTTTCCTGTAGGACCTATAACCATTGCTCTTGAGTCAAATTCAACATGTCGTTTCTGAAATCGACTTTTGTTTTTAACTCTTTCAAGACTTGGAATAAGTCCTCTTTCTCTAGATAAAGATGAATTGTGCAGATTATTCGAAGATAAAAATAAATTTCTTCTAATATGAACAGCCTGCCACCACTGGCTGTCGTTCGCATTTATCACAAGAAGTAAATCACCAGGTTTGAATTTCAGGCCCTTTCCAGGAAGACCTTTGTCTAATGACGGTTCATAGGAACAAAGAGTTCTGATATAAAATGTCTGAACTTTGTTATCCACAGTAATATAGCTATTTTGCTGGGTATGATTCATGTGAAATTGTGGCACTTGCACTAAATTTTATGAAATTGAGACAATAGAAACGTACCAGTTGATTCTCGAATATTGGAAAACAATGAATAGAAAGAATTATGTCATCAGTTATGTTTTATTAGTTAGCACACTAAGCATAACAACTGAATTAATATCGGAATCGACTGTGTTATCACTGATAATATCAATTATTCATTACACATTTTGGCTATGCAATCGAGATCCGACTCGATTTTCCATAAATTTTCGGTGCTTAATACCGTTGTCTTAAATCACATAATACAAAGAATAATTTCCATTAAAAAAATCTTGTATCCAGTATTAATTTAGTAACATAACAACTTACAAACAGTAGGGCATAAATGCTATTCTGTACTCTTGCATGAACAATAACAGTTGACTATACTTTACCTGTATGGGAGCG
>OX_Smed_1.0.02362
AAATTGTATTATTTTTAACAACATATTCAAAAAATATATTCCCTTATTGATAATAATTTTGTTACAACGTATTATACATATAAATGCGTAGAAATGTAGGTATAGCTGCTATAAAAAACAAAGAAGCAGCAGCGGCAAGATACAAGAGTAAGGGCAATGAAATTGCAGAGTTAAATTTTTCTAGCTTGGTTAAGCAGTTTGAATCTTTCAAAATGCATTTAGAAGAATTTGCTGTCAAGCATAAGAACGAAATTAGAAAGAATCCAGAATTTCGTTCTCAATTTCAATCCATGTGCTCATCCATAGGAGTTGATCCATTAGCGTCAAGCAAAGGCTTTTGGGCAGAAATGCTAGGTGTTGGTGATTTTTATTACCATATAGCTATTCGGGTAATTGAAATTACTATGGCAACATCTAAATATAACGGTGGATTGATGGATCTTGACGAATTAGTAACAAAGTTGAATAAAACCCGCAGTAAAATGGAAATAGAAACGATTTGTAAAGATGATGTTATCAGATCTATTAAATCCATTAAAATTCTTGGAAATGGATTTTCTTTAATCACATTATCTCGAGGTCGACAATTGGTTCAATCAGTGCCTGGTGAATTGAATATGGATCAGACTAATTTGTTGAAATTTGCTCAAGATCAAAATGGCCGAATAGATATTGCTTTGTGTTCAGAAAAGCTTAATTGGAACGAAGAAAGATCACAACAAGCAGTTGAATATTTAATTAAAGAAGGAATCGCATGGATTGATGATTATAGCGGGCGTTCATACTGGGTCCCAGGATTGTTTAATATTAATAAATGAGATTCTTTCTTTTCTAAAAAAAAAAAAAAAAAATGCGA
>OX_Smed_1.0.02364
AGACGAAAAGATCAATTTAAAATTACTATATAAAATCACTTGTGTTAAGGTAGATTTCATCAAATTGAAATTTTGAAGTGATAAAAATTGACATGCTGATATATTTATATGGTTACTAAACAAACATTTAACTATTTCTCTTGTGGAACTATGTCAATCATTCAGAATATTATGTCATGTATGCGTGGATATCGTTCCAATGCATACGTGTCTGGTAAGTTATCTAAAATCAAATTTGGAGTTCCTCTGGAGAAATTAGCACAAAAGTCATGTCATCATTTACCAAAGCCTTTATTTGATTTACTTGTCTATCTTGCTCAAGAAGGCATTAAAACAAATGATTTGTTTCGAAGACCCGGAAATTCTAATCAAATGAGAAAAATTATCGATATGCTTGCTAATGGAATCGAAATTGAATGGTCAGATTATAATTTGTATACAGTGGCAAATGTTGTCAAAAAATACTTCATCAGTTTACCTGGAGGATTGTTTGGCCGAAAATTTGAATTAATGTTACTTTCTACTTATTCTATGGTAGAAGATCAACGTCGTTCTGTATTTCACAAAATTCTTCATCAAATGCCAAACGCAAATCGTGAATTAGCTATTCTTATGTTTGGGATACTTTTTCGAATGGTCAGCCATTATGTAAATGAATACTCACTGGAAGCAGAAAATCATCCTGACACAAAATGTTCAGGTGACCCTAAATGCACAGAATTTGTTTTAGCGGAAGCTGTTGCCAAATCCGTTGCGGGATCGATATTTCATTTGTGTACATCTTCTCCGGAAAATGTCGAAAAAGCAGCGACTGTGCTTAGGTGTCTGATTCTGGATTTCCCAAGTTTTGACGAAGAATTTGTCGACTTCTACTATAGATCAACTCTTATTTCATATGGAAGTCAATATCAGAGATATTTCCAATTTAGTGATTCAGGGAAGCAATCGCAATTCGAAACTAACATTTCAGAATCATATAAGACGAAATCCAGCAACTCGGGAAACATTCCAAATTCTCAAAAACAATTACAAAGGCGTCCGGAATACTTTGAACTGCCTATCGTAATGCTAACTAACCCTTTTGGCGATGTTGAAAATATGTCAACAGATAGTTCCCCTGTTTTAAAGATAAAGTTCACTAAAGATGATGATGACATCAGTCTGAAATCTTCACGAAGTTCGGATTATGACAGGGTTCAACAAAGGCAGCTTGACTTGATGCGATTAAGATCCGATTGGTTTCTTAATACCGGATCTTGTCACAATATCAGCACAAAACCGTCAGATTCAGCCGAATACAGTTATTATGAGAGCAACGAAGGAACTATCAGCATGGCATCAGATTCCAATTTGCAGTACCAAATCATCGCAACAAGCGGCCCAGATATTCTTCAAACTCTCCCACACAGAAATCGAAATCAGAACATAAATAAAAATTCGTTTAATCTAACTGTTCCGAAACGGGCGGATTTCTCAAGCTTTCGGTCCTCAGAATTATCGAGTATCGGAAATACTAGCAGAAATTCTTTTATCGATGAAATCTATAGCGACTATTGAATATTTGACCGATTGCATGACCTATTATTATATGATTTGTAAATCAATTATACAAATGCTCATCAATCAAATTGTTGATGTGAATCAATCTATAAATTAGAAAAATGAAATAAAATTCCATATTATATCCAATAAATTTGTCTATTACCTATTTTAAATAATCTGTTCAACGCTTTGTAATAATTGAGATTCATAATAATTTTGTCGCTTTTGTGAATTTTCTAGGAATTGACCAATTGAATCTCAAGGTTTCGTTCTAATAATTTCGGTTGCCGCCATCAAGTGCTTGACTCGGGGGAATATTAAAATTCAAATATTGCAAGAAAAGTTGACCATCGGATTGTTCAGTGTTGGCAGCGATGTTCATTTATTCATTTTATGACAGGTTTTATAAATTTATAAGCTTTAATCGTTTTCGTCAATAAATATCAATATCCAGTGCA
>OX_Smed_1.0.02367
AATTAATATTTTTAACCTTATTGATAAAACAACTATGAACATAATTATTTTGCTTGCTTTTGGAATGATATTCTGTTCAATGATAAACTGTTTGCCCTTCCACGCTGACAAAGCACTGGAGGTCTTTAATGAGGTCCAAGTGAAATCCAACAATGACTATTCAGCCGAGAAGATTGAAACTGAGAAAAAATGTCCTGACAATGAAATCGAAGTAAAAGGATTTGAAGACAAAGACGAAAACATGAAAGTACGGTGCTTTGGTGAGAAGGAATTTTCGAAATATTTTGATGGACTTTTTCGAAAAGCTTTTGGAAACGAATAATAATATTTCATTTTTATTAAATTGTAATTTTCAATGATAGATTAAAATTAAATTTTATTTTTCTAA
>OX_Smed_1.0.02369
TATATAATTTTTCCCAACAGAATTCTATTTCCAATATCAGAGGACTATGAAGAAAAACTCTTGTGTAAAATTTGCACCGGATCCGGTATTTGAAAAGTCCCCTTATGAATCAGAACCCATCCAAATCGACAACATTAAAAAAGTTAGAAGTTTTTCATTAGTCCCCGAAAGATTGGGTAAAGCTGCATTCAAATCTGACCTCGACAATCAAGAGATGTATCCTTTCGAAGTACTATTTAAGATACTGTCAATTATTTTCATTGTGTGTACTTTTCCGTTTTCTCTAATTCTTTGCATGAAAGTGGTACCACAATATGAAAGATCTGTCGTCTTTCGACTCGGACGGCTATTGTCAAGCGGTGCAAAAGGTCCCGGGATGATATTTCTTATACCATGCTTAGACACAATGAAACGAGTTGATTTACGAACATTTACATTTGATGTTCCTACCCAAGAAGTATTAACTAAAGACAGCGTCACAGTTGCGGTAGATGCTGTTGTTTATTATCGAGTTTTCGATCCAGTAATGTCTGTTGTGAATGTCGAAGATCCGAATAGATCAACGAGACTACTTGCTCAAACAACACTTCGAAATGTGCTTGGTACTGTGGATTTATATCAGTTATTGACTGGGCGAGAACAGATTGCCCATTGCATGCAAGACTGTCTAGATACAGCCACTGATACTTGGGGCGTGAAAGTTGAGCGAGTTGATATCAAAGACGTTCGACTACCGATTCAACTTCAGCGTGCCATGGCAGCTGAAGCCGAGGCTACAAGAGAAGCAAAAGCAAAAGTTATTGCTGCTGAAGGTGAGGAAGCGTCTTCCAGACCTTTGAGATTTGCGGCAGAAGAACTGGGAAAATGTTCAATAGCTCTTCAGTTGAGATATTTACAAACTCTTAGTTCCATTTCTTCTCAAAATAACTCCACGATAATTTTCCCAATTCCATTTGATATGATCTCAACTCTTTCAAACAAGTTATCTCCAGCAGAAGATGCGCGGAGTATTTCTTCCGACGATTCAGTCTCGAAATAAATCATATTTTTCACAATGGTAAATGTTATTTTTTTTCATCAAAAGATGGACTACTGATACGAATATTTATCGCTTTGATTACTTATATCTTGAATTTTGTACCGAATAAATTTAAAATCT
>OX_Smed_1.0.02374
TTAATTAATATTTTATTTAATAAGAAATTTCTAAAAATTCTTTTGAAGAAAAAATGATTGTTTTATCACATCAACATCCAACTTTAAAATGGTTCATTTAAATTAAAATTCTATTTCTAGAATAGTTCTCCACAGAATTCTCCACTGATCGGGATAATATTCTGTCTGTGAAACAAAAAATAAATTATCCATGCTTTCAATCGGGATCGGTTCATTCGAAATCCAAAAGTGTCCAAAGACTTTATCGAATGATTGGAGCTCGATTCCTGCCAAACGACTGACAAGTCCAGTGATGAAAACATCGTCAATAAATAAAAACTTTTCATAATATGAGCATATAAATAAAGGTTTAATGGCCGCATTCGAAATAACATAGGCAAATCCTTTAAGAAAAGGTGGATATTTATCATTTGGATACATTTCACTGTTTATTGTCCATTTAAAACCAGGCTCTCTGATAGGAGTCTCATTGTAAGAGATCTTTCCTAGAATCAGTTTGTCTTCTGGATTTAAATGTTCCTTTAAATATGATACAAGATTAAAAATACTAATAAAAGTATCATCATCCGTTTTCGAAACAAACCGAGCATGAGAGCAGTAGTTAACAATCCAATGGAGAGCGACAATATGTTTCAATGTAAGATTCTTATATGAATCTATGAAATCACCTTGAATAATATCACCAAAATCTTTGCTCTCTTTTTCAATTTTTTTCTGGATTTTGAAATTTTCCGAATATCCAATCACAAATGCGAGTTTTACTGGATCATTGCTGATATATCGTAATGAGCCCCATGTTTCCCTGATCATCATGCGTCGTTTAAAATGTATAGAAGAGCTTTGAACATATGTCAACAGATATACATCACCGAAACATAAATCTGATTCCTTGATAATGTATGAGAAAGGGGTATGATTGAAATATGTTAAATTTTCCCCAGTGCAAAATAATCGAATCGAGTCCGAATTAACTTCTGGATTTATTATATGCTTTGATTCATGAATAGAAACCGTTAAAATAAAGTAAATGTACTTAAACATCATAAATATAAAACAACATATACTTATAATGATCATTTCATTATATATACACCATCCGGATTTCGTCCGTTAAAGTTTATTCGNANTCGNNTTCGTCATT
>OX_Smed_1.0.02375
GCTGAATTCGATTTTACATGTTGATAAGTTGTTAAACTTTGGCCACAGTTGAAAGTATTAACTTCATTTAAATGAAAATAAAGCATTAAATTAGTATTTCACAGCTAAAATATTTGAGTCATGTCCGACGAAGCCAGTGAAGATATGGAAGACAATTATCCCCTGAAGCCTCGTCTGAAACAGAATTTGAATAATCAGCACAATGCTTATTCTATTTCCATGATTTTCATGGGCTTCATTTTATTTTCTTTGGAAACTATTTTTACGGTGAATGACAGAAATCGATTTTTCACTGGATTCTTTACCGGTCCTTCACTTATTATGTTCGGCTGTTTTAATCTGATTACAGTTTTGAAAGGAAAATTTTCTTTTTTAATTTATACGATTCATCTGGAATTCATTTTAGTAAACATTTTACTCATATGCCTAATGTTATCAATTTGGCAATCAAAAATTAGTACAAATTCGGATTTTCAGTACCCAAATCTTTTATTTATATTCTTTTATTTTTGCCAATTTCTGTTGTCTATCAAACATTGTCTTTTGACTTTAAAGGATTTGAATAGTGAAAAGGCTTTTGTGCCTTTTAGATTTTGTATTTGAAAATAGTTTCAATAATGAATTTGATAACAATGAAAAAAAAAAAAAAAAAATGCGA
>OX_Smed_1.0.02388
GATTTATTTACTGTTTTTAGTTTTACAAATTGATTTGGTTTTATGTGCACAGAATACAGTTTAAAAGACAATCCTGATGTATTTAAGAAGTTTATTCCAAGAAATTTGTCAAGAACTGAACTTTCTCATGATTATTTTGAAACAAAGTATGCTTGGTGTTTAATGCCTAATGGTGATTCAGATTGTGGCTGTAAATTTCCAAAATTATCCAAACTGATTAATTATCGAATGAGTCGAAAAATTGTTTTTGAAAAACAAGTCGATGAATTGAATGGATTTTTCGATAGTGATAAGTGTATTTTGTGCAAAAACAGTCTGTCTTATTGTCCAAGTGACATTGATTTTTCCAATGACAATCGTAGATCAAAATCTCAAGTGAATAGAAAAACTGACAAATGTCGAAAATCGGTCCGATTTGCGGATGCGCTTGGGTTGCAATTATCAGAAATTAAATTCATCAAAAATTCCGATATTGAAAAAGCGCCAGTTTTGACGTCATCAGCAATCAAAGATTTACACTTGGATCACAATTGTCATTTGGCTATGCAAGGAATTAAATATTTTTGTCCTTGTTTTAAAATTGATGAGAAAACTGTGATTGAAAACACAATGAAAAACAATATCCAATTGGAGAAAGCCTACATTCAAGGCATGACGTTGTTTGGGAGAATTTTTGTGAAAAATATCTCATATGAAAAAAACGTTGGAATTCGAATAACCTACAACAATTGGGTGTCGTTCAAGGACATTTATGCTTCTTATATTCTCGAATCGTCCAATGGAATCATTGATAAATTCAGTTTTTCCGTCGTTGTGCCGAGATCTGTGATTGTCGGATCGAAAATTGAATTCGCTGTGTTCTATTTGACTCAAAATCGAGAGACGTTTTGGGATAATAATTCAAATCAAAATTATGTTTTAGAGTGCTTTGCAAAAAATATGGGTATCGTTACGGATGATGGCTGGGTGCATTTTTTATGAGAAAGGCTTTTATTATCATAATAATAATTATTACTATTATTATCTATCGGCAGTTTTAGCGAGATTTTTTTCGGAGTTTATATTGCTTAATAGTTAGATATAAAAAGAGTTAAGTAAAAATTAGTCTTTTTTTGGAATTCGATTTGATTTTCTATGCGATTTTCATGCAGAAATTAGATGGAAATTATAATTTTTGTGCTTCTATTGTTTTTAAATACAGATTTTGACTTAGTTTTAATCTTCCGGTTTCAGATGTGATTTTTATTATGATTTTTGCTGTTTTTTATTACTATATTGCCAGTCTGTTTTTTAATGAGACAAATCTAAATTGTAAAATTTGTTCGTAAAATTAGATTGAAAA
>OX_Smed_1.0.02391
AAGTGTGTTTGGGAATTTCTAATCATTAGTTTTCTGTTGATAATGATTTTTCTGTGTCTCTATTTATTGTTTCTTTCAATAGAATCCCATGAAATATTATTGAAAATGCCTAAAGTGAGGCCGACCAAAGAGGATCAATATATCTGTCACGCTTTAGACTTAAAAAATGACACTTTGTTCATCACTGGTTTTAACCCAAAAGCTAGTGCATCACATGCACATCATATCTTAATCCACAGCTGTACGGAACCTGGATCTGTAAAACCATATTGGAACTGTGAAGAGATGAATGCAAAGGATTCAAAACCGATCTGTAAATCTGGATTGAAAATACTTTTTTCTTGGGCAATGGCTGCATCAGGATTTCGACTTCCAAAAGACGTTTCAGTTATGATTGGAAAAGCTGTCGGAAAACAATATTTGGTTATTCAAAGTCACTATAAAAATGTTGATTATTTTCGAAAACCAAATTCTGAACCGGATGAATCGGGTATAGAAATAACTGTACAAAGGAAACCAACAAGCAAGTTAGCTGGTATCTATTTATTAGCCACAGATGGCTCAATTCCCGGTCATTCTACAGTATTCATGGAGGCTGCGTGTTCGTATACTGGTAAAACAGTTTTGCATCCATTTGCATACAGAGTACATACTCACAGTTTAGGAAAGTTAGTATCGGGCTATGTCATACACAGAAAAAATTGGACAGAAATTGGAAAGAAATCTCCACAAGTCGAACAAATGTTTTATCCAGTTAAAGGAACTGTGAAAATATATCCAGGAGACACTTTGGCTGCAAGATGTATTATGGAAAACAAGGGAGATAAGCTAGTCAAAATCGGAAATACTAGAAAAGATGAAATGTGTAATTTCTATATTTACTACTGGGTTGATCGAGAAGATAGTTCACAAATTTACGATGATCAAAATCAAATTTGTTTTTCTGCTGGATGGCCAAAATTCAAATGGGATTCTTTCTTTGATTCCTTAAAAATTCCATCAGCTGCTGCAATGTTGCCTGGTGCAAACAACATAATAAATGAAATAGTAAATGACATGGAAAAACAAGAAAGAAACATGGATAAACTAATATCAAACATGTGGGACGATAATCCAAAAGAAAATTCAGATGATATTTTGGACGATACTTTATTTGATCACAAAAAGTTTGAGAATTTCGATGAATTGTTTTAAACAAAATCCGTCATATTTTGTGAGTTGGTGAATCATTTGTCCTGGTGTCGTATAGGATTTATTTACTAGTTGTTGGTGACTTGGTAAATCTCATTGTCAATAAAATTTTTAGTTATTTACAAGATTTATTTTTAACACTAATTGAAATCTTTAATAAGTGACATGTTTACATAAATTTATTTGAATT
>OX_Smed_1.0.02394
CATGATATGATTGCAGACAAATATCTTTAGTGTGGTCTTACTTCATTCTTAAAGCTATTTTTCATTCGTAATCTGTTGTTATCTCATAGATACCAATTAAATTAGTAATTATTATTGTGCATACTAAAAATTAACTAGGTCAAAGTTCAATCTCAATCAAATTATGAAAACTTATATAACTTGAATTATTACTTTAATTAATCATTTGAATATGATACAAACAAGCACTTTATTTTTATTTCTGATAAATGTTGGTTTGTTATTCGGTACAGGTGAAAAACGTGAAATTAGTTTGTCGAAGCTAAGAAAAGATAAAGATTTGCAAGAAGTTTTCAGAGAGGCAATTAACAAATACAATAGCAGAGTGAATAGTATTTATTCTTATGCACCTTATCAAGTTCACAGTATACGTCAACAGGTCGTTGCTGGGATATTATATGAGTTCGAAGTCACATTGGTTGGTACAAATTGTCGCAATGAACTAAAGAGATCCAATCAACTTTTATCTGAATGTGGATTAAATGAAAATCTTGCGCCAAAACGAGCTAAATTACAAATCGTCTCAACTCCATGGCTAGAACCGAAACACCATTTTGAAGTAATGAGTGAAATTGAAGAGCTTGATTTAAAATTGCACGATCAGCTGTTTGTACTTGGATTACCCGACGGTGAAGTCGTTAGCGGTTTGAATTTTGATTCATTTAAAAAAAAGTTCAATAAATTATATCAAAATGAAGAAGAAGAAGCTAAGCGATTCAAGATCTTCCACTCAAATTACAAAAAAGCATTACTGATGAATCGGCTAGATAAAGGGTCAGCTGTATATGGGGTAACTCAATTTTCCGATTTAACGGATGAGGAATTTAGAAGTCAATATCTTAGCCCGGCATATGATTTATCGAAAAGGCCACAGAGAATATCCCAAATACCGCAAGACATTAAAACAGCACAAGCTGTTGATTGGCGGGCCCTAGGAGGTGTCACAGCAGTAAAGAATCAGGGATCATGTGGATCATGTTGGGCATTTTCAACTACTGGAAATGTTGAAGGTCAATGGTTTTTGAAAACTAAACGATTAGTTTCCTTGAGTGAACAACAACTGGTAGATTGTGATACTATTGATAACGGATGCAACGGGGGCCTTCCAAGCCAGGCATACAAGGCTATCCAGCAAATGGGGGGTTTAGAATCTGAGGACAGTTATCCCTATAATGCAAATAAAGGAAATTGTGCATTAGATAAATCAAAAATAGCTGTTTATATAAATGGATCTGCATCAATTGATTCATCAGAATCATTTATGGCAAATTGGTGCTCTGTTAATGGACCAATAAGTATTGGAATCAACGCATTTGCAATGCAATTTTACCGAGGAGGCATTTCTCATCCATTTTCAATTTTTTGCAATCCAAATCATTTGGATCATGGAGTACTTATAGTTGGATTCAATAGCACAACTAGTGGTGAGCCATTTTGGATAGTTAAAAACAGCTGGGGAGAAAGCTGGGGAGAAAATGGCTACTATCTAGTCTATCGAGGCTCGGGAGTTTGTGGTCTAAACAAAATGGCAACAACCTCCGTTATCAACCTCAACTAACCGAACGCCAAATATATTGTTTATAATTAACTTGTTGAAAAACTTTATTCAAATGTTTAACCGATGGTGAAATTTTGATTAATTACTCACGTCTTCCTTATGAATTTGAATTATAAAAAGTTCAAGAATAAATCTTAATTTTATTAGCAAATCGTTTTATATTTGTTGAGTAATAATAGATAACTTTCCCAACTTTAGTAGGTAGTTTTGAGCTTCCTGCGGCCACACACCATTGCATAATAAAATACTGGGGGGAGTTTCGCGATGGATTAAATTACACAATGCTGTAATTATCAATAAAAAAGCCTAAAAAATAATTCATCGAATAAAAAGCCTTAAAATATTTTATCGATTAAAAAGACTAAAAATATTTTCTTGATTTTGTGTGTATTTTTTTGAATTTATTTTCTTCATCCACAAATTTTCGATCACACTATAGTCAGGTGGTATTTCTAACTCGATAATAAAGCA
>OX_Smed_1.0.02397
TCTTAAAATAATATTGCAAGGTTTTAACATTAAAATAAACAAATGTTGAAATTCGTTGAATTAAATTCAAAAGAAGGAGAACAGTTTTTGAAAAAATCTTTATATGAAAGTTATTGTCTTAATAGTCTAAATAAAACTATAAAGCGTCAATTAACTGAATATACATGTGGAATATCATCGCTGTCGGCAATTTCTAATGCTTGGTACTTGGAAAACAATGCAGAAAAATGCCCTTTAGGAAGAAAATTACCATATGATGAAGAAGTGTTCACGCCAAAATTTTATGAACTAAAACCATTACTTCATGAAGGCATAAATATTAATGAATTATCCCGCTTAATTAATAATACGTTTGGGAATGCCATACGAGTGGATAAGAAGCTATGTACAGAAGAAATGACAATAGATCTATTCAAATCCGATATTATTAAATCTGTTAAATCTTCTTGTCAAACAATTGTTATTCTTAATTACTTGCTGAATTCGATATGTGATGAATGGTTGCCTTTTGGACATTTTTCTCCGATTTCGGCCTATGAGGAGATTAGCGAGATAATTTTGATTGCTGATACCTATATGCCATCGTATTGGGTTAGTGTGAATGACATGTTTAAAGCCATTGATACGGTGGATCCGGATTCAAATCATAAAAGAGGATATCTTTTATTAACGTGGCAAATTGCATTGAAAGAACATTAAGTCATTTGATAATTGATTTGTAATTTGTTTAAATATATTATTAATTATAATTTTGGGCTTGGCA
>OX_Smed_1.0.02404
AGGGCAATTATTTATCCAGTTCCCTATATAAGAATTAAAATTTTTAATCAATTAATTAAATTACAATGGATCGACATCAAATTTTTGTCAAAATCGATCACGACAAAAACGGTTTGATAACGAAAAAAGAATTCGATGAAGCTCAGAAATCATTTGGAAAAGAAGAAACAATTGAGATTTTGAAAAAATGCTTTGATTCAAACGGTGGCAGCAGCATTAGCTACGCCGACTACTGCTCCGCCGTAGGAATATCTCCCAATGCTTCAATACAGAAATCGTTCAAGAAGTAAAAAATCGGTTTATACTTTCGCGTTATTGTTTTCTTAGATACTAATGTTAGGATTTGCTTAGAATGATTTACATTTATAGGTTTCTTAAATATAACGATTCTTGATCTTGATTAAATTT
>OX_Smed_1.0.02420
TTTATATTTACTCAAAGAAATCTATTCAAATTTTATCAATAAAATTCGGAATTTTCATTTAATGGAATATTGGCTTATTTCAGTTCCTCAGCAAAAAAAGAGTCAAGTTTTTGAAACAATTTATGATAAGCTAGTGCGACAAAATAATCTGTGTGAAATATATAAGTATTCCGTTCCTCAGGATTTTAAAGTTGGTACTTTAGATGTTCTAGTTAGTTTGTCAGATGAACTGGCAAAGTTAGATATATTTTCGGAATCAGTTACCCGTAAAATTGTGCAATATATGGGCGAGATATTGGAAGAACAAAAATCTCGATTAACTGATCATCTTAAAATTAATGAGGATTCCCTTGAAAATTTTGTAACTAAATATGTGTGGGATGCTGCGAAGTTTCCTACAAGACAATCTTTAGAACAAATATTTAGTAATCTATCTGATCATATGTCGAAGGTTGAAAATGGATTGAAAATGAAAACTCAGTCTTATAATCAACTTAAAGGAAGTTTGCAGACTTTGGAACGTAAGCAAATTGGGAGTTTATTAACAAGAAATATTGGTGAACTGGTTAAAAAGGAGCATTTTGTTTCGGATTCTGAGTATTTTGTAACGCTTATTGTTGTAGTGGCTAAAAGTTATTACAATTTGTGGCGGGCCAAGTACGAAACTCTCACTAAATATGTCGTGCCGAGATCGTCCGAATTAATTTGCGAAGACAACGAGCATGGTCTGTGGAATGTCACGTTGTTCAGGAGCATTTCTAGTGACTTCATTGCTAAGGCCAAAGAAAATCGATTTTTTGTTAGAGATTTCACTTATAATGAGAATGAGATCCAAGAAAGCCGAAATGAAATATCGCGTTTGGAAAATGACAAAAAGAAGCAATTTCAAGCAACTTTTCGATGGCTGAAAGTCAATTTCGGGGAGAGCTTTATCGGCTTGATGCATATTAAATCACTGAGAATATTTGTGGAATCAGTTCTCAGATACGGACTTCCGGTAAATTTTCAATCTATTATAATCCACCCTTCAAAGAAAAACCATAAGAAGATTCGTGAAATATTGGGACAAGCGTTTAGTTACTTGGAAAACACCGCTATGATTCAAACAAATGAAAACGAGGAGTTTCCAGGCCTTAATTTGCTGGCCGCAGGAGAATATTATCCCTATGTTTATTATAAGCTAGATACCAATTTTGTAGATGTGCTGCGTTGATTTGTGGAGTATAATTTGAGGTGACATGATTGCATAATATAGACAATTCTTTTCATGGAATAAATTTTATTATTTTGATTTTCAATTGCAATATTTGATTTTTGAAATGAGGCGGCTTTCCCTTCGAGTATTTTTTTCTGTAAATTAAAATTTTGTCAATGAAATGTTTATCGGAGCATATAAAGAAATTATCGTGATATGCATGTCAAAGTTCAAATAACGGTTTTTAGCACACTTTGACTGGAAATTCAATTGATTTTAAAATTTTGAAGTTATCTGTCAAAATGTTTGTCGATTGCACAAGATTGTAGAAAGTAATAAATAATGATTGATTTT
>OX_Smed_1.0.02421
TCTATTTGTTTAATTAATCGTAATTTCGTAATATAGTGTTATTTCGTCAAATGGCCTTAAAATGTCGTTATTATGAAAATGAATTACCTGAAATTGGTGATGTTGTAGTAGTGAATGTAAAATCTATTCAACCTATGGGAGCTTATGTAAGTCTATTAGAATATCAAAATATAGAAGGGATGATATTACTGAGTGAACTTAGTCGACGACGAATTCGCTCAGTTAACAAACTTCTTAGAGTGGGAAGAAATGAAGTAGTCTCTGTGATAAGAGTTGATGCCGATAAAAAATATATAGATTTATCAAAGCGACAAGTTTCAGCCGAGGAAGTTGCTCGATGCGAAGAGAAATTTGCAAATTCCAAAACAGTAAATCAAATTCTCCGTAGATTAGCAGAAGAATTACATTTTAGCACTGACGAAGAACTGGAAAATCTGTTTAATAAAACTGCTTGGTATTTTGATAGGAAATATAATAGAAAAGGAGCATCATTTGATGTCTTCAAGCAAGCTGTTACAAATCCAGAAGTTCTTGATGAATGTGGTTTGGAAGATTCGATTAAAGAAAAGCTATTGGCTGATATTCATCGTCGGATGATGCCACAAGCCGTTAAAATTAGATGTGATTTCGAAGTGTCCTGTTTTACTCCCGAAGGTGTCGATGCCATTCAATTTGCCCTATTCCAAGGATTGGAGATGTCATCAAAGGAGTTAGAGATCAAAATAAACCTTATTCAATCTCCACAATTTATGATGACTTGCCAAACTCTGGATAAAGAAAAAGGTTTATTGACCCTCAATGAGGCGATTCGAGTGATTAAAGAGGCAATCGAGTCGAAAAGAGGCTCTTTTAAGTTGCTGGAGCCGCCGAAGGTCGTTTCTGATCACGACGAGATAAACCTGAAGAAACGACTGGCGGAATTGGAGGAGGCCAACAATGAAGTGTCGGGTGATGATTCCGTATCTGGGGAAGATGATGATGATGACGAGGAAGAGGAGGGGGGATGTGATCAAGAGAAATAGAATTTTGTTTTGTCTTTTAATAATTATTTTCGAGTTTTTCAAAAAAAAAAAAAAAAAAAAAAAAAGGGCGGCC
>OX_Smed_1.0.02426
ATTATAGTTATTAGCATCATTGAGATAATATAATATAAACAGATGTCAGTTATCTAATTGCATTAATATCCCGATAAAACTGGCAAACTGGACGACCAGCAATACCGCTGCTGACATAGCTGAATAATATATATGATGTCCAAGAATCCTTCCTATCACTTTCCAACATCCTTTTTTATAGAAGGTTTTTAATGGCTTGCACTTTCCGAAATTAGAATAGCAACAACTAAAAGGCAACCCGGGACTCCGTTTGATCCAGTCCTGTGGTCCACTAACGCCACAACATTTGAAAGTGACTTGGAGGAAATTGATGAAATCTGTTCCTACACCTTCTTCGAATTTTTCGACAGACTGAACCAATTTACTCTTTATCAACAATTTATTTCGTTCTCCTAGGAGACCGCACTTGAGAAATAGCGATAGTTCCATCGAGGTAATGACAAGGAAGAGGAAAAATAACGAAACACTCTGAGAAGAACTGGTCTGCGTCATTAACGACATTCGGATATTCAGCACCATTATCGTGACCATAAGGATCAGCAAGATGAAAATTGACAAAGGCAAGAAATCCAAAAACAGATCAAATGGATAATTATTGTAGTTCTGTATTCCCAGCACCGTGATGATCAGCAATGATCCAGTAATCGAGGAGGAGGACATCATTCCATACAAAATTGCCCATTTGTATGACAAACACATGGATAGGAATNNATGGGAAGTAG
>OX_Smed_1.0.02430
AATATAATGACCTTTTATTATTTATTATTTCTGTTTTTATTCGAAATCAATAGAAATCCTATATCAGAAAAAATGAAAGCAATTAGAATAAGTGAATTTGGAGAGCCGTGTGTTTTAAAATTAATTGAAAATCTTATGATACCAAAGCCTTCAGAAAATGAAGTTTTGATTGAAGTTAAATATGCCGGTGTTAATCCTGTAGACACTTATCGTCGAGCTGGCAAATATAGTGTATTGCCTACACTTCCATGGGTTCCTGGATCAGATTGCAGTGGAATTATATCAGCACTCGGATCCAATATCCGCGATAAATTTTCAATAGGACAACGAGTTTTTACAACTTCAACTATTACAGGATCATACGCTAGTCATGCATTAGCTTCAGTTCACCATGTTCACGCATTGCCTTCAAAATTATCATTCCAACAAGGTGCATCCCTTGGCACTCCGTATTTCACGGCCTACAGTGCGCTATTTGACAGAGGACAAGCCAAGTCAGGAGAAACAGTTTTAATCCATGGTGCCAGTGGAGCTGTTGGAATCGCTGCTATTCAGTTGGCCAAGGCCAATAACTTGACTGTTATCGGAACAGCGGGCACAACCGAAGGATTGGATATGATCAAAAGTATCGGTGCCGATTACGTATTTAATCACAACGCTGATGGTTATGTCAATGAAATAAAAGGACAATTCGCTAATAAAATTAATATCGTTATAGAAATGTTGGCAAATCAAAATCTCGTTGTTGATTGTGAAATGGCTGCGATTAAAGCAAGGATTATGATTGTTGGCTGTCGTGGAACAATAAATTTTGACCCGCGATTAACAATGGGCAAATTATTGGACGTGCGTGGTGTCGCATTGGGAATGAATTCATTGGACCAATGGGAAAATGCGGGTTTGCAAATGAGTAATTGGATGGAAAGCGGCGATATTTGTCCAATAATATCCAAGGAATATGATTTACAGGATGCCGGGAAAGCTCATCATGATATCATATTCAATAGTGGAACAACAGGAAAACTTGTTTTAAGAATTTAATTATTTTATATTTGAAATGGTTTTATAGAACTTTTGTATGATTTTATTAGTTTTACTTGATTTGTAATAAATTTATTTTCAATAAAAAAAAGAAAAAAAAAAAAAAAAAAGGGCGGCC
>OX_Smed_1.0.02431
TATTAGTGAGATTTAAAGAAGCCAAGCATCAATGAGCAACTTGGAACAAGGAAAACGGCATTTATTGGAATTATGCAGTTACAACCTTGGAGTTTACACCTTAGTGATTGGAATCCTATTTATGTACGGATACAACAGCGTCTTCCTAGAGCAACCTCCTTTGTACGAGCCAAGATTCTCCAACACTGTTTCAATCTTTGGTGTGACATCGCATATTATTAATATTTTCTTTCTATTTTACAATTGGTACATAAATATTAGAAATAGAAACTTTTTTTCACCAATCAAATTGGACAGCGTTCTGATATTTTATTTGATTTGCGTTCCTTTTCTGATTCTCGCAATTCTCTACAGTATTTTTGTGACAATGAAATTATTCTTTTCCCCATGGTGCATGGCCCGTGCCGACGTGGCTTACAGTGTAAGTTGTAACATTTTAGCACTTCTCATTTTGATTCATCTGGCCGAACTGAGTTTTTACCGTGACACCGGAGAAAAATGGATTATTACCTATGTAAATTTTACGACATTGTTGATCACATTTATCAATGTCATGGTTTTTGTTATTTTTCAATTTTCCCTGGAACAAATAAATACTTTGATATCAATTTACGATTTTAACATTTCTTATAATCCATGCTCAATGGATAGTCGCAATTTCACCGGTAGTTTTATGAGGAATTTTTTGTTTTTTTTTAAAGACTGGGAAAAGCTTATGTTGAAAGGAATAATAGTATTTGGAACATCGTCGTCGGTTTTCTTCATTGGTCCATTAATGAGACAATACAGAAATTTGAAGAAATTTAATAAAGCTTCCATATCAAGCATCGCTGTCCGAAATTCAAGGTTTTCAAAGGTTCTTGCAATCCCGTTTATTATTATTGCACTGGCTGTATTTTCTGTATTCATTTTCATAAATATTACACAGTTTGCAACAAAAAACTATGAAATAATGATGGTTATCCAGCATGCTTTTGGTAGTTGTATGATCATATGGCAAATCAAGACCCTTCTACACTGGCCAAGTAATGGGAAATCTATTTCCTCATTGGAAGTGCTGCTTTATGTAGGTGTTTGTGGGCAATCTCTGAAAAATACGGCGTTATTCGAGCAATTTTTACATCAAATTGTATTTTACAGTGATTATATTTATTTAATAAATGATTTCCACTTTCTACTTTCCATTTTCTACTCGTTTCTGATAACATCTTTCATTTGTCTGCTGATTGGCAAACGATGGGAGGTTACAAACGGAAATTTCTGGTTCATCACAATTTTGTGCTTGGTTTTGATTTCTATAAACAATGCTATTAGTTCTTTCCAAGATTTTTATAAAAGAAACTTATTTTCTGTTTTCTTTCGCGTGAGATATTTCAATCATGCACTTTTTATTCACGGAACAACTTTCAGTATTTTATATGATTATTTAATAATTGTAATTTTGGTGAAATTTATTTTATTTTTAAATTTTAATTAAAAATAAATAATTTTTGTGATAAA
>OX_Smed_1.0.02441
AATTTGTTTAAATAGCGTGATTTTACGAGTATAAAAAAAATTGAAAAAGTGATTTATTATTTTAACTACTTTAAATAGTATAAAAAAAATTGAAAAAATGAGTAGGTTTTTTAATGACAATGACGTCGCAATGGCCCTAAAAGCATCAGTTCACGAAGGATCGGCTAACAAAAATTTTCAAATGGAACAATATGTTCATGATAGAAATGTTTCTGGTAATCACGTTATCAGAATTGACAAAATCTTTGAAAAAATTTATTTGGCTGCATCTGCTATTGTTGCTGTTGAAAATCCAAAAGACATTTGTGTTGTTTCTTCAAAAGCTTCTTCACAAAGAGCTGTTTTGAAATTCGCCAGATACACTGGAGCATTTGCAGTAGCTGGACGTTTTACTCCTGGAACCTTCACCAATCAAATCCAGAAAGCATTCAGGCAACCAAGACTTTTAATTGTCAGTGATCCAATTGCCGATCATCAAGCTGTATTGGAAAGTAGTTTTGTTAACCTTCCAGTTATTGCATTTTGCAATACTGACAGCATTATCAAGAACGTTGATATTGTCATTCCCTGCAATAACAGAGGAGAATTGTCTATTGGATTCATGTGGTACTTGTTGGCCAGAGAAGTAAACAGAATTCGTGGATCTATCAGCAGATCAATTGAATGGGATGTTAAAGTTGATCTTTTTATTGCAAGAAGCGCAGAAGAAGAATTACAAAATAAAGAAGACGAAGTTATTCAAATGAACGAACATGTTGAAGAAATTAGCCATGGAGTTGTCGCTCAACCAATTGCCCAGCAATTGGACGATTGGCAAGCAACTGATAACTGGGCTTAAAATCGACTCAATATAATCTGGATCTATGACTTTGCTATTTTTTATCCGCTTTTTTTATTTGTATTAAGTTGCTATTTTTTACGTT
>OX_Smed_1.0.02442
ATAAACATATAATTTTCAAAATCAATTTAATTTTAAGAATTTTAAGTGGAAATTTTTCGATAAATTTATAATAATATTAAATTCAAAATTTATGTTCGATTTTTCTCACAATTTGTTTACGTTACATAGTTCGATAAAGTTTTAGATTGACTGATTAGTAATATAAATATTAAAATCAGCAAGTTGTTTTCAATAATGAATAAACGATTATTCGGATTTTCCAAACTTATTAATGAAGAAATTTTTCTTTATGAAATCTCAAATAAATCGAATACCAAGGTAAACATATTATCGTTAGGAGCAGCCGTCCAAAGTATAAATTTACCTTGGCAAGGAAAAGACAAATCGCAACCATCTGTTAATGTTGTATTGGGATTTTCAACTGTTGAAGAGTATGAAATAAATGAGTGCTATCTCGGTGTAGTTGTTGGTAGAGTGGCTGGTCGATTAAGTTTTGGAAAGTTTAATATTGAAGGAAAATCGTTTGATGTAATGAAAAATAATGGTGGAAATTGTTTGCATGGCGGCCGAACTGGATTATCTCGAAAAAATTGGAAACTTAAAGAGCACACGAATGACAGTATTACTCTTCATTGTTTTACTGCTGATAATGAAGATGGATTTCCCGGTGACATGAACATTAATGTGAAGTACACAATTAGTCCCGATAATTCATTGGTTATTGACTATGATGCATTTGTCGAGAAGCACGCATGTCCAATAAACCTGACCAATCACAGCTACTTTAATCTTTCTGGTAATACGGTTGTCGACAGAGGCATTAGAGACCATGTCGTATCAATAAATGCCTCTAAAACATTAGAATTAAGTAAAGATTTGCTGCCTAATGGAAAAATTGTTCCACTTTCAAAGAATTTGGATTTGAAAAACAACAAAGAAAAATTAGAAAATCTTTTGTTGAAAGTCGGCGATAATCCTAAGGGATTTGATAACTATTATATTTTCGACACTGTTGGAATTGAACATTGCCAGGCCCAGGTTAGCGATGGAATAACGCGATTGACATTGTTTACCGATCAGAATGGCTTGCAATTATATACATCGAATTTTTTCAACAATGTCCACTGTTGCGAGGGCATAGTACATCAGCAATACGGGGCCCTGTGTTTGGAGGCTCAAAACTTTCCGGATGCTATTAACCATCACGAATTTCCATCGATATTGCTGAAGCCCGGCGAGAAATATGTGCAAAAAACGATTTATAAATTCGATAAAATTTGATTTGGTGCTAAATATAAATTTCTAATTAACTTTAGATGATTAAATTGTTAATTTTGATAATTAATTTTACATTGATTTTGATTGGTTAATGTTTAATATAATTTCATATATTTGAGAAAAAAAAAAAAAAATTATAATCTTATGGAAATCGATAATTTTAGATTTTTTGTGGATTTTGCACTATCTCA
>OX_Smed_1.0.02444
AGAAGTTTAAAAACATTGAATACAGTTTAATTTAATTGGCTCAAGTTTGTTTAATTACATTAAGATGTCAGCTCCCGAAGTTAAATTTACTAAAATTTTCATCAATAATGAATGGTGTGATAGTGAAGAAGGGCATACTTTCCCTACAATTAATCCTACAAATGAAGAAGTAATAGTTCAAGTTCAAGAAGGTCGAGATAAAGATATTAATAAAGCTGTAAAAGCAGCTAAAATTGCATTTAAAATTGGATCTGAATGGCGTACTTTGGATGCATCGAAACGGGGAATTTTATTGAATAAATTGGCTGATCTAATCGAATCGAATGCTGATTACATTTCCAGACTGGAAGCTTTAGACAATGGAAAATCCTATGTAATTGCTAAAGGAGATCTTGAACTTGCGGTGAAAATTTTGAGATATTATGCGGGATATGCTGATAAAATTCATGGCAATACAACTTCGCCCGATGGTGATTTTCTTTCGTACACTCGAATCGAACCGGTTGGAGTTGTTGGGGCAATTCTACCATGGAATTTCCCATTCATGCTGGCAGTTTTCAAATTGGCCCCTGTTATGGCGGCTGGTTGCACTCTTGTTATTAAACCCGCCGAACAAACTCCGTTGTCAGCTTTATATTTGGGAGATTTAGTATTAAGAGCAGGATTTCCTAAAGGTGTAGTAAACATTGTACCGGGCTACGGACCAACTGCTGGTGCTGCCTTGATTTCTCACCCTGATGTTAGAACAATAACATTCACTGGCAGCACCGAAGTTGGGCACATTATAATGAAAACTATTGGTAACACAAGTTTGAAGAGGGTAACGTTGGAATTAGGAGGAAAATCTCCATTGATAATATTTGCTGATGCACACAATTTGGATGAAGCTGCTGCTACCGCTCACAGAGCTTGTATGTTCAATCATGGTCAGAGTTGTATTGCAGCATCTCGAACATTTGTAGAGGCCAGTGTATATGACGTTGTAGTTGAGAAATTAAGAAAACTTGCGGAAAAAAGAATTGTTGGAGACCCTTTCGATGAGAATACCATTCAAGGTCCACAGGTTGATAAAGAACAATTTAATAAAATCATGGATCTGATTGAAAGTGGGAAACAAGAAGGTGCAAAATTAGTAACCGGAGGAAACCGAGTTGGAGATGTCGGGTTTTTTATCCAGCCAACAGTTTTCAGTGACGTGAAAGATAATATGAGAATCGCGAAAGAGGAAATATTTGGACCAGTTCAATCGGTTTTCAAATTTAACACAGTTGAAGAAGTGATAGAACGAGCAAATGACACACATTATGGATTGGGAGCTGGAGTTTTCACATCTGATATAAACAAAGCAATTATGATGAGCCAATCTTTGGAAGCCGGAACAGTTTGGATAAATTGCTATGACGTCGGCCCCGCAACAACACCTTTTGGTGGGTTTAAACAATCTGGAATCGGCAGAGAACACGGATCTTACGGACTTGAGCCTTTTCTTGAAGTGAAAGCTGTTACAATTGCAATTCCACAGAAAAATTCTTAGGCTCTTGGATAAATTCATAGATTGGTGTTTGTTGAAATGTAATAATACTTTAAATTTTCCAAATTGAAATATTTAATAATATAAATATTATGTTTG
>OX_Smed_1.0.02449
TATATTGTTTTAATTTATATATATATAAATATATATCACTTGAGTTCTACCTAAACTGCGTTGGCAGAATCATGACAGGTCTTGTAATTATACACGTGGCAGTCAACTGATTTCAATATACCAATATAATACATGATAGTAAAAATGAAGCGAAAGTTTCTTTATTTATTATTGTTATGTGTATCCGTGGCAATTTGTCTTTTTATTGCTGATTTGGAAAGAAATAAATATTTCCCACCTCTTTCTGAACATTTGGTGCTTCAAGAGTTCCAGAAATTTAAGATAAGTGACTGTTCAATTGATCAAAAGATTCCATCGGCTGTAAATGTGCAATCCACTGTGACATACGATTATGTAAATGAACTGATTGGAAAGGTCAATGATTCGGTTGCAGAGAAGCCTGACAGTGATATGTCAAAAAGACTTATGATAGAGGAAATAACTGAAGCGACAACCTCAAATGGCGTCATTGAACCCGTCACTGAAGAATCAGACCAACAAAAGTTGCTGCATTTTAAAAGAAGATTGTCAAGTGAAAAAAAAGAAAAAATGTTGGATTTATTTCGAGTTTTTATTCGGCAAATGGAATTGTACAATTTGACCTATATGGCTTATGGTGGAACATTGATAGGAATCAACCGACATCACGGCATTATTCCTTGGGACGATGATATAGACATTTTAATAGATGCAGCACAGAAACGACGGGTTGAAAAGGTCATGGGTAAACTGCATAAAACTCATAAATTATATGTAGTAGATGAAAGTCTTCACATTAAATGGAAGTTCTTCAACATAAACGGCTTATACACCGAAGGATACGATTTCAAATACCCTTATATTGATATATTTTCTATGAAGAAAATTTCTGAAGACGAGGTTGAGGTTGAAGGAGAGGATGAATCAAATATGGATCTCCATGACATTTATCCGTTAGTCAAACGACCTTTTAACGGATTGACCGTTTATTCGCCATGTAATGTAAAAAAAATTTTAAAAAGTACTTACACTGATTTCAATAAATGCACTAGTTCTTATTATAGTCATGAGTTTGAGGATTATCTTCGGGGAAACATGATAGAAGTTAATTGTAGAATGTTGAAAGAGCATTATCCTTTTGTCAAAAAAAACTTCATTGCGGAAGAAAATAAAATTGTTTTAACTGAAAGACTGATAAAAAATGGGACTGTTTTACAAATTGCGAAGTATTCGATGCCTGATGCGTGCACAAATGAAAGGTCTTTTTACCCTTCCGATTTAGAGATTACGACATTTAATGATTGATGTATTTTTATGGAGTAAACTTTATTAAATTTCTCATTTATTGTATTTTTAAATATACATTTCTTTATTTTGTTTA
>OX_Smed_1.0.02455
TATAAAGTAGTGTTTTTCAATAAATTTATATTTAATATATTTTACTTGATTATATTTAATCAAATATTTTCTTTTCTTACTGTATGATCATCAGTGCTAAATAAAAAATGGATATGCATATGCCTATGAATCATACCAATGGATCGTCGATGATGATGATGAAGATGTATTTCAACGAAGATTTAAATTTCTACTTACTTTTTGGGGCTTGGCAAATTACAAGTCAATCCAAACTAGCAGCTGCTTGTATCGGATCTTTTATTTGCGCATTGCTTTATGAATTATTCAAGAGACTCAGAGAATACCACGTGAATTATGAAATAAATTTAGTAGCAAACTCCTCTGAAAGCCTTCTCAGAAAATCGGTTACTCGAAAAGTCCCCGTATTCTCTAGAGCCAATTTCCTGCAGTCATTAATGCATTTGATTCAAACAACGGTCAGTTATTTTCTGATGCTCATTATTATGTCATTCAATACTTACGTGTTTATATCGGTGATTGCGGGACTTACGGTCGGATACTTTTTTGGCAATGCAATTTGCGCTTTAGATCATCGGGACTCCAATGAGCACTGTCAGTAGTAATGATAATAGATAAACACCATATTAAAACATTCAAATTTTTTATCTTGGATTTAGTAATATTTTTTTAAAATATATGTTTTTATTATTAAAAAAAAAAAAAAAAAATGCGA
>OX_Smed_1.0.02457
AGTTGACTCTGAATGCGATTTGAATAAATTTATAATTTATAATGTCATCCAATGAGAAGCATGTTGAAACGCTTGAGGTCGAGGTGAAAAAGAAGAAGAAGAAATCTTTGTCTTGTAAAAAGGTAGGAGAAGTATTTTACGACAAAAAGGAGGGAACATTTTGTGGACGAACTCCGAAGGATTGGGGGTTTCTCTTCATTTTCCTTGTGCTGTTTTACTCGGTTTTGGCGGGTTATTTTGCCATTCTCTTTACGATATTCACTAAGGGAATCATGGTGGCCAAAATACCATTTAGGCAAGGCAACAATACCCTCAATGGACCGGCGCCAGGGTTCAGCTACCGGCCACAAATGGACAACAAATCCAATACAATAGTCGTTACCGCCAATCCCAACGACCCGTCCTATCAATATTATAAAAAGCAATTCGAGCTATATATCAGCGATTACTCCAAAACTCAACCAAACGCGAAGAATTGTCAAAATGGCAGCAACTCAGATTCAACAGGTCCATGTGCATTTGACCTCAGTCAACTGGGACCGTGTCAGAACGGCTCATTACAGCTGGCAAATGGGACAGGATTGTGCATTTATTGGCACATCAACAATCTGTACGGTTGGCTGCCAAATATTTCCAGCTCCAGCGGCAGCAAGGACGGGCTCATTTTTTGCACTGGATATAACTCCAGCGATACCGACAAAATCGGATCAATCCAATACTATCCTTCACAGAACATCAGTGGTATTGTTTACGGCTCAATCAAGAATGCCTATTTTCCTTTCCTGAATCAAGATTCCTATCTGAGTCCGATCGCAGCTGTCTTCCTGTCGAATATAACGAGAAATGTCCAAGTGAATCTCGTATGCAATTTGATCAACGTGATAAACATGGCCGTTAACTCAATGACGATAGCAGTCAAGCTCAACACTCTCTAACCTGATATGAAGAACAGAACTCATTTTCTATATTTGTATTCTTTGATAGGTTAAAGTTATTCTTTGGGACATTTCTCTCAAAATATTTTGTTTATTGAGAATAAATTAATGAGTTTAAAAAAAAAAAAAAAAAAAAAAAAAAAAGGGCGGCC
>OX_Smed_1.0.02460
AAGTAAAACCAAAAATACTAACATTGCAAAAGTGATAACAGATAAAATTAAAATATAGCTAATTAATTTTTATTAAATGACATACGATGAGTTGGTTGATAATTTCTTGACTAAATTGCAAACAAAACATCTTATCACAAAAGCCAATAATTATCATATCACAATTCTGTAATAAAGTCCTTTAAGGAGAACTTCCAAATTAAAATTGTAATGGTCAGATTTATTTCAAATAATAAAAAAACATCATAACAAGACAGGTTAATTAATCTTAATTTTTTTCAATTAACATGAACAGGAACTAAATGACTGATTCTGATCGTAACTTCGATTTGATAAATCAATGTTCGGCTGATTGGGATCTTTCTCCCATAGCCCGGGAGTTTGAATGATTTTTTCCACTAATTCTTCAAAGGCACATTTAACTCCTTCGTTTGTGCGAGCACTTGCCTCAATAAATAACATTGAGTGCTTTTTAGCGAATTTCAAACCCTCTTCTTTAGAAACTTCTCTGTTATCCTTATCAATTTTGTTAGCTACAAGCATTTTGATTAAATTTCTTTCGGTTGCAAAAGTGTCTAATTCATTAAGCCAATTTTCCAGTTTCGCAAACGTTTCTCGATTTGCAACATCATAAACTAATATTACCCCTTGAGCACCTCGATAATAACTAGGAGTTAATGTTCTGAATCTTTCCTGGCCTGCCGTATCCCATATTGCTAATTTAGCCTTATTACCATCAACTGTTAAAGCTTTAACTCGAAAATCCACACCAATAGTAGCTGGAATTTCAGGATCAAAAGTATCATCCACAAATCTTATTAATAAACTTGACTTTCCCACATTACTTTCTCCGATTATAAGAATTTTTAATGTTGTAATACATACATCCATATTAAGGGTAAATAATACTGTTATTTGAGATATTATTTAAATAAAAATAAGAATAAATAATTTTACTGTAATAATTTCGTTAAAATCAAAAAAGGAAGCCTTTGTTAATATACTTAAACAAA
>OX_Smed_1.0.02464
[truncated: 4,242,719 more chars]
