# Supplementary material for: The planarian regeneration transcriptome reveals a shared but temporally shifted regulatory program between opposing head and tail scenarios
Source: BMC Genomics. 2013 Nov 16;14(1):797. doi: 10.1186/1471-2164-14-797 (PMC4046745; doi:10.1186/1471-2164-14-797)
Supplement: Supplementary file 3 — Additional file 3: ZIP file containing FASTA file of differentially expressed transcripts in H6-12-down, H6-12-up, T36-48-down, T36-48-up, F-head, F-tail, O-down, O-up, P-down, P-up, F-head + T0-24-up. Also contains platyhelminth, triclad, and S. mediterranea specific transcripts. (ZIP 18 MB) [file 12864_2013_5532_MOESM3_ESM.zip › O_down.fa]

>OX_Smed_1.0.00018
CATAAGAAAGAGAAAGCATGGCGTCTGCACCTAAAATACAGAAAACTGAAAGCAATGGAAAAGTTGACCAAGATCAAGTTTTAAATTCTTTAATTGAAAAAATTGATGAAGTTCAAAGTGATATTGACAAACTGAACGAGCAAGCTAGTGAAGAAATTTTAGAAGTAGAAAAGAAATTCAATCAAAAACGTCAACCATTATTTCAACAAAGAGCCAATTTAATCAAAACCATACCAAATTTTTGGATTAATGCTTTAAGCAATCATCCTCAATTGATGACACTAATCACCGAGCATGATGAAGAACTATTACAATCATTAACAAGTTTAGATGTTGAAGAATTCGACGATATCAAATCAGGATTCAAAATAATAATGACGTTTTCTTCTAATGAATACTTCACAAATACAACTATTACCAAGTCAATCCACGTTGGTGAATCTGAAATTAAGACAACTTGCGATACAGTTGATTGGAAAGATGGCAAAAATTTTGTCAAGTCATTAAATGAATCTTTAAACAAAGCTGCTGCTGGAAGTAAAGGTGGATCTAGTTCACCTATAAGTTTCATGCAATGGTTTACATCTGACATTGCCAATTCAATGGTAGAATTAGGAGAAGTCATTAAAGATGATTTGTGGCCAAATCCCCTACAATATTATTTAGCTGTTGAAGATGATGACGATGATGATGTTGCGGAAGATGAGGATCTAGAAGAGGAACCCGAGGACGGTTGTGATGACGATGAGTAACTGTAAACATTACTGCATTTTCCATTGTGAATGAATGTTGATTTCAAAGAAATCTGTATATTAATGTTTTTGTACGTTGACTTTAGTGAGAAAGTTTTATTAGTTTAAAAATAAATATGTCTGCAAATACTGTAAATTTTTTATTTCAATTTGGTGTTTTGATAATATCAAATTTGAGATAATTTTCAGTATTCTCATTCTGTCGATTTCATTGCTTGTGCATCATCGCTGGGATACATCCTAAAATGTAAATGAATTAAGCAATGAAATATTTATATGAATTTTGTATATAGAGTTTTTTAATATCTATTTTAATTGTAAGTTTTAGAAATTAATGATTGTAGCTTCATTAATGTGAATGTTTTCATTTTAAGTATAATTTATCAATGACTTTGTTTTCTTCGTGTAACTTAATTTATATAAATTTTTAAACAAAGCAAATTGTAATTAAATAAATATTGGATGTTTGTAGCTTTATTTATAAAATGAATTTTTCACAATTTATTATTTACAAATTATGCATAAAACAATGAAATTATAAAAACTTAATTTTATTAATTGAAATAACTTGGAGATGGTTGATAGGGCTACGTAATAATAGTTATTATGTTATGAACAATTGGAATGATCAGAATAATATTCATAATGACATTTTGTGTAGTCATATTTTTTTTTAAATTTAGACTTAGGTATCGTACTAATGGTGGGTTACAGGGTTTCGAATCTTGCTTAACTTTATGGTTGTCCCAGTAACGCCATACAAATGATTCTAGCTGCCACTTGGCACCCGTTGCTAGGCAACGTTGGTAATGTGTTCAAGTGGTGGATTGCCCGCAAAAAGTGAGTGCTATTGCTAATACTATAATTGCTCGGACAATCCTCGGGTTCACGAGCTGTCGATAGAAGACCTGTGCTCGCTTTAACATTATTTGGTCCCCTTGCGTTTTAGTTTCTATGTTTATCTATTTGTTTTGCCGACATTAGTTTACCATGAAATAAGTGTTATTGCTGATCTAACCTTTCTACAGTGCTACTTCAGCCTCAAGATGTTATAAAATAATAAAATGTACATGAAAACCACAATGTATGAATGATGTTTTATTTATCTAAAGATTAGAGGATTGTGATGGATTGGAAGATCGAGCGGCTCGGCGCTTAGCCCGCTCCTTACGCCCAGGTCGTCGACTGGCTGTGGACGGGGTGATTGGAGTAGTTGCGGGTGCCGATGGAGTAGATTTTGCTTCGCGATAGGCCAATTGAGCAGGGGCGAAGACTAGAGGGTAGGTCACCGCTGCTCCCTCCTGACAGGCGGATAACGCTACCTCTAACCCTCTGATTTGTGTCTTTAGGCCCTGCACTAACTGCTTTTCTTCTGCCCATCCCTTCTGGGCCGCAGCTAGCTTTTGGTATAATCGTTTGATTCGCGTGGGCTCGATCCATGTTGCTTTAATTCGCTGCGCTTCCCGTACTAATTGAATAAGTTGTTCGTGCAAGTTCTTATTAGTTTGCCTTGCCTGGGTTAGCTCATTCTGGAGTAACTGCATGAGATCCATCTCTGGAATAACAAGAGTTGAATTTCCCTGACGATTATTAATGATAATTGGGTTTAAACTCAAACAGATTTATGTAAAAATGAAGTAAACTATAATAATAAAAGAAAGAAGTGGCTTATAATACTAATATTCAAATTATTAACACAAGAGTCAATCGTCTGCAGGAATCGCTTGATCCCTTCTTCTGGTGAATAGCCAGGGATCACGAACACTGGCCTTTTGAGGTTCCGAACTGGCCTTGGTGATGGTGGGTATCTACTGGCTAACCGTCCTGCCACCAGATCATCTTGGACGTTGGCCAGGTGTGCTGTGGCCCTTGCCACATCTGCTTCGACTTGACGTTGGAGTTGGAGGAGGTCCTCCAGGAGCTCTTGGGCCTGAGTTAAGATATCCTGGGAAGGGTTAGGCTCGTCAAACGGCTTCCGGAACTGCCGCATGAATTCCTCCGGGGATATGTCTTCAGCCTGGTCATCTTCAGGCATGGAAGGGCATCGCTCTTGATACACCCGATTCCATGCCTGCCTCCATTGTTCCACTACATGGGCAGGGAGTTCGATCATAGCTCCGGTTGG
>OX_Smed_1.0.00022
ATAGCTGCCGATAGGAGGACTTACGCTCTTCTTTGAACGCACGATAAAACCCTTCGTTCCGCGATATTACATTCCTTTCCGAACGGAAAACCGTAAAAAATTTTGTCCCAGCGCGCCCGTAACCTTCATCCCCGATGCTCCCGCTTTCACTCAATAAGAAGAATCATGAAATCAACAACATTTATTAAGAAGGAAAAATTGAAGCAAGCGAAAAAATGAACAGTTCTCGCGTTTGTCAGCGTACGAGCAATTACCAGTAAACTTAGGACTCTGGCGGTTAGTCTTCTTCCGCGTCCATATCCGTCGGGAGGCATCTCCGTTTAGGCGGTCGGTACGATGGAGGATGGCCTCGAGGATCCTCGTCTCTCCGCGAAGATGGTCCAGCCATCTCACCACCGGGGCCAACGTTGGGAACCTTCCCGTGAGAACAGCGATCTCATCGAAATCCAACTCAAGATCGCTTAACGCCTGCATCAACGGGTGAGCTTCATTATCCTCATCCACCAGGTTGATATGTATGGAAGCTGGGGGAGAGGAGAATAAGATTCGCGGAGCATATCGGATATCCGGGTCCATCCCCGAGTTTTCGAACTCTTGGTAAGGGGGTGGTAAGATCGTCTAATTGGCCCACCCCTTCTATTGACTGAGCTTCCCCGGAGACGGGCTTCTTCTTGTCGGCGACGATCCCGACGTCGCTTATTTCGATTTGGCCGATGACGGGCCGTAGGGGCAGAAGAGTTAGCCCGGGTTTTCCACGGTTCCGGGAGAGGTGGTAACTGTGTGAGACTCACGCTCGGAGTAGGAGTGCTTGTTGTCGGGTTGGATTGATCTTCGTGCTGGGGAGGTGGTGAGCAGGGACGATATCAAGCTGCTCTGCCCGAATATTCCCAGGGACCCGAATTCGGAGCTCGGTATCCGAGTAGGCCTGATGCAGCGCCACCGACTGTTCGCGGATCAGTAGACGCTGGGCGCGTGACTCGACGATTAATTCGTCACGCGCCTGGGTGAGACGTGAGATCTTTTGCCTGAGCTCCCTGACGACTTCTGGTGGAGCCCAGGTCCCTTTGATCCTTTTGTGTTTACTCTGGAGATCTCTATACTGTATCTTGAGGTCTTCGTATTTGTGGCGGATTGCCACGATTGAAGGGGGCAGGCGAGGAATCCTCA
>OX_Smed_1.0.00027
GTTTTTGAAAAATTTCTTTGAAAATTTGATCGTTATCAACATGTATAAAAAAGTAATAGTAAAAATTATACTAAAAATTTGATTGTAAGATTACATTAAAAATTTTTTCAATTAAAAACATGTGTAAAAATTTCATTGTAAAATTATCCTAAAAATTTCATCTTTAAAAATTATATATAAAAAATTCATCGATAAAATTATACTAAAAATTCTATTTAAAAATCATGTATAAAAAATTTCATTGTAAAATTATCCTAAAAATTTCATCTTTAAAAATCATGTATAAAAAATTTCATTGTAAAATTATGTTAAAAATTTTATCATTTAAAAATATGTATAAAAATTGATCGATAAAACTATACTAAAAATTTTATTTAATAAATTTTATCATGCAATATTGTCGACTCTTTAACTTTAAAAATTCTTACCTTATGTAATTTACCTTTTGACCCTCTGTTTACTTTTAAAAATTCTTACCTTATGTAATTTGCCTACTATAACTGCTTTTAAAATTTTCAGCTTTAAAAATTACCCTTATGTAACTTAACTGTTGACTCTCTATTTAATTTTAAAAAATTCTTACCTAACCTACCATACTTTACTCTAGGCACCTTAAATTACTTTAAGAACCTTAATTTACTTAAATTTATTCTAACGTACTTTAAATTACTCTGATGTACCTTAATTTACTTTATGAACCATAATTTACTTAAATGTACCCCAATGTACTTAAATTGACTTTCGACCCTTTAATTTACTTTAATTTACCTTAATGTACTCTAATGTATCTTAATTTACTAGAGGAACCTTAATTTACTCTAATATACTTAAATGTATTCTAATGTACTTTAATTTATCTAAATTTACTTTAATATAC
>OX_Smed_1.0.00028
GCATAAAATTAAAATCGGCTCAAATCGCCTAAGATAGTCAGAGTGGGTATTTTCATTCACAAAATTTTTTTTAATCACACTATAGTCAGGGGGTATTTTTGAAAAAGACTAAAATAAAATGGCCTGAAATCGCCTAACGATAAAAAAAAGCATAAAATTAAAATTGGCTCAAATCGCCTAAGATGAAAACACTATAGTCAGGGATATTTTTAACTCGTAATAAAAACAATGCAATATTTGGTCTCAATACTTTCTATAGGTAAATATAGGCATAAAATAAAAATGGCTTGAATCGCCTACTGATAAAAAATTGACAGGGGTATTTTATAGGCTTGTTAAAAAACACTTGAATATTTGTTCACACAATTTTCATAGGCAAATTTAGGCTCTAGATAAAAATAATTTAAAATACCTAAAGTAAATTAAGATAAATTAAAGTACATTAGGATACATTAGAGTATATTAAAGTAAATTAAGGTAAATTAAAGGTCTAAAGTAAATTAAGGTTCATAAAGTAAATTAAGGTACATCAGAGTAATTTAAAGTACGTTAGAATAAATTTAAGTAAATTAAGGTTCTTAAAGTAATTTAAGGTGCCTAGAGTAAAGTATGGTAAGTTAGGTAAGAATTTTTTAAAATTAAATAGAGAGTCAACAGTTAAGTTACATAAGGGTAATTTTTAAAGCTGAAAATTTTAAAAGCAGTTATAGTAGGCAAATTACATAAGGTAAGAATTTTTAAAAGTAAACAGTCGACAATATTGCATGATAAAATTTATTAAATAAAATTTTTAGTATAGTTTTATCGATCAATTTTTATACATATTTTTAAATGATAAAATTTTTAACATAATTTTACAATGAAATTTTTTATACATGATTTTTAAAGATGAAATTTTTAGGATAATTTTACAATGAAATTTTTTATACATGATTTTTAAATAGAATTTTTAGTATAATTTTATCGATGAATTTTTTATATATAATTTTTAAAGATGAAATTTTTAGGATAATTTTACAATGAAATTTTTACACATGTTTTTAATTGAAAAAATTTTTAATGTAATCTTACAATCAAATTTTTAGTATAATTTTTACTATTACTTTTTTATACATGTTGATAACGATCAAATTTTCAAAGAAATTTTTCAAAAAC
>OX_Smed_1.0.00039
TTTAATTATTTGTTTAAGTCAATAATATTATTTATTTATATTTTAATTATATTATTATTAAATTTAATTGTTTGTTTTAATCAAGTCAATTATTTATTTTTTAAATTATATTATTTTTAAATTGTTTGTTTTAATGAAGTGAATTAAATAATTATTTTTATTTTCATTTAATTATTTATTTTACATTATTATTATTTTATTATTATTATCATTTTTTATTTTTATTTTAAAATTTAATTCCAAGTCTAAGAATAATTTTTCAATGTAAAAAATAAATCATCGATAAATTTTGAATTGTAAAAATAACAAACTTTCAATCCATACAAATATTTTTATTGACAAGATTAAATAAAAAAGATTAATTTTTATTTCAAATCAAAAATATCCGAGTAATATGCTTTACGCATTTCGGCCAACAATATATGGATTGTTTGGTCACGTTTGAAATCGTGGCAACATGGACATCCATTTGAACATGTTACTCTCATACTATCTTTACAAACAATGCAATTTGCAACACATCGGTCACCAGATCCCTGAACGTTGTCATAGTGAATCTCGAGAAGTTCTTCAATGTTAATCCCTGTGAAATGATAAATTTTTGTTGCGAGAAACTCTGGTGCACAATAATCCAACGTATTTTTAATTCTTGGATAAAGTTCCTGAATTTTCTTTTTATACATGTTAATAACGATAAAAATTTTTCAAAGATGTGAAAAAATAAATTAATATAAATTTTTAAAATAATAATAATAATAATAAAAATAAATTCCTCAACAATCAAAGAAAAAGTTAACTTACTTGGTATCAACTTCTGAATACTGATAACCCATACACACTGAACAATCCATTGATTAATAACGGC
>OX_Smed_1.0.00051
CAGTGCTTCCCAACGTTTTTCAGTCTACGGCACGGTAACTATTTTGTAAAAATATAGTGGCACACTAAAAAAATATACTACAAATTTATAGAAAAAAATCTCTGTTAAGTTTTGAAAACAAAAATATTTTTAATAATTTTTTTGGACATACATTATGTATATCGACATGTGACTATTCATTCACTCGTTATATTTCTTGCAGAGCCTACTTTCTTTTTACTTTACTGAATTTTCAACTTATTATACTTAATTGAAAAAAATAATAATATGTTAATTATTTAATATTAGTAATAATATTAGTCGAACAATATTTATCACTTCATAGATAATTTGTAAGAAAATTTTAAAAAATCCACAATTATCCTACGGCGCATCGCAAATGTTTCACGGCACACCAGTGGGCCGCGGCACACTGGTTGGGAAGCTCTGCTTTAGATAACACTGAAAATTTTATTTGATACTAACAATTACACCACGATTTTCAATTTCCAACAGGAATCCCAATGGGAAGCTGCCATTTAATCTATAAAATTCTAGATCCCAAAATCTTCTTGACTCAAGTCTGATCCGACATTAATTTCTATCTTTTTCGATTTTCAAAAATTCACAATAAATTTTTATATTTCTGCTTGCTCAATATTTTTGTTTGGAAAATTGTGTTTTAGTTATCTGATTACCGACTCCTTTATATAGAAATCTCCTCTCAATAACTAATTAGTTTTTGTAGAATTTTGATTGGACTCCCGGGGAACTAGTGGAATAATTTTCTTTTATCTTTTAACCGCTTCGTCCGTTTATCAGGAGTAAACTTCAGAGCAAATGATATTAGGGAAAAATTAGTTCCCTTAGATAATTAACTTTATTAAAATCGGCGAATTCATCCTTAATTTAATTTATTTGTTTTAGTCATTTTAATTAATTAATTTATATTTTCTTAATAACTTTTTCTAGTGATCCCAAATTAATTTTATATTATTATTTTTGTACCCGTCTCGTCAATCGACGTCAGCACATACCCATTCCCCCAGAAAATATTGATATTGATTTTTTGTTTATCTTTAATTAATTATTTTATTTTAATAATTTTCCTATTATTTAACATTTTGTAAAATTACACAACCTCAGCATATCAAATCAAAAAGGGAAGAAATGAGGAGCCTGTGAAGTAATTAATTTTGACCTGAATCGAATAGCGAAAACATGTGAAAGAGTTCAGTTCTTAGAAATTCTTTGGTTCAAAGAAGAAATTATTTATATTTGTGTAATTATTTGCCTTTTTATTAAAAAAATTTGAATTTCATTTTAATTAAAAATCAAATTGGAATTGGATGTTGTGAAATATTCGATTTAAATATAAAATTTTATATC
>OX_Smed_1.0.00052
TACATAACAGAAATACAAGATCAGTTAGATCGTGAAAATGATGTTATAATTATCGACGATGATGGTAAATTTTAATTTTATATATGTTTTATTTATAAATTATTTTAGAAGTTATTTTAATCGAAGATACAATTGTTATCAGCGATAGAGAAGACGATATTATCGAAGATGGTAAATTTTAATTTAATTTTATTATATATATTTAAAAACATTTTAGTTGATTTGGATGCAGATGATCATCATAATGCCACCGTTTTTGGAGATGCCCCCATTTCTGGGGATGATATGGAGGACCTCTCTTCTATAGAGGATGATGATTCGTCGGAATCAGGAGATAAATGTTAGTTTTTTATTTATTTTTATTTATCGAAATTAAGTTAATGATATTTGAAGTATTATTAAAATATTACATCAAATATCAATAATTTATAATAATTTATAATAAATTTATAATAAGGATCTATTTATTTCAAAAGTTTTATGATAAATATATTTTTAAATTGATGAAATTTAAAGTATTATTTTAATAATACTTCAAATATCATTAATTTATAATATATTTAAAAAAAGTATTATTACTGAAACATATATTAACATAATAAATTATAAACAAATATAGTTGAACAAATAGTTTTTGAATTATATAGGCATTTTTATTATAGATCTTACGTAATTGAATTATATATGAATTATATAGGAATTATTTTAATAGATATTTTATACATATTTAATAGTTTGCAGTGAGCATGCAAATATTATTGTATTTAAGGTTTTATTTATTAGAATTATTAGAATTATTTAATAGTTTGCAGTGAGCATGCAAATATTATTGTATTTAAGGTTTTATTTATTAGAATTATTAGAATTTTATTAAATAGTTTGCAGTGAGCATGCAAATATTATTAGTTACTTTATTACTTTATTTGTTAGAATTATTAGATATTTTATATCATAGTTAGAATTATTAGTTACTTTATATAGGTTTTTAATTTAATATTTTTATTAGGCACTTTTTATCCGAGATATTGCATCTCATCATTGCAACATAATGAAAGTTGCCATGAAGAAATGAAAAAATATTACCGCCATAGATTTAATGGCATCAACTTTTTTATCTGCGCCATATGCAAAACATCCCAGAACATTAAATATAAAGAATTTTATAGGGAACATGCGGTTCATTTAAATTCTTTCAAGTCGAGTAAAATAAATATGTTTAAGAAAATTAATAAAAATAACGTCGATATTTTGAATATACTACAAAATAAAAAAACATCAAATAAAAAGAATAAAAGACCTGCTGCACCTATTAAAATTAATATCCCAAATAAAATAATTAAAAAAGAAGTCATCGAAATCATTGATGACTCTAATATTATAAATAATGTAAGTATTGAAAATAATGAAAATATTATAAGTCATCCAATGACCTTGAATGANTCATGGTCTTTGTTTNAATNNCCTTGAGTGAGTCATTGTCTTTGTCTTGAAAATTTTTTGTACTTTTGGACTTGGAAAAGTTTTCTCTCAGCCGGGGGGGAAGGGGTACTGTTCTGGATTTGACACATCCCACTACTGAAGTAAATGGAAATACAAATCTGTCATCGCTCTCTTAACCCACGTCAACGCCCTCATTTTTTTCTGGACCATTTAACGCCCCCTCTAAGTCTCAAACGCCCACAAGGGTGGGTTATCGCCCACTTTGAGAAAGACCGCACTAACCCATTGTTTTACAAAAAGTTTCGTTCGTTGTTTATGCATTGATTTTTGACTGACTCAATTACAGTCGAATTACCATAGTTCATGAAAAAAATACATAACTACAAAATGAGTAAAATACATTTTATGCGATTT
>OX_Smed_1.0.00064
TTATTTTTTAAGTTATTTCTGTTTGACGATTTGGGTATATTCTGTTATTAAAAGATTTTTGAATCCATTGCTTCTGTTTATCTTGAGCAACGTTTGCATAAGTCGATTTAACTACTGCTTGAACTTCTTTAGATCGTTCTTTCGTATCATAACCTTCTCGTGCTTCATATACCTTTGCTAAATTTCTAATTTCTTCTCTTGTAATATTGGCCTTCGTCGATATATTTTCTTTCAAACGGTCGTTCCGAACTCTGTGGCATAAAATCAGTTTGACGATGTTTTCTTTTGAAATTCCACAGTCATAAACTTCGTCAACGAGTTTCTTTACTCGAATTTCAAATGTACGAATCTTTCATCGTGATTTTGTCTCACTGATGATAATTCACAAATTTTATCCATAATAGACTTCTTTTTTGTAAATGTGTCGTTAAACCATTCACGAGCATTTTCACTAGTGTGGAGATGTCTTTAAATTCTTTCCAAAGGATAGACGCCTCTTCAGATAAAAGTAAGTCAAAAATACTTACTAAATTCAAATCATTAAGTAGCATCCAATCTTCAATGTCCTTGAGCCATTGCTCTGCTTCCGTCATGCTTCGGCCATCGAATCTTCTGACATTAAAATTTAAAATGTCTTTTGCATGTTTAGGCAGATTCCATAATCAGCTTCCGATTCTGAATTCTTGTTACCGCATGAATCGGTTCGATTTTTTCGGCGTGGTCACCAGTTACAATCTCTTCAAAAGTCATAATTACAATTAATTTAATTCAAAAAATGTCTAATTAATTCTGAATATTAAAACAAAGTTTTAATATTCCTTATTGGACATCACTATAAAAATTAATATTTATATTGTTTTAAAAATGTTTATAAATAAATAAATTCGTCTATTATCTTATATATTATACCATTGGTATATTAGAATTAATCAAATAGAATCAACAAAGGTTTTGATACATTTTTAAAAGGAGTTATCGAATAGACATTTTTAAGTTACTGTCCATGGAATAGTTCAAATGTTAAAGTTTGCATTTCGAGTTTGAATCTTCCCTCTCCAGGATGCAGTACTCTACCGGTCACAAGAGCCGAGTTCACAAAACCCCGAGTGGCTGAAGGATTTCGAAACTGATCCAAAGATCACGAGGGCGTGTAATGTTGCGAAACGATATTCTGAATATTTGAAGATGCATGCGGGAGGGCAAATCTATTACGTCATATGTAAGAAGTCGTCGTGATTGTTTCCACATATTACGTTGCGTAATTTACGCAATCATTTATGATTGTCATAAAATAAACTTATCGGAATTGAACAAATAGAATTAACAAACGTTTTCGAAATATTGTTAAATGGAGTTATCGAATAGACGTTTCGAAGTTGCTGTCCAAGGAATAGTTCAAATGTTAAAGTTTGCATTTCGAGCATCCAGAATTCTGTTCATATTTCTCTAACAAATAATAGTGGCCCTTTTTGCATTTATACCAATTTCCTTTATAGTATTCAATTCCCTTTTCTGGATTCAATTCTTTTAATAAACCTGTACTCAAGTCTCCATAATTTGAAAAACATTTAGTGGATTTTATTTCGTCCAAGAATTTTGATCCGTCGGGGGAAGAAATGAATTCTGAGAATTTTTCCTTTGTTAGTTCCAATAGGAATCGTATTCGGGAAAATTCTTGATAAAATTTCTCCAACTCAAATTTATCAAACAAGCGCCGATTCGGATTTATCCAATTCAGCAGTTTTTTGATGCATTCAAACAAATGTGACTTTTCGAAAATATCAGGATTTTCTTCGCAATAAGAAAATAAATTCTCCTTGATAGAAATGGCCAAATTCAGATAGATGTTCCATTTCCTAATTTGCAAATCAAATAACCTTTGATCCTTTATCTGACCAGTCTTTACGTTTAATCTCTCAATCATTCGAGAGATCTGTGACTCCCTGTCCAAGAAGTCATCAGGAGGTTTATTGAAAATATTTCCTCTAGTGAAATCTGTGAATAGTTTCTGGATCCGTTTAATGTCAAGAGAAATAATTTTTACAAGGTTTGAATATCGGAAACAACTGCGATTGTTGATGATCTTGTTGCAGGTTGGACAACGTTTCAATTGAATTCCCTCGTCATGGGAACGCATGTGCTTATCCAGGAAATTCATCTCAAATGTATGGCCACACGTTAATAGGGTTATATATGAGCTGTTTGTGAAATTAATTATATTTTGTTTAATAAAGCTTGTGTCACAGGCAATGCATACGTGTCTACATATTTCACCACAGACTCCGTAACAATTAAACCTCTTTGCACAGTGATTACATGAGATCGATTTGTTGCACCTTTTGTTACAAAATGGTCTATTGCAGAATTGATAGCATTTATTTGAACATTGGAAATGGGGGCATTTCCATAGACATGGCTCTTCACAGTTATCGCATTCTATCCAACACTGTTTTGTGCATGGTCTATGATGGCAACCTTCTTGACAGGGTGAACTGCAAAAATTATCAAAATTAGAACAATTGCTCATGTTTTTATGTCCACAGATAGAGATTATGTTACAATTC
>OX_Smed_1.0.00102
CCTAAAACGTGGATTTTAACAATGAAAGGGAATTAAAAGTTCAAAATTTAAATTTGTATTATAAATTATAATTTTTCAAATTTATTCAAGCAGTTCTATACATTTTCTTTATAAAAGCTGTTGATGCAGTTTGAAATAGTTGTTAACATTTTAGCAATATTTCATTTAAATTAAAGAATACTGGTGGGTTACAGGGTTTCCAAATCTTGCTTATCTTTCTGGTTACCCTAGTAACGCCATACAAAATGATGCTGATCGCCACTTGGCACCCGTTGCTAGGCAACGTTGGTAATGTGTTCAAGTGGTGGATTGCCCGCAAAAATTGAGTACCATGTGCTAGTACTATAGTTGCTCGGACAACCCTCGGGTTCACGAGCTGTCGATAGAAGACCTATGCTCGCTTAGCTCTGTCCCTCATAAATAATTGCTCATGATTAGTGCTTAATTGACTGTGGAAAACTGAGACGTAATAGGGTTACTTGTGACCGTACTGGTATGCAATTTCAAAGGAAAAGACTCAACTAAGGCTAAAACTACTCTATTTAAATAAATCACATGTGGAATATCTACTGTTTGGCATTTTGAAGTTGGGTTGCTCGACGTCGGGCACGCTCCTTACGTCCCGGTCGACGATTGTTGGTGGCGATGGGTTGCTCTGCTGACTTGATTGCGGTCTGCGGCATTTGAGTTGGGGCGAAGATGAGCGGGTAAGTTACCGCTTCACCTTCTCGGCATACTGCGAGTGCGACTTCGAGTCCCCGAACCTGCGTACGCAGACTCCGATTGAGCTGGCGTTCTTCGGCCCAGCCTTTTTGAGCTGCAGAAAGTCGTTGATACAGGATCTTCGTTCGTTTAGGGTCTAAACAAGTCGCTTTGACCTGCTGTATCTCTCGAGTCAATTGCAGGATCTGGCCAAGTAATTCTGTATTCGCCTGCCTCGCACGGTCTAGTTCCGTCTGTAGGATCCGTAGAGAGGACATCGCTGAAATTAAATGGATTTTACTCGTCAATTTATGGTCGGCCTAAATGCTTTAAATCTTTCAAGCAATTCATTCAGTTATATATAAAAAAAAGAAATACACGCAGTTCTAATTATAATTATTATCTAATCACTATAACGATTTGTCCGTCAGTTCATTCGTCCGGGCAGTATCGTTCTAGGCTTCTTTTGAGAGCTTCTACCGTGTAGGGTCGTCTAGTATCCCGAACCGGACGAGGTGGATGG
>OX_Smed_1.0.00103
AAGCGAAAAATATACTTTAAAAATGATTTATTACATTTATTAAATGAACGGATACATATGCGAATTTTACGCGGTTAATAGACCCACCCATATAAGATAGACGCAGTCATAAATGCAGTACCATATTATTTTACTAAGCCGCAAAACTCTTTTGGCTCAACGCACGACACAAAATTATCAGTTTTACTAACTACGGTACTCAAACACCTAAATTCGAGCTAACGAGTTCTCTCGTACAGGATGAGAGCGATTCCATTTTCCAGCGAATTATTAAATGTAAGGAGAAAGATGGAGTAAACATATATTTTTAATTCAGGGTACACTAGAACCATGATTGATATGCCCGCTCACACTGTAGAACAATGGAGGCTAGCCTGGAGTCGGGTATACCAGGAACGATATCCTGAGGTGCCTACAGAGGATCAAATGGAGGAAATATCGCCGGAAAAGTTCATGAAGCAATTTCGGAAGACGGCGGACGAACCCAACCGTCACGGGACATTTTAAAGCAGGCCCAAGAGCTCCTGGAAGACCTTCTACAGCATCAGCGACAAATCGAGGCTGATGTAGCATGGGCCACATCTTACCTGGCCAATGTCAAAGATGACATAGCGGCCGGACGACTGGCCGACAGCTACCCGCCTTCTCCAAGACCGATCAGAAACCTCAAGCGACCAGTGCTCGTGGTCTCGGGATACGCTCCGGAAGAGGGATCAAGCGATTCTTCGCGGAGGAGTAAACTCCATTGATGTGGACATTTATTATTATTACAGTGACATTGTGATCGATTCAAACAAAGTTTTTCTGTT
>OX_Smed_1.0.00110
TCAACGTATATTTAAAGGAAAAACACACACATATATATATATTAGGGTTTGATATAAATCGAAACGACACATTAACACAAATGCAATAAAAACTTATGAAATCAATGAAAACATCAAAAATAATAGAATTGCAAAATTAAAAACTGATATAAAAACTGAGCTATGTAGAAGCTAATTGTCATTGCACCAAAGAAACGTTAACGACTACCAGTCAAATAACAAACAATCTAAAGGTTGGTCATAATAAAAAGAAAAGAACATACATATTAAAATAAAAATATTTGAGTTCGGAAAAAGCTAATTTCAATTTATTTTATCAATATTAATTTTTAGTGGTGACACAAATTATTAATATAAACTTAATTAAATATAAATTATAAATTCTTTACACAAAATTAATAGACAATAATTATATTTTTGTAATTTACTCAAACTAATTTATTTAAAAAAACTTTTCTGATTTAACTTGATATGAATCTTTTCCATGTAACTATAGCAACCTATGTTATTAAATTGGATTTTAAAAATTTAGTTTTCAAATATCTCAGTTACAATTTATTCAATTTATTTCTTTGTAGGGAATCAACAAATAACTTATTGCATAAGTATGTATTTTTGAAAAATTAATAGATGAGAAATAAATCAATAAGTATTTTCATTTGTACTTTACTAAATCTTGATATTAATGATTTTAATGAAACTATAGCAACCTATGTTATTAAATTTGATTTTTCAAACATCATATTTATAATTTATTCAATTTAAATTGATTAAAAATTTCAATTTGTATGTAATTTTTAGTATAAACAATCGATTTATTTAGTATAAACGAATGATTTTGAGGTATAAACAATCAATTATTAATTAAATTATTATTAAAATATTATCATAAGTAAGTTTACTTTTTATGTATATTTAATTTACTATTTGTTTTTAGTGAATTATTGCTATACATATAAATTTTGCGTAGCTATCAGTCACGAAGATGTTCACTACTGTGAACTTGTTACATCATCATATTTCAAGATAAATGATGCTGGTTTCCCTGGTTATGTGTGTCCAGAATGTCTCACAATAACATCTGGTAGATGGTCAATGTTTTTACAACAACACGGGCATCACCTCAGACAATTCGGAGAATCGAAAAGTAGTATAGTTGCCAAAAGTACGTGTATGTATAATATAACTAACTATTAACTTTTTTAGTATTGTCAAAGAGGACAACCCTTCAAGACACTTTGCATATTGATAAATATGATACAAGTAATCTTTTGATAATTTTAATGATTTTTAAATTATTAACTGTTAGATACTTTTAATATTCAAGATTCAAGATCGAGTAATGAAAGAAATGAATATAAAAATGGTAATTTTTTACTTTTATTTAAATTATTAATTATTTTTAATTTAGATGATTTAAATGTTCACATTGAAAACATAGATGATAGAATATTTTATGAAACAAATTATGACGAACTTGAAAATATCTCTACTGTAAATGTTAAATGTGAGTTTTTTGTTATTACAATCAGAATTATTTAACTTTTTCATGTTTCAGGTAATCTTTATCCGAAGTATTGTCAATCTACAAGCCATGATAACAACTGCCACAATAAAATGAATCGATATTATCAAGTGAATAATTATTATATATGTCCTGTATGCCAGACCCAAACCTCTGACCCATACCTTAAATTTTATAATGACCATAAAAATCACTTGACTCAATTTTATACGGATAAAAAATCATTGTTTAAACACAGTTTGAAACGAAAAAGTCACCATAAAATCTGAAATACTTGAAAAAATATTTATTAAAGATGATTTACAAATTTGACTAGGGTTAAGTGACATTATTGTTGAACCAGAAATTGAATATGATTTACTACGCTCACATGAATTATAAAAGTGAACATCGGAAGATATAATGTTAAGGAACTAGTTCTTCCATCTTCTCTTTTGGAAAAATTAAAATTACATTAAATGAAATGAACATTCAAAAGTTCAATTTGGAGTCCAAGTAGAATTTGAAAAAGATGGGGAACTCAAAGTAGTTAGTATATCAAATCACGCTGCTTCAGTGACTACAACTTTCTTGATGAGG
>OX_Smed_1.0.00133
ATGTACACTACTGCCAATATAACTTGCTCATAACATTCGTGTTGTTTTGTTTTTCTTTCCTACCGAAACTAAATAAATTAATTCCATTTTATGAGAGGTGAGGTATAGATAACAATGGGTGTCGTGAAAGGTTTGCAAACAGATGTTGGGCATAATCACTCTCCACGATTTTCTCAACGTAGTCAGGGCAAAAAGTAGTGATTAGAAATGAGTTAAGAGATAGAAGCGTAAGTCCTTCCAGCGGCAGCTAATGATCCGGGAAAGACGAAGGTCCTTCGAGGAGTAGTGTTAGTAATACGCTCACCTGCTCGAATGGCATTCGGCTATTGCGTACAGTACCAACATGATTTCGGTCATGGGTACGCAATGGTTATTAAAATCGTGCGACGTATCAGGAAGTATCCCTAGTAGTTAAACGGAAGGTACACCAACAGGATAAGGGATATAGTACGCTGAAAATTCCTATGCGTCCAACATAGGGTTGGACTATATTAATTTTTCTAAATTTCACAGCTTAATATCTGGTAGGTATTTTAATTCATTTATAATATTTATTTGCACTTTCAGTCTATCAATAGTCTAATGTAAGTTCGTCATATCTTTGATTAATTAATATCGATCCAGTTTTTAGGGATTTTTGTGAATTGCTTGCTGGTTCTATTGCGGATCAATTTTATCAGATTTTGGGGTTTTATCTTTTCCTTATTACTAGTCTAAATTTAAACGAGATTTTAATTGTTTTTATTCATTGAATTTTTGTAAGATTTCGATCGGGCTCCTTTATTGTCTTTAGACAGATTTTGGTTAGTTATTTGTTAAAGAATCTTATCAGGCGAAAATTTCGTTATTTTATTAGTGGAAGAAATCAATCGGGTTTTAAATGCCTGTGCCGTAGCATTGCCAGTTAAGGTTGAGCCGATTCTGAAAAGGGGACTTTGGCTATTTATGCGACTATTATGTTGGAAAAAGCTTTTTGATTTTATATTTTCCTTGTAAGCTAATGAAAATTTGTATGGTTGTGAAAATAAAAATGGCTTAAGGGAAGTTAAAAAAAAAAAAAAAAAATGCGAGCC
>OX_Smed_1.0.00171
ATTGTAATCAAAATACTGTAAATTTTATTAAATGTTTAATTAATTGGTGTAGAATGGACGAAAGCCTTACCATTATTAATGAAAACAGAGAAATGAAAACTTTGAATAATGAGAATAATACATTTCGTAATATCAATAAGGAAAGAGTTATTCAGCAAAGAATAATAGGTGATTGTGATTTGTGTTCTGTGACTATTTTTCAGGATAAAGCTGAAATTTGTCGAATTATTCCTATCAATCTTGATGGTGAACAACTTTTGGAGTTACAACTTAGTAATTTGACCCCTTGTATTGATAAAGATTCGATAAGAATTGAAATAAAAGATGTTCCAATCACTATTCAAGATGTGACCTTGCAAACAAAATCTCAGGAAATTGATTGTACGATGGCAGAATTACAAAGGAAAACTTTAGTTCATAATGAAAAGGATAACTCAAGACAGAGAGAATCTTTACTAGCTAAATTATCAAGATTATCAAAGCAACGAACTGTTCTGGAAAAGTTTGCTGATAGATTGATCAAAAGTCAAGAAAATGATAAAATGAATAATGGTGTGGAAAATAATGCTGAATCTGGAAATCCACCAGGAAAAATTCAAACTGTAGATGTTTTCGATCCAAAGCATATGGAAACGCTAGCAAATTTTTTTGAAATGTACGAGAAACAAGCTGAGAAATTAGATGAACAAATGTTTTCTACTAAGGAAGAATTAACAAAAATTGATTTACTTCTCCAATCAATTGAAAAAAAAATAAAAGATTTAGATGATGTAAGAGAACGAATGAAAAGCAGGGAGCTTTCTATATTTATTGAATGCCAACAATCAATTAATGCGAATTTATTTATATATTATGTTGTTGACCAGTGTTCTTGGACGCCAATTTATGACATCCGAATAATAAATAGTGAATCTAAAATGAAGATAACTTATCATGCTCTCGTGCAACAAAATACAAAAGAAGATTGGTCAGAAGCTCGGGAAATAAACATTTCGACTGTTCAACCACCAATTGGAGGAACTGTTCCGGAAATCGGTATACAGAAAGTCTGTTTTAAGACATCTGCTGATTCTAAAATTATTCAATCTCCAACGACGATTGCCAAATCTCGGAAAACTAGAGCGAAATCGACATTTTTAAACACCCCACAAATTATTGGGGAAACGTTATTGAAATCTCCATTATATTCTGCTGTTAATCAAACCGAGGACATTAGTTTAAAGGACCAGCATATGTCTAGCTTGTCTTCAATAAGATCTCAAAAGTTTTCAAATAAAACTGATTTGCCTAGTGCGTACTACAATGTCTCCAGGCCTCCAGGATTAATATCATCTGGAGCAGATCCAATTAAGATAATTATTGGTTATATTGATCTCTCACCAACTTTTGAATACACAAGCGTTCCAAAACGTGCTCCTTATGCATACCTTAAAGCATTAGCAACTAATACTTCCGATTATGTTATTCTTCCAGGAGAAGCCAATATTTACATTGATTCTAGTTTTATTGGAAAGACGGATTTAAAAACAGTTGCGCCAGGAGAAGATTTCAGTTGTCATTTAGGAGCAGATCACCGTATACAAATATCGTATCATCCAATGTACAAGTGTCGTGAAGGATCAATGCCAATTGCTAAATCCATTTGTATCGCATTCAAACAAGTTATAGAAATACTCAATCATCATTCAAAACCAATAAAATTGACTTTAATGGACCAATTACCTGTTGCTAATGAAGATAAAATAAAAGTTGTTCTTCAAGAGCCGGCAATAAAGCATCCTGAAAAGTATGATAAATCCAAATCGGTTCGACTTGCCAAAAATTTTCAAGTGGAGTGGGATCTTGAAATTGGAAATGGTGAAAAAAAAGAGATTACTTTGAAATATACGGTCGAATATCCAGCGGGAGAATGTCTGGATCTAATTTCTGAATAACTGTTTTCCAGATATATTTGATTTCATTTTCTCACTTATTATTTACCAACCTTTCGACTGATTTTCTATTGTCGATTTGTTAGTAAATTTATTTAATGATTAATTCTTAATATTATCATTATTATTTATGCTTATCAATGTTAGACTATAGAATATTTATTGTTATAAAATTGATGATATCGCTTATGAATTTTATTTATGCTTGAATTTTTATTGCTTATTTGTTATTTATGTGATTTTGTAATAATTATATATATTCAAATACAATATTTAGTGTT
>OX_Smed_1.0.00216
AACGCCTTTTGTAAATAGCCTCCTAAGAAATATTTAAACATAATAGTGCATGGCATTGGACATAGATCTGGACGTTTTTCGAAACAGATTGGCTGACTGTAAAGATCGATCACAGAATTTGCATTTTGGCGTTTCATCAAAATCACTAAAAGTTGAAGAACACCGACAACAATTAATTTTACAAGAACTGCTAGAATTGGAAAACAACTTAAAATATAAAGTACTTACAAATAATTTTCTCAACAACTTTTACCACTCTCGTTTACAGGATGATAGAACAAATCGAACAGCTGCACAGATTTTGGACATAAAAGTTTGTTGAATTAATTGAAGAACAATATTTATATTACAATTTTAATATAGGATGAAGTGGAGTCCGGCATTTCATCGCTGAAATATTTAGGAGGAATTTCCAATTTAGAAAATCTTTATTCGGAATTAACGGGAAATATTGGGGCATGTGCATTGCACCAAAGTGTAAATCAAAATTTTTCAGAAAATATGCTAGTGAACAAGTCTTTGTCAAACAATGTAAATGACTGTTGGAATTATATTACAAAATTGGCATATCTATCACAAGTTCATTTACGGAATGCTTCACAATACCATCAATTTCATCATGATATCAATGAAATTTCAGCATTGTTGAAAAAGCGTTGGAAAGTTATTTCTAATCAGATAGCGAATTT
>OX_Smed_1.0.00219
TGAACATTATTATTTTATAAATATGTTAATGAGCATTATTATTTTTAATTTATTATTAATTTATAAGAGTATTTTAATGAGTATAAGTTAATAATATGTAAAGTAAATAATATAATACTTTAAATATTATTAATTTATAATAGAAATATATGATTTGAAATATGAATAGAAATATTTGATTTGTAATCAGAATATTAATTTTATAATAGAAATATATGATTTGAAATAATGAATATTAATTTTTATAAATTATTTACGGTATGTTATTCAAACATGTGATTTATAATAGAAATAACGGATTTATAATACGAATTGAAATATTAATTTTAACATATTTACATAATTATCATCATTTATATATTATTATTTGATTCATATATGATTTAAATAATAATAAACATTTGATAATAATTACATATTTATCAGGTCGATTGTATAAAAACTATTGCCAATCTGGAATTGGTCATAACTCGAAATGCCATACGACTATGGAAAGTTACTACGGTCATAGATTCTATGGCATCGACTTTTTTATTTGCCCTAAATGCGATACAGCCCAAGACATTGAATATCTAGAGTTTTATAAGAAACACTCTAGCCATTTAAATCAATTTAAAATTAATAAAAAGGCATTATTTCAAATGATTAATGCGAAAAATGTTAATAATAATAATAATAATAACACAAATACTACG
>OX_Smed_1.0.00221
CAATTAAATTAAGGGCTTTATAATTACTTAGAGATTCGTCGTATAATCAAACCCACGTGGTATAAGTACGAATTTGTGTATGTACCGATTTAAAAGTTAAGTGTGTGGAGATGATAGACTATGTTACTACCAGACATATTATAATCAGTTTTTAAAAGAAAATTCATGCGATAAACATTTTCACGACATTCAGTTATTCAAATTAAAAGGCAGTTAGTGTGGTATAAAATCGGCCCTTTGAGTAATTTTAAACTTAAATATTTTTTTGCTATTAAAAATCAGATTTTTAATTTTTTGGTCATTGATTTAAATAAAGTTGAATAATTTTTATAAATTATTTAATTTTGATTTAATATTTTATTATTTAATTTATTATTAAAATGCTATTTTTAATTTAAAAACGTAATTTTCTATAATATAATTTTTAATTATTTTTAAAATTTTCATTATTTATAAATTATAATTCAGAATGACCATGAAGTAAAAAAATAACAGAAAAAATAAAAATTGAAGAACAATTCTGGTACCCTAAAAATGAATTTCCGGAATTGTAATTTTTTTGCAAATTTGGATATCTCTGTGAAGAAACATTTTCAATTACGAATTTTATAAAAAGTACCGTAATTATCCAATATAAGACGCATCATTAAAAATTGACTGAATTCAAGAAAATATAAGTAACCCAAATATAAGACGCATGTATAATTATTACCTTACATTAAATTTATTATTAAATTTATTTTTTGTTTAAAATTAAAATTTCAGTTACCTAAATTCAAATTTAAATTTTTATTTCCCTATAATGTCTTCAAAACGCTGCAGTTATACGACAGGTTTCAAATTGAAGGTAATTGAAGCAGCCGAACGTATCGGAAATAGAGGAGCATCTAGAGAATATGGACTCAGTGAAGCTAATGTAAGGCGTTGGAGAAAAAATAAAAATACTTTAAAAGAGTGCAGATCCTCTACAAAGGCCTCTGGCAGAGGTAGGAAATTATTTTTTCCTGATGTGGAGATAAAATTAGTTGAATATGTTCATGAAAGGCGATTTTCAGGTTCCTCAATATCCACTGTAGAAGTTAGGTTGAAGGCTTTAGAGTTAGTCAAGGAGATGTATCCTGGTTCAATATTTAAAGCCTCAGCGCGCTGGTGCCAGCTTTTCATGAAAAGGAATGATATTTCTATAAGAAAAAGGACTTCAATTGCACAGCGACTGCCGGATGATGTAGAAAATAAGCTGCTCGACTATCAGAAATATATAATAAATTTAAGGAAAAGGCATGAATATCCAATTAGTTGCATAGGGAATGGGGATCAGACCCCACTAAGTTTTGATATACCTTCATTTCAGACATTGGATTTCAAAGGAGTCAAGTCTGTACCTATTAANNNNNNNNNNNNNNNNNNNNNNNNNNNNNNNGTCTGTACCTATTAAAACTACAGGCAACGAAAAGAATCGGTTTACAGTTATGTTGGGAGCTTATGGGGATGGCAAGAAGATGCCACCTTATGTAATTTTTAAAAGAAAGTCTTTACCAAAGAANNNNNNNNNNNNNNNNNNNNNNNNNNNNNNNNNNNNNNNNNNNNNNNNNNNNNNNNNNNNNNNNNNNNNNNNNNNNNNNNAAAGATGAATTTCGAAATTCAAGGAGGTTACTGGTATTAGACGCATTTAGATGCCACCGTATGCCATGCGTAAAGGAAATTTTGGCAAAAAACAAAACAGATCTTGTGATTATTCCTGGAGGGATGACCGGGCAACTTCAAGTTATGGATGTAGTTTGCAATAGGCCATTTGGCCATTTAAGCAAGAGATGCGAAAGAGATGGAATGAGTGGTTTTTTTCTGGTGCTCCATCATTTACTGCTTCTGGAAACAGAAGAAAGGTTGGTTTAGAAACTATTTGCAAATGGATTCAACTATCATGGGATGCAGTTAGTGAGGCAATTATTATCAAAGGGTTCAAGAAATGTTGTTTGAGTAATGCTATGGATGGATCAGAAGACGATATTATTTGGCAGGACGATATATCTGATGTAGGGAATGAGGAAGATGATATTGATGATATGGAAAATGAATTAATGTTTGGAGAAGTGGACGAGTCCATTGAGATTGAGAATTTGATGGAAAGTGAAGATGAAAATAATGGTCTCTGTAATAAAAAAAACATTCTGTAACTAAAAATAAACATTTTGTATTAATTTATACTTTATTTCCCTTGCCCATACCGGTTTTTCAGAAAATTTTCTGAGTAGGAAAAAATATTTCCTGTTATACCCATGTATAAGACGCACCACGATTATCATCCCCAAAAGTGATGAAAAAAAAGCGTCTTATATTCGGATAATTACGGTAAT
>OX_Smed_1.0.00242
AAGTTAAGAAATCAAATACATAATATTAATCTTTATAATCTAATAAGTAGTATAGGAGGTACCAAAAAGTGAGCCAGGTGGTACAATATTCACTACTACAAGGGGCCATTGTGTTAGAAAACCAATGCGGAGCACTTTGTTGAACGGTTCATTATATGTTCAATTCGATGTCAGGTTCGCTATATATTCAAGGGCTATTACAATGACTTGTCCATATTGCTGGTGTACTGGGTGTAATTAATTTGTTTAAATCTGTGCAAAGCTTATTCAAACCTATTTCCCTCTATCAAAATACCTTCTTTTCCTAGGGTCTATGCTGTCTCACCCAGACGCCCCACAATTTTAATCCTACCACTATATACCCATGAGCAAGCTCATGTTGGTACTGTATATAGCAGCTGAAAATTCATGAGCAGGTGAGCTCCATTTCTAGAACTACTCCTCATGATATTTTCACTTTCGGGTTCCTGACTGCCGATGGAAGGTCTTACGTCTCTTTCTATCTATACGCTTGTTCATACTCATCTATTTCTACAATTCCTATATCAATTTGTCATCATTACTGTTTATTTATTAAAATATTTTTCAAAAATTTTGGCAGCGTCCCGCCCTTATTTTATGGAAAATTCCTTGTTTCATACAAACGTCAGCCTACGGTAAATTGAAATGAATGTATTATTATAATGTCATTATTTTAGTCCAACAACTCATTTGATTTCCTAGGGTCGCCACAGTTACCACCATTCGTAAATCTTTATATTATCATCTCACAGATCTAT
>OX_Smed_1.0.00243
AAGTTCTGACTTGGCGGGATATAATTCACGAAAAGGTGCTACCGTTTCCCGGGCAGCGTTGATAGTATTTACACCTTTACTATATGTGAATACCACATCAATAAGTGGTATAGATCCCTTTCCTTCACTCCTATCACTTTCAAGCTCAGACCTTAATTGGGGTTCAAACCTATCCTCAATCTCATTCATATTAGTGAAGGATTTAGGTTTCCATCTTCAATGTTCTTGGAAATAGATTTTTACTAACAGTTCCTCCTAAACAAGTTTTGTCAAATCCAAGCCAAAATAACCAACGGGCTGTTTCAGCAGTATTTTCCATTCTGGAGCAGTTCAATGGAATTGCTCTCAATGAATCAAATTTCCAGTGGAAATTTCCTCGCCAGATTCAAAACAAAATCTTCCTCAGTTTTGAATTTGCTATAGTTCTTTGGCATTGTTGGTTTGAGGATCATTTTGATAAACTCGTGCTTTCTAATCACTTTGACTTGACCTTTTCAGTTTCATAATATATCCAGCAATACGTTCAAGGCTACTTTCAAAGATTTGCTCTTCTAGCAATTTGATTTTTCTTCTTTCAAAATGTATTTTAGTCTTTACAATACTAATTGGAACCNTTTTTGCTTCTCAGAAATCAGCCTGTCGGTAAGAGACATTAATCCACACCGTCAGGATATTTTACAGGACATTTTGCATATTTGGTTTCCTTTGCTGAAGAAATCGGACGAGAATTGCTGTTCTTGTTCCTAGGATATTTCAAAGGATTCCGCTGCTGACGCCATCTTGATAAATTTAACTATTAAATCAAATCCAATTGAAGGGGCAGTTAATAAATAGTAAAAATAATCGATTGAATTCCCCGGACTGCTGATTGGTTAATTGAGTTATTAAAACACTACAATGTGTGCAGTGGCGTACCTAGGGTAAATGGCGCCTATGGCAAACACCGATCTTGCGCCCCTCTCCGACGATAGGTTACTTACGTTTTATTTTCTAAAAAACTACTTTAGAATTGGGTAAAAAAATCACACAAGTTAAATCTATTAACACTTTATTACAAATTTATCTTTCTTGCTTTAGCTGACGCAAATTGTTTAATTATATTATCAAAGTCAATTTGGTCATTTCTCGTTCTATGCTAAGTAAAGCAAGATCACATAATCGACTTTGGCCCATCGAAAGGCTCTCAAATATGAAAGTATCAATTTTAATTTGCTAAATGATCTTTCGCAACTTGCAATAGAAACCCGATTGTCAGCAATATTTGCAATGCTATACGCATATTG
>OX_Smed_1.0.00245
ACACCGGAATTCCAAAATGAAACAGCTCCACATTCGCCTCTCCTCAGATTTCATACTTTTCAAAAACCCTGCTTGCCATATTCCATTAAATCAGTGAAGCAGGAGGTCAATTTTATCTTATTCAAATGGATTGAGTGCAAGGAAAATGCAACATTCGGTCGGACCAGCGGATATTCACTAGCAGTATCGGGACATTCCACAAAATCCTTCAATACAACTGAAACCTTTTGGGAAATGAATCAACTGAGCCCATGCAAACAATATTGCATTCGAATTTCTGCTTATAATGATGCTGGATATTCTCATCAATCAGAAACCATTTGCACATTCACTAGGCCTTCCTTTGATGAAGTAAAAGCGGTGAGAATTACAAAAACGTTGCCTTTGATCAGAATGATTGAATGGGATTATGAGAACAAGCATATTTGCTCAGTGACATTTCAGGTCCGACTGTTCATGGATAAAGCTGAAAGTCACATAGGATATTTTATCACAGTAGACAAATTTATAAAATTTGACAATCTGATTCGAAGCAAAATATATTTTGTCCAAATCACACCGGAATTCCAAAATGAAACAGCTCCACATTCGCCTCTCCTCAGATTTCATACTTTTCAAAAGCCTTCTCATCCAGGAAAGATAACTGTAAAAGAAAAACAACAAACGAGTTTTCGGATAGAGTGGGAGAGACCTCTTTCAAATGATTTGTTTGGTGAGCCAGATGGATACCAAATCACCATTGATAATTTATTTGATCAAATATTCAACACAACTAAAACAAATTATTACATCACCGACTTAGCCACTTGTACAAAATATTGCATTAGCATTCATACGTATAACCTTGCGGGTAAATCTCACCAACCTCAAAAGACTTGCATTTATACGAAAATTGAAAGGTTTGACCATATAATAATGAAACCTTTAGAAATGAATCAAACCTTGCCAGTAACTGTGAAATGGACGTATGAAAACAGCCTAAAATGTGAAGATATTTCATTTGAAGTAACGTATTACAAGGAGAATGATTACGGATCCTTGCGACGGGTCACCACAAGAACTCACTCGGCATCTCTTGACTATATCGAACCTCTTAAACGGTATAAATGCACGGTTAGGCCTAAATATCAAGGGGAATTCGGAGATTATTCCAATGATGTGGAAATATATATAAATGATGGAAAAACGTCGAAAACCAAATTTTTATTTTTATTGATTATTTTACCTTGTTTGATATTCGCGCTGATTGCGGGATGGTTTTTTAAAACAAGAGTAATTAATAAACCGAGTCTAACAAAAAACCTAACCTCAAATTTATTGCCAGAAACTGAAATTATGAATTTGAAGAGAACAGAAGGCAATGAAAGAATATTTGACATAAAAAATTCCATCAAATATTCACGCGTTGATAGCATTGAAAGCAAGAAAAACGAATCTAAAAACTTAGAGCAATTTACAAAAGAATTTAAAGATCTCGCATTAAGAGCTCGGAAGTATGAAAAGCTGAACAATTACACAACTTTCGTTGGGGAGTCAGAAAAGAATAAATCTAAAAATCGTTTTGTTAATATTTTACCTTATGATCAAACAAGAGTTGTTTTACAAAACAATTCCAAAAAAAATGATTATATAAATGCTAATTATATTCCATTTGTTGAGAAAAGAGATAAATATGAATTTATTGCTAGCCAGGGCCCCATTCAAAATAGTATTTCTGATTTTTGGGACATGATTTGGGAAAATAATGTTACAATGATCGTGATGTTAACAAGAACTTATGAAGAAGATAAATTTAAATGTTTACAATATTGGCCGGAGAGCAAGGGTAAAACGGTCAAATTCGGTGAAAATCAGGAATATGAAGTATCAATGGAGGAAGAATTGAAAGAAAATTCATTTCTAGAAAGAAAACTAGAAGTTCTGAATAAAAATTCAAATGAGCAAAGAAGTATTATCCATTTACAAATGATTGAATGGTATGACTATTCGGCGCCGAAATTTGAAGATTTTGAATTTCTTTTATTTCGTTTTCAAGATATCATTCTACGCGCAGATTTCCATCCTATTTTGATTCATTGCAGTGCTGGTGTCGGCAGAACCGGGACATTTATCGTTCTTGACAGAATTATTAGAAAAATGATGCAAGGCAATTTGGACATTATAATAAATGATGAAATTTTAGAAATTCGAAAATATCGTAAAATGATGGTACAAAGAGTCGTTCAATTCATTTTCATACGAGATTTTGTTTCGTATTTTCTTCACAAATATAGCCAGCAAGATGAGAATAATAATGAGGAAAATTTATATTTCAATTCCTAGAAATATGAAAATAAACATTTGATAAATTGATGATTTTTTATATTTAAATTTTATCATATTTTCTTATATTGAATAATTTTTCTGATTGAGAATTTTGTATTATTTTTATGAAAATATAAATTTGTTGAAAGATT
>OX_Smed_1.0.00265
AGAACACAATTAAATGAACTCAATCAATAAATCACAACAAAAACTGAATTTGATTTGAGCACTCTCAGAGACAATGAAGGAATCTCACGATAGCTTCGCAACATATTCGGTGATCCAATGACATCGCAATGCCGAGCGCCGTGCTTAAACATTGCCGTGGATTTGCACCGAAGGTAAACTTGGCCAATAAATATTGCACCGAAAATGGATCATTGTCCTTGATTGCCATCATCAAATTGAAATATGGATTCTCGTTAGGAAAACAAATCCTTTCTCTTATTTTCTGTGCAAAATCGTCATTGCCATGAATAGTTGCCAATTCCAAAAATGTCGTGCCGGCCAGGAGAACGTTTCGGTTGACAACACTTCTCAAGCAAAACCTGGCAAAACTTGTAGAATCATTATCGCAGATCGATCGATGAAGAAAGCACTCCTGAATTAAAAGAACTCTTTCTTTGATTTCAAAATCATTTAACGCATTTTTCAGAAACCGGATTTCTTGATAATTAATTGGTTGATCAAGAATATAGTTGATGATTCGGGAGGAACGGGTCCCTATGGCTACTTCCAATACAGACAGGCCTGTCTGTATATGCATAAATTGAAACATAGATTGCCTAAGTAAGGGTTACGTCATATTCCAGCACAAACAGCGTATGCGCATCATATAGTTCATTGAATTTCACGATGTCGTCATGTCTAACCCTATGAAATATTTCGCGATTTGCGTCCAATACTTTACTGAGGAATGAAACGCAGTCGTCATATCCAAATGTCTTCAGTAGATCCAGAGGAGTACTTGAAGCGTGATTCTTACAATGAATAGCACAATTGTTATGGACTAAAGCTTTTATTAAATCAAGGTTTCCATTCTCACAAGCATAATGGATTGGGCGCTTGTTCGAGCGGTCTGGACATTCTAAATTCGAGCCGTGGTCAACCAGTAATTTGACAATGTTTAGATTCCCACTGCTACAAGCCAGATGAATCGGCTTTTGCTTATTGTCATTCTCGGTATCAATAGAGCAGTGACTGTCGACAAGCAGTTGAGCTATCTCACAGAAACCGTTTTGACAAGCATTATGAATTGGCCTCCATTTCTTTATTGATTGGCATTCAATATTACACCCATTGTCAATCAGCACCTTCGAGACATCGTAATGGCCTTTTTCTGTTGCTAGATAAAGAGGAGTCCTAGCATATGTACATATGCAATTTGTATCGGCTCCATGTTCCAATAATATTTTTACTATTTCTACCCTGCCGTTTTCGCTTGCAATATGAATAGGCTTCATCAGCTGGAATATTTGATTGACACATTTTATCAGCCGCTTAAAGCACAGTTATTCATTATTTATTTCCCATAATTGCTTATAATTAGGAGGAGTTTGTATCACGATTTGACTATTACGTCACTATTGCATGGAGTGACATAACTTGGTTTTGGTCAGGTGAGTCCTTTGTGAGATTTGCCAAATTCATGTATTTGATCACTATTTGAACCTTATCATTTGCACAGTTGATATTGCAGTGGTTGTCAATCAATAATTGGACGACCTCTACAAACCCTTTCTGACATGCCACATGAATCGGTTGCTCATTCTCATCATTGGTAGACTTGATGTTGCAGTGATTGGTAATTAATAATCTCACAATTTCCACATTATTATTCGAGCTTGCGATAAAGATGGGCCTCCTTTTTAAAATCGTTTCACATTCAATATCGCATTGTCTATCGATGAGCATATGGGCCACCTCGGTAAATCCGAGGGTGCTGGCGAAATGGATGGGCCTCTCTTGGGTTCGAGTCGAACAATTTATGTCACATTTATTAGTGATGAGCAATTTCGCGATTTCTATTTGACCGCTATTCAGCGCATAAAGAATAGGAGAAAATTCTTGTTTATTCATAGAGTTCATTTCGCAATTTTTCTCTATCAATAACTTGGCAATTTCAAAATGGCCGTGTTGACATGCTAAATGAATCGGTTGAGATTCCTCAGCGTTTTTGCAGTTGACATTGCAGTCTGGAACATCAATCAGTAATTGTGCGATTGCCTTATTTCCATTTGTGCAGGCATAATGAAGTGGAAACATTTCTTCATCATTTTTGCAATTAATTTCACATTTCTTCCNGATCAATNTTTCAACAATTTCCTCACTTTCACTCATGCAAGCAAAATGAATCGCTCGATTTGCTGATTTCGTAGCATCGTTGATTTTGCATTGGACTTTCCCTGAAACCAACAGCCGTACAATATCGTGGTTTCCTTGCTGGCAGGCGTAATGGAGTGCAGTGAATTTCTAGGTTAGCAATTAGGAATTAGAAACGTCCACTCCAGCCAAACTCGGTTATAACAAACAAAATTTTAATCTATTAGCTTAAGTGGAGGGATGGGGCAGTAGCGCATTTTGAATTCCGTGACTGATTATTGTAATGATTTACATCTATTCATTGATTTGTAACCAGCTTTATAAATGCTTTATTGACTTGTGTAGCCAACCGATAATGTTTGTTGTTATATTGATTAATTAATTAATTTTGCCAATTTTCAACCTGCATTTGCTGCAATATCTGACCCCGAAGTCATTGATAATGTTCAATGTGATTTCCAGGCGTGTAATTGGACTAATGAATTCTCAGTAGAATATCGGCGGCTCTAATGTAATGAATGCAAAAACTGTTGAGNATACCAAAATAATAGAACAAAATAATTAATAAACATGCAAAATGATTGGGGGAAACAATGATAAGTGATTAAGATGTGGTTCTGGAGCTTTATAAAAAAGGGAATGAAAAAGAAATGTCGAATAAC
>OX_Smed_1.0.00295
AATTACTGTCAATAGTCACTCGAACGATCTCACTACCTATGATCTCGAGCTGGTAAATGTTCGGGTGCCAACTAGCAATCTTCTGAATAACATCCCTGGAAATGAACTTGCCAGGAAACTGGCAACAGTCAGCCATTATGGAGTTTCTTCGGCTTGTTCTCAATTGATTCGGGAATTGATGAAGAAAGCAAATGATCACGTATTCAATCGTTCGATATTCGGTCGGCCGTTGATGAATTATGAGGTCATTCACCACAACTTCGCTTTGTTTACTGACGCTGCATATACAGCTGAGAGTTTGGCATTCTTCGTGGCGGGGTTCGTTGACGTTTTCCCGAGTTACGATACATATATTGAATCGTGCTTGGCCAAGGTTTCCAGTCTCAAAGCGCTACAGGAAGCAATCGATTTGTGTGTGAGAGTTATGGGCATGAGAACATTTTCAACTGAGGACCCAGAGTTATCGAAAACTTTCAATAGCTGCCAATTTCTATTAAGAAACCAGGTGCGTTTTTAACTTATAATTTATTGTTACTTTGTAAAAAAATAGTAGAAAATCATTAATAACAATAATAATATTTACAGGTATNTTCCCTATTATATATTTCTAAATATTATGTCGTGAAATTTCAAAATTTTATATTGACATTTCAGAATTATATATTGACATTTCAAAATTATATATTTTGATAAAAAAAATCATGAATAACGAATATACTTTTACTCGAATCATTATTGGAAATAATCGTAAGGCACAAGTTCCCGTTAATCTTGAAAACATAAATACGATAACAAAACTCAAGCACATGGGACATAGAAAAAGGTTATTGCGGAAACTTTGCGGGATGATTGGATGATAATTATTGGGGATTGTTCAATGTCATGATAATATCTGTCAAATACTATAAACAGCAACAATAATGATGTAATAGTTATGATTTATATACCTAATTAAATAATCTCAATAAATTGGGGCTGATATATACTGGCGCTTTCTTTTATTTAATAAGCATAATATTAGAATTTTCAAAACCCTAATCGCTATTAAAATAATTTATTTACTAAACTTTCAAACAAAGCCAAAACACGCAATCAAATTATTATTCTTTATAATATATAATTGTTTCGGCCAATCAAAAAAATGAAAAAAAATTTATTGNAAAAATTATATTTGNCCCTCGATGAAAAATGAGTGGGAATCACTACACTAAACATTTTTAAATTGCTAAGCGAAAATGACACTAATACGTTATGACATCCAATTTAAGACACTTGCAAAAATACCTATGAAATACGCATATTTTGAATTTTGAACAATTTATGTGGTGTATTATAGTGATGGCAACCAACTTTACCGTGATGGAATAATTGGAAAGTTAAATAATCCAGAGGTTAAAGTTGAATTAATTTATTTTGACAAGAAGTGATATGCAACAAAGTTATCGTCACAATTAGTAATAAATTACTCCAACTTTAACCTCTGGAG
>OX_Smed_1.0.00310
CAATGTTATATTCTCGGTGGCAAATTTAGTCGTAAGTTTGAGTATTATTTCTATTCATTTTATTTTTTTCAATATCAAGATCCAATAAATATCTTCTAAGGTGGGTTTCCGAACTAAGAAGTATTAAAAGAGCCGTTTCATTGTTGGTTTCTGTCAGAACATTTTCCAGATTAACTTTCATTTTATCAAACGAATAAGGCCTTAAAATAAAATTTTTATTATAAATTCAAGAATCGGTCCCTGCAAAAATCATAGACAATGTGATTTACGAGGTTTCAAGGCAACATAAAAATGTTCTCAAGGCTCTTTTGGTACTGCGGAGATTTTTTGAAATTTTAAAATGAAATTTTAAATAAAACTAAACATAAACACAAGCATATATTCCCAAAATATATTATGATTGACTATGAAGGAGAAGTTCCAACTACTTCAAATGCATGGCACCGAAAATAAACATGCCACACCTGTTCCGGTTCGTTAACAACTTTATTAATAGAAGTTTGAATTAACATCTAACTGCAGTTATAATACAGTTTATGTATTAACCATTTTTAAAATGGCTGATAAGTAAGTTTTTTAATAAAGTATATTTTAAAG
>OX_Smed_1.0.00323
ATTCGCGAATTGACAGCTGAATTTAGTCCTCGTGTTAATTGCACTCGTAAATTTTTCGACGAATCAAAAAACCAGTGGTAACAAAAAGAGCTGCGGCAATTCGGTTTTCTATGTAGATTATGACGGTTCTCAATCTAAAGGCTTTTCTAATCTCGAAGAAGAATCTCATCAAAGCATTCATATTCCCAATCTTCTAAAGATAAAATCTCCCACATATATTCGTGCAGCATTTGGAAATAATGAAGATATTTTGGCTGAAAGTATTTTCAATAAAACAACAACAAATTTATGGAATCGAAGTTGTCGGTATTTAGAAAAACTACTAAAGCAAGAGCTTCATGATTATAATCTCGACATCAGCTGGTGCAACATTATTTTACCCATCTGTAAATTGGTCGGTGAGAAAATATTTCCACTTAGCAATGGAAAAGATATGATTTACGATGTCAGGAATTTTATTCAAATAAAAAAGATTCCAGACTCTTTAAAAAATGAATGTCGAATTGTTTATTCAATTTCAATGTCGAAAAGTCTTGATTTTCCAATGAAAAAAGAAATTAAAAACCCATCAGTTATTTTAATACGCTCTTCTATCGACTATTGGAGACATAAGAAGCTCGTATCGTTTGACCCGTTGTTGTTGCAAGAAGAAGAATATCTTAAAAATTGTGTCATCAAAATCAAGAACCTTGAACCGGATATTGTTGTGGTTGAAGGATCGGTTTCACTTTTTGCTAAAGATTTGATGGAAAAATCTGGTCTCCTTCTCGTGTCAAATGTTAGAAAAGAACAAATTGAACGCCTCTCTAGAATGCTTGGAGTCTCAATTTTTGATTCAGTAGATAGTCTTGGTACTAATATGCACAGTTCGTTAGGGAAATGCAGTTTCTTTAATGTGCAAAAATATACTCTAACTAATGGTAAAAACAAATGCCTTATCTTTTTTAAACTTTGCCAAGAAAAGCACGGATGTTCACTCTTGTTACATGGTAAATCTTTGAGTGAGTTGGTACGAGTGAAATACGTGACGAAATTTATTCTCATTGCTTTTAAAAATGCCTTTCTCGAATTAGCATTTTTGAAAAACTTCCAAATCAGATCATTTCCTTTGAACGGGAATTCCAATAAATGCGATTCTTCCAATAAATTCAATGACAAGCGAGTGAACTCAAATAATTCTAAATTTAATGAAGAATCGTCCACATTTCTTGACATTATTGAAAACCGCTGCATTGCAATGTCTGTCAATGTTGTTTATGAACCGCCGAAAGCTGTACTTGCAACTATAAACAATCCTGAATTTCAAAGTAAACTTCTTTCATTGGAGATTATAAATCTATCATGGAAGGAAAAATTAAATGATGTTATGAAACGAAAACAGAGGCATATTTGCGCTGAATTGTATGATGTTGCACGAATGAATACTCGGAAACATCCATTGATGTATGAACCCCAGTTTCATGCGTTCACTAATAGTTTCTACACTAAAAATCTCGACGATAAAGAACAGTGTATTCTTTATTCGGATTTCCGAAAAAATGGCAGTCGATTTTATCCAGTTAATGAAGACATAGAAGATACGATAATTTCAACTGTGAATTTTGATAGTTCGGATCTCGCCTGTCAGTTAGGATTCTTAACCAAAACCCAGGAAATCAAATGGAGAAATCATGAGAAAAAGAATTTCGAATCAATCTACGATTCTTTCAACCCCCGAAATTATCAAAGAATTCTCATGCTTTATTCAATTCAAACCCGGCTTGGAATTTGTGAAAAACCAAGAAAAATATCGTTAAATTACTATGACAGCACTGACAGAACTCTGGGGAACTTCGTCTCCTCGTTATTGAATATTGTGACTACTTGTCCAAGCAAATGTGATTTACCTATATTTGACCACGTTTACAAATTTGTCAGCAATTCCGGGTGTATTCAAGTGTCACTCCATCATCTGGAGTCCGAGTCCCACAATAAGTTGATGAAGACCATTTCATTGAATAATGATAATCTCGGCATCAAATTGTGGAGTTGGTGCTCTCGTTGTGATAAACTTCTCACTCTCCAACCGATGTCAGATGAAACCTATCATCTTTCTCTGGGCAGATTCTTTGATATTTTATTCAATTTGAACTTAACCGATACCAATCTTGTCCCAGGACAATGTTCACATTCTCTACAAACTGATATCCATTACTATTTTACTCAGAATTCCGTCTGCAAAGCTCTGGAAATCAAGTATGTTCCAGTAGTTACATATGAATTTCAAACTCCATTCCTTTTCATTAATTTTACACCAAATCCTCGATCACTTGAAAATTTTAAAGAATCTTTTAAAAAATTATGTCAAGAATTATCAGATGTTCGTGAAAACAAAACAAAATATAATTTGGAAATCAAAGAAAAATTATACGAACTAAAAGCGAAATCAAAAGAAGATAATGAATTATGTGAATATCTGAAACAAGACAGTAACAGCCATCAGTATTCTCAAACCGTCAATGATATTTATAATTTGATGGAAAAAATATATTCCAATACAACGAATGAATTTAACGTGGAATTATTTGCTATAGAAGAAAATAATATCAAATCCGAAATAATCCGTTTATGGTCAGATATAGATAATATGGTCTACAAATGGGAGATCAAATTGGCTGAAGCATTTGAACGCGAGGAAAAAAATGACAAGCGATTGTCTAAAAATGAAAATAAAAATATCAAGAATTCCAATGACAACTTGTTAATGGATCAAGAACTAATGTCAATAAAAACCATTATTCCTATAATCAAGCTAGAGCCAGAATCATCGTCATGCGATGCCAAAGATTTAATGGATAAAACAATATTTCATTCCAATGTTAGCATTTTGTCTGATCCGGCCGGCAAAAGTTCTTTTATGTTTGAAAGTTCTGAAGACTCAGATAATCACAAAAACACTTTAGAAAATCAAGATGGCTCAACTCAAAAAGCCAACATCAGTAGGACGAGCACTGAAATTTCATTTGAATCCAATGACGAGACAGATTTTTATATCGTTAAAAAGGAAAAGATTTTACCACTAAAAGATAGTGATCTGAAATTATGCGGTAATAATACTGAGCGAGTTTCAAGTACAAATACAATGCAACCTATCAAAAAGTTTTTTACTGGGTTTTTCAACTCTTTCAGTTATAAAATACTAGCTGATCCGATTCCTCCAAATATCAGTTATTCTTTTTCTAAGGTAAATACTGTCAAAGTTCCGGTTCCCGTCAGTGATGAGTTCATCACTTCTGTTGTAGCTTATTCCTTGAGGTTATTCACTTATGGTCTAGATAATTTTCAAGGTTTGGTTTCAGTTGCGACCTCTATTTGGAAATGTTATGTGAATATTCGAAATTGTTAGCAACTTTCGATTCGAAGAAATCGGAACCAGCTGTCCGTCAATCTGGTGGCTCTCAGAATCTACGTCCAAACCAAGAACCAATCACCGTGGATTCATTCAATTTATCTTCTGGAAGTCCAACATTGAATAGGGATAAACCAAAACTCGGCAAATTAGATCCGCCTAACAAGGATCGAGACATCAGTGTTAGATATTATCACCATCCTGAACCAAATGACTTATCAGATCTCACTGATCCGGATAACAGTGGCCTATATGAACCAAAATCGGAAAGTGAAGATATTAGAATTGATATTTCATGTGAAGATAATTTGACGGATGATTTAAAAAGTGCTGCATTAAACAAACAAATTAATAATAAAACCCCGCTTGGTCCTGATT
>OX_Smed_1.0.00344
TAATTTTTTCCTAGTATTTGTTCTAAAGCGGTAATTTGGGGACCGGAATGTCTACGATTCAATTTGTAAATTTTTGCAATTTCAATTGACTGTCAATGTAGTGGCCGTTATTGTGGCATTTGTTGGCGCTTGTGTTATCACGGATAGTCCTTTAAAAGCCGTACAAATGCTGTGGGTAAATTTAATTATGGACACTCTCGCTTCATTGGCTTTAGCGACTGAATTGCCATCGGAAGAGCTTCTAGAAAGAGCTCCATATGGTCGAACGAAACCCATAATTAGTATTGCAATGATAAAAAACATTTTCGGGCATTCTGTTTATCAGCTATTAGTTATATTTTTCATTTTGACAAATGACAAATTATTTGATGTTGACAGCGGATGGATGCGACAAGCTCCCAGTGAGCATTACACTTTAATCTTTAATACTTTCGTCATGATGACTCTTTTCAATGAGCTCAATTGTCGAAAAATTCACGGCCAAAGAAACATATTCAGTGGACTGAGAAAAAATATCATATTTTTATTTATTTGGATTTCAACTTTCATAGGACAGATAATTATTGTACAATTTGGTGGGTATGCAATATATACACGTAGGTTGGAATGGGATCAATGGGGTTGGTCAATTTTCTTTGGAGTCGGCAGTTTAATATGGGGCCAGGTAATGATCACTGTTCCAGAGTCGGTTGTTACTGTCTTCTTTGCTGTAATTAGGTGTCGTAGATATCAAAAAAATAAATTTTCAAAAAAACAATATTGCAATAATAATTTAGAAGATTGTATCATATTAAACAATAACAATCACCATTTGAACATCGACTTAGAATCTCATGCCATGATTGAAACTGAAGTTGATAATGAGAATAGTGAGCATTTAATAGAGGATTATGATGAGAAAGTCGAAAATTTCCATACATATCCTACAAGAAGTGGACGTTTTCTTTGGATAAGGGGTTTAACTAGATTGCAAACGCAGCTTCACGTTGTCGAATTGTTTAAAACAGGTATTGGTAATAAATCTTTAAAACAGGGTCTTGATCCTCATATTCCAACAGAAACATTTGAAAAATGTTCAATTTTGCCATTTGTTGATGAAAAATGATGTTTAATAGGAATGTATAATTTGAGATTTACTTTTTTTGTAATCCTAACATTTTGTAACATTAAATGTGAAATATTTTCAAAGATTGTTTGTTTTGAATGTCTACTAATGAAATTTATAAACTGTAATCTTTGTCAGAAATTTCNCATGTAATATCCTACAAAGAGGTATCCTTGAATTTACTTGGGTTAATTAAATAAACAATTTTTAACTTGATTGATGGGTGTAGAAACTTATATTCATAGGTCATTTGGTTATAGGACAAATAGTTAAAGGACAAATAGTTAAAGGACAAATGGTCTATCGCATAATTAAATTTAGGACTTAGCACAGTTTAGATTTCTGTTTACTTGTTGGTGTAGATACTTGAAACTTATTTGGTGTTTTATTTAAAATTTAAGCTTAGACTGGTATTTTAATATTTTTAGACTGTGTGACTCAAACAGTATTTAAAAATTAATAATGTGACCAAACGACCCTCAATACTATGCCAGAATTGTAGTNTGAANATNAGAGGTTAGTTATGATGTTTGATGATTGTGTTTGAATGTTGGTATGTTTGTGTATTCTGTATCAATAATTAGAAAACCAATAAACTCCCTTTTTAGATCTTATGTAATGAAGAGATATAAAAGAGTATGTTGGAGATTTGTCGGTGAAATAAATATTGTACATCTATGTCTATTAAAATCAATTAAAAATATTTGTGATCAATATCTGCATTAATATCAAAATTACGAATGTTTCAGTTGCTTGAATATTTGAAAATAGATTGTTACAATTGTTATGAAAAAATATAAATAAATTTAATCTCGTCTTACGTGGCGTGCTGGACCCCGGATCTCTTAATAAGTAAGCTGATACTTTGAAAATTCCACAAACAATCATTTATAAGGTTTTATCAAATATTTGTTGGGGTTGTCGGTGAATTCGAATAGGAATTATTGTCAATCTGACTCCAAGCGTGCTTTTAAACAACAGTAACGAACTCCAAACGATATAAACTTTATTGATTAATACACTTTATCTCCACTTTAAAATGACACAACGAATTATCAATCAATCACAATTAGTGCTTATTACGACCCTTCGGGAAGAATAGCACTTTTCGGATCAATTGGCTTTACAATCACCTGACTACTGCGGTGGGTTTCTGAGATCGGTAACTCTGATTTAGTTGCTTTGCTTTGACCTTGCTTAATTTCTGTTTCAAATTTCTCTTTAATTTCTTTTTGTCTTTCTTTGTCTTCTGCAATTTTTGTCTTATTTTTTTGTGTAGTTGATTTCAATTGCGCTTCCTTTTTATACTCCATCATCCAATAACACTTACTGATGTCGAATAGAATTTCTGATATCTTTTAACGCTAATTCCTTTTGGGCCTCCATAATCACTGACAGCTGTCCAGATAAATCATTTTTTAGAGGTGCCCTTTCCCGGATTCCCAAACAACATTCCTTCCCTTATCTTGAAAGGGCTTTCGAGATAATGTGCAAATTTTGCTTTTGTTTTTTCTCCCTAAATTTGCACTCGTTAATTATAAATGACCTTCTTTTATTTAATTGTCTGTTTTTATTGATTTTCTCTTATTCCCTTCTCGTTATTCGACATTTCTTTTTCATTCCCTTTTTATTAAGCTCCAGAACCACATCTTAATCACTTATCATTGTTTCCCCCAATCATTTTACATGTTTATTAATTATTTTACTNTATTATTTAGGTATCCTCAACAATAACATCCACTAGAAAAGATTTAGTCAGTTCAATGAACAAAGATCAAAAAATACCTTTAAGCTACCATTTTTTTAGAGAGATTTAAATTTTCATTATTTATTAATTCTAAAATTTTGTATGCTTTTATTTTCGTAAGATTTGGCAGCCTGAAATTTGACCACCGTAAGCATAGCCCAACATATTCTGCACTTAGAATTGGCCCTGCAATCTAGACCTAGTGCTTTCTTACATATAAACAAAAACGCAGTGATTAAAATAGGCCCAAGGAAATATTTTAATAATGTATTTTTGATGAATATATTATGAAATTATCAAATGGTTTTTCAATAAAAATTTAATCAAAATTTTCATTTTAATTATCTTGCGGAACCCCAAATTATTGCGAAAGAAAACATTACAATGAATAGTATATAACACTTTTACTACTAAGATCATTTATAATTTATTATTATCCATAACGTTATGGAAATAACCCACAGTATTGCAGGATAGAAAATAAATTACAAATATTAATAAAATTGGTTTTAACCTAAAATTTCATTAAAAATTAATTAGAATAATTGCTTTTAGCTCATTGATTATAATCAAATAATTATAGAAGGATGTCATTATAAAAAGTTTTTGAACTCATTTTAAATGAAACTTAAATTNAAAAAAGATCATTTTGTATAAAAGCTCTTAATTAAAATAAATTCTCAAACAAAATTTATTTTTGGAAAAGATTTATAGAAGTCATTCGAAGTTCTGGAGCGACTATAAAAGTGAAGCGATGTACTTACGGGAACTTTAATCACCGACATTAGTGTAGAATCCTTTTCATCGGGACGTCTATCCAGCAAGCATTTCATAATATGTTAAATAAACACCGCGTTTAGCAAGCTTTTAAATCGCAACCTAAAACTGACGTTACATCAAAACTTGAACTCAAACCTAAACCGCTGTCAGTTAAAATAAAAAATTCAAATAGAATTTAATAATAAAATTTATCCTTGGATTTATTACTTTTCTAAAATTAATTATTTTTTTNNAAAANTATTATNTTNNNTTTNTAANNTANNNNGNNTANTNCNANTNNNNCNCATATATCCATTATGAAATTTTGGTTTTCCATCAATCAAATGGTAAATTATTGATGCATCAATAAGTTCGAATATTAATTATACGCCTTTTAATTATAATCCATTATTTTCGCTACCGCTCATTGGTTCATGCAAATGTATAAATATCACAGTTCGAGTGCTAAAAACTAAAACTTTTATTCGCTCGCTATGTCACAAAAATGCAATTTTATATTTGTTTATGGGACTCTGAAATCAAATGAGCCGAATTGTCATTTAATGGAGAATTTAATAATATGCAAGAAGTTCAGTTACGTGGGTAAAGGCGTTTTAAAGGAAAAGCGTCCACTAATTATAGCTTCGGATTATAATTTACCGTATTTATTAGATACGACTGGTTTCGGCAATCATGTCAAAGGCGAAATTTACAAATACCACACAAATGATGCCTTAGTCGATTTGGATAGACTAGAAATTCATCCTGATCACTACGAAAGAAAAGTCTGCAAGGTAATAGTTTTAGAAAACGATTCCTTCCAAGAACTAAATTGTTGGGTTTACATTCTAACAGACTTTGTTAGAGAATTGTTAATTTATCCTACAATCGAGGAGTACTATAATGGAATTATGAATAAATTTTATGTTGATGTTAGCACAAATCCTCCGAATTTCATCCAACCCATCGATTTTGTCAAAAACAAAAAAATAAATATTATTTCAAACACCATAAACAAANAAAAAATTTGCAGCAGTTGAATTTTTCAATAATAAATAAAATTTGATTGAAAAAAA
>OX_Smed_1.0.00367
AGTAAATTTTGAAAAAATCGTTGTATAATTTACAAAGTTTATTAGATAACCTTTATTTTATACTTATACGTATATATTTTTTGGCTTTATCAAAAATTTTACTAAAATTCAGTTGAAAATATATTTGTTATTATTGTATCTCATCTGTAATTTTCAAGCGCTAATTAATTTTATTTCATATATCTGGATTGATTATTATATCTGAAAATATTATCATATTTAACAGCAACAAAATCTACTATTAGTAATAAATAGTGTTTCTAAATCTTTATGGTAGTGTTATGTTAGAAGTTATAAATGTTTCCCTTTTGTTCTTGTGTCTGTCAAGATTACAACAAATGGATTATAATTTGTAATACAATTTCTGAATTATCTCCATCATTTGAATTAAAAATTTTACCAAGAAAATCAATAGAGATTTCAACATATATACAATTTCATATACCCGGAAAAAATGAAAAAAATGCAACCATACCAGACATCACTGCAATGTCACCATCAAAACCATTGGGAAATGTTGGCATATCACATTCTAGCTCATATATGACATCATCATCCCAAATCAATAATAATTATTCAAAAAATTACTCAGATCTTAATTCTCATGTATCGGGAAATGATTCACAGCTTATTGAGCAAGCTTGTGAAACATGTGACACAAAAAGATTGGTTAAAATTCAAAAAAATAGAAGGTACAATCGAAGACGACAATCAATAAATTATTTCCAACGAATTCGGATATGCAATTTTGATAAGTATGGTATAGTGGATTTAACAAATCACACTTTTGCTCAGGAATATATGTCTAAATATCTTGATTCCTGGAACTTTAACGTATTTCGTATGAATAGATTTACTGGAGGTAATTTTACTTTAATGACAGTTGGTCTCAAAATATTATCAAACCAAAGTTTAATTCAATATTTCTCCTTGGACACGGAAAGCTTGAAACAATTTTTACATTCAATTGAAGAAATTTATCATTGCTTCAATCCATATCATAACGCTCTTCATTCAACAGATGTAGCTCAAGCTATGCATTGTTTTTTTTTAGATTCAAAAATAAAAGTCATATCTGAACCTATCGATGTGCTGAGTGCTATTATTGCAGCATTTTGTCACGACGCTGATCATCCAGGATTAAATCAAATTTATTTGGAGAAAATTAATCATTTTCTTGTTACCTTATACAACCATAGTTCAATTTTAGAAAATCATCACTATCGAGTGACTATGTCACTTCTTCAACAAACATCTTTGCTCAAGCATTTATCACAGGAAAATTGGACAAGTCTTTCTACAAATATTTATAACATGATAATGGCTACTGATATCACTCATCAAAAAACTTATCTCAACAAATTTATGAATTTTCTTCATGATAAAAAATCGAATTCTTTTGATTCTTTAGTTTATACCAGAGAAGATAAAACTTTAGTTTATCAACTTGCTCTTAAGTGTGCTGATATAAGCAATCCATCTCGATGTTGGCCTGTAACTTTGGGATGGGCTAGTTTAGTATGTGAAGAATTTTTCCTTCAAGGGGATATGGAGAAAACTCAGGGTCTCCCTGTTCTATCTACTCATGATCGGTGTATGACTACAAAAGTTGATATTCAATTAGGTTTCATTCGATTTGTTGTGCGCCCACTGCTAACACAATGGAACTCATTTTTGAAATCTGTTTTGTCTGGTTTATTAATTAAATATGTTGATATAAATCTAAACAAATGGGAAATGTATAAGCAAAGATATTCGGCAGTTTCTGCCAAAATTATTCATAACCCTTTAGCAAAAATTGATCTTAATGTTATTTCATGTTCTATGGCGAATTCCGTTTTTCCGTTGTCTGGTTTAGCAACATTGACAGAAGAAACAACTCTTGTTTCATCATGTACTTCAAAACCCTGTTCTAATATTTATAGGAGATTATCACTGCCTGATAATTTTTTGAACTCTTTTAGCAAGTCTAAACAAACGAAACATCGTTTATCAACAACAATGATAACCTTTGCTAGGCCATTGATTTCATCCTGTCGAAGAGGTTCCCTTCCTCAACAAGTTAGGACAAATTCAATTTTTAATCCTGGTCGTCGAAGAGGTAGTCTTCCTTTAATTGTGAAGGCTTTTCCTATTCCTTCAGCTTGGGAAGAATCTAATTCTATTAGTAATATAAACAATGGTTCATCGGCACCAAGGGCATCGCAAAATCCTATGATTTATAATCAACGTCGACGTGGTAGTGCTCCATTAATTGGGTGTCCAAGAACTACTCAAGATTGGAAAGGGAATGTATTGAGTGGCATAACCAGTTGTTTGAAAGAACAACTTCTTTTAGAAGTTTATTGGATAAATACGTCGTCATCCGTTTCCTCTATAAACTCTGTAAATGCTGGAAGTTCAAACAATATACCACCATTATATCTCTCTTCCAGTAGTGGCAGTAGTAGAACTGATAGTGCTAGTGGCACTGTTACAATCCGATGATTTTTATATCTCCTTCAATATACTCTTTGTTTCAGTCAATTACACTTTCGTTTTGTCTGTTCGTTATATAGTTATTATTATTATTATTGTTATTATTGATGTTATTGTTGTTGTTTAGATTTGTTACAGCACCGTTCAGCAGATTTTGGAGATCAATATTCGCTTGGGANATTGAAATACTTTGGCCAATGCCCGTACTAGAAATTGGGCAGATAGAAGGTCTCTCGTTTGCAATCATTGAGGTTTGAAAAAGAGTTATATTAGCTCCTTGAGAACTATGTGACAAATTTGCCGTTGTGATTGGTGAATAGGAAAGAATCAGTCTGCTGGGAGGATGAACTTTACGCCGAGAAGACATAAAATGATCGTATAATGAAAGAATGAAATCAATTGGGAAAATGATAAAGAAATATCGATTGAGTGGTGATTTTTATCCCAATTGATCACACAGCATCTCACGCAAAAGAGTGAACATTCGCTTTTAACTACCTCAATTTTCTACCTCCAGTTTCTTAGGTACAACTACTTGAATGCGGCACAAAACCAGAATCATTCACACAAACACAAACA
>OX_Smed_1.0.00387
ACTTTTTGTTTTAATATTTTTATTGGCGATAATAATTTTAAAATGCAAGAAAATGGTGATTTTTATCAATTAAGCGAAAAGTATCGTCTTTATTTGAAAGAAATTTATAAATTGATAATTAAAATTAAAGTTCCGGTATTTAAGATTTTTAAAAATGAAGTACTTTCTAACTGGGAATTACTAGAAAAAATTCATTTGTTAGTTACGCCTTATTCTTTTTTACAGCTGAAAGTCACTTTAAATACAGTTGATGGAATTCAACTTGAAGGGGAAACTGAAACCAAAAGTGATTGTAAGAAAATTGTTAATTTGTTACAAGATATGAAGTTTAAAATTAGCGGTATTCCCGAATATTTTCATATTTCAGCATCTATTTATGCAAGTAATATCACAAATAAGAATGAATTTAGTAAAAAATATCACGAAGCTCGTAATTCTGATCCAAATATTGACAGGTTAGATACTTTACATATTAAAGGTTTGCCAACATTATGGTTTTCTGATAAAAATGCTGAAGGGGATTTTAAGAATAAGCCAGTTCAACAAATTGTTGAATCTGTTTTTTCTAAATTTGGTAGTATTCGTAATATGTATATTCCAATAAATAATCCACTTTTCTCAAATACTGACGGTGGTTTTAACTCAATTGTATCTATTAATTCATCTAAAATTGATGCTGTAACTACAATTCTTACTTTTGAAGCTTTTATTCAGTATAAATCTTATAAAGACTTGTTGAATGCAATCAGTCATTTGAAAAATAGAAAGCTTGTATTTAAAGATGGTAAATTTGGTGACAGTTCGAATTCTTTTAACTTGTTCAATGCCGAAATTGTAATTGATTTTGATCAGTCAGATTGTTTGTCAGATTATTCAATAAGAAAACGAAACAAATCTATTAAAGAATATTTTATGAGAATAAAAGAAAACAGTTTAAAAGAGCAAAAAAAAAGGAAGTGTGATGGAATATTAAATGAAAAATTAAAATCGCAGGTGGTTAAACGAAAAATTGGGAAAAAACATAAACAAAAGAAAGAAGATTTTGATGAAAATGCAAAATCAATAAAGAAGCTCAAAAAAGCAGTTAAAGAAGAGAAAAAATATATCGGTCAACAGAAAATAGAATCTGTTCGAGTTTTGTCTGTATTGTATGATAAGTTAAAGCGTCAGGAAGAAGCGGATGTAGTGAAAAATCAAGAATTAGAAATCGAAGAGTTTAAACATCATAAACCGTTATTGGAGGATATTTCTAAAAAAGAATCCATAGAATTGAGAAATCCTCGCGAGCATCAGAAAGATAAATTATTGAAAAGAGAGCTGGAATTACGCGAGCGTTTAATGCGGAAAGTTATAAAAAATCGATTTCGACAAATTACAGACGATTCCAGCGACAAGGAGGCGGCAGAGAGGGCTCATTTGTCAGAAAAGGCAAAATGTTAAATTTTTGTTAATTAAGATTATTGAAAAAATATATTTTTAAATGACTAAAAAA
>OX_Smed_1.0.00391
TCCTCTTCCCTTCGTGTGGACGGTCCGGCTATCTCGCCTCGGGGGCCGATATTGGGCACTTCCCCGGTGAGGATAGCAATCTCCTCCAGATTTAATTCGAGGTCGCTTAAGGCCTGCATCAATGGGCGAGATTCATTATCTTCATCCACCAAGTTGATGTGGATGGAAGCTGGGGGAGAGGAGAATAGGATCCGCGGAGCGTAACGAATGTCTGGATCCATCTCAGAGTTCTCGAACTCTTGATAAGGGGGTGGTAGATCATTTAGTTGGCCCATCCCTTCCGCCAACTGAGCCTCCCGGAAACGGGCTTCTTCTTGTCGGCGACGATCTCGACGCCGCTTATTCCGGTTTGGCCGATGCCGGGCCGTAGAGTTGGTCCGGTTTTCAGTAGTCCCAGAAGGTAGAAATTGTGGGACATTTACACGCGAGCTCAGAGTGGCTATTATTGGATTCGGCTGGACTTCGGCACTGGGGAGGTGATGAGCAGGGATGACGTCGAGCTGCTCTGCCCGAATATTTCCAGGGACCTTGATTCGGAGTTCCGTATCTGTGTAGGCTTGGTGTAACGCTACCGATTGTTCTCGGATCAATAGTCGTTGGGCGCGTGATTCGACGATTAGTTCGTCACGCGCCTGAGTGAGGCGAGAGATTTTCTGCCGGAGCTCCCGGACGACTTCTGGGGGAGCCCAGGTCCCTTTTACTCTCTCGTGCTTCGCCTGAAGGTCCCGGTGCTGGAGCTTGAGATCCTCGTATTTAGTGGCGGATTGCCACGATTGACGGGGGCAGACGAGGGATCCTCATTGAAGTATTGTATTTTCGTTTCTTGACATACT
>OX_Smed_1.0.00406
TTTAAATTCGATAATTTATCTTAATTTAAACAGTTGACCGTCAATCAAACGACGAATACAATTTATAAAATTTATATCTGATTATAAATAGTCAGTAGAATACAAGTTTAATAAAATTTTTAAAATTCATTGTGGACTAGAAAGACACAAATTGCGTTTTTTCCAAATTTCAATAAAAAGGTTCTACACGTTTTCCTGCTCTTCGTTAAAATATAACATTTCTTCATTTTCAATTTTCATATATTTTGTAATGAAATGGTTTAAATAATCATGAATGAATATATACTGCGCCTGCCGCTGAACTATGAAATTTCTGTAATGTCTCAACTTGAGGACGGTTTCATATATGTTAATCTCTTGGCATCCAGAGACCAAATCTTTTATGATTCGATCAAGAGATATGAGAGTCCCAGTTCGTCCAACTCCGGCACTGCAATGAATCAAATATGGATGCGTTACACAATTGTTAACCTTCTCCTGGAAACTGAATAGCAACTTGTCGAAGTAGTCCAAGTTCGGAGCAGAGTGATCAAACCATGTATGCATATGCAATTGCATTATGTTTCTTTCCTCGTTGTTTGCCTTATTAGTTACAGAAAATGACCTTTCAATGTGACCCTCCATTTCTTTCTCCTCAACTAATGTTACATTGTATTGGTTATTGCTGCCAAATGTGACAGTTTCTCCCACTTCGTCTGGCCAATATTGAAGACATTTGAATTTATCCCCTTCCATCGTTTGGGTGAGCATAATAATATAGTTTATGTTCTGCTCCCAGATCATCTGCCAGAAATCCGACAGGCTGTCATCAATTGGACCTTGGGAAGCAATATATTCAACCTTTTTTTCATCGTCTTTAAAAGGAATATAGCTAGCATTGATGTAATCAAATGGGCACCCATTACTTCCGATTTTTACGCGATTCTGATCAAATGGTAAAATGTTAACAAATCGGTTTTTCTTTGCATTATGAGAGTCTTTCCCAATGTCAAATGTAAACTTCAATTTGGCTTCCACATTTTTAGATTCAAGTCCTAATTTTTTGTATTCTTTAATCAGTTCTGCATTGTTATTTAGAGTCATCCTTTCGTAATACTCTCTGAACTCCGAAATTTTTATTGGTTTACTTTGTATCTTGGAATATATTTTTGGCTTATTTGATATTTCTGAAGTTCTGTTCTTCACTTTGTTTTCATCATTTATAATTGACTTTTTATTGTTGTTAGATTCTTTTATTGGGGTAAATGGAATCGTAGCATTTTTACCTTTGCTTTCCTTTTTGTTAAATGATAAATAATCAGTTTTCTTTTTCAGTACAATTATTACAATAATGAGACATAAAACCATTAACAAAATAGAGACAATTAGAATTGTACCCTTGGCCTGTTCTGGTTCTTGTCTTATGGTTACTTTTTCATTCAGCTGATGGACTCCTAGCAAATTTATTCCATAAATTTCAACAGAAAAATTTGATAATTTGTTTTCAGATAAAATAATGTAGTTAAATGAGATGTCGTTTGATACAAAAAGCTTAGTTGATTTTCTTTTGCAAGTTAGCAATTGAATTCTTTTCAACTTCTTTTCCTTTGGTAGAATGTCTGGTTTCCATAGTGACTGGCAATCGCTGCAATTAAAGTGGACCAGATTTTCACAGATTTTGCTTGAATTTTTCAAGATAATTATAAATTCAAACATCGAGCCTCGAGCTTCCTCGGGAATACCCCAAGATATATTCAGTGCCTTTCCCTCGGCATCAATGTGCTCATCATAATATGTGGTATTCACGTCAACTAATCCTGTGTAAAATTCTTTTCCATCTGAAGGGGGTCCAGTAGATTTATTGTTCACCGTTTCCATTAGGCCTTCAGCCGTGACCGTCACGGTGTAATTGACATTCCGTGTGAGGTTCTTCAATTTGGTACTCGTTTCACTTGATTGTGATTGGTTGATATAAGTTGTGTATTTGATAGACCATTGCAAGCGATATATCCTGGTACAGTGATCTGATCCGAGATATTTCCAACTGATCAATTGATCTGTCGCAAATCCCGAGTGAATCTCGGCTATTTCCACCCGTGCTGGCCTCGGTGCCAATGTAAACCAGCAGTTCTCCTTACTGCCTTCACTCGTTCCGGCATCATTTACACTCAGCACTTGAAAGCAGTATTTCGTGCACATTTCTAAATCTGAAAATTTTATCTGCTCTTGCTTAGCCTTTTCTGGCATCACGGTATTTGAGTTTTGTATGACCAGATAATGCTCAGGCTTCCCGTGCTTGTTGAAATCATTCGGTTTGTCCCATCCTAATTCGATTTCTCTCAAAGATTTAGATAAAACTCTCACATTCTGAGGCACCGCCGGTCTTGCTAATCTAGTACGAATCGTCCGGTTTTTCACCTCCCCAATAGCAGCTCCATTGATGATCGGCATTACGTATAGAATATATTGCTTGTCCTGGTGTAATCCTTTGAATTCAGTTCCATAGCTGATGTGATTGACTGCCTTGCCAGTTGTGCATGACAAATAAAGGTTCTTTGCTCTAATTGTGAGTGATTCCTCCGATTGACAAGTATTGCACAATTGGATTTGGTATTGCTCACAATCATGTTTAGTATTGTGCAGCAGTATTATGTAACCGATAATTGCTTCACTGATTCCTGATGAGGACCAATTTATCTGCAATGATTCCGTATTGCTATCTGTTGCTGTGATTGCGACACATCCGGTCGATATTTGAACCGTTGAACACTCAGGAATGTCACAGTATGCCCAACCTTTCTCATTGGTTGCAGGACACCACGGCCCAGCGGAATTATCGTCAGTACAAATATTTGACTTAGTGCCTTTGTAGATTGAATATTTTGATGACTGCCATTGAGAACAAACCTTCCCATGAATATCGGNNGANCNGANNNNNGNNTAGGGAAACCCCTTCCTGTTGCAATCAGTGAAGCAATCTGGCATATCTTTACTCTCAATTATTTCAGAGTTGGTCTCAATGATCTGATCAGTGATGCGCGATATCTTATACTTGTATTCTGATCGCGGCTGAATGATCCCACTAAAAACGGGTTTGATTGATACCCATGCGTTGTCAAACGACAAGTATTTTAGATTTTGGCAAATACTGATGAGATCAGTTTCTAATTTGTCGCACTTAATATTTGTAAATATAATGATTGCACAATCTTTATGATTGTTTGTATTGATTATCGCAGCTGTGAATCCCATTGGCTGGCATTGCGCATTGCGGTGCAGCTCATTGAGATGCAGTGAGATTGAATTCTGGGATTGGAATTGCACGTTCACTGATATCGGGGAGGGCTTACTGGATGGGTAAGAGAATGAGATTGCAGATGATTTGCCCAGTCCACCATTGATATGCCCCCCATTTATCGGTGTCACCTCCAGCGAATTTAATCCGCAATTCCTAGCATTGTCCAAATTCACCCAACCTTCTGTCTTGCCCATGAAATGCGACTCGTGAATTATTTGATTGGTTTCATTGCACATATTGATTTTGCGTTGGATGATTCTGATTCGATATTTCTCAATGATCCCATTCGGCATTGACGGCTCCTTGAATCCAATCAACATGAAATTATCTTTGTAGCGTTTGATTTCCAATTTTTGCACTGCGGAACTTTCTCCCTGCTTTGTAACTATTGATATTGACAGGGGGGCCTGCGGTTTATCTCTGTTGAATGGTATAATGTTTAATGTGAATTTGGAATGTGCGGGCAAATCTTTTATTTCTAGTTGCTGCAGTTCTGTCCATGAATAACGGTCCTGCTTAGGGCATGCCTGATCCGGAGTTGTGATCGGCACATTATCAGTGATGCTTATTACTATTNGTGCGACAGACTTGCGTATTCNNGNNNTNTNNNNNNNNNNTGTAGCCCTGCGGAATATCGTATTGGTATTCTGGCTTGTGCCATGACAAATATATCGCATGGACATCTGCACTGGCATTGGCATTTGCCACTGGACCTGTGGTGGGGAAATCCGTTAATATCTGTCTGCATGTGAATCTGCTGGTGATCCATTTCCTATCAATTGATGCAATGCAAATTTGATGCCAGGATTTCTCATTCAGATCCGTGAATGATGCGTATGTTGTTTTGTTATTGATGATCCTGTGAGTATAACTGCCGGTTGTCTTGGTGAAATGTAATAAATAATAAATTATATCAGCAGCAGCAGCAGAGGGGTTCTCCAATACAATTGTGATGCGGTTGGTCTTTGGTATTACCCTGATTTCTAGCACAACGTGAACATTAATGTCACTCGCATCACAACTGACATTGAAAGGCGATTTCATGAACTTGCTGACTTTCCTCAGTGTTACATTAGTCTGTATTGTTTCATTTCCTTGGCAATTTATTTCCCGATCCTTTCTGTTGTAATTGCAATTGTCACATTCGATATTCAATGTGATATCGGATGAACCGGTCCTGAATTGTATATGTGGAGCATCCATAACATCGGTCTTGCTATATGAGAATGTGGACAAGTCAATGAAATCGGGAGCTTCAGCACTGCTGGAGCACAATAAAAGCACAAAACAAATCAGTGAAAACCACATCAAATATTATATTAAATTCATTTTCAATGCAAAAAATGATCATATTCTACATTAATGCAAATTTAATGTTTATATATTACTGATTGTCGCACACGGATCTTTGTCAGTAATAAACAAAATTAAACTTACTTTATGATGGGTTTTCTTAACATTTTAGATCGGTATTTTGTTCTAAT
>OX_Smed_1.0.00411
CAAATTTTATTTTTTAACAATATTAATAAATTTAATTTTCCATACAAATAAATCCTATAAATATATTCAAATCTATATACAAGCATCTGGTTACCGTGGCAACATCATATATATATATAAATCACAATGAAATTTTTGGTTAATTTTATATAATATCATTGCCAGAGCATTGCATGTTATTAATATTATTACTGGATAACCAGTCTGATAGGGATCCGGCTCCATCAACTCTTCCTCCTCTTGCTGCTCCAGTTTCACCTACTCCTTCTGAACGACCATTGCTAATGCAGTCTCCTTCTACTACTGGCAACAAATCTGGCACAATCGGACGATATGGATTTTCACCTCCATCAACTGCGCGAGCGCCCGACATTGAATAATCATTTGAAACAACAACAATTTGATGATCTGGATTGGAAATTTCATTCTGTTGTAAATAAACCTTTAAAACTACGGGATCTAGTTTATTCAAGATAACAAGAGGAAATTTCAAATTTTTCACTAAATCTGATTGGTCAACAAATGGCGGCGGCGACAATGATGGTGACGGTGGCGCTGGCGGTGAAATATGCTCCGCACCGGACAATGATCGATCATGACGCACTAATCTTCGTCGCTTTGGATTTGAAACTGATAAACTGGATGATGTCGACGCTGATGATGACGATGAAGAGGAACTCTCGACTAATGCGTTGCGGCGTTTCGTGTTCCGCGAACTGACAATATCTGATTGGTCACTGTCGGATTCTTCATCGTCGGTTAGACTTTTTTCTCGGTAGACTTTTCTATTCTGATTCAGGATTCTCGAGCTGCGCCTGGCATTTGCGTAATCTCTGGCTGATGATGCTGTTGCAGTTGAAGATGATAATTTTTTTGTTTCGTGAATTTTGTGTTTTCGGCGTTCCTTATTGGACGACGATGTTTTGGAATGGAGATTATTCGGCGGGTTAATATTGGTTGCTAGGGATTCCTTTACTGGAATAATTGTTAACTGATTGTGATGAGGATCAATTTTCATTGGTTTTGGTAATAGTGGTAAGCCGGAACCAACGGAACTCGGATGTGACATAGTGGCTATATTTGGAAATGCCGCTACTGAAGCTGTTGATGAGGGTCGGATTATATTGACAAAATTGGGATTATAACACGGTTTCAATGCCGGCATAAAGCTGTTGAAAATTTCCGTTGTTCGGTTGGACGGAAATCTATGTGTTGGATTCATCCAATTATATTGCGGGATTTTCGATTGTGATGATCCTGGATTGCTGATGTATGTCTGATATGGATTAGTCAATGGTATGAATTCGATTGATGATGAGCGAGGGTGCAACACCGATGCACTAGCGATCCGTGGAGCTTCCGATGATGATGTAATCGCAAAATTACTTGGCATTTTTGGTACGATATATTGATGAGGCAACTGTTGACTTATTAAAGAAGGATTTTGAGAGTTTATATGTGAATATTGAGGATTTGAAGATGATTTGCTAACAGATAAAGATATGCTGGAAACGGGTTGGGAACTTTGACTTTCTATATCATCTTCACTGTCTGATGTGAGATCTATTGTTAGAGATTTCATTGAAGATTTGGGTTGTGTTGTATGAGGCTTTGGAACCGGTGCAACCTCCACATTGTTTGACCTCGATGAAATATTTTGATCTGAGGACATTTTCACTTGATTATTCTCTTCATCATCACTTTCCAATAAAATAACTGGCTGTTTTTCCGTTGAATCAGAACTGTCGGTTGAATTTTCGTCTTCATTGACTTTGCTGTTATCAACATTGGAAATTATATTACCGATATGTTGTTTGTGTTCTCTGCTTTCTTTCACAGCCACTGGCACATACGAGCCGTCTGGATTGACATTGACCTCTGTTAAATCTTCGTTTTTCTGGAAATCTTGTAGAATTTTTAGAAAGAACTCATCGACAAACAATTCATTGAGAGTAGCACTGGAATCGCAAACAGGGCATTTCCAAACCGACCGACGTTCATTCATCATTAAATACAGGTGAGCATCAAAACATTGCAAATGCTGACAATAAACTCCACGAAGCGGACAAGTTATTCTACTTTTACCAACAGGACACAACAAAGAGATCGGAAGCACTGAAGATATCACTAAATCGTCATCATCATCCATTTCAGTAGATTCATCAGATATTTTTTTATACTGATTATTTGTGGAAAATTTCTCACGAATGAAATTTAGCGTGAAGCTGATAGGCATTTGAACATGATGAGTTTTATTAATGAATCTGTCGAACAATTCACTGACAGATAATTTCCTCTCGAGGTAAACTGCGAAATAATAATATTGGTACACTCCAGGTGTTTGCCACCAATTAACGTTTATTGTCTGCCGATAACCCTGATCATCCGCTGAAGAAAACTTTAAATAATCACTGATATTTATCGGCCTCGGGTGACGCTTTCCTTCTTTAGCCGCTGAATTGCTTGGTAAAATATCCCATAATGGAACTGTAGCGTTGTTAACAAATAATGTTAAATAAGGTGGAATGTATTCGGGTAAATTAGAAATGTTTTCTGAGGAATTTGGGAATGGTTTTGTTGGATCATAAACTCCAAATCGAACAAGAACTTGCCATTTGAAGAATCGCTTGTTGTTTAATTGTGATCTGTGAGCAGTAATTAAATGTCGTGCGCTATTTGAAAGAGTGAACTGTAATTGCATTTTTGACATTATACGAGTTGTTTGAACGATATTGGGAGTTGGTTTTGGAATCAACAAAGAGAGTGGGTGGAGAACAACTTGGCAGCAATAAAATTGCGAAGAGCTTATTACCGTGTTTTTTACACAATATGGAAGTTGAACGTTTGGCATATTTACTCGACCATTCACAAATGACGGGCTGCAGCTAGGAGCGTTGAAATAACCAGTCGGGTATTTAGTATAATTTGGGATGAATATATTTGAAGGATCAATGCCATTAACAATTTCTGGACGTAAATTTATAGGGCATTTATCCAAATTTTCATTGCAAATTCGATAAATACTAGATATTAAATTGCCTGACATTGGCAACTGATTATAACCATTCAATTGATAATTAACATTCCGATTAATTTCAGCATTATTTAGACCATTTTGGACAAAATTTTGCGTTTGATCTCTAGGTTGAGACGATAGTGGTTGATTAGCACCTAAAATATTTGGGTTGTTATCGCGATTATAAGTTCCATTTATCATAAAAAGAATTTGCTGTAGTAATTCAGTATTCGTTGCAATAAGAACAGAATCTATTAATCTTTTCTGAATTTGTATTTTTCTGCCATTAAGTGGTATATTAAACATTCCACATAACTCGACTAATTCACGTTGTGAAATTGAATTTAAAATATAATTCTTAATAGTAATTTTTACATCCTCAATAGTCATTTCACCGAAAATTACTCNTATAAGATTTATATAGATT
>OX_Smed_1.0.00417
TAATGATAGGGCAAGCCGCTTGCTAATGTATTAATTGGGGAGGGAGTGATAGGAGCGAGGAGAATAAGGGGCCCTTATCAGTGAGCCGTTAATTATAGAAGGAAAACTCATTCATACACACGAAAAGCTAGAAAGCAGAAGAGCTACCAATGCAAACTGATTTGAAAAATGGCCATTTGATTTCATAAGCAAAACACGAACACCAAAACGTTTAAAAGAAAACCGAAAATCCTGAGGAAATTTCATCAACGGTCTTATAAGAAATATTGGAAACATGTCTGGATGTGATCTTCCTGTATGTGATCTAGATCATTTCCGTCAGTCAGAAACAAGCAATCAGGGGTAGTCATAGGATTATACGCCTAAATGCTGTGATAATGGCTATTCAACAGTAACTGGACCGGTATGAGAACTTGATCGAATGCTTCATCAAAATGAAATCTTTTATGGACCGATCAGAAAGATTCGGAATGGCATGTTCGAAGTTCGGCAAATAACCGTAGGAATTTACAATGCTTGGATTTGCACGAGATCTTCCCAGGCAAATACTTACTAAATTCAGGGGGAGTCCTTGGCAAATGATATCTGGGTAAATGTCATGTCTGAATCCCTTCCTAACCCCCCCCCCCCAATGTCATCAGCAATCTGATTTACACAGTTTAAAACGCTTGCAAAGGCTTGACTAATATCATTAACTTTAATTGTAGAATATATCTGAGTTTTTCATTATATATTATGAAATTTTAACCCTTTCAAGTAAAAGTCAGAGAGGACTAGAAGCATTTTTTAAACTAGTAAAGATCCTTTACCTAGTTTTACCCAAGATCTGTCCGAGGATAAATATTTTGCACATAAAACATAAAATAGCCCGAGAAGCCCAGAGTCATAGGCAAGCTGCCATTGGTCAATCGAGAATTATGCGGAACCAATAAATATCTAGCTGTCCATGTGTCGATATTTGCACCGACTCATGTCAGTGGATGCCATGCAATGGACATAGGATAATCCCAGAGCTCCAGCAATCCAATTCCATTGAATATCCTTGGTGCTAGATGGACATGGATGTGCCCAATTGGGACAGCCAGGACAGTGACAATGACATCCGGGATCTCCCGCTTGCTGGCCCGGCATATAATTATTCATTCATTCTCACTGATCCAATGAATTTATATATTTCTAGAAATATTCCTCCTGATCAAAGAATAATCGATCCTAAAATGGGGCCAATCAAAAAGGAGTCTGCGGTGAAAAATCTGCCTCCCCTGTGATAAATAATGAGAAATGAAGATAAAAATCGGAAATATTGAAATAAAATTAATGATATTTTTACAAATACAAAATATTGATTGAATCGGTTTGATTATTGAATTTAGATAGGCTGATTGCATTGATGATGTGTGTGTGTATGTATGATAATGAGTGGTCTTGGCGGCGGCGGTGGCGGCGGCGGTAGTGGCGGTGGTAGCGGGAGGGGGTGAACAGATATGTCAACACACTAAATGACTGCAGGCATCTCAGCACCCAAGCTAGGACAACTGAAACACATCGATATGACCGGCAGTGAGCAATTTTGTCGTCAGCGATTCCATATAGGTTTGCAAATTTCTCACAGTTTCCCTTTCCACGGTGAGAGCCTTTTTCAACTCTTCCACATTGAGCTGCTCCATTTCGGCAGCTAGGCTCAAGCAGTTTGCTGCCTCGAGCTTCTGGCGCTGATAGAATCCCACGGTTTCCAAATGGGCGATTCTCTCTACTAGATTTCGGTTTTCCATAGTCAGTATTTGCACTAGCCGAGTTGATTCGAGATCCTTTGAGTCTGGCCTCAATTTGCCATTTTGATATTCAGTGTTCATTGAATTACTGGAATGACTGGACTCGGACTTCACAGTAGACTCAATTGTCGATTTAGCCCGATACCGAATCGCCACCGGAGTCTCATTCAAGGACGAGCGTTTGCTGGGAGATTTCGAAGGTGAAATGTGCTTGACAGTTTGCAGTTCCGTATTGAGCTTCATGTTGGCCAATTCCAGTTGGTCTCGTTCCGCTTGCAACTCGGTCACTTGCTTGCTGGCCACTTGCTTGTATTCCATGAGGATGGTCTCGGTCTCTCCTTTCCGTGCCTGGAGATTCCTGCACTCCCGACGCAATTCTGCCGCTTCGGCATCAGACGCCTCACAACGGAGCAAAAGGGATTTATTTTCGTTTGTGACGGTTGCCAATTGTTTCCTCATTTCTGCCGACCTTTCATCGAATTGATATTTGGAGAGAGAAAGTTCATTCTCCATGGATTGCAATTTATTGTTGCATTCTGAAGTATTGGTTCTCACTTTATCCTTATATCTCTGTTCATTCTCATGAATCACATTTTCCTGTAGATAAATCTTTTCTTTTAATGATTTGTTCTCCTCTTTCTGAGTTTGATACCGCCTTTTATCCTCTTCAATTTCCTGTTGCAATTTCAGTATTTTTTCCATAAGCTTTTCATTGGTCAATGATAAGTTTTCCATCTTTGTTTCCATGTCGTTGTTGAGGAGAATTGTATCAGATTCCGCGTGATCAACGGAATTCCCAGTGAGAGGGCTGTTGATGATTTTGAGGAATTTCTCTTTGCTACTGTTCATAAGTTCTTGGCCATGTTTCCTTGCACTGCCAGGGGAGGACTTTGTCGAGTCCATGCTCTCGATTTGACTATTAGGCATTTTACTCCGTCTTATCCAGATTCTTTTCTTTTGTTTCATATCATCGATGTCAGATGAGCCACTTGAATCCGGTGAATCGGAGTGTTTTGAATTGCAAATGTCGTCGACGTTGACAAAATTATTCCTCTCTTTATCGCTAATCTCATTTAATCGTTGAATTTCAAAATAAATCTCCTTGAATTCATTGAATCCAAATGGGAATATGGTTCCATCAATTGCTTGATTTGTGCTACATTATTATCATGGAAATCATTAGAATTAGATAGAAACTGAAACATTTTCGTGAGAAAATCATTTTTATCTATGAAGCCTTGATTGTGTGTATCGAGAGCGCTAAATATTCGGTAAATATCATCATCAAGTTCCATTACGAAATTAATTAAAT
>OX_Smed_1.0.00418
AATTTTAATGATAAATAAATAATATGTTTCAACTTTAGAATGTCAGAAAATAAGAAAAGGAAAACAGAGGCCAGCTCTAACAGACCATTTCAAGATTGGTGGACTGATAAATATGGAATGATGAAAAGCAATAACAATGCCCTGTGTGCGTTGTGTGGAAATACAGTAGTGTGCAGAACATCCTCAGTAAAACGTCATTATGAAACTACTCATTCATTTCTTTTATCTAAAAGTGATTCAGAACAAAAAGAATATATTGCACGTGACGTTAAAAATAAAAATTTACAATCAAACTCATTCACTACATTTTTGAAACATACAAATTATTTAGCTGCTGCTAGTTTTGTGGTTTCCAAGACTATTGCTACTCATAGCAAACCATTTAGCGATGGAGATTATATTAAAGAAGCTTTCATTAAATGTGCACCACATTTATTTGAAGATTTTCAAAATAAAGAGCAGATACTTAAGCGCATTGAAGAATTAAGTATAAGTCGAAATACTGTTAAAGACAGGATATTAAGAATGCATAAAAAATATTAATATTAAAAAAATAAATGATATACGTTCAGCAAAGCTATTTTCTATATGTCTTGATGAAAGTACCGACGTAACATCTTCAGCTCGCTTGTCCATAATTGCTCGTTATGCTAAAGGAGAAAAAATAGTTGAGGAATTACTTTCACTAGTTTCCTTATCAGCAAAAACAACTGGGAAAGATATTAGTGATGCAGTTATAAAAACGCTTCAAATAGCTGAGATAGATACATCAACAATAGTGTCAATTACAACTGATGGAGCTCCCTCAATGATAGGACGGCAAGCTGGTTTTGTATCTCTTTTTCAAGAAAACGTTGGGCATCCAATTATTAATTTTCATTGTATAATTCATCAAGAAGTTCTATGTGCGAAGTCTGGTTTAGCAGCATTTGATGATATTTTAAGTATTGTTTCCAAAATAATAAATTTTATAGCAGCTCGAGCTTTGAATAAGCGGCAATTTCAGTTGCTTCTACAAGAGGTAGGTTCAAATTATCATGGATTGTTAATGTATAATCACGTACGCTGGCTTAGTAGAGGATTTGTGTTACAACGTTTTGTAGAATGTTTTGATGAAATTATCATGTTTCTTAATGATAAAAAACCCGAATTTCCTGAACTTTTTGATAATAACTGGACCACCAAATTAATGTTTTTAACGGATATTTCCAACCATTTAAATGAATTAAATATTAAATTGCAAGGTCCCGGAAAATCAATTGATGTAATGTTCGATATTATTGAAGGTTTTGAGTCCAAATTAGTAATATTTAAACGCGATATTGACAACAATAATTTTAAGTATTTTCCTTTGTTGAAAGATCACCTCCAAAAATTTTCTATTCATGGAGTCTATGAAATTAATATAAATTTTTATAGCCAAGTTATAAATGACATACAAGACAGTTTTGCTAAGAGATTTCAAGATTTCAAAAATTTCAACCATTAATTAACTTTATTAAATATCCAGACAAGTTTGATTTGGAAACTGCTAAAATGGATCAATTAGACTGGTTACAGTTGGAGAATTTAGAAATGCAGTTGGCAGAGTTTCAATCAAGTTCTATTTGGAAGCTGAAATTTATAGAGTTAAGGCAAGAAATAGAAAATAATGAAAAAA
>OX_Smed_1.0.00428
AAATTCTTCCTCGGAAAATCCGCGTTTTTGAACATAAGACCATTTTTGAAATGCATTCAGAATAGCAACATGGTCTGAACATCTGTTTGCAGATAGATCGACTTGAACTTTGTTCAATCTTTTTCGATCGGGAGGAATAATGAAAGGGTCACCTAAGGAAGTACACGCCGCAACTGTTGCACAAGCATCTCCAACACCGAATAAACAACCGAATATTATCATTTTCCCCATTCTGGGTTCAATTGGTAATCGAGCAAGGATTTTACCAAGAGGTGTCAATTCATCATTTTTATCAAAAGCTTTCATTTCTTTTAAAAGATGCTCCGCTTCGATAATTGCATCTATTGGAGGTTGTTCAATAGCTCGTGATAAAAAGTCTTTGGTGTCTCCTAGTTTTAGAAGTTTAATCATCAAAGCAACATCGTGCAATGCTGTACGAAGAATTTCTGGGGTTTGATGTGTTTCTAGTCGCTCAAATCTAGCCCGACTACATAGATGAAATGCGTAACCTTCACTAAGCCTTCCTGCACAATCACGCCTGTGTTCCAAATTCTCCTTTGATGCCCATAAAGTGTTATAACTAGTATGATTATTTCGATTAAACATTTTCACATTTGCATGGCAAGTATCGATAACAAACATGACATCATTGATTGTGATACTACTTTCGGCAATATTTGTAGCCAGGATAATTTTCCGTACGCCTTGAGCTGGTTCGAAAATTCTTTTCAAATCAACTTTTGCTACTTTTGAATGGAGTGGCACAATTAAATATTTCTCAGATCCAAATTTAGAATTTTTAGTCAATATTTTCGTAAGTAATTCAACAATATTCCATTGAGGTAAAAATATGAGCACAGTACCAGTTTGATGAATTGTTTCAATGTGTCGGAGAAGTGATTCAATCAATTTGAAACAAATTTCGTTTTCTGAAAGTTTACCCATAACCGTTTTTGTTTCTGGTTTATAAGAATCATCACAAATCATATTGCAATTGACATCAGATTCATCGGGTTTCCCGATAATCTTTGGTGGTGGGAGATCTTCATTTACATCAATTGAACGGAATTTGTTCTCCTTCTGTGATTGTTGACTCGGTTGGAAATTTAATGCTTCTATACAATCTTCAAGAAAAAAATAATTGACGGGGAATTTACNGACTTCGATTTTTACAGTGAAAACATTGGGAAAGTAATTTGTAAAAACATTAACATCGATATTTGCACTCATTAAAATTATTTTCATCTGAGGATAACATGCAGCCATGTCTTTTAATANAATCATCAGGAAGTCAGTGTTAAG
>OX_Smed_1.0.00429
CCATTGCGACATATAATAATTTCACACAACTAGTAATTTTGGATATCAGATATAAACTATTATTAGAATCCTCTAGTATTTTACTCTTTTTTCGGTTGCAAATATTAGTTGCAAAATAAGAGAGTGATGTCGTATCGGAATTTAATATACCACTGATAATGGTAATTTCATAATATCTTTATCTTTACAACTTGGCCAATAATGCTTTGAGTAGTGATGACAATTTGGATAAAATAGTTGGTTTTCATACAAAATGTTGAATAATCTTTTAACCATTTGATGGGGAAAGTGATCTTTAAACATTTTTGGATGAAATACAACTGTTTTGAATTGATCGCTTGAAGTAATTATGGGCGTGTAAAAGCTACGGTTGCTGTTGATTAAATCAGATTTATTTGGATCATTTAATTTTTTTATATTAGTGATGTGTATTATTTGTCCAGGTAATTTTGTATTTATTTCAATATTTTCCCAATATTTTTCATCTCTTTCAAATGAATTAAGTATGTTCCATCTGCAGGATGTTTTACTACAATAGCAACATTTGCATTTGATAAATTTTTTAATTAATAATTGAAATTTAGAATGAGGATAATTTTCTAAACATTCGATAAGTCGGCGTTTGGCCACTACAATTGATTGTAAAGATATTCGAGGAACCCATTCAACACCATTGACAATTGATAGGACAAAATCTTTACAGTAATCTGCAGTCTTAATACTTCAACATGTTCACAGAGGTGGGCTAAATGCATAACATTTAAGATTAGGAAATTCGTGATAATAAAAGCACGATAAAATAATTGCGATTCCGGCACCTAAACTATGACCTGTAATAATTAATCTGTAATTTTTATTATCATTTAGTATATTATGAATAATATTTTCTTCTTGAATTTTTCTTTTAATATTTTTAGCTGCATTTAACATACCAGAATGTGCCAGATATCCAGAAAATCCGTCTTCAAATACTTCAATGAGATTCGCGTCCATATCAGTTAAAATATCTTTCAATGAAAACGTTCCTCGAATAGATAAAATAATAACTTCAATCTCATGAGATATTGCAATAAAGAAAGGAGAATGAAATGTCTTATTATAAAATGAAACACATACAAGATTTTCCTTTTCTAAATGTGTTTCGTTTAAAATGGCTTTTTCATGGCAACTACAAAACCTTTCTTTAACATAAATTAACTTTTGATCATTTGAATTCGATTTTTCACAATCACAACATATGCATTTATTACAGAAACATGAAGTTGAATGCTTACAACACAGACCCATGCAAAACTTTAATCTTGATTTATTTTCATCGTGAAATAACAGATGAATAGGCCAGCCATATGAAGCTTTGGCCATTGTTGAAAAATAATAAATAAAACGAATATCTCTCCAGTCCGATTTTAAATCACTTTTATTTCCAGTTGAAATTTTATCAGCTAAATTAACTTCACTATTATTTACTTTTGAATCAGTTTCTATTAGATTTTCATTGGCTAACTTTTTAAAATTTGACATGTTCACATAATTTTCTTCATTGTTTATAAAATGGTTGATGATTGTATACATTTTTTGGTTGAAACTACTCGAATTCGTGACACCAGATTTAGATTTATTTATTTTCAAAGAATACTCGGTAAAATCATATGCATTTGCATCTTGTTTGCATAGTAATTGAATACCAGCTTCGAAGTCACTGAAAACCAGATTTGATTCCTCACATAATGAAGCGAAAATATTTGCGGCAGAATCTAGAGCATTCCTTTCTTCATCATTTACTTTTTTTATACATAAAATCCATTTCAAACGATGCTTCCATATATTTGTTTTTTTTGTTGCTAGTAGAATAACATTACTACCATGTCTTCCTAATTGATCATAAGTAATACAAAAAATTATGAGATATGCAGTCAAGAATGGTCCAATGCAGTATAATATAATTTTGTTTGGAATCAGAATCTGCTCACAAAATTTATTAGGAATCAAAGAATATCGATAATTTATCGCAAAAGCAACAATCGACAAAATTGCTTCGTAAAAACTCATAAATAATTTAATGTATATGCAAAAAGGAATTTTTGATCTTTTGGATTCTTCCATTATTAATCCTTGAGCGCTCATAATCATGATTGCTAAAATTATTATCAAATTACAAGTAAGACTTCC
>OX_Smed_1.0.00437
ATCATTATCACATTATCATTATATATTATTAATCACCATGTCTGATTATATTCAAAGCATATACGATACATTAAGTGATTTCCAGTACATTTCCAATATTATACTTGTTTCAAGTTTCAAGTTACATTCAAAAATTATATCTTCCGTATTTCCGAATATTTAAACCAAATTAATAAACGGTTTTTATTTTTATTTTAAAATTTAATTCTATTCAAAATATATATTTTCACAAATTAAATACAGTGAAACCTCGCTTAACGAGCACCTCACATAACGAGAAATTCGAATAACGAGAAATTCGAATAACGAGTAAAAAAAATTGGAAAAAAACGGCTCGCTTAACGAACGATTTTTCGCATAACGAGTGAAAGTCCTGGATTGTAAAAAAAATTTAAAACAAAAATATTTGCAGTATTCACGAAAACATTATTTATGGATACATCAGTATGTGTTTACAATTGTTCCGCTAGCATATTTTACTTGGATATAAACTTTTACAAACCCTTGTTTATACAATGTTTTTTGTTATTTTTTTAGTACAAAGTTTAATAATTATTTTTGATTTTATTTGTAAAATCAATAAACCTTGCAAAATTATCACCCCGATAAAGCAGTAGCTATGCGCGCTACAAATTTATTTAATGATAATGCCGTATTGCATTTTTACCAAATTTTGAAGCGTCGCCAAAAACAACCGTCACTAGACAGCTTTTTAATAAAAAAAAATTAGTTATGTATCATTACAACAAATTTATTATTCGAATACTTTTTAATTTTTGTAAAATGAATTCGCATTACAGGTTGGTTTATTCCGTTACAAAAAGAAAGACCAAGATGGTCTACAATCCTTAACAACATGATCATGTATAATTTTCATTTAATAAAAGTATGTCATAAAATTTTTTGTATATTTTTTTCGGCACGGAACGAATTATCGTATTTTACCTTAATTTATATGGGAAGCGTTGTTTCGCTTAACGAGTGTTTCGCTTTACGAGGAACGTTTTGGAACGAATTATGCTCGTTATGCGAGGTTCCACTGTATCTTTAATTAATTAATTTTTAAATAATTTCTTAAGATTTTTCATGAAATTCAATCAATTTAATATTTTTACAACTTTTCAGATATTTCAAAAATATCCATCGAAACTCTAGGTTTTTGAGTTTTTACCTCATTTGCAATTTACCAGGAGCAGTGGAACCAGAACCTTCAAATGAGGAGTTTAAAAAATACGGAAAACATAAGTTTTCCGATAACTTAAGTTTAAAA
>OX_Smed_1.0.00455
GCTATGCTTATATAAATATTTATATTAAAATACTGATAATTCTGGTAAGACGTTCTTTAAAAATATTGATATTAATTAATTTCCATAATAATACTACCAATAATAATAATCATAATAATTTTACCCGTAACCAAATACTGGTTTTCCCTTTGTGTTATTAATCGTGTAAAATACACTAATAAATTTAATTTGTTATAATACAAAAACTAGAGCTAAATACAATTTGTTACAGTAACATAAAAAGGAGTTAATACATAAATCAGTGTTCTCCCGGTTGGTTTTATGTACCGCCCGGCTGATTTTATGAACCAACCGTTTATATTTTGATCCGTCCATATTATAAACTATGTGTAGTACACTAATTATGGAAGTTTATTGCAAAAACAAAATTGTCGGTTAATTATCAAATCATTTATCTAGTTTCTTTTATAGCGTTGAGTATTTTGGTAGTAATATTGCATACTCTTTTTTTATCCACCCGCTTACTATTTCACTCCGACCCGGCTTGTAAAATTCTCTGGGGAGAACACTGAGATATCTCATTTATTCTAAGGATCACGGTTATATATGTATGTATCTAAACACGGAGATAATGTAAACGCGACATTAGGTTTCTGTGGTTCCCCTTCAACGATCTTAAACGCCGATTTCACTTAGCATAAAGCGATTGGTTGATAGCAGTCATGATATTGA
>OX_Smed_1.0.00458
TTATATACCCCTTAATAAATTTCTTTTGCCCCCAAAATTTTCTACCTCCGCAAATTTTGCTTCCCCTCTTTTGCTCTCAACAGCCAATCAAATTCATCATGGTCGAAAGGTGCAAATCTTTACATTATTCAAAATAAAAAGTTAATACTTATACTGTACTACTACATTATCATAATTGCATGCAAAATAAATGTATCTCACTACACGAATGTTTCCTCAGAAAAAATCGAGGTCTTGGGGTCCTGGATTGACTTTCAGTATGTTGTTTAAGTTTGAGAAGAAAACACTTGCAATGCGAGGAGAAAAATGATAAAAAATGATATCACACTGATTATACTGATCGATAAAAATCACACATATGGTTTCATTGTTATCAGATGAAGATGATTTTGTATCGTTTTCCCGAATTTGTATATTAGCCATATGGTCATTGAATGAAGATAATATTTTTTTATGTCTTCGAATATTTACATTAGAAATATGAGAGTAACNTGTATTCTTTATGAGTTCCGTTGAACTATTTACAACTCGAATGAAT
>OX_Smed_1.0.00461
GCTCGTAGCGTGTTCGAAGTATACAATGCACACAGGTGCAAAAAAGTAAAAGGTGCCTACAAGACAATATGAAATTTTAATTTTAACAAAAAGTATTGACAAATAAAATTTTTTAAAGTTTTTAAACACAAGTTTTTTTTATTTTTCAAATGAAAAAGCGCCTCCAAGACAATTAATTTGTAACAATTTTTTTTGTATTTATACCTATTTTCAGGCATTGAAATTTGCCTTATTTTCTAATGAATTTTGTTTCGTTTTGTTTTGTTATTACTTGGATTATTTAATTTTTGATTAATAAAGAACTAAGTTTTAATCAAAACTGTTGTTGATCAGTTTTTTTGCATAAATGAATTTGATTTGCCTTAAAATTATAATCTAAATATCATAGCTTATAGACTACAAACCGAATAAATTGACAATTATAAATTATCAAACATCAAAAAATATTGACAATGGCTTCGCTTTACTTTTAAACGATAATAATATAAAACCATAGAAAATAGTGGCTGGTTTTTGTTTATAATATAGCTTTTTAGTAACTTGTTGAAAAAAAAATCAAAGGCGCCAAACATTCCTCGCACACACACAAAAAACCACGAGCCGGGCCTGCTTCTACTTATCAAGATATTTGAGAATATCTTTAGTTTTGTTTTAATTAAAGTTTCTAAAAATATCCGACGAAGATAATTGTTTTTATGTACTTCTTTGGCATTTATTTGGATCATATTGATATAATTGTGATAGTAATAATGAAGTATTCTAATAGCACACAGGTGAAAAAAACCCAGTAAAGTCTGCGGCAAAATAAATGGGAAAAAAGAGTACTAATAATTTAAAGGTATTTTGGATCCAACAACACAGAATATTTCACATAAAATTTCTACTGGTTTTTTCATGAATTTTTATGTTAAGTGTATTTCAATATTTTTTGAAGCCATAACCATGTTAAACATGTATGTATGTTCTTAATTTCTATTATTCGCTATTAAATGAATATACTGTTTCAATATTTTTTAAATCACCAGTGTTTAAAACATATCTTTACACCGTCTCTAAATTTCCATAGTGGCATTGCCAAAAAATTAAGGGAGGCCCCGAAAATTATGAAATAAATGTTTCTCACATACTTTACTGATGAGTTTGAATTTGCTGTGAAATTATTTGTCCACATCCAAAAGACAACTTGGACTGGAAAAGGTTAAATAAATTCTATTTGAAATGATAGATAAAGAGGTCAGAATAATTGTATATAAGTAAAAAATTTAAAAATTAAACTTTGATTAAAATTTACTAAAAAAGAAATATATTTATTGCGTTTAATTTCAGAACTAAAAGTGTG
>OX_Smed_1.0.00464
ATTCGCATTGGATGGTCAGCAGATAATGAACCACTGTCACTAGGAGAATTTGGGTTATCTTACGGGTATGATTCCATGGGTAAAACGGTAAGCGATGGAAATTTTTCTGATTATGGTTCCAAATCAGGCGAGGATGATGTTATTGGCTGCTTTTTGGAATTTAATGGTGACAGTATTGTATTAAGTTTTTCAATTAACGGGGATGATCAAGGAGAAGCATTTAGAATTTTAAGTAGAGATTTGAAGGATCATGTATTGATACCTCATATATATGTTAAAAATGTATGTTTTGAAGTAAACTTCGGATCTACAAATATAGATGCTTTTTGTTCACCAAAAACAAAAATTGAGGGTTCTGAGCCAATAGAAGATGTTACATGGACCTTATTAGGAAAAGTTAATTTGAATCAAAGGACAAGATCTTTAAAACCTCCTAAAATCAAAACTGAATGTGAAGTTTTAATGATGTGTGGATTACCAAGTTGCGGTAAAACTACCTGGACAGAGCAACAAATTAAAGAACATCCCGACAAAAGATACAATTTATTAAGCATTAACAATGTTTTAGAAAAAATGAAAGTTTGCAATTTGAGGAAAAAAGTTAATGCAAGTAGATGGGATTCCTTTATTTTGTCAGCAACTCAATGTCTCAATAAATTTATGGAAATTGCTGTTTCAAGACGAAGAAATTTTATTTTAGATCAGACAAATTGTTACCCAACGGCTCAACGCCGTAGAATGAAGCCATTTGAAGAATTCATACGAAAAGCAATTATAGTTGTGCCAACTGATGATGAATATCAAAGACGCATGAATCAAGTTATTCAAGAGGAAGGCAAAGATGTACCAGAGAGTGCAGTACTACAAATGAAAGGTTTGCCTAGTCATAAGTTTCCTTATTCTTTAAATATCTTCCGTTTCCATTTAGCAGTTTTCATTGAATACGTCGTTTTCATATTTATCTTCCGATTGTAAATTGCGTTTCGTTTTAAACTTTCTTCGATTTACATTTAATGTAAAGTTTTCTATTTGTTATTTTCTGTCAGTATTATCATTGTTATCCAAGTAAGTACTATATTTACGTATCAAGTTCCAGTAAAGATTTTCTTTAAAATGTTGGCATTTAGTTTTCAGAAAAATTTATCGATTTTATCAAAATTCCTCTTTATCTGATTATAAGATGTCATTTTCTTTATGAAATTTTATCCAAATGAAGACATTGATTAAAACTGATAATCTTAACTTATATTTCAATCGTCCTTATAGAAAATTTCGTGATTCCTGAAGAAAACAGCGATCTATTTAATGAGATTATTTTCATCGAATTGCAAAGAAATGAAGCTGAAGAATTAGTTAAAAAGTATAATGAAGAAGCGAAAAATCAAAAGAAAAAAGATATTAATTCCGATGGAAAAAGTAAACGTGATGTAGCCGATGAAAGCTATGGAAAATGGAATTCATCTCCGAAATCCAGTGAAGAAGCCGGTCCGACGGCCCCAAAAAAATCTAGATGGAATGATCAGTCTGATAATAGGAAAGACTCCAAAAGCAGAGATAGGCATGATCGTTCATCTCCAGAATCGTCATCGCTCCCACGGAAAAATGATTATAAAGGAGGATTTTGTTTTTCAAGAGAAGCGTCCGACAATAGTAAAGGTGGCTCGCGAACTAGTGATGGAGGATTCAGATCTGATAGTAGACATGGGGATAAATCAAGGGATCAGAGAGACAGATCAGGGAATCGATCAATAAATCCTCCTTATCGTAAACCGATCGAAACCAATGATAGAAGACCAAAATTTGATAGAGATGAACCGAGGTTTGGAAATAGAAATCCAATGCAAGGTAATCGTGATAGCAGACCTAGAGATCGTGGGAGTGAATCGAGAGGTGCTGGCCAATTTCAAGGTAGAGAAAGATCTAGAGGAAACTTCAATGATCGACGACAATCGGATTCTTATGATAATGTTGATAGTCGTAATAAATTTCCCTCGGGTAATTATAATGATCGGAACACTGGAATGGGAGGAAATTCTAATTTTGGAAATCAAGAGCGAGGAAGGTTTCCAATGGGTGGTACACAACCTGAAAGAGGTGATTTCAGAGGTAGAGGACGTGGTGGACCGGCAGGAAATAATATGGGAAAAGATTCATTTATGGATCGCCGCAATGCTGTTCCTGACAATCGAGACTATCAGAACTACTCGGAATTTAATCAGTTTCCCGATAATCGACAAGCCAATCCTACTTGGCAAACGGATTACAAAGATGAATCGATAATGGATAGAAGGAGTTACGGTGATGTATCCAATATGAATCGATCAAATCAAGCTCCTAATTATGATCAATATGGTGGTACAAGAAACGTAATGCAAGGAAGCAGTACTCGCGGAAAA
>OX_Smed_1.0.00518
AAGGATAATAAATATATTTATACTGAATGATATCAGCAATTCCGCTGAGATTACCGGAACACGGGGCAAAGAGGGGCATTTATTGGGTAACATCGTGTAGCGGTCCTTATTAGCTTTATTTGCTCCAGTATTGAGAATGAGCTATAAATAAATGGAAAATTCAAAAATATCTAAGCAGGCCAATGAAAAAAGAAGTATATTAATAAAACCCATTAAAACGTTTAATAGATCACCAGAAGAATAAATGAAAAAGTTTCCCTCATATAATATAATTAAAACAATAATTACGCAATCACCAGGATATTTCAACTCACATTTAAATTTATTCATTTAAAAATCTAGAAATATTAAAATATATCTATCTATGTTTATAATCAATAATTGATTTTATTTTGAATAAATATTTAAAATCCATATTTCAATATGTAAATTCTAAATGATTAATTAATTCTGTATGATTTGTTGCTAGAAATGACTGGAAATGACTACTAGAAATATATTAATAAAGAATATCAGTGGTAATTAAAATAGAATAATATTCGGACATAAATACAAATGTAAATGAAATTATAACGCCGATAAATTTGACCTAGATTACAGTACTAGTCATATTAGGATTAATATGAGAACTAATTTGAATATTCCAAATGTTGTCGGAAATATTACCAGTAGTAAACGAGAAATAATTACTTTGAATTTTTTATTAAATGAGATTAAAAAAGCATTTGGAACAAGGCTTCAGTGTCAAGATAGTAATCTCTGGCTTAGGTTTAGCATCTTGTAAACGAAAAAAAAACGAAGTAAATGATTTTAAAGATTAAAAAAGAAGGAAATCAGTAATTTTATGCTATCAAGAAAGAAAGAAAAGTACCAAAAACCAAAGTTTTAAAGGAAATTAAGCATACGAAAAACAAACAAACGCAATGATCTTGAAATTCATTTATTTCACAATAAAAGTTTGGTGAAACCTAAACGAATTTAGATTAATCCAGAAATTATGGACATATTCTACTAAATCCAAAAAATCTTTTAATCCTTTCCCCCCGACTTTCGGCTGATGGCACTAAGCTTAATTTATTTTTTGGAACTTGTTAATATTGGCTAAATATGAAATGAAACACAAATATTACCGGTAAATATTTTAAATTTGGAACAATGAAACACTGAAACTAATCTCTAACAATGAAAATTGCTTTGAAAACATCCCAGCAGTATTATGATGAAAGTTTCTGGGACCTAAAGGCGATAGGGTTAAGTCAGTTAAAAAACAAGAG
>OX_Smed_1.0.00566
TAATACAGTAGAACCTCGTTATAACGGACCCCGTTATAACGGACTTCGGTTATAACGGACAAAAATAATCGCAGAAATATATTAATTAAAATTTTCTTATTTTGACTTAATCTCTTAACAAATCCGTTCAATGCATTACAAATGATATTTATTTCTATCAATTAAACAATATTGATTGTATTTTTAAGTGAATAGCCTTCATATAAAATAGTGGCCTGTTTTAAGAATAAGAAATAAAACCCTATTTTTTTACATTAGATTATTTTATACATTGCGGTATATTTTTTTTAGTGCAATTAAAGAATCTTTTATTTCTACTAATAGTTTGCTGTTCCTTAACCGTCAAAATGGATAAACGAAAAAGAACAATGCTCAGTATCAACCAAAAATTAGAAATAATTAACAAATTAGCATCAGGTGTTCCTGTTTCTCGCATATGTGAACAGTATGATATAAAGAAGCAAACTGTATCAGATATAAAGAAAAATGCCGAGAGAATAAATAAATTTGCACTACTCTGTGATGTAGGGAATATGAACAATGAACGTAAAAAAATGAGATTTGCAAAAAATGCATTGCTCGAAGAGGCGTTAATGAAGTGGTACATTCAACAACGCTCCTGTGGAATTCCAGTAAGAGCTCTTGAGCTAAAAACTGCAGTAATCAAGTTAGGAAAGTATATGAATATAAATATTAAAGCAAGTGATGGATGGTTGTGGCGCTTCCGAAAAAGACACGGAGTATCAAACAAACGGATTTATGGCGATGCAATGAGTTGTGCAGTGGAAGAAATTGAACCATTCAGACAAATGTTTAAAGATTTTATGACTGCTAAAAACTTCTCAAAGTTTCAGATTTATAATGCTGACGAGACTGGTCTACTCTGGCGCACTTTATCCTGAGAATACTCAAGCTTATAATTTCGATAAAAATACACCAGGAAGAAAAAGTTGTAAGGATAGAATTTCAGCGTTGCTTTGTGCAAACGCAGATGGCAGCCATAGATTAACCCCTGTGATTGTTGGCAAATCTTGCAAACCTCGGGTTTTAAAAGATGTTATGCATTCTTTGCCGGTAGTATATTACAATTCTAAAAAAGCATGGTTTACTTCAGAAATTTTCAAAAATTGGTTTTTTAATCATTTTGTTCCAGATGTTATAAAATTTCAACATGAAAAGCTTGGAATTCTTCCTGCAGAAGCTACTGGTATTTTGTTGTTAGATAATTGTCCTGCGCATCCGTCAGAAAGTATCTTAAGAACACCAGATGGCAAATTTACTTGCATGTTCTTGCCAAAAAATACAACAGCTCTCATTCAACCAATGGATCAAGGAATTATATTAGCAACAAAACGAATCTATCGCAAGAAGTTTTTAGATGAAGTGATGGTTGTGTGCTTGAATCAAAAAGAGGAAGAAGATACAAGAGGTCAACGCACAGTACAAAATTTGAAAAATTACAATATTAAATCTGCAATTTTTAATTTTGCCAGTGCGTGGAAAGAAGTGAAAGAGCTGACACTAACAAACGGTTGGAAAAATCTTTTTAATGGAATTGATGAAGATATTGATATTGTTCTTGATGGTATTGAAGTTCGTGACTTTTATGAGGTGATCCAAAATAACGGGGAAACTAAAGTAGCAGAGGATGATGTTTACGAATGGTTGGAAATAGACGAAGATGATCCTGGCTATAATATTATGACTGAGGGTGAAATAGCAGATCTGCTTATAAATGAGCAAAACAGCGAAAAAAGTGAATCAACAACTGAAGAAAACACACCTCGAAGGGTAAAAATATCAACAATCGCTTCTCACCTTGCCGATCTGATCGCGTTTATTGACACTTCGCCGGACAGTGATTTCCAACAATATTCTATGCACTTTCGCCTTTTTCGCGAGTTAATTATCAAGAAACAACGAGCGCTATTAAAACAGACAACCCTCGATTCATTTTTGATTACATCTTCATGCCCGAAACAATTAGATAGTGAAAAAACGAACTTCCAAGATGAAAAACGGGATAATAATTAAACAACTTTAAGTTAATTTTTTTATCTTGTAAAAAACTTTTATATGCGCATTTTAAATGCATAAGTAACAATTGTGACATTGTTTTTAACCCAGAGTCTTTTTAAGAAGATTTATGGAGTCGATACGAAAATTTACTTATAACGGACTTTCGGTTATAACGGACAACCCCTTCCCCGATATAGTCCGTTATAACGAGGTTCTACTGTATTNATTNTAAANNATNATTTNNTTNATANNNNNTAATNNTNCNNNATTTTGGTTATGTTATGTAATAATTACGTAATCCAAGAGGGGGGGTTGTATCTGACGGGCTCAAATCCTGCTACTTTCGGTCTCCTGACCGATTAACATAAAAAGCAAAATGGAAGATTATTTGAAGTCTCTTACGACTCTCAGACGCAAGGGTTTATACACCGTTATGTCCAATCATTGTCTCAATCTTCGATCATCCTGACCGTTTAAAGAAGATTCATTTCATAATCACTGGTACCATATTCATCATTTAATCTTTATCTAT
>OX_Smed_1.0.00567
ATTTGTTTTAATATTGGTTTTTATTTCTTTTTAAATTGTTATTTTTAGTTTTTTATATTTTATTATATATTATATTTATGGTAGTTACTAGAAATTCAGGTCTTTCAGAAAATTTTAGAGCTTCTAAAAGAATTTTGAGAGATATAAAATCGCGAAAAAGTTTACGACCACGGGTTAGTATTCCCAACTATCGAGAAGAATCTCCAGAAGAAGGAGGTTTTGCAATTTTTCATAAAATTCTAGAAGTAGATGTAAATAATAAAAAATCAGTATCTCATAAATTAAAATTTCGATCATCAAATCGCAAAAAGGACATTTAAAGAATTTCATCGATTTAAGCTTACTACTTCAGCAAATAAAAACAATCAATCTGCAGATGAAAAAGAAGAAAATAATAATACTGAATTCCCGAATAAATCCGATGAAAAAGTTGATTTAGTTTCGAATCCAAAAATCATTAAAAATGATGACAACTCGAAAGCAAATACTGCAACAGACACTCCTAAACCCGATTTAAATACTAAGGATACTAAAAAATTTATTTATTCAAAAAATAANGAAAGAACATTCAAACGTCGAATATCTGCGTCATATTCTCGGTTACCCGAGAAAGATAACTCTCAAAAATGCTTTGAGTCTGGTCGACGATATCCAAGTCGATTAAGGCGACAGCCGAAAGAAGTTTATAGGGTCAATTGCAACTTCAAGACAGACAAAAAATCCGACTGGCGCGATTCTCTTACTTCTCCTATTCACAACATATTTAATGACGGCAAACACCGCAAATTTGAGCTGCATTCGAAACAGTCCAACACCGATGACAGTGACGAACAGTTTAACGATGAGATACGATTTGAAAAGCGTAAATTGCAAAGCGTCCAAAGAGCTCGATCGGGATTAAATCCGATAAATTTATCAAAAAATGAATTGAAAATGGATCTGTTTAATGACCGGAATGTGACTCGGGCAAACTTTGCTGACATCGAGCCAATGGCGATTGATCGCTCAATAACGTTCAGCATGATCGGGGGTAACAAGAAGTATATACAAGCACTGAAAGAAAGTGTTATTCTTCCTCTTGTCTATCCGGAAGTGTTCAAAAAACTTGGAATCAGTCCTCCTAGGGGTCTTCTTTTTTNATGGGCCGCCTGGGTCTGGCAAAACTCTGTTAGCGCGCGCATTGGTTAATGAATGCAGTCTCAATAACAACTGCAAGTTAGCGTTTTTTATGCGCAAAGGTGCCGATTGTTTAAGCAAATGGGTTGGGGAGTCCGAGCGACAATTACGCCTGTTATTTGATCAAGCTTATAAGATGAGACCGTCAATCATATTTTTCGATGAAATCGATGGACTGGCCCCAGTGCGATCAGTGAGACAAGATCAGATACATTCTAGTATTGTTTCAACACTGTTGAGTCTTATTGATGGGCTTGATGATCGTGGAGAGATTATCGTTATAGGTGCTACAAATCGTATAGATGCCATTGATCCAGCTTTGCGCCGGCCGGGTAGATTTGATCGGGAATTTATGTTTATGCTACCTGAGGAAAAAGAGCGTAGGGACATCATTAGGATTCACACGCGAGACTGGAAGCCACAATTATCCGATGAAATGATAACCAGTATTGCGTCAGTCACAAAAGGCTTTTCTGGTGCTGATATTAAAGGATTGGTTGTTGAAGCCGGGTTGTGTGCGTTACGTCGTCGTTACCCACAAATATACAGCAATCACAATAAATTGGAATTGAATTTGAATGAAATATTCGTTAAAGAAGATGATTTCAAAGTGGCTATCAAGACTATTCGACCTTCAAATGAACGAAGCAGTTTTCCATTACATAGTTACATGCCACATCGTATTAAGTTACTTCTGCACCAAGACTATTGTTTATTCAAAGAAAAGATTACTAAATGTTTCCAAGGAATAGTGTTTCCATCGGATAATCCTTTGAATGCAAAATTGGATTGTGATTTGCTTGATTGTCATTGGGATTCCTCTATTCAGTCATTTTCATCACTTTTCAAACCTCGATTGCTTGTGACTGGCTTTGCGATTGAACAGTTAATCTCAGGGATATTTCATGAAATTTCTGGTGTCAATATTTTGTCTTTCGATTCTATTTGTCTTGGAATCAATAATGGCCTTTCAGCTGAAGAGAAATTGTGTCACATATTTCGAGAGGCTGATAAAACCTCAAAATCCATCGTGTTCTTACCGCATATAGATATAACATTTCATAGTCTGACGTTATCCGGTCAAAATCTCCTGCTGCAAATGGTGCGGTCACATAACTTGAACCCTGACCTATTTATTCGAACAATCCTTATTCTTACAACTCTCTCAAACAGCGTAATTGATAATTGGAGTAATGTAGAATTTGACAACATTCAATCTACTCAAATTTGGGCAGAATTGGGGAAATGTTTCCAATCCAATCTCATTAATATCCAAGCTCCTGATTTCCACCAACGCTACACATATTTCAATGAGTTGGTTTCTCTCTCCATCAAACCCTTGGATAAGAGTATCGATTCAAATTCAAATTTCAATCCTGCCGACGAGGTATTAAAAGAAGCCGAAATGAAACCGAGAGTATCGATTCAAATTCAAATTTAAATCCTGCCGACGAGGTATTAAAAGAAGCCGAAATGAAACCAAAAACTTTGAGCTCACAGGAATTGGAGAAATTGGAAATCGAAGAAGATGTCGTGCTGAGGAAATTCCGAATGCTTTTGCGAATAATTCTATCTAGTTTGGCTAAAGATCGCAAATTTAACGTGTTCCTCAATCCAGTTGACGTGACTGAAGTTCCGGACTACTATTCCATAATTTCCAATCCAATAGATTTGAGCACAATGAGACAAAAAGTCGATCTGTACAATTACAACACATTTGATGAATTTAAAAATGATCTACACCTCATAACCGCTAATGCTTTGCTATATAATCCACCAAGAAATTCCTATTTAAAAGATATTCGTCGTCATGCTTATGAATTCAATGATATTGCTGAAACCATTTTCGAAGATCACTGGAGTCCTGAGTTCGATAGAATCGTCAAAGATATCCATGAAGCTCGGTTGAATCGCAATTACTATGATAAAGTTAAGCAAATGGTCAACAATCAGACTGAGGAAATACGAGAATTTCTTGTCGATTTGAATGGATGCAAATTTGGAATACCAAATGGACCTTTGATTAAAACTCAATTAATGTTATATGATAAATATTATAAATCCGAGGAACCATTCGCAACTAGCAAAGAGCGCAAATCTCATTCAGACAGCGAAGCAAGTGTGAAAAGATCACCAATGGAAACGAAATATAAAAAATCCAAATCCATTAATGATCTCGATTTCACACAAACAGATAATAACCATTCCACATTGATGGAATCGTTTAAGGAGCTACAATCTAATTTAGGAAGCAATGCCCTTGTGACCATTGATGTGGATCAGTCTATTTCTGATCCGAAATTATTGGAAATGTCGCCTCCTGAGCCAGTTGTAATAGATTTGTCGGAACTGGAGGAAATTATCCATCATGTTGCCAGTCTAACTGATTGCTCAACAATTCTCCAGCTTGAAGAAATTTATTTCGTTCTATCAAAAGAAATTTCCAAATTTTTCACTTGTTCAGACCGATCGATTTTACCGAAGAATCTTCGTCAAATTATCGACAGCTATTTTCAAGTTTAGGGATTTTATACTGTTGATATCAATTTTGTATTATGTTGTAACTCTGGGAATCTTTGCCATTCCTTTTGGTTTTTTACATGTATTGCTTGTTAAATACGATAAATATAATTGATGATGTCTTTA
>OX_Smed_1.0.00580
AAAAAGTTCAATAATTTATATCAATGAGGGTATCCCAAATACAATTGTGTAGAAACAGAATAAATAAAAGAAATGGATAGATCACAGTCTAAATTTATATCAATTCATCGTGACCACATTAATGTATTAAACATAAATTCACTTTTCGTGAATATAAATATGAGTTTTGAAATAGCCAGCTAACTATAAAACGTTTTTTATGTTGTTTTGGACGATCGCATATTTCTGAGTGGTAAAGATATCGTTGAATCACTGTCGGAACGTTGGTCTCTACTTCCATTATATATCCGACCTTAAGCTTGTATGCCTGCATTGTTGCCTCAGATGCGATATCACCAATATCCCCAACAGCAAGCCCAATAATTAAATTGAAAAGAGAGATTGACATTATTACAACAAAAAGAGAAATCATAATCAATGACGTAACGTAATAATTTTTCTTTCCAGACACAAAATACGTAACAAGATCAAATTCGCCTGTCATCATTGCCAAACTTTTCATATATGCTAAACCAAGATTTTTAAACGGATCCTGATCCTGATTAATTATATAAAAGCCAAAAGCGAATCCAAAAAAAATTGTAAAAAAAGAAAAGAGAACTCTAATCATTGTCTTTAGAACTTTCTGGAACATAATTAATTGAATGCCAACTGATGGTAAATGTTGCAGATAATATATAAATAGGAAATACGACAAAAATATTAATCCGGGTACTTTCTCCCACTCATAAAGACAGGGTAATTTGGATGGGTTGCTAATAATAATTAAGGCTAAGGAGTTGCATGCAAAATAACAGTTGGTCCAAAATTCAAATAAATTTCGAAATTTCTGAACAATTAATGTCATCACTAAAATTATATTTCTTATTCCGACAATCATTATGATCAGGATGTTTGACGTGACATTTGGTGCAGATGCACTTTTTTTCTCGGAATTTTGAGTTGAAGAGTTGTTGATCTTGCAACCAGTTTCTACATCAACTGAATCTGAATCCAATATACGTTCATTGGATAAAACAAAATACGTTATCAATATAATGTAAACAAGAAACAAAAGGAAATCTATTGTGAAAAATACCATTCCAAATTGATCCCNTTNAANTNNNAANAATTNNNCANACNAANGNTGNNTNANANANTTTNTNAATCNNNNNTATNNTNTNANGNNCTTNTAACGCGTGANTATCGTTCACTTATACTTGCAGGGTCATCAGGGCCGGNATCNANTAAATTGAACCGATATTGTACTTCATAATTCGGATCCATTTTATTGCTAGTATTTTCTATGATACATTTGTCTAAAAGCTCTAATGTTAAATCTTCATTCGATTTTATCAAATTTTCAATGTGGCTNCTGCCATTATCATGGCGATAAGCCATCACATTTTGCCAATTGTCATCATTCAGAAAAAATTTCACCACATGTTCTTGATTGTTCGAAATTGCAATATCTAACGGAGATTGTCCAAACATGTTATCGGAAAGAATGGCTCCACTTGTCCACAAACATTGAACGACCTGTAAATGTCCTTCAGCAGCAGCTTGATGCAGAGCAGTTACTTTCATTTGATCATGCAAATTAACATTCGTCTCTTTTGTTAACAAATATTCAATAATTGGTAAACATCCACTCCGAGCCGCAAACATTAATGTATTTCTACCGAATTCATCTTTTGCAAGGCAATCTTTGCCTATCCCGATCAGAAATTTGAAAATTTCGTAATTTCCATTTTCAGCTGCAATGTGAATTGCAGAACTTTCATTGCTATCTCGGAAGCATTCCGATTTCCTGCTTGAATTTAATAACAACTTCACAATATCCAAATGGCCCTTTTCTGCAGCAATATGCAAAGGCAAGCAATCGTTTGCGGCAAAAATATTTGGATTTGCGCCCGCTTCCAAAAGTAATTGACAAATTTCTAAATTTCCAATAGATACTGCATAATGAAGGGGACTTTTATCAACGATGTCTTGAGAATTAATAAGCTCTATTCGTTGGCTTTCAGAAATATTCTCATATATCCACTTGATCATTTCAATCTTCTCTTTTACCACCAAATAATGAAAAATTGTTTTCATATCATAATCTCGGATATTCAAGTCGGCCTTTTCAATGATTAACAGTTTAATAATACCCGAAAGATTTTTTAAAGCGCTTATTTCCATGCACGCAAGTAAGATTGGAGTTTGGAAATCTTTGTTGCACAAATTAATATTGGCACCGAATTTCAACAAAACTTTAACCATATCCAACTTATTGTTAATAATGGCATGATGAAGAGGTGAATTCAAATCATTATCGCCGACATTGATATTAATATCCCTTGATTTCATCAATTTAAAAAGAATTGGATAATTAATTATTGAAGCAGTGTGAAATATTGTTTTACCATCAGCTTGTTTTGTATTTATATCTACACAGAAATCCAGACATATTTTAATTATATCAAGATTTTTATTTTGAACTGCATAAGAAAGGCAACACTGCCCATCATTGTCTTTTTCATCAAGTGCATTTTTGACATTGATGCCATTTTCTTTGATAAGTTTCGAAGATTAGAAATTTAACAACCAATTANNTCGGAAGAG
>OX_Smed_1.0.00608
AATTATGAAAAAATTAATTTTGTTGACAATATTAGTTCTTTTCAAGTGGCTGTTGGTCATACCAATTGAGGGATGTGATCTTCCAAATTCAAATTGTAACTGTTCACAAATTCAAGATTCGAGATATCGCGAGTTAGTGCGAAGATATGATATGCGATTTGGAGGGAAAAATGGGATACTGGGATTTGAATTTGGTTTAAGCAGATTTCTTTCCGAAATTAATACTGAAGGATTAGTAGAAAATATTTCAAATTCAATAAAACGCTATGTATCCATCAGTGTTTGCAATGAAGTCAGAATACTATTAAATAAAATTGTCAGCCTAATCAACCGGCTCAATAGATTGGAAACAAACAGTAAAAAATTAGTAAAAATCAGCAATGTTTTGATAAAAATATTGAAGAAAACTTTCGAATTCGAAAGCATTCGACGAAAATACTTCAAACATATTTATTTCATAAATGATTTCAAAAAGATTCTGAATTTAAACGAAAGTAAAATAAAAAGAAAATATTCAGTTATATTCAGACATGGAAAGAAAAGATTTTCTCATTTAAATTTTGGAAGTGGATTGATCATTGGAGGAGAAAATAGTTTGATTGAAATTGAAGACGGGTTAAGTCGTTATCTGACTAAACAAATATTAAAGAGATTATCACAAAACGTTTTACGTTCTATCAAAAATAGATTGCCACACGAAATATTCAAGTCTTTAAAAGCAATCCTTAAAACAGTTACAGATTTAATAGAAAAATTACGATATTTAGAAAGAGACGTCGTAAAACTTGAACATGAGAGTGAATTACTATTCAAGCTTCATGAACAAAATATGGAATTCGAAAGATTTCATGCGCAATACTTTTCAGAAATAGATTGGACAGAAATAAGAGAAAAAAATTTGAAAGGGGATATTGAAAAACCAAACGGAAATGAAATTGAAGAAAATAAAAGTTATAAATTCCAATTTCACGAAAAACATGGGTTTTTGGAACTAGGTTTGTTTAAAGTTTACGCACTCTCCAGTTTTGACCGAGTGATAGAAAACTACATCAAAATGATGAAATCCAAAGTTTCGCAAAGTATAATAATTAAAGTCCAAAATTTGTTTAGAGAAATAGAATATTTATTCAAAGGTCTGAATTCAAGAGAAAAAAACAAAAGAAAACTAGAATATATAATTCACTTGTTATATAAACTGAACGATAATAATATTAAATTCGAAAGATTGCGAAAGAAATACTTTCGAGAATTAAATATGATTGACGTATTTCAAAAGAATATGAAAAAGAAAAATAAAGTATCTAAGAAACGAAAGCTAATTAACCAATTGGGAGGAAACGAAGGATTTTTTGGGTTGCAACAAGAACTAGGTGAATTAATAGCAAATTTAAAATATCATCAACTAGAAGGAAACGTAGAAAGATATATTAAACCAAAGGTTCCGAGAAACTTGTGGCATTCTTTGAAAAAAATAATAAAAGAAAATATCGAAATTTTAAAAAAATTAAATAGATTAGAAAAACAACACAGAAAATTCACGATTTTAAGCAAAGTTCTATTCAAATTAAAAACCAAAATAAAAACTTATGAAACATACAAAGTAAAGCACTTCAGAAAAATTCCAATAAGAAAAATAATTGTTAAGAAAATNNNNNNNNNNAAAAAAAATTAGAAACAATAAGAAAAAAAATATATATAAATCAAAACGAACGTAAATATAATATAGACACTCGAAAACAAGTAGGTTTCTTAAAACTGGGAGTANNNNNNNNNNNNNNNNNNNNNNNNNNNNNNNNNNNNNNNNNNNNNNNNNNNNNNNNNNNNNNNNNNNNNNNNNNNNNNNNNNNNNNNNNNNNNNNNNNNNNNNNNNNNNNNNNNNNNNNNNNNNNNNNNNNNNNNNNNNNNNNNNNNNNNNNNNNNNNNNNNNNNNNNNNNNNNNNNNNNNNNNNNNNNNNNNNNNNNNNNNNNNNNNNNNNNNNNNNNNNNNNNNNNNNNNNNNNNNNNNNNNNNNNNNNNNNNNNNNNNNNNNNNNNNNNNNNNNNNNNNNNNNNNNNNNNNNNNNNNNNNNNNNNNNNNNNNNNNNNNNNNNNNNNNNNNNNNNNNNNNNNNNNNNNNNNNNNNNNNNNNNNNNNNNNNNNNNNNNNNNNNNNNNNNNNNNNNNNNNNNNNNNNNNNNNNNNNNNNNNNNNNNNNNNNNNNNNNNNNNNNNNNNNNNNNNNNNNNNNNNNNNNNNNNNNNNNNNNNNNNNNNNNNNNNNNNNNNNNNNNNNNNNNNNNNNNNNNNNNNNNNNNNNNNNNNNNNNNNNNNNNNNNNNNNNNNNNNNNNNNNNNNNNNNNNNCTGTATGAGAAAAATGATAAATTTGAAAGATATCGAATCAAATATTTCACAAAAGTCTCACTTCAAAATGTCATTGATACCAATGTTAAAATTAAAATTAAACAGAAAAAGATTAATAAAAAATACCTAAAAATTGTTGGTAAAATTGATACAAAACATAGACAACATTCCGTTAAAATCTCTGGAAAAGTCAAAACTCACNNNNNNNNNNGGAAAAATTCATCATCCTAAAATAAGTGGAAAAATAGTTGTAAGAGGTAGAAAATCAAGAAATCCTCATCACCGATTCCATCTAGACACTCGGAAACAAGTAGGTTTCTTAAAACTGGGAGTAGAACGATTATTCCTTGGATTCAGAGACAAAGATGATACTGAAAATATTCTAAAAACAATAAAAATACACGCCCCACATAACGTCATAAAGGAAATTCAACAACTGGTATGGGAAATGAGAACATTGATTCAAACCTTATACAAATATGAGACAGATTCAGATAGATTAATAACCATCAGCAATTTGTTATATCGTCTACATCAAAATAATATCAAATTCGAAATGTTACGGGCAAAATATTTCTCAAGACTCAACGTGAAAACATTGTTCGGCAGTAGTTTCAATGCAAAGATCCGAGTTAAACTACTCAATATTAAATTATCTCTCGGAGCACAACTTGGAGGTAAACGTGGATTCTTTGGATTAAACGAACGTCTAAGTAGTTTGCTACCAAGATTAAGATTGAAAAATATCCTTTCGAATGTAGAAAGACATTTAAAACCAATTGTTTCCGTCGAAATATGGCAGGAAATAAGAATATTATTTATAGAAAGTGTAAAAATATTCGAAAAACTGACAACTATTGAAAGAGACTCCGGAAAATTAGAAAAGATCAGCAATATATTATTCAAACTGTATGAGAAAAATGATAAATTTGAAAGATATCGAATCAAATATTTCACAAAAGTCTCACTTCAAAATGTCATTGATACCAATGTTAAAATTAAATTAAACAGAAAAAGATTAATAAAAAATACCTAAAAATTAGTTGGTAAAATTGATACAAAACATAGACAACATTCCGTTAAAATCTCTGGAAAAGTCAAAACTCACGGAAAATTCATCATCCGAAAGTTGGTGGCAAAATTGTTATTAAAAGTGGAAAAGTTGAAATAAAACATAAGAAACCAACTGTTAAAATCTCTGGAAAAGTCAAAACTCCAGTTAATATTCAAAAACCGAAAGTTGGCGGAAAAGTTGTTATAAAGAGTGGGAAACTGGAAACAAACCGTAAATATGTTAAAATTAAAACAGTAAAAGTGAAAACCAATGTCAAAGTTCACAAGCCTCAAAGTATCAGCAAAGGTTCTGGAAAGGTCTCTGTTAGAAGTGGCAATACTAAGATTGTTGTTAAAGGTCCAAAGAAAATTTAATAATAAACAAATAAAAGATATAATTGATAAAGTGTTTACTGAATAATATTAAGTTTTGAATATTACTATAACTTGTTAGATATTTCTGTGATTTTGATTTGCAAATAAAATTATTGCTTTTAAAAAAAAAA
>OX_Smed_1.0.00630
ATAGTGTTTGTTAACAAACGTTAATCCTCCTCGTGTTTCTCCCTCGTAATAATTGAACATTTCTATGTCCTGTAAAAGCTCCATGGGTTCATCTTATGTCATAAGCGCTGACGCCCATGACATTCTAGGAATACCATAGAAATTTAAAGGTTCAAGACCATTGTATGCGATGGTCTTTTCACGGAACTGTTGAAAGTAATCAGCGAGTAGGAATACATCAACTTTTAAATAATGCATCATATAGTCACGCAAATTACCACAGTTTTGTTGCATCCAAACCAATTCAGCAGTCGCATACTCATCATCCGTCACACCCTCCCATTTAGGAGGCAATTCATAAGTAGTTTCAAGAACATCAAAAGACGCGGCATAATCATAAGGAAATATACCTTTAGAATCTATAATTGAACCAGGAAAGGCAGAGGTAGCGTAGTAAGTGTTTTTACAGCCTTAGATAAAGAGCAATTTACAAATTGCATACTATCTATAAATCTAACAGCCAAATTTTTTATATGTACAATTAAAGATATAAATTTTTCAGTCGAGGTAGGGATAATTTCTAAATTCCAAGAAGGAAAACCGTTGAGACCATGTTTTAAAATATGATGCAGATCGTAACCTTTTAAATTATGAAACACTATCGGAAGCAACTTATATATTCTACGC
>OX_Smed_1.0.00638
AGTCAAAGAAATTCAACATAAGAAAAAATTGCACGTGAAATTTCAAATACTCTCAATGAATTGCAATTATCACTTGGACATTAATTTCCATCACTATCCATCAATGAATATGAATGGGTGATTAATCCATTCACAATCAGTGAAACAACCGTCTTAACAACAGAAGAGGAGGAACAGTTGATTTAATTGAGAAATCACAATTTTTATCACTCAACATTCACTGATATGAATTTGGAAGTGTTTTGGCTTTCAGTTAAAAAATCATATCCTTCAATTTACGCAAGAGCAATCAAAATTTTATTGCCTTTTTCATATTCGTGGATATGTGAATTAAAAATGTGAATTAGCAGGTTTTCTGCATTAACATAAATCAAATNNAAAANNANAGAAANTTCTCAAAATTGATGATGAAATGCGAGTTTACTTGTCTAATTTAGATACTTTTGATTTTTACGTTTTGCGTAATTTTATGTTTTCTCTTAAGCAAGCTCATCCATAGCATTAAATAATAATCTTTAAAAAATCTTAAAAATGACTAAAAATTTTTTAGTGTCGTGATCCAAAAAAGTTTGAGAAACACTGCTGTAGAGTGTTACATCCAGCGTTAACCTTCAAATATAGACAAACTGGTACTCATACATTTCAACTACCGTATTTTCCTGGTTATAAGTCGCATCGTGGTATTAGTTACACCTGCCTGAATTATCGAAAAAATTATCATATAAATCGCATACAAAAGTTTGAAGCTGACCCAAATTCCGTCAAATTCCGATATCATATTAATGTATTAGTTAGATTTGTTTTTAAAAAGAACAAAAGTAGCGGTTTATAAAACGGAATATACGTTAATTTTGATTTCCCA
>OX_Smed_1.0.00645
ATAATTCCCCGTTCATCAGTTCATGATTTTTTATCCATATACAGCAGGAATGAATCCGATTCGACTTTAGTGAAACGCATCAATATTTGCAAGAAACCCGATGAGAAAATTGAAACTGACGAAAAAATACTATCACAATCATTTTGTGGGAAAAATATTTCCGAAGACATTGATAATGAACACCGGCAACAGCAGCAGCAGCAACAACAACAACAACATAATTGCAATTCATTGAATACCAATAATAGCATTCATCAATTTAAAAAGAAAAGAAAACGAGGATTCTTTTTTGGTTTATTTCAATGGCTAATCAGATTGGTTACTCAAGTTATCAATCAAAATACCGCCTTAAAACCTCGATTAGAAGACAATTTCAATTATAAAAACGATAAATTAAAATACACAAAACACGATGATGTAAAAGTGGATAATTCCAGTAAATCTGCCCTCGTTATTAATAAAACTAAAGTTTTCTATTGCAATCAAGATCCAATTAACGCTAATAATAACGTTTCAACAAATACGGTTTCGAATAACAATAATAATAATAATAATAATAATAACACGATCCAACAGAATCATTCAAAGAAAGGTAAAAATCGATCGAATTGTACGCATTTCAATGCGCAATTGAAAAATAATACCAATAAACCACATGAATCTCCAATCGCAACTTTGAATTTTGCACCAATCGATATACCGGCTCTGGATTCTCACAAATACAAGAAAAATAATAATAATAATGGAGTCGCAAGTAAAAAGCAAAAGAAAATCAACCAACCAAATCATGAGGAATTGAAATCGAAAAATAATTTAAGGGCCGATGACAGTTTGTCAGTAAGCACTGATAGTAGCAATGAAGAAAAGATTAAGGAACTGGAAATCAACAGGAACTCTAAATTGCTTATTATAAAACCCAATAAAATTAAATCGAGGCAACAAAAATCGTGTAATTTATGTTTGAAGAAACTTGATGTCAATGATGTTAGTAAACGAAATATTTACGGAGAATTTGATGAGAACGGTTCAACTAAGTCCAATGATAGTGGAACTGAAATCAGCAAAAATAGCATCTATCCAAAACACTCAGGAAATGTCATAGAGCACAATAGCTTTCGTAGCTTTGAAAATATAGGCGGGTCTATGGAGACTTCAATAAATCATTTTTTCGCTCAGAATAATTCTGAAAAGAAAGACAAAATGAATTTGAACCAAAGAAAACATTTAAAATCTCAACCGCCTAAAGCAGAATGCTCTTCAAATGATTTTAAACAGTTTCCACAAATTGTTCCATCTGCTGTCGAAATAAATTCTGAAAAGTTAAAAACCGAGTCAAAAAATGAAAGTGAGTCTGATGAGTTAATACAGTGGGAAAATGAAAGTGTTACAGTTATATACCCAGAGGATTTTTCAATTCTATCCGAAAGAACAAATGAGTTTTCTAATTTTCTCGGATTGAATTGTAATAAAGATGAGTTTTATCAAGAAAATACTAATTCTAACATCGAGAATTGGCTTTCTTCTGCAAACACATTCACCGTAAACAATTGCAAACGATTTGAACCCAGTAATATCGATAATAAAGGCCCCGCAAACAATAATCTCTATAAAAACTATTCTGAAGAAATAAATTATCAAAATGATTCAATTTACGATTGTAATTCTTCTGGTAATCTATTTGGAAATTATTATTACAAGAACGTACCGACATTACATTCCGAGAGATATATTTCTAAATGTAATGAGAGTTCGACTTTTTTGAATAATGAATTCAACCAATCAGATTTGTTTACTCGTGAAATTCCCGTCAACGGTCTTAATAATTTCATTTCCCTTGAATTACCGGGAATAGCTCATGGCCGTAAACAATCTTTGTTAGAGTATGAAAGAAGAACACAGAAAGATCCAATTGAATGTGATTGGTTGACGAATAACAATAACAACAACGCAGCTTCCGCCGCCGCCGCCGCTGCCGCTAAAAGACAGTATGATAATTATCGATTGCTTCCCAATTCAATGGATTGTTATTGGAATGGAAATCATAATAACAATAATAAAAGTAATTCTTTCATAAATGATAAAATGTGGAGTAATTCCGATGAAATGGCCTGTCGAAGTAATAATAATACTGAAAACCCGCTGTGGTTGGTGGAAAAATCCTGGAATCAAATTGAACCCGGTAGTCCTCACGATCCTTTGGCATGTACCTTATTGCCGATTGGCCTGTTATCAAATGAGAGTTCCAATGGAATATTTTCAAATCCTCCAGAAAATCTCTGGAAGTTCAAACACGATGTTACTAATGCTTCTTTGCCAAATAATTGTGAATTAGATCCCCAGGAAAAATAAATCATTGCGAATGTTGAAATTTTAATTAATTCGATGCATTTTATTCGATTTTATGTTATAAATTAATAGAAGGACAAATATTTAAAAAAAAAAAAAAAAAAAAAAAA
>OX_Smed_1.0.00648
AATTATGAGATTCATTTACTTCGCGGGTGATTTCATTGGTTATTTTATTTTGTTTTAATTGTTCCTTTTAGGAATATTTGTTTTGTGCTATTCTTTTGTCCAGGCGGGTAATACCTGGGTAAAATATAATCATATTAATTATATTAATATTAATAATAAAATTTATGATTATTATCAAAATAGTGATAATTAATTTTCACATTTAGATTTCGGAAAATGTGAAATCATTCGACAAACCTGTCCAACAACCGAAAAAAGGTGATAGGAAATTTATTTATTTTGGTTGTTACACGGACCTTTGCGAAGGGATTGAAAGGAAATATCGAGAGGATATGAAAAGGTTCCGGAGGCATTACGGGTTTATAATTCTCATTACCTGATAGATTGTTAGAAAAGAAAAAGGAAAATATTGGTTTGATAGTTTGAGATATGGTTTGAATAGTGAAGGTAAATGGCAATTTGTCCATACCATTAACATAGAAACATATATGGGTAAAGAATCATAGTCTGACCTAAAGCTGGAAGGCTACCGAGTGATGTTAATTGTATGATACCTCAAATGAGGAACTTGGGGAAAGTCTTATTGAATACATAATGAAATTGTTAGTATATTTATTTTTTACATTTGAATTTTGTANNNNNNNNNNNNNNNNNNNNNNNNNNNNNNNNNNNNNNNNNNNNNNNNNNNNNNNNNNNNNNNNNGAGCTCATGATTAATGACCTCGTTCCATTTTTCCAAATTTTAGTTAAAAGTTTTTATGTTGTTTGTTTCATTTATGACCAAGAAATAGCAACTCAGTGCTATAATTCCATTTTCAGCGTGGGACATGAAGTATTTGAAGCCATTCTTCACAAGGAGGATCCAACTAAAGTTTGTAAACTGATGAATGTTTGTGTCAATGGAACTGAATGGAACCATTTTAATTATATAAACCTCATCATGTTCGTTCAACAACCCCAAACAACTGACAAATGTAAATATTGTGTTGATATCATCACATGGAATGAAAAATATATAAATCATAATAATATGCCACGAATGGATCAAAGTTATTTGCTTGACTATTGTGGGATTTTCAAATGCCCCTTCAATGAGGATTGCGTGCGATTTTTCTCAGGACCTGGCTATCAAGTCCTGAAGGATGTCATAAATAAAACTGACCCCATTAAAGTCTGTCAATATCTTAAAGTCTGCCCACCAAAAAAATCTGTGAAAACCTTTCAAAATTTCTTACCAAAGATGATTTTTCAATAAAATTTGAATATTAATGACAAAAATTAAGTTTCCCTAATTAATCAAATGTGCTCCGTTTATTATAGATTGATTAAAAGCGAAAAGTTTACAATTT
>OX_Smed_1.0.00655
CATACCTACAGCCATATCGTATTTTGTATCGTTCCCAATAGTCGACATACACACATCGACTATTAGATACACTTTTATGATATACGTGTATGCACTGCATTAAGCTGAGTAGACCTTGAGAACCAGTTAATATTTCTCAATGAGAGACGATTGTCAAATAGAAGAAAACTTTTAGAAATCGCTCTGAATAAATTAATCTGATCATAAATATACTACTTATTACTACTTGGATTAAATGAATTAACAACTTAATTTTAAGTTTGGATATTTTGACAAATTCTATTTCTTCATTTAATTTGCTTGCAAATATAAATGCCACAACGAAAAGGATTATTGGCCCCTCAAAAATACTTTTCTGGACACAATCGCTACTAGATTTGATGGAACACATAGCAACTTCGTTCTTGGAAATGCTGAAGCTAAAGAATATCCAATTGTCTATTGCTCAGATGGGTTTCTTTTGCTGACAAAATATTCTCGAGCTAATGTCATGTCTCGAGGGAGTGAATGTCGTTTTCTTTGTGGACCCGAAACGAACGAGGAAGAAAAATCGAAAATTTCAAATGCTTTTCACTGTAAAAAGGAATTTAAAACAGAAATTATTTTTTACAAAAGAACAGGTGAGAAATTTCTCTGCCTTCTTGATGTTGTTCCAATAAAAAACGAAAAAGGACAAGTTGTTCTGTTTTTAGTATCTCATAAAGATTTAACTCCGAAAGACAAAAAAAAGAACAACTCTATTGAAAATGGATGCAAATCAAGCATCTCAGACATGGGTGATAACAAAACTAGTCAAAGCAACAATAACACTAATTGTGAAGAGGGAGAGGATGAAGATGTAGAAGAAATTCAAACAACCTCTAAATATCAAAGAAGACGCAGTAGAGCTGTATTATATCATTTACAAGGACAATACAATGGCAAGAGAAAAAATAAAAGCAAGCTCAATAGATTTCAAAATTTCAATGGTGCTGAAAGTCTTCCCGAATACAAAGTGGATGAAATGAAAAAAGCCTGTTTTATATTCCAACATTACGGACCTATAAAAATTATCTGGGATTGGGCACTGCTTTTCGCTACATTCTACATAGCATTAATGGTTCCATATCATGCCGCAGTGCAAGTAGATCATGCCAACAAAAACTCTGTGGTTCTTGACATCATTGTGGAGATTTTATTTATCTTGGATGTGGTATTCAATTTTCGAACAACATATGTCAACTGCAGCGGCCAAATTGTGTATGAGCAACGCAGAATTGCTATAAACTATATAAAAGGATGGTTTATTGTGGATTTAATTGCTGCTATTCCATTTGATATTCTAAATATCGTTTTCGGAAATCAGGATCACACAACAAAACCTCAAATACATTTGATGAAATTAACTCGGATGCTGCGATTGGCAAGATTGATGCAAAAGATTGATAGATATTATCAATATAGTGCTGTGGTATTGGCATTATTGATAGGAATGTTTGGTCTATGTGCCCACTGGCTGGCCTGCATCTGGTATTACATCGGACTGCGTGAGTTACATAATAATAATACGAAAANCATCGGTTGGATGTTTGAATTATCTGAGAAACTTCAAAAGCCTTATGCCGCTAATTGGACTGGTGGACCGGAAATCTCTAACTTTTTTATCACAGCGCTCTATTTTACTTGCAGCAGTTTGACAAGTGTGGGATTCGGTAATGTTTCAGCGAATACAGACTCAGAGAAACTTTTCTCAATTTGTGTCATGCTAATGGGAGCACTAATGCACGCCGCAATATTTGGCAACGTAACTGCTTTGATTCAACGGATGTATTCACGCAGAACGGCTTATCAATCAAAACATCGAGACCTCAAAGAATTCATTCGAACTCATCGCATACCAAAAAAATTAAAGCAAAGAATGCTGGAGTTCTTTCAGACGACGTGGGCTCTAAATCGCGGAATCGATGTAAACGATGTACTCAAGGATTTTTCCGATGGACTCAGAGGGGACATTGCTATTCATTTAAATCGAGAGGTTCTCGGTCTCAAAGTGTTTGAAAAAGCTAATCAAGGGTGTTTGAAAGCTTTAGCACAAAAAATAAAAACTGCTTTTTGCACCCCTGGAGAATATCTAGTTCATACAGGTGACATACTTCACTATATTTATTTCGTTTGCAGCGGCTCCCTTGAAATTTTAGAAAACAACGAAGTTGTTGCACTTCTGGGTAAAAACGACTGGTTTGGAACTTATGTGGATCATTTGCAATCATACAGCGTAATCAGATCAAGATGCGATGTTAAAGCACTTACTTATTGTGACCTACAATGCATTGAATTGACTGGAATTCAAAATATTTTCCTTTTATATCCCTCTTTCAAAGCAGTTTTTTCAAAGTTTTTGTATCAGGATCTTTCTTTTAACATCCAAGAAGGAGCGAACCATAAATTTGACTGTGACAGTTCTGCGAATTCAGGAATTGCAGTCTTGCCAAGCATATCAGAGGATGAGGATGAATACTCCATAGAAAGCGAAAGTTGCCTGGAAAGTCCGGTTCACAGTGAAGAAAACACATGTTTAATACAAGAAGCCACCAACAGTGATCATATTGTCAATTCTTTAAAACAACAGAAACAAAATCAGAAAACGAAAATTAAAAGAAAACAGGCATCAAATGAATTGTCTGTCAATCTGAATCGATCAACTTCTTCTCCAGTTCTTCTTTCACAAAGCTCAGATTTAGATTTAAATATAATGAAAAAAAACCATGAAAAATTAGATAATGAGCCTTTATCAAGAGATATTTTAAAGCACGACATTGCTAGAAATCGACGAAGGAGTTTCGAGTTGTCTAGAAAACGCCAGACAAACTACAGTATATATTCAGCAGAAAGTGACAGTAGCAATGAAGACCATAAATGGCAGAAATCGTTTCGACATGAGCTCAATGGAATGAAAAAACATGTTGAAAGGTTAGAGAGCAATTTCATTCTCATGAATAAAACAATCAGTTGCATGAGCAGAAATATTGAAGAAATCCTTAGTCACATTAACAATCAAAATTTATACAATTCTGATCTTTATACTGAAAGCAACCAATATATCTACGGAATGAGGCCAACTCCTAACAAACATTTGAGAAAACCCTATCATCACACTCCATTACTGAAAGTTGTATCAGCATCGCCTATTCATGAAAATGAAGAGAGGTCGCCTCATATTATCATAAATGAAAGAGTATATGAAAACAACGATGTCAATGATGACGATGAAGCAAGGGCATTTCTAGATGCAACCAGATCTAATCGTCTTCCAAATATCACTTTTCAATCCTCTCCAATTTGTGAAAACTCTTTGTTACACATCAATACAAATCTATTAGAAAGTAAACTTTCACCGAGATCCGCTAGTTCTGGGTTCGTGTCTAACCAAGAAGATATTTCGCCAAAATCATCTCAGTACTATATAGATGTCCTCAA
>OX_Smed_1.0.00657
TATGGAGATGAATGGTTAGAAATCATGTTTTACGACAATGATTTGTATAATAAGTTGAACGAAAAGTGGTATAGGGTGAAAATTAAACGATTTTCCACCTTAATAAAACTTGGAGAAAAATTTAACAAACTGACAATAATACATCATTCAAAGTTCATTAAATTGGGTCTTAGATGGTTTGAATTCGACATGAAAAGCAAAAAGTATTCCATTAAGTTCGGGTCGAGTTTTCATGAATTGCGATTCATTGGAAAGGATATTTACATAGATATTGACGGTTTCCAATATCCTATTGTCTTTAAATCGTTTCATATTTTAATCAAAATTAAAGGAGACTGGCTTAGGGTTGAACCCGTTAAGGAGAAGTTGTTTTTCCTATTTGATAAGTTTTGGTTGAATTTATCATTAAAGAAAAATGTATTGTTGTTGAAGAATAAAAAGGAAGAGACTGAATTTAAATATGAAAAGGGAAAAGATTTGTCATTGGAATCAGTCAAAGATGAAGATGGTAAAAGGTTTTCCGTTGATAACTTCTATCGAAAAGGCAAGTCATTTAATTTGAAATTAATTTCCGGATATTGGCTACCATTTAAACAAGAAAATGGAATTAAACTTTATTTATTATCAGGAAAATGGGTCGAGTTGAAAAATGAAAAAAATAAATTATTTTACAAAGATTTTGAACAGTGGATAGAAACTATTATTATTGGTAAATATGAATTCAACAAAATTAACTTCCACTGGCTTGAAGTCAAACGAAACGAAGACGGCCAGCTTATGTTTTTCGATGCTAAAAGGTGGCACGCAATAAAACTTGACAGGAAAAGGGTTTATTTGAAAATTAACAACTCTTGGAAGTTGTTGGCATTGATAAATGGGAATAAATTTGTAAAACTCGGTAACAAATATCTCCGGCTGAAATTCGACAATTCCCAAAAGGAGAGATATTTCCTGTTGTTAGGCCAAAAGTGGTATCGGTTGAGTGTTACCGATCATAAATATTATTTGAGGATTGAAAATCAAGATAGAAACATTGAATTCTTTCCGCATGGACCTCCAAAACTATTATGGGAAAATGTCTGGTTGGCTGTTGCGTTTAAAAATCGAGAAATATTTATCAAATACATTGGATGTTGGATTAAAACCTATTTAAAACCCGAAAAATTTCAAATCCAAATTGGAGACTCCTATGTCGATGCGAAAATAAGTTCTAGTAAATCCTTGGAAGTAAAAATCGGTGATCATTTGTACAAATTGGTTGGTAGAAATCGGATTGAAGTCGGAGAAAAGAACTTAAATATCACCTTTATTGATAATAACCTTCATGTTTTAATCAATGATGATTATTTACCTTTTAAAATAATGGATGAAAGGTTTATGGTGAAGATTGTTGATTCATGGATTGAAGGCGTTATCAATGAGAACGGTGACACTATTTCCATCACAGTTGATAAAGAGAAATTAAAGATAACATTAGAAAATGGAATTCTATGTGAATTGTATGAAGGTCTTAAAATTCCTGTAACCATTAGATTTGGAAAATTGTATTACAATTTGGACAATAATTGGGTTAACGTATTTCCTAAAGATGGTAAAAGATATATTTTAACAAATCAAAAAAGAACAAAATTATCTGTGAATGACATGGAAAAAAAAATACAGAAGTATAAATACAAAACTCTAAAGAAGTGTTTGAGATACAATAAAAATATCATAAGTCCTTTATTTATTCATAACATTACAGTTCCGAATCCAAATACTATTTCAATTGATGAAGGTTCTTACACAGACAAACTTCAAACATACACTCAAACGGAACCGTTAACCCATTCAACTTCCGTTGTGGATTCACAACATTATCCCGAAGTTCCCACTTCGATTCCCACATCAACTAATCATCATTCCAAGCCAAAACTTTTTACATTGCCCACATCGAAACCGATTAAAGGAAAACCTGTCATATCATTAAGTCGACCTTATGTCAAAAAAGATTCCCCTCAAATAAAACTTGAATCGACAAACAAAGAAAGAAAAATTCAAATTGATAAAATTCTTTCGAAGCATAAAAAGAATTCAGTTTATGTCAATCCACAAACTCAACTGAATAAACTGGTGAAAACATACACCGGACTTCCATTTAAGATAATCGGTTCAGGAAAGGATTTACAAATCGAAATCAAAGGTATCAAATTGTCATTCAAAACCGAAAATCATGTCAATTACATATTATGGAAAAACTATTGGTATCCAATATTTTATTATGATGAAGAGATTTATTTGAATGTTTATGGATACTGGACACTGGTTAGTATTGAAACTGATGTTATTTTCGTTCAGGTGGGAAATAATTGGGTGCCGGCAGATTTGACTAACAACCATGTGACTTTGACCATTGGAAACCAAAATATTCCAACTAAGCAAAATAAAGAACAACTTTACTACAAACTCGGCTCCGAATGGTTTGAAGTTTATTTATATGAATCTATTATTTTGATAAAAATCTACGAACATTGGTCTCCGGTTTCTTTAATTAATGACAAATTTTATTTAATTGAAGAGGGAGAACTAATTAGATTGAAATTCTTTGAAGAAAATGTATTTTTCAAAATCAACGAATTTTGGATCCAAACCAAATATGAAGGCACTGAAGTTTACTCGAATTTCTTTGGAATCTGGAAACAAACAAAAAAGAAGTTCAAAATGAATTTAATAAAATTGAGTAAAAATTGGTTTCCATATAAAATCGAAAACGGAAAATTGTTAATTCAGTTTTACAAAGATTGGTATGAAATGATTTTTGAACTGACTTCTAACAAAATTAAATTTAAAAACACTTGGTTTACAATAAAATTTAAAGATTCTAAAATCTACTTGAAAATATCAATTCAGTGGAAAGAGATCCGATTTATCAAAGAGGAAATTCAAATAAAATTTCAAGATTTTTGGATTCCAATAAGATTCAATAATGGCAAAATTCAAGTGAGAATCGATGAAATTTGGATGGATATTGAATGGCGCAACAATAACTTCTATTACAAATTGTCCGAAGTCTGGATTCCTATTGGCTATTCGCAAGAAATATCGGAAACGAATCAGATTCAATTCATTAAAGGAAAACAATTCTATCGATTAAATCATCGAGATTTAATTTTTAAAAACGTAAAGGGAAAATTGATGTATCAATTAAAAAACTCGTGGATTGAAATTAAATTTATTAAGAAAAATATTTTCCACAAAATTGGAAATAAATGGTTGCACATTGTGTCGAGAAATGGAGAGGAA
>OX_Smed_1.0.00662
GATTTCAAACAATAAGGAAAAGTAAGTTACTATTATAATTATTTAATTATAGCTTTAATTTTATTTTTTAAATTATTGGTATAAGTACAATATACTTTTGTTATTTTTAGCTTATATACTGATAATTTTTATTATTCTAGACATATTTCGAATTTTTAGTTGTATTATAATTCTTTTTTAGTAGTGAAACGAAATGCATCAATATAATGAGGAATATGACAATGACGGAGTGAATCAAGAGTCTCAAAAGCGTGAGAAAAAGAAAAAACGCCACCGAAAGCCTAAAGAAGAAGTTTATAATGATGATGAAATTAATATCAATTACAACAATCCTAATATGGCATATGAAGAGGCTCCACCTCCTCGAAAATCCGAGGAAGAAAATTTTGACCCATCTCAACCTCCTAAACGTAAACATCGTTCGAAAAATAAAAAACGAGATGAGGAATACACAGAAGAACCTAATTATCAATATAATGCTGATGATGGTTACGAAGATGGTCAAAAGTCACCGGAGCCTGATTACGAAAAACCTATTAGAAAACACAAAAAAGAACGGCGCAAAAAATCTAGAGAAACGGAGGATCCGCCTGAAGATCACTATTTAAATCTAAAAATTCAATCGCCAAATGAGAGTAATAATAATAATAATAATAATTATCCGTTTGAAGATGCTAATGAATCAATTCAACTTGATGAAGACGATGATCATTATGAAGATGAAGTTGATCATTCAGTTGGCCAATCAGATCAAAATGAAACTCCAGCTGAACCTAAACCGAAAAAGAAAAGCGGAGGATTTATGAATATTTTTGCTTCCTTTAAAAAGAAAAATAAATCAAAGAATACAGATAATAATAAGATCAACGGCAATCAGTGGCAATCCAATCCGGAAATATTTAATCCTGCGTATGACAGTCAGCCCGCAACTCTCGAACGCAAAAAGATAAGTAAATCAGCAAAGCACCTTTCATCGAATAAAGCACATATCATTTTATTGGACGGCATGGAAGTGGAATTTGACGTTGATCAGAAAATGCTGGGCAAATATTTGTTCGACGAAGTCTGTTCGTATTTGGATTTAATAGAGAAAGATTTCTTTGGAATGACTTATGTCAATTCTAAATTGCAGACTTGGTTTTGGCTTGAGATGGACAAGAAAATCTCTAAGCAGTTATCAAGTGCAGACGATTGGGCTTTTAATTTCCAAGTGAAATTTTATCCCCCAGAACCGGTTCTCCTCCAGGAAGATATTACACGATATTTGTTGAGTCTGCAAGTTCGTCAAGATGTTTTTACCGGGAAACTTCCTTGCTCGTGGATCACACAAGCTCTGCTTGGATCATTTATGGTTCAGTCGGAACTTGGTGACTTTGACGAATTGGAACACGAAGAAGGAATTGATTATCTGAGAGAATTCGAATTTGTTCTCAACCAAAGTGATCAACTTCTGGAAAAGATTGCCGAGCTCCATAAAAAGCATATTGGAATGTCTCCGGATAAGGCTGATGTCAAATATCTTGAAACTGCGAAACGATTGGAACAATATGGAGTTGATCTTCATCCCGCACGAGACAACGATGACGTGGAGATTTTGATTGGAGTTTGTTACCAAGGTGTTTTGATTTACAGGGACAGAATCCGAATTGGAAGATTTGCTTGGCCAAAGGTTCTTAGAATATCTTACAAGAAAAATTACTTTTACCTAAAGATTCGATCAGATCGGTACGACGACTCCGTTGCTATTGTTGGATTCAAACTCTTCAATCACAATCTTGCTAAGCGCTTGTGGAAAAATGCTGTTGAACAGCACACATTTTTCCGAATGAAAGAACCGCAAAATCAAAAACCAACCCAGAGATATATGGTATCAGGATCATCAACTTATGGTTACACAGGGAAAACTCTCCATCAATATCGAAGCATGAATATTGCACGAAATGAACCGCTTAAGTTTGATAGGGCACTGACAAAACGAAGAACTATTGGATCAATGCCTGCAGGACTAGAAAAAGCTGGGATGCTATATAGCAGCATGCATTCTTTGAATCGGTCTCATCCCAGAGACATGACACTTGGAAAAACAAAAAGTATTGAGTATCTAAGTGCCAAACGTCCCGGATCTAATTTAGGGATAAATCAAGGTTCAACAAGCAACATAAATAACAATAATCGATTAGCACCTCCACAAAGCAAATATCCTCCATACGGGGGATCTGTGTCTTCTTTCAATGAAGATCGTCATATGTCATTCCAGAGCGGTAATAGTATAAATGCTGCGGATTCATATACGGCAATAAATGATGATCAGGCGTCATTGCCTCCTATGCCCACTGTTCAACTGTCAGAATATACTAAACCATACAAGAAACACAATTCAAAAACATCTCGTTCAAATGACGTGCTATCCGATGATGGCATTAATCCACAATTGACAATTTCTAAGCCATCTAGAAAGCAAGCTAAACAAAAATCATATGAAGTGAATTCAGAGGACGATCAAAATCCACAACCTGAATATGCTAAAGTGCTCAAAAAACAACCATCTAAAACCAGTCGCACACCTGATGTACTTTCTGATGACGGAAATAATCCACAATTAGAGTTTAGCAAACCATTCAGAAAACAAAATTCTAAAGCACCTCGTTCATTCGATGTTCCCTCAGATGATGGCATTGACCAACAGCCTGAATATAGTAAACCAATGAAAAAGCGCAGTTCAAGAACTTCTCGTCCGAATGATGTTGTGCCTGATGAGGAAAGAAATCCTTCTCCTGAAATTTCTAAACCACTAAAAAAGAAACATTCAAAATCTCGCCGGCAAACAGAAGAACCTTCAGATGAAGAAATTCCTCAGCCGATTTATGCAAAACCTCATAAGAAAAGGCATTCAAAAACAGTTCGACCGAATGAAGAATTATCGGATGACGGATTTGTTCCTCCAACTGTCCAGGGAAAGGTCAATGCAAGACCGGAAATTATTTTACCGCTGCCAGATCCACCAGTTGATACATCGCAATCTGAAGCCGCTGACTCTCCTTCAAAGCTATCTAAGAAACGAGGAAGCCAAAAGCAAAGTGGCACTCCGAATTCTAATCGGCCGATGCCTCCAAATCACTTTAAACCGCCACCTCCTCCTCCTGAGCCCATTGCTCCGGTACGATCCAACAGCAGCAGTGAGCGTTCCTCTCCTATGGAGCATAATTTACCGCCTCCGCCTCCTCCAATCGTGGAATTGCCTCAAGTCACAAAGCCGAAACCTCCTCCATTGAAACCAAAACCTGCACTGAAACCTAAACCGAACATTGTTGTTAAGGATCAAATTGCTATCAAAAAGAGTGCAGCAGCCCCCCGTTACAATGATGAAAGTAGTAACGATGACATGCTGTAAATCAGTTTGTAAACTCGTATTGAAATTTGCTAATATTTACGGCTGTGGCTTTTTACATTTTATTGTTCATTTTATTATATTGATTTATAATATATTTATAAATCAGTAAATATATTATAAATGCGTGCGTGTGTGTGTGTGTAATGACAGCTATTATTCATCATGGCATATCATATATATATGTTTATTAGATATATATTCATTCCACATATCAATTTGATCCCCTCGGTTATTGATCGGTTCTGATTTTTGATCTGTTTAATTGGGAGTTTGATCCTGATTTTACTGTTTGATTTTGAAATAAAACTTAGAGTTTCCAAAAAAAAAAAAAAAAAAAAAAAATTGCATCGCAAAACCTTTTCATTAAACAAAATTTTGTTGAAGTTTCACATTCTCATTATTTAGTTTATAAATCCAATTGATGGATGAATAAATTAACAGAATAATAATTTCATTTTTATTTTTACAGTGCATCTAACCTGATAGCTGTTTTCACA
>OX_Smed_1.0.00664
CAATGTCTCACCCTCCACAGTTGTTCCTTTTAGACAAAAAACACTGGAGAAAAATTTTGGGGAGAAAATATTGACATTTAGAGGCAGCTCAAGAGCATCAAAGTTTTTACGAATGGTGCGTTTTTCGCAACTCTTATATAAAAATGAAAGAAGCAAATTGTCACGCTTTTAATGCCATCAACAAATATCACTGACATTGGAGTTGGTATATAAGATAAACCAAAGACAAATGGAGAAGTTTTAGCATCACACTGTTGCTAGGATGCAGCATCGGCATTCGGCAGCCAGCACCGGGCACCCCACTGTCACTTGTCTTACACATTCGCGTCCGATTCATGAATATCTGTGGCAAAATTCTCTGAAGTTAGGGTCTGCTTCAGGGAGTTAGGAAACAGTCTACGATTCTCCTGCACAACTTGAATCAGGAACTGGAATTGCTGTTCATTTTTTGTGAGCATGCCGCTTAACTCCTGAACCAAAGCTACTCCGCGCTCCCCATGATCGTTGACTACCTTCAGATCGCGTACAAGTGCAGCTGCATGCTCGTAGTCTTCGTGGCCATTCCACTCCTCCGGATCAACAGCAAGAAAAGAATCTGNNNNNNNNNNNNNNNNNNNNNNNNNNNNNNNNNNNNNNNNNNNNNNNNNNNNNNNNNNNNNNNNNNNNNNNNNNNNNNNNNNNNNNNNNNNNNNNNNNNNNNNNNNNNNNNNNNNNNNNNNNNNNNNNNNNNNNNNNNNNNNNNNNNNNNNNNNNNNAAATGACATAAGTCAAGTAAACATCAAGCAATCAGTCAATCACCTTGATAGCACTGACGAGTTCGCGCTTCGTTGCAGTTGATAGATCCTTGTCAAACAGAGCCAGTCCAACGAGTTCCTCCGAGATATACCAAAGATGTTTGGCCATTTTAGCAGAAGCTGCCTTGGAGATGGCTGGGTGCACTACTTCATAATCAATGAGGGCCTGAAGGAACGTGAGATCATTATGCGGTGCTGTTGCAGCACAAGGAGCTGTGAACCAGACTTTCATGTAAAGGCTGACCGAGAAAGTGCAGATGTCTCGCAGCCCTTTTACTTCTGTTGGTCTGAGATCAAACTGCGATCGAAACATATAAACCTTCAAACTGTACAGTACTTTGCTCATCCATCGAGCATGGTGCATGGCACCTGGAGCGATGAAACGAATGCCTCTTGCNNNNNNNNNNNNNNNNNNNNNNNNNNNNNNNNNNNNNNNNNNNNNNNNNNNNNNNNNNNNNNNNNNNNNNNNNNNNNNNNNNNNNNNNNNNNNNNNNNNNNNNNNNNNNNNNNNNNNNNNNNNNNNNNNNNNNNNNNNNNNNNNNNNNNNNNNNNNNNNNNNNNNNNNNNNNNNNNNNNNNNNNNNNNNNNNNNNNNNNNNNNNNNNNNNNNNNNNNNNNNNNNNNNNNNNNNNNNNNNNNNNNNNNNNNNNNNNNNNNNNNNNNNNNNNNNNNNNNNNNNNNNNNNNNNNNNNNCAGATTGATGCCAAGCATCTGGTCGAGGACACAAGCCCCATTGGCCAGACCTGTGTTGGAACTCGTCGTGTCAAATGACATGGCTCTCACCCGGTCGGCAATCCCCATTCATTTAGAGCAGCATACACGGCTTCAGCTTGTGCTTTTCCAGTTGACGATTGAAGCTTGGCTGCTACCAACAACTGAGAAATACCTTTTCCAGAGACGAGGATGGGTAGTCGATCTATGGTCTCCTTGCCCGTTAGGTCACGAAGCATTTTGCCGTCCCAATGCACAACCAGTGGGACGTCAACATCAGCTCGGAACTCCTCTCTTAGACGGCCTGATATCATCTCCCGATGATCTTGTCGCTGTCGACGTATTGTACTCCTGTTCAAGGCAAGATCTTTCACATCTTGACCAAGACTTTTTGCCGTTTCTGCCACTAGGTACACAGCCTTACGGTCAGACACCTTCGTTCTGTCCAGCATTGCAGCTAACCCAGGGCTAACCACTTCCAACCTCCCTCTCCTTGCGTTGAGATCGAACAGGCGTGTGAACTCCGCCAGTAGCACCCTGCATTTCATCACCTGATTCGTCAGATTCAGATGTGGAGCTGTTGCTGTGGCTGTCCAGTTCACTGAGTTCAGCCTTCGCATCCAACTGCTGCTGGTCACACACTGCTCGATGCCGTCTAGCCGCAAGCTTGTCCCTAGCTTCAGATGCTCTTTGCTCTTACATCAAGCCCCAGCATACTTCCTCTCCGTCCCTTCTCCCTCTGAGCTATAAGAAATTCTCTGTCTTCTTCTATCTTTATATTCTTGAGTGCATCGGCATGGGCGATGTCAAATAAATCATCCAGCCTAGAACAAAATGCCGCTTCCTTAGCCTTCTGTGTCTCAGCTTTCCTTGATGCATTTTTCTTTAGTAGACGCCATACAACGAATTCACTCTCTACCTTAGCTTGGCAATGCTGAACTGCCCTTGTTGGTATTCTTGCCTTTTGCCAAAACTTAGCAGTACTTTCAATGGCAATCGTTGATGCCTCTCGTATTGTTTTGCCATTCTCTTTGTGTTCATGAAGGAAAAGACCGAGTACCTGCCGTAATGAAGGCAACTTCCCACCAGTCAAAACCTCTGTATAACTCTCCAGCAGATACACCTTTGTCTTAGACCTGGTACTGTTCATTCTAAAAGTAAGTGAAGTACAATACAATGTATGTCATGATTTGATTTACAGTGAGAAATTATTTATTAATTACTGCTAGCAATCCACTAAGTCCAGTAAAACTGCAACTACAATTCACAGTCAGGTTGCCACTATTGCAGTAACAGAAAAACTATTACAATATTTTCAACCAGAAGCTACACAAAAATGTAAACAATAAGTTAGCAGATAATCAGTACACATACCTTTAAATAATTACAGTAATAAATACTATTCAGAGCTTTTCTTAAACGTAAATAACAATTCACTATAACTTCACCAGACAGTTAGTTGCACAAAATATTGAAGAAGTAGAACAAGAACACCAAAGGCTGGTTCCCACACACTGAGTAGTAAGTAACAAAATCAGTGATGATTTAAATGATAATCTATTGCTAAATTTTAAACTCAGCAGTAGTGGGGGTTATGTATTTCACTATTTTTGATAATGCGGTCTATTATAAAACTTTGACTTCATTGAGCTACCTCTAAATGTTGTTCAATTGAGCTCATATTTGGCCTAAATTTTTTTCTTATATATAGGAACAAAATAAAAGGGTGAGACAGGCACTTTTTGAAAGTTGAAAAA
>OX_Smed_1.0.00665
AAAAAATATACTGTGCTGTATTTCCAAAAACATTTAACATTAATAAATAACAAACTTTGTACAATTCGATATACAAAAAAGTTGAAATGAAAGATTTATTTGACAGTCATTTCAAAACTTCTCGAATCAGAAGATAAATGAAGCTGTAAGGAAGGGCCATTTGTGTCATACTCTCCTTTATTTTTCTTCTCTAATTTTGATATTATTCTTAAAGGAGCACTGAGAATTCCCGACAGAGATAACAATGCCCCTCCAAGAATGAATGTATATGTATAATTCTGGAGGTAATCATAAAACGAACCTAAACATGGAGGTCCAAATAAAATTGCTATTCCTTGAGCAAGAATTGTCCATCCGAATATATTTGTCAGTTTTTCTGTTCCCATTACGTCTACTATTACGATTGTCTTTAGTGATATAACCGCAGCTGTACTGAAGGCGTATATAACAACAAATATCATCATGGTTATGTAATTGGTCATGAAAGGCAGTAACATTGTATCTATTCCAGCTATGATCAGACAGACATTGTGGATGATCAAGCAATTCGCCCATCGACGATCTGCTATGAACCCTGTGAGAATNCGACCAAAACAACTCCCGAGACCAAGGACTGTCAATAGTGTGGCACTTCTTTTCTCTTCAATTTGGTATATTGTAGCATAACTAACAAGAAACTGAAACGGAATTAAAAAACCAAACATCCCAATAAAGTTTGAGGCTAAATTCATTTGAACAGTTCCACTTTTCAATATAGAAATGTCCATGAGCCGATTCATTGCTTCTCGAACTGGAGAAAGGGTTTTCACTGAACCGTATAGGTTTTGACTTTGGATTACGTATTGGCTGCTGGCAAAATGAATGTTTTCATTGTTCAAATGTTGTACGCTCCCGGGATAGTAAAGGTCGGGCTTTAGTAATGGTCTTGAAAATTCTTCTGAAACCATTTCTGATATTTTCCTCGCCATTTCTTGAGTGACTGGAATATTNTGATCTGCCGCTGGTCTTAATGATACAACAGATCTGAAAATATTATTGCTTGAAATGAGTTGAGGCTGGCTGGCTATCAGACAGCTACCAATCATAGAATTTTGGGAGTAAATATAACTGTTCCTTTTGCTCTCTTTGTGGCCAAATAAATTGAATTGTGACCGGTAGTTAGGAATCTTTTTCGCCTCTTGTTTGTTGAGNTAATTGAATACAATTTTCCGTATCATTTGCAAGTTAATCATTTGTTGAGTTGAAACGTGTTGGGAAGGTTCAACAAGTTTGTTATCACTCGTTATAATCATATTATTTAGAGATCCAGTTGATTTTGCTCGATCTCTTTCCTTGTTTTTCATCACCAAATCTATGAGATGGCTGTTTATCTTTTCCATAGGGATATTGTATTTTTCATCATGCCCGATATTACTTTCAACAGTTTTCAATGCCATATCGCTGATCATTTTCTCGAGATTCGGATCGCTTAGTTCATTATCCAGCGGTTGCGTAAGAGTGATCATGGGAGCAATGGATTTCATCGGCCGAAACAATACAGCAGCAACCAGACAATTACAATTCAAAGCTGCCAATATCATCAGGCAACCTCTCCAGGTATACAGTTCAATCAAGTACGGAATTATCACACTAAATGCGGCGGCACCGCAGCCGCTACCGCAAATGGCGATTCCAGTAGCTGTGGCGCGATATTTTTCAAACCAGAGTGCAATTATAGTGCAACCTGGTAAGTAGATCAAGCTATATCCGATACCTCCACCAAGGCCGTAAATTATTACAAATGCCGTAATATTGTACATGAATGCGCTGACGAATAATGAGAGGCTCGAAATGATGGAGCCAATTATAATGAGTACTCGGAAGCCGTACTGATTACTCAAAGCACTGGCCGCTGGTCCCATAATCAAATAGCAGCCTGTAATAGATGACCCTGCAAACATCATCTGTAATTTGGGAACATTTCCAAAACTACTTTCCAAAGCATTTAAAAACAGTCCATAGGAAAGACAAATTCCATCAAGAAGAAACATAATTATAAAGCTTCCAATAACGATCATCCAACCCCATCCGCCGTCGATTGGTTGAACGGGACCGACATTGGTCACATCTATTTCGACATTTACCGGGTCTTTCGAACCGAACTCCTCTCCGATAACTTTCGAAGACAGACTGTTGAGTCTGATCCGGTTACTATTTTCCGGTTGCAAATTCACCTTCAACTGGCTGAGCTCACTCATGCTTTATAAATAGAATCGAATGCTAGAATGAATTTGAACGGTTCAACGCTGACTATAACAAATGTGAGTGTAAGATAAGATGTACGAATAGTATGCGAATATTTAGTTTATACAGACTTTTATCCAATGATTGACAATAAAAACGTAGGTAAAGCCAGAGTGGTTATGAGGAATGAGATTTATTTACGTTAAGCCGGCTGCCTATTACGCATTGTTGATGTGGATTAGTTCGTCACTCTAACCTCTTACATAACACCTTGACATTGAGGACGGATGGTTTCCGGATCAAATCCAATCGTATGTACTTTTTATGTATTCAGTTTGTCATCATTTATACGGTCATGGATTTTTAGTGTTTGAATAAATATATTTGTTTTAATTTGATTTACTCAATAAATAAGCAGGAAAAAATTTCAACACCTTTTATGGTGTTAGCACCTTGTACCCAAAAGATGACCACTGCGCAAGCAAGAGCTAACAACATTCGCAAATGTAGGCAACAATAAAA
>OX_Smed_1.0.00666
TAATATTGATAATAAAATAATGATATTAATTAATATATTGATCTAAATAATTATATATCTATATTGATGGATATCAATTGTTGAATATTATGTAAATATGCTCTCATTCACTCTTATTCAAAAGGATGTATAAATTAAATATCATTCGTTTTATGGGGTTTATCAACGGTTCCCCTGAATCTCGCGTTTAGAGTACTCAAAATAATTATAATAAACTCAGATTTTGTCTACAAATAGTCGTACATATTCTGTGGTTGATATTTTCTGTCAATTTTACAGTCCGATTATGTGATGATTTATCAAATCTCAGTGGGCTTTGCTTTCAAGTATTTGAGTTGCACCTAAATGTTGCAACCAATTGGTGCTTATAGGACAATTTTCAGAACCAATTCGATTTTGTTAATTAATTTGTAGTTCTCAAGCACTCAGTTACTGTAAATCACTTCAGCTTAGGCTTTTTATCGATGCAATTATTAATTACGTCACATGAAACTAAAAATATTGATTATTATCAAAAATATTTTAATTGGAATTTAATCAACTTTTCCATATAAATTAGCTATTACTTGTAGCTTCGATAGGATTATATCATATAATATTACATTTTACGGTTAAATAATACATTTTGGTCAATTAA
>OX_Smed_1.0.00670
ATTCATTGAGAATTATATTGTAAATGTGGCTTCGTTGAAACTAGATAATATAATTTTTAATTCTAATTTCATCATTTAGCTATTCATAATGGAGTTTTTTGCGATCAAAACTGTATGTTTTAGGAATAATTAAACTTTTCATGGAATTTTGTAGCAATCATTCAAAAACTTCATGTGACAGTGATAAAGAATTAACAAATATTTATGTGAATAAATTTTTGAAAGAATCTATTGATATTAACGACAATTTAAAAGACCAATCATTTAAAATTTCACTAGATAAAAACAATAACAAGCACGTTCTCTCTCCCTTGGGTCATTCTCAAGGTCCTAGAGGGATCAAAGTCAGTCGCTTATCACTACAATGTTCCGAATCCAGTATTCGGCACAGTTTAATACAACAATTTGGAATTCAAAATAAAAACAGTCAAAATCGCAATTATAATATTAAAAGTATAGTTCTTGAGTCTGCCGCGGGTCCCAGTCCAACAAGATGGGCAATTGTAACTTTTGTCACATCTTATGATGCTGAAAAGGCTCTGCAAATGGCATCTAAATCCCAATCTGTTGAACTCCATCCTGGATATGATTTATTTGACTTTGATGAGTTAAACATAACTGCCAACCCTCAAGGTCTAGATGAGTTTCATCCAAAAGCATCAAGAACTCTACAAATTTCAAACTTGCCTCAGCATCTGAAT
>OX_Smed_1.0.00682
CGATCGATTTTGTTAAATTTCTAGAAATATTTTCAGTAAAATTAGCAAATAAATTCTAAAAGTCACCGAGAAAATTAAACAACCTATATGACGACGAGGCATAAATGAAGCAATTAAAATTGACTGTAAAATTTTTTGGCGCTTGTTTAGAATTGCCCCGCATTTTTTAAATAAATTTTATTTTAAATAATAAACTTTTAATACAAGCTTTTATTATTAAAGATAGCTAACATGACTGTAAAAACAGTTATCTAACTCGATCATTGGGCAGGTGGCCAGTATTCACGGATATCATGTAAAATCTTTTCAAATGGATTTGCACCATTTAATCTTCGTCGCCACATATACTCACATAAATAACTATCTAACATGCCACGATGCGTCCCAAAATGACGCTTATTTCTTTGTTTCGCTAAACTCCAACATCCTTCAATCATTTGTGTGTTTGCACCGGTAATGGGATTAATGAAATTTACTGAATGGTTGACTGTTTCATGCACGTAACCAAATCCCAGGTTTGGAATTTGACTATATGCCCGCCATTCATCAGATATTATAATTGACCCTGGTCTTATGGATTGCTGTATGATGGGCATTAAGGTGTTTGCCGAGCGATCAGGAACGACATAAAGAAAGCAATCCCCAGTTTCCCTACAAATGCCGCCGAACACCCACTGTTGTGGATAAACACGTCCAACGTTGTTTTTTCTCCTGGTAAATAGAGATTCATCAATCTCTACATGTAAACCAGGGCCACCGATGATCAAGGGATTTCGTAACAGACTACTGGCACAAACCTCTCGGAGATAATTGTTCCAGTCAATGATGGTTGCGTTTGATGAAATACTTAACTCCCTTTGGCAAAATTTAATCGAAGTTAATTCAAAACTCCAAGAATATATAAATAAAACAACTTCGGTATAAGAGAGGTTAATGTTTTCCAGCCAAGATCCAGACTTCAAAGAAACCTCGTTTCTACAGGTTTTTTTCGTACATCTCCATCTTTCTCTTTCATCTGTGATCGATAAAATCATTTCGTGGTTGTTTAGGCATGCTTTGCGTCGATTTAATATACCTCTATCTTGCAAAAATCTAATGGCACCTTCCTTGGTTCGAACAATGTCATAAAGTGACAATAAGTTCAAATTAATCATTGATTTTTTGTTAGGTTGATAATCCATCTTTAAAAGTATTAAATGCCCTATAATAAAATTTATTTAAAAAATGCGGGGCAATTCTAAACAAGCGCCAAAAATACTGCTAAATTATCTGGACAATTAGAATCAGATTTTGAATACTTCATACCTTCTTGGTGTCTATCTGATAATAAAATATACTCTGAAATGGTTTTGAAATTTCAGCTAAAAGTTTTAAATGCACACACTATTTGGGTTAAAAGGGCAACCTATTTTTTACGATACATTCTTTGCCGGCTGTAGAACATAAATTACGGTCTATTATTGGTAACATAGCTATATATAAACAAGGTATCTGTTTCAAGTCTTTTAAATATGGGTTAAAACATTTGACCGGTGGAAAGTGATGTGACTCTC
>OX_Smed_1.0.00684
CTGTCTGTCTTGGTTTGTGAATGGTCTGTTGTTATTCTCAATTATTATTATTATTATTATTATTATTAGATTTCCAGCAACTTATGCTTAATATTTTCTCTGATTCTCTCGTAATTTGTAAATCATTTATCATATCTGTTTGCCTTGATTGCTATCCTATCTTATCTTCAACTCTTGATTGCTGCTTTTTCCATAATTATACTTGTTCACTGCTTGTGTGATTTTGTTTTTGCTGTTGTTATTGTAGTTATTATTGTTATTGTTAGTTCCAAGTCATTAGATTTCCAGGACCTCAAAATGAAGCAAATCAATATTAGAAAAGGATGATGATGATGATACTCTGGGTGCTTTTTGTAGAATTGCATAACGACAGCAATATTTATTATTATTATTATTATTATTATTTCAATAAAGAAGAAAACAAAAGTAATATCAGAAAATGGTTGATAGAGAGAGAATTATCAATGAAATATATATTATTATTACCAGGAATTATATCCCCCATCAACCAATCTGCCAATTTGAATCAATAGTCTTCAATGGTTTGCAATAACCTATTTTTAAACAAACAAACAAATATCTTAGAAAACAATATATTATCGATTTATATGATGTGTAAAACGCAAAAATAGTGTCTGTGTGTGTTTATTGATTTTTATGACCAAAGATTAAAAATAATAATCATGATTTCATTCATCGATTATATCAATTGTGTTTTTAAGCTTGTTTTTAAATCTCTTGTACATGTATACATATATATTTGTGTGTGTGTGTGTTTGTGTGTATTTTATTATTATTATTGACTTTTAAACCAATAATCCCTTTTTGAGTATTATTGATTACCTATATTATTGATTATTGATATATTAATGTGCATTTCATTGTTTTCAGAGAATTCCAGGCTCATTTATAGGGGAAATAAAAGTATCGCGCTCTTCTTTTATGCTGAGTGTATGCGAGTATGTTTGTATGTGATGTGTGTGTGTGACAATATTGGTGTGCGTGTGTGTAATTATTGGATGCACACGCTATCAGTTACAGATTCAAATCCAATCAATCAATAATCTAAGAAGAGTTCAAATTGATTTTCCTCTATGTTTTAAAATCGATTTTATTCAAAAATCAAACAAACGAACTGAACGACTGTCAAAAGTCATTAAAGCATAATTTATCTAATTATTATTACTATTATTTACCTATTATTTGCATCTCTCCTCAGCAGACATCATGGATCACAAACACACACATACACAATTCGATCGATGATTTTATATAAATATATTATTATTATTGATTTTGTGAATTTTATCAACAATCGATTTTGTAGAGTTAACTTTTGATTTCAAATTTTTTCGGATATTTAACATTCAAATTTTAATCAATAGTGATATAATGCATGCTATTTTCTGGTTGTGCTGACTGTGTGTGCTGATCGATTTACTTTGTGTATTCACCGCTCATCCATGATATTATTATACATATTATATACACAATATTATCGTGTTTCTGTAGCCTTTGTGATTTCATTATGTTTTATTTTTAGAATGTTTAGCAATTCCAATATCCGTCTGTGTTTACATATATTATTATTATTATCATATTTATTGCTATTATATTTGTTGCCTTCTTCATCCAATGCGTGTTAATCGGTTGACGCCAAATTGGCGCTTTAATCTGTCCATTAATACATGTCATTTATCAAATTTGTATTTTCTATTATTACTGTTGTTGATTGCACGAATTTCATTGATTTATTATTATTGAAATATTCCTAAACCTACCAGTTATTGATTATTGAAATTATTTATTATAATAACTTATTAGTCTGTCATTTGCGCATGAATGTGTGTGTGTGTGTGTGTTATGTACGCGCGTAATCAATGTTTTATCTTAGATCACGTTGATTATAATTTTGATCTCTACACATGCTTATCAATGCATTAGAATTTATTATTTTATTATTATATTGAACGGTCACAATTATATTTGGCTTTCCATCTATTATCATGTTACCGACACTCAATGTTATCCAGTATTGATTTTGGCTCAAAAAGTTCCACAGCTTTATCTTTGTAAAGATATAAGTGTTTATTATGATTATTCTTACTACTACTATACATTATTTGTACGTGTTGTGACATGTATTTCTATGATGTTTATTGATTATTATTATCATCATCTGTACTCATTGAAATTTAGTTTTCCGACAAGTTGTATAAAACAGCCTTAAATAAATTTTGTTGTGTATTAAATGCATTTCAGTATATCA
>OX_Smed_1.0.00690
AAATTAAATTTTTTACTTATCTTATAAATTTGTGGTGTATTTGAATATTTAATTAAAATTTTAATTTAAATTCTAATGGGAGGCTTATATTTAAAAATTATTTTTGGAATAATTTTATGCAATATATATCTAGTATTTAGTATTGACAAAGAAACTATGAGATTGAAATCTAAAGAAATGTTTTTACATGCATATAATAGTTACATGAAATATGCATATCCAGCCGATGAATTAATGCCTTTAAGCTGCAAAGGTAGATATAGAGAAGTTGAACCAACAAGAGGTGATATAGATGATATATTAGGAAATTTTTCCTTAACACTGATAGATTCATTAGATACCTTATTTATTATGAAAGAATTTAACGAATTCGAAAAAGCTGTAAAATTAGTTATAAATAATGTACATTTTGATAGTAATGTTACTGTCTCAGTTTTTGAAGTTAATATACGAATCATCGGGGGTCTTCTTGGAGCACATATTGGGGCCCTTGAGCTCAAAAAATATTCCACGGGTACTAGAAACAAGGAAAAAAATAAATTATTAAACGATACAAATCATATGATGTGGTATAACGATGAATTGTTATGGATGGCAGATGAAGTTGGTAAAAAGTTACTTCCAGCTTTTAATACACATACTGGAATTCCGCACCCGCGAATAAATCTTAAATACGGAACAACAAGTGGTGACAATCTCAGCGATGTTTCAACGTGCACAGCTTGTGCTGGAACTATGATACTCGAATTCGCAGCTCTCAGTCGATTGACAGGCAATCCTGTATTTGAAGAAAAGGCTGCTCGAGCCATGACCTATTTATGGGAACAACGAAACCGGTTTTCTAATTTAATGGGAACTGTTATTAATATTCACGACGGCAATTGGATGCGGAAAGGTAACATTTTGTCATTAGAAATAATACTAAAAACAAAGTTATGTCAACTCATTTTTAAAAGACATGATTTGCGTCATAAGCTTTATTACAATTTCATAAAAGTACCAACAATCAATTATTAAAACATTACATAATTTTATAAATCTTGTTATATTAGAACCGATCTTATTTTGCAATCAGATAATCAATATTTACAATAAACCGTTATTTA
>OX_Smed_1.0.00693
AGCAAGATATATTCATATATAAATTCGGTAAAAAATTCAAATAACTCATTTCACCAAATAATCGAATAGTGGTGATAGAAATTTACAGCTTTTCCTATCAGTATTATTATAGTTTTTCAACTTTCTTTTGCTTTTCCATTTTAATACGCCTAAGCTTTTCAGCATATTCCTTCTTACGCAACTGGTTATCCAGTTTGATTTTTTCTGCTTCTTTTCTTTGCTTCATTTTTTGAACTTCTTCCAGTTGATTCCATAATTTGGTTGTTCTAGATTTTGTCTCAACGATATCTTTTCGACGCATATTATCATCTTTAGTTATATGGGACTTTTTGATCTCATTAGGAGGATTGTTATTAATTCTCTGCAGTCTTTCTTTTTTCCATTTTTCAAGTTGAATTTTCATTTCTTGATTGTTTTCAATGTTGGTTTTGGTAGTAGTTTTTTTCGGAGTACTCTCACTGCTGATTTCCCTGTTTGATGCCGTAAATTGTTCTTGACAGGCAGATTCATTCCTCAAAAACGATACCAAAGATAGAGTGCTCATATCAGCCTCGGATTTTGAATCAATTGAACAGTTGATATCAGTTTTATCCTCAAATTGTAAGATGGTCTCGAATTCATGGACTTGTTCCGTGGATAGGTCATTGAAATCCAATTCTTCGGATGAATGGATTGATTCGAGACATTTATACGGTGAGGAATTACAATCGGTTGTCGACTTGTCGGAATACAGATTGTTATCAATTAGATTTCTGTCGTACGGTGACAGAATATTGGACAATGTAGACAGTTTTTGACTGGTCGGAGTTGCTTGATGATGTTCAAGATTGGAACCCGAAAGATCTTGAGAACATACTGGTGGAACAGTTGTGGAATAAGAGGTTGGAACGTCATGCAGATCCATATTGGAATTAAAATCTATTAAATCAACACTTGTTTTTGGAATTGAAATTGTAAGAGTTATGGAACATTTTTTCATTTTCTTCCGGCCTATTTAAGTTGTCATTTTGCTGCAATGAAATCAACTCAGAGAGAGTCTGGAAGTTGCTGTGGGATGATGACCACTGGTCACGAACTGTGTACTCTGTCAGCAGGCTGTCATTGCGTCCTGTCATTAATATGTCATCATTTCCCATTCGTTCTGTGCTTTGTGGCCAGAATGTTCCGTTGTATACCTAGAGCTGGCTTTTCCTGAATCCGGATTCCTTGGAGTTTCATCATCAACAAAATCGGTGGGTTTGGAGCTAGCTGTCTGTGTCGAATTGCTTGGATGCAAAACTTCTTGCAGACGTTCTTTGTTTTTCTCAAAGTAATCTTTCATAATTTGCTGTTTAAGTAGAACCGAGGACTCGCTGTGAATCGAGCTGACGTCTGACGTCGGGAGAAGATGGGAAAACATGAGTTTTATTTGCCTTCATTGTGGATGAGAGAATATTAGGGATTTTCTTAATAGGCTCGTTGTGGAGCTGCAAATTCGTGTTTGCGTTGGAATCCATGGAAAACATAGATACCTACCAACTGATCGGTATCACTGGATAATGAATCGTGATTATTGGAGAATGGAGCACCAATGGATTCAAGAGCAAAATATGATTGGTTTATTCCTGATGATATCGTACCTGATATCGTACCATGATTGGCGGTGCAGGCGGATGGCAATAATTGGTCGACATTTCTGGTCTCGTTCTCCTCCTTATCAAGCTGTAAATCGTTACTCTCACTGTTCAATGAAGTATTTTCTGATAATTCCGAAAGAGAAAGAAATTTATTGTTATTTGAATTTTATTTGAATTATCCATTTCATTGTTGTGTTGAGGTGGAGAAGCCATTTCCCCCGTTGAGGTATTATCTGCAATGCGACTGCATATATCAGATGGAGGATGGAGGCCCTGATTTCATTAATAATTGGGTTTTTTTCACTGAATTCATCGCATCCGGGTTGTCTCGGGAATAGAATGAGTCAATGGATTCATGTTCATCGGGAATAATATTTAGCATTCCGGTTTTGATTTCGCTCTTATCAAGCATTGAATCATCAATTTTAAAGGCAATGTTATCAAGAAATCTCTTATATTCATTGATTATTAATTCAGCGTTAGCATTACTGATTCAGCGTTAGCATTACTGGCATTAGTGATCTCACTAGCGGTCATTACCGCACCAGAGGCAATTTCACTCAGGGACGCATTATTTGCACTATCGCAAATATTGTCGGCAGTGTAAAAGGCTTCATTCGAATTAGAAAGATTTAAAATGGTAGTAATTTCATTGTCATTGCTCTCTGTTGCATCATCGATGTAATTACCTAATGTATTTATTTCCAAGATTTGAGGTTCAAGTATATTCATAAAGTTTGATTTGGAATCTTGAGAAAAACTTAAGTCGTCCGTATTTTGGAAATCAATTAAATCTCTGTCTGCCTCATCAGGAGGAATGGACAAGGAATTCTCATTCATTATATCATCTAATAATATATTATTTGAATCATTTCCAATTGGTTTTGAATCAAAAGAGGTTAAAAGTTCTTTTGAAGATTGAAGATAATGTTTAGATTCGGAATAATCATTCTGCTCATTACTTATGTCCGTTAAACTTGGGTGGACAGGGCAATTGCATGAGCTCTTCCGACTAGCGATTGTATTAGATGAGAGATTCGATGAAACTGATCTCATTGAAGAATCATTTGATCTTATGCTTATTATGCTGCGCTCAAATGACAGATTTAAATCAGGAATGAATTTGGGAGTTGCTCTGGTAACCCAATCTGGTATTTTGTCTACTGTCTGCAACAGCTGGCTGTTTACCCATTCATTGACAACTGATCTTGAATGCTTCGATTCAGAATGATTGGATTCGGTGTAAGATTTGAGGGAGTTAGAGAAACTTTCTGTTATTGAGTTTGAATCAACTGAAAAATTTGCGATTTGTTTTTCTAACGTTGCTATTTGGGTTGTATTTAACTGACCGTTCAATTTCATAATAGCTCTTCTTTGAAAGTCTCTGATTTTTGTGATACTATTTGACTCTCGAGTGTCCTCTGATCTAGATCCAATGGAATGTGCCTCAGATTCCTGGATTCCAATCGAATTGTGGATGTGATGGTTTTGTGAATTGATTTCAATAGTGCTTTCAGAACGAACAGAGGTTGCGTCACGCCATTCGTGGAAATTGGTTGAAAGTTGATCGAATCTTTTATCAATTTGAAGAAAATCATCTTCCAAATGATGCCGTTCCTTCTGTCTTGTGGATTTCTCAAGGACAATATTAGATCGGCCAGTTGCAGATAAAGCGTGTCGGATAATATTGCTGGATTCTTCAGCATCTAGGTCACATGTTACATCGTTCGGTTGTAATTCTCTGAAGTCCTGCGATGAAACAAAGTTTTGTTTGTTGTTTTCAACAGATATTCTTTTCTTTTCCTCATCAACAACCGCCACCTCCAAAGGCAATTGTGAAACTTCATCTTGAAAATGAACGTTTTCTTTCTGTTTTCTAATCTTATCGTAGAGACAAGAGAGTTTGTGTTGGGGCTTTGTATAAGAATTGTCGATAACAATTTCACTCTGTAATAACTTATTGTTTTGCTTCTCACTGTTCGTAATGTCTTTCAATGATTCCATTACTACGGCTTCTACAGCTCGTTCTCTGCATTTTTCTTTAAACATCATCTTTGCAGCATTGTGCCCGACTCCAAAATGACCGGCAGAATTTGGTCCAATGAGTTCATTTTTGTGATATTCACGTTGTCGTTTAGCCATTTCACCTTTGGCTACGTGCTCTAAATCTGACACGAGCTCTTGATAATCTTTATGCACCAACTGTTTTTTAATAGCTTTATGACCCCTAAGATGAAGCTTTAATGAATTGTTCTTCTGCTTGAACGTGCAAGTTTGTAGACATTTTAATCATTTCATTTTGTCTAAACTCAGCAGCACTTTTTGCATTATCAGCATCAAAGTTGAAAATTTGATCGTCAGAATTCATCAGAATTCATTCGTTGGACATTGTATGAGGCATTCTCAAAACTTTCAATGACTGAGAATTTATTTCTGTCACATACTTTGACTCTTGGAGTCATATCTTCAGGGTTTATAACAGATTCCTTGAGATATAGCGGTGTATCAGGGGGTGGTAAATTTGCTATTTCAGCAGCCCGCTCTTTTTCTATTAGCATTGCCAATTGCATTGTTTTTAATCTAGCAGTTTCTATGTTTTCTTTTTCTTTTTTCTTTTCTTGCAATTCTTTCAAAGCCATTTGATGCCGTTTGTCGGCAAAAGCTAGATTGATTGCAAGTTGCTCATTAGTTTTAATTGATGGATCAACCCAATCTGCTGCATTGTCATGACCATTACCGACTGCATTCACTTGAACGGAGTGTTTCAATTTCAATTCATTAAGTTTTTTAGAATCCTCCAAGTTAAATTGGTCTTGAATAGTTTGGGCAAGTTTATTTATTACTTGAAGTTTATGCTCCTTGTATAGATTTCTTAATTTAGAAGCGTTTGCTTTTGAATATTCTCGAACTTCTTTTAATCTCATCAAACGTCTTTTAGCGATCTCTTCATTTCTCAACCGTTCAAGTTCGTTTGGACTCGGTCGGATCATTAAGGAATTTTAAATTCTTTATATACAAAGTTAATTTCTAATGAAATTAATATAATTTAATCTGTTG
>OX_Smed_1.0.00709
AAATCCATTTCTTGATAAATACACTAATATTCAATTTGTTTAAATATTACTTCATGAAATTTTTAATTTATTAGTGATATTTAGTAATTGTTAATGAAAGTTATATTTACCATAATTATATTATGGTTTAAAATATGATGGCCAAGTAAATGGAAAATATGTAAACAAATCATTATGTGATATTATAGTACAAAATAATTTGATAAAAATGTTACCTTTGCTAAATATCAACAGCAATGTGTAAATCACAACCAAAATGAATATTTTCATTTTCAATACAATAATGTTTTCCAGTTAAATGCGTTATTTATGCTGCTACATGTACCGGAAATCTAACTTATGTTATTTTATTTAGCTAGTGGTTACAGTCGATTTTGAAATATTATTTACATTGAAAATTTAGTTAAGTTATTATGAACTTTGGATTTTTCGGTTAAAAGCCATTTTGCGAAATGACAAGCTCATAAATAACGGATGTGTATTCATAATGGTGACGATCATTAAGACAAATATCGAAATTATTTTCAAAAAAAAAACGTTAATAAGCCAATATTTCTAAACTAGAATATAATAAAGATCACATACACTGGTATCGTCATTACATGATTGAAAAAAGTCTGTTTTTTTGAATGTGTTCGGTAAATTTTGTAACAATTGATGACGGCTTGTTGATTAAATATCTGATTTCCACATTGATTTGAAAATTGACGAGTAATATTTTTCTCAGGAAATATATTTCGATTATTTTTAGA
>OX_Smed_1.0.00713
TCGACGGAGATTTCGTAACTCTTGTCCCTTTTCATAGTGAAAATTATGAGTAGGGCCGGGCTTACTCGAGTTATCTGCGTCGAGTCGGCTTATATCACATAATAGTTGTCTCAATAAATGGAAGGGATATCGGCCACTTATCTATTGCACTGGTAGTCTTACTCAGAGATTTTTGGTTTTCGACGTAACGCCGGATTGGCGACCTTAGTTTATTCCCACCCTTTAAGGTCACTACAGGTAGAACGTCCTTGACTTGGTCATGTATCATTAATGTGGGAGAATTTCACTTTCTGCCTATCGTGGTAAATCGTGCATATGTTATGAAATCAATGCAAATTCGTGTACCATCTACATTATTGCCGAAATTAAGATGTTTATTTTCTTGTTTCTAACCTGATTCATTAATTATTCGTCGTTTTAGAGGCGAGAACACGACGGCATGACCCCTCCGTATATTTGAGGCGAAGGGTACTCTAAGAAGCAAAGTGTATTTAGTCGTCCGCATCTATATTTAAGGTTTTGGATAGTTCCTAGCTACTTGGAAAGTAATTAAATTATTTAAATTTGATTAATTGAAGATAAATTTAGGATTTATGAT
>OX_Smed_1.0.00717
ACATATTTATGAAATTTAAAGTTATATAAAATTTAAATAATTTCAAATTTCTATTTCGATCTTCAATTGACTGATTTCTTTAATAAAATTATATTTTAATTATTTTGCTTGAAATTCAATACTTATTTGGAGTTCTTTATTTTAATTTTCATACTTATTAAAAATGTCTGTGACTGATACAATTGAACGCTCTAAATTAAACCAGAGTATGTATAAAAAACTAAAAAAATACATAATGAATAAAAGAAAGCTTCAAGTAGAACAAAAAGAGCAAGACGATCATTATAAACGTATAAAAATTGAAAAAGCTAAACGTAAACGACAAGCTGAAATCGATAATGAGAGAATGGAAAATCTGCAACTAGAATACAATGGTGCTGTAAAGCGATTGGAAGATTTACGTGCTAAAAAGAAAAATTTATTTACCAGATTTAAGCAACTAGCAAATGACGAGTCAATTTTGAAGGACAAACAAAAAAGTGAAATCATGTCCCATCAATTCACCGCTGCTGGATTGTCCAGATCATTTCCAATGCAGGCAATACAGGAGCAAATTGGTACATCCCCAGCTATCACGTCAATACCAACCAATTTGCTCGGATACAGCCAAAACAAATTAGAGGTTAATAACGAGGGCAACCAAATTAATAATAATCATTCTCAAATTCCGATATCAGTTAATGACATCGCCACCGCATTACGGTTTGCTGGTGTTTCTCCAGGTCTCCTTGAAGCTTTGTACAAGAATAATTCTCCACAGCGACTTTTGAATCAATCGTCTCTCCTCAATCCCTCACCGATTGGTTTAAATAATCAAAATTCCAACTCCAATTCATCAATCAGTAATTCATTGGGAAACCAATCAATCAGTGAAAGCACTCTAGCAGCCTTATTTGCAAGTCTGAACAACTCGAACTTGTCAACACTTGTAGCATCGGGTCTCCTTCCAGTTGATTTAGGTGGCAACAACAACGATAACAATTCAAATATCAACACCAATCAATCACTGAATCCTTTGCTAATCCAATTACAACAACTAGAAAAGTATAACGGAGGTCTCGGTGTTTCAGCCTTATCTCAACAGATAGAATCACTGAAACAGGCACAAAATAATCCACAAAGAATTTTGGAAAGCTTCAAACAACTCACCAATAGTAATCCCAATTGTTTCGAAAATTACAACAGTCCTCAAGTTAATGGTGGGCAAGTAGCTTATAATAATCGTGTCAACAATTCAATCGTGGGTACCTCGTTGTTGCCACCTGCGCCTACTAGTTATCGTGGCAGCATAACCACAGGACAATCCGCACAAAATATTCAACTGCAGCAAGTCTACCAGCAACAACAGCAGCAACAACAGCAGCAACAAATGTTGTTAGCTGCTGCTGCCAATATTGTGAATAATGCTGTAAATCATAGTTCTCCAGTATCTCAACATCAGACATCTCATTTAGGTGTTTTATCTCAGCATCACAATTTGAATCTACCGACAACAGCAAATGTCCTCCCAATGGTATCTAATTCCGTTCGGCAATCTGTTCAGCACGATTCGAATACTCTTTTCAATCCAAATCTTGATCAGCATTCGTTCTTCAGTAGAAATATGACTCCTACTGCTACCAACGCTCAACAAAATGCAGCAGCCAATGCCTTGGCAGTGTTTAACACTCAAGCCCAATTGGTGCATCATCTGAGTGCACAAGCTGCTTCCCAAAATTATCGACAGAAACTTCCACCTCCGTCTCACAGTGTTCACAATTCTTATTTCTGATTTTTTGATTTAATAATTTTCACATTCATATTTGTAATTGCGCAGTTATAAATCATTATTTATGTAAAAATCTATTACGAAATAAATGATTTTGAAATGAAAAAAAA
>OX_Smed_1.0.00721
CGTTTTCTATTATATGAGAAGAAAAGAAAAACCACACGCAGTTCTAATTATAATTATCATCTAATCTCTACATCAATTTGTCTTTTAGTTCAATCGTCTGGGCAATACCGTTCTAGACTCTTCTTGAGGGCTTCCACCGTGTAGGGTCGCCTAGTATCCCGAACCGGACGAGATGGATGGGCGACAGCGATCCGCCCGGCAAGGATGTCATCCAGCACGTTTGCAAGGTACCATCCTTGCCTTGACTACTTGTAAGTCCACCCACTCCTGCACCCGCTCCCACTGGGTGAGGAGGCCCTGCGCGTTAGCGAATATCTCAGCAGCTGGGTACTGCTGTCTATTGAGTTCCTCCGGGCCGTTATTTAGATCAGGTACCCTCCGAATGGCAGGGTACGGCCATTGCCGACGAATTTTCCCGATCGCCCCTGTTCTCCTGGGCGTCTCCTTCCTAGATGGCGTGTTGGTTGATCTGGTGTCTGTCCAATCTAGAGGCATGTTTGACTGAAAGCAATGTAGTATGATCAATTACTGGCTTATGATAACGACAGAAATAAAACGGATCACCTAACTTGGGGCGCGATTTATTATGGCTAGGGGATGGCCGTTGGGCTCTCATATTGTTTAATATTAGGTTGCTAGATGAGTAGAAACTGGCGTTCGGTCACTTATTGTCCTTTGGCAGTGTTGGGCGGAACTTATCGTTGGATCTATATTAGACTTGACGTGAACCTTAGGGTTAGGAGTTATGGGGGTTATCTATTTACTTGTGAACCCTTTGCGCCCTCAAGGTATCTGAATTGATCGACCTTTCCTATTTAGATGGGTTTGATCATGCACCTCTCTTAATTAACAAAACAAAAAAATGTTTTCG
>OX_Smed_1.0.00726
ACATTCAGATTATCGATTGAAAATGAAAAAAATCTATTTATTTCTTGCTTAAAACTTAGTTACATTTTACAATTATGTAATACTTGTAGCTGGTCGAATTGGTCGAGAACTCCTAATTGTTATCGTTACGAAAGCTCATGTTTACAATATTTTTCTCGAAATTGTGTGTGTAATGGAAAAATTTATTCACCATTAACTTGCAACGGTCGGCATTTGAAGAGACTTAAAATTTATATTATTTTCTCAAAGAATTGCAGAACTCCTTGTAATATTCAAAATTGGTGCCCTTGGCAAAAATGGTCTTTGTGGAGTAGTGATTGCGACAGGTCTTTCAGAAAACGAACAAGAGGTTGTTGTAATGTTCAAGGATCTGGGCCTTATGATTATGGGTGTTTTCCCGAAAAAGGTAATATTTCTTACGAGAATTTTGAATATAGAAGTGTCAAATGTTTGAATACGTTTTGGAGAATTGTCGCTCCATTAATTGGGATTGCTATAGTATTTTTTCTCGGTATTTTCATTTTAATAATACGCAGAGATAGGAGGAGATATTTCAACAATATACCTAATGTATCTTATCAAAGTCAAAGAAGAAATAATACTGAAATTTCCAATGACGGTCATTGTGTCCCAACTGCTCCAATCGATGCTGATACTCATTTCCCTCAAATTTCGTTTAGTGATTTACCTCCAAGTTATTTGAGTCTTTTTCCAGAAAAGTCAGTAAATTCTCCACAGAATTAAATAGCTTCACGTTTGGATTTTACCATGGAAGTTAAGTTTTGTCGTGGAAAGTTTCGATCTGAAATATTTTTCTATCAAACTGTTAAAGAGAAACTTTTATATTTAAATCATCCAATTTGTATGTAATTTTGATAATAGTTGAATTTTAATGAANNAANATTTATTAAGTAAAAGTTATTGTATTAAACCATCCAGGTATACTTTACCAATATAATTTGATAAATAAAATAAAATTTATTCAAATTCAGTCTCAGTTTCGTTATTATTGTGAGATAAACAAATCGGTTCATTAATTCTCTGATTTTTTCTGCAGTCCTTCACCCGGCTCTCCACCATAATTTCTGCGATAAACCCTTGACCTCGGTGGCTCACTGGGATCCGATTATCATTCTTGCAGAAAACAGTTTCGGCTATTTTCGTTACTTTACTGTCTAAATTTCTTACTCGGTTTCCAGTTTTCTGCATTTTCTGTTGAGAGTCTTCTAATTGTCTCGATAACTTTTCTTTTTCCTCCGCAATCTTCATGATTCTTAGTTTTTCATTAGCCAGAGCTTCTGCAAATTCTTGACTTTTTTGTATTTCACTGCTCAGAGTATTGTTTTGTTGTTCTAATAGTTCCTCTAGTTTTGCTTTGGCTGACTGTTCTTCTTCCAGTAAAGCCATTGTTGCATTTCTTACAGCTTCTTCCTCTTCTTTTGCAAGTCTTTCTTCTTCTAAGGCTTTTTCTAAATTTTCTCCGAGAGTTTTCAAAAATGTAATTTTTTCTTCGGCTTCCGACAACATTTTCTGAGCTTCATCGTGTTTCTCTTCCAAAAATGTTCGTTTTTGTTCTTCTAATGATTTTTCTTCCATAGTTAACTGTAGTTTTTCACTGAGAAACTTTTTTTCACTTTCTATAGCTTCCAATCTTTTTACTTGTTCCTCATATTGAAATTGTTGGTTTATGAGAACTTTGTTTATTTTCTCATCAGTTTCTTTACGAATAATTTCACTTTCCTTGACTAATTCTTCTCTTATCGATTGTTCTTCTTCAATTCTTTGTCTATACATTCTGAGCTCTTCTGCCGCTTTATTCAGTTTTTGTTCCATTGATTCCGTTAGACGTTTTCTCACGTTTTGTTCTTCTTCTATTTTGAACTCCATTGAAAGTCTCTTTAACTTAATGTATCGCCGTTTGTCGTTGCGTGCTTTTTCACGGATCTGTGCGTCGTACATGGCGGGATTGAGAATTTTCGATTTGGAGTAAAATATTGCATCGGTAAATGCTGTTCTCCATTTATTGAGCAGCTGAACCTCACTACTTTCAAAAGTAATTGCATTTACCATTGTTCCGAAGGATCTTAAAAGGATTTTTTTGGTTGATGCCAAAATTTCAGTGTCCGGTGTAATCTCATAGGAACTTCGAAAATTGATTGGCTCGGTTTTATTGTTGTATATAAAGATCGTGTAGGATTTGATGACACAATACCTCAGATATCGGTCAACCTTTAATGGTCCTTTCATTGTCACTCCTTCCAATGTTTCTTCTGCCAAGTTCTTTAGTGTCGTATTGATGATACTTTCGTTTAGATTTGTATTTTTAAAGGACATTTGATTCATGTCATAGAATTCGAGGAAATTTATTTCAGTGACGTTTTCTTTAACATCCACGTCTTGGACTATTTTTCGAGCTCCTAATAATTCTTGGATTTTCATCAACCAATATTTGGCTTCTAATAAATCCATGACGACTGGGATTTTTGTGTTGTTTGTGTTTTCTTCTTTCATTGAATACGTAATAAATATCAACCACAATTTCTGATAGGCGTCGTTTAGGGTAGGTTGAATACTCAAATGGCAAAGTTTCTTCGTTCGATATAGTGTCCAAGTGTAGTCATCAAACGTTTTAATGAGTGGATCCATATCTATTTTTGTGAGTTTTTTGTCGTTGGTTTTATCTGTTGACGCACTGTCCATTGTGTTGCCACGCGGACGAATTTGAACATAATCAGTCGCTATTCGTTCTGAATTGCTTGAAATGGAAGTTCTACCGCTGTGGTCGTCAATTTCCTCTGATTTTGTTCTTTCAACTTTTAAATAGGAATTGAAAATTTCTATATATTCATCAAATGTGACGCCTTGATTTTTATCAGCAGTCTTCTTGTCAATCGTTTTGACAAACGTTTCCGTTAGAAAAGGAAATTGTAGGATATACATGAGGTTATTTGTTAATACTGAACACTTAGACCATGGCAAACGATCCTCATTGTTGATCCTCTCAACCGGCAGTCCCTTGAAAGCGTACCATATCTTTGGTTTGAGAAACGGAATCATGTAATAATGGCTAGAGAGATTTAGAATGAAATCGTTTTCTAATATAATTCGGTAAAAATAATAAAATTAGCTATTCGCTATCGGAAATCAATAATTACGGCGTGTTTGATGGATTTTGCACACAGCCTCTGATAAAATTGTATAAATTAATCAAATATATGACCGTTG
>OX_Smed_1.0.00734
AAAAATTTGATGAAGCTAGAAAAAACGGAAAAGATTACTTCTCTGATTCCCGTTTATTGAGATTAATGTTTTTACTGTGGAAATTTAACAAATACTATCATTTAGAGGAGAATATTTATAGATTTCTGAAAATTTTTACTAACAAAGTAATTGAAAAAGTGTATTTAGTTCTTGGAGACTATCGGAATAAAGATGCAAAAGAAAATTTAATAAATTTCAAAAATGCTTTGAAAATTTGCGCTAAATTCCGTGGAACTTATTTAGATACTCGGGATATGGTAGATGAGATCAATCAAAAGCACGAAGTGGAAAACGCAGATTTAATTCGACACGCTAATAAAGGTGAAATGTGGCGAACTAAGGTTTATGGCCCTAATGCCTTCAAATCTTCATATCGGCTGAAATCCGAAGCCAACCCCAATGATGCGGAGGACGACGTAATTGATGAAATTTGTCTAATAAGTACATGGCCAGCAAGAAATTCTCCTTGCTTTGATAGTCTAAATCGTTTCATTCAAAGATGCAATGACTGTGTGGAATTATTACAATCTTCGGAACATTTTCGATCTTTATCAGATGTAGCGAAAATTGGAGGCGCTTCTACAAGAACTCTTAATTCTATGGTTGTGGAAATCGACAATCGGTTTCAAATGGCTACCAAACACTTTTACCAAAAGGTTACCGATATTCTCGACTTGAAAAATTCGGCCATATTTGCAAGAGCATTTTTCGAGTTTCGCAGTGTTGTTAAAAATTTAGAAAAAGCTCTGGGAATAATTATTGACAATAGTCTTGACCTATGTCCTACAGTGGAATCAAAATTACACTTAATTGAAGTTTTTGAAGGTATTAGTGGTCGGGACATTGTACAAAAAATTCTAGCAGTGAAGCTTCAAAAAATTGTTGAAGAATTTAAAATGGAAATCAAAGAGATTCGATTACTTAGTAGGAAAAAAAAAAAAAAAAAAAA
>OX_Smed_1.0.00736
AGACACAAGTAAACTATCAGATCTTGAAAAGCAGAAAATATTTGGAAAATGGTAAGACCTTTATTTGATACGGTTTACTGGTGCTCAGTTCATGGTCAGGATTTCACAGCGAATCTGACCAACGGTAACAATAAAACCTGTTTTAATAATAGTGTTTACTCAAGTCAAAGAAGGTTGAAAACTATTGATGTGTGTCATTATTTGTGTGTGAAAGAATCATATGATATTCATAAGAAAATAGCATATTGAATGTAAGACAAAGCAGCTTGTATATTTGATGACTTTAATAATTCAATACTTTAATACCATATATAACAGGGGTCGGCAACCTTTTCTGGCATATGAACTACATTCAGTTTTTACGTTTAATAAATGCGCCGCAATCATTTAATTTTATTAATAATTGGGAAATAGCAAAAAACGAAAAGTAGATGGCTATATTTTTATTATATTTTATGTAAAAAGTTCAGAAATATTTTAACGTACCTAACGATAAGATTTGAAACAAACATGAAAATAAAACTAAAACTTTCCTGCTCATGATTACTCACACATTTGGCTAGCGTTAAAAT
>OX_Smed_1.0.00738
ATATTAAATGTATAAAATTGATGATTAATTAACCTAAACCCTAATTACTGCCGATTTCTCGGAACTGATGGAGGTCGGAAAGTGAAAATAATTTTTTTTAACTATAACCGAGTCCATGAAAGTTCGCATACCTAAAATTAATACGGCAAATATTCATAAGTACATGGATACACTTCACATTCACTTGGGCCAAAATATACATTACACCACGGCTTAGTGCTGTTGAAACTACGACAATAGTTCTTGGGATCTGATTTGTAACTGTACCGAGAAAGTTCGGATTGAGTCCAATATTGACACGGATTTCCCATTCTATCAGTAACCTCACTACCTTCGTATTTATCACTGGTAGACCAGTAGCATTTAGCTTTTGTTCTCAATGCCATTGTGAATTTCAAATTGCGGATCTGAATTGGTATTGCGGTATTAAAATCTCCAACGAATTTATAGCATAAAATGCATGTTGTTGGAAGTTTGAAGAACAATTGTTTACAATCCAGCCCCAAATCATAGCACATCTCAATGCATTCATGAAACGATGGCATCTCGTACAAATTTTCTGGGTGGTTGATGTCACAGAAAGTTGCGTCAGACGAAACTGACGTGAACATTTCGAAACCTTTTTAAGCTCAAAGACTCGAAGCGCAAATTTGTAGTTAGCTTGAAATTTTCTCTTGTTATTATTGAGTAAGGTCTTGGAAAATTCTATTTTTCTTTGAAAGTCACTCGCAAATAAAAGTTTACGTTACAGGAAATAATAATNCTAANCTAANTAATTTTTACTTCCATAAAACTAAAATATGCTAGTGTGATAAAATGTATTAACGTTTCAATTTTGACATGAATTATAGTGTTCCTTCGCAAAAATACGATAATATTTCTCAACCATCGACAAATATCAATAGCATAAACCAAGGATATTTTCAACAGCCAATTATGAATTACCAGCAAGGTATTTACTACAACAATTATCCTCCATATCAGTATCCTTACATGGCCCCTAATTACATGCAACAAACTAGTCAAAACTATTATAATCAAGTCATACCTGATTCTCAACAACAACAACAGCAACAGCAAACCCGAAATAAAGTTGAAAAACGTGAAAGTAAACCGTTAACGGTCATTGATCCCACTAAAAATGAAGTGCTTGATTTGAATAAAATTTCTAAATCAAAAAGCAATTTAATTGATGAAAAAAAACCATCGGATCAAACACAAACGCTTATCCCAGATTTAATGATTTGCAAAGAACCAACAGATTTTGATGATGTAAAAATAGAATTACCTGTAGCATCGGTTTCTGTCGTTGAAAGTATTGTATCGGAAATCCTTGAAAAAAACATTTCAAAATCAAATTCTATACTTTCACCCTCCCAGTCAATTAAACAATCACAGTCTATACCTAACAAATTGGATAAACTATCACAAGATAAATTAATTAATCAAATCATTTCCTCATCGGATACTGATTTGCATTTCAAAACGGATCTAGACGAAAGTGAACGTAAAATATATAATCGTGATTCATTGATACAAATTGGAATGTCTTCAAGAAGTCAGAAATTGCCTTTTTCATTAGAAAAATTCGAATGTAAAGAGATAATTAATACTACGCCGACTGATGCATCAAAATTGTTAGAATTCTATGGAAAAAATAAAAGGTTTGGAAAAATCATTAACATCGGCTCACCTAGAATGGGATCACTTAGTCGGATCGTCAATGGTTATTTACCGCCACATTTGAGATTGAAGGAGGAGTGTTCTCTCAACAAAAACCTGGAAAATTGCCGTCGTAATCTAAAGTGTATATTAAATAAAATTGCACCTCAGAATTTCTCATTATGCATCAACGAGATCAAAGCGATTATAAAGTCAATAGACCAACAAAATGTGAAAATTGATGACTGTATCGATTGTTTAATTGAGGAAATCTTCGACAAGGCTGTTAAGGAAGAAGCATACAGTGTTACATATGCTAATTTGTGTTTTAATATTGCCAAACTTGACGATGACAATGAGTCAAAATGGAATTTTAAAGCATCATTATTAAACAGATGCAAACAAATGTTTGAAACACCTTTACAAGATCAATTGAGAATGGTGAAAAATCACTGGGAAAAAAAANGTTGAAGAAGAAGAAGACGAAAAATTGAGAAACCTCTATCGTTCAGATATTGAAGAGCAAATTAAAAAAGCACGAGACAAATATTTTGGAAATATAAGGTTTATTGGCGAATTATATGTTCATGATTTATTAAAGCCTAAAATTATTCATTGCTGTGTTAATACTTTGATTCCAAAGCCAAAGGATGAAGATGCGATGCTATCGCTGTGTAAACTCCTAGAAACATGCGGGAAAAAATTTGACGAAAAGCATTCTGATAAGATGAGTGATTACATTAAAAGTATGACTGAAATGCTTGAAACCCCCGATCTTTTGGAAACGAGAATTCGATTTAAAATTCTTGATATCATTGAAATGAGTGAAAGGAAGTGGCTTTTGCGTGAAGTACAATCTCAAAAGATGGTTCGTCCCAAAACATTGGAAGAAGTGAAAAAGGATGTGAGTGATGATAAATCTATTTCAGCGTCAAAATTCCCAACGATCAAGTCAAATAATCGAACTAGCACAAAACATATTCCAAATCAATCAGAACTTAAGTTTAAACAACAAAGCCGCAATCAATCAATAGATGTCAATTCTCTTTCATTGGGAACAAGTGAAAGCTTAGAATTAAAACCATCATATGGATTTTGGAATTCTAATAAGGAAAAAGATCAATCAGAATGGAAAAATGTCGATAATAAAAAACGAACGAAAAGTAAATATTCTTCAACAAATAAATCCTCGCAAAATCGATTCAGTCCCAACAAAATCACAGATGAGCCTACAAATAAAGCTCACTTGTCTAAATATGCTATCTTATCAACACAAGATGATGTGAAAGAGAATAACATAACCAATTCAGAATCTCCTGTGAGATCAGTTTCACCGTGTGAAAGTAAAAGTGAAGACGATGCTGTGATGATGGACGGAGAAGAACTGTTGGATAATTTATTAGAAACACATACGTTAAATATGACAGCATGGGGCAATCAGTTGAAAGTCAGTGAGTTAATCAATCAGTGGCTTGATAAAATTATGGAGAAAAAGCAAAGAGATCGGCATTTAGTTGGGGATCAATTGGCAAATTTGGTTGCTTGCAACAAATTGCAAAAGGATGCACTCATTGAAGGATTAAATCAATTTATCGATCTAATTGAGGATCTCATTACTGATATTCCAAAAATTTGGACATTTCTCGCAGAAATTCTTGAAAGATTTATTCAAGATGAAAAATCTTATGTCGAATTCTATAAATTTGTTTTCGAAAGCCGGTTACCAAATGAGCACATCAATAAATGCGTGCTTTTGATTTTGGAATATGCCAATGAGCGAGTTGGAAGTTCTGTTATGAAATTTTTAATTGACAATCAATTGGACGATTTTTTGAATTTGATAAAGAAAGACAAGGATTTTACTTCTATGCCTGAAACATTAATTTTGAATACTGACAACACGAACTCGTCGACAACAACTCAATTCACCAATTCGTTCAAAAATGAACTGATTTCAAGTTTGCCGAATGATAACGAAAACATTTTTGAACTTTTAGAATCAAAATTCACTATTGAACAAATGCAGACTGACGAGTTCGTTAATTCCTTAGCATATTGCCTATTCTCTTTTATTTGCGATTTGAAATCAGAGAGTGATGTCATTGATTTCCTAATAGAAAAACAGTGCCTGTTCAGGCGAATTATCGATAGTAAATCAGCTTTTGAAACTCAGTTTTTATTAGCACTTGTTAATTTTGCAAATCGCCTAGAAACAAGAGATTTATTAACAACACTCGTGCAAAATTTGACTGGTAAAATAATATCGACAGATGCCTGTCAGCATTTTATTAATAATTCTGAGTTGAAAGATCTAGACCTTGAAAACGACAATGAAAACTACCAACTAACAGTTAACGCCATCAGATCCATATTGGAAAACGAGCAGCGGTAGCGAGTATACTCACGGACGATTGTTAATTTATGAAATCTTCCACTTATATGTTTTGTGATTATATTCGCAAAATTATTAATAATAATAATAATAATTAACTAAATATATTTGGTGGAAGTGACTACGCTGTTTATCTTGTTTCAATGATTTTTAATCATTTTTTGTGTTCTATTATGAGAACTCTTTTTTCGAAAATGATGAACTGTGTCATTTGCCA
>OX_Smed_1.0.00755
CAAATAAATGATTTGAAATCTCAATGTAAACATTTGGAAAACTGTGAAGCAGTAGAAGAACTTTTGAATAATTTGGAATCATTAGAAGAGCAATGCAATATTAGAAAAGCTAAAATTGAAGAGAAAATGAACGAAACTGAATCTGACATTAAAAAACAAGCAGCTTTAGAAAACAATCTCAAAATACTCGCCGATTTAATGAATGAAACTGAAACTGAAATGAAAATTTCTGTATCAAAACAGACAGGAGCATCTGCTGTTGAAGAAAATTTAGAAAAGTTAAAAGGTCTTAAATCAAAATTAGAAAGTGAAAAGAACATACTTGAAAATATTGAAGAACAAAAAGATGACTTCAATGTTCCTAAACATTGTTTAATGGCTTGTGAAAGTTCGAAAAAAAAGTATTTAGATCTCAAAGATGAAATACACCAGTTAGAAGAAAACTTAAACTTGATGAAAAACAATTGGTCTGAATTCGATTCTGCTAAATCCAAAATTGAAGAATCTTTGGAAACAATAGGTAATGACATAGAAAATATGCACGTAACTCATAATGGGATTCATGGCGGAGATTGTGATGATAAAGTTTCTCTATTAAATGAGAAAAAAAATGAATTGGACGATTTAATTAGACAAGAAGAAGAAACCAATGATTTATTTAGTAAGGCAAAGAAATTGGGATCAAATGCTCCTATGATAGAAATTCAGAATTTAAAGGAGCGAATTCTAAAACAAAAAGAGAATTTAAAAAAAGAAATAAAGCAAAATGAAAAAGATCTTGAAAAC
>OX_Smed_1.0.00772
ATCTCGAAATCGATCGAACTGAACGATTAAAATAATTTAATCCAGTTTTCACTAAAAATTTTGAAATCGATTATCATTTTGAAGAGCGTCAAATGTTTAAAATTGAAATATATGACATTGATAGCTCATCAAATAGACTAGTTGATCATGAATTTCTTGGAGATTTCAAATTCTCACTCGGAGAATTGGTAAGCAGAAGGAAAGTTGAATCGAAATTAAGCAATCGATTCGTCGACAATAACACTCGAAAGCCTCAACTTATCGTATTGACGTGCAACGAATTATCCTCCAGTAAAGAATTGATTTTCCTTCAATTCATTGGCACGAAATTAGACAAGAAAGATCTCTTTGGTAAATCTGATCCGATTTTGCAAATTTATAGATCCAGTGATCCGATAACCTTTTTACCGACCGAAACAAAGTTTAACGGTACCAGAAATTTTTTATTGGTTTATCAAACGAAACCAATTATGAATACCTTGAATCCTTCATGGCCAGAATTCTCAGTAAAACTGAGTCGACTCTGTCTTGGTGAGAAGGATAGATTGATAAAGCTAGTATGTACAGATTGGAATTCCAGCGGCAAGTTGGATTTTATTGGGCATTGTTTCACCTCTGTTAATCATCTGTTGGAAAATCAACGGAAAAATGAAGCGTTTGTTTTAATCAATGAAAAAAAATAAAAAAGAGATCCTACAATAATTCTGGAACCTTGACACTAAATAAAGCTTCTGTTCAATATGAATATTCTTTTTTTGATTATATTTCTGGAGGGACCGAACTAAATTTTACAGTAGCCATAGATTTTACTGCTTCTAACGAAAATAACCCGATATCTCTTCATTTTATTCCCCAAAATGATTTTGCCGGCCCTCAAAATCAGTATGAAATAGCAATCTTATCGGTTGGTTCAATAATTCAGGATTATGACTCAGATAAAATGTTTCCGGCACTCGGATTCGGAGCACGAATTCCTCCTAATAAAGAAATATCCCATTGTTTTCCAATAAATTTTTCTCCTCAAAATCCATTTTGTGCTGGAATCACTGGATTGTTAAATACTTATCGGTCAGCTATTCGCGCTGTCATTTTATATGGTCCTACTAATTTCTCGCCATCTATTCGTCATGTGCAGCAATTTGCACTGCAATATCGAGATGGATCGAAATATTTTGTATTGCTAATTATAACTGATGGAATAATTTCGGATTTCGAAGCAACAATAGATGCAATTATAGACTGTTCTTTTCTTCCGATGTCTATAATAATAATTGGCGTAGGAAATGAAGATTATTCCGCAATGGACTCCTTGGACTGCGATAAAGGCCTGCTTAGGAATGGTAATAAAATTGCCCAACGAGATATTGTTCAATTTGTTGCACTGAGAGATTTCATGGACATCAGAACTCAAGCTATCAATCAGAAGGCTTTAAACAAGGCCGTGCTTTTCGAATTACCGGGCCAAGTTGTATCTTGGATGAAAAGCAATTCGATTATTCCATTAAAACAAAAAAACAGAAATATTTCTCCACAGTTCACCGGAGATGCACCTCCACCTCCTTATCCAATGTCTGATCCTTTTGCGTTAAACCTTTCTCATTCTATGCAAAATTAAATAGTTTCCTTAACGTTCTATTTCCTCTTTTTATGTTTCCCATTAATATTTGTTTATAATATTTAATACAATTGATTGTTCAGAATTGAAAATTAAAAATAAACAAATTTAGCATTCCGCACATGAAGGAAAATCGATAAGTATTTGTTGCATTTGTTTTTTAGAAATTTTATAATTTATTAATTTTTTATATTATATTGTTTATTGATTTTC
>OX_Smed_1.0.00785
TATTGTTTCGATTTAATATATTCAAGAGTAATTTAATATGGTTGAAACATTGCCGAGCCTTTAATAAGGAGTTAAAATGTATATCCTAAAGAAGACTTCTATATATTGCTTTATTTACAAAGACTTCCATATTTATCCGCATGGAATAAAACAGATTCAGCGCCTTGATGCAGATATTTTTCTTAGAGCGTGGTGCTTAAGACATTAAAGAGTGATCTTAATACACTTTTAAAACCTATAACTTTACTCACGTGAAGCATTTGAGTTCCTGATTTTATCATAATTGTCTTCATCAACATTTTCAAGATTTTCAAAGCCTTCTACTTCTTCTTCAATCAAAGTTGGCGTTTCACGATCCGGCATTATTATTCTAATTTCATCGAAAAACGAGTCAATCTCTTGATAATCCGGTGCAACTCTCATTGGTTCAGATGTGCACGAAGGAGAACAGGAAAGATTATCATTTTCGTCTTCAGTAGAATTGACAGAACTATCAACAATTCCGCAAAATTTCATTGGCGATTCATTGAGTTTAATTGGATTTACAATTGTGGATTTAACTGATGGCTCTTTCAAAACCGTACGCTCTAATTTGACATCCTCGTCTGGACTTTCAACAACAAACTCAGACACAACTTGACGAATGTTGGTAAACACCCGGGAAACCGGTGAAAAGAACTGCATAATTAAAATTTTCAAAACTCTATTTCGATAATGGTTTTATTGTCGAAAAATAGCTTCAATAGTCTGTGAAACACATTACTCTGATTCATATAATATTGAGACGAGTGATATGATGCTCGGAAAATCCAGCAGCAAGACTGGATCAAGTTAGCATAACATTTTAACCGCTTAATTTCTATC
>OX_Smed_1.0.00790
AAAAAATAGAATTTAATTATAAAATGTCAAATTTCGTACAAAATTGATCAGTGAAAAACATTTAGAAAAGAATAATTATAACCAAAAATAAATAGACTGTCTAGGTGATAAATCTAGCCTGTTGGACTGTAAGACCTGTAGGTGGCCGGATTCATTAAGGACGTAGAGCTCGCGTCCAGAATGCGTATATTGGATAGCTTTGATAGGATCTGATTGGTAAAGTTGCGGGATTTTTACTTTCCAAACGACTTGCAGATTCCAGCTACTCATTACTGTTAAGCGCCCTTCGTCGGTAATAGTAGCAATGGCATTGACATTGCATCCTTCAGTAAGTTTTGTATAACTGAGCGATACGACAGTTCCAGATAACATTATAGAATCGACATGTTTTCCGTTAATGGTGAAGAGGCTGACATTGGATATATATTGAGAGTTTACGGTTTTCTGTTTCATCAATCGTGAAATCACCATATCTCCAAGAGTCTCACTGAAAGACATAGCGGATACCTTAGTCATAGATTCTGATTGTATTTGAGAAATTTCATTGTGTAGTAATTCGGCTATATTGCCACTTGACGAAAAGTTAAATTTTTTCGACGATTGAATATACTTCACTGACTGCCAGTCAATGTAATGGAGGAGTTCCAATGTTTGGGAATCCCAAATGGCGACATTTGTTTGAATATCACAAGAGGCAAGGACAGCGAATGAGTCGCACAGCTGAAGAAAGATAATTTCAGTTTTGTGTCCCAATAAGGTTTTTCTATGGTGATTCAGATTATCCACAAACGATCGAGTTTGTGAATATTTGAACATGTCTCCTTGATAAACCGTAATAAGACCAGATTCCATTCCAAAAAACACTCGACCTGATCTTTGAGAAACAGCAATGCTTTTAACGACTCCTTGGCCGGATCCTACTGATACCAGGAAACTTCCCAAATTTTCTAATTGAACTTCATTGTTAGAAGGGTTTCCATAAGTCATGGAATCTACTTGAACTCGTCGTTTATTCGTGGCTAAAGAAAATTTAATAAAAACTTGGCTACCCTCTTCAGTTGGTGGTAACATAAGGACACTGGATAATTCTTGGATTACAAGCATTTGCAAGGGTCTTTTACTTNNNNGTGGGCAACAGAAATAAATTTCCGATGATGTTTTCTTTCTTTTTATGGATTTCATTGATAAACGTTTGGGAATTATTCGGACTTCCGACCCAGTCCCCCCATTCTATACCGATAACACTGTTTAATACAGTTAAACATTTTCTATCCTTCGAAAGAGTCTTGATGGATTCACAATTACTCTCAATCGAATCCTTCATTTGATCCGTATCCTGGTATCCCTTGTCTGAGGAGAAGGAATGTTGAATATTTCGTGGAGCCGTATTTTTGATATTTCTCCAATTTATNNNNNNNNNNNNNNNNNNNNNNNGCTGCTTTGGGATTTGCCCGTAATTTTCAATCATTTGCTCAACGGCAGATCTGCGGATTTCTTCGGTTATTTCGTCAGGACAAATGGCTTTGTAGTATGTATAGGGATGGAAAAGGTTAATCGCTTCCAATGCGGCTTTCCCAGTTTGTTTAAAGCCGAATACCAAGTCGACCCAATAATTTAATTGGTTGGAAACGTATGGACTTTCTAATGATGCTCGATGAATCAAGCAGAAAAGTCTTGCGTCTCCAGAGGACCATCTAGTTAAAATAGTAAAACTAACTAATATAAATTCGAAATACTCTGGCAAAATCACATCATCCACCTTCGTTCCGTTGAGTCTTTCTCCGAAATTGAAATCCTGGCTATTGACAAATAATTCCGGCAGGTAAAAGAATTCTGGAATGATTTCTTTCATGCAGGATAAAGAAGAAGTCGACAAATGCCAAGAAGATGCCATCGTGTGAAACATTCTATCTGGTCTGTCGAATTCCCCGTCTTGAAATTGGATGAATTTTTGAGTAAATGGAGGAATTCGAATCATGTAGTACAATACTGTGGCACTGTTGGAATAAAGGGAAGAATAATGATAAGGCGGCACTGCCCATACTGACATTTCATCTATATTATTGCTTGTCTGCATCATCCGTAATTGTCTTTGGTACTCGTCCGCCTTCTCTGTAAAGCAGTTGATAACCTTTTCTCGCAAAGGTCCGTTTTGAATGCTTATTGGTTTGCTGAGATCTCTATATGTTGATTCCTTTGTGAGATCAAGAGTTGAACTTGTATATTCTGTCAAAATAAAAGGGAAAACCGGATATTGCATGATATCATTGTAGCTTCGTCCAGCAGCCGTGTTAAGAAATGTGAGATAATCAAAATTGCTCATTTTCCCTTCGGCCCATTCGCGCTGTATGTCAATAAGACGAGGCTTTCGATTAGCATTTGGGGGGAGAATATTTTCTATGAAACTAAGGATTCGATCTCTTTCCAGGGTCGAATTCATTGCAATGAGACAATTTCTGCCATCTTTCATAATCATTTCCAATGCGTAATCTCGCAATTTGAAGCGCCTCCTCAGCACCCATTCTATATCATTTAAGTGCCAATTTATGAAACCGAAATCCTTCAAATAGTTGGGTAACTCATCGTATTCGCTGTACAGATTATTAACTCGGTCTTCTAAAAATCCTATTCTCCACTTTCCGACGAAAAATTCTCCCTTAAAGTGGCCAGATTCACAGACCAAGATACATGGGCAAGAGATCTGGATATCTTCAATGCATTTTAACAGTTGACAGTCGATTGGGTTCTCATATACAATTTTGTCGACTTGATATGTAGATTCAAACAGAAATGTCAGACTTTCCCCGCTTGAGCTTTTGTCTTGAACATTTCTTGCTGGTGATGTTGGATTGAAGTATTTATCGTTAATTTTGTGAGTAGTCTTTATCATTCTTCGTCTGATTCTGGAAGGACCTTCAATCGGATCAAGTCTATAGATTTGTGACTTCTTATTTGAATCATCCCAGATTTCTTTCTCTTGGGTAAATGTGGCAATTAAGATTTTCCAAGATAATCTTCTATAGAATTCTGATGCTCTTTGAGCTTTGATATTGGATATAAACTCGTGCTGTAAATTCTTTCTCGCATAAGTCCGATAATTATTGTAAGAATTTTTCATCTGGATCGACACCTCATTAAATCTCCTATCTGTGTTTTGATTCCAATTGTCCAATTTACTTTTGAATTTTTTTTTATAGGCGTTTAGTTTAAATTCATTTTCCTTAACCCAAAGATTTCTGTTGTCCTCATTTAGATCTTCAACAGAGAAATCTGGACTGATAGCAAACAACAACTGAGAAAGACTTTTAATAAACTCTTCGGTCTGGTTTCCGGATCGTTTAACATGCTCGAGAATCTGCTTGACATTGAGAATCAGACACAACGAGCCCGAAGAGTTTCCTAAAAGACAATATCGAACTACTCTGTCAAAATTGTGAAACCGAAAAACACATTTCACGGCTTCCAATCTTAAATGGAGGCTTAATTTTGACTGAGTGAGACAAATCAACAAATCTCCAAGATGGCTTTTGATTGCCTCCTTGCATCCCAGGAAGACAGAAAACTCATCGGGCGTTTGATTGCAAGCCAAACAGTTGCTAATCAAAATCATTGAATAGAATAATATGCTTAAACCAACTATTTCACAAGTATCAACATAATATGACGTAAAACATTTTTCTGTGTTGATTACTATCCCAATTGTGGATTTAATTGTTTCTGAAAGCTGTTCATTCAAATTCTTCTGAAATCCATATTGATTCGTAAGCAGCCTGTATTTGAATACAAATTTCTGAATACAACTGCTGGTGATCGGGATATTGAATGCCGGGTCGTTTGAATTAATAATACAAATGCTTTCGATTATTGTCATTAATATTTTCTCCAGTGCGTAATGGGCCAGAGTTCCGGTGCCATGATTAATGGTTCCTGTTTTTGTTAATTGCTTTGATAATTTCAATGCTGACACGTGCAGAATTTCACACATCTCCAGCAGTCGACTGAATTCTTGGATTTTGTTTGATACAATTATGCTTGCAGATGTTATGGCGCATAGATCCAAGAAGGCTGTGAATCTTGGGTCTTGTTTTGTAAAGGAAGCTTTGTAAAATATGATGGGACAGTTGCACATAAATTCTAGGAATCCAGATTTTAGGCAAGATTGAAGTAATGTTGAATGGTTCTATTATAGAATAATCAGTTGCACTTTTAGATAACCAATATACCACAAAGAGCCATCCGCAAATTTTGAAAGCCCAAAGCATTGAATCGTTGTCTATGTTACTCAGTATAGACAGCAGTAAAATGGCGCTTTTTTGATATTGTAAACCGAAATGATTACTAGAATTCATTGTTTCGTCAAGAGATTTCGCGAAACTCTGAATATTATCTGATTGATTTGATACTATTCCTTGGAGTTTACAAATTGATTTCAGTTCCAAATTCATACTATTGTGTTCTGCTGATTTGCTACTATTGGAGCTCGAGTTGAAAATCGAAAAATTTTCCCAGTCAATGTCCATGATTATGCTGAATAAATTTTGTCCGAACATAATAGAGATTGCCTCAGCCAGTATTTCTTTCGTTGTTGAGTTTTGATGAATGACATGTGAGACTAAATTTATGGACAACCATTGATTTTGGTTTTGCTGAAGTTGAGACTTCTTACGGTAAAGATAAACACGAAATAATGATAAACTCTAATCAAAAGATATTACAAACAAATATTATGATATCAAAACCTTCTGTCGAACCAAGGCACTTGTGTGAGATAATAAATGAAGAATGAATTCGAAAAAGAAGTCATAATTCGAACATCGCTCCAGAATGCTGTCACTGACTTTGACTTCAATCACATTTTCCAATATTGAAATCAGACCGGCGATCACATGGACCCTTGATGATTCAGACTGACCACTGATTACGGGTTGATCGGTTAAATTATCAGATGCAATAAATGAAGTTTCGAAAGACGAGTTCATCTCGTTTTTATCATTTTCATCAATTAATGTTGGACAGCTGCTTGGTTCGGAACTGGAGGATTCCATCGAAGATTCCTGATAAAAAAAATATATTCTATTTTTCACAACAATAATATGTTACAATGTCCAAGAATTCATTGTTTTCATTGGAATCTTGCCGGTTGTCCGTGAGAGTTGCCACATAAAACTGTTGCAAGGTCTTCTTTTCTACTTCACTCACTTTAGAGCCCATTAGGGATATAGACAATTGTTCGGTAATATCACGCTCAGGATTCAATTTCAAATGGTTTCCTCGTTGAATATTAATTTTGCAAACGCGGGCTTTCTCCGGGAATGTTCCATCTATTTCATTGTGATCATCAGTTGATTTTTCTACCTCCATTTTGGTAACTGCTTTTAAATGTCTGTAGTATTGGCCGCTGTCGATATCATTGTCTTTCATGGATATTGGATGCAATTGCAGTATTGTGTTGCAGAGTTTCGTGACAATACTTATATCGACAGGGGTTGGAATGAGATTGTTGATGATTTGTATTAGTATCTTACAGATTCCCACGGGTAAAGGGTGTTCAAGAGCTTCAAATGGTTCCTGTTAAATATTATGTCACCAACACCAATGATAAAAGGTTTCCTATTTACCTGACATGACATCAGTAAAGGAGACAGCAATCCTACTGTTCCAAGGGATCCACAATTAATAATAGAGTAAATATTGTCTTCATTAAGAAGGCTGTTGATTTGTTCCAAAAGATATTTATCTAAATTCAGAGCCTGACATTCTGTCATTGATATCTCCCCTTTGCTAGCATTCAGTTTGCTGGTCGCTAAAATTTTCCAGTGCATCAATAATTCATGGAGAATTTGAGGATCTCTACAAAGTCTTGAATTGCATGGAAGTGATAATTTTGATTTCGTTGGATCTTCGTAAATCATATGCTGTACTAAATCCGAAATAATGTCAAAGCCGAGGGTCATTTTAAACGATTTGAATAACTGCAACAAAACAGAATAGCCTTTTTCTTCGATGTTCTGATGGGCAAGAAACACAGATTTCCTTATTAGAAGAAGGATTAATTTTAACAGATACCGGGTGGAGACTTCATCGCCGGACTCTACAACCTTTGCCAACCAGAATATCATAATCGAGATACCTCCTAAATTCTCAATCGCAGAATCGACGGAAGCTTTTATAATGAAATATTTACTGAAACAATTACTAGAAAATGCAACGGGAACTTCAGTTTCGGATTTGGGAGAAACTCTTGACGAAAATTGATAGTAATTCGGAGACAGGGTCGGCATTTCACTGTCAGCTGAGCACATTTCATTAACGTCGAATCTTGGGATATCTCCACACGTAAAGGTAGCAACAAGGTTGTTCTATTTAAACAAATAAATTGACTAAAAACCAATTACAAGCCAATACTGTGATTAATTCATTCATCTTTTCCAGCCAATTGTTCTGTAAAATATTTTGACATCTTTCCAGCATAGACGCTACAAATTCTGAACCAACTTGTCTATCTGCCAGGATTCGCATAATAACTAATCCAAGAGTATTTGCGGAGTCACGTTGAGCCGCGTTCAACATCATTGAGCCCCCATCCCAATTAGGAGACAAAAACATAAGGGACAGATTTTCATTAGCTGTTTGAATTTTGGCACCTAAAAATGTTTTTCATTTTTTATCGATAACTATCTTCTAGAAAACCTTCGAAGATAAATAAGCTCCCCAAATTATATTTAAGATGACTTGAGCCTCCAGGAGGACATCCTAATTGCCCGATATTGAAAAAAGATTCAAGACTTTGTGAACCTTGATAAACATAGTGACTATTCCGAATCAATTTGCTCTCATAGGAAAAGTCTCCATTAATAACACAGAATACCTCTCCAACTTCAGGACTTTTCCAATTGACACTAACTGTGACAAAATTCCAAGCGTTTAGAGGCAAAACGTTATTCAACATAGATTCTCCAACCAAAACAAACGAAGAATTTCTTGAGTTTGTATCGAGAAGTGAGCTAGAATCATTTGAATCCCATCTACTGACTGTTTGAGATTGGAATATGTTGAATATTTGAGATCTGGATTCTCGCATTTGTGGCAGAGGAGTTGCAGGTTTGTTGGGATCCAAGTTGACAGTTTGATAAATCCGTTGATAGAAGCGAATCATAATCGTTCCAGTGGAGGGTTTGCACCATATCTGAAAACATTGAGATTTGAAGCTGGAATTTTTATCTTTCGAATAAATGGAGGTTACGTGAATAAAATCTTGGATCGATTGCAACAAAAGAAGTTTGGAAAGAGAATTTGCATTGGCAGAGAGCTTATTAGACTTTTTTTTATTTTTTTTCATCTCTCCGGATTTTTTCCTTCTTTTATACTCAACCGTGCTATCCATTTGAATCCACATTGACACACTAAATCCAGAATTCTCACAAGAATTGTCAAAATCCAAACCCTTCCAATTTGGTCTGTTTAATTTGGTTTCAAAAAGATAATTCGACACGTCACCGATTTCCTCATCAAAAGAATAAAATTCAAAGTTCGAGTTCCTCCATCCCCTAACAGATTTAGGAATGTTTTGATGGACAGGAACCATCAACGACAAGTCCGGTTGAAGAGAATTTATAAGTTCTGCTTTTTCGATTAGCATTTTTATTATTTGCACCTTTA
>OX_Smed_1.0.00800
ATCAATCTAAAGAATAATTCAAAAATCTACTTTATAATTGCAAACTTATTTATTTTGATGATAGATTTTAAGCAATTGAATGATTCAGAAATTATTGCTATTAGCGAAGAAGAAGGTTTAATAAAGGAGCTACAACCTGCTTTTAATTCTATTAGAAATTGGATAGAAAGTATTACAGATCAAAAATTTATATATCCCAATGATTTTCGCAAATCGCTTGCCGATGGTATTGTGTTATGCAACCTTGTCAATTGCCTAAAACCTGGAGCCATAAAAAGGATTAATAAAATCTCAACAACTATTTCTGGTTATGATAATCTCGGAAAATTTTTACGTTGTTGTGAAGATGATTTTGGCCTTAGTTCTTTGATTTTATTTAAATTATCAGACTTAGAAGATTTATCAGAAAAGCTACCGAGCTATCAACTCGATTCTGAGAAACGTTTGGAAAGAGTGTTGATGTGCTTATTTCACTTAGCGAAATCTGTAGAAAATCATTTAACAACTGTAAAAATAGATTCGGCTCCCTTTAATATTCTCTTAAAAAGTAACGATTTTCGGGAAATGAAAAAGAAAAAAGTTGTCACCAAGTCTGAAGATTCGATTTTAGAATCTCCAGTTCCAGAGTTAATTCAAAAACAAATTCCCAGTTATTTAGCTCATAAGGCTGAAGAAACATTGAAACAGACAAAAATAAATAATGATATTCTACACAAGTCTATGGAAAATGACGATTGGCAAGAGAGTCTTGAAAATTGGAGAGAAAAACGTCGACAAGTTCTTTCGCAATCAATGGTTGAAACTTCTACTGATGATTATACTAATGAGGACAGTAAAGATTTAGTAAAGTTAAGAGAAAAGGCTCGTAAAATGAAACAACTCCGTGACCAGATCAAAGATCAAAATTCTATCTCTTCAAACGATCAAATGGATTCTAAGTCGAATGTTGCGGTTCCTGATATTGACGATGAGATGAAAGCAATGATTGAACGAGTTAAAATGAAAAAGCTTGCCGAAGAACAGAAAAGACAATTTTCAGTTTCATCTCCACTCAAGACATCATTCACATCAGACAGTGACCCAAGTACATCAACACACCTTGAAAAGTTAGAGGACGAATCCATAAGTGTATCAGAAAACAATGAATTAGACCGTTCTTTGTCCTGTGTTGACAACCAATTGCCAGTGGAAGTTAGTAGAAACAATCCATTTGCCGATGATAAAATCCAAACTCTGAATAAACCTCTAGAAAATAATAATGTGCGCCTGATACAAATCAAACTAAGTCAGGTTTCAAAACAAAACAGTGATCAGTTGTGGGGTATGGAATTAATAAGTAAAGGCGGCTCCATTTTGGTTTCCAAAGTTAAAATAGGAAGCAGCTCTGATGTCTGTGATGTACAAAAAGGGGATGAAATAGTTTCTATCAATTCAATAAATGTGGAAAATCAGTCAATTGAATACGCAAAATCGGTATTCAGTAAATGTGCGTTCTCTATTTCTCCAACAGAATGCATTACTTTGTCCTTGCGTCGACTAAAGAATGACGAGGAAGATGAAGATTTTCTTTGTAGTGATCTTTCAGAAGCCCTAGAAGACAATCTACATAATGTAGTAGATCGGGCGGAAGTGGAACGCAATTCTCAAACTCATTTAAAGGAATGTAATATTAATTCAATGGCCACTGTTAATATTGAGGAAATAGGTCACATAAATATGAACCTGAAAAGTTTACAAAATTTCCCTAATATCATCAATGAAATTTCCGAAACAGCTAATAATAAATTGGAAAAAGCAACAACCACCTATGAAACTGTGGAAAACCGACGAAATTATGGAGAAGAATCTTTATATTCTGTAAATAACATATCTCATATGAATTCCGAAATCCCCGAGATCACAAATCGGGACACTAATGAGACAGATCGTGAATTTCAACTATCTGTTCAAGCAAAAATCGCCAAATTCGAGTGTCAAAATGTTATGACAAATTCGTTAAATTTAAATTCATCATTGAACATTTCGAAATCAAATCAAAATACCGAATTCGCTGTTAATAATTCAAAGTATGGACATAGAGCTAGTTGTGAAGGATTAGTTTGGAATTCGGATAATGTCGTTGCTAAGGTTCCTGAAACAAATCATTCTAGTATTTCGAATTTGTATCATTATTGGGAAACTGAAGCTCCGAAATCGTCATCGTCTAATCCCAACCTTATCAATAAAAACTCATCGGTCCTCCAAACTTCCACTCATTCTCTGGTCAATGAAAAGGATAGAGATGATAAATGTTTACTAGAAACAGCTGAACTGAATTTAAGCACTTCCAATGTAAATGTTGTTCGCCCGTGGAAAAATGGTCGTTCTTCTTGTAATTCAAGCACTTCCGATGATGTTTCTGCACTAAATGAAACCGTTGAAATGTCTCAATATGGATCATGGAATAAATCTGTAAAGAGAAATCTAGAAAAATCACTTAACGACAATGAAAAAACAAGTTCAAATCTTTGTTTAACTAAAGAATTGTCGTCGGTTACTTCAGATTTAATAACGATAGAGGATAAAGTTTTAGGATCAGAAATTAATCCCAGTACAAGAACTAATGTATCCACTGGCATTCAAGCTAATATTCAAAGTCGACAACAGCCGGTCTATACAACAATAACCACTGCGTTTGAAAGTCAATCTAGAAAATCGTTGTCTAATTCTACATCGAAAGTTTCTGAGGTTGATACCTGCTCTGTTTCCTCTTCAAAGTTCCATGGAAATATCGAATCTCTAATCGGAAATTTAACCCCGGCTTCTGAAATGGGACAGCCAATAAAAAGTCTCCACCTATCATGGTTACCACAAAGTAACAAGAACGATATGAGTAAAGACTTGACATTAATAAGTCCGTCAGTCGTGAGACAAGAAAACCAGCAAAATGAAGTAGACTTCTCCTCAACACGAACTAATGGTTTTACATTGGGTAGCCTTGAAAATAATGAAAAATCTATTGAAGTCGAGGTGTCTATTATTCCGAAATTGTTTCCCATGAAAAATAAAACATTATTCTCTAAACCAGTTGATGAGTAAGTTTATCAGAGTTGCAATTCAAATTAATTTATTAGATTTTTTATAGAAAGTATCGCAATCATAAGATCAGTGATCCCATTCCAGTTACTCGATCACTCGATGATGACGAGACAGCATTGAAATCTAGTTTCATAAAAGTGACTGATCTTGACGATATTATATCACCTGTAAGGTCAAAACCGAATTTTTCCCGTCAACTTGATAATAACTCAGGGTCCCCATCAAAAACGGGTGATATTATATACTCAGATATCACTAAGGAGGATGAAGTTCACAATCAGACTCCTATATATCAGCATAATATAAGTTCCTCAGACCGACTTAGTACTGAGTTATTGGAATCAAATATTGATGTGGAACCAACAATTTCCACTGTTCCCGTCCCAACTTTATTTAAAGGCAGCCATAATTCAGACAATACGATATCAGTTGGTATGACTTTGTCCAAGTCAGAAAATTTTAATCCCATGAAAAACGAGTCAGTTTCTTCGACTAAAAAATCAAAAAACAGTCACTCTAAGCCCAATGAATTGCAATACAAAAGATCATCAAGCTCCAAAGAAATCCGATATTCTCAACGAGAAAACCCTAATGATGCGGGGAAATCCAATATTAATTATCGTGATAACCCTAGTAGCAATACAACAAACTCCAGGAAGCGTTCTCCTTCACAAGTAACATTTTCCGATAAAATACAAGATATAACTCAAACTAAAATTCAAACAAAGACATTCTCTATTGAAAAATCCACAAAAACTACACCGATTTCTTTCAGTAAAGAAAAGAAAAAATCTAAATCTCAGAATAAAAAATCTTCTCAGCCTGAAATCAGTACAAAATGTAACAATTGCTTACAACCTGCAGGCTCTGAAGATTTAATGGTGATTGAAGAATTGAATCTCCATTTCCATTTGAGATGTTTCATTTGTAGTGAATGTAAAGTGCAATTGGGAGACGGAAAAACGGACACCGATGTTCGGATTCGGCGGTCGAAATTGCATTGCGCCATTTGTTATAACAAGAAATCCTCCAAGTCTAAAAATAAGAATTCAACAAATCGCCAACAGCCCCAATCACAGTCAAACAGTATGTCAAATAAAGGTGGGCATGGTGATGGGCACAGTGTTTACATAACACCTGGTGGTAGCAACAATAATTGCACTGCAATAAATAACATTTCTTCTCCATCATCTTTTATCGCTTCTTAATTTTCCCAGATTATAATTCCGCTATTTTGTTCATTGTGTGGTATATGCTTCATTTTTGTTGGCAATGCAACTGCGAT
>OX_Smed_1.0.00810
AGAATAACATTTAGTATTTATTCTATAAATCGAAATTTTCACAGAATTTTTGCAGTGGAAATCTGGTCAAATTTCAATCATACAGAAGCTGATAAATTGAAAAATTTTTCATTTGGAACTGATAAAACAGTGTTAGAAAATACTAACAATGAAATGTGTACAAGATTGTACAAGTTTGATAAAATATTCAAATTTTGCAGTGTAATGGAATCTCTAGTTTATTTGGAATATAAAATGTTTTGTACGTTAATTTAAGGCTTTGGTCATTTGGCAAATATCAAGATCAAGACCAAGATCAAGATCAAGATCATCATCATCATTGTTAGATTGCATTAGCGGAATGTGTGAAAATTACAAAAAAGTACATCATTTTTCAATTTCTACATTTTCGACTTCATGGTAACGCTATTAACATTGTTGACCAAACCGGTATGAGTTGTCGGTTTAGGAGTTCCGTTGCTAATCTGTCTGAGTTCTTTGATTTTCCGTTTCAGAACCATCCGATCGTTTGAATTAGAAACTCCGATTTTCTTGATAGCATCGCTGTCTAATCTGATCAACTTATATCCACTCGTTATGCCATTGGTAATGAGGACGTTTTCTAAATGATTCAGACTGATGGAGTTGAGCCAATTTAATACTCGTTCTTTATCCCATTCTGAGACTGGATATTTAAATATCTCATCAGTTCCAGAATCCCCTTTCTTAAGAGTATATGAATCTTTTTTCGATGAATCATTTGGCAAGTACGATGGAGAATAAACATTTAACGTGGGTTTTTCAAAAATAGCATCGTTTTCAAGAGGTTTCGCTGACATAAGTACAACTTGATCTTTTTTGTTTGAGATATTTTTAGATGATGATTCTTTCGATTTCCCAGCGCCAAACTTTGGCTGTTGTAGCTTTTCCTCTTCAGTTTTGGAAATTTTACCACCTTTCCTTAATCCAGATATATTTGACGGTTTGATTCCCGATGTAATTTCATTTTTTCCAGGCAGAGCGAATCCTCCGACAATTTTTGAAGCAGATGTTTTACTTCCGGATGCGATCTCGTTCTCTCCGTCGGCACCATTTTCATTGAGCTTTTCATTAACATCATTTTCTATTCTTAATTTGTCAGCATTACTTGAGTTAGTTTGTTCCGCTGATTGGGAATCATAGAATGAATCTGTCGATGATAAATGTTTTGTTTTGATATTTGGTTCCGAATTTGACTCACTCATATACATAGATTTTGATGGTGGTTTTCGGTTTGCCATTGCCCCTGCTTTTCGAAGTTCCGCCTTATTTTTAGCCGACTGATTATTAAGTATACTTGTCGTATTTGGCAAGTCACCAAAAACATCATCAGTTTGATCAAGTATATTATTCGATACATTTATATTTTTCACAGCAATTTCTTCATTCTCTTTTTTCTTTGGAGCCCGTGAAGAGATTTGAAAATTTTTACCCGAATCCAATACATCATCTTCCATATCAGATGAAGATAAAGAAGTGTAATTCAATTCTTCGGGTTGCATTAAAGTTTTATTTTGTAAATGTAAACTGTTTAAAGATGCCAAATTGTTAAAACTATCAGTTTTAAATTTTGAGAAAGAGTCACTGACAGCAATATTATCTGATGAGGTAGAAGTGGATAACTTTTGCTGGAGAAACGCGACCTGATCTTCCAGATTCCGAACTTTGTCTTCATATAATACAAAAGCTTTACTTTGTTCTTTTTGTTGCTCTTCTCTTAATTCTGCTGCTCTGATAATCCTTTTTAACTTTTTATATTTTCTTGTGGTTTCGGATAACTTATCTAAAATTTCAGAATTTTCGGATTTCAGTGAATTTATCAGCTGATTCGACTGATTTAATTCAAGTTTACTCTGAGCTAATTCTCCCTCTAAACCGCCAAGGTTTTTGTTAACGATTTGTATTTCTGATTTCAGGATTTCGTTATCATCCAACTTGTCTTTAATTTCAAACAGATTTTTCTGTAATTTCTCTTCATGTTGTCGCGAAATCAGAAGTTTACTTTCTAAATCTTTGATTTGATCTTTCAATAATTTTTCATTGGCAGCAATTTTATTCCAGCTGAAAACCGTTTGAGTGCCTGCAATTGATACCCCAATGTCATTGTGATTGAACAATGAAGCAGAAGTAGCCAAATTGTCTTCACTCTCCAACAAATCTTCATCTTCAGTTTGGCTTTCAGGATTGAGTGAAAATGTGGCATTATCCAACATAGGCAAATAATGAGAATCCTCAGTTGAAGTCTGGGTTGTTTTTTTAGCAATTTCTTCCATTTGAGCTAAAGGAGCAGTTGGTGCGGTTTCTGTCTGATGCGTTGCTCCAGAATTTTGCAGAGATCTTTCTACTAATCTTACAATCTCACTGTTAGTTTTATCAATTTCACGTCCGATTGAGAAATTGACAACACCATGAGTATTTCTTAATACTGAAGCCGCGAATTCCTGAGATACACAAACCAAGCTTTGACCATCAACTTCAACAATTTGATCGTACACTTGAATTCTTCCATCTTCTTCAGCAGCTCCGCCAGGTATTATGGACTTCACAAATATCCCTAATTTCTGTAGCCCAACATTGTGACCAACACCCATGCCAAGAATACTGATTCCAAGGCCTTTGCTGCCTTTATATAAATCAACTGGAAAGATTTTCATTTTTTCTAATCTTTTTTCCATTTCATATTCCGCAGAAGCTGACAACGGATCAATATCTTCATTTCTTCGGTTATACTCATTCTGTGTATATGTGCTATATATACGAACTGTGTCTAAGACAAATCGAACTTTTGCACCGGGTCTTTTAAAAGTTTTAACTGTTTGATTATCAGATTGTGATGAATTCTCATATTCAAAATATATTTCATCATCTACATCGTTTTCAAAGTCTATATCGACAGCTTTATCATAGAAGAAATGGCCATCTTCTAATATATGGCATCCATTTTGAATAGCAACAACGTCTTGAGGCCTTGGACAAATTAATTCATGAGGAATGAAATCTTCTAAGGGGCTCTCTCCGTCCGTTTCGGGTTTTAAATCACTTGCCATTAGATATTC
>OX_Smed_1.0.00819
CCATCGGCTAACTAGATGTCGAGACGATTTTATCGCCGAAACTCGGGCTCAAAGGATCGTCATTAACGATCAGAGCGCCGTATTGATAGCATCGTTCACTGAAACCGAGTTAACCAAGCGGCAAAAAAAAACCGCGATTGGCCCTTCGCAGACCCATCCCAAAAACAAGCAAGAAGCATAATCCGAGCAAAAACCGGCGTCGCCGTGAACGACGCCGAGCAGAAGGAGTCACAATACTGAATAACGCGGCCAAGGTACTTGAAGAAGCTGCAAATATTGGTCACCGAGCAACATCCCGAATTCGTTAAATCGGACGAAAATCCATCGGAATCAACGAAACCAGTAGAACCCACACTTCGAATCTGTGCCGACGAAACGGACGAACTACATATTCGCGTGAATATAACACTCATCTCCACTCCCACATCGGTGGTCGACGAAAATCAGAAGTCATCAACTTCTATAGGATATTGGAGAGATGAATTCGGGGACGATCTCTGCCACAGGGTTTCCAAGTCGGGTCAAACAAATTGATTC
>OX_Smed_1.0.00820
ATTAATTATTTTAATTTTAAATTACAGTCTCCCAAAGGAATTAATTAGAAAAAATCCTCATTAATAATAGTTAATAAAATAATTGAATAATTAAATTTCATCACTAAGATGGTCTTCAAATGTTGACGACGCCTGAATTGAATTTGAAACCCCAATGAAACCCTTTATTGTATTATTTATATCTTCCAAATCTTTTACAATATCTGTGATAGTTGGCCTATATTCTGGTTTCTGTGAAACGCATTTATCAATCAGTTCTCTGTAACCTGTTGGCACTAATGGCGGTAGTTCTTCTACTTTGATTATAGACGGATTCACAAACATTAACACGTCAAACGAGTATAATGATGTAAGATCATTCTCACAATTCTCTTTCATTTGACCAATTTTACAGTAATTTCGAAAGCACGCCATCTGATAAAATATTAAACCAAGACGAAAGACATTTTCCATTGTAAACCCACCCATGATAAAATTTTCAGACTGATTATTTTTGTTTTGACTTTTTATAGACAGATTGCAACAAGCATCACCTAATAAAATTTTTATTTTACTGATTTCTGAAGTCTTCCTAACCATTATTGAATACAATGTTAAATCCGGATGAACCATTCTTGGTTCGTATGTGAAAAGATATTTCAACGCAAAGCTGATTTGAATAGATATATCCAATAGAAATTGAAGCGCTTCGCTCTGAATCTCGTTGTTTGTTGTTTCATGAGAAAGAATCAAAATTTGATTATCTTGTAAATAAGTATATAAATTACAGTCAACACTTTCAAGAACAATCATTATTTTATTTTCTGCTTTCAAAAACAGCGCAGATTCACATCTTATCAAAAAATCACTTGGATGTTTTCTTAATAAATCAATTTCCAGCATTTGAAAGTGGGCATTTGTTTTATTGAATTCTTTAGTGTAAGCTTTGAAAACAACCGATTTATAGTTCTCATTCTTGAATAACTGACTAAATTGGCCAGTGCTCAAACATTCCGTTATTCGAGTTTCCTTATTAATTACCTTTTCGTATATCGAGGGTAAAACAAAAATCCCCGGATCTATAACTGACTCACAATTGATCTTAATGATTTCCAATTCTGAACAGAAGGTTTCCATGTCATTCAAGAGAAGTCTCAAAGAATTAAGAATTTCCATAAAATCTCTCCTTTCAATTTCGAAGCTATTAATAGAGATCGTTTTTTCTACGAGGTTATTTTCAATTGCCTTTTCAAATTTATCAACGAGATAGAGACATTTTTTTTCAACGTTGTTGAACACGAAATTTCTAATGATTTTCGATGTAAGCTCTTTGATAATTTGTGATGATTGAAACTTGAGAAAGGTTTCTGGGTTGTTTTTATATAAAAGCATTTGTTCTTCATTGTACTGTTTTTCTTTGAATATGTGTGAAATAATCAACGGGGTCGCCAATACTCCGGCCAAAGCGACAATGGGAAATAGCATGGTAAGTGTTGAAATAATAAAGACCTTTTCAATTCTATCAATGAATTCATCAGCCGAATTGGAATTCTCTGTCTCGCAGCTCTCATTCCAGAACTGGAAGAAATATTCTTTATTTAATATATTTTCAGAGGCATTGATTTGGTTGCAAATTTCATTCAAATTCTTTTTTATAGAATCATAGAGATAATTATACAGGGTTTCCATTTGTTTGGTATCTTTTTCCCACAAAGTTATTTCCTGAAACAATTGATTTTCGAAGTACTTTTGGAAAATCAACACCAAAAGATGAATATCTTTAATTTCGGGATCTATTTTCGACCGATATGAATTTATTATTCGATTTTCCAGGGAATCACTTTTCAAATATTCGGTTAAATTCTCCGCCATTGCATCGAATTTCGGTCTTATTTCTGATATAATTTTAAGTTTTCTCTCGGCCATATCAGTTAAGGTTTTCTGCAAACTCTCACAAATGATTTGATCATTGTTCCTATCAGTCAGTCGGTGATATTCATAGTCAACTCTATTGTTTAATTTTGTAAGAATTTTCTTCTCAAATTTAGAACAAAGCAAGTCTAATTTTCTAATAGAAAATTGTAAATTTTTCTCATATATATAAACAATTAGCCTCCGGATGCAGTTTCGAATATCAGTAATAACGTCTTGCACAATGCCATTATCCTGCCATTCACGGGCCTTTGTAATAGAATCTTTAAATATTTGATAAAAATTTACGTTTTACCTTTTTAGCAGAAATAAAAAATATTTGTCTTTTTTCATCAATATTCTCGTGCCAAAGTGTTTTTATTTTATTCACTATTTTCTTTTTGAAAGCCTCAAGTTCAAGTTGTGAAGAAATTTCATTTATAATCACATCCATGTGATTAATAATAAAAATTGCTTTTTCAAATTGAAAAATATGCCCACTCGGGCTTTTAAAATTTGAGAACGAATGTTCTGTGTCGCAAAATATCTCTTTGGATTTTTC
>OX_Smed_1.0.00852
CTGAAATATTATTTTATTTGTATTTCATGATTTAAGTTTTTATACACATCGATAACTTACATATCTACCCGCATCAGTAAAACTAAAATCCACGAAACACCAAGTAATTCTATCATTAACTCCGCTAATTATGCCAATTGATCATTTTTGAAAATTTGAAAACTGTCTTTTCAATTGTTTCTCTAAACAGATTTGGTCTTTGGTTCTGTCTACAGTGCAACGCTATTTATGATTGTGGAGTGCCAATATTCACCCTCTTTAAGTGTTACATTTTACTTCTAAATCATGTGTAAGACGCTCTTTCCCGTTTGTGCTGCGATTCTTCTAAATTTACGATGATTCTGTTGGGTTTTTATATAGAAAGTCGGTGCTTAGGTCTGACTCTTTAGTGTCATTCTTTAATCGATTCAATTAACCCAACACAATAAGATTTATTTCCAATTTATATATCACAACTTCATTCACAACTTTCACAAAAATTGATTCAATTTACAATACGCTACAAAATTACTCTGCACGATTTCACAAAATTCAATGCGTAGGGATACGTCTTCCAAAGGGAGATGTCCCTGTCTGGTACGCAACTTGTTTGACTGGTTGATTTATCTTAAAGTTTATTACCTCCTTAACTTCGCTCTCTGAAATATTCTCTTTGACCAACTGGCAATTTCGTTGATCTGCCTTTTCTTTTTACACTCATCTCGCAACTCAAGTCACCCGCAAACTAAATTGGTTTTGGCATTTTTTGACATCTCTCTATCCAAAACCAAATTAGTTATTTCTGTGCTCCCGGGGTTTCCATTTGTTTACAATTATTATTTTGGTGCCGGGTTCCTCTTTTATCCCGGGTTTCCTTCGTCAACCAATTTCGTTTTCCGTAATTAGAAAATTTGTTGACGTTCCGGGTTTCTCACACTATTCGGGTTTTCTGTTGGCTTGGACTTCCCATTAGCTCGGGTTTCCCATTAGCCAATTAATTTTTAATTGGTTTGTATTTTTATTAAATATTTCCTTCTGGGGAACCCTAATCGATTTAATTTTACGATATTTGGATTTGTCTCGTCATTTGGCATCCGTCCATACCCGTTTCCCCCAATAAATATTTATTTTAAAATTTTAATTGATTTTGCCTTTTTAATTATTATTTCGATGTCAATGTTTTTATTGATTTTCCATTTTTTACTTTGATGCATTTCGTTAACCCCAACAATTCTTTCAAATGATTCATTTATCTTAGGAAAATACGTGCATCTGAATATCATGTTAACTTTCCACTTAATACATAAATCTGGAATTAGTTGCAAAATATTTGAGTTATCCAGCAAAGGTTTATTCAGTTCTTTCCCTGAAAATCTCATCATAAATTTTTCGAATCTTTTCAACCACTGTCGATTATTGTTAGGTAGTTCTAACCGTCATAATGTATTGTGACAACCCAATTTTGATCACAACTTTTTAATGTCTAGTTTCCTTTCTTTGTATTTAACAGCAATCGAATTATGATATTGACATTTCAGAAAATTTTCGCCACTTGTTCCACAGCTTCGTTTTTGAAAATTAAACGAGGTACAAAATTTGATTTACAACGAAATGATTCTTTTCGTCTATCTAAAAAATAGGTTTTTGATCAATATTCGTGCTTGATGTATGGGTTACCAGCCACTGCAACTGTATCAAAAATAAATGATCCCATAAATAGTTTTAATTTCAAATTTCAACTATATTTTGGCATTTGGCACATAAACTGTCTCCATAGCACCTATCGATAATAAAACATAAAATTTTGTTAAAAGAAAACGCCATTCAAATTCGTCGTACGATATATTTCGACATTCTAACTGCCATGTTCAAGCAGTTAAATGAATTAGAAATGATCACATTCAATTGACAAATTGCACTCCTTAGGATTTTTAATTAATTTGTCAACAGTCTTTTTTCATCAATAATAAAAATGATTCTG
>OX_Smed_1.0.00878
CCAAGCTATTTCTGTATACTGTGGTCTTAAGCAAGATTGTTTTGCACACTATCATGTTGAAACAGGCATATTATACCGACTATTTTTGTAAATGAATGACAAATATTATTCAAATGCTGTTTGATAAAGGTAAATAATAGAAGCAGTACAATTTTCAAATTGTGGACAATGCTTGGAATATGTTGCTTTTATCCGTATTTTCTGCATAAGTTTTGATCAATTCCCTTTGGCTTCATATTTGAAACTTTTTTGACAAGTGACAGAATATTTCTCAACAGTTATTTTTTTAATTAACTAGATGCTTTTGTTTTTTTCAAAAATCGTTACCAATCATATATTATGTACGCACTGAGGAGAGGCGTGTATGTTTCGAGTGACTGGTTTGCATATGAGGGAAGGGGTTCTCTAGCATTGCATATGCACGCAAAAAACAGAAGAATCAATACGATTTTGTAATAGTACTAACTCTGATATGATTATATGTAATGGGAGGGCTCTCTATATTATATTTTGCTGTAGGGTCGGTGTATTATCACAGCTCTTAATTGGCAAGTGCACCTGACACTACGGCAGATACTTATTAATATTAACAAAAGCACAAGCTGCGAGCAAGGTCGTCATTTGTATATACGCATATGGCGAGGGGTCTAAAAATATACGAGATGTGCAACAGGAAAAAAAAGGTGTCAAAATTGGCCTTGCGAAACGAACTTGCCTAAGATATAAAAAAACTTTCATATTCTATTTAATGAATACAACAAAAAAGAAACCAGCACGAGCATTGTGGAAAAGTGCAAATTGTAAAATATTACAAAGCGGATTTAAAATTCCCTTCAAATAGTTGCTCCCGGAACCTCATTTATCAAACAAGTGCAATCCTTCTATCAACATTCAGCTCACATGTAATCAGAATTCCTGTT
>OX_Smed_1.0.00880
AACTGGAATCGCTTTCAGATGAGAAAGATCAATCGATTGAAAAATTAAATCGAAAAGAAACAGAATTTGAGATGGCAGCGAAGGAATTAAAGGAATTAAGAACGAGATGTGAGATTTTGGAAAAAGTAAACAAAACCGAGAAAACACGATTGGGGAGCTCAATGTCAACGTGGAACAGTTGAAATCGGATTTGGTAATATTGAAGAATCTTAAGCGTACAAGGAATGATAGCAATGAAATTGAGGACAAAAAACGGCAGAGATTAGATGAAACTAATTCTGAGAGTGAAGATGATGAGGAAATGAATGAAACTGGAACTGCAGATGAAGAAGAAAATGAAGAAATAGAAGGAAATGATAATGAAGGTAAAGGATATGAAGAGGAGGATAATGAAGGTAAAGGATATGAAGGTAAAGGATATGAAGAGAAAGATAATGAAGAGGAGGATAATGAAGAGAAAGATAATAAAGAAAAGGGAAATGAAGGTAAAGGATATGAAGAGGAGGATAATGAAGGTAAAGGATATGAAGAGGAGGATAATGAAGAAAAAGATAATAAAGAAAAGGAAAATGATGGTAAAGGATATGAAGGTAAAGGATATGAAGAGAAAGATAATGAAGAAGAGGATAATGAAGAAAAGGAAAATGAAGGTAAAGGATATGAAGAGGAGGATAATGAAGAAAAAGATAATAAAGAAAAGGAAAATGAAAGTAAAGGATATGAAGAGGAGGATAATGAAGAAAAAGAAAATGAAGAAGAAAATGAGGGAATAGAAAAAGAAGTGAAATTGGAAGATAAAAAAGATGGCGAAAAAGAAGTAGAAATGGAAAAAGATGTCGATTATGAAAAATTCTCAAAATCAAGTTCTTATGAAATTGTAGAAAAGTTCGACATGGATTATAATATGGAAGAAGCTCAAACGTTTTTCGATGTTCCTCTTGATGATGTGGACAATGAAGTGGAGTATGAAAATGGGGAAGGAGAAAAGGATAACAATATGGAGGATGTGGTTGATGATTTGGAATCGAGTGGAGAGGATGAGAGCAATGCAAGTGTGGTTGTTATTGAGAGTGATTCCGATAGAAAGGAAGGAGAAGGAGAAGAACAAGGAGAAGAGGAAGGAGAGGAGGAAGATTATGAAGCGATTGTGCTGAATGTAGAAAGCAGTTTGGAAAATGTAGATGAAATGATTGAGCGACAGGGGGAAACCGGAGTGAATTGTGTGAATTGTGGTGCCAGAAATTGCCAGCAATCTCACGGAAATGAGTCCAATATTACAGATTTGCTATGGAATGATAAGCTGATCAATTTGGTGGTTGCCAGCAATCCCCCAATGCCAGAAGCCGCCTCTAGCAACAGCAATTACAACAACAGCCAATCCGATGATATCAGACCGATAATGACCAGAAGCAGGCTCAGGAGACAATTGAGAAGACCAAATCAACCGACAGATCAATAAATCGTGCATTATTGATTCGATTGTGTTTTGCGTGTTTTAATGTTCATTTTGATTAATAAATTTTTTATTGGCCTCCAATTAAGGGCAAATATTATTGAAAAAAAAAAAAAAAAAAAAAAAAGGCGGCC
>OX_Smed_1.0.00882
AAAATTTATAAATAAGATTAGAAAACAGAAATTAAATGATCAAGTAAAATTTGATGAAATATTAAAAAATCGATACAAAATGGATTTTAATCTTTTTCAGTAATTTAAAATAAGCTAATATAGATTTTCAAACCAATGTAACATATAAAACAGTTGATCTTTAAATTTCTTAGCAATCGAAATATTTTCTGCAAATTATATATTAACGAATAATTCAATGAATCTACAGTTTATCTAATAAATAGAGAAATAATTTATTATAGAGATTGAGACGCTACCGGTATTGAACATAATATTAACATTTGGAATCAAATTTGTGTAGTGACATTATAGATCGCATCGGTATTGAGCCAATTCTATTGACAATTAGATTTGGAATATAACTCGAAATATCGATGAAACTCTGATTGGAATAAGAAATTGAAATAAGTTGAAATGAAATATGAATTGGTATTGAATTGTCAGTTGAAATGAAATATGAATTGGTATTGATTTGTCAGTTGAAATGAAATATGAATTGGTATTGATTTGTCAGTTGAAATGAAATATGAATTGGTATTGAATTGTCAGTTGAAATTAAATATGAATTGGTATTGATTGTCAGTTGAAATGAAATATGAATTGGTATTGAATTGTC
>OX_Smed_1.0.00894
CTAAAACAAGCTCAACGAGAGAAATACATCATCATAGGTTGAAAAGCCATAAATCTTCATCCAAAAGACTAGAAAAGCGAAAATCCAGAACTCCATTATTTCTAAAAACCGTCCCAGCAATGGTGGTGTTGGTGAAACAGAACGGAAAATTGTATCCACTAACAAGAATTACAGGATTCTCAATTGACGAGATTCTGTCTAATTGCACTCAAATTATGAAGTTAACCTCAGCAGCAAGAAAATTATATTCCAAACATGGAGAATTGATAGAATCACTTGATAAGCTCAAACCAAATGATGAAGTTTATGTTTCTCTAGGAGAACCTTTTATTGATCCGTTGAAAATTATAAAAGAATCTATTTTAATTAGGGAAGGCAGTTTTTGGGGTCTTAATGGCCTTTATATTCCCAAATCAAAACGTAAGGCCGCATCGGCTTGTGTAACGCATACAAGAACCGAAAGAACATGGAGAATATTAACATTTTCAAATGGAGATTATTTGATAAATGAAGCTGTGGAAGTTATTTCCAACTTAAAGGATGTTGAGGAAGTAAAATCTATTTGTGGGAAAAAGCTTAACCTAAATGGCCAATACAAGAAGTTGTATAATTCAGACGGCTTTGAGATTACAGATTTGAAATTTTTGGACGATGAAGAATCTTATGTTTGGAATCCGAATTCTAATATCGTAATTCTTGGTCCTATTTGGGCGTCGAAAATGGAAGATCTCAATCAATCCGGAGTATACCACTATTTTCATAAAACTACTAAGGAAATCAAAAACCTAATCAAAAGTTCTAAA
>OX_Smed_1.0.00911
TGGCCAGTTCCATTTTATCAGTCGATTTACTAGCCTTTTTACATTTCTTGTTATTATATTTATTGTTAATGGTTTTATTTTGTTATTCCTATATTTGATTTTTCTCATAAATCTTACTATGAATCGCAGTTTTTGAATGAAATTATTATCAATTTCTTTGTATCGTTTTTGATCCACAATTCCAATCATCTTTTCTATTCCGATTATCAGATTATTTCTTTCCTTTTGATCTACAAACTTCATTAATTCTGGCCAATTCCATTCTTTTAATAGTTTTACATATCTTCTAATTAAATTTATTCGTCGTTCTGATATTAGTGGTTTAATTTTAGTAACTTCTCTTATTTTCTTTATAATTGGTTTAAGTTCTAGCAGCAAGTTTAAATCCAATTCATTATATTTTTTTCGTTTAATTACTTCTATTACTTGTTTAAACCGCGGAATCCATTTTTCTTTTTCTTTATTTTCAAGTCTTTCAAGAATCGTTAGCCAATCAATTGTTAATATCAATTTTATTTCGTGTATAATTTCTGCCTTTTCCCTTCCTCCATATACTATATGAATTTTCCATAATCTTTTTATTATTCTTATTGCAAAGTTCACATTATCTACCAATTCTAAATTAATTCTGTTTAGATCGTTATTTTTCACTATTGATATTAACTCATTTAGAGCGTTGGTTACTCTTATTTTATATTTTTCACTAACATATTGCAATAAATCTGTCCATTTAAATTTCAGTAACCAATCGACATGTTTTCTCCAGTTTACTAATATTTTTTGTTTGTAATTTTCTTTGCCGTTTATTTTTAGTCTCAATTTATAAATAATTTGCTTCCATTTTAACAGTAATTTTGGATCTATTTTATTAAATTGTTTATTTTTAATTAAAAGCATAACTTTGTTTAATTTGTTCTTCCACAATATTCTTAGTTTCGGATCAAGTTTATCTATATATCGTTTCAAGTGTTCTTTTCCAACTTCATCGGTCAATATATTCCATCTTTCATATGTTCGAATGAATTTTCGGTGAGTTCTTGTTCTGCTTAATACTTTATATGTTTTTTTCCATTGTTTAACTGTTTCTTCATTTAATTCACTACCACCATTATTTGTTTGTTTGAATACTCTTTCGATGGTTTTTCTCATTTGTGGTCTGTTTACGTTGTTACTTTTATCTACTAAATTCTGCCAATTCCAGTTTTTTACTTGTCGTACTGTTGTTACAACTGAATGCCTACCCGGACGATGAATCATAAATGATCGTCGTTTTCTGTTTAATATGATTGTTATTTTTCGTGGTTGCTCCTTGACAACATCTTTTTTGTTTTCTAGAACCCAATATCTTTTTGATAATAAATTATCAGCCAACGGATTAAGGATTACATTGTCCGATGAGTTGAATGGAACGGAATGTTGTCGAATCTTTTCTTGACACATTTCTTGAGCGTTTTCCCAGCTTGTTTTGAATTTGGATACATAATAACATGCTTGATCAGGAATACAAATTGTTTCGAATGGATCGTTTGAATTATCAGCCTGTATATTTGTACNTNANNNCNAATANNNNNANANNAATNNCTNTNNTTNANNATTTCTNANNTANNNNTNATNANNANNGNNNAATNGCTNTNNTNAAGAAAATTCGTTTGCACAAATATTTAATGAAAACTCTACATCATCAGTTGCTGCTCAAATTAC
>OX_Smed_1.0.00912
AGTTATTTACTAAATTTAAATACTTATTAATGTCTGTTGGAAGTATTTGTAGTTCACAAAGCCATGGAATTCAAAGCCACAGTTCCACTGGTTCTCGTCGTTCGAAAGGTAATAATTATAAAACTGTAAGTCGAATTTCTCGTGTCGAAGAAAACTTGTTTGGTGAACCGAACTATTTGAAATTAAGAAAAACTGCATCAAATGTTGAATTGAATGTTCATGAATCGGAACCCACAGTTAGTTACTGCTCGGATAGAAAGGTTTGCAGTAATAATAATGAATACAAAGAAAAAGAAGAAACAATTCGAATTATCACTAAAGATATGGTTCGAAATTTGAGAGTTCCGAGAGAAGATCCATCATTTAAATCGATGGTGCTTGACAGTGATTCATTTCTCAAACTGAGGAATCGGGCTAGGATTGTTTCTCACGACGAAAAGTTAAAGAGAGAAGAAGCAATTAAAACTCAGAAAGATGAGGAAATGATGGCTTCACATGGACGACGACAAGAAATGAAACGACATGACATCCTGCGTCAGAAAAATGATAAAATGACAGATCTAGAAGAGGAAGCCTACCAGAAAGCCCAAACACTTCTCAAAAAAGCTATGGAACAAAGACAAGAACAAGAAGACGAAATTAAGAAATTAAACGAATTAATCTCGAATGCAAAAATACAAGCTATTCGAGACGCTCAAATTCTTGAGAAAGAAATCATCAAGAAAGAAAATCTCGAGGAAGACCATCGATTAGATCAAATGATGGAGATCGAGAGAATTAATGCTATTAGAATGCAAGAAGGAATTGAACTCAGACGTAAAGAAGATGAACTTCTGGCTGCTTCGTCAATTATCCAACAGATTGAACAAAATGAACAAGAAAGATTGATTGAATTAGAACGCAAAGATCAAGAAAATAAGTTAGAAAGAGAAAGAGTAGCAGTGTTAATGGAAGAAGAGCTGGTAAAACGCTCGAAAATCAGACAAAACCAAGAAAAATTAAGAAACGATTTGAATAAATCTAATGAAGAAATGCTTGAGAGAAAGATTAGAGAAAAAGAATTAGAACAATTGTTGGATTTACGAGTTCTTGAAATACAAAGGGAAAAAGCACTAAGAGAAGCTGAATTCGAAGCCGAGGCAATGCGAGTCAAAGCTGAAAAGGAACGCGAAGTTGCACGTTTAAGAGCACTTCAAGAGCGAGCTAAGGACGAGCAGGCTGAAAGAGATGAACTCCGAGCTCGTAGAGCTATGGAAGAAGCCGAAAGAGAATGGCGAAGGAAAGAAATCGAACATGAAATAAAGAAAAAGCAAGTTGAGGAAGACCTATTACAAGCTCGCGCTGAACAAGCAGAAATGAAAGAACACTTTTTGGCAATTCAAGCAGCCAGAGATCGTGCGGAGTTTGAAAGGACAATAAGAGCACAGAGAGAATTAATTGAAAGAGACAAACAAATGGAAGAAATTGAAAAATCCAAAAGATCGGAATATTCCAAAGAAATTAGAAATCAAATCAGAAAGAATGAAGAGACGAAAATAGCTGAAAGAAACGCTTTCTTCAAAGAAGGTGAAAAGATCGAAGAAGAAAAAAGACTTCGAAGAATGAGAATGGAAGAAGCTAAAAACAGAAAATTAGAAGAACTGAGGAATGCGGGAATATCGGAAAAATTTCTCAAGCAAATCGAGAGGAAAATTCAACAAGTTCAAAATTCATAACCAGAAATGATCAATAATATTTATAGATTGTCACTAGTGATGATTGAGATTTCGAAATTAAATCAATAATTTATTATAAAAAAAAAAAAAAAAAATGCGA
>OX_Smed_1.0.00938
AATATATTTTATAATTTATTCCGATTAAACTAATGAAAATCATTCATTAAGTCATTTCGAGCGCAAAACCGATATAAAATGTTTCAACAATAACATCGATGAAAATAGCCTATAAAGAAGTTTCAAAGGAATCGAAATTTTGAGTAAGCCAACTTCAAATAAATGAATATTGAATCCGATGGCATTTTCATAGTATTGATTGAGAGAAGAAATTTCGTAAATAAAATAAAATCCATTATAGAGGCAGAGAATAAGAGATAAAATATAAATATTTGACCTTGTCATAATGGTTTCATATTCCGAGTTTACTTTTATAATAACCAATAGGAGCATTGATTGCAAAAATCCATTAACCAATGACAAGCCGAAGAAACCGAAAAGAAGAATTGATGTTACTATTGATTGATTAGTCGAATAGAATATAGTGTTGATTTTCAATATCAATTGTTGGATAATTGTCGCAAATTCTCCTATTATTCCAATGGATAGAATAATATAATATGTCTCACGGCTTTCCTTTTTAGTGACTGTTGAAACGTATTTCAAATCCCTCATCACGACGATCGTCACTAGATTTATGGACACCAGAATGCACAAACGGAGAATCAATTCTATTTCATAGAAATTAGTGCTAGGATATAACTTTTGACCTACATAAAATGTGAAACACAAAGCAAATAAAATTAACACCGAGTAATATCTGTTATAATTTATTCGATTCGGATTTTCTTCTTCGATAAAACTAATGGATTTTAGGATGCTTTTATTGATGAAAGAAAAATGAGATTGTATTGGCTTGAGGAAATAAGGAGTCAGACAAATTCCCAGCATCAGTATCGAGATATTAAGGCTTGAAAGAAGAATCGAATTTAAATCTATTGCCCATTTGTTGTCTGCCACATTCCTGATACGGCATTCGTTCTTGAAANNCCAATCATTGAAAACGAAGTACGACAATCTTATATTATTATCAGGAAATCCATCAACAGAAGACAATTTTTGGATTAATCTTAATAAAATAGTCCGAAGTCTTTATAAAGATAAAAAGTTCAGTGATATTTCTATTAAACTTCAAAAAAGCACTATTCCAGGTCATCGAATTATTTTTGAAGCAAACGGCTGTGAGTGGAATGGATCAGATCTAAGTAATTGTGAAGAAATTAATTTAGAAAATGAAGAACAAAATATCGGCGAACAAATTGTCAAATGGATTTACTTACAAGAATTAAATGATAATCAAAATTATGAAATTTTATGGAAATTAATGAAAGTTGCCCATGAGCATAATTTAAAATATCTAAAAAATCGTTGTGAATCAGGATTTATCTCCAAAGTTTCAAAAGATAATTGCATTTACTTTTATAAGAAAGCATCTGAATTCTCTGTTGAAAATTTAAGAAGTTTTTGTTCAAACCTGATTATTGCTAATTGGAATGAGTACCAACCTGCGGATTTCGATGGTTTGGAAGCCAGCATATTTCTTGATTTATTAGAAGCCCAATCAAATTATCCATTACATGAAGCTGTAAAAGCTAATCGAGATGATGTCGTTTTTTTGTACATAAATGAAAATTATTCGCAGCTCGAAGAGCTAGTCAACGTTATCAGTGAAGACAATGAACTTGTATTGGATTTAGCTTTTTCGAGTAAAAAGGTGGAGCTATGTGAAACGCTTTTGAAAAGCTGTGCAAATTTGAATTCTGTTGATAATTACGGTTGGAGTCTGTTGCACAAAGCCATTCAAAGACAAGATGAATTTTCGTGTAGATTTCTAATTCAAAATGGCTGTCATCTAAATCCATTAAGCCCAGATTTATCGCAAACTCCCATTCAATTACTTGCTAATTTAATACCTTCTCATGAGGATGCAGAAGCTTTGACAACAATTAATACAATTACCAATCTTTTGATTCAAAATGGGGCCGATGTGAATAATGTTGATAATAATGACATGACAGCTCTATGTCTTGCTATATTATCTGGTAATGAAATAGTAATGAAAGCAGTTTTAGATAGTGGGCGTTGTAATTCAATTAACGGAGTCAATTCTTGGTGTACCAGCAAAACAAAATCGAAAAGTAATTCAGCAATACCCAGAGCCACTTCCTTTATTAGTGTAACGCCTTTGCCATTATGGCTAGCTATTTGTAGAGAATACCGGCCAGAACATTTGAAAATCTATAAGGATTTCAACGATAAAGTAGCAATGACTACAAGTCCAACTTTTATGCTCATTGAAAATGAGGCTGATCCTGGAGTTTTATATGATTCTGAAACTGGAAACTCTATAATTATTGAGATGGTTTCCCAGGGTTTGGAAGATGCTGCGATTTTTGTTTTAAATGCATATAATAATAAACAGAAATCAAAATTAAACAATCAGGGAATCACTGCAACATCATTTACAGAATCCTTAGTTAATGTGACAAACAATTTCAAAGAATCTGTGTTCCATGTTGCTGTTGAAAACGAACTTTTTAATCTTTGTCGATTACTTTTACAACTTGGAGCAGATCCAAATATCGTCAGGCGGAGACCAATAACAGCCAATAATTCCAATAGTAAAGATGAAATTTACAGCAGTTGTGATAGTATGCACTCATATTCCTCTTTGAAAAAAGATTCCGAATTGACTAATCATGTCAACAATGAAATATACGAACAAACGCAGAATGATTCTTCAGATTCCGTCATTTCATCGTGGTCATCAAAAACAGATGATATGAATCCATTTAAAGAATATATGAAAATAGAAAATGATGATTACCATTCCTTATCGTTGTCTCTGCCAATGATTCGTAAATCAAATGCAAATAGAGGTCTTTTAATGGATTTAGCACTTGGTAAAAAGCAAAATAAGGAAATTCTGAAGACCACTCACCGTTGTAAAGGTAGAAAAGTCAACTCCGATAAGCAACTGACAATTGACCTTTGCACTCCAACGCACTTGGCTGTGAAAACGAAGAATATTAAAATTATTAATTTATTTATCTTTCATGACGAGGGTAGAAATAAAGTAAATTGGTTAATGAATGATTATGCTGGTGAGAGCCCCTTCACTTTGTGTTTGTGGAATGGCTTGATATCAGTTTGTGACAAGATTTTCGAAAGATTAATCAAAACCGATTTCAAAACTTCAGAGATTGATAAAATTGTGATAGATGAGCAGAGTTTATTGCATTTAGCCGTCAAGAAAGGTAATATTGAAGCGGTTCAGTTTCTGATTAAAATCGGATGTGATATCAATGTCAGATCTATCAATAAGATGACCCCATTGCTATTAGCTACAGAGAAATCTAATATTGATATTGTAAGAATTTTATGCCTTTCTGGCGCAGATCCGAATATTACATCCAACATTATTTCACAAGAAGGTTTCATAGAACTGAATTGTCCTCTCTGGGTCGCATTAAACAATTGCAGATTTGATATAGCTGATATTTTGGTTGAAGCTGGAGCCGATGTTGACATGTGGTCAATACATTATAAGGACAATTATGAACAAACTCTTTTACATAGAACAATTTTAGAAATGAAAGAACAAGCAGCTAATTTTTTAATTTCTCGAGGCTGTGATACTATTTCAACGATGGAAAATAAAAATCCTTCAAATTCCATATCCAATTATGAATCCAACAATCATTACATTGAGGGAAATACACCTTTACATATGGCCTGTCAAATGGGGCTTGAAAGTGTTGTTAAAAATTTGCTATCCTCTAATAAAATTGACGTAAATGTTCAAAATGCCACCGGATGTACATCTTTACATTTGGCTGTTAAATTTCGACATGAAGCTGTTTTAACTCATTTACTCAATCCGAAATATAAATTAAATTTATCTATTCGTGATCACCAAGGCCATACACCATTCCATACCGCGATGGAACTCTCTAATCAAAAAGCAGCTCGGTCAATTCTGCAGTATCACCCGCAAGCAGCAGATGAAATTGATAATTTAGGAAGAAATTTTCTCCATGTTGACCGTTCAAACAATGAATAGAGAAGCGGTTTATTTCCTCATTCAAGTGAATGCAAATTTAAACATCCGTGTTAAAGACGCCTTTCAATATACTCCGTTGCATTTAGCAATCATATCAGGGGCTCCAGAAGACTTGATACGAAGCCTGATTCTTGCTGGTGCTAACATTGCAAATGAAACTATAGAAAAGCAAAACCTTCTTCATCTTGCTGTCATTCATGAAAGAGTATATATTATTAGTTTCCTTTTGGAAAATGGAGCTTCTACAAGTCATCAAGATAACAAAATGGAGACACCCCTTCACCTGGCTGTAAGAGGAGGTAATGTGGATCTGATTAAACCGTTATTGGCCAATTCATCTACAACAATTAAATCTAAAAATTTAAAGGGCGAAAATATACTGCATATTTTATCCAATAATTGTAGAGAAAATGGTATTGTGATATTTAGTCTGATTTTAGATCATTATCCTGAATTTCCTGTTGATGAAAAAGATGCTTGTGGAAATACAGCTTTATTCTTGTGTGCACTGAAAGACAATTCAAGACTGGGGGTCGCTTTATTATTGAAAGGCGCATCATTGGGATGTTTTAATAACGAAGGATTTACACTTTTTAATAGTGAGCACATATCAGAACAATTCATTTTAAAGTTATTAGATTCTTTAAGCAGTGANCCTAATTGGTTAGATGGTGAAATTTGTTTCTCGTGTCTTTGCAAGTTTTCAATAAAAAACAGAAAACATCATTGTCGTCATTGTGGCCGTTTAGTGTGTGGGAAATGTTCTGTTAATGANATGCCTATCATCAAATTCAACATTAAAAAACCAGTTCGTGTTTGCGAAGTTTGTTTTAATTTCTTGGTCAATGGAAAATTTCAATAAATAATAAAACCCAATGGAATCCTATGCAAAATTTATTCAGAANNNTNTNNACNTNNNNNNNNTNAATNTNTNTAGTTCAACATTAACTTGTGGGAAGCCTTCAGTATAACAAAATAAACAATAAAATGCACAATTAATAAAAATTTGCACATTCAATGTTTTTTAAAATAAATTCAACAAAACAATAGGAAAATAGAAGTTCGTGATTTGAAAAAAATAGGAAGATTAAAGTTTAAACATTGTAAATTCAAACACTTGATAGCATGCAACAGAAATTTTTATCATAAATTCTGTAATTGCCTCATTAAAAGCAAAAATGGAAAATTCTGTAAATCAATATAGTTAAATATTATTATCAAAATAACCCAAAATAACAAAAAAACACAAATATGAAGAATTTGATGTACACAATTATTAAAAATTACACGAATACTGGTAAAATTCCAAATTCTTCAGGTTTCACAAGGTGACAAACTTTTACAACTAAAAGTTGAACTCTTGTACAAAACATTCACACGTTCCATAAAAGAAAGATACAATAAAATAATTTATAATAATACTTGAAATCTGGAAGAAAT
>OX_Smed_1.0.00942
AAGGTTTAATAAAAGTCTATTATGAAATATACACGATAATCAAAACAAAACAATGAGTAAAGTAATATTTGGCTGTCTCAAAAACAAATAATTTAAAATGTCTGCTCATCTTGACAATCTGATGTATTATGTAAGTCAAAAACTTCACAAATGTCACAATAAAGACGTGGAGCTTTCACGTATGATGTTTCCTGTCGTACTTTTATTATTGGAGATGACTGACCGCTACTGTTTACAGCTTTCGGACATTGATCAGTATCATGAAAATCAAACATTTCACATACATCACAATAAAGTCTTGGAGGTATTATTTTCTTAATTTTATTCATACATGAATTTCCATTCTCAAAATCTTTAAGTTTGTTTCTAAGATTTTCATTTTCTGATTCTAATGTTTTAAATTTTTTTTCTCTTTCGACGATCACTAAATTAAGAAAAGATATTTGTTCTTCAGCATTATCTTTTGCTGCTTTCAATAAATTGACTTGATCTTTTCCATCAGATTTACGCTTTTCACTTAGACTATCTGAATGAGAAAATTGGCTCTTTTTATCGGGCTCATCCAATTGTTTTTCCAATTTTCTTATTTTATCTGTTGAAATTCGTTTTTCTCTATCAAATTTTAAGCTAAGATTCTTGTGTGATTCTTGGAGATTTTCAAATTCTTGTGAAATAGATAAAAGTCGCTCACGGATAACCATTAATTCTTGGTTTTTTAATTCGAAATTTTCAACTAATTCCATTTTTTCAGTTTCTAACTGCGAAATGATAGTTTGCAAATTTTCAATTTCAAAACGCAAATTATTAAAATCATCTTGTTTCTGTCTCATTTCTTCTAAATCTGAATGCAAAGTAGCATTTTTTGTAATATATTCCATATTAGCATCTTTTTCGGACTTCAGCGAAATATTAAGCTCTTGAACCTTGCTTTCTAAATTTTCGATTTTATTAAGCAATTCGACTTTAGAATTACTAATATTATTTTGTGAATTTTCTGAAGTGTTAAGATTTTCATTCAAAATGCGATTTTCTTTTTCTAAAAATTCCGTTTTATCTTTCAACTCGTTAATTTCTTGCTTCAAATTCAATTCAATTTGATTTTTTTTTGTTAATTGTTGTATATAGCTATTTTTTTCATCGTGAATATTAGTAATTTGGATCCGCAATTTTTCCAGTTGGTCAATATTTGCTGCTAATTCTGCACACATATTATCTTTCTCGGTAATTGCATTTTGTTTTAATTTAGTCTGATTTGTATAATCTACTTCTAAATGATTTATTTTCTGGATCAAATCCATTAATTCAGAATTCTTTTCAGAAAGTAGTTGATTGTTTGACTTTATTATTAACTCCGCATTTGAAATAGCCGTTTTCTCTGATTCTAGCTGTTTTTTAAGTTTTTCTATTTCATTTTCATAACGCTTTATTATCTTTTCATTTTCATTTTCATTAAATTTTAAATTATTATTTTCTGAAAATTTCTTGTTTTCTTTCTGAAGAGCTTCAAAATTTATTTGGTATTCATTCTCTTTTTTTGAAAATTCATCAAATTTTTCATTTTGTTTGTTAATAACATTTGTCAATTGAACTTTATCATTTTCTAACTGTTCTTTAATAGATTCTAAATTTTTATTTTTCGTGGATTCCTCATTTAAAGAGGTCTTCAATGACATCATTTCATTATTCATATTTTTTATTTGAAATAAACTTTGTTCTAATTTATATTTAATATTTTCATATCTATCTTGAATATCATTTATTACAGAATCCTTTTCTTCGATTACTTTCAGCATAGATGAAACTTTCGAATCTCTTTTATCATTAAGTTCTTTTTCTAGATTTTGTATTTTTAACTGTAATGCTTCGATTTCTTTTAATGCTGAATTATCTATACTTTGACATTTGAAATTATTTGTCAATTCATTTAGCTTTATTTCTAATGCTTCTCTTAAATCTTTTTCGTGGGCCAATTTTTCGTTCAATTCAAATATATGATGCTCACTTTCTTCCGTTTTATTTTCTAAATCAGATTCATCAATATTCTTTTCCTCAATTTGAAAAAGCAAGTCATCAGTTTTCTTTTTTTCCTCTTCCAATTTTTCACTTAATTTTTCTTTTTCGTGATTGATCAAATTATTGTTTTCTTGTAATTCCATGAGCTTTTTTTCAAATAATAAATTTTGTTCGTTGAAAGCATTAATCTGTCTAGACAACTGAAATTCAAGCTCTTCAATCTTAGAAGTAGCAGAAGCCAAATCGATTCTTTCAATTTCTCGCTCCCTTATCAATTGTTCAACGTGTTGTTCCTTTTCTTTTAAAACTTTCTGAAAGGCATTTGATCCTTGATTGATATCCTTAGAATCCTTATTAGTGCTAATTGTGTTAATATTTTTGATTTTATTGCTCGAATTCTCGTATAATTTATCGCCTTTAGGCCGCCCTGTTGAATTTAATGCTGTCATTCCCAGTCGAACTCGAGTACGAGATGCTGAACTAAAGTTGGATGCAACAGAACTTATAGATTCATTGCTTCCATATCTAGACTGATTATCCATTCGATTATTAGTTTTAATGCTTCTTGACACTATTGAACCATACTTTTGTACTTTGTTCTCGAGGGCAAATAATCCATATTGTGATTTACAAGAAAAATATCGCACACCTTCAACTGATCCATCATTTCGTCCGATTGGATTGTCTAATTCAATTCCAACCCAAATACCCTCAGCGAATTTAGTGTTACCAATAAATCGTAATGTTCCTATTTTTTGGGTACTAGAAGATGATTTACCGATAACACAAACTTTGTCGCCAAGAAAAAAATTAGATCTTATGTCCATAATAGGATCAGGGACAAAAAATGGATAATCATCAGAATTCTTTAGTAAATTACTGTTGTTTAGTTGAATTCCGAATTCAGGTTTATCCTTAATATGTCTTAAATTATTTTTGCGGACAAATATACCATGTTTTTCATCACATTGAAAATATGTAACTCCTTGAACTATTCCATTGTGTTTTCCAAGTGGTTGATCAAGTGCAACTCCAATCCAAATTCCATCAGAAAACTTAGTTACACCATTATACGTAACAATACCAGTTTTTTCTGGATTACTTGCTATATACACTTTGTCACCAACAATATAATCTACTTCATTAGAATCACAAAAATCACTTGGGGTTACTCCTACTTTATTTGAAAATTTATTAGAATGATTTGAAATTATACTCATTATAAGATTGTAAATAACTAAATCAATTAAGTCAAGCAAAATAATTAATTTTGTATAAATATATCAATTTAAAATATTAAACTATTACTTTACTGCATTAAAATAGCATTTTCAANTTNAAACTTTATTTAATTTTTTATTTTATTAAAATTTACTTGTAAA
>OX_Smed_1.0.00979
AAATCTGACAAATGCTTTATTATATTAATTATTATAAGTAATTCATGCACGGTAATTCCTCCATTACAAGGTACGATAAAACAATAAACTTGTCCTGACTCATGAATTCGATCGTTGATGTTTCCGGACATTTGAGGTTTCTGTCATCCACTGTGACTATCCACTTGTTTGAGACAAACAGATACCAGAGTACCATTTTTCTACAAATATCAACCAAGGGGTACCTTGAATCAATCAAGACATGAGCAGATTTCCATAGAATTTTTAATGCGACTTCCGTTTTGTTTTAACTTCTGGCGCTACGTAGTTCCGAAGGAAACTGTAATGACTTATAGCTTTTCTTTGAAGTTTCTCAATTGTTGATTGTTGCTGATTATTTATATTATTGTTATCTCGTTGACAAAAATAGGTTTTCTTTGGAAATCTGTTGGGCCGAAGGAGTCTCCTTTAAAAAGTGGCGGGACAGTTGGTCTGAATGTTATATTCAAAATGTGCACATAACAATATTTACAACAAATAGATATTAATAATAAACATACAAATAAATTAATTTGGTATCAATTCGTATATATAGTCTGGATTGTAGAAAATAAAATTGTTTTCAACTCTTCAGTTTCTTTAGTTTTCGGTGGATTTATTTTATTTCTTTTATCTTTAGAATTGAATCTGAAGTGATTGTGAATTTGGATATTTAATTGTTTATCCGATTTGCCCAGCTACTAATTTATTAACCGGCAATTCTTTCGTGTTTCAATGAATGTTTTATTGGTTGACAAATTAAGCTTTCTTTTTATTTTATTAATTTAAAGCTTTAAAACGACATTTTTGGAACCGCTGAAGCGCTGGACGACGTGTGTGAACAACAATGGGTCTTACATTGAGCAATGAGGGTATACATGTTGCTTATTTGTTGTGCGAAATATGAAGTTTCTGTGACTTACCTTTCATAGTTAGTCCGGGGACTTAATGCGCGTACCACGTATTTCTTCGAAGTAATTATCTAACGGAAGCCTTTAGACCTAGGCGAGAAGTCAAAGTTTTA
>OX_Smed_1.0.00994
CTATATAATATAAGTTCTAAAGAACAAATAGATTTTGAAACTTACGAAAATTTCATTGATATATCGGATTTATTATTAAAATTTAATGGAATAAAAGTTACATCAATTTTATTCTGCAATAGAATTAATACTGAAAATTCTATAATCATCTTTTTGACTTCAAATAAATTGAATTATTTAGTCAGATATGATTCTAGGTTAAATAATATAACCGATATTCAATCTTTCTCCATGAGTTCTTATATCTATCATTCAACTCTACCGAAGAACAATTTATTTTTTGTAATAGATCCAAATGAAAAAATCGCTGTTTTACTTGCTAATCAAGTTCATTCGAATGATCCAATAATTTGTCCGCCAGTTGAGGATTTAAAATCCGTTCTCAGCAACAGCAATATAATGGCAGTGCAGGTGTTGTTTCGATTCTGGTTGACGAAATTAAATGGCTTATTAACGGAAGCAAAAATCGATAAATTTGATTTTTTGTACAATGGAATTCCTGCAGGGGAATTTTTGAATTTTCTCTGTATTCACATATCAGTGATGCTTGATGTGATCTGGAATCATTGCGACAGTGACAATTCATCATCGAGCCTCGGCAATAGATTCGTCGAGCAGCTGTCTAGTTTGACTAACCAAACTATTAATGATGCCATTAATATTCTTTGGGAGTTTGCAAACCAATTTCAAATAAATATGTTAAAAATAGAAACAGAAAATGATGAAATAAGTCGAATTTTTCGAGTGTTATGCAGTAATGGAAACCGATTTAGAAAACTACGTTCTATCGTCCCGGTGGTCACTAACTACTTATCGAAAGGTTTCTTTAACTCCAAAACTCAAAGAAATCGAAATACGAAAAAACTCCATAAAAAAGTTTAATAAGTGGAACTCAATGGAAAAAGAGGAGATAATCAAAGATGGTCTTCTCAGTGGGCAAATAGCTGCAATGAAATCTTTCATTCAGATTCATCGTAAAGAGATTCTTACAGAAAATGAAATAAACAATCAAATAAAACTCATCATTTTATCAAATGTGGAAAATCAAATGTGGAAAATGCAACTTGGAATGATTTAATTCAAATAATAAAAAAATTGGGTTATCAACCAGTTCCAACGCTGACATCTCTATACTTGGAGACTGATATCAAACAAATCCGAGACGTTATTTGCAATAAATTAGATCTCGTAAAACAAAATCCAGAGTTTAAAATCGCCAAAAATATGATAGATGAATTAGAAAATGCATTTGAATGTAAATCTGATTTTTTCCACAATTTCTTCGGTTGCACCGACAACCGAGACTTCCGGTGTAGAAATGAACAAGTTTTATTCTTCTATGCAGTCTTTTATTGAAAGATTNNNNNNNNNNNNNNNNNNNNNNNNNNNNNNNNNNNNNNNNNNNNNNNNNNNNNNNNNNNNNNNNNNNNNNNNNNNNCAGCCAATAAAATTGAAATTGAACTGGTTCATGGAATATTACAAGAGTTCAATTGACAAAAGCGGTCAAGTAGTTCTTGATCTAGTAAATATGTGTCTGATTGATGCCGACTACAAAAATTCGTTATCCACCATCTTGCCTACCTCGGAAAATTATCAGGGATACTTAAAAATTTGGCTCACTAAATGGGCCAGCAAAAATCAGTCAAGCCTTACTAGTTATTTGACAATTATTTGACAATGTCGAATAATACTGATTTGATGATTGCCGTCCTGGAACTATCATCAAAATCTAATTTCATAGAATTGTCTTACAAAATAATNNNNNNNNNNCAAAATAATTATCCAACTCTTTGTCATTGTCAGTTCCAGCAAACTCGATCCTCTTTATACATTAGTCAACAAATGGTTTGCCAGGAATGTCCTGATGTTCCTTTTTATCAACAAACCTGAATTCTTCATTAACCAACTAGTCCAATGGTGCCCGAATGATTTGACTCAAGCCTCGGAGTTGATGTGTCACATAAGTCCGACTATACCTCTGCACTATATGTGCCAAGACAACCAATGCCAAATGTACAGAGGAAAACTTTCAGATTCCCCATTATTTTCTTTTATCTTTATCAACCAGCAAATCATATCTAAAACAATATCAACTCGAATTGCCGATGAATTTCCTATCCTATTATATTTTAATCTGGACAATCATCGAAATTCTCCTATGGATCTTTGTCCAGCAAATGATTACTTGCTTAAAAGTACATTTGATCTCAGCGCTGCAATAAAAACAAATTCTCAAATTTCATTATTTCAAAGCTTGCTATCTGAGAAGGTGTCNNNNNNNNNNNNNNNNNNNNNNNNNNNNNNNNNNNNNNNNNNNNNNNNNNNNNNNNNNNNNNNNNNNNNNNNNNNNNNNNNNNNNNNNNNNNNNNNNNNNNNNNNNNNNNNNNNNNNNNNNNNNNNNNNNNNNNNNNNNNNNNNNNNNNNNNNNNNNNNNNNNNNNNNNNNNNNNNNNNNNNNNNNNNNNNNNNNNNNNNNNNNNNNNNNNNNNNNNNNNNNNNNNNNNNNNNNNNNNNNNNNNNNNNNNNNNNNNNNNNNNNNNNNNNNNNNNNNNNNNNNNNNNNNNNNNNNNNNNNNNNNNNNNNNNNNNNNNNNNNNNNNNNNNNNNNNNNNNNNNNNNNNNNNNNNNNNNNNNNNNNNNNNNNNNNNNNNNNNNNNNNNNNNNNNNNNNNNNNNNNNNNNNNNNNNNNNNNNNNNNNNNNNNNNNNNNNNTTCCAAGCATATGTCAGTATTATTAATGAGTTTTCGGATACTCGTAAACCTAATACTATTTCCCAAGAAATACTGAAAGATATCGAAAGAAGCATCCATCAAATTGCCCTATCAAATGTATATGATGAAAAAGTTATTGGCAGCTGTTTTGGTTTGTTGAGGTTAATCGGGTTGAACCCTGAATCGTTGAGATGTTATTTAACACTTATCAAATGGATCATAGATTGGCATGTGATCTCTGTTGAACAGGCTAATCTATCTGAATCTAGTGGATCACAAACAAATTCCAATGACACTCGCAAATATTACGAAATTGAAATCGGTAAACATTTCAAAATATGTTTATTGAAAAAAAGTGCTGGTAAGAAATCCATTCGGAAGAAACTATTGAAACAAATTGAAGATGTTTTCATCTATAGATTGGAAAATAATTTCTACGCCGATCTTCCAGAAGTTTTCGAGTCATGGAGTTTGGTATTATATTTCTGTCAGCTACAAGGAATAGAATTTTCCACTGAACTGCTTCAGTATTTTGCCGGGGAAGATAATTGGTTGCAATTTTTGTGTTGTGCTCAAATATTCGGATATAGCAAAGACCAAGTGAAACTCGGGATAAACAAATTCAAAAACACTTGCTTCCGACAGCATCGACAGCATATGAGTTATATAGCTTCCAAAGTGGAAGACTTCAATACAACATTGATGAGTAAACGTGAAGATTCAATTCCAAAATCTCGGAGGCTTTCTATTGTTAATAATATCCCACGAACACCCGTCAATGCCAATCAAAACTTGTCCGAAGGTACACCATCGGACATGGGTGTTAAATTAAACGCATTAATGACAAAAGATTACTCTAGAATATCAAAGAAAAATACAACATATTCTCTATCTATTTTACTCAAGGCCGC
>OX_Smed_1.0.01003
ATAATAAATCCGAAATGAGTTATGGAAGTGAAGAAATGTCTGCCAGTCCAGAAAACAATATCGAATCTGTGTTTTATGATGAATCTAAAGGTCCATTTATAAAACCATTACGTCGCAATGAGAGACATCCGTCTGGTGGATCGGGAAGTTTCACAAGCAACAAAGGCTTTCAAAGCAGTCTACCGGGAACACTTAAAAGACCTACTCCACAGCATATTCGTATCCATAGTGATGAAATCAAAGCTCCATCAGTGGCAATTTCTGATTTGACTTCGGAATATTTGAATAGAAAAATCTCACAGACTGATAGAAAAGATATTGATAATTCATTTTCAACAGTTTCTTTGACTTCGAGATATTCACCATTTCGACACGGAGTGGATTCCAATGGATTAGACACTGTCGTTTCCAAATCGCCGAGTGCTCAGGCTTTGATGAGAAATAATTTAAACAGAAATAGATCGACCACTTCAAGCGTTTCCAATAGTTTAAAACAAACTCATCGCTCACTGAATAGCAGCGAACGAGTTTTGGAAAAATCAAAAATGGATGAAGATAAAAATACTTACCAAAATTCAAACATTGCGCCTGACTTATTTG
>OX_Smed_1.0.01014
CATCTGAACCTTTTCACTTCATATTTTAGAAAACCATTCTGTCTTGCATTTTCTTCATTATTTCGCATGTCCCTCGTATTTGTCTTTATTTACAAGCAGATTATCTTTTATTCCGATGTTCCACCTCTTTGTTCATTGATATATTATCCTACAATCATCTCATGTTCTGTTGCATTCCACGTGTTCTATTTATGGTAAAATCTCAACTCTTTATACTCCTATATTTTAGTGAGGCTTTAATTGGTGTTGAACTGATCTCAACATGGAAAACTTTGCTAGATTAAAGAGATTTTCAGTTGATTCTTTTATACTCTTGGCTTCACAAATCACCAGCCTTTTCACTACTTTATGTAAACGTATAAACAAACAATTTTCGTTATTGGAAATGATGTAGTAAATAAAACAGCACCAATCCCGTGAGCAGCATTGGTGGGTTTCAAATCCATACCGCTACGATTGCAAAAGAATATGCTCAGCTTTATCAACTTTACATTTCATTTTAAGGTTCTACTAAACATTAAATCAACCAAAAAATCCAAAATCTCTANCATTTANA
>OX_Smed_1.0.01029
TTTATTATTTTCTGTTGATTTGTGATAATATACAAATTATAAATTATGAGTAGCACCATCTTCAATGTTTGAACAAATATAAAATATTTAAAATTAATTAAATATAAAAAGGCAGTAAAAGGGTTTAAATCAGTGTCATTTTGCAATTTCGTCGCTTTTAATGCAGAGTAATCAGTAATAATTCCTTTAACCATTCTACAAAAAATATAATCATTTATCATTTAGAGGATTTTTGATGAAAATGAGTCAGGAGGACATACAATGAAATAATAAAACATGAATTAGCATTATGTAAAGCGTCAACAATGTCTTGAAATTAAATCTGGGTTGACTCCTGAAAAAGAAAAGACTTCCTCTGTCGGCTGACATTGCAGATTTAATATTATTTAAAATTTTCTTGTTTCGCATTTGCCCACATATTCGAGTAAAGAGAGTTTTTGAGGACGGGGTCCGAATACGATCTGATTTTTCCACTTTAATAACAGTACTTCCAGCATGAGAAACCATTAATTGGTCATCACTGTCAGAAAACTGATCGTCTTCAGATTCGACTAAAACTTTGATATGCGGTTGGTGATGCCCATCCTCAATTTCATTGTTGAAAGAACTCCATTTAGGGCTTATATTTTTATTGGGATTTAAATATTCCGATTTCAATTTAAAATCTGGATCAGCATAAAATGCACGAAAATGTATTAATTGATCAGTTGCTAAGAATAATCGACTCTTCAATTCTTCTATTTCACTTTGCTTTTTCTCTAACAATTCAGATAATTCTGTTAGAAAGTTTTCGCATTCTTCGTGACTATTTGATTCAGACAAATTATTATTGTATTTGGAATTAACTGGATTTCCATCAATGATATTATGTTCTGTGAAAATCTGTGATTTCTGAGTGAGTTGTAGTCGTTGAAGTGCACACGTCATTTGTTCGATCTGATTAATCGATTTATGAAGATCGATATCTTTCTCATATATTTTCTCTAATAATTTGTGTAATTCATGTTCCATTGATTGAGTAACTAATGAAACATTTTGTTCATCAAGCACATTGCAGTCAGGCGGAGATTCAGCTATTATCTGAGACGAATCTCTCAGTCTACGGAGATCTACTCCTAACATTCGAACGAAATTCACAAATTGTCTAAATCTTATTTCCAAATCTTCCAGCTTTTGTCGGAGCATATTTTTTTCAGCATTAATAGCTTGAATGTTTTCCTTTAAATTCAAAAATTCCATATTTGAATCTTTAATCTGTTGGCCAGATTCCAATAGATCTGCTTGTAGTTGATTGCGTAAACATTTCAAATGACCGATTTCATTGTTTTTTTCATTTAACCCTTGTTTTAATTGAGTGATTTCTTCTCTGAGAATAGCGACAAGATTTAAAACACTACCGCTATTATTGGATAATTCTGAATTGCAGATATCATCACAGTTCTCCGCGGATTTGTATGAGGAAATCAAATTTTTAATTTCTGCTAACGCAGCAGAGCTATCGGAATAGTGATTGAATATATGATCTAATTCGATTAAAAATTTTGACAAACAATTTTCCGGAGAATTCTGCAAATTATTAACATTTTTATCTGAAGGCTGAGTTGCATTCTGAATATCATTAGCAATCTTTTCATACTCCCATTCCATGTCCCAGCCGTCAGCTAGCTGCAATTCATTCACTTGACTTTCTTCATTTTCACTTTGAACCACTAATTTATTTTTATTGTCATTTAATTCTTTATAGTTTCCGATTTCTAAATTTAATTCTCCAAGGCATTGTTTGTATTTCTTCTCGACTTCAATACTGTCGAGCTGTAATTTACCAATCGTTTCTTGATAATCAAGATTCTCATTTTCAAGCAATGCGATTCTTTTACCAGTCTCATTCAATTCATAATTGATTCTATCCATTTGATTTTCCAATGTTCGTATTTGGCGAGACGAATCCTCTATGATTTTAGTTTTCATCTTAATTTCCTTGATCAACTCATTAGTTAATTCATCATCGACTGTTTGAATGCCAACAGAATGAGAAATTTGTGTGCCTTTTGAATAAAAGATTTGCAATTGTTTATTCGGATCGGTTTGAACATCTATGTCAACCGTAACCGGTAAATTAGTGCATTCAATTTGTGGAAATCTGTGAATATCTAATCGATTAATTAGTGCAGATCGATAATCATTTATGACTTTTTTATCAAAATTGTGTTCTGTTTGTATATTTTGATTGACATTTTTTCCCGTTATTTTGGATTTAACTTGCTTCATTATTTCTAGTTCATAACTTTCAGAGGTTTCTGTGGACTGATGAATGACATGGTAAGTCGATGAATTTAAAGTCGGGTCGGTTTGGACTCCAATTTCAACCTTAACCGGTAAATCAGTGCATTCAATTTGGGGATACTTGTGAATATTCAATCGATTAATTAGTGCCAATCGATAATTATTTATGATTTCTTTATCAAAATTGTGTTCTGTTTGTATATTTTGATTAACATCATTTTTCGTCATAATTGAATTAATCTGTTTAATTTTTTCTAATTCATAATTCTCAGAAGTTTCCGTGGACTGATGAATGGGATGGTGAGAACTGTAAGTTTGCGTTTCACCGCATTTTAAATTAGTATTATTATTATTTTTACTAAACAATTCTTCATATTGAGTAAACTGAGAAATCGAATTGACAATTTTTGATTCATTTAAAATGCTGGTTTTAAACTGATATTCAGAAGATTTTTGTTTTTCATCATTCAGTTGCTTCTCTGTTTCCGATAACTGACACAGTAAATGTTCTTTCTCTAAGACAACTTTAGCAAGAATAGCATTGGACTCTGTGTTACTACTCCACAATGAATCTGAATTCTCTGAAACCTCATCGATAATATGCATCAAAGGATTGTTTACTCTATTTTCAACAAAAAACATTTTATTATCCTTTTGATCTAAAGTCAATTTCCTTTTCAGTTGCTTATTATCGTCAATTAGTTCTTCCAACTGTCCTTTATACTTATTTATTTCTTCACGATGTTGAGCGAGAAATTGTTTGTTTTCCTGTTTTAATTGGCTTATTTGATTTTTATGCTGTTCTATTTCTATGACGTAATCATTTTCAGTATTTTCAGTTGTTTCATTAGTTTTATTAGACAACTTTTTTCTAAATTCCACAATTTTGTTATCTTTATTTTTATTTAACAATTTCAGTTCTTTTCTTTCTTTTAACCAATCTATTCGCTCTTTTTCAAAAATTGACAGATTTTTCCGTAACTCATCGGAAATGTTATCGATATCCTGTTCTTTTTCGTCTAATTTCAATATCAACTGATCATATTTTCGACGCTGATTATTAAGTTTCCATTCCATCTTTTTGCATTTCGTTTCTAAAATGGAATTACGAACATTTGTCATTTCGGTTTCAGCCTTTAATTCCACAATTGTCACAGAATATTTATTATTCATTTCAATTAGTTGATCTTTTTCATGCAAAATATCATCTTGATTTAAATTACTATCAATAAGTCTCGACAATTCTAAAGCTTTCTGATCTGCCTCCTCTTTCATTTGTCTAATTCGAGTATATTCTTGGTGAATTCTATTTCTTTCGATTCTCATTTGATTCAGTTGTTGATTAGTTCGCTGAAGTTTTCTTTGTAAATCTTTGATTTGATTAAGATTTATTGAGTCTCCACCATCAAAAGAATTCGATGAAATCTGAGAAACTGGGGATAGTGAGCGCTCGCTTCCGACATGAAAACCTTTTCCAGTATGTAGGGATCCAGTTGATGTTGGTGGCAAGGACGATCCTCGAGAAGTTCTATCATTATTTTGCATTTTATCCAATTCTCTCAACAAAATAAAATTATTTACATTCAAATTTTCCATTAATCCCTTCAAATCAACATTTTCTTCTTTGCAAAGAGCAATATTGTCGAGTTCAAAATTTGTTTGAGTTGAAACATCAACAGTTGTTGAATCCTTGTCAATATGGCACTCTTTTTCCTCGAGAATTTTATGAAATGGATCAGGGGTTTTTAAAGATTTAATTTCGTCATTCAAATTCAAAACACGAGCATGAGACTGTTTCAGTTGCTTCTTTAATTTATTTATCACTTGAATAGCTTTATTTAATTTCAATTCTATTTTTGATTTAGCAATTTCCGATTGCTCTAATTCGTCTGCGTAGTCCTTTTCCAATTGGTCAATGAGGTTCAACAATTGAAGGTTATTTGAACGACTTCCAATCTTATTCAGCATTGACTCAATGTTGGGTTTAGATGCTTCCAACCGTGCTTGCATGGAACAAACTGCTGAAATATATTGTTCTAATTGGCTATTGATATCCGCAAGTTCTTTCTCCAATGAATTAACTCTGTTTTCTTTTTCAATACAAATGACTTCCAACTCATTTATAACCTCAAAATTATCTTGTATTGATCTATCCTTTAATTTTATTTCTTCGCATATCACGTTCAGCTTTTCGTTAAGATTTTGTATTTCTAAGCGGCAAGATTCTTCTTGAAGCTTGGCTTCCTTCAATTTACTAATAGATTCATTCAGTTTTTTCATCAACTCTGTAACTTGATCTTCTTTTTCTGATATTGTTTGCTTTAAAGCATCATTCAAATTGCTCATCCATGAAAGATCTCCTTCATTTGTATCAACAGCCGCATCTATTAAGTGGTTTGTATCGAAATCTAAATTCTGTCTTGTCGATTCTAATTGTAAAGAGAAAATCTGATTCTTCAACAAATTCATGCTACTGTTTTGTTCTTCACGTTCACACTTTAAAAACTCGAGTTCTTGTTTTAAGAACTCATTGTTCAGTTTTAATTTTTCAACTTCAGCATCGCACGCCGACTCTAATTCGGTGATTATTTGCTCAAATTTATCACTCATTTCACATTTTTGAAGTTCTTCGATTTCTAAATCCTTTTGCAGTTTTATGACTTTATCATTCATTATTTCCATTGCGCGATTGTACAAAATAATGTTACCGATAAAATCTTCCGGTATTAATTCATTAGCTATTGAAAACTCATTAAGATTTTGCCATTCATAGAGAGATTGAGTAATTTCCGTTTCTAGTTTCTGTAGATATGTCAAATCCATGTCCGTTTGTATTTCAACGTTTTTCATGTCTTTTATGGAATATTGATGAGGTATTGAGTTTTTGATTATTTGTAAATAATTTACAAAACTATTTTCAAAATCATTCTCTAAATCCCCTCGGATTTCCGACGTGTTCATGGAAAAGGTATCTGTCAATTTATTTAGAACATAATTTTGAACTTGAATTTTTGGTTCGGTTTCATTTTTCGATTTACGAAAAGGTAAAGTTTCATAATTAATCACAGGTTCTTCATGCTCCATTTGTTGGAAAGAATTTTCAAAATCAGTTCCATTTTTCGAGATTAATTTTTCATTGCTTAATGCAAACTCATATTCAGAAATTAATTCTTTAAGTTCACAGAATTCCTTGTCTTTATTTTCTAATATCTGCGAATGATCCAACTCCATACGTCTCATTTGTATTTGGAGATCATTTCGATCATGTAATACACCTTGGAGTTGGTTTTCAACATCGGATATCCTAGTCAAACAGCTATGAAGCTGCTCGTAAATGGACAGACTAGTTTTCGTAAGAACTTCTAAGTTTTCATTGAAATGTTTAATTGTTATTATTTCTGACAATTCTGAATGGAAAT
>OX_Smed_1.0.01034
AATATCTGTTCTAAACCGTAATTCATCAGGACATGCTGGGTGAAATCGATAAAAATATAACCATGTGCATTTTTAGTTGCATCTTGAAATGAACTGTTTAGAAAATTTCTATTTTTTATATATACCTGTCTAGAAAAAAATTAATAACAGTAGCATCCCTCGGATTTTTGAAAACCACTAAATATTGTACATTTAAATTACGTGTTCGATGATTGCCTCCTTGATGAAACAGATTTTGAGTGTTAAAAATACCCGTTACACCAACATGTCTACTGACGTTGTGTTCAAAAAAATATGAGTCATCGGATGAGTCAGAAAAACTTTTCCAAGTGGGTATGTCTTTTGTTTAAAAATATATGACTCATGCTTTTCACCTGACATGACCTCTTTGACCTAATGTGTAAATCATGCCATGAGTCACACAAAAACATATGACGCATCAAAATGACCGGTGACTCACCCTCTACATAATGAGTCATAACATCCCGCCAGCCACTCAGAATGCTTTGTGCTGGATGGGACACATCTACCTACTCTCCTGAGATTGAGATAACCAATGTCATAGCCATCACTTAATATATGATTGCTTTATACTTCTCTATCGATTACCAATGACATCCTGTCATTCTCTCAATACACAATTACATCAATCGATCCTTATACTCACAACAATCTCACAATCAAATCAACTTTTGATTCAGCTACGATCAATGACCAATTATGTCCCAAAATTCT
>OX_Smed_1.0.01042
TTCTGGAGTTATAAAACATTGAAATGATAGAATTTATTAGTGATTATATATATTTTGTATACTTTATTATAATAATAATTCTGTTCTACAAGTAATTGTATAAAATTGTCTATTTAAAATTAAAATTTAAGATAGATTAGGAACTATAAAGTACAATCTTCATCTAAAACTGGGACACAGGGGCCCACAACCATGGCCATTTATTGGAAATTTTCCTCAAATATTAAGATATGGATTTTACGAAATTGATATTATAAATCGTCAGAAATATGGAAATATATATCCATTTTACTTTGGAAATATTGCAACTTCGGTAATATTCGACGAAGAATTATTGAAGCTAATTCTAATAAAAGAAGCGAAATGCTTCACTGATAGATTAGATATTGGTTTTAATGGAAAAATTTCCAAAAATATGGCAATCGTTTTGAAAGGCAAAAATTGGGAAAGTGTTAGAAATTTAATTTCTCCTACTTTTACATCAGGGAAATTAAGAAAGATGTCACCTTTGATAATCGATTGCATAAGTTTATTGGAAGAAAGAATAAATTCTCATCCATTAGAAGAGCCAGTTGATGTAAAAGAATTATTTGGCGCTTTTTCAATTGATGTAATCGCCCGAACGATGTTTGGAATAAGGATTGATTCTCAAACCAATCAAAATAATCCATTTATTGTTCACGCTAAAAATCTATTTAAATTTTCTATTCGAACTCCCATGTTGCTGTTATTTTTATTTTTTCCGGATACCATGCGATGCATCCGCAAATTTATTCCGAATTATGAAATTATGGGACGGGAGACACTGGAATATTTTGTGAAACAGCTAGATATGGCAATCGATGAACGCCAAAACTCATTAGAAGAATATAATGATTTTTTAACGGAAATTATGAAAGTAAAGCAAGAACAAACTGATAAAAGTTATGGAAATTCGATATGTTTGACACGTGCTGAAATTATAGCGCAATTACTGATGTTTTTAATGGCTGGCTACGAAACTACAGCTTCATCATTATCATACGTGGCATATTTTTTAGCAATGAATACTGAAGCTCAACAAGAAATTTATGAGGAGATATTAAAGGCTGATTACAATAATGAAATAACATACGAATCTATCACGAATTTGCCTTTACTCGATGCAGCAATTAATGAATCTTTACGACTTTGTCCAACTGTGCCTCGAATCGACCGCGTTTGTACAAAGGACACAGTTCTATTGACATCGAAAAATCAAAAGATTTACGCCAAAGAAGGTGATGTTTTCAAGATACCAGTATACGCAATTCATATGGATCCCAATATATGGCCTAATCCACATGCATTTGATATACATAGATTTGACAACGAAAATAAGAAGAATCGTAGTTATTTAAGCTTTATGGGTTTTGGCATGGGCCCTAGAAACTGTGTTGGCATGCGATTTGCCTTATACGAAATGAAAATGGCTCTGGTTAGTATTTTGAAGCGATGGGAACTGCGCTCATGTATCCAAACTCCGCAAACTATTAAAATTAAGAAAAGTAGCTTATCTGGATTGGAAAAGCCAATTTTACTGAAAATTCATGAAAGAAAATAGTTTGTAGTTATTTTATTGAATATGCTTTGCTATCGTTTTGTACCTTTTTATTAAAAAAAAATTTTAATAATTCCAATTCAAAAGATATGTCTATATCTATATAAATAATTCTTAC
>OX_Smed_1.0.01043
TTGTTAATTATTTAGTTAAAGAAAAGGTCATTAATCAGCAAATTGTTCCAGAATTTGAATATAGAGAACTAGTTGGAAAAGTTAAAAATTTAAGTGAAAATTGTACTACATCAAATGATCAGCTAGACAATTTAAATTCAGAGGTAACAAATAATATTGAAAATACAAACGAGATTGACAGTAGTATTGATCAGAAAAAATTGAAAGATATAAAAAGCGTAGATTTTACTGTTGATATAAACGGGAACTGGACGATAGATAATGCTAAAGCTCGTTTGCATCAATATATGCAATTTAATAAATCAATGTCAGATTATAAATTTACACCTGTTGGTCCTGATCATTGCAAAAGCTTCGTATGTGAAATGGGAATGTTTTGTAATCAACGGAAAAGAACTCTGCATGCACGTGAAACTGGATCTACTAAACAAATATCTTCTAGAGCATGCGCTTTATCTCTAGTTAGGCAATTGTTTCATTTAGGTGTTATTGAAGCTTTTGGAAGTGCCGCAAAAAAATTCAAAAGTGAAGAAATTCCGTCCTACAGTATAAATGTAGATCCAGAAATCAAAAAACAGTTAAGTGAAGTAGTTTGCAATCTAGGCTTGAAGCCCAAAGAAAAACCAGAGCTTGAAAGTAGTGAAGAGATAAATATGATGGTAAATTATACAATTGCTGATTTCGAACCTCAAAATCATCACCGACCTCAAGTTATACCCTGGTCTCCAGTTATTCCAAATTGGAATGCATGGTCTGCATGTAATATAGACGAAGGCGAAGAAGCATTTTTGTCATTAGAAGAAATAAGTTTACGATTGAGAAAAAAATTTACGCAAACAAGATCTAATCAAGAATTGGCTCCTATATTAAATGAAAGACAAAATTTACCAGCAGCAGCATATGAAGAAAGTATAATAAATGCTGTCTTAGAAAATCAAATTGTGTTAATTAGAGGAGAAACTGGAAGTGGGAAAACTACTCAAGTTCCACAGTTTATTATGGATTACTATATTCGATCGAATAAAGGAGCAGAATGTAATGTAATTGTCACTCAACCCCGTCGAATATCAGCAATAACTTTGGCAGAAAGAGTTGCTCAAGAACGCGGAGAACAGCTCGGTCAAACATGTGGTTATTCTGTTAGATTTGAAACTGTACATCCTCAATATTACGGTGGTTTGCTGTACTGTACAGTTGGAACTCTTCTCAGAAAAATGGAATCTGGTCTTAGGGGTATTTCTCACATAATCGTTGATGAAATCCACGAAAGAGATCTTAACACTGACTTCCTGATGATTTTATTAAAAGACATGGCTGCATGTTATCCTCAGATGAAAATAATTTTAATGAGTGCAAATATCGATGTTAATGTTTTTACAAATTACTTTCCCAATGTTTTCACTGTAAAAATCGAAGTCCGTAAATTC
>OX_Smed_1.0.01045
ACATATTAGTTAGATACTATTTACCATTAAATATTGATTTCGTTATATAAATGTCTGATAATATAAAACAGTTTCTCCATACATGGTGTTCTCAATCTCATAAACCAGTTCCAAATTATAATATAATAAGTCAGGGAGGAAGAGGTAATCAAAGATTACGATTTAATTGTGAAGTTACGGTTGATGGGTTTAATTATATTGGATTCGGAAGTAGTACGAGTAAAAAAGATGCTCAAACAAATGCTGCTCGAGATTTTGTTAATTTTTTAGTTCGAGAAAATGTTATTAATAAACAAGCTGTTCCGGAATTTAAACATACAGAATTAGTCGGGGAAACCGAAAACTTAAGCGAAAATCCTAATACATTTGAAAGACCAGTAGTAAGTAATATTGTTGAAGGAACAAATGAAACTGAACGTAGAAACTATATTACCAATATTTTCGATCAGAAAAAACTGGAAGAAGCCGAGGGCGTCGATTTTACTGCTGATATACATGGAAATTGGTCTTTGGATAATGCCAAAGCTCGTTTGCATCAATATATGCAATTAAATAAAATTCAATCAGATTATAAGTATACACCGGTTGGTCCTGATCACAACAAAAGCTTCGTATGTGAAATGGGAATATTTTGTAATCAACTGAAGAGAACTCTCTATGCACGTGAAACTGGATCTAATAAACAAACATCTTCTAAAGCATGTGCTTTGTCTCTAGTTAGGCAAATGTTTCATTTAGGTGTTATTGAAGCTTTTGGAGGTGTCACAAAAAAAATCAAAAGTGATCAGATTCCGACCTACAGTATAAATGTAGATCCAGAAATCAAAAAACAGTTAAGTGAAGTAGTTTGCAATCTAGGCTTGAAGCCCAAAGAAAAACCAGAGCTTGAAAGTAGTGAAGAGATAAATATGGTGGTAAATTATACAATTGCTGATTTCGAACCTCAAAATCATCACCGACCTCAAGTTATACCCTGGTCTCCAGTTATTCCAAATTGGAATGCATGGTCTGCATGTAATATAGACGAAGGCGAAGAAGCATTTTTGTCATTAGAAGAAATAAGTTTACGATTGAGAAAAAAATTTACGCAAACAAGATCTAATCAAGAATTGGCTCCTATATTAAATGAAAGACAAAATTTACCAGCAGCAGCATATGAAGAAAGTATAATAAATGCTGTCTTAGAAAATCAAATTGTGTTAATTAGAGGAGAAACTGGAAGTGGGAAAACTACTCAAGTTCCACAGTTTATTATGGATTACTATATTCGATCGAATAAAGGAGCAGAATGTAATGTAATTGTCACTCAACCCCGTCGAATATCAGCAATAACTTTGGCAGAAAGAGTTGCTCAAGAACGCGGAGAACAGCTCGGTCAAACATGTGGTTATTCTGTTAGATTTGAAACTGTACATCCTCAATATTACGGTGGTTTGCTGTACTGTACAGTTGGAACTCTTCTCAGAAAAATGGAATCTGGTCTTAGGGGTATTTCTCACATAATCGTTGATGAAATCCACGAAAGAGATCTTAACACTGACTTCCTGATGATTTTATTGAAGGACATGGCTGCTAGTTATCAGCAAATCAAAATTATTTTAATGAGTGCAACTATCGATGTTAATTTATTTAAAAAATTTTTCCCCTCCGTTTTCGTCTTAGAAATCGAAGGTCGTACTTTCCCTGTCAATTATTTTTTTCTGGAAGATTGCATAGAAACATTAAATTTCCAACCAGATCAACAATTTAAAAAGGATAATAAATCCCGCTCGATTGATGTAAATGAAGATTCACCAACTAAGAATAATGGTAAACCCGATGAATCTGATACCAATTGCAATATGATTTGTGATGCATCATATAAACCACAAACAAAAATAGCTATGGGCAAGCTCTCAGAAAAGGAAATTAGTTTCGAATTGATCGAAGCACTTCTCCAATATATTGAAACAATTCATCCAACTGGCGCTGTTCTCATATTTTTACCTGGATGGAATATTATTCAATTACTTTTGAAAAATTTGACTAAACATCCTAAATTTGGAACTGATAAATATTTAATTTTGCCACTGCATTCACAAGTTCCGCGCGTTGACCAGAAAAGAGTATTTCTACCAACACGACAAGGCGTACGGAAAATTATCCTGGCTACAAATATTGCCGAAAGTAGTATCACAATTAATGATGTTATGTTCGTTATCGATTCTTGTCGTGCGAAGGTGAAAATGTTTACTTCTCGAAATAATCTTACTAGTTATAACACTGTATGGGCTTCCAAAACAAATTTGGAACAAAGGCGTGGTCGCGCAGGAAGAGTTAGTGAAGGTTACGCATTTCATCTATGTAGTCGGGCTAGATTCGAGCGACTAGAAACACATCAAACCCCAGAAATTCTTCGTACAGCATTGCACGATGTTGCTTTGATGATTAAACTTCTAAAACTAGGAGACACCAAAGACTTTTTATCACGAGCTATTGAACAACCTCCAATAGATGCAATTATCGAAGCGGAGCATCTTTTAAAAGAAATGAAAGCTTTTGATAAAAATGATGAATTGACACCTCTTGGTAAAATCCTTGCTCGATTACCAATTGAACCCAGAATGGGGAAAATGATAATATTCGGTTGTTTATTCGGTGTTGGAGATGCTTGTGCAACAGTTGCGGCGTGTACTTCCTTAGGTGACCCTTTCATTATTCCTCCCGATCGAAAACGATTGACCAGAGTTCAAGTCGATCTATCTGCAAACAGATGTTCAGACCATGTTGCTATTCTGAATGCATTTCAAAAATGGTCTTATGTTCAAAAACGCGGATTTTCCGAGGAAGAATTTTGTTTATCTAAAGGATTAAATCCATCTATTCTGAAAATGTCGAAAGATGCAGCTTCACAGATGAAAAACATTTTAATAAATACTGGATTTCCAAAGGAATGTCTGGAACCAAAAGATCTTGATTATGACAACAGTTGTCCAACAATTAATAATGTTCTTTCTCTTCTAGTTTTAGGATTGTATCCCAATGTTTGCTATCACAAAGAAAAACGTAAAGTATTGACCACAGAAGGGAAAGCTGCATTGGTGCATAAATCATCAGTTAATTGTAGTAATTACATTACAACATTTCCCTCTCCATTCTTCATTTTTGGTGAAAAGATCAGAGCTCGAGAAATATATTGCAAGCAAATGTCCATGATTAATCCACTTCAGCTTCTTATGTTTGGAGCCAAAAAAGTTACTTATATCAATAAAATGATTATTATCGATGAATGGTTGTCATTGGATATGGAATTTGAATTGGCTGCAGAAATTCTAGCTCTCAGACCAGCCTTAGAGGGATTAATGGTGAAAGTTTGTATGAATCCAGATATAGTTATGAATCCCGATGATCACGATAGTCAAATCATGAAAATAGTTACAAAATTCAGTGATCCTATTAGTTTTGGGCCTGTAAATGCCCCTCTCAATAGTTATCATCATACAAACAGAAAGAGGAAAAATGTGCAAGCTAATAAACCATTTAATCAACAACGAGGTGTCCCAAATAAATATAGGAAATTCGAATCCCATTATAATCGAGGTCCAGTTCGTTTTCCATCAGCTTCTCAAAATTCCTACGAAAAAAGAAATACCATAACTGAATTTGGAGAAAATTCCACTTCAAATCGATTTCCAGCCTCTCAAAATTCCTATGAAAAAAGAAATACCAGAGGAAATTTCATTCCAAATCGATTTCCAGATTCTCGAGATTCCTATGGCAAAAGAGATACCAGAACTGAACCAAGAGGAAATTTCACTCCAAATCGATTCCCAGCTTCTCAAAAGTCCTATGGAAATACAAATATCAGAAATGAATCTAGAGAAAATTTTACTCCTTATAGAAACTCTTCTTATGCGCGTCATTACAAAGCACATAATTCCAGTAGTAACATCCCGTTTGTCGCTAGGCCAAATTCCAGTTTCATTAGAAATCAATTTATTGGCAATGATAACAGCTTACATTCTGAAAATTACTCAAATGAAGAATTTAATGAAGATTATTATACTCCTCGGGCGAACAATTTTCTCAATTCCGGTTATTCAAATACTCACTATCAAAGAAACTCATTTGATTCTAACCATGGCAACATGCCACCATATGGATCTCGAATGATATATGATAATATGGATATGCATATGCCTCAGATGTCGTCAGCTCCTCAATTTCCAAATAACCGCCCGTTCCTAACCGGTAGAATTCCATCATTCAGTATCATTGCTCAATACAACAAACCACAAACAAATGAACCAGAAGCCCCGAAGACCTATGAGATGTACGATTATCACCAAGACATTAATTGGCGACATAAAGATTTCGATTATGACGTCAATTCTATCCGTGATATAAGATTCGGTAGCAATGGTAACAACGTATCCAATCCATGTGATATATATGAGAATTCTAATGCCTTGCGTTCTAATTACAAACAAACTGGCAGGGGGAAAATTAAAACCGAACCAACCGATGACAGTACCGCAGACGCAGGAATCAGCGAATCAAGTAATATTTCACAAATCATGTTTATATCAATGACCGATTTCCTATTAGACGTAAATGTCAACATTAGAGGACAGCCGAGATTTCAGAGAGATTCCAGAAATTTTGGAGGGTCTTCGTTCTCAAGGTCATTATAAATTCTTGAAATTACAATTTATGATTTGTTGTCTAAATTGTCCTCTCTAGTGGTTGTTTTTTGTGTATTGAAATAGAAATTTCCTGGGTTGCGTTATTTTGTTTAGTTACGTAATGATATGTAATGGAATTACAATTGGCTTTTAATATTTGTTTTTTTCACACAGGG
>OX_Smed_1.0.01065
CCTTGAATTTTGAACAAAATTTCATTAGAATTTATTATCGCGGCAGTATGTTTATTTCACCATAAAAATTGGAAGAAATACAATTATAAAAAATAAATCATGGAAATTTGTGTACCCTATTTAAACGGTAATTATTGTGATTCTCTGTCCAGCGACTATCAAAACGCATTATCTGATGAAGATGAAGTTCAGTACGCAAATGTGACATCAAAAGTTTTTGAAAGATCAAGAATTAAAGCTTTAGCAGATGAAAGAGAAAATGTCCAAAAGAAAACCTTTACCAAATGGATTAATTCAACTTTGATTCATGTCACTATGAAAATTGAAGATTTATATGTTGATTTGAGAGATGGAAAATTTTTATTGGCTTTATTAGAACTTCNTATCNAATGAAATTGTGCCGAAACCAACGCGTGGTAGAATGAGAATTCATTGCTTAGAAAATGTGGATAAATGTCTAGGATTTTTATTCAACCAAAAGGTCCATCTTGAAAATGTTGGAGCACATGATATTGTTGATGGAAATCCTCAATTGACTCTGGGTTTAATATGGACAATAATTTTAAGATTTCAAGTCCAAGACATCCAATTCGATGAAGATTATTCACCTGTTGCAAAATCTGCTAAGGATGCCTTGTTATTGTGGTGTCAAATGAAAACTGCCGGTTATCCTAGCGTTAACATCAGAAATTTCACTAATAGCTGGCGAACTGGTCTTGGATTTGTTGCTTTGATTCATAAACATCGTCCAGATTTGATAGATTTTTCAAGCTGTAACAGAAATGACAATATCAATAACTTACATTTGGCTTTTGACATAGCGGAAAATGCTCTTGGAATTCCTTCTTTGTTAGATCCAGAAGATGTAAATGTGCCCTTGCCAGATGAGCGATCCGTCATCACATATGTAGCAAGCTATTACCATTACTTTAATTCATTAAAAGCCAGCAGCGTTCTGAATAAAAGGCTGAATAAATTGCTCAATCAGGTTTTAGAAGATGAACAAATGATACAACTCTATCAGAGTCTTGTTTCTAAATTATTAGAGTGGATTCGTAATACAATTCGACTGTTAAATATGCGCCAGTTCTCCAATTCAATTCCCGGAATTCAGCAACAAATGAACACATTCAACCTTTATAGAACCGGAGAGAAACCGAGCAAATTTGTGGAAAAAGTCGACCTAGAAGTCCTGTTGTTCACGATAAAAAGCAATCAGTTTGTGTCCAGATTAAAGGTTTACAATCCGCCGGAAGAATTTAGTTTATCGACTATCAATTCAGCATGGGATGAGTTGAATACTGCTGAATATGGTCGTGAAACGGCATTGAGAAAGGAACTGATGCGACAAGAAAAACTGAGAAATCTGGCACAGAAATTCAACAAAAAAGCAGCTTTAAGAGAATCGTGGATTACCGACAATATGGAGCTGTTGCAAAAGCAATCATTGGGCAATAATTTACCAACAGTGCTAGCGGCGTTGAAGAAACACGAAGCGATCGAAACGGACATTTATGCGTACGAAGAAAACCTAATTGGTTTAACAAAAATCTCTGATAATCTAGAAGAAGAAATCTATAACGATATAATTTCAATTATCAACACTAAAAATAAAGTTCTTGATCTTTGGAAAAAATTGCTTCAAACTCTTCATGAACGCAGAGAACATCTGGACAACTATTTACAGGTTTACACCTTGATCAACGAATTCTGTGAAGTGCAGGCAATTATTACCGGGATAACTGCTAAACAGAGAATCGATAACTATGGCAAGCACCTAATGGAAGTGGAAGAACTATTGAGATCACATGAATTGATCGAGTCGGATATCCGTTCGATCAATCAAAGATTAGAAAAACTGATTTCCGAAGCAAATCGATACGTACAGTTTTGCGATCAAGATTTTCGAAGCAATATCAATTCGGGCAATAAAGCAATGATTAAGGAAAAACGCAATTCGACCATTAAAGATTTCCATGAACTTTTAGATAGTCTTGATAAGCGTAAAGAAATTTTGAAACACTCGCATTTGGTTTGGCAATTTATCGTCGATGCGTCACTCGAGGAGCAATGGATTAAAGAACTCGTCGATATCATGAATAATCCCGATCTGGGATACGATCTTTCATCGGTCGATAGATTGTTGAGAAAGCATAAAGTTTTTGAACTTGAACTCAGCTCCAAACGGATTTCATTGGAAAATAAACTGATGGAAGGAAAAACTCTAGTTGACATTTCTCCTGTTGGACAAGAGTTTATTGCAGCTAAAAACAATGACATTCAGAACCTATGGGAAGCATTGGTGGATTCGACTGAATCGAGAAAGATCAAACTGTTGGAAATGTTAGACTATTACCAATACGTGTCTGACTGTGATGATGCCGAATGTTGGATTGATGAGTTCAAACGGCTTTTCGATTTGAAATTCCTCGGAGATAAAATGTCTTTTACGGAAATCCTTATTCGAAAGAATCAACAAAATATGGAAATCGTTGAAAATTACCGAGACAATATCGAACAAATTCGCAACCAAGCCCAATCATTACTGGGGTATTCTATAGTTGACCATCAAACAGTAGCGAAGAAATTGGATAGAATCGAAAAGAAGTATCAAGATTTACTCGATATTGCTCATAAAATGCAGGAGAAGTTGCTGGACGCGTTGACAGTTTATCGGTTACTAAATGACTCGGATTCAGTTCGATCATGGATAACGGAGAAACAGAAATTCCTCTGCAACTTCATTCCGAGTGATGACATTGAAGAATTGGAAGTTCTCAAGCATCGGTTTGAAGTATTCGAGTCGGAATTGACAAAGCGTGCAGAAAAGGTTTATCATGTGAATAACCTTTCGGAAAATCTCGTTGTCAATGGCAATCCAAATCACCAGATAATCGTGAATAATCAAGACAACCTAAACAATTCCTGGAATAAAATGGCCGATATTGTCGACAGTAAACGCGATGAGTTATTATCGAAATATCATTATAGCAACTTCTTTATGGATTGCCAGCAGACTATTGAATGGATCAGAGAGAAAATCAAGCTCATTGAATCCATGGATGAGCTTGGGGAGGATTTAGAGAGTGTAATGCAACGACAAAGACGTATAAACCACATGCAAAGAGACATTTGTGCCATTGAAGCGAAAATCGATCATCTCGTGGCTCAGGGTGATGAAATATTGCGACACAATTTGCGAAGCGCCAAAGACATCGAACACCAATTGGATTTAGTGCATCAGGAATGGGAAATTCTCCAGCAGTTAATTAGAGATCGCGATTCTACCTTGGCCAATAAGAATGATATTCATAGATTTATTCAGAAATTAGACGATTTTCATAATTGGCTCGGGCAAATGCAAACAGAAATGGCAAGTCAGAATATCCCAGAATCTCAATCGGAAGCTGAAAAATTGATCAACAAATACAATTCCCAAAGAGATGAAATGGCTGCAATGGAACAGCAGCTAGAAGAATGGATGAAAATCGGCAAAGATTTTCTCAAAAGTGAACAAGACAAAGACCAATTTGTAAGACTTCAAAATAGAATAGAATCAATAAATCAGGATTGGAAAATTCTCAATGATCTTAGCGAAGAAAAAGAAAAGCGATTAGAAAAATATTTGAAAAGCTTGATGTTCTTTGAGGATGCAAGGCAAATTGAAAAAATTCTAAATGCTCAGGAAAAATATTTAATGAAAGACATCCAATCGTCTAATTTATTGTCACTCAATGAAATTGTAAACGAAAATGAAATATTCATTGACAAAATGCTATCTGATGAAAAACTGCTAGCAATAGTTCTGAAGCAAGGCAAAACGCTGATTTTAGAAAATAATTTATATAAGGACCGTATGCAAAATAAGTGTCAAAATCTAGATGAAAGATGGAAAAAGAACACATTGGCAGCTCAAAATCGGAAAAATAAATTGAAGGAACAAGTTTTGTTGCATGAATTGCTTCAGGATATTGATGATCTCGATGACAGTTTATTAGAAAAAATTCAAGTACTCAATGAAATTAGCATGCTTAATAACAAATCAACCGACAGCTGTCTAGCTCAGTGTAAAGCACTGGAGGACGAAATTAATGCCTACAGACCAATTATTGAAGAACTCAATAAGAGAGGAAAGCAAACAAGTGCAGACTTTCCTCATTTTAAAAAGGAAATCATTGACCACCTTGATAACCTCAACTCGACATGGGCGGAATTATCCAAAGCCCTTGAAGAAAAACTACAGAATTTGGCACATTTCAACAGAGAAAAGTTGTTTGAAGAATCTACGCAATCAATGATGAAATGGCTCAAAAATATTGAAGGCCAAATTGTAGCCGATGATGAACCTGATGGATCTCGATCGGGAATTACTTCAATTACAAACCAACTAAAAAAGCTAGATTCACATAACATGGAGTTAGAAAACAAGAAAAAACTTCTCGAAAACCTCAAGGATCATTCGGAATTATTGAAACAACAGAATCCTGACAAAGCATCGAAATACGAGCAACTTGAAACCCAGGTCAAAGTGACAATGGATGGTCTGTCAGTTCCATTGGAAAGCAAGCTGTCAATTGCAAATCAAAAAATAATTGCGGAACAGTTTCTCCAAGATTGTGACGATGAAATCGATTGGATGAACGAAAAAATTGACTTGATTCGAAACAGATCTAAACAAATGGAAACAATTTGCACCTTACTACAATTTCAGCAGCTCCAGATGAGACATAAATCCATGAAAAACGAAATCAGAAATCGAAGTGTCAAGGTTGATTCATTGATACAGGAAGCTCAGAGAATGATTGATGAGAATCATTTGAAAAGAGCACTGGTTGTGGATACTATAAATCAGCTAAAGAAAACTCGAGAGAATTTAAATGAAGAAATGGAAAAGTTTCAAAACATGCTATCAAATCAACTTGCTGTCCAAGAATTTTTGCTGGATGTTTCAGAAGTGAGCTCGTGGATTAGTGAAAAGGAGCTCGATCTCATGGGACTTATAATTAATTCAAAGGATGATCAACTGATTCGCCGAGTCATTCGCAAAGAACAAAACTTAGAAATGGAAATCAAAAATTATTATCCTAAAATAGAGGAATTCAAAAAGTCATGCGTATCACTTCCAGAAGAATATAAAGGAATTGTGAAGGATGTTGAAGATAATTTCAATTCCTTGAAGATAATTTGCGCTGAAAAAAAGACTGAAATATCTTTATTTGTCATATATTGTGACACTTATGAATTGTATCAAAATATTGAAGCATGGATCGTGGAGAGAACTAAAATCGCTAGGAGTGATGATTCTGGTAAAGATTTAGATCAGTGTACATTGCTGAGAGATCGGTTTGCAATTTTTTCATCTGAAACTAACAAAATTGGAAGCAGCAAAGTTAATGAAGCTAATAAGCGTTTTGATGAATTAATTCAAGGAAAACACCCGTTTGCACATTCGATATCAGTTTGGAAAGATAGAATCAACGAAATCTGGGCAGATCTCCTAGAACTCATTGATACTCGCATACAGCTTTTAAAATCTGCTTGGGACCTTCACAGATGGTATTGTGACAGTCAGTTTCTTTTGGAGTGCATTCAAGAGAAGAAATCATCAATGGAAGTCGTCAATGATTTAGGCAAGGATCCAAAATCAGTTTGCTTGCTACAAAGAAAACTAAAGAATTTCGAAAAAGATTTATTGAAATTGG
>OX_Smed_1.0.01068
TTAAACCGTCTAACGTTAAGTTATATTTGTAGGAACTTGAAATTTTATTTAATTTAATTTTTATCCTTTTTTAACTAAATTTATTTGTATATTATTGTTCATACTTCTTCTCAAATGACAACTAATGAATCTAATTTAACTTTGTCTTGGAAACGTCCTTGGTCAATTGAAGAAATAATTCAATCATCCCAGTGCTGGTCCCTAGCAGCAGATTCCGGAGTTTGTGAATTAATTAAAAGTTTCTCAACAAATTTACTGGCTGAAGTTGGTCAGTTGAATAATAATATTAAAGAATTATCAGTCGAATCAAAGCAAACTAATGTAATAATACAAAATGCTTTTAATGACTTTTGCATGTTGGCTAATAATCAGTTTATGGAAAATTTGGTTGAAGATGTCGCTAACATTCCAATTACCAATGATAATTCCAAAATCAACAATGATTTGAATTCGAATAAAGAGAATTCTTTAGCACAAATAATTCCTCAAGTTTCCGAATCTCTGAAAATGGGAATCCAGGTATTGGAAAACCAGTTTGAGATTTTGGATGTACCGAAGCCGGCGCCAGTCGAATCAAATGCCGATGACAGTGACACTGAGGAACGGAGCGCAACTCAGATTGATTACATGGTAAACGAACCGATCTACCATCCGAAAGATCCATATGAAAATCGGCACTTGCCACATTTAATTGGAACCCAGGCCTTTGTAGACGATGACACATTAGGCATTGGAGATATAGATGACCAGGAGGACTTGGCAGCCTCCTCTGCCGCCAGTGACAGTGGTGGAGTCGATAACCAATCACGAAGCATTTCTATTAGCTCATCTGATTCGGAAAACGAAATAGATATTAAAATAGTGAGCAGTAGTGAGTTGAAAAGCGATTCCTTTGCTGAAAATGCAAATGAAAGCGATTTATTTGAAGATAATCTAGCTCCAGTGAAGACATCCGATCAGCCTGCTGCTCCTACATTTGCCGATCAATTTCAAGAGCAACTGCGACAGAGATTGAGCACAAAAATCATTGATCCTAATTCTGATTCTGACGAAGCTCCCCAGAATGAAAGGGACACTAGCGCCCAAGATATTATCGGGAACAAATCTCACTCAGTAAAAGAACCAGTGAAAAATGCCCCTGTTAAGAAAACCGTCTCGCCTCCGCTGCCGAAACCCATGACAAACACGAGAGGAATATTCTCCGAGGACAGTGCTGACGATGAAGACGACATCTTTGGAGACATCGCCGCGGACAAGATTAAAAACAATACATATACATTTGCGAATTCATCTTCCAAGCCAGCCCCTGACAAAACAGGGACATTGCCTGCGAAAAGTTCAATTGCTCATTCTGATTCAGATGATGATCTGTTCTTGCCGGCCCCCCGGCAAACGGGTCACAAGGGCAAAATTCCCCCATCCAATGTTGCGGCAAATAAAGCCAAAGATCTAGCTGGGAACGCTACCAAATCCGCTAGCAAACCGCCGGTTCCAGTGTCACTAACACTATCTGATTCTGACAGCGATTTATTTAACGGCCCCCCATCTTTGGGCGATAAAAGCCAATTGGAAAAGCCAGCGTCGAAAAATGTTGGCCCAATCAAACTAGCAAACGAAAAGCTCACAAAAGCATCGAGTCAGTTGTCTACAAAGGCTCATTCCGAATCCGAGGGCGACATATTTCAATCGAATGCCAAACCCGGTTCCAATGCTACTATTTCACAGAAGCCATCTTCCAAGGATCGAGTCAAGGTTCCTCTGTTCTCCGTCAGCGACTCAGACAGCGACGGCTTATTTGACGGTTGGAATAAGCCACCAGTCAATAATCACAACAAAATTGATAGTCCTGCACCGCTACCGAAATCAGAACCCAGGATACCCAAGACAAATGTCCAAAATCCTAAAGTGAAAAATCCGATGCCAATTGGAAGCACTTTTCATCTATCAGACAGCAGTAGCGACGAAATTTTTGATTTTCTTAAATCGCCAAACAAGTCAAATATTACAAAGGCAACTGGCAATAAAACCGAGGCCTCAATAAAGGTTGATAACGCGAATTCCGGGAACCAAAAGCTGCCAGAAGATTCCCAGTCTGAGTTGAGCAAAGCCCCGACTAGAACTGTAGTTAATGAGGGAGCGATGGAGGATTATGTTAGCAACGAGAGGAACAACAATGCCAATAATGCCGAGGATAATGATCAGCATCGCAATGATTCCTTCGACGATATATTCAATGAACAGAAGCCTACTGCTACCAGAAAAGATAAAATAGACGACACAAGCATTACAGAGGCCCCAGTAAAACCCCGAGAAATTGCAACTGATAACAAGAGATCTGTGGTGGCACCATTTGATCCGTTATTGGCATTGCCACCGGTGAGAGGTCCTCTCGCTCACCTGAATGATTCTATCGACAACGATGCTGAATTGAGAGGTGGTTCAAGCCAATATCCTAAAGCTACAGCTCGATCAAGCTTGCGTGCCGCCACACAAATCAATAATGCAGGATCGGCTACATTGGAATCACACAGCCCTCCTAATTCGAAAACTAGTCCTCTTGAACCAGAACAAATATCAGGTGAAGTTCCTCGCGTCTCACTACCTAAATTGCCCGCTGGCGCGATGAAAATTGGAGGACTAACAAGCGAATCATTTCTAAATGAAATGAAGATTCGTCAAAGAAAATCCCGATTATCTTTCAATTCAGATTCCGATTCAATATTCGAGGATACTAATAGCAAAATCGTTACCGTTCCAGTTCCAGATCCAGTTTCGGCGGCCGTGATTTGTGATGCCGATGAATTACCTAGAGATCAGATTGAACGAGAAGCTCCAGTGAAAATAGATTTCAAGCAAAAATTGCAGAATGCCCTCGGCACAAAGCCGTTTGATGCGCCGATCAAGCAGCTGCTCGCCAAGCCAGACTCTCCCGATGGCAATGAAATCGACTTCGATAAACCTCCTGAAGAAATTCGACAGCTGAATTTATTGACAAAGGATCGTGCCAGAAACATTCCCCGGCGGCGTCCGACTGCTAGGAAGGCTGATAGTACGGCACCAGCAGTAGCAGCAATTCCTAATGACTCTGACATTCCAAAGGAGGAGCCTGAGAAGACAAAACCCATTCCACAACAACCAAAATCTGTTGATACCAATCCAGTTCCGGCCATTTCGCAATCAGATGACAGTTTCAATATTTTTGCTGACCTCCCTCCTCGACCCGAGAAAAAATCTAAATCAAATAAAAAAGCATCATCAACATCGAATAGTAAAACAAAAAAACCTATTGAAGTCAATGTTGATGAAATAAATGATATATTTGCTATATCGAATTCCAAGCCCTCAAAGAAAGCCAAAAAGACCAAACCTGTCAGTGATCCTCTGAGTCCATAANNGATNGNNAGANNGNNNNNNNNNNTNANTNNTCNTNNTGNNTNNNTNNTTANTTGNTTNATTTNATTNTTNANNTNNNNANTTNNTTTNTGNTTATNTNNNTATTNNNNTTATTNTTATTNNTNNNNTTNTCAANNNATTTNNNNNNANNTNNNNNNNATNANTNTNNTNATNNNNNANTTANTTATCANNNNTNNNNTNNNNNANTGNNNNNNNTGNANCTNTNNNNNGNANANTTTNATTTNNNNNNTNNNNNNTANNNNATTNANNNNTNTNNANTNNNNNNNGANANNTTTTGNTTNNGNNNNTNNNNNNTNCNNNTTNANNNNTNTNGNTNNNNNNNNTGNNNTGTTNNNCNNNNNNTNTTNTNANNTGNGTNNANNNNNNNNGTTATTAATAATGTTGTTAGACAAATTATATTTCATTTGGTCTATTATTTATCGGTTGTTTTATGTGCAATTTTTGTGGATTAGTAATCGTCAGCTCTCGAAACCTCTGTACAGCGGTGAGATTTGATACTCTCAGAATATCTTTACTCGTTTTGATTGCGGTTTCAGTCGGATAAAGTAATTTAGTAATATTTATCTTGTAAACTGGCGATGTGAGTACTGATATCTCTGCCCGTCAAGTACAACCCACTTCTGATGGCA
>OX_Smed_1.0.01076
AAATTATAATTAATCAATTTTCTAACATTATTCGTATATTTTTTACTAAATTTTTCTTACACATTTTCTATAAAGTCGCATATTAAAAGTTTGATAGAGCTTTTTTAAGTATATTCCAATTTATATCAAGTAAACATTTAACGGATAAATGGCAGAAGCTCATCAAGCTGTTGCATTTTCAATTAAAGTTTCCGATGATGGAATTGACTGGTCCTTGAATTTTAAAGCATTTAAAGAAATAGCAAAATCAGGTGTAAAATCGTGGAAAAAAGGCTTATACAGAATACAAAATCGATTTTATAATGGATTGTATCCATCACAGCCAGGAAATTGGCTTGGGATAGTTTGTGGAGTTTTTGCATCATCAATGGTTGGATTTGATTTGAGTTTTGGTTTAATTGAAAAAATCGAAGTTCAATTGCAGAGAGTTTTGGAATTGGAATCTCCAAGAGATCATTTAATAGCTTCATTAATGTACTCTTGTGGACTTTGGACTGCTGGTGTAATAGTTAGAAAATATACACTTTCTAATTTACTCTATTACATGGATTGGATGTATGAAAGTCAAACTGGACCGTCAATGAAAACTAAAGCTTGG
>OX_Smed_1.0.01080
AAAGTAACTCTAGTTTATTTGTTTTATTTTCATTTTCGTAATAAATAAATAAATGCTTGACAGACAAGCGATCCAAAATGGAATGACTACAATGCAAGTATTAGAACTTGCTCATCGTGAATACCAAGCTGGTCATTATGAACGAGCTGAAAAGCATTGCATAGATCTATGGAAAATTGAACCACACAATACAGCTATATTATTATTACTTAGTTCTATATACTTTCAAATGAGGAAATTAGATAAGTCTGGTTTTTTCTGTCAATTGGCCATTAAACAGAATCCACAAATGGCTGAAGCTTACTCAAATCTTGGAAACGTTTTGAAAGAGAAAGGACAGCTAGCAGAAGCAATTGAAAATTATAAGCATGCACTTCGAATTAAACCAGAATTTATCGATGGATATTTGAATCTAGCTGCTGCATTTGTTGCAGCAGGCCACATGGAATCTGCCATTAGTACTTACATGATTGTTTTGAACAATAATCCAGACCTCTACTACGTTCGTAGTGATTTAGGAAATTTATTTAAGGCATTAGGAAGATTGGATGAAGCGAAGGTAGATAAAAACTATTTGCGCTAATGAGACTTTTTACGTGGACAGGAAATGCCTTTTCCTTGATTGTGAAATCTATGATAAAAAGCAACAAGCAAAAATCTTTTTTTGCTCGTTGCTTTCTTAATTAGAAGGAGGCACACAAATTAATAAATTGATATTTGTTTGGCTTCTTTTTGAAACTATAGATTTCAGCAATCTTAGAGCGCAGCATGCTGAAATGTTCAAAAGCGTAAATGAAATACGTTTTTTGAAAAAAAAAACTGGATTGGTTAATCTTGGTCGCATTCTACAAAGCCCTATGATAATATCAATGGCACTTTGGAGCATATTTGAGTGGTAAGATACGGTAATTTTGTTAATTTTGGCTGCAGCGAATCTTTGGTTATTGAAATTTCCGGCAAAACTTAACATAACAACGGAATTGGTGTGATTTTGGAGAATAAAATATTTAACACGATATTCATATAGTAAATTGTTTNTTATNAAATGNTGTGCTTTGCTAATCTTTTTACTCTTATCAATATTTGAGGTTAGACATTCGATTTTTGAAAAGTTGATTTCGATATTATGTGTTGAGATTAATGATATTTTCATACAATTGAAAACTAGGGATGGTGAATCCATGTTTAGCCACAGAAAAAAAATCCGTAAGGCGGGAAGGGGTTCGGATAATCGAATTAAAAAATTTATAACCTAATGTATTTAGAACTTAAAAAATCGACAATCTTTTTCCAGATGTGGCGATTTTACGGATAAGAGGTTCGAAAAAACCGATATTCACTGTATATTCAAATTTTAGGATAAAATTTAGTTGAATAAGTTCTTGTTTAAATTGAACACGTATTTCATCGATAAATTTTAGATGGGCTGGAGAGCTAGAGCAAAATAGTTCAGGCTCGCATTTATATTATAGTTCCATTTCTGAAAAGCAAGTTATTATAAAAAAAATCCTTGATTAAGTCCTACGATTTTTCAAAATTTAATAGAGCTAATTTAAAATAAATATTAATTTGGACCATCTTTGACTGCATATGTTCATAGAAATTCTATAGAAATTTAATTAAATAACTTCAATTTCAATGAAGTGTATAGGAAAATCTTGTACGTACTCAAGTTATCTTAATTTCCTAATTTTGGCTTCAGTTCGTTATTCCCACCCCTTATATTTCTATTGTATTTTCAATTAATAATCCCCAATATATAAACATTTTATGATTAACTATTCCCAGGAATTTTCGGATAGCACAACGGGAATCAATACCCAGATCATTGAACCATTATGGTGTACTCTTAGAAGAAAATGAACAGTTGGGNGNTCNGNNANANNATTACCCATAATAAATATGTATTAAATATGTATAATTTAAATCAAAATTTAATAAAAACTATTATAAAAGTTTTTAAATTGATCTTTAGTATAAATCCTAGCATAGGGCAATAATGAGCGGCCTCTTATTTTTAAGCATTTGGACATAAAAGTAAGTTTTTTAATATTTAAATTATAACGTCAGACTAGGACCCTTATGACATTTAATTTGAAGAGACTTGTCGGCCCCATTGCTCTGAACTTCTGCTCCAGCCAGGGTTGCCAGACCTCCCGATTTCGTCGTGAGTCTCCAGATATGGGACGCATATTCCCG
>OX_Smed_1.0.01085
TTAAAATTTTAATTTAAAACATTTTAAATTATTTTCATATTTTCACTAAATGTCTACAGCTATAATTGGCATTGATATCGGATCGTATTCTTGTTACGTGTCAGTTGCTAAGAAAGGAGGAATTGAAACTATACTTAATGAATACAGTGATAGATGCACATCTTCTTGTATAAATTTTTCTGATAAAACAAGATCTGTAGGTATGTCGGCTAATCTTCAATTAATCACTAATCCAAAAAATACTATTAATAATTTTACACCTCTTATTGGTAAAAAGTATCTAGACAATATTATTCAAATGGAATTACCATATTCTCACTATAAAATATTTGAAGATAAAGATTCTGTAGGAATAGAAGTTAATTACCTGAAGAAAATTTACAAGTTTAAACCCGAACAATTGATTGCAATGTTGGTTACTAAATTAAAAACTTTAGCCGAAAATGATCTCAAATTATCTGTCAGGCAAGCAGTTTTAAATGTTCCACTTTTTTATACTGACAGAGAAAGACGATGTTTAGTTTCAGCTATGAATATAGCTGGATTAGAGTGCTTGTGTTTGATTAATGATTTAAGTGCAGTTGCATTATTGTATCATTCAATGAGAGCTCATTCATTTACAACTCCAAAAACCGTTGCATTTGTCGACATTGGATATTCTAACTTTCAAATAATTATTGCACAATTTACTAAAGATAGGTTTCAGATTTTACAATATGGTTATGATCCTAATCTAGGAGGTCGTGAGTTTGATAGAGNA
>OX_Smed_1.0.01088
AATTTTAATAGAAATTGAAAAATGTAAAATCACATTTCATGGTCAAGAGTATATTGGTAAAATGAATGAATCAACAACAGGAAAAAGATGTGCACAATGGACAAAAAGTTTACTGGATCGTTTAAAAGTAGATGTTGAAAATTTTCCAGAACTGGAAGGAGTTTTTACCCAGAATTATTGTAGGAATCCGAAAAATTTTCGAAACGGTCTTTGGTGTGTTGTCGATGAAAATTCATTGGATTGGGAATATTGTAATGTTCCCATTTGCATAAAAGATAACAATTGGTGTAAAGACTCTGACAAAGGAGAGGAGTACTATGGGGATATCAATATTACTACATCCGGACTGGCATGTAGAAAATGGATCACTCAAAATAATTTTAAAGAGCATTTATTTCCCGAAAACAATCTCACTGAGGCCGGTAATAATTGTCGAAATCCTGATGGACATGCAAATGGTCCTTGGTGTTATACGCTTAATCAGAATGTCCGATGGGGGGAGTGCAATGTTCCTCGTTGTGATAAATATTTAAGTCAAGCAGAATATTTTGGGGGCTATGACTTCTTGAAAACTGTTTCCGACCGTTCGAGTTCTTTTACGTTAGACAATGTTTATCGAAATTTAACGTTTTTGGTTTCAATCAGTGAAAGGTTTTGGAATTATGATGTCAAAAGACAGACGTCATTATGGGGTACAGATTATGATCCTAAATGTCAAACCGATTTGAATGATTATGAATACTGTAATCTCGATAAGTTTTTGAAAAATAATAATGAAATAATTATGATTTTTCAATGCGTTCGGCCATTGAAGAATCTTATTTTTATAAGCCCTTTAAAGAAATCGCAGTACAAGACGGAATACAAATTAGGCGAGATATATGAGGTCCACGAGAGCGTTAGTAAGGAATTTGAACAATATCAAAATAAAATAAAATTGATCTTAAATAAACGCAACAACAAAAATGTTAGCATTCCAATGTCGAGTAATCATGGATATTTTTACCTTCTAAATGACAACGTAGTTCCATACGCGTTGACTCCAGAGAACAAACCTGTGTTGACGATCTCAAGCGTCGGGAAAGGTCGAATCGGTTTCTTGGCCTGTGAACATTACACGAATCCAGAGTTTCTTGTGAAAATCCAAGACTATATTTATACATTCTTTGAGAGTAAAGTGAAAACTCCCATAATTTTAACCGAATCATTATTGAAGAAATTGGATGCTGAACGGAAATCGGAAAAGGTTTTAGAGATTCCAGTTGTATGGAATTCTCATAATATCTTGGGGCATTCTTCAACGAAATTATTGCTTGAGTTGGTTAAGGATGGTCTTAAAATTATAATAGGCATCAAACCATGGGCGTATGACTATTATAGACAAAATATACTTATAAGTGAATTGAAACCCATCTTTATTGCTGCAGGGATATGGCCATCATTGAAAGCATTAACTAGTGATTTAAAACTCCTTAATAATGTTATCATCGAATCATTTCCTTTGGTTCATTTGTTGAGTTACGCTAAAACGAGTTTGTCAAACGCTTTGAGCGTTTCCGAGTCAATCACGGATATTTTGTCAAACATTCCTACAGATGAGTTATTTGAGAGAGATTCATTTGCTGAAATTATTGAAAACATAAAGGTCTTACTCCCTACTCATTTACATCACGTCAAATCTCTGATTCCATGCTTGAACAATCCATTATCAAACAGCAAGGATAAATCCTTAGTTAGCTTCGTAAATGTCTTACTTCTCCATTCTCTTACCGGTAGGGTTGTGGCGCCAGGAATTTCATTTTATCCTGGAAAATTCCAATCGGAAAATTTAGATCTAAAAACCGTAAAATTGAAGTTGAATTTAAAATTTAACAACGAAGCAGCTCAATTGGGACTTTATATGCCTCCTGGAGAAGAGGTATCTGTGGAATTGACTAGTTCGAAATCCGAAACCTGCCAATTGCATGTGAATTATCATTTTTTCAATGTTTTAAACAAGGCAGAATGGGAGAAATGGCCCATTGCTTACACAGAAATAACTCTAAGGAAAAAAGAATTGAAAATATTTTCTTTTCCATTTGGTGGGCTTTTGTCGATCATGTGTAAAGATAGTAATGATAATGTTGATATTGTTTTCGCTGGAGTCGTTCAAGCTCCAATGTTTGATAGAAGAGACCCTGAAATTAATAAAGGTTGGAAAGCTCTACAAAAATCAAAGGTTCCTTGGGCTATTATCGCTGGTGATTCTGTGGTTTTTGTCATTTCATCAAATGCAATTCGAAATCTTGCTCAGCCCGATATTATTTTGGAATTGTATGATTCTATGATTAAAGATGAATTTCATTTGAGGGGCAAATCTATTGTAAACAGTCGAAGGGAACTCATTTCAACTGATATCCAAATTAAAGCCGGTTATATGCATGCTGGGTACCCCATCGGAACAATGATATACCATGTTACTAATGCAGCATTTATATCTAAATATCTTTTTGGAAAAATTGACATTAAAGCTTAAGGTAGATGGGGTATCCTTCATGAAGTCGGTCATAACCTACAAGATAAAATATTTACTTTCTCTGGTACTACAGATGTTACTAATAACGTTTTCACTCTTATTGGTATTGAATCCGTGACAGGTCACAGTTCATGGTCTCCAACCGAAGGCTGGCTAGCAGATGAATCATATATTGTTAGATTCATTTCTTATATCAATGGTGGAACGTTTTCCGAATGGCAAAATGAACCGTTTTTAGGTTTAGGTGTTTATGCACAAATTCGTGCAAACTTTGGATGGGAGCTATATGCACAGGTTTTTCGTCAATACGATGTTCTTATTAAAAAGTATGGAAGTCTAACGGACCATGAAGAAATCCAACTGTGGATAAAAGAAACTTCTCGTTTGTCACGAATGAATCTTTGTCCGCTTTACGATTTATGGAGATGGCCCATTGATAAGGAAACGGCAACCGATTTATTGGCCTATCCGTATTTTCTACCAGATGATTTTTTAACGAAATTAGTGTCTAATCGCGTAACTGAAATAATGGAAAAATATGGCGGCTCAATTTTAATTAGCCGGCAACCGTTGAAAATCCCAGAAGTGGTGGGAAATTTGAAAAACAAGCTAGCAATAGAAGGAGAGAAAATAATTAGAAGAAATTATAATTTTATAATAACAATTTGTGCAGTTTTATTTAATTTTTTTATTTTGTTTGAATAAATGAACAC
>OX_Smed_1.0.01094
TATGAGTAAATTATTAAAATGCAACAATGAAGGTCATTATTAGAACTCAAGCAATATTTAAAAAAAAATCAGATATAATTATTATATTATCTGCTTTATTGATATCTAATGAATTATCATCATTCTTACCCAGTTAAAGTTTATCCAAATAATTGGAATATCGATAAATATAAAAAGCGCAAAAATTTGAACAAAATATCTTCTACTAGATACACATGGTATTCGTTTATACCGGTTGTGATTTTTGAACAATTTCAAATCATATCAAATTTCTATTTCTTAATAGTTATTGTCATAAATGGAATAATCGATTCGCCATTACCGTTCGGAGTAGACGTATTTCCTTTATCATTTCTTATATTTCTCTCAGTGCTTGCTAAAGCTTACGAAGAAATTAAACTATATATTTCGGATAAAGAGATCAATGAACTTTTGACATTTAAATTTAATGGCAACCAATTTGAACAATGTCAATTTCAATCATTAAATGTTGGAGATATAGTTAAAATTTTAAATAATGAGAATTTTCCAGCAGATTTACTTTTACTATCCACAAGTCGAGACACAAATGATTGTTCCGTAACTACAGTAAATCTCGATGGAGAGAGCAGTCTCAAAACATTTTATGGAACAATTGAACAACTTGAAGAATTCAATATCACTAATATATGTAAAGCACAACTAATGGAAATAAACTGTAATGAATCATGTGAAGATCTCTATAAATTTCACGGATTATTTAACTACCAAAATGATTCAAATGAAGTTAAAACACCATTAACTGAAAAAAATCTTTTGCTTCGTGGCGCACGATTGAAAAATACAGATTTTATTTTGGGATGTGTTATTTATACGGGACATAATACCAAATTGTCATTAAATAGTAAAGTGAAGAAACTAAAGTCATCATTAGTAGATGCAAAAATGCATTGGTTTGTAATGATTTACTTAATTCTACAATTCTTACTGGCATTTTCTTCGTGTCTGGCTTGTAATTTGAAATACTTTACAGCTGATTGGTTTTCAAGAAACTGGTATGTACCAAGCATTAAAATTGGAGCTTGGAAGCAAGTTGAAATCTTTCTCAGTTTCTTTATGTTGTATAACAAGTTGTTGCCTGTTTCCCTGATTTTTTCTATTTATACTTTAAAAGCTGCCGCTGCTTTCTTTTTCAACATGGATTTAGCAATGTATGACGAAAACATAGACCAGAGAGCTAGGGTTAACACAATTGAACTAATTGAAGAACTTGGTCAAATTGAATATTTATTTTCCGACAAAACTGGAACACTAACTGAAAACAAAATGAAATTCCATTGCTGTTCCACTGGTTCTGAGATATATCGAGACATTGATGATGAACTTTATCTTGAAACGATAGGAGAACCGATAAAAGTGGAAAAAATCTTTAGTGATAATTTAATCGAATTATTTATTTGCTTATGTTTGTGTCATACGGTCAAAGTATCGGATAAAGATGGTTCACCCAATCAAAATTTTACTAGAACAGCTAAAATCTCGGAATTAGTTTATCAAGCTTGCTCACCGGATGAAGAGGCACTCTTAGATACCGTTAGAAACTACGGAATCGCTTATTTAGGAGCGAAAAAAGACGTGCATTTTATTTCAATTTTCGGTAATATCAAACAATATGTGATACACGAAGTTCTGGAATTCGATTCTACAAGAAAATGTATGTCTGTTATTGTGAACTTTCCAGATGGATCATATCAACTAATTTGCAAAGGAGCAGAATCAGCTTTATTTCCTTTGGCTGAAAATACATCTACAATTTCTAAATTCATGGAAGATCTTGTTCAGTTTTCTCAGCAAGGTTTAAGAGTTTTGGTTATTGCAAAAAAGTATTTAGATAGAGAATCTATTGATAGTTTTTGCACCACCCTGAACTCCTACTGTGCCGATTCTGTCATGGTAGAACGTCAATCTGAACTCTATTCGATTATCGAAAATAAATTAACCTTAATTGGTGTAACAGGAGTAGAGGATAAACTACAAGATGGTGTACCAGAAACTATATCCGATTTAAAAGAAGCTGGGATTAAAGTCTGGGTTATTACTGGAGATAAAGAAGAAACAGCAGTCAATATCAGTTTGTCTGCTGGTCATTTCGACAAAGACATGTTTATTCATCGAATAACAAATATAGACTCTAGAGAAAAATGTGTTGAACAACTGGAAACTTTAGAAAGTCTTTTAACTTTTACCAGTAACAAATCTCATGCTTTAGTCGTCGATGGGAAAAGTTTCACTTTTCTTGTAGATCCTTTACTCGTAAAAAAATTCATGAGTGTATGCTCATACATGTCAGCCACTTTATGTTGTCGTATGGCACCTTTACAGAAATCACAAATTGTGCAAGTGGTAAAAGAAAATGTGAAACCTACTCCAATCACAGCTGCAATTGGGGATGGTGGTAACGATGTCTCAATGATTCTTGAAGCTCATGTTGGAATCGGAATATTTGGTAAAGAAGGTCGACAAGCTGCTAGAATATCTGATTATGCTATTGGAAGATTCAAATTTCTTCGTCCAGCTATTTTTATACATGGACAGAATTTCTATGTTCGTCTAACTACTTACATTAAACTTTTCTTTTTTAAATCTGTTTTATACGTGAATCCAATATTTTTATATTCTTTTATTAGTGCATTATCGTCATTAAATATTTACGATACCATCAGTTCCTCTTTATACAATTTGACTTTTTCAACGCTTCCTTGCCTTGCCTACGGAATTTTTGATAAGCACCTACCGGACGAAGTTTATTTAGAGCATCCTCAACTTTATAGAATGATCAGTAAAAATAAAGAAATGAATCTTATAGATTTTATAAAGTCATTTTTACTCGCCTTCTTTCAATCTTCAACTATTTTCGGTTTAATTTATTGGGTGTTTTCTTTTCATTTTGATTTGATTGGAATTCGAGGAAATGCCTATGATTATTATTTTTTTGGAATGCTCAATTTTTATTGTATTTGGGGAATTCTACTTGTAAAAGTTGCCTTATTAACAAAAAACATTTCTAAAGTTATTATTTTAATTTTTTTTATAACTTTATCTTTTGGATTATTATTCCATATTATTTATCAAGCCATTACAAAAGATAGAGAAAACTTTCTGACCATCAATCTTTTATCCGAACCGTTATCATGGCTATTAATGTTTATTACCATTCTTATTAGCTCTTTTATCGAAATATTTTTAACTCTCGCCAGAAATTATTCAGATCAACAAATAAAAGAGCGTGAAAGATTAGTTTAATACAGAAAAACTTTTATGAAAATGACTGTCATATATTTGATCATTATTATTATTTTATTTTCATAATATATACTTTTTAAAGATTACTT
>OX_Smed_1.0.01095
AAAATCTAATCTTTGTAGTTTATAACCGACTTAATATATTTTAAAAATATATAAAAATATTTCGCTAATTTTAAACAGATCAGTGAATAATATGAATGAATATAATCATGATATTGTTAAATATGTTGACGAAAATGCAAGGGATGAATTTTCAGCGGCTCATTTTTTTAAAAACGATCAAGGGAAAAGAAACAATTGTATTTCAGGTCAGGCTTTAATAAAAAAATCAAAAAATGTATTAGCTGATATCACCAATAATTCCTCCACTAAAAATAGATTAATATTGAGGACAGCATTGACAAATAAAATGGGTGTTCTCAACATGAAATTAGAAACTTCAGATAGAACCAATATTGAAAATAATGTAATAAATAACAAGCCCGAATTAAAAAGAAGTTACGATCTTTCAGACTTGAATAATAATGATGACGATACTGTGTTCTTGCCCAGTATCAGAGATGAAATTAATGTATATCCAAATCCAATTAAAAGATGCAAAAGCTTTGGATTTGCTAATAATTTAGAGATAATTGAACCCATTTTTAAAAATTTTGATAAAGAATCAAATGAAATGTTTATTGGTAGTATTTCACATGCTTTGACCACACCGGCTAATGGATTAAATAAACATTATAAAAATGCAATTACAGTCGCAGTTGACTCTCCGAATTCTACTGTCATAAGAGTCCGTGAAGGCTCCGTGGCTTGGAAAGTAATGAAAGAAACCTCGAAAATAGAAGAAAGGGTTTTGTTGACATCTCCCAGAATATTTTGTTCACCTCGAGAACAATTCGTTGTTACAAAAAATAACCAATATCTGTCAAAATGCCTCATTGATTCATATTTAACAAAAATGAATATTAATTCTTCTTTAAAATCATTCGAATTGTTTGGAGGATCTTTTCGAAAATTTGGTCATATTAGTTCTCTAATGTCTAGCAATATCAATACTTCTCATTTTCATGACTTGCATCTCGAAGAATTGCAATGCAATAAACAATTTGATTTCATGCGTAACAGTACGCAATTGACTGGTAGCATTCTCGGGGGTTTTATCAATGACATATTTGAATTATCAAATTGTATTTATCTACCGAATGATGTAATCCATTCTGCGGTTGACTTGATTTATGGANNNNNNNNNNGCTTTTAAATATGCTTCGTACTTTCAGAGTCGACATGAGATGGGTTACACTTGGCGCAGTTTGGGTTGCGGCAAAAAATGAAGGCCTAAATATCATATCGAACATCAAAGATTTTGCCGATTGCAAACATACAGACCTGCAACAGGCCGAACTGCGGTTGATCAATGTCACTGATTTCAACCTGACAAAGCCACATGCTATTAATTTCCGCAATCGATTTCTCCTTATTGAACCAGCAAACTCGACAACTTTACACCTGTCCAGTTTTATTTTAGAAATGAGCTTGCATAGCTATACGCTGCTGTTGGAGCCGGAATCCAAGCGAGCCGCTGCTGCAATGTGGCTAGCTCGTTTGATAGATAAATTCGCTGACGTCAGATTCAATGAAGATATTTTGTGTGACGAAGAATTAGCGGCTCAAATAATGAACTCGGTATGGCCGGATTATTTTGTCCAGTTGTCCGGTTATTTCCACCGAGAGATTTCCAATTTGGCGCTCAAAATGCACGTGATTATCATAGCCTTCATATCGAGCGATGAAAAGCATCCCGACATCTCGCCAGACCCGATTATCCATCCATCTGTCAGTGCTTGCCACGAGAAATATTCCAGCCTGTGAGTAACTGTAACCTTGGGG
>OX_Smed_1.0.01096
GATGCTCTTTGAACTAATGTGACTACTAGTTTTATAATCAATTTCATAAGCCATCAGAAAAACTTTCTTTATGTGTGGTATTCTTCGAAATTGATAAAAGAAACATTAATATGTTTCTTTTAATTAATTCTTTTTTTCCGTTTTCTCATAAATTTTAACAACATAATTATGTGAAAATGATTCATCGGTGTATGATGTAAATTACAGGAAATTATTGTAAGCCCAAAGAGTTAGAACACTTGTTTCTATCTAAAGATTTATTTAAAAAACAAATAGATTACTTATTTAAATAGTAGTGTATATTGTGCACATCTAGTTTTAATCTCCTAGATTTCAAAAACAGACTGCATTTGATTTCATTATTTTCAAAGAAATTGATATTCCCGCTCAAGATCTATATTTCACATTTGATCGAGACTTCTTGGCTCTGTTTCTTTCAGTCAAAAATTATACACGCTATTTGAGAAATGAGAATTCTGTAGATTAAAAACCATTTATGCAACCCACTCAAAGGATAAATTCTTCGAACTGTCCGTAAAAGAACCGTCCGCATAGTTCAGTCAATTTGATTTAAAAATAGAATATATCACAGAAGTTGAAAAGATTTTCGTAGCCATTCTAACCAGAGCAGAGGAGAATATACTTTTCAAGGAAATATATCTCATCTCATGAAATCATTGATTCCCAAACTTTTGAAAACACTGCCCACTTTACATGAAAACATATTTTGAACAACTCTTCCCCTTTTAAAAGTCTTATCGGTTCAAGCCTAATAGTTGTTCAACATACTAGTTAATACTCATCTGTTGCGCGAAACTTCTAATCGTTAAATATAATATCTATTATGGCGTAGACTTCTAAATTCCCAGGCGTCAATGTCTCAAAGAATATATGGAAACTATTATCAGGCATCGAATTATGATAGATACTTTTTTTATATCAATAGTTTTCAATTTCGACCATTAATCAAATTAACCTGGCAATTTAAGCACTTCACTAATAAATATTAACACAGCTCTTTTAAGTCCTTAACATACCTGGAAACATAGATAATGATAAAAATTTAATGTTTTTACATAAACACAGGAATTTCAAAAATTATGTCTCTCAGAATGTTTTTAGGTGGATTTTTGAATAAATTTTATAATTAACAACTAATATTTTAGCAATAAATATGTTTATTCTATTTTAGATATTTCTTCAAAGAGTGATTCGCCTTTATGTTTTAGGTGCACTTTCGTTTATATTTTATTTTTGTAAGATTCCTGAACGATTTTGGCCAGGTCGATTCGATTTTATTGGTTCTAGTCATCAAATATGGCATGTTTTAGTGCTTATTTGCTTTTATGATTGGCATTCAAGTGGTGTAGAACTATTTGATTACCGCATCACTCATGGATGTAATATTTGATATTTTTATTAGTTGTTTTAATGAGCTATTTTTAAATTTCTTCAATTTATTATTTGCTTAGTAATTATTTTTCTCATATTGATATGAATTCAATATAAATTTGT
>OX_Smed_1.0.01097
AATAATAATTATTTATATATTTTTATTTTTAGGACGGATTTATTTCGTGAACTAAAACTTAGCAAGTTACTTATTAAGCCCGTAGAAACCCTTTGTTGTTCTTCTCGAGAAACATATATACATGGATACAGCAAACAGACGAACTGTTCATCTTTTACAACAAGAACACCTTCAAAATACTCAGATCTTAGTTCCAAATCAAACAGTATTTTAAAATCAAGCGAGTCTACTAACTCATCCAGTTATAAAAGACATAGAATTGAAGAAGATTCGGAAGAAGATTTTACGGATGATATTAAAGATGCTATTCCATATGATATATATTTGCGACCAGGTTCACGAGCTATTAGTCTCCCTATTCAAATAAAAATGGAAAATGAAAAGCCGAGCCAAAAAATTATTAGAAATCAAATGAAATCAGAAAATACTTCAGCAAAGCCGATTAGAAATATTTCAAATTTATCAGAAGAATTTATTAACGTCAAGACCCCCAGACAAAAATCCATGAAAATTGATGAATGGGATGAAGATAACATTTTCTACAGAATTCAGAGCGCACCGTTAAATTTTGATGCGATCAATTTCAAACCTGTTAATGAAGAAGTAGAAGAATCTTTGATAGATGAACTAGAAAATATCGAAGGTCGTCAAAAGATTTCTCTCCAAAGATTAAAAGAAATGATTATTGGAACACATGAAGGAATGAATGAATTTGGAAAGTTCTTGATGTCGACTGTCGGAAAATCTCTCTGTGAATTTTGGTTGGATTGTGAACAGTTA
>OX_Smed_1.0.01101
TTTGAAGAATAAATTAATTATATTTCATTTTTATTTTAGTAATAAAATCGTTAAGAAAAGAATGTGGTATTTTGTGATTTTAGTCATCTTTTATCAACAGGGATTTCTAAAAACTTGGACAAATGCTTCATTTTTTCACACAATAAGGATAACACGACTATCAGATGACTACTTTCCAAGATCTGGCAGCCTTAAATTAATTTGCGTTGCTGAAGGTAATCCAATGCCAACTATTACTTGGCATGACTCTAAAACGAAATCTCTGATGCAATATGATGATGCGATGGATCTAAAAACCGACTCAGAACAAGGTTTATTAATCATTAGTAATCCTCAACCAAAAATAACTTATGAATTTTACTGCAATGCCAGTAATGATAAAACCTGGATTGTGAGCAAATCTGTGAAAACAGGTCTGTCGTATTTATCTCCAACCTACAAAATCCAACCAGAAAGTATTCAAATATTAAAAGAATTTCAATCAGTAATTCTTTCTTGCCAATTACCGGACGGTAATCCTCCCCCCAAAACCAAATGGTTCAAAGATCAAAGAGAATTGTTGAAATATTCTATTCAAGATGATCCCAAAAGATTTATCTTTTCTAACAATGAACATGGTAACTGTTCCATGCAAATAAAACACTTAAAGCTCTCTGATTCCGGCGAATATCACTGTCTTGCTAATAATGAATATTTTCACTTAAAATCTTCTGCCTCGTGGGTGTTGGTAATGAATTCTTTCAGCGACTTAATTTTCGATATCTCAATCAAACAGATTTCGCAGAAAACTGGAGATGACGTGGAAATGCTTTGCGATCCAAATAATAATAATAATAATAACAATAACAATAACAATAACAACAATAATAATAACGATAATATTAAGTGGATTTCATCAATTGGCCAAATAGAAAACAAATATTTATATTCAAATAAATTGTATAAACAAAATATTAAATTTAACGATAGAGGAATTTATGCCTGTGTAACAAACCATTCGAATCCGAAATTGGTAAGCATATTCAATCTCACAGTATCTTATTCTGATGTAAATGAGGAAAAAGTGAAAATCCTCAAAAAAGTAGTAATTGAAGGAGTGAATGTAATGCTGGAATGTGACTTGGAAAACACGAAAGCAGGATATTACTGGGAAACACCTCAATCTCTACCGATATTTCCAAATGATTTTAACCATCCAAGATTCCGAGTTACTAAAGATGGTTTTTTAAATATTCTCAATGCTCAATCGTCAGATACCGGAAAATATACTTGCAATGTCCATGATTCTTTAGACGTTAAGCACAAATCCGTTTGGCTTGAAGTATCTAAAACGCAACTGGATACGTACCCTGTTATTTCATTACCCGCACAAAATCTAACAGTCCTTCAAGGTTCGGATATTAATTTGAGATGTGAAGTTATAGGAGATGACATTGTTAAAATAATTTGGTATTCGGGATTAAATATAAAAGATCGAATTGTAAAAGATTGGCAAGTTTCTTTTCCGACTAAAGAAAATCTTTTGATTGTAACCGTTCAAAGCAAAAAAAACACAAATTTTTATACATGTGAAGCAATTAATGAACATGGTCTTAAAGCTACTTGGACAGCTTATGTAAAGGTTGTGACCAGTTTGTCAGACGTTCAGAGTTTTAATTTCAATGAGTTGCCTTTGCCACCAGTTGTAGAAATACCGAAAAATATCAAATCTACGTCCTTAGACTTGATTTGGTCTTCAAACAACAATCCAGATCTGAAAGTTTTGTATTGGATTGAATACGTTCATTTCGGCTCTAAAAACGGTTGGGAAATCTATAGAAAAAATTGGCCACATAATTTCATTACAATTGAAAATCTAAAACCGGATACATGGTACCAATTCTTGGTCAGATCAAAAACAAATATCGGCATCGGTAGAGCAAGCGTGCCAACGGAATATGTTAAAACAAAGAATTTCATGAGCGATGAACCGTATTCAGGAAATGTCGGATTTCAATTCACAAAANNCAAANTNNNNGAANNNNNNNNCNNNNNAGATCACAAAATCCAATTAAGATGGTATCTGAATAAAGAAGAAGAGACTGGATTCAAGTCGACCTTATACACTCAATTCTATTTGAACTACAGGTCGGTGTCGATTCTCAAGTGTATTGTCGAGAAATTCAACGGAAATCCTTACGATTCCACAGTGGTTCCTGTACTCAATAATTATTGCAGCCTCAAATCCATGGACACCGAAACCTTGAAAATCATAGATTTTAATTTTTCACCGAACATTGACAAAGATTTTCAAGTGCCGATTGATTTTCAGAAGATCAACATCACGAAGTCTTCTCATTTCCCCGGCAACAGTTATGCTCAAGTTTCCTGGTTAATTCCAAATGTCACATTTTTCAATTGCTACAACATTTCCATTTTTTCCAAAAGCGTCCATAACTCAGTGGTCAGCAACTCCAAAATGATATTGGTGCCTGAAACAAGACCTAGTCAACCACCGGAAAATGTCCAAGTGCCATGGTTGTCAGAGGAATCGATGAATATCAAATGGGACCTCCCAGATCGGCAATTCTGGAACGGAATTATTACTGGATCGAATGTCTACTTGAAGTCCAACAAATCGGAAATCGTGTTGAAATTCAATGATTCCACGCAGAACAAAGTCATATCGCAGGTGAATTCAAAACTGAGCTGGCTAATACGGATCTCGATAAAGAATTGCGTCGGTGAAAGCGGAAAGAGTACTCCAGTTGTGTTGCACCGGATATCAGAAGATCTACAATTAAATTCTGACAGTTTAGTCATTGAAAATAGCCAAAAAATTAATCTGTTTAAAAAGACATGGATGATTGCAACGCTTGTTGTAACATCGATTTTGGTTTGGTTGATGTTGTCCTTTCTCACCGTTTATCTTTGTTGCAGTAAGTCTTTTCGAATTCCCGGTCACAAGTTTTTCCATGTTAAAACGAGCGAATCAATTGAAACTCCGATTGGTAAGAATTTAAAGGATGGCTTAATTTCAAATCCTAACAATGATAAAGACAACACTTTCAATGACAATGATAATGACAACGAAAAAATGTTTAATATCAACCATTTAGGTCTTTCTCCAGCATCTTCCAACTTATTTTGTAACCCATATGCATCAACACAGATCTTTGAACCTTTGTCAGACAATCGAATAGGTGATCCGACGAATGATTACGTTCATTCGAATCGAACTGAACAGGAAAAAATGAATTTATATTATTTATCTTCTCCTATATTTGATTCGGCAGCGATGAGTGATATCGGTCACAATTCAGTAAATTTTTTTGTTCCTAACAATCAAGAATATCCGGACCAGAAAAACATTCAGAATCCAACAAATAGCAATAATAACCATTTGATTCCATTTTCATTATATCGGACACCGGATGAAACCACCAATAGCCAATCTAATTTGCATTTAGAAAATAAATCGTCTCCACGCAAAGAGCAATTTGTGGAGTTGTCCGTTCTAAAAAATAATGGAATGATTAGTAATCTTCTAATAAGCACCGCTCCATTCTCTGATCAGTTCACAACTTCCTCTAAATCAAAAAGTACAAACAATAGTTCGAATTCTGATTCCAGTCATCACCAGCTGACAAATGAACACGTTCCAAGAATGAAAAAGCCGAATGCCCAACCGAAACCCAGCAAACGACGCCATGATCCTGGCGACTTTTTTGATCAGTCCACAGAAATGACTCACCTCTTATCTCAACATCCAGAAAACAGATCCCCTTTTGCCAGCAAAGACTCAAATCACGTATATGATATTCCGTATTCCGACACTGTGTCCATAATTGATAAAGACAACTGACAATGTTCTGTAAATGCTAAAAGCGGATTTAATTTTGTAAATATTTATTTGTTAATTTTTTTCCTTAAATCTAGGTTATTTGTGATACTGGGAATCTCATTATTTGGAAAGCTTAGATTATTTATTAGAGATCGTTCTATCTTTGTTAACAAGGAAGATTATTAATGTTTTTTTAAGTCGGAGAAAATCGTTTTTGACATGATAATAGTGTAAAATATTGTTTTTATATAATAAATAGATTGATGAATGTTTA
>OX_Smed_1.0.01113
ATTTACAAAAACTATTTTGCTAAATTTAATTACTATTAAATCATATTTACTTAGTTACTTTCATATTATTTACTAAACATATAAAATCATTATAATGTCTGACTGTGAAAATTTCGAAATTTCGGATTATGACAGAGAGTTCATAATGAATCCACTCGCTCGTCGAAACTACATGTCAAAAGCACAAGCAACATACGGTGTTTTTCTTGCAGATGATTCTTCTTCAGATGAAAGTGAAATGAAATATTCGCGTAAAAATAAAAAATTTTCAAGAGATGCTGATTATCAGAAACCTATTAATTTTGTTAGCGGAGGAATTAAGGGTGGTACACATGAAAAAGATGCAGATTCACTGGATGAAGACTTAACACAGGTTGATATTATAAGTGATGATTCAGATGACATGAGACAAAACCGGAAACGTTCTGGAGATGAAAATAATAAAAAATCTTTTATAAATAAAAAACCAAAATCAGATGTTAAAAATGCTTTATCTGGTTTTGCAAGCTGGGAAAAAAATACTAAAGGTTTTGGTACAAAAATGATGCAGAAAATGGGTTATGAACCCGGCAAAGGTTTAGGGCCTTCCGGAAAAGGAATAATTACTCCAATAGAAGCAGTTCAGCGTAAACAAGGCAAAGGATCGGTTGGTTATTATGGCGCGGAAAATATATCTAAGCCTTTAACTGCGGACGAAATTAAAAAATCTACTAAAATAATAAATGAAAGCAATAATGCTAAAAGTGGAAAGGGACTTTATAAAAATAACAATAAATTCGTGAAAACTGAATATAAAACATATGACCAAATTTTAAATGAATCAAAACTAGATCTGAAAAAAGTCAGCAAGCGAGTTTTGGACGTTGACAGGTAAAATATTGGTAGTAGAATTTATGCGACATTGTGAATTGAGGCTCATCCAATACAATTCTATGTGTATCCTATAGACCCGATCTGTTACTAAGCGATTGGAATTAAACCGCACAAGCTTTAACTGTTTTTTGATTTTATGACCCAAGGCGCTCATTTACCGCTACTTAGAATTTCTTTCTTTTAATCCCAATTCTTTGAAAGTCTTCGATTAGATTTTTCTTCAAAGACGGCTTTATCAAGTTCTATTTGTAGCATGTCACTGCCTCAAGGATTGCTTGGTGTGTTCCTTTTTATAGCTTTAATTTGGTCTATAAGCCAAATGAACTCATTTGTAAATGAGAATGATACTGCGGTTGAATTGATTTTTTGAATTTTTAGGCATGCTGAATTATGTTGCCAGATAAAATGTGGAGTTGATGTGATAATTGAAATAAACTCAGTGATTCCTGAGGCTCAATCAATAATACAATAAGTCCACTGCGTGGAGTGGAATGATTTATTAATTATTTTAGAATTTATGAAAGCA
>OX_Smed_1.0.01118
AATATTTATTAATTTACAGATAAAACAGAAAGGAAATATCGAGATGGGGTGAGATATTGATTATAATTTGCATTGGATAATTTGCATTGCAGGGAATTTGAATGTTTCAAGGAGCAATTGATGAATGGAAATGCAGAGGGGGTCAGGGAGAATTTGAAGGGGGAATTTGTGGATAAAGTTATTGATGATGATGTGAGATGGATTGTCAATGCTAATTTAGTGGGTGAATATTTCTGATTTCAGGGCCATTTTCCCATTCACATCGCCTGCCGTGAGGGATTTGTTGATGTTGCTAGGTTATTGCTGGATAATAACTGTAATATTGATTGTGAGGCCAAACGAAAATGGAGACCAATTCATTATGCGAGCAGAGGAGGGCATTCAGAAATTTTGAAATTATTGCTTGACCGCAATTGCAATTTTGAGTGCGAGACAAAATCGGGAATGAGACCGATTCATTGGGCAAGTAGAGAGGGACATTTGAATATAATTAAAGTATTGCTTGACTGCAACTGCAATATCGAATGTATGACGAAATTGG
>OX_Smed_1.0.01132
TTTATTTTAAATTTTAAAGTTTTCATTAGTTTTATTTTTGAAGCTATAATATAAAATGACATTAATGTGCCCATGTAGAAACGTAGGAATAATATTTTCAGATCAGTTCTTGCATTATTCATCCAAACATCCTAAATACTTAAATAGATATGAAATTGTTATGAACTTAATAAAAGCTTGCAATTTATTCCAAAATTTAAAAGTATTTCCAGCTAATTTGTCGAATGATCGTTTTGAAAGTTTTCTGGAACAACTTACAACATTTCACAGGTTTTATTTTTTTGTAAATTTAGTCATGTTTTATCATTGACAAAGTCATGACTATTTAATGGCAATAAAAAGGCTTTCAAAAATTTGTGAATTAGATGATTCGACGTTGGTTGATGATATTAATTTTGAAGAATTTGGTTTGATGTATGATTGCTGTGGATTTCCTGGATTACTTGACTTTACGTTATCGTCTGTTGCAGGAACAATGGTTGCCGCTAAAGCGCTGATAACAAATAAAGTTCAAATTTGTATTAATTGGAATGGAGGTTGGCATCATGCTAAGAAATTTGAAGCTTCTGGATTCTGTTATCTAAATGATATCGTGTATGGAATAATGATTTTAATGAATCATTTTAGACGAATCCTATACATTGACATAGATTTGCATCACGGAGACGGGGTGGAAGAAGCATTTTTGTATACTTCAAAAGTATTTACGTTATCTATTCATTATTCATCTCCGGGATTTTTCCCCACCCCAGCTGGTGATTACGGTTACAGAACTGGTTGCGGCAACGGCAAGCATTCTGCTGCTCAGTTTGCATTCAGTTAGTTATATTTTGATTGGACATCCCATATAAACCAAATTTATATTAAGTATCTTATATTTTCTTGATAATATCTCTTTTTATATGGCATTAAACACTTTATTAATTCAGTTAATAGTTATATTAATTGGTAAGTTCATTTTACAATTGCTAGATATTACTAGAGGTATAGATGTAATGTAAGGCGCTATGAGGGGGGGGGTAATGTGTTCCAAAAGGCTAGTGATAATATTTTTTAATATGGAATCATTATCTTACAGTCAGCTTTCATTGTGATAAATATGTGTGCTGGCAAGTTTGAATCAATAATTAAATTACAATAATAAAGAATTTGTTCCTTTCCGGTTCCAATGTGCAGTAGGGGAATGTTTCATCACGACAAAGGCTAACAGAGAATCAATTGATAGTTTTACGCGAAAGCTACCTTAAAAGGCGCTTGTAAAATGAGGAAAATTAAATT
>OX_Smed_1.0.01135
AACAGATTTTTACATTTTTACAAGCTATTATATTAATTGCTATGACTGTCGATGAAAGAATTATGAATAGATATTCTCTTTCAAATTACGGTTCGACGCCATTTCAAAAACTATTTGATGTATCCCAACCGTATCTTCAGAATCCCACAGATCTATTATCGACAAAACGATTCCCATTCCAGTTCGGCACATATCCATTAAATTTCCCAAACAATTCCTCAACAGAATTATCGAAATCCAACCCGAATATATTATGGAAATCGGGAAATTCCTATCAACAAAACCCACTGCCGTATTTTCCTCTGACTCATCCTCAACTGTACCCATCGGTCAAATATTTTCCACCGCCTCCGAATTCCATGGATTTATTGAACAGCTACTTGCAAGGTCCCAGTCCCGATATGGTGAAATATATTGAGAAAATTCGCGAGGACGAAATCTCAACGAAAATCAAAGACAGCATTGAAGCGAAATTGTGCGAAGACGATCTATGGAAACGATTCAACAATTTAACCACCGAAATGGTTATCACAAAATCCGGAAGGAGAATGTTTCCCGCATTTAAGGTTCAATTGTCCGGCTTGGATCCGAAATCAAAATACGTGCTTGCACTCGAAGTCATGCCATGCGATGACAATAGATTCAAATTTCACAACGGCAAATGGACTCTGGCGGGAAAAGCCGATCCTGAATCAAATAGATTGGTTTATTTTCACTGTGAATCTCCAGCTTCTGGTGAAAGTTGGATGCAAAAAGCAGTTTGGTTTAACAAAGTAAAACTGACAAATAATCCAACAGATAAAGATCCTCAACATCTCGTGTTGAATTCGATGCACAAATATGTGATGAGGCTGCACTTATTTCGCACAGATGACACTAGCAAAATTCGATTTTGTCTTTATCCAGAGGTTTTTCTATTCAAAACCACGGAATTTATCGCAGTAACAGCTTATCAAAATGATAAGATCACCCAGCTGAAAATTGATCACAATCCATTTGCAAAAGGATTTAGAGATAATGGCAGTGGAAGGCGAGAGAAAAAGAGAATGAAATTGCAACAGACAATTTCATCAACATCTCCTGATTCGCCAGAAGATTCAGAGGATGAATGCTTGACAAGCAATCCAAAATCGAATCTTAATTCTCCCGCAATTGCAGAAAATGCCACTGTTGCAAAGGACAATATTTTAAATACTAGTCAAAATTCTCTCGAGTCAACTCTTTCTAACCAGGAAAATTCTATATTAAACAAAAATCATCTCAATAGAAATGATTGCCATAATTCGAGTACTGTATCAAATTTGAAGCGAAAAAGCAGCTGTGATTCGACAGAGATGGCAGCTGTCCCAAAAAAACGAATAAATTCATCAAACTCAAAGTCATTCGACTGGGAACGAGGATTCAATTCATATTTATCAGAAGATTTAAAAAACGCCATTAGGGGAAATCACACAGTACATTACACTCCAAGAACTTTGAGCCACTCAAAGATGAGTTTGCTCGATTCGTCCAACATTCATCTAGACAAATTCGAGCGAAGTGGTGCCGTGCTGGCAAAACCTTCCTGGAATAGTTGGTCGACTTCACAAATTGAATCCGGACTTGTTAATCCGATGCCGGGTTATCAAATGATGTCGAAGCTGTATCGGATGATGAGTCAGAATCCAGCGAATCACATGAACTTATCGCAGAATGATGGAATCATCAAATCCATCAGCAATATTTGGGCACTGAACAATCAATCAAAACAAAACATTAGAGAACTAGACAAACTCTCCCCAACACTCAATTCAATGAAATCGTTTGAGTCGAATGAGATTATTATTTTCAATGAATCAAATAACAACAAAAAGAATAACAACAACAACAACAACAACAACAACAACAGCAGCAACCAGAAACCAGCAAAGATATTTGACAAAAAGTCTCCATCATCCGCATTCAATGTTAGCAGCCTCATCTAGTCAGAACTGAAAATCATTTTCAGACATTCTAAAACTGTGTGATGCGACAATTGTAGATATTACACTGACTGCCACCAAATACTTTTTTTTTGAATAAATTTATTCTGTATTGA
>OX_Smed_1.0.01138
ACAGTTATTACATGATAATTAATATAAATAAATAGTAATTTTATTATCAGTGAGTAAATGCATTTGTAAACATAAAATAATCCTTATTTTTCGATTATAAATATTTGTTATAACTTATCAAAAAATGTTTTCCGGGGGAAGCTACATGAGTAGTCCAATTGATCATTCAGAAAATGTTCGTTTGTGTATGAAACTATCATCAAATGAAAATAAAGACATATATCGTTACCAGAGGAACAAATCTCAGTCATTCACGTTAAATAAACCTCCAACTCCATATGCTACTCGTTCCACATCTGGATATGTCGGTGGTGGGGCATTTACGCCGACTAAATCAACAACAGCACTGAATTATTGCTCATTGAGAGATCCAAATCTAGAAGATTATTTCATTCGAAAATTCAGTCGAGTGCTATCACCTCATTTACCATTGAGAGATTGCTACAATTCATCATTAGACGCTGAAAAGTTAGGCCTTCGGTCAAATTCATTTAGAAAAACAAATTACTTATCAAATCATGATGAAATTTTGTATAAAGTTGCCGTTACTACTGCAGATGTCAAAGGTGCTGGCACAAGCATTCCTATATACATAAGCATTCGTGGAGATAAAGCAAATCTTCCAAGGACCCGTTTGAAAAAGCCAAAGAAATCAAATAAAAAACTCACCCCCGTTAAACTGACTCCAGGATCAACCCAGATATTTCCAATAAGATGTTCTGATCTTGGAGATCTTGAGTCAATTTTGATTGAGCATGATGGATTGGAACCGAAAGATAGCTGGTTGCTTCAAGGAGTTGAAATAATGAACGTAGAGAATAAAAGGATCTGGCTTTTTACCTGTAATCATTGGCTGTCACTGTACAAGGAAGATGGGAAAGTGTCTAGGGAACTGTTTGCATTTAAATCAGTAAGAACAANNNNATNANATTNTTGTNANNACNNNANNNNNNNNTGNNTCNGGNANNNANNNGNNNGTATTCGTATCTCTATGTGGTCGAACTGGAATCAGTCCTCAAATACAGTTGTTTAAAGAAAACACTCGGTGCTTCCAACGTGGCCAAACGAGTAAATTTGTCATTCCAGCAACGTGTGTTGGACCAATTTCAAAAATCAGAATCCGCCAAGATGAATCCGGCTCAAAGCCATCTTGGTATTTGGATAGAGTCTGTATTACTGATTTGAAAAACCCAGAATGGAGATATTTTTTTCAATGCAAAAATTGGTTATCTAAAGACCACGGAGACCATGCAACAGTCAGAGAAATTAGAGGAGCCAAAGAAATTATGGGGATCGCATCTAGAACTCGCTACAAAATATCATTTTACACTGAGAATAAGCCTGGAGCCGGTTCTCATGCTGATATTTACATTCAAATATTCGGTGAAAATGGTGAAAGTGATGTCATTGATATCAAGAATAAAGATGGATTTAAAGAAGGTTCAATTTTTGAACATACACTCCCATTAAGACAGTTAGGAACCTTGAAGAAAATTAAGGTTGGTCACAAAAACAATGGACCCCAACCGCAATGGTTTCTCAATAAAGTCATTATTAATGATCTCGATCAAAGTCGAGTCTTTGAATTTCCGTGTGGTCAATGGCTGTCTGATGTGAAAGGTGAAGGTCTAGAAAAGATTCTCCCAGTCAAAAAATTGCCCGAACGATATCAAAAATACAAATATGAAATGAAGATCAACACTGGAAACCGGGCACATGCAAGCACATCATCGAGGGCCTATGTAATTCTAAAGGGTCCTGAGATCAAAGACAAAATTTTAGATAAAATTGAATCTACTAATAAAATTTGGATAGAAAATGCCAAATTCAAAGAAGGTTTTACTGACGTAGTTCCGGTGGAATTGAATGAGAAATTGAGTCCTTTAACGGAAATAATTGCTGGGATAAATGTCGGCGGAAAAAATCAGGATTGGTTTCTGGATGATATCGTTATATTCTGCCCTCAAACTGGAATCGAGCAGTCGTTTATATGCGGCAATTGGTTGTCACCTTCAAGACCTGGATGTCAAACAGAAGTCTCCCTCGTTGAAGATCTGAGTAAAAGAAAACTGAAAACAGTCAAAAACACATGGATGGTCAGTATTTATACAAGTGATATTAAAAATGCCAGTACAAATTCGAAAGTCATTCTGGTTCTTTATGGATACAATGGGAAAACTGATGATATTGTTATACCGGCAGACAGCAAATTAGACAGTGGCTCGGTCGTTGAATTTAGAACAGAATTGGCATTAGTTGGAATACCATACAAGTTACGAGCTCAACACGACAATTCCGGAACAAATAGCTCGTGGAATCTTGAAAAGATCTTGATGACCCAGGCAGTAAATGGGGATGAATACCAATTCCTCTGCAATCGGTGGCTGTCAGATTCCCATGAGGACTTCTCTACAGTTAGAGAAATTCCAGCCACTGGTCCAGGAATTGTCAAACCCGCTCCAATATGTAAATACAAAGTCCAAATTTATACTGGTAACAAGATGATGGCCGGCACTGATGCCAATGTGTTTATTAACATATATGGTGAAAAAGGCGACACGGGAGATCGGTTTTTGACACATTCCACGACAAATACCAACAAATTCGAAAAGGGACAGACGGATGAGTTCTTTATTGAAGCTGTGAAGCTTGGAGCTATCAGCAAAATAAAATTAGGTCATGATAGTAAATTAGCTGGATCGGGATGGTTTGTAGATAAAGTTATTATCTGGGAAGAACAAAACCCGTCGAATTCGGTAACATTCAGGTGTAATTGCTGGTTTGATAGTTCCGAAGGCGATGGATTGACGGTTCGAGAATTGACTGGAACGACTTTGTTAGGAAAAGTAACTTATGAAGTTGAAGTGAAAACTGGAAAGGTCCAAGGGGCTGGTACTGATTCTAATGTCTTCATTCGAATATTCGGTCAGACTGNNNNNNNNNNNNNNNCGTTCAGCTGAAAACTTCAATGACAAATAAAAATAAGTTCGAATTTGGTGCCACAGATCTATTTAAGATTGAAGCTGAAGACATTGGTGAAATCAAAAGTATAAGGATATCCCATGATGATACAGGTGCCGGTTCTGCTTGGTTTGTCGATCAAATTTGTGTCATCGTTCCAAAATTGGGATTGAAATACATATTTTTCCTTAATAAATGGTTGGACAGNNNNNNNNNNNNNNNNNNNNNNNNNNNTTTAGATCCGTCTAAAATCGACAAAATAGACAAAACCATTCCATACCAGATCACCGTATTTACTGGCGATGTAATGCATGNNNNNNNNNNNNNNNNNNNNNNNNNNNNNNNNNNTATGGCAAGGATAAAAAGACTGATCAACTTCCATTAAAAAGCAAGTCAGACACTTTTGAACGGGGCAATGAGGACGTGTTCAAAATCAATGCTGCTGATGTTGGAGTTATTCAAAAAATACGAATAGGGCATGACGGAAAGAAACCGGGATCTGGGTGGTTTTTGGATAAAGTTCTTATTGAAAGAATCTCCTCACCAAAGGTGCCAGAATCAAAATCAAAGAAAAAACTAAAGCGATCAAATGCCTATTCATCAGAATCCAGTTTAGATTCCTTTGATGATGACACTCTATCAATAAAAAGGTCNNNNNNNNNNNNNNNNNNNNNNNNNNNNNNNNNNNNNNNNNNNNNAAGAAGAAGCAAACATTGACCGATACTGGTTCATTTGTAATCGTTGGCTGGCCTCTGATGAGGATGATAACATGATTGTGAGAGAATTGCTTCCGACAGATGAAAAAGGAAACCCTTTGTCGAACTTGAAAGAGTTAAAATACATGGTTGATGTGAAAACTGGCAATGAATTTGGATCTGGTACTGATGCGAATGTATTCCTAACTATATTTGGGAAAAACGGTGATTCAGGAGAAAGAGCACTGAAAAATACGGTAG
>OX_Smed_1.0.01139
TGGGTGTGAGATTCAGGAAAAAAATGAAAAGTATTGTAGCTCACCGGTATTTTCAAAGGGGTATTCTCATTGCTATTCTCATCAATACTTTGAGTATGGGAATCGAGTACCACAATCAACCAGTTTTATTGACAAACACTTTGGAGTATAGCAACATGATATTCAATGGACTTTTTTTGGTTGAGATGCTGCTTAAGATTTTAGCCGAAGGACTACTGGGTTACATAAGCAATGGATTCAATGTCTTTGATGGAGGCATCGTTATATTAGGACTTGTGGAATTAGCTCAAGAAGGAGGGGCATCCGGGCTTTCAGTTTTACGTACTTTTCGTTTATTGCGAATTCTCAAATTAGTAAGATTTATGCCAGCTCTTCGACTACAGTTGATTGTCATGTTGAAAACAATGGATAATGTAGCAACATTTTTCGCTCTTCTTATTCTATTTATTTTCATATTTAGGTAAGATTTTTGATACTATTTATTTCCTTTTACATATATTTTTTAAAAATTTAAATTTAGTCTATAAATATTTTTAATTAATTTTTTAA
>OX_Smed_1.0.01147
TTTGTAATCGATCGGAGATATTTTGAAAGGTCAGGAACACAAAAAAAAATTAATTGATTAAATTATTTTATGAGAATCAATTAATCAAGGAACACCAAGCATAATGGGTTGCCCGGGATTAGGGAAATGGGCAATAAATTGTCGAACCAGTTAGAAACTTTTTTTTGTAATTATTTCAAATTAATGGGCAACCCAGAGTTATAAAATCAATAAGCAAAAAATTAAGTGAGTCGAGGGAAAAAATTAAATAATTACAAGATGAGGAAATGAACGGGGGAAATAATTAAAAGAATCTAGTCAGATTGTAAAGTGACTTATCCGGTGAGATCCTTAAGGTGTTAATCCGATCGTGCAAATTGTATTCTGTTGTGAATAATTACGAAAAAGGACTTCATTGTTGGGGTTTCGTCTTATTTGATAATTGAACAGGAGGAGTCGGGTCGGGAGTTATTCTAACTCTATTATTGTAATAAAAGTAACTAATCCAGGAGATTTAAACTTGAAAAATAGTTATTAGTAAGTGAAATTTCTGGTATTAAAGAAAATGAAGTTCATTTAAAAAGTATTAATTACATCGTCAAATAAAAAGGCAGATTTTTAATCGATATCACACATTTATTTAAATAGAAAAATCATTTCATCAAAAATACTTATTTTTTGTATTGAAATTGAAATTTTTGTGAATCACTAAGTGGCGATAATTACCTTCGAGATTCACATTTCTGGGAATAAAATATAACTATATTTAAACAACATTCCGATATTCACATCTTTATCCCGTTTTTAGTCTTAAACGTCACTTGATTTTAACAAAAAAATCCAATTTTCACAAAAATTTCAATATAATATAAACAATTATAATAAGGTTTGGGTAGAGTGGAATTTGAAAACCTCTCTCGCGCGATAAGCTTACATCCAAAAGAAATATTTTTAACTAAGCATTAATTTACATGAAGTTAATATACTATTTTCTATGGATACAATGCCGCCTTAGTCTATTTTATAACTAAGAAAATGTTACTTCAAAATAAAATCGAATAATAGAGAGTAAAAATTCGTTTAAGACCTTTAAGTAAATCTTCAATAACATGTTTGGTGAGTCTCGCTGTAATGTCTGTACTTGGAGCTAAACATGGACTCGAATTAATCTCCAGCAACCATGTCTTAAGATTATTTTCTGTAACCATAAAATCAGCACCATATAATTCAAATGAATTTTTTCTGTCCTCAATTTCTTCTTGTGCACAGAGCAAAATATCAATAATTATGTTTTTCATTGCTGGTAAAATAGATTTTTGCCAGCCATTAGCATAACCATGGTTGCTGTAAAAACATTTAAATTATTTAATGTAAAAAATAAATATTAAATTTCTATAGAATAAAATTAACTATTAGTTTGTGCGTTACTTTTCAGTTATTATTTCATT
>OX_Smed_1.0.01150
GAAGATTCATATTCGGAGTACCTGTTGCTCATGTTAACTGCCCTCACAAATTATACGATTCTACATTCGAGTTGAATGATCCAAATTTCTATATCGCCTCTAAAACTGGAGAAATATTTTCTCGTAACATTCTTACAAAGTCAATATATGATATAAATGCTCGGGTATCATCAGTCAACGCCATAAACAGTCTTGAAATTCCTATAAGAGTATATATTATGGACAGGATAAACAATGCTAAAATTGAATTTCATAACAATCAGTTGGCGATATCCTTAGTTTGGAAAACTCCTGTCAAATCTGTTGTCACATCTGTCAAAGCCATCGTTGTTCCTTCGAGCTATCAATCTCTTTTGGAATATTCAGTAGTATATTTCTGTTGCATTTATGCTACGAATGTCGCAATTTACAATGGTACCATCTATCAGACTTTTTTCAGCATTAATCGTGAATCGGGACAGATCAGTTTAAATGAGCCATTACCACAATTAGTTTCGGTGTATACTCTGAGAATTAGAGCGTCATTAAAAATGGTGAATTCTAAAATCTTGTGGTACAAAGACACAGATGTGTCAATATCTGTCTATGATAATGTATGCAAATGCACAAATCATGGATACTTTACCGGATCCGTTGAAGAGAATTCAGACTCAGAAATATCCGTGTCCAATAATATATTGTCATGTAATGGAAATAGTAAAGTCTCATTCACACTACATCCCAAATGGAGCCAAGACTATTTATATTATAATGCCGAGACTAATGAGATTAGAACTGCTCATAAGCCTGTTGATCGTGAAGTCTACAACAACCTCGAGATCAGCGTGATTATTGCAGATGGATCCGGAGGAATCATTGAGTCATGTCCAGGAATAATCAAAGTGATAGATCTGAATGATAACAGCCCTATTTTCACTCTTAATTATTTCATGGGGTTCGTTTCTGAAAATGCACTAATTGGAAGTTGGATAATTGACATTGGAGTAATAGATGCAGACTCGAAACTGTTTCCACTTAAATTTAGTTTGCAAGGAGAGGAAAATAATGCGTTTTCAATAAACCCACAAAACGGCAGTGTATTTTTGGCACAGACCGTAGATAGGGAACTAAAAAGCAAATATGAAATGAAAGTAGCCGTTTCTGATGGGATAAACGTATTAGAAATTGGGATGCTAATCACTGTGACAGATTCCAATGACAATCGCCCTCAAATATTCAAAGAAATAATTAATAAAACCTTTGTTATCAACACAAGTGAATTTGCACATGGTAATATTTTTGTGGTAAACATTACGGCAACGGATGCCGATGATTCCCAGTCAAACAATTCTCAAATTCGATATAGCTTATCGTCAGAAAATCAAAGAATCCCAGTCAAATCGCTATTCCTGTTAGACGAGGATTCAGGATCCTTGACAATAAAGGCAGTCGCACTGAATTGGATATCAGATAATGAAACTGTTGATGTAATCATTACAGCATCCGATAGAGGCCAGCCGCCTCTTTTTCATTCAATTACAGTACATTTTCTCTTTATAACTGCCGAATGCGAATTGAGAATATTGAAATCCACATTCCAATATCCAATTGCAGTGCTATACACCAGTCAGGAAGGATCCAGAGTTGCTAATATTGCTGTCAATCACGATAACCTTTATGGAGAAATTACTTTTTTTATTATCAGTGGCAACGGCTCATCGTACTTTTCGATTGGTTCGAAAAATGGTCAAATCTCAACCAGTAGAAATGTCAATTCTGCTATATTGGGCCAATGGTTTTCATTAATCGTTCAAGCTTGTGGAACCAAGATACTTTCTTCAGTTTCTTTCTGTTCAAAGCGAGAAACAATTACTCTTGTAATTTCTGATTTTAATTTATATTCTCCTCAAATAAGAATAAGCGAAACAACCATTTCAATTTCTGAATTAATCAAGGTTGGCAGTAATCTTCTCCAGGTAGATGTCATAGATCCAGACGCCGGACTTGCGGGCATTGTCAAGTTAAAAATTATTACATCAACCGACNGACCGCTTTTCTCTCGTTCCATTTCCAACTAATGGAAATTCTTATCAATTAAAAGTCGTGAATCCTTTAGATTATGAAATCCAACATCAATATTCCTTGACTCTACTTGCCCATGATCTCGGGTTTCCGAGAAAATCTCAAACATCCATTGTCTTAATCAAAGTACTCGATGAGGATGATAATTCTCCATATTTTATTTCTCGCAATTTTGTGGCGTCTCTGAGAGAATTAGATCAGCTCATCGTTTTACCGGAAATTAGAGATGAAGATTCCATAATGGCTTCTAGAAATGAACCTTCCTATACCTTGAAAAGTAAAACTTCATCTAAAGTTCAATTATTTCAATCGAAAACAAATTTTACACTAAAGATATTAAAACGTTCAACAAACGAATCTGTTATTAATCTAATTCTTGATGTATTTGGGGCATCACAGGAAAATTATCCCAAGCGGTTACCTTTGGGAAGGTATTCTAGACTCACGATTTACCTTATTTTACCGAAAATTCCACATTCTCAAATACATTGTTTATTTAAAGAAATAAATTCTGGCAATGAGATAAAATTCGTTCCTGTTATTGCTCAAGAAGGCTTGGTTTATAATTTACTGAGAATTTCTCCAAAGGTTTCCAAACCATTCATATCGGTGGACAGGACTACTGGCTATATATCCACACAGAGAATCATTAAAATAGCAAATATCCTAATTTCAGCCTCCGCGCAGTTACCCGGAAGTGAAAAATACCAAATATGTCAAATTTCACGCTCTACATCAATGAGAAATGTCGTAGCTAATAATATAATAATTGAAAACGATATAAAATACAGTCAGATAGTTGGAACAATAATAATAGATTCGAGTCCTCAGATAAATTTCAATGAGATAAATTTGCGAGTTTACAGTAGCTATTATTTACCCTTTTTCATTACAAAGAAAGGAGAAATTATAAGTACGGACAACCTTTTTTTGAACTATCCCACCAGTTATAATGTTCTTCTAATGGTCTCGTCAAAGGACAACGAATTCGACAAGGCANTAACTAAGTTTNTAATAANAGTGATATCAAATCCCGAAAAGAAACTTGGATTGTCTATTTCCCTAAACGTTCGTGAGANTATCGGATATGGTGCTATATTTGGATCTGTTCAATCATTAATGAAAAATAATCTCATAATAAGAGGCGGATATTCTTTTCCAAAAGAATCTTTTGATATTTCAGGTCATTTATCCGTTGACAGAAAAGGTATTATACGTATTCGTAAGTCTATCGATAAGGAATCTGTTGACTCATTGACGGTCCAAAGTTCTATACAATTTAAAGGCAAATCAGAATTACTTACCTTGACTGTTAATGTTAATGATGAAAACGATTCTGAAAGCAAATCTAGAATTACGGATATTTTCATAGGCATTGCTGAAAATGCCTTTCAATTGACGAGAATAGCACAGTTGTTGCCAATTGATCCGGACATCACTGGAGACTTTCAGTGCAGACTGGATACGCTTAACGTCCCTCTCGGAATACTGATCACTCCAGACTGTTGGTTGCACATTATCAATACTTCTTCAGCTATTAGGTCTATCAATAACTCTTACATGCGTATCCTTCATCATGATGGTTACCATAACGCCGTCGTATCATCCTTCAGAATGAAAGTTAANTTGTTAAATAATAAAAATATTCAAACAAATTGGATCGTTTTTAAAATACCAAATTTATTCATTACCAGTTTAGTTAAAAATCTGAAAATTCTCAAAGCCTTATTGCTATCTCTAAACGTTGATGTCGCTTTAATGGCTATAGAAACAGTGAAAAATTACTTGGTGATTTGGCCGAGATCACCGAATAGAGAAAAAGCTTTACAAGTCGTTGAACAATTTAAAGACAAANTCGANNNCNNTCCNTGAAAATCGAAATCCAGGAAATAACAATCAGATTATGTAATAGGAAGTTGTGCAATTCTCATGGATTGTGTTCGATAGGCATTCAAGTCAACTATGAACAGCTCTTTACCGATGAGGATTCTATCACGGCCAATATCATTTACATATATCCATCAGTGAATTTCAATATCAAATGTCTTTGCGATGATGGCTTCCTCGGGGAAAAGTGCGCTTTGCTAGCGAAATGTAGACAACAAGTTTGTCACAATGGCGGCGTATGTGGAGTGAATAGAAACGGCGAGGCNGTATGTGAATGTGCTCCCGGATATACGGGATACAATTGTGAGTACGATATCAATGAATGCGAAAAGACAAATTTATGTACTCCTCATGGAAACTGCAATAATATTCGTGGGGGATTTAAATGTGAATGTCAACTTAATTGGATTGGAAATGGTCTTTGCACCCAACCTTTTAATTACTGCTCTTCTAATCCGTGTTCAGAACTCGGAACTGAACGCTGTATTCCAATATTAGGGGGATTTAAATGTCGGTGCCATTTCGGGAATTTCGGAGATCACTGCCAATATTCTGCAATCAGTTTCCCTGCCGAATCATACATGGAAATGGATTTTCAAAAGATTTCAAAAATGTCGCTTGAGTTTTCGACTATTTTAAAAGATACCCCTCTGATTTCTATCGTTATATCAACCTCTGTCATCGTTCAAGTCTCTCTTTCATCGGGAAGCATTCGCCTATCAATATTCGAAGATTCAGCTTTGGTTTCTCAGCGAGACTCGAATAAGGATTTGTCCAATGGAAATTGGTGGAAATTAGATTTGAATGTTCAATCGAACAGTGTGCTAGTTTCAGTCGTAGCCTGCGAAGACTGGAATCAGTGTGACCATACCATTGATCAGTTCAGAACCATACGCCAAAGGTTTGATGTCAGCTCATCAATGGGAAGAAATAACGTGGATTCCAATTCAATTATTCGCGTGTTGATCGGGAGTATTCAAAAACTGAAATTATCCGGAGTTCAATACTTTGTTGGTTGTGCTCGTAATCTACAATTCTTCAATGGTTCTTTGATCAGAAATGAACAAAAGGGTGTCCTATTCGATAGTTGCCCACGATATAGGAACGGTATTTTGCCATGTTCAAACTCCGATCTGGAATGTGGAAATGTTGGAAAATGCATTGATGAATGGTTTGCCAGTAGGTGTGAATGTCCACCAGGTTATCAGCCTCCTTCCTGTACACCGGGATATTCCTCATACGCTTTAGCGCCGAATACAATAATTTCATTTGTGAAACGACCGAAATCTGATTCAACAAATAGCAATAGCCCTAAAAACTTTGATAGTTATTTAAAGAGAAAACGATCTGTTTCCCCAGAATATACCATGATTTCTATTCGCATTAAAACAAGAGACAGGAACAGCATCATTTTCATGGCTCTCAGTAGCTTCCACAGTTACACATTAGTACAGCTTGAAAATGGATTAGTCAAGGTTGTTGACAAGTACGCCGGTTCATACCAGGAAATGCTACATAAAGTTGTCACTGTTAATGATGACAAGATTCATACAATTACTGTGACCAGGCACAGTACGGGAACAGTAAGCGTTACGGTAGATTTTGTGGTTGCGCAAGTCAACTGGTTGCAGTCTCATGATATACTAGGACACTCAGTTAATGAAGTTTATCTTGCCGGACTGCCTGATTTAAAAAAAATAGAAAACTCATTGAGTTTTCCAAGTTGGACTTTGATAACTAATCTCATCAATTTTCTGTTTTTTCGCAGATTTTGTTGGATGCATTTCTGACGTGCGATTTAATAACAAAACGATGCCTTTAAGAGGTCTAAGTGAGAATTTCAATGTCTCCATTATTCAAGGTTCAATAACTTCTGGCTGCTCATCTGACATTTGCCGTCAGTCAGGCGTGTGTGAAAAATATCAAAAATGTCTAGAAATTGACGGAATTCCTCATGCGATTTGGGGTCAATATAAATGCGTTGATGACAATAAATATCGGTTATTATCAATCTTGCTCCCTGTCTTAGTTGGGATTCTGCTTTGTGTCGTTCTGAGCGCTTTGCTTGCTATACTGATTAAAAGGCGCTCCCGAAAAAGAAAATCCAAAAGACCTGTTGACCCCACCAATCGTGAAGGGTTGTTACATAAAACTGAATCTGTTGATCATACCGATTTCAAAGGTACAAAGAAGTTTCGAGACACTAAGCGTTCTTTGACTTCAAGTACTCTTATGCAGGAATATGAATTGAGAAATGTGTCTCATCCTGATCTTATCCGTAGCCATGAAGTATCCTTTGAACCTAGTACTTCACTGAAATTAAAATCAAAATTCGATTCCAATTACGGCCAGGATTCAACGATTCACAATCCTTACATATCATCGGGCAATATTACGATGCACAAGGATNATCACTCTAAATCAACTAAATTCGATCCGTTAAATACTCAAAATCGCAGGTTCTTTAACTCATCCAGTGGAACTCTAAGAACCGACGATTCTCTTATATATCAGTGTTCCAGGCCGGATGATTATGAAGCTGTTGGGAGTCATTTGTCATCAAATACGAGCCAAGACCAATTAGACCAGCCAAAGTTTCCTTACGCCTATCAATTTCAAACTCAAGGAATCAAATCAGATTTTCATGCCCAAAACAAGCTAATATCTGAAGGCAAAATTCCACGTCATTGTGATATTCGACAGTCATCTTCTTCATCGTCCGCTCTTTCTCATAACCCTCGCATATCATCACGAAAATATCTATTTCCAGAGAATAGAAANACAGATGAAATTTTTTCCAACACAGAAAGTAATTTTACTAACTCTCCTCACCAACAAATCAGTCTAGAGTCATTGAGCAGTAGCACTAGTAGCACAAATAGTCAAAATGAATTTACCCCAACTAATAGCAGTGAAAGTATTCCTAGNAATAAAAATACCAGCATACCCAATACCAATAATTGCTGGAAAAATATTCAAAGAGCCCTTCCANNTCNNNNNNNCNNNAGAAGACCAATATGAATATGCAGACATGAAGACTAATTAAGATTTCACTGTTCCTATCGATCTCTG
>OX_Smed_1.0.01153
AATTGCATTTAGAAAATACGTTTTGGAAGTATCTAAGGGAATAGAGGATTTTGGCCTACCATCATGGAAGTTGCTACTGTGTTTATTATTAAGCTGGATAATCGTAACAGCAGTTCTTCTCAAGGGAGTCAGTTCTCTTGGCAAGATATCCTATTTCACAGCTCTCTTTCCTTATGTTTTGCTGACAATTCTTTTGATCAGGAGTGCATTCCTTCCCGGAGCTGGACAAGGCATAAAATATTATCTGACTCCCCAGTTCTATCGACTTTCCGATCCAAATGTGTGGACTGACGCTGCTACTCAAATATTCTTCTCTCTCTCGTGCTGCAGTGGTGGACTGATCAACATGGCAAGTTACAACAAATTCAAGAACAATTGTTGTCGGTAATATTTGTATAATTTGTTTAATTGCTTTCATATATTTAAGGAAACCCTAGATGATCAAAGATCTTTATAGTGTAATAATAGCCCTGCATATTAATATATTAACTAAATTTTCAAATTAAATTACCACTATTTAAAGGTAACTAATCTCGATCGAATGCTCAATTTTAGAAATAGAGTGGAAGGAGTTAGAATTCAATCTCATTGGTGCCACATGTGTCTTCATGATTTCTAAAAGACATGGGTATTTGTAAGAAAAATATGTAGCATACAACATGCCCCATAGAATAAATATATTGAATTTAAAGACTGGAGTAAAACTATAAAACAGCAATTTGTTGTCTATGCAGGCTTTGAATCGGTATTACCTCCAGATGATAAATATTTCCAAAAACATAAACCGATTGCAGCAAAATTTGTACTTCTTCATCAGGGAAATCCAATCCGGAATGAAACATTTGTTGGCGACAATTGTATCGTTCAGTTCATGTAGGCGTTGAATGATATATCTGCAGAAATAGTTTACCCATGGTATAAAATTAATGGTAAAAAGGAAATGATACAACTCACTCGTGAAAAACAAGAAGAATTCACCAACCAAACCTTAGCAAAAAGATTATAAATATGCTTGTTCACGATCATGCACATTTTACAGGTCAATATCATGGTACAGCATGCCAAGATTGTAATTTGGTTAGAAGAATCAATCCGACTCTGCCAGTCGTATTTCACAATCCTCGCGGTTATGATATTCATCATTTCTTAAAATGTGCTTTTGGAAAATTTTCCGAAATGAATTTAAATGTTATTCCTCAACCAACAGAAAAGTTTCTCACACTTACAGTAACAACAAAAGGAAGAAGAATTTGATTCATTGATTCCCTGCAATTCTTAAATAGTAGTTTGGTAAATTTATCAAAAAACGTACGAAATGTTCCAATTACTTCAAAGGTTTTCATATCTGGTAAGGGTATTTTTCCTTATGATATTGTTACCTCAATGGAGGTATTATAATCAACAGCTGAACTACCGCCAATTTGGTCAAGATTTAATCAAATAGAATATATGCATGCCAATCAAATATGGCAACAATACAACTGTAAGACACTTTTAGGTTACTTGTTAGTATATATTAAGTTCAATATTTTTCTGTTGGCTGATGATTTTGAAGCATTCAAAGACAAAACATTTGTTGGAGATGGATTGGAAGCTGTTTCTTTCGTTTCTATACCAGGATTGAGTTGAGCTTCAGCTGTTAAACAATTATCTGAATCGGTAGAGCTAATTCAAGATCCGGAATTTTCTGATTATTTGAAACAGGAATTCGTGGTGGAATGACATTTATCAACAAATATCATCTTGAGTCAGATGATACAACTCAAATGGCATACCAAGATGTTAAAAATTTATATGGATGGGCTTATTTCAGATGGTTAGAAGATCAGACTGAAATGGATTATATTATTAAAAGATGTGGGAGCGGAGATGAGTTTTATGGAGATCATGTTTATCTTTTAAAGGTAGACATTGTGATTCCTGACAATATTCAAGATAAATTGGATGATTTGCCCATTGCACCTGAACTTAGTTATCCATCTGGCAGTAAAGTCGAGAAACTTTTATTAACACATGAACCAAAGACCAATTATGTGATTAATGGTAGGATTTGAATGAGTGGTTATGCTATGGTGTAGTAATTTCAAAAGTCAATCGTGTTGTAGAGCTTACGCAGGTAGCCATTTTCAAAAAAATATATCGATTACTATACCAAAATGAGAGCAGCCAGTACAGATCCTTTTTAGCGAGATTATTGTAAGTTAAAGAACAATAGTTTGTACAGAAAAACTGTTGAAAATTTTGATAAAACGTAAAAGCCTAAGATTATGTATCAACAGTAAAAGACTGATAATTTACAGCAGTAATCATATGTTCCAGCGTAGTATCAAGATTGCTGATGATCTAATTGCAGTTTTACTTTTCAAAGAAATAGTATGATTGGATAGACCAATGTATATTGGAAAAACCGTTCTTGATTTATCCAAACTTCGAGATGAATTCAATTGCTAAATAAACATCGTAGCTGGTGACACTGACTCCTTTATAGACTTACGCGTATTATTTATTGTTAATAATTACATTATAATTAATTTTAGTGATCATTTTTCCAAATTCATTTATAGAATAAGTAATATTCTTTTGTTCTAATAAAATATTAATAAAATGTAATAAATTAAATAAATAAATAAAAATAATAAATTATTGAAACTGATAAATTAAAATAAAAAAACAAATAATAATAATTATTATAATTATAAAAATAATTATCTAATTAAAATAAATAAATAATTTTAAAAAATGATAAATATATAAAAATAAATAATAGTTAAAATGAATAATTAACCTTTTGAGTTCCGGGGTCTAATTTTATTTATTAATGGTTAAATATTGTCGAAA
>OX_Smed_1.0.01154
GTCGAAAGAAATTTATTTATTAAGCAAGTTATTCCAAGTCTTCATTCGATATGCAATGATTACGGATTAAGTTTACGACTATGTGATATGCGCTGGGGTGTTACTGATTATGCTGTCAATGAGCATTTAGTTGAAAGTTTATGTCTTAAAGAAATTAAAATGTGTCAAAAAACGTCAATTGGACCTTTCTTTGTACTTTTAATTGGCAATCGATATGGCTATCAACCTCTTCCAAGTGAATTGCCGAGTTCTGAGTTTGAAATGATCTTTAAAATTATAACAGATAATTTTCCAAAAGAGGCTGAACTAATTTCAAAATGGTTTCAAAAAGATGTCAATAGTGAACCTCCTGTATACAATTTATTGGTAATATTTAAAATATCTGTAACTTCATAAA
>OX_Smed_1.0.01160
AATTTTGCCAAATATTTCTGCAAATCGGTTACAACTGCCTGATGAAAAATGCTTTATCGATGTTGCAAAGGCAACAAATGCAAGCTGATGATGAAACGTATTATTTGTGGGCGTTAAGATTCTTCATGGAGGTTTGTAGACGCAATAAATTGAGCCCGGAATCAGTTAGCGAAACCATTACTATCCCAGTGTTTCATTGGGTATATCAACAGGCAATGATTTACATTGACAACAGTAAAACCAAAGAGTCCGCCGTTTCCAGTTACCGCAAATTGCATCTAGTAATGAGTGCCTATAAAGAACTACTGGAATTCTGCTTGATGCTCGACAACCACCAGGAGGAAAAATACCGCACTTTATCAGCATCAATTAAAAAATATATAGAAATCTATCCGATGCTTCTTTCGCATTTCAAACCAATCAAACAGAGTCGCGCATTTCTTCGCACATTGATTGAAGGCTCATTTCTCATCATCAAAATTCTCCAAGATCATAATGAGTTTGGAATGAAATTCGTTGGGAAAAAGTCTCGAACTAAACGTCGTAAATCGATCAAATCGAAAGCGAATCAAGAAAACCAGAATATTGGAACAATGGAAATTCCATCGGAACAGGATGATAGTGGGAATGTTTTGAGGGGGATTTGGGATGAAATGTTAGAAACACTAATGTCAGCAGTAAATGGCGAGGTTGAGTTGCCGCTGAATCTTCCAGTTATTTATGATCCGTTGCTACCGGAATGTCGGGAATCTATTGAACCGGATTCTGAGCCGGTGGATTCACAACTGAAACGCGCTCTGGGATTGGTTCAGATTCGGCTGCGTCAAAGGAATTCCATTGAAGCTGTGGCGATATTTGAATTGTGCCAGAAACTGTGGCCGGAAGAAGATCGGATTATGGTTACTGATGACGATAATCGAGTGGAGGAAGAGATTAAAATACTCAAAGATATAATGTTTGCAAACAAGTTTTATAAAGAAGAAGATTTAATAAAACTGTCAAAGGAAATTAGTGAAATTGGTGTTGTGGAAGAGGATGAAAACGAGCTAGAAACTGATGATGAAGACATCAATAGCGTACAAGTTCGAGAAGTTCCATTCGATTTTTCGAGATTTATACGAAGTTTCTGTCATCCAAATGTTGTAAATACTTTCGGAGTTCTATTCGAAGACATCATAACTAATCCACCGTCCACCAATAACCGGCTGTTGAGAATAATGCACATCATTGCAGAAAAAACAAAACAGCCGTATGTATTGTATCAATTGAAACTCTTTAATGGTTTCAACAAATTTCTTCTGGACCCACTTTCAAATAATCCGGAATTCAAAGCGTTGAAAAAATTTGTCATTTTCATTATCAAAAAGTTCACAGAAAATGTTAATAAAAATCGGAAATTGTTGTTAGAGGTTTTATTTTCGAAAAATATCCATGAAGCACATGAAACAGTTTATGGTTATTCCAATTCTGATGATAATAACCCGAAAGAATGGACAGATGAACTTGAAGAAGAATTGGTTCGATTGTTTGAAGAAGTGCAACACGAAGACATTCTACCAGGATTTGATAAGGCTTCTGTTATTGAAAGTCGATTCTCTGACAAAAATAAAACCAGAAGACAAATCCTTAATAGATTGGTGACTTTAGGTTTGATATCATCTGCGAAAGAGCTAAAAAATAAAAAACGAGAAAATAATCCTTGGACAGCCGATGAACAAGCACGTTTGATTATATTGGTAGAGGAATCTAGAGACCAACCAATTCCAATAAAGGAAATCATGAATGGATTGAAAGCAACTGCTGTTGATCCCGATAAATTACGGTCCAGGGGATCTGTAATTAAGAAAATCCTTGAGTTAGGTTTAGTAGAAAATAAAGATCAATTAGGAATTCGAGATAAAAATAGCAAGCTAATACCGAATTATGATTCTGGTAGTGATGACAATGAAAGAGAACCCGAAAATAACGAAGACGATGAGGAGGAGGATGAGTCCAGATTCATGAATGACTTATTTCATCAAAGTTTGTCATCAATTAAAAGAAATCCACCCGCACTTAAAGTGAAAAGGAAAATTGATTGGGATACACTAAAGATAATTTATGCACAATTGGATACAAAAGTACAAGAATGGTTTGTGGAAACTTTGGAAGATAATATTGATTCTCGTGCTAATGGGATTGTGGGCCCATTGGCTATAGTTCCTCTTCGGGAACATGATAGTGAAATTCTAGAAAACAAACTTTTACAAAGGTTGCTGTACATTTGCGAGTTCCTTTATCCAGATCAAAGTAAAGGTCATCTATTCTGGAGAATTCCAGAGGAAATGACTGCAAAGGAATTAGAATATTTCAAGAATTGTGTTACAAGTCTCACGGAGAGTGAATTAGAAGCGTTAGCCATGGAAAATGTCAATGATCAGTCATTAAATGATCAAAATCAAGATTTATTCAGTTCGAAATATAAAGATATTAATAATGAAAATCAAATTGTAAATAATGTCAATGGTTCCCAGAATATATCTCCATTGTCATCG
>OX_Smed_1.0.01166
AAAATTTTGAATATTATAAATGGATGAACCTTTTGATATTAACAGGGATTTTAAATCCGAGCTTGAAGCATTTAAAGTAGAAAATGATAACTTAAAACGAGATTATGATAAAGTCACAATAGATTATGAATTAAAAATTGAAAACCTTAAAAAAGAAATGAATTTAAAAACTGTAAATTATGAAAATCTTATGATCAATTTTCAAGAGCTTGATGGAAAATATAAAAATAGCTGTCAAGAAAAAATAACCGTTAACCAAAACTATTTTGACTTATCCCAGGAAAAATTTAATATTGTCAAAAAATATGACAGCTTGGAATCTGAACACACTTCTCTTCTCGAATTAATTTCTCGCCGAGAGAAAGAACTTCTTTATTCGAAAAATGAGATTCAAGAACTTAGAACTCTTTTAACTGAATACAAAACTAAAGAAATTGAATCTAAGTTAAATATGAATGATTTAGAATTTCGAAGAAAAGATTTTGAACAGATGGAACAAATGTCATTATTAAGAAGTAAAAAACTTAGTACAGAAATTAAAAAGTTAGAAGAGAAATTGGCAGAAAGTGCACAAGCAAACCACAACGAAAAGACCTTACATAATAAATTGGTTTATGATTTTAATCTTGAATTGGACGGAAAACGAAATGAGATAAAAAATTTCAAAAAAACAATTGAAAAGCTGAAAGAGCAAATTTCTCACTTAGAGCGTGGCAATGTAGAAAAAAATGAAAGTTTGCGATCCGCTGTTGAGAGTCAGACGAATATTGATAATTTGCTGCGAACCGAATTAAATGTACAAGTGTCAATCAATGAATTATTAAAAGAAAAAATCGAAGAGAACGAATTGAAGGAGGAAAATTTCATCGGTGCAATCAGAGAACTCCAGGAATCATTGAAGGAAACCGTTGAAGAGAGTGATAAGATGAAATTGGAATTCGAAACAAAACTATCTGGATTTGCCCAACAAGTTTCTGAATTGCGAATGGAAATCAATCGCAAAGACAACGAATTGACTGAGGCTAACGCCTTATTCGAGAAATTCCGCGTTAAAAGCCTATCGGAAACGGAGATAAAATCAATGAATCCCGCAACTGCGGCTGCCATCAGTGCTTTAAAGCGCGGATATAGCATGACACAGATCTACAGCGAATATCTGCAAGTCGTCAACGAGAAGGAGGAATTGCGAGTTGATCGGGATCGATTGAATGAGTACATGCTGTCGATCCTCGAGGAACTGGAACAGAAAGCCCCGCTGTGTTGAAAAAGCAACAAGAAGAGCATTCATTCCTGGAGCTGTCGGTTTCGACATTAGGCAAGAAATACGATGATAATCTCTCACAGTTGTACAGCAGTCAATCGGAACTGGAGGAGTCACATAGGAAATGTGAGGAATTGTCGAGGAAACTCAAGCGAGAAGAGCAAACAAGCTCTGATCTCAGCCGACAAGTCTGCTGCCTGATTAGAGAAGTCGAAACCTACCGGGGCACAGTTATCAGATCCGATGAGATGGCGATCAATGCAAATGAGCCGGAATTTATCACTCGACGCCGCAGTTTCCATCAACGCAGCCTCAACAACTCGCAATCACATCTCAGTATCAGCACCGGCACCTCAATGGAATCCAGTAATCGATTTATCACAGCCAATGATGTCATCACAACACATTTGGTGACGTTCAAGAACATTTGTGAGTTGCAGCAGCAGAATATCCGATTAATTGAGCAATTCCGTGATCTCAGTGATCAACAAGAAGCCACAGAAAATATGATCAATGAAAATAGCATGCTCGACATGGCAAAGAAATTGGAGCAAGCCTATAAAGAAATGGATGATATCAAAGAAAAGCACAAACAGAATAAACAATTACAGAAAACCGTTAATGCTCAAAAGCATATTATTCAAGCGCTAACTATGGTTCATGGTAAATCCGATTTGCGCTCTCTACTCGCTAGTGGAGCGATTGGTGTTGATTCACCGGATGGCAGTGCTCATTTATTGTCACCAGTGCAAGACGGAACGGGGGATAATAATAACCAGACCAATTTGAATACCATTTCTACATTGAATGGAAAAGTTGCCGAAAGTCAAGAGAAAATCGATAAATTGCAAAACGAGATCGATAGATTACGAGATGAAAAAGAAATTATGCGAGAGAAACACTCAAGCTCCATTAAAGAACTCAATCAATCGCTGTCTGAAATAAAACTCGCAAATGCTAACCTCATGGCTAAAATAAGTTTCAATCAAGAGAAAACAACGAGTCTGGAACAGAATCTAATCAACCGGCAAATGGAAATGGCTGATTTACAAAACGATATTTCGGAATTGAATCAAAAACTCACCAAAAAATCCGAGGAAAATGTATCGCTGGCCAGTCAGTTGGGCAGCTGTCAAATGCGGCTCAGAGAGCAGGAAACCGAAACCAAGCAAATGCAGTTCAATAGGCAACACATGGAGAGTTTAGAAGAGCAATTGAACTCGGAGAAAAATGAAAAATATCAACTGGTGTCAAGCATCAGTGAAATGGCAAATCAACTGAGCAGCATTCAAATCTATCTCAATAAACCGCAAATAGAACAAGCGAATGAAGATCAGATTGAATTGAAATCGAAAATCAAACAGTTGACATTAGAGCTGAAACAGGAAAAATCCAAATATCAAAGCTCATTGGAAATGTGGCAAGCTAAATTCAGCGAATCAAACGCGGTTATTGACACTCTCAAATCGCAACTCAACAGTGAAAATCGAGCAAGCTCATCGGCAAATTTGACAATTACCGAGTCTTGTACTGTTGGAGTTATCCAAACTGCTCCGGAAAAAATTGAAAAAACTGGCGATTTGGAAAGTCAATTGGAAGATTTGTCTGTATTGAATTACAGTTTAAAAAAACAAATTGAGGCTTATCACGAACTAATGGCTAATTCCGAATCAAAGCTCATTAATAATTCTCAATTAATTGNNNNNNNNNNCTCAATTAATTGAAGAAATGGAATCAAAATTCCAAGATAGAATAAATGAATTAACCCAAGAAAAGGGTGAAATCGAGGAATTACTCGAAAATGCTCAGTTAGTCAATAGGCAATTGGAATCGAACTTCAATGACCGAGAAAAATCATTAGAAGATCAAGTTAATGAATTGGAGAGATTATTGGGAGATAAGACAAATGCCTTTGATATGTTGAATGGAGAAATGTCGCTTTTGAAAGCCAAAGAGTGCCAATTGATATCTGACCTTGAACGACAGAGACAAATGACCAAATCCGCAACGGAAAATTATCAGCAAGAATTAATCTATCACGCTCAAGAATCGGACGCGTTAGACGAGTTGAATAAACAGATGAGTCAGATAAAAAACCAAGAAAGAAACCTATCGGAAAGATTGCAAGAAACCATTATCCTTCGCGATCAATACAAATCGGACCTTGAAAATCGAGATAGCATTTGGTTGGCGGAGAAAAGAGCTTTGGAAAATGAAACGAAACATCTGAGTTGAAATCGCAAAAGGAGTATTTGAATAACCGCCTGGTGGATTTGAACGACCAATTAGTTAATCTGAAGAAGCTGCTGGATCCTTCCACTGTAAACAGTATCGATTTTGCTATTCTCCAACGGGAGAACGATTGGAATGAAGTTATTCAATATTTACGACAGGAGAAAGAAAATGTCGAAAGAGTTAAAAACCAATTCGAACTCGATTTGAATCGATTAAGAGCTCAATATCGACAACAAGAAGAAACAATTGATCAGTTGAATAAAACACTGGAAGAAGAACGAAGATTCCGAGTGGTTGAAGCTGAAACTCAGAAACAACACGCAGAACAACACGCAGAAATTATGTTGGAAATGGAATCCAAACAAATGCTCATGGAAAGCAATTCTAAACTCAGACTCGATCGTCAGAGAGTAAAGGAACTGCTGGCTGAGACTACTGAGAAGTTGGAAAAACTCAACGAATCTATTGAGCCTTTAAAAGCCGAATTGAAATCGAAAAATAATGAAATCGAAAATGTTAAACTCGATGCAAGATCACTAGAGAATGAACGGGACTTATGGCGCAAAAGGTGCGACAATCTCATCGAGAAATCCAAACAAGTCAATCCCGAAGAATTCAAACAAATCTGCATAGAAAAAGATAAGTTACAGCACCAAATTCTAATTGAAGAAGAGAAAAGTCGTGTCAATTCAGAACTACTAGAGGAGCTAAAAACCCAAATTGAAGAATACGAAAGATCTTTAAAAGATAAAGAAAATCAATTAGAATCGCTGAAGGAAATTAGTGATAAAAATCAAGCCGAAACCCAAAAAATGAGTAGCCTTATAACACAACTAAGAGATATCGGCAGGAAATATAAAACCGAAAGTGANNNNNNNNNNNNNNNNNNNNNNNNNNNNNNNNNNNNNNNNNNNNNNNNNNNNNNNNNNNNNNNNNNNNNNNNNNNNNNNNNNNNNNNNNNNNNNNNNNNNNNNNNNNNNNNNNNNNNNNNNNNNNNNNNNNNNNNNNNNNNNNNNNNNNNNNNNNNNNNNNNNNNNNNNNNNNNNNNNNNNNNNNNNNNNNNNNNNNNNNNNNNNNNNNNNNNNNNNNNNNNNNNNNNNNNNNNNNNNNNNNAGTTGCTCGAGTAGCAGCCAATGTCCACCCAGTTGTCCAGAAACCGCAAAATATCGTTCCGGGATCATCATCCAATCAAATCTCACCGAATTCTCAGCCGATTTCCAGCTGCACCTCAACAGCTCGGCAAACCGCAGAAATCCGCCCGATACCCGCCGTTGCTCTCCATGTCGCTCCCTCGAGCTCCACAGTCGATAGCACTACCGACTCCGTGTCCACGGCATCGGTAACCACATCGTTACCAGCCAGCGTTGTCCAGGCGCTGGCTGCCTCCTCCTCCTCCGGTCCGACTGTTATATTCCCGGCGGTTTCCAGCTTTACCCCATCCAGCAGCAGCAGTAGCATCACATTGGCCGCCACCACTGGCACCGTTGGCAACCCCATCAGCAGCAGCAGCGCTCCTCCTATTATCAATCGGTTGAAACGGTGCTTCGATAAATCGATCGAACCCGACTCGAGAACTAGTCTGATCGAGGAGTCGGCAAATTCCACCTTTGACAACAGCAACGCAATCAAGAAATGCCGAATCCGGGTTTCCGATGTTCCCGATGATGTTCCAGTTGCTGCTATCGGGGGGCAGGAGGCGTTGGTTATCAGCCAGGCCCAGCAAATCTCGCAGCAACAACAGCAGTCGGTTGCCGGGGGATTTATCGATTTTGACCATCTGGAGGAGGATGTTCACGAGGAGGTGGTGTGTGAGGCGGGAGAAGTAGAGATCGAGTCCGAGGAGGTCGAGGAGGTCGAGATAACCGAAGATGAAGATGAAAATCGATCGAAAAATGAATTGGAATTTATGTTCACGGATATGCTCGATGGGAGAATTCACAATTTCTCAGACCAGGAGAATAGTGTCGAGGAAGAAGACTACGATGAGGAAGAGGAGGAAAATGAGGAGAGCGATGAAAACGAACCTGAAGACGACGAAGACAATTTGGATGAGGATAATAACGACGAGGACGACGACGATGATGAGGACGATGAGAATCCTGATGTTATCGATCTTTTGAGTTCCGATGACGTCAGTGAAGACAACGATGACAATAACGACAATAAATACGATGACAACGAGAATAATGAGGGCGATAATCAGGAATCTTCAAATTATAAGGACGACAAGAATGAGTCAGTTGTCGAGGACCTGAAGTCATCAGAAAACGAATTGGAGCTAGCGAAGAAGAAAATTGAACCGATCGTATGGAATGACCATAATCAACGTAGAAATAATAGAAAAGACAATTTTACGATATCACCGAGTAAATCGACACGCTATTCCGGCAATGCTGGATTTAGAAGGAAAATGGTTACTTCTCGAAGAAATTTCCCGTTTACTACTACAAGTGGCCGAGTTTTGTCTGTTGGGCGCAGATCCGGTGGTCCTTTTAAAGGATCCTTTACTCCTCGTTAACTATTTAAAGAGAATTTTACTGAATAAATATAGATTATGTTCCCCAAAAAGGAGAAAAAAAAAAAAAAGGGCGGCC
>OX_Smed_1.0.01169
AAAGTATTCGAATGGTTTGAAGTCATGGAAAATCGTCTTATTAATTTTGGAGAAATAACTCCTGATCAAAAGCTCATTGAAATCAATCTATTGGAATTAAAATCTTTAAATACTGAAATTTTCTCTAAAGCTCAACAGTTGGACAAAATAGGTTCTGCAATTAGTGAAATTTTAAGTTATCCATATGTTCCAAATAAAAACACGTTAGAAGAAATGAAATTAAATATTAAAGAAAAATATTCAGAACTTGTTAAAGGAATCATAGAAAAACATAATGACCTTCAAAAGAAATACAGTGATATCGGTGAATTGGATTTTTCTTTGGATGATAACATTGGCATCCTTCAAGAATTTGAAAATCAAATAAAAAACTTGACGCCACAATCATGTAAAGGAGATCCAGAATATACATATTCATGTTTTAAAAATTTAAAATTTTTGGATGATGAGTTCAATGGATTGCAGTCTGATTTTCAAAATCTTTGCGAAAGAATATCAGCTCATGGAGACATTGAAGATAATACAAATTTGCGATGTAGAGGAACTCTCTCGATTTTCGGGAAATTAAAGGAAATGAAAATTTTGACTGAACAAATTAGGGTTCTAATTCCCGAAAAATATGTTATGATTCAAGAAATTTTGAAAAATGAGAAATTGCTCTCTAAAGAAATCCATTTGCACATTGACTATTTAGAGAAGCTAAATAATTACTTGAAATTGCCACCGAAATTGGGATTCAGTCAAGAATCTGTTGAACAATCGAATTTGATTTTTTCAAATTATATCGGCGATTTAAATAAACAACGAAATTCGATTGAGAATTCGTTAAAATTGGCAAGCAGCCATATTGAAAGCTGTCAATATGATAAATGTACATTTCTCAGTACAGCTATCAAAACCTTATTCCATAAATATAAACGTTGTCAACACCTGGCAGCAAAGCGCAAGGAAAAACTGAGCATTTATTCCAAGTTAATATTGGAGTATGATGCAGACAAACAGACGTT
>OX_Smed_1.0.01174
AAACAGCAAATGACGATATAAGAAAATATTGTGAATTAATTTCCTCCATGTTGATGATAAAAATAGATTCGAACCGTATTTATGAAAACACGGAATTCAATGATTCACAAGAGGCTCATCGAGCAGTAGTGAAGGAAAAATTAGTTGGTCTTCATGGTGAAATCATTAACCAAATGCGTGAAACATATGAAATATTTTCCAAGGATAGTTCAGATATTCAACAATATTGGAATTTATATATGAATAAAGTTGACAAATTCTGCGAAGAAGCATTTAGACTTAATGTTAAATACTCATTAAATGAATTAAATAAAGCAATCAACGGAGATGGCCGAAATGAGCCAAGTCCTCTTTTTAAAGTATCACTTAATCTTCAAATGAGAGATCTTGTATTTATTCCAACTTTACCTGAATTAACGAATATTGTAACATCCCTGGGTAAAAATTTTATTGAAGTCGTCAAAGAAATTCCCAGAATCGGTGAAGTTTTACAAAAAGTTAAATTAAAAAAGTCAATATGGGAATTCATATCAACAGATGATGAGATTACAAAAATACAAACAAATATTAGACATGGAATGCAGGATATCAGTTCATCTATTCAAGAGCCATTAGGTTATTGGGATCAGTTTAGAGAAATTTGGGAATTGAACAAAGAGGAATTTATAAGTCAATATTGTGATTTAAATCCACATGTTTACTCAATTGATGCTGATATCAGTCGATATACCGAAGTTACAAATAAAGCTCTGGATGCTGAAGCTATGGTGACGGTTAAATTTCTTCAATTAGATTTTTCAATGTTAAAAAATAGCATTGCTGCTCACTGTCGGGATTGGCAGCAAAAGCTGACCAATCTACTTCTAGCAATGGCAACAAAATCTCTAATGTATTTGCATAACTATATGAAGAATATGTCGGAAAGAGTTTCCAAAATACCTCAAAATTTAGAAGAACTAGGAGAATCTATGAGATTATTAGATAAATTGAATGAAGAAAGGAATCATATTCAAGAAAAGTTTCATCCACTAGATGAACATTTTATTATTCTTGATAAATATGAAGTTCAGTACAGTGACGATATTCGTCTTAAGAAACAAAATCTTGAAAAGGAATGGCAGGAATTTCTGCAAGCATTAGTGGAGGCTGAACAAGTAATCAGATACAAAACTGTATTTGTCATAAAACTTTTCAATTAAGATGATCAAGAAGTCTAAAGACAAGTTTAAAACTGGTTTGTTGGTTCAATCAGATGATTTCAAGAAGCAAGTTTCTGCTCTCATTATGGATTTCCAGACAAATGGCCCATTTGCTGCAAGTATTCCTCCACAAGAAGCTTTAGCTAAAATTGCGAATTTTAAGTCTTCTTTGGAATCATTAAAAATTCAAGAACAAGAAATTAGACGTGGACTAAATTTATTTAAAATTGAACAACCACCATCAAAGGAAATCGCAGCTTTAGAAAAAGACTTAGACAATATTGAAAATATTTGGAAATTAGCTCTTGAATGGGAAACAAATTGGACTCAGTGGAAATCGGGTCGATTTATTGAATTAAAGACAACAGAAATGGAAAATCTTGCGAATAGTTCATTCAGAAAAGCAACAAAATTTTCTCGGGATCTCAAAGATAAAAATTGGGAAATTATCGAATATACAAGAAATAGGGTCGATCAATTCAGACGAACAATGCCTTTGATAACTGACTTACGAAATGAAGCTATGCGAGACAGACACTGGTTTCAAATTAAAAACGAAATCCGCAAACAATTCGATGAGGAATCTTCTGATTTTACATTAGAGAAAATTATTGATTTTGAATTTCGATCAACATGCAGAAATGATAAATGAAGTAAGCGGAGCAGCTACAAAAGAGTTGGCTATAGAAAATGCCTTGAAAGGAATGGAAAAATTATGGGAAAGTGTAGAACTCGAAATAATACCCCATAAAGATAAAGAAAAGAATCACTTTCTTCTTTCTGGAATAGATGACCTCTATCAAACTCTTGATGACAACCGAAATACTTTATCAAATATGAAGACATCTCGATTTGTCAAACCGTTTGAGCATGAAGTAGATAAATGGGAAAGAGATTTGTCACATATCCAAGAAACAGTTGAAATGCTATTGACTGTTCAAAGACAATGGTTGTATCTGGAAAACATATTTCTAGGAGAAGATATTCGGAAACAACTTCCAAAAGAATCAGCAGATTTTGATAAAATCAATAAACAATGGAGAGTAATTATGACAGAATTAAATCAAATTAGAAATGCCCGTGCATGTGGAAAAAAAGAAGGCCTATTAGAAACGTTTAATGCTATGAATACTTGTCTAGAAGATATTCAGAAATCTCTTGACATGTATTTAGAAACAAAGAGAAATATTTTCCCTAGATTTTATTTTATTTCCAACGATGATTTACTAGAAATATTGGGCCAAAGCAAAAATCCAGATAAAGTTTTACCGCATTTGAAAAAATGTTTCGACAATATCAATTCATTGAAAATTGAAAAGCTAATGTCACAGGGTTTCGAGGCCAGTTCCATGTTTTCCAGTGACGGTGAAGAAGTCTTGTTTAAACAAAAATTACGACTTGAAGGACCTGTTGAAGCTTGGTTATGTGATTTAGAAAAATGTATGCGAGTTACTTTACGAGATTTACTTCGTGACTGTCGAATCGCACTTAAAAAAGCAGCTTCTAAACGTGACAAGTGGATCAAAGAATGGTCAGGACAATTGTGCATCACTTCAAGTCAAATACAATGGACAGCAGATGTCACAAAAGCTCTTCAAAACGTGGCTCAACGAAACGATAAAAAGCCGTTACGTATAATGAAAAAAAAGCAAAAATTAGTATTAGAGAAATTTTCAGAAGCTATTCGTAGTAATCTCACAAAAATTCAAAGATTGAAAATTAATTCATTGGTTGTAATTGAAGTTCATCAAAGAGATATTATTGAAAAACTTTATAAGAGTGGATGTAGCGATATAAATGCATTTGAATGGTTGAGCCAGTTAAGATTTTATTGGGAAAAGGAAATCGACGATTGTGTAATAAAACAAACAAACACAAGTTTCCAATATGGCTATGAATATTTAGGAAACTCCGGACGTTTAGTTATTACGCCACTAACAGATAGATGCTACATAACCTTAACAACAGCACTTCATCTTCATCGCGGTGGTTCACCTAAAGGTCCTGCCGGAACGGGAAAGACTGAAACAGTCAAAGATTTGGGAAAATCTCTTGGTGCGTACGTTATAGTTGTTAATTGTTCTGAAGGCCTTGATTATAAGTCCATGGGAAGAATGTTTTCAGGACTTGCTCAAACTGGAGCTTGGGGATGTTTTGATGAATTCAATAGAATAAATATAGAAGTTTTGTCAGTTGTTGCTCAACAAATTTTAAGTATTTTATCTGCTTTGGCCAGCAACGCACCACCTAAATTCATGTTTCAAGGCAGAATGATTGATTTGGTACCAAGTGTTGGAATTTTCATTACTATGAATCCGGGTTATGCAGGAAGAACAGAATTGCCCGATAATTTAAAGTCAATGTTTAGACCAATAGCTATGGTGACACCAGATTCAGCTATGATTGCTGAAATAACACTATTTGCTGAAGGTTTTAGTGGCTGCAAAGTATTAGCAAAAAAAGTATTTACTCTCTATAGTTTGAGTATTCAACAACTGAGCAAACAAGACCATTATGATTTTGGACTACGAGCTTTGGTGTCTGTTTTACGTTATGCCGGCCGTAAAAAACGAGCAAACCCTCTAATGCCTGATGAAGAAATTCTTCTTTTATCAATGAACGATATGAACTTGGCCAAATTGACGTCAGTTGATTTGCCATTGTTCAAAGGAATCGTTTCTGATTTATTTCCTGGAATCGATTCTCCTGTTATGGATTATACAAATATGAAAGAAGCAATTGAGAAATGTTGTGACAATTTCCAGTTACAACCGACTAACTTCACAATTACCAAGGTCGTACAGCTTTATGAAACAAAGACCTCCAGGCATTCGGTGATGATCGTTGGAAAAACATTATCTGGCAAATCTACTACTTGGCGATTATTACAAAGTGCGTTAGCAGAATTATCAAAGGAAAGAGAATCACAATTCGAAAAAGCTCTAGAGTTCCCATTAAATCCAAAATCGGTTTCTCTTGGTGAATTATATGGTGAATTTGACTTGAATACAAATGAATGGACAGATGGAGTTTTGTCGTCAGTAATGAGAAAAACATGTGCAGATACAAGACCAGATGAAAAGTGGATAATATTTGATGGACCAGTAGATACGCTATGGATTGAAAGCATGAACAGTGTCATGGATGATAACAAAATTCTCACTTTGATTAATGGAGAACGGATATCCATGCCTGAACAAGTTTCTCTACTTTTTGAAGTCGAAAACTTGTCAGTAGCATCTCCTGCAACAGTTTCTCGGTGTGGAATGGTTTATAATGATGTTAATGATTTAGGATGGAGACCTTATGTAGAATCGTGGCTTAAACGAAAAGTTGATAGTGTTTTAGTGGAAGAACTGAGTCGAATGTTTGATAAATATATTGAAAAAATTCAGAATTTTATCAAAATGAATTGCATTGAATTGATTCGTACTTCCCCAACAAATAGCGTTATATCGCTGTGTAAATTATTCGATTGTCTTGCCACAGTTGAAAATGGGTGCGATCCATCTGATACTGACAATTATTCACGAGTCATTGAGTTATGGTTTCAATTTTGTATGATATGGTCTATTTGTTGTTCTGTCGATGAAGATGGTAGGAAAAAGATTGACAATTACATCAGAGAAATGGAAGGGACTTTTCCTAATAAAGACACGATTTATGAATATTTTGTTGATAATAAAAACAAAAGTTGGGGTCATTGGGATGAAAAGTTGAAGGCTGGATGGAAATACAATGCGAGTGTTCCATTTTACAAGATTATAGTACCAACTGTGGATACAGTTAGATATAATTATCTGGTACAAAATTTGGTTTGCAATTTTCATCCAGTTATGCTCGTTGGTCCAGTTGGAACTGGTAAAACATCAGTTGCTGTAAATACATTAAACCAATTGAATAACGACATTTGGACTATTCTCACAATAAATATGTCAGCGCAGACATCGTCAAATAACGTTCAAGATATCATCGAGGCGAGAGTAGAAAAACGAACAAAAGACACATTTGTACCAGTTGGAGGCAAAAGAATGCTGACTTTCATGGATGATTTTAACATGCCAGCTAAAGATACATTCGGTTCCCAGCCACCTCTGGAATTGATTAGGCAATGGATCGATTATGGGTTTTGGTATGATCGTTTAAAGCAAACACAAAAACGAATTAAAGATATGTATTTGTTTGTTGCCATGGGCCCACCTGGAGGAGGTAGAATGATGATTTCGAATCGTTTGCAATCTCGATTTAATTTGATCAATATGACTTTCCCAACTGAATCTAATTTGAAACGAATATTTGGTAGTATGATCAATCAGAAACTTCAAGATTTTGAAGAAGAATTAAAACCAATTGGGGACATTATTACTCAAGCCACAATTGAAATGTATAATGGAGTTGTAATAAAATTTTTGCCGACGCCAACGAAAATACATTATTTGTTTAATTTGAGAGATATAAGCAAAATATTTCAAGGAATGTTAAGAACAAATAAAGACTACCATGATACAAAAAATTCAATAACCAGACTTTGGATTCATGAAAATTTCCGAGTTTTTGCCGATCGTATGGTAATAGACAAAGATAAAGTTGCATTTGTTGAATTGTTAAGTGAGAAACTAGGATCATTATTTGATCAAACGTTTCATAATATTTGTCCTAATAAACAAAGTCCCATTTTTGGTGATTACATGAGCTCAACAGACACATATGAAGACATTACAGATATTGAAAAGCTTAAAAAATTCATGAAAGAAATGCTTGATGAATATAATAATACTCCTGGAGTTGTTCAAATGGATTTGGTTCTTTTTCGAGATGCAATTGAACATATTAGTAAAATAATTCGAGTAATCCGTCAACCCCGAGGAAATATGCTTTTAGTTGGTATAGGAGGAAGTGGACGTCAGAGCCTTACCAGGCTTGCAGCTTATATGTGTGAATATACATCCTTTCAAATTGAAGTATCTAAACATTATCGGAAGCAAGAGTTTCGAGACGATTTAAAACGACTTTATTGGCAAGCCGGAGTGGATAATAAACCAACTCTTTTCTTGTTTAATGATACGCAAGTTGTTGACGAAAGTTTCTTAGAAGATATTAATAATATACTAAGTTCTGGTGAAATTCCAAATCTTTATAAACAAGATGAAATTGATGATCTACGAAATCAGTTATCTGATGAAGCGAAACGTGACGGAATAGAAGACACGACTCAATCAATATTTACTTATCTAATTGATCGAGTTCGAGGCAATATGCATGTAGTTTTGTGTATGAGTCCAGTCGGTGAACCTTTCAGAAATAGAATTCGAATGTTTCCAGCGTTTGTAAATTGTACAACAATCGATTGGTTTAGTGAATGGCCACTCGATGCTCTTCTGGAAGTTGCTGAAAGATATTTAAAAGATTTACAATTATTTATTGGAGGAGAAGAAGATCGAATGAAACCCCACCTGGCAACGATATTTTCTCTAATGCATCGATCGGTTTCAGATATGTCACAAAGAATGTTAGATGAAATGAAAAGACATAACTATGTTACTCCGACAAATTATCTGGAATTGGTATCAGGATACAAAATACTTTTGGTGGAAAAAAGGAAGCAGCTCAGTGATTCGGCAAATAAATTAAAAAATGGTCTTGGTAAAATTGATGAAACTCGCGCTAAAGTTGAAGTAATGTCCATTGAATTAGAAGAAGCTCGAAAGAAGCTGGCAATTTTTCAGAAAGAATGTGATGATTATCTTGTGGTAATTGTTCAACAGAAAAGAGAAGCTGATGATCAGGCCAAATCTGTCATGCAAACTCAAGAACGTATTAAGGTTGATGAGGCTAAATGTTTGAAAATGCAAGAATTAGCTCTTGCAGATTTGGCTCAAGCTATGCCTGCATTAGAAGCTGCTATGCAAGCTCTGGAATCTTTGAATAAAAAGGATATAACAGAAATAAAGTCATACGGTAAACCACCAGCATTAGTTCAAAAAGTAATGGAAGCAGTCATGATTCTCAGAGGAGCTGAACCGACATGGGCTGAAGCTAAAAAGCATCTTGGTGAACAGGATTTTATTAAGCAGCTTATCAATTTTGATAAGGATAATATTTCTGATCGAACTCTAAAAAAAATAGGAACTTATGTTGCTCAGGATGATTTTCAACCCGACATGGTTGGTAAAGTTTCTTTAGCTGCTAAATCTTTGTGTATGTGGGTCGGAGCTATGGAAGTTTATGGTAGAGTTTACAGAGTAGTAGAGCCTAAAAGGCAGCGTTTACAAGCAGCTGAATCAGTTTTAAGAGAAAAGCAAGCTCAACTAGCAGCGGCACAAGCTAAATTGGATGCAGTAATGGAAGAGATGAAACGACTTCAACAGGAATATAATGAAAANATGGAACAAAAAGAAGAATTACGAAAAAAAGCAGAGCATACAGAAAAAATGTTAGATCGGGCTAGTAAATTAGTTAGTGGACTTGCTGGTGAAAAAGATAGATGGGAGAAAACCGTTGCTGATTTAGAAAACCAAATTGGTCTTCTACCTGGTGATTGTTTGATAGCCTCAGCTTTCTTATCATATATGGGCCCATTTTTAAGTGATTACAGAGAAGCTTTGGTAATAAAGTGGACAGAAGCAATTAAAAAAGAACAAATTCCAGCAAACCCATCATTTTCATTTATTGAATTTCTTTCTAATCCAACTCAAATAAGAGATTGGAATATTCAAGGATTGCCTAGAGATGGGTTTTCAGTAGAAAACGGTGTCATTGTAACAAGAGGAAGTCGATGGCCTTTAATGGTTGATCCACAATGCCAAGCTCAAAAATGGATAAAACAAATGGAAGGAAAAAAACTGAAAGTCATTGATCTTCACATGCCTGATTTTATTCGTGTTCTTGAAATCGCTATTCAATTTGGTCAACCCGTATTGCTTCAAAATGTACAAGAAAAACTGGACCCTAGTTTAGATCCAATTTTGAATAAATCCATCGTTAAGATTGGTGGTGCAACTGTTATGAAATTAGGAGACAAAGAAATTGAATACAATTACGATTTCAGATTTTATATCACCACAAAACTCCCAANNNCGCATTATACTCCAGAAATAAGTACAAAAACATGCATAGTAAATTTTGCAGTGAAAGAACAAGGTTTGGAAGCTCAATTATTGGGAATTGTAGTTAGGAAAGAAAGACCAGAACTGGAAGAACAAAAGGACAATTTAGTTATGAGTATTGCTGCAGGCAAGAGGAAATTAGCAGAATTAGAAGATGAAATACTGCGACTATTGAATGAAGCTCAAGGTTCATTGTTGGACGATGAACAGCTAGTCAACACTTTACAGACTTCTAAAATAACGTCTACGGAAGTTACAGAACAATTGCAAATTGCAGAAAAAACCGAAACAGCTATCGATATTGCTCGCCAAGGTTATGCGTCATGTGCTCAGCGTGCATCAATTCTTTTCTTTGTTCTTAATGATCTAGGAAAAATCGATCCTATGTATCAATTTGCTCTTGACGCTTATATTGATCTTTTTAACATGAGCATAAATAAGAGTACAAAAAGTCCTAAAAGAGATGAGAGAATTTCCAATCTTAATGATTATCATACATACGCTGTTTACTGCTATGCGTGTCGAGGTTTATTTGAAAAGCATAAACTATTATTTTCANNNTCNNAANANNTGCAAAGATTCTTCAAACATCAGGTAAAATGAATATGGATGAATACAACTTTTTCTTAAAAGGAGGGGTTGTACTTGATCGTGAAAATCAAATGGATAATCCGTGTCCAGGATGGCTATCTGATCAAGCATGGGACAATATATCTGAATTAGATAAATTGGCAAATTTCCATGGTTTAATAACTTCATTCGAGCAATATCCTAGGGATTGGAATTTATGGTATACATCTGATTCACCTGAAACGAGCTCGTTACCAGGGGAATGGGATAATGCAACAAATGAATTTCAGCGAATGCTTATTGTTAGATCACTACGACCTGATCGAGTTAGTTTTTGCGCTACAAGTTTTATTATAAATAATCTGGGCAACAAATTTGTTGAGCCTCCAGTTCTTGACATGAAACAAGTAGTTGATGACAGTAGTGCAAAGACTTGCTTAATTTTTGTTTTATCTCCTGGAGCTGATCCAACAATGGCTCTACTAAAGTTTGCTGAAGACAAAGGATTTGGAGGTAGCAAATTCAACTCGATTTCACTGGGCCAAGGTCAAGGCCCAATTGCTGCACAAATGATATCCGAGGCGAAAAGAGAAGGAACTTGGGTTATGCTACAAAATTGTCATTTGGCTGTCAGCTGGATGACAGCAATGGAAAAGATATGCGAAGAAATGACACCAGAAAACACAAATACTGAGTTTCGACTTTGGCTTACCAGTTACCCGTCTCCAAAGTTTCCTGTGACAGTTTTACAAAACGGAGTAAAAATGACAAACGAACCTCCAACGGGCCTTCGACAGAACCTTCAACAATCATTTATGAATGATCTCATATCCGAGCCAGAATTTTTCAATGGATGTCCTGGAAAAGAATCCACATTTGAAAAGCTATTGTTTGGTTTATGTTTCTTTCATGCATTGGTTCAAGAAAGACGGAAATTCGGTCCTATGGGCTGGAATATTCCTTACGGCTTNNATGATTNGGATTTAAGGATATCGGCTCGTCAGCTTCAGATGTTTGTTAATGAGTACGAGCAAGTTCCTTTCGATGCTATCAGATATTTGACCGGAGAATGCAATTATGGCGGCAGAGTCACTGATGATTGGGATAGAAGGTGCCTCATGACAATATTGGATGATTTCTACAATGAACATGTCATTATGGATGCCAAGTACAAGTTCTCCCCAAGTGGCACATATATCGTTCCGCCGAAAATGGAATACACCGAATATATTGAATTTATCAAAGCTCTTCCTTCCATTCAAAATCCAGAAGTATTTGGAATGCATGAAAATGTTGACATCACTCGGGAACTACAAGATTCAAGGCTCCTTCTTGATTCAGTTCTTATAACACTTGGTCAGTTGACAAGTTCCGGCGGANGGAAGCTCAGAAAACCAGTTATCTGAAATAGCCAATGATATTTTAGGGAAAATGCCCGCGAGTTTCGATTTGGAGAAGGCGGAAATCGCGTATCCCGTTACTTACAATGAGAGCATGAATACCGTTCTTGTTCAGGAAATGGAAAGATTTAACAAGCTGTCAAATGCGATCAGAGAAAGTTTACAAAATCTTCTGAAAGCAATAAAAGGTTTAGTGGTGATGTCTGGAGAATTGGAAGCAATGGCCAGTTCTTTATTGGTTGGCAAAATACCAGCGATGTGGTCCAAGTATTCGTATCCTAGTCTGAAACCTTTGGGTTCCTATATTAATGATTTGATTGAGAGGTTAAATTTCCTCCAGAAATGGTTTAATGAAGGCAAGCCATCCACATTCTGGGTGTCAGGATTTTATTTCACCCAAGCCTTTCTCACTGGGGTTATGCAGAACTTTGCCAGGAAGTACACCATTCCGATTGATTTGCTAGNNGATNTCGATTTTGAAGTGCTGAAAACATCACACATGAATGTCCAACCGAATGATGGAGCGTATATAGCAGGTTTATTCCTCGATGGTGCTAGGTGGAATTCGGAAACAATGAAACTTGGTGAACAAAAGCCGAAAGTGTTATACGAAGCAGTTCCTGTGATATGGTTGAAACCTGCTAAGCGTGACGTAATCAGTACAACGGAAAACCGATACAAATGTCCCGTATACAAAACAAGCGAACGAAAAGGAGTCCTTTCGACCACTGGTCATTCCACAAATTTTGTCCTTCCTGTATTCCTGCCAACAGAAGAACCCGTCAGTCACTGGGTGAAAAGAGGAACTGCACTTTTGTGTCAATTAGATGATTAATTATACAGATATTTATTGATTTGTTTGATAAATTATGAAATACAGAGTAGAATTAAAA
>OX_Smed_1.0.01184
AATATTATGTATTTATTAAGATGTTAGCAAGTTTGTCAAATTAGCAAAATCGGTCACTAGAAACAAACAAATAATATCGGAGAATTATCCAATAGAAAACGGGCCGAAATCCGATCAAAATCACACAATTTCAATGGATGACTTTATGAAAAACGAATTTCCCAAATTTGAAGAAATTGATAATTTAATGGAAGATTTACCCCTCTACAAGCAAGAAACTCCAAAAACTCCACCCCACATAATTCTTCATTATTCTCCATTCAAAACGATGTGGGATTGGATGATTCTGGTTTTAGTAGGATATAATGCGATCGTGGTTCCCCTTTATCTCACATACTTGTTCACCACCTCAGAACTGACCAAATTTATTATTGTTGACAGCATAATTGATATTATATTTTTTATTGATATTGTACTCAACTTTCATACCACTTTCGTTGGACCAAACGGAGAAGTCGTTTCAGACCCGGTAATAATACGAATCAACTACTTCAAAGGATGGTTCATTGTCGATGTTCTATCATGTTTGCCGTATGACCTTTTAACCACAGGACAATCTTCTTCAAATCAAAACTCATCAGTATTCAAAGATATCAAAGTAGCCAGGCTGTTACGTTTATTTAGGATCTTGCGAAGAATGGAAATGTATTTGGAGTATGTTGTCTCTGTACTTGCTCTGATGATATTTGCATTTTTGATTCTTGCTCACTGGTTAGCATGCATTTGGTATAAAGTTGGAATAAGTGATTTACAAAATGGCATTCTCTATGGATGGATTCCGAGAATGTTCAACTCTTCTTTGATTACTCGCAATCTTGATCCGGCCTTCATTTCCGAGGCAGTAACTACCAATGATACACTAATGGTGTATCTGACATCTCTTTATTATACGATATCTCTTGTTACAACAATAGGATTCGGAAATGTGTCAGCTTCGACACAGAACGAACAAATAATGACAATATTTTGTATGCTGATTGGAGCATTGATCTATGCAGCGATTTTTGGCAATGTAACGACAATAGTCTCTGAAATGTATGCCAACCGGTCTCGGTACAATGAAATGATGAAAAGTATAAAGGATTTTTTGAAAATCCACGATGTCAAAAAAGAGTTATGCGAAAGAGTTATCGACTATGTAACGTCAACATGGGCGATTACGAAAGGAATAGACCCGGCGAAGGTTAAGTGAGACAAACGATATCATTAATAACATGTGTTTGAATAGGTACTTAACTACTGTCCGAAAGATATGAAAGCTGATCTATGTGTTCATCTTAATAGAATGGTATTTAATGAACACCCAGCATTTAGATTAGCTAGCGACGGGTGTTTGAGAGCTCTTGCCATAAACTTTACAACTCTACATACAGCTCCTGGAGATTTAATATACCATCAAGGAGAAAGTGTCGATCAATTGTGTTTTATTGTTTCTGGATCATTAGAAGTAATACAAGACGACGAGATAGTAGCAATTTTAGGAAAAGATGATATATTTGGTGATTATAGTTGGAAGGACAAGCATACGAGTCCTTCAACGGCCACTATTCGCGCGTTGACGTACTGTGATTTGCATTGTATTAAAAGAGACAAGTTGCAAAGTGTCCTAGAATTCCATCATACATTTGCCAATTCTTTTTCTCGAAATCTCTTGTTGACATATAATTTGAGACAGAGAATTTTGTTTCGTAAAATTGCCGATGTCAAAAAAGAAAGAGAACTTGCTGAAAGAAGAAAAAATGATCCACCTTTAAATAATTTAGCTGCTGATCATGCTGTAAGAAAACTACTTTCTCGATTTAAGAAACCAGACGCACCG
>OX_Smed_1.0.01192
CAAGCATTAGCACAAAAATATCAATCAAAACGACTCACGATAAAGACCAAATGAAAGATTTAAAAATTACAAATGGAATGAGTGATGCTGATTCATCTCTCTGCAAGAATACTACAAGTATTCACGAAAATGATGACAATTTCAGATTTATGGACAGTGAAGAAGAAAAAGAAGGGAAAGACTGTGATAATAAAGCCGAATATGAAGACGAAGTCGAAATTGGCAACGATACAAATAATACTGACACAGCTGGTAAATTTTCATCTGTTCCTTCTTTTAAAGAATTTGAAATGATTTAGAAATGAATCCAACAATAGATCGGAATTGTCAGTGTTGCATTAAGCAAAACGCTCTTTGCTCCAAGTGGGTCGCTTTCCAGAATAGGCTCTACATATTTGTCACAGATCCGTTTTTTGATTTGTTCATTTCATTTTGCATTTTCATCAACACAATTATCATGGCTAGTGAGCATTACCCGTCCGAGAAAACCTGGGATGATATTCTCAAATATTCCAATATTATTTTTACAGTGATTTAGATTTTGCTAAATAAATATCTCGCGTTTATGATATTTTATTATTTTGGTAAATTATATTGAAATATAAAATCCGACATAATTGGCAGTAAAAGAATTTAGCAGAAATACTTCAACCTTATTCGCTGCAGAAGGTTACAGTCATTTTGTTTTCTCAAATGAAACACGATAATACTGCTTTCGGAAAATAATTTAAATATTATTTGAAAATAAAATTTCAGAAATGCGAAATAAAGAATTATTAACGTTTGAGTAGGTAGATGTGAGCCCTCTAGAACAGTACCCCCCTAAAGGGGGAGGTCAACACCCCCGGGGCATGTGTTCACACATGCGTGACGGATGTTTTCCGTGAAGCGTTACGATCTATAATCATTCGTGACGCTATTTATCTTTTCAAATATTATCATATAGATTTCTTTTAATAGATACTATTTTTAGAACAAAATTTTCATAATCATAACATGAATCTGAATATCACAGCTGGTAAGTATATTTACAAATGTTATTTCAATTTTATTTTCTATCTAATTCAGTGGTTCTTAACCAGGGGTGCGAGTTTACAATTTTATAAATTCACTGTAATTAGTAGGTGCTTATGCACTCAAGTACCTCCCGAGTTCAAATCCAAAAAAATACAAAATACTAACCCTAACTGGATTTTTTTGGCCCAGAACTGACCCAACCCTGTTTTCTTTTCCAATTTTTTAGCACTTTTAATTACGATAGGTTTTCAAAAATAT
>OX_Smed_1.0.01194
TTTAAATTAATTACTCAATTTTAGCTGTAATTAATGATTAAAAGAAAATCAAGTCAATCACCAATTTCAAATGACATTTCTAAATTTGTGAATTTAAATAATGCCAAAATTATTGTAGCATTTTTAATGATTATATTTTCTATATATCATATAAGTATAATGCTGAAATTAGGTATATATTTCATTGATGACTTTAATAATCTGTAATGTATTCTTAGACAATAATTCTTGCAAATATCTTTTAAGAGACGGTCATTTTCAAAGTAATTATAACTGGCAACCATATGGATGCATGATTCACAATTACACTACAAAAGATTCCAATTTATGTTTTAATTATGTTGCATTTTGGGGCGGTAAAAATCAACTTTTATTTATTGGAGATATGTATTTAAAAGAATTTTACCAAACCTTAATTAATCATATATCTGGAAAGTATATTAGTGAGAATTATATTAAAACACAAAAACGACTTAAATTTGAAAATAAGGATTTAGCATTATTCGGAGTAAGTTTGCGTTTACAATTTTTCTTGAATAATTTGAATGC
>OX_Smed_1.0.01195
CTTTAAGCGGTACGTAATTTTTTTGGTGAGTTTTTTTGGTTGTTTTCACACTATTGTAATAATTATCCATATACAAATGATGCCATTTGTCACAATGTGGAGAAACTAATGTCTCGATTGTTTGTCTGAGAGTTTTTAATCCAATACGATACGTAGTACTATGTTACCCGCATTAGAGCGCTAATTATGAAAAATCGTAGGATCACGTGAGCCGCTTAAAATGAGTTAATAATACATAGTAACCGAAAACAGAAAAAAATATGTAAATAACAAACATCGAAATTTAGATTAAATATAATTATATTTTTTCTTCAACTTAAAAACTCATTGAGAAATATTATTTATACTCCTTAAAAATAAGTCGCTTTTGATTTGAACAACAATATTAACTTTCCGATAAAGTAGCTAAATTTCAATGGAAATTTCAAACTTTGAAGAACTTATTAGAGACATTTAAGAAATGATCCATTTTATATATCATATCATCACTGTAAAAGTACATGGGCTTCAAAGCTCAATGTTAAATTAGGAAAATGTAACTTGGGGATATTTTATTCTGTCGATCAAAACATATTATAACAAAAATATTTCAGATCAACCGAAATACATCTATAAAATGTCAATGGAGGAAATAGTGAATAACGACGACGAAATATTTCACGGATAATTTAGATGAAAAGATGACTAAAATATACAAATAAATGAAACCAAATATAATGGTGCAACAAACAAAAAACATTTATAAGATAATATAATATAATATACCTGATAATTTTCCCACTAAATAATAAATTAATTTTTTAAAATTTTACTCTTAACACAATTTTAAAGAAATTTAACTAATAAATGTCTCATTGCCGTTGCGATAAGCTTACAGACAATGGACAAATATATAAAATATACAAAGCGAAACAGCTCAAAGCACTGGCATTGAGGAATAATAGTGACTCAAAGCTGAGGCTCCTAGGTCACCCTCTTCATTTAGAATTTATTACTAAATTTTATTCCAACTCCCAAGCACCAGCAATCATATGCCTACAAATATCGGTTTGCATAGATCTCTAAATCTTGAAAAATAGTTTCTACGAATTTCAGTTACCTGAATGTTTCAACCAAAAATCCAAAAAAATCAAATTGATATTAAAAAATTGAAGACCAAAAATTAAATTTAGCATTTTGTCTGAGAAAAATCAATTGGCAGTGGCAGCTAATCGATTTCTTTTCCTTTTGAAATTCTACAGGAATATAATTTTGTTACAGGCATTTCTATAACTAGAAATTGTCATTTCTGTCTTTTGTTTCTTTTGCCCTTTTACCCTTTCGTAATTTTTTTTCAAAGCCAAAACTATAGTATAAAAACTACAGATAATGGATCAAAATCACAGACTGACTCACTGAAAAGGACTTGCAATAAAAGGTTTGAACATTCATATTTAAAGGTTTAAATTTTATTTTGAAGAAAAATAATTAATTTTCATATCAAGAAAATATCGTGTAAATTATCAGTACTCATTATTAATCAAACTGAAAAGAAATAATTACAATGTTGAAATTATATTATCAGTAGAATGAAAATGCAAAATATAAATCAATTATTGAAAGAACTTTTTCTAGTTTTTACCTCTGATTGCTTTTAAGTTTGCCATGTCGTAAAGAATTTTTTATTGATTGACTATGAATCAGATGTTTTATTGATATAATAATAAATAAATATCCAAATGGAAAAATCCTTGAAACAATTGATCAACTCACCTTTTTAAGTCATAAACCTCGCATCTCATTAATAATATAACAATGAATAATATTGCCATAAATTACACATATTTTTCTACAGTTTCTAAAATGCTTATACCTGTTTGAAGGACTTTTACCACTTATAAATGGAAATAAGAAAGAACTAAGAAAGTTAACATCCCCACAAAATACTTACCAAATTTGAAAGGGAAAATCAAAACTGATGTAAAATTCAATTTTGTTAAAAATAAATTTTAATTAAAAACAATTTAATTTAATTAAACTCACTCATTAATTTTTTTAGCCGAATCGAGTTGCGTATCCAAAACGTTAATATTACTTAACCGGACACTAACTTCCATTGCTGAATTGAGGTGCATTGAACCTTCAACTGACAAGTTTTCACATTTCATCTTCGTCAGACATTTATCGGGAGGCATTTCACTGGCCCACTCATTCTGAATGGTAAAAGATCAAGTCAGAGATATTCTTGAGATGAGATCAAACTGGATTCGCATCTCCTTTAAACAGTTCAACATCTAAGAATTCCATTTTGAATCCAAACTGAACCGTTATCGATTCATCACTAGTAGTGCGAGCCGATCCAGATTTATCATCTTTTGGTAAAATTTTCCTTGATTTGACTTCTTCTTTTGATTCAGGAACACTAGGAACTTGGTTGATGGCCTCATTGAAGTTGGATTGAAGAACTAGTTGAAACATATTATAATCTCCTTGCGACATTCCAACACTGATAGATGTCATTCTGGCAGCAATGCTGATCTGCGGTATTGTATGATCTTGATTCCATGAGAGATTGCGAGTCATATCCATGAATATATTAATTGGATGCAAAATACCCTTTTCGTTTTTTACTGTATTTTCCAATAAAATGGATCTAACGATG
>OX_Smed_1.0.01199
TATCTTTTTCATTGAAATTTATTCGTCGATGATTCTCTTCACTATGACAGTTTGTCACTAATGTTTTCATAAATTTTCTATAATTTTATTAATATTGAAATGATAAACGCAAGCTTTTTTAATATTTATAGTTATATATTTTTTAAGTATTACTAAGGTGACTAGAGTTTTTTCAACCCGAAGGCAGTACAAAGGATGGAAAAGGGTGTATTATTATGTGCACACCTATCCCTCGTTTTACACGGAAGATAGGTTCCTGACAAAACCGTTTTAAGCGAAAAAATTAAATTTATATGAAAAAACCGTGTTAAACGAAAATAACCACAAATTTACCTATTTTTAATCATTTATTGAGAAAAAAATAATATCAGTAAAAGAGTTCAACATAGCAGTCTGATAATATAAAACAAAAACATAATAATTCAATTAATTTTCAAACAAAAAAATGTAAAACAAAATAAATTTTTAAAAAATTCACCAAAAATATACATTATATACAAAATATGCAATTATGTACTAACATGTTGACTTTAAATTTAAATTGCTGTCACTATCACTTTCAACAATCAGTCTTCTTTTAGTAGCTTCACTGGATAATATTTCGTAACACTCCGTGGTTGATATAGGATTGATTTCAGTTCGGTGAGACTTAGAAATAAAATCTGTTATTAACAATTGCTATTTGTTTTTAGTCAAATCTTTAAAAACTTCTTCATATTGATTCAAAAATTCGTTAATAGCTCGCTGAAATCGGAGAGCTAGTTCAACATTCGGATCATGTTGTTGGAAGTAGTTTCCTCATTTTCTTCCTCATTTTTTCTTACTCATTACTTATAATTATTATTTGATCAATCAGATTCTTAGATGACAACTTTATATTTTGTTGCAATTCATTTCATTGAATTTTTTTCAATTATCTATCATTTTCTTGTAAAACATAGAATTTTCACGTGTATACTTTAATTTCACCTTTACTAAAGTCACTGCTAATGAAGTTTTTACGTTGAATTTGGAATCATTAATAATTAAAACACACTTTCGGTTGTCACATTAGACCCCGGTTACCACATTGTTATCTTCTTAAAAATTAGTATTTAAGAAATACATAAAAATAGCAATACAGACTATCAGAAAAAGTGCTGCTCTTTATGAAATTAGTATTTATGATCAACTTAGTATTACTAATCTTGTTAAATCATTTGTTTAAACGTCTCACATGTTTTCCTATACTTTTAGTTGCATTATTGTATCATTCAATGAGAGCTCATTCATTTACAACTCCAAAAACCGTTGCATTTGTCGACATTGGATATTCTAACTTTCAAATAATTATTGCACAATTTACTAAAGATAGGTTTCAGATTTTACAATATGGTTATGATCCTAATCTAGGAGGTCGTGAGTTTGATAGAGTAATTTATAAATATTTGTCTATATATTTTGCTGAGAAATTTGCCGTTGATGTTTTGGATTCAACTAAAGCCGGTTTACGGTTGATGGCAGAATGTGAGAAAATAAAAAAGAGATTAAGTGCTAATTCGGCTGAATTTACTGTTAATATTGATTGCCTAATGAATGACAAAGATGTAACAGCTAAGATAGACCGAACTTTATTCGAAAATCTTTCTACAGCGTTAATTAGTCGTATGAAATCGGTTATGGAAGCTATGTTACAGCAATTTCAAAAGAATAATAAAATAACAATTTCTTCTGTTGAAATAGTTGGCGGTACCAGTCGAATTCCTTGTGTGAAACAAGTTATTACGGATGTGTTTAAAATAGAACCTCAGAATACTCTTAATGCGGACGAGGCAGTCTCTCGAGGCTGTGCTATTCAGTCTGCAATAATGAACGCCAATTGCATGATTAGGAGAATCGAATTCCTAGACATTGTTCCGTTCGGTATAACATTAGATACTTTCACCAATATTCAGTTGCAGGACTTAATGAAAATCGATGCATCACAAAAAGCTTCCATTCGCCAAGAGTCAGTAGTTATAGCTTCTTCTTTGCAAACTTATCCATTCATGAACGCAATTGAATTGTCTTTTGATGAGTGCTCAATCATTGAAATTCGATATAGTGATCGGAATGAGATTCCGAACGATAATAAAACAATAGGATATATTAAAATTAATCATGAAACCGGTTCAAGTGAAAAAATGTGTAAAATGCTCTTAGAATATTCAATCGATAAATTCGGTATATTTTCAATTACCTCTCTTGTAATTAAAAGAAATTCGAAATCTCCGAGAAGTGTTAATCAAAACACACAAAAAGCTGAGCAAGCTCCACCTGTGGATTTACTAAAAGCAGAATCGGGCAAAAAGAAGGGTAAAACTCATAAACCAAGCCCTTCAAATTACGATGTTTATGGCCCAATTGATTTTCAAGTTAACTATATGATGAGTATCGGTTCTGATGTGATAGAATCATTTAGGAACCTCGAAAATTATTTTTATTGAAAAAGACCTCGAAGAAACTGAGCGATTAAAATGCCAAAAATCGATTGGAAGAATCAATATATAAATACCGAGCTCATTTATCGAACTCAGAGCAATCTCCTGCAGTGAAAAATGACAATGAAAATATATTAAATCACATCAATGAATTGGAAACCTGGCTGTTTGATATGGGAGAAGATGAAAAGAAAGAGAAGTACGAGGAGCATTTGCGGAAATTGGAGACAATATTGAGACCGATAAGCTCTAGAACGGACACGAATCAGAATAAATCAAATCCTCTAGATGAGCTCAATTGTACTCTTAAGGAAGCTGAATATATTATGTTCAAATCAAATGATTCTCAATCAAAAATAAATGATTCGTTTAATTCAAACATCGGAAAACTTAAAGTGAACATAGATACTTGTAAAAGCACATTGAAGGACTTTCAGTCGGGTTCTAAAATTGATGAGGACTCCGTGAGGGGTCAAATATTGGAATTGAAAAATCTCATAAATACCATCAGGGAACAGTTTAATATTAATTACAATTGAAAAATATCTTACTGCTCTTACCTAAACATAATATTGTCATTTATTTACTTTTCAGAACCCGGTATAATTTTCTGAATTACATTTGTTTGTGAGCAATATATATTTATTATTAATATTATAATTATAATAGATTTGATTTTTTTATTAGGTTGTATTGTTCATTTGTCGAATGTGCTTTAATTTTTGTTTTAACCAATATTATGTATGCTTTTTT
>OX_Smed_1.0.01201
ATTATTATTTTTATTATCATCATTATTATTATTATTAATATTATTATTATTATTATTATTATTATTATTATTTTAATTATATATGTATATAAATATAATGATAATGAAATAATTGCCAGGTGCTGCGTATCTCAGCGAAACATATCAAAGAAAAGGATAAGTCCATTGAGGACGAAGTGACATCCCTCTGGGAATCATTCATATTTCAGTTACAAGAAGCAAATGATTTTGTGAATAGTGAAAAAGAAAATGTTTTATTCACAATTAAAACAAGGATCAAGGAACTAGAAGACAGTGCTAGAAATATCGAGAATGTGATCTGCGGATCGAGATATTCAACGGTTTCCGATGATGTCAAAGAGGTGTTGATGGAGATCAGTAAAGTCCTTGAGGGTTGTGATCAAATACACGGAGAATTGGACAGCCTATTCAAGTGCTATCAATCTATTGCTATTGAAGAGTGTCCCAAAACAGTTGATTTAGATCAGATCCGATCACTAGTGAGCCTAGTCTATTCAAATTGGACCTTGCTGTTCAATTCGGCAGATCAAATAGAAATATGGAAAAGATCATTGTTCTCTCTTTTCCAAATCTCGACGGCTGCGGAAAGGATATCCGAATGGGAAACGGAAACGGCAGCATTTAAATTGAATTATAATTCAAGAATCATGATTGTTGAACAGACCCGGGACGGTGTCAATGAATTTGCCAGTTTTATGCCGTTTTTTCGCCAGTTGTCCTCCCAGATGTTTACATTGCAACATTGGCAGCAATTCTTCCTTCAAATTGGTCACGAATTCATTGACCCTTATGACAAGTTGACTGTGCAAGATTTAATAGATCTAGATGTGAGGGAACATTCAAGGATCCTAGAAGCGTTGCACAATGATGCGGCAATGAAAAATAAAGCAAACAAAGAATTTAACCACCATTTGAGATATTGGATAACGAAAGAATTCGAATTCGAGAAGCACATAACAGATTTGAGTTGTCAGAGATCTCTTCATGAACGATTCGAATCCATCGCCATTTCCAAAACTCCAGTTGGCAACCGCACTCGATCTGAACTGGAAAGATATCACGACAACAAAAGTCTCGAAAACAAGCTGGAGAAGTTGAGCCGATTGCCTATTACCAATAATGAGAATAGGGAGATATTTTTGATCGGCGAACTGAATAAATTGGAAGAAGACATTGCCGACTCTATAATTTCAATCCAATTGAAGAAGCCACAGGCAACAG
>OX_Smed_1.0.01204
CGATTATTTAATTTATTATTATTCTTTGTTACAATTATTCGTAAATACAATGCAGGAAAATGGCAAGTTTTAGTATGAATATTATAATTTATAAATTTATTTTTAGGAAGCCGCAAAAGAAAACTGCTATTTGATGATTTAACAGACAATGAAAGTATAGTTTTAATTTTAGATATTTGATATAATTTACTTTTAATTTAGAGAAATTTAAAGTTTTAAATTACTCAGAGGATGAAGACAGTGAACATGAATTACAAAGTATTATATTTTTATTTGTTTTATCTTTTACTTTTTATAGTTGATATTAATCCCAATTTAAATCAAGAAAATATGAATGAAATAGATGAAAATTTTCTCGTTAGCTGGACTAGACCGAGCTATTCAGATTGTGTTAATGTTACTTTATCAAGTGGCCATAGGTGTTATGTTAAAGTTAATAACGAAATAAATGATTTTTCAAATTCTACTATGAATGTGAGTTTTAAAGTTGCGAGTCAAAGTTTTTATTCAATATTAGATGAGGCTAATGAACTGTTTAAAAAAAGAGAACGCAAATCGATTCAACATTCAGAAAATATTTCCGCATCTTCGAAAACACTCTGGGTAACAAAATATGCACCAAGAAAATATGTTGACCTTTTATCATCTGAATCCGCTAATCGGAGTCTTTTAAGTTAGGTTAAAAAGTTGGGATAAACACGTTTTCAATCGGAATACAAAATTCACAGATAAATTGATATACAACTTTAATACTGGCAATAAAGGAACGAATTTCGAGGAGGTTTTACAAATTAATCCCAAAGATCAAATGCCAGTGAAAAAAGTCGTATTATTGTCTGGACCTCCGGGTCTCGGTAAGACAACTCTTGCGCAAATTGTCGCCCGGAGTGTCGGATATTATCCGGTTGAAATAAATGCCAGGGATGATCGTAGTCCAGAAGTTTTTAAAAATCGAATAGAAGCACTAAACGATACTCAATTAGGCATTTCTAATGATTCCGGAAATGAACAACTAATGAAACCCTGCTGTTTGATTCTTGATGAAATTGATGGAACAGGAGTAGCTGCTGTAAATATTTTGGTAAATGCTATTTTAGCGTCAAATAAAACCGAGAATTCCACTAAAACAGTTGGGAAGAAAAAGGAAAAATCTCCATTAAAAATCAACAGGCCTATAATATGTATTTGTAATGATCTATATGCCCAATCTTTGAGGCAATTGAGGCCTTTGTGCTACGTTATTAAAATAATTCCACCTGATTATAATCAGTTGATGCGCAGGTTAAGTGAAATTGGTAAATTAGAAAATCTAGAATTTGATCACAACCTTCTAAGAAATGTAATTGACATGAGTAACAGAGATATCAGATCTTGTTTAAAT
>OX_Smed_1.0.01210
AAAACATTTAATTTTATTATAGATTCAATTGAAGAAATTTATCATTGCTTCAATCCATATCATAACGCTCTTCATTCAACAGATGTAGCTCAAGCTATGCATTGTTTTTTTTTAGATTCAAAAATAAAAGTCATATCTGAACCTATCGATGTGCTGAGTGCTATTATTGCAGCATTTTGTCACGACGCTGATCATCCAGGATTAAATCAAATTTATTTGGAGAAAATTAATCATTTTCTTGTTACCTTATACAACGTTAGTTAAAGGTTTTGTTATTTCCATTATAATTGATAAAATTCAACCCATTCAAATCTGGAATACTATATTAGTAAAAGGTATCCTGTCCTTTTAGAACATACATTTTGTAAAACACGATATTTCAATGAGAATCGGCTGTAAAGGACCACTTTTTTCTTCCACTTGCCTGTTATCTTATAATAATAGGTCTTCTCCATTTGCAGTGACCACAACTATGGTTGGAAATGAATGTCTTGTCTACGGCTTGAATTGTGAGACTTAAAATGTTGCTTACTTTAATATTCCTTATAACTTTTATGATAAAACTTAATGCAGGCAACCTTTGTGTTTAACCAACATTTTCTGATACAGTAGTTATGAGAAATTGTGACTGCAGATTATTTTTTTGGCATTGTCAAGTGGAGCACTTAAATTTTTTAGGAATTTCACATTTTCAATAAATTTTGTTATCAAAAATTTTGACTTCAATAAACAAATTCCATTAGATTAATAGTTTGTTTTGTTCTTTATCACTTCTAATAACTTTCAGTTTGCTGCCGTTAAAGTACAGATGTCTGTATCATAAAATAGTATATTCGATTGATTGAAAACTCTAACACAAAATTTTAACTGGTTTCCTTTGAAATGTAACATATAGTGATTATCAAAAAGATGACAGTTTCGGTTATTAGCAAGAACTCTGTAAATGAAATAAAATTTTCAACATTCATGACATCCATCTACTGCAATAAGATGGACTCGCATGTGCAGAATTTCCTATAACTCGTAATAATTTCAACTTACGAATTTTTTTTAATTGCATAATTTTAGTTACTAACCTAGAAAACATGGAAATGACCAGTGTGGTTCAATTTAGTTTTAGATCGCAATCTCTTTTCTATAAAAATGTGATAATGTCTATTATTTGATTCTAAATTACTTGATTGTTCATAAATAATAGACATTATCATGTTATAGAGAACAGATTGCTTTATAA
>OX_Smed_1.0.01211
TAATATTTTAAATTGTGAAATATTTTTTTATTATCGTCAAATTCATTAAAAAGCCTAATTTGTAAATTATTGTTTTAAATTGTAATTGTTAGGATAGATTGGTAGTCAATGTAAATAGACCTGCAAATTCAAATTGTAATATTTTATGATTTTACTTTTGTAAAGTTTGTAAATTTAGAATAAAAATACAAAAATAATAATCAATTAAATGACATCAACCGATTTGGAAACAAATGAGTTTTCTTTCAAGTATATTAATAATAATGAAATTTAATTGTTCAGTCAAATAAATATAAAACTTTAGTGATTCTAATTTATCGGGTATTAATATTAATTCTCAAGGAATCAATGTAAAAGTTACAGATTATAGTTACGGCAATGTAAATCCATCACCAATAAAATTACCTAAAGATTCGGAGCTGTTGGAAGAATTTTTATCTCCTCGAAAATTGCAAGCTCTAACCGGAGTTGATAATCTCGAGACTGTTGAGTATTTGGAAATGAGGGTCAACACCGATCAAATGAGTCTAGGAAATTTCGGCATGTATTTACCAAATTTGGCACAGATCAAGCTTTCAGGAAGTTATATTCCTACAATCAGAGATCTCGGAACATCGCTTTGGAATCTACAAGTGTTATGGATGCCGCAATGCTGTTTGCGTTGTCTCGATGGACTTGTAACGATGGCAAATTTAAAAGAGCTCTATTTAGCTTATAATGAAATCGCAGATATCAGTTCGTGTGGAATGTTGGAAAGTTTGGAGATTTTGGATTTAGAAGGAAATCACATTGATGATCCGAGCAATCTTCATTATTTAGCAATGTGTTCCAACCTGTCTCGACTCACATTGGAAGGAAATCCTTTATGTAACCCTAACAAATATGAAGCTCCTATGACATACAAACAAAACGTCATTGAATCTATACCACAACTCGAATATCTCGATGACCTACCAATTAATTATTGCAATAAGTTACCTTCTGGTGATACACATGAAAACCCAATTTCAGATCTTAGCAACAACTCGATGTTAGAATTCGAAGATCACTGGAATTTCATAAACTCCATGCTGGTAGAGTCTGGTTTATTAGCAGAATCGGCTCGAAGTAAATGTAGTACAAATTCCCCCGATGACAGCGGTCGACCATCTTCGTCAACTTCATCTACTCGTATTTCTTCAGCTAGGCCTACTTCAGCCATAAGGCCCATGTCAAGCCAGAAACGTGCCATAACTCCTGGTATCTCTCGACCGGGCACTAGTATTAATCAACGACCATCAACAGCTAACACCTTAGAACCTGAAGAAAAAGCCGATGATTCGAATTTAACAGCAGGAAAAATCGTATGTGGCAATATCACAAAATCACTCCGGAGGCATTCAGAAGAAAACAGTGTAAATAGCGCACCGAAAATCAAATCATCAGATATGAGACCCAAAACATGTATAATAAAAAAATTACAAAACAATACCGATCCAAATGTCGATGAAAGTTGTGAGATCGTTCTGAAGGAATTGGGTAAATGGAGAAGGGATTATGAAAAATCCAAAGCCAGGATCGAGAAACAAAAAGAGCCCCAAATTTTGACAATCGAATATTCCGAGGACGAATTGGAAGAAGTCAATATTACAAAACCCATTGATAAAATAACTGTGGAAAAAGATATTTTAAAGACAAAAGTTATCGAAAAGCATTCAAATAAAAAAACAGACATACAATTAAACCCGATTAAAAATGGAAAATTAATTGAAAGGGAATTGCCATCGTCATGGATACCAAACATGAAGCCAATTTATAATGATCACAACAATTTATTAAACAACACATCGAACAATCTCGAAAAGCAGCCTTCTCAAATGAGTCGAATTCGTCGCCAACTTCTACAGAGTGGGGTCAGTTCAATCGCCCCGAATAAACCGCTTCTGAAAAGATGAATAAGATAATACTAATAATAATAATTTTTACTGTAGAAATGTCTGTTAGATGCTGTGAATTCATATTTTGCAGTTTGTCAGTTGATGAGCAGGANAATCCTGAAAATAAAAATATAGGACTGAAAAAAAA
>OX_Smed_1.0.01222
AGTTTAATGCTCAATCATTGCTTTCAAAAGTTAAAATCCGTTCAAGTTACAACCCTTCATTGCTCAGCTCAAACGACACCGGTTCATGTTTTGCAAAAACTTAATCAAGCTTGCATAATAATTAATTCAAATACTGGAAGGGTCTATCGGCCTAAAGAGTCAGAAAGACTTATTCTATATTTAAAAGATATTAATCTACCAAAATTGGATAAATGGGGTACAAGTCAACTGATATCGTTTCTACAGCAAGTTATAACATATAAAGGATTTTATGATTCAAACTTAGAATTTGTTGGACTTGACGGAGTTCAAATTGTTTGTAGTATGAATTCTTCTTCAAGTATGGGTCGAAGTTCTTTGTCAACGAGGTTTACATCTATCGTCCGTTTATGTTCCATAAGCTATCCTTCAAAGGATCAGTTAAATGATATCTATACTGCATACTTGAAGCCTGTCCTCAAAAGGTTAATCCCAAAACATCCAATATGGTCTCAGAATTCAAAAGTTAAATTACTTGCCAACACAATGATTGAGGTTTACTCTCAATTGAAATCAAAATTTACCGTTGATGATTATAGCCATTATCTTTTTACTCCCAGTGACTTAACCCAATGGGTTTTATCATTATTGAGGTATGATTTGCCTGTTACTTCAGATAATACAGCAGTTTCTCTTTTGGAAATAGTGTCATATGAATCAATGAGAATTTTTCAAGATAGGTTAGTAAGCTCTGATGCCAGGAAACGAGCTGATGGAATATTGTTTAATACAATTCATAGTGAGTGGTCAGTTGAAGTTCAAGATTCGTTGAATGATGTCTGGTTTGTTACATGGGGCTCTAGAGAACCACAAGCGGCTGGTGCTCCACCTCCGATTCAGGGTAAATCTCTTGGTAAACTAACATCAGAATATCTCAAAGATACAATTGATCGCGGACTTTTACAGTATTCAAGAGAATGTAGGGATTTGGATATCATGTTATTTAAGGAGGTATATGACAATGTCGCAAAACTCGATCGCGTTTTAACGAAACCTGGAGGTTCAGTTTTATTGGCGGGAAAATCAGGTGTTGGTCGAAGGACAACTTCTCTATTGGTATCCCATATGCATAACATAAAATTAATCTCTCCTAAAATGCATAGAGGTTATGAACTCAAACAATTTAAAAACGATTTGAAATCTACTTTGCAAACTGCTGGAGTCGAAGGAGAACATATTGTCCTACTTTTGGAAGACCATCAATTTCTGGAACCGCAATATTTGGAATTAATTAACAGTTTATTAGCATCTGGGGAAGTGCCGGGATTATATACCACTGAAGAATTGGAACCTATTTTGATGTCTTTAAAAGATCTTGCTAATGAATCCGGTCATAGAGGAAGTTTGGCCAATTATTTTGCCGATAGAATAAAGCATTACCTTCATATTATTTTGATAATGGACTGTTCCAATTTGAATTTCGTTATAAACTGTCAAAGCAATCCAGCATTCTTTAAATACTGTTCTGTTCAATGGTTGGAGCAATGGTCCAGAGACTCAATGCTTAAAATTCCTTATATGTTGATAAATAAAATACCAAGAGAAGAAGGAAGTCAATTGACGCAAAATTCCGCAAAACCTAAAACCCAACTCACAGGAAGTGACAATTTGAATAGCTACTTTTTAGACTTGCATGATACTTGCCCGGTTGAATTTTCCACATCCCGACATTACATTAATTTCATTAAAATGTACATAAGGATCTATCTGAAGAAGAAAAATGAAATCGAAACACGACAAAATCATATTCAAGTTGGTATCAAAAAAATAAGTGAAGCTAAAGAAATGGTAGCAGAACTTAAATCAAAAGCTGCTGAACAAAGTAAACTACTAACTGAAAAACAGCTGGAAGCTGATAAAGCTCTGAAGAAAATAACATCAGTAATGCAAGGAGCAACAGAGAGAAAAGGAGAAATGGAAAAATTGACAGTTAAAACCGGAGAAGAAAATGTTATTTTAGCTAAGCGTAAAGCTGCAATCGACGATGAGTTGGCTTTGATAGAACCGCAAGTTAAGCAAGCTAGAGATGCTGTAAGTGATATCAAATCAAGCGATTTATCGGAAATAAGAGCTTTGAGGGCTCCACCAGATGTTATACGAGATATTTTGGAAGGAGTTTTACTTATTATGGGAACCATGGATACTTCTTGGGTTAGCATGAGAAATTTCTTGGGTAAAAGAGGAATACAAGAAGAAATTCAAACTTTTGATGCGAGAAGAATCACCAGAGAAAGTCGTATTCAAGTTGAAGAATTATTAACGAGATGTAAAGATTCTTTTGACCCTAAAAATGCAAAAAGAGCTTCGATTGCTGCTGCCCCTCTTGCAGCGTGGGTTAAAGCAAATGTTAAGTATTCATATGCACTGGAAAAAATCGCACCGCTTGAAAATGAACAGAATCAATTAAAAAGAAATCTTGAGAATGCCGAAAAGAAAATGAAGGATCTAGAAAAAGGAGTTTCGGATGTAGACAAAGCTGTTGCTGGATATCGAAAAGATTTTGAAAAGTTTACAGCTGATGCGGCAAAATTAGAATTTGAATTAAAAAATGCCAACGAAACAATCAGCGCTGCGGAAGATTTGGTTTTCAAATTGGAAAATGAATTTGAAAGATGGAATAAACAAATAGTTGAGCTCAATGCAGAGTTGAGTGCGCTAACTATAAAATCTCTTTTGGCGGCCGCGAGCGTTATTTATATGCCTTCCTCTCCAGAAGATCAAAGAAAGGAAAAAATGCAGTTATGGATGGAGAAAACAGGATTAGAAAAATTTGATATGAGGAAATTTTTAACGACTGAAAGGGAACAGTTAGAATGGAAAAAGGAGGGCCTTTCTTCAGATGAATTATCAATGGAAAACGCATTAGTGATATTACAAGGAATTTTAATTCCTTTTCTAATTGATCCGTCATCCAACGCTACAGCATGGTTGAAAAACCATTTTAAGGATAGGAAACTGGAAATCGTAAATCAACAAGATTCTAATTTTAGTACGGTTTTAGAACTTTCTGTGAGATTTGGAAAAACTTTAATTATTCAAGAAGTCGATGGATTAGAGCCGGTTTTGTATCCGTTGTTACGAGGAGATTTAATATCGCAAGGTCCACGGCAAGTTGTTCAACTTGGAGATAAATTAATTGACTATAATCCCGATTTCAAACTTTTTCTAGCAACTAGAAATCCCCAACCCCAATTGCCTCCTGATGCTTTAGCAATTGTATCCACAGTGAATTTCACAACGACTAAAGCTGGCTTAAAAGGTCAATTATTAGCGTTGACCATGCAACATGTCAAACCAAAACTTGAAGAACGCAAAACGAATCTTTTACAAGAAGAAGAGAAACTGAAAATTGAATTATCAAAAATGGAAGAATCATTATTACAAGAGTTAGCTAATGCTACTGGAAATATTTTAAATAATAAAGATCTTTTATTATCCCTGAATAAAACAAAAGAAAGCAGTATTACTATTTCTCAATCACTGGAAGAATCGGTTAAATTACAAATGTCATTGGATGAAGAACGAGACGCATTTTTACCACTGGCTGAACATGGCAGCTCTTTATTCTTTGTAATCTCAGATCTGTCGAAAATTAATAACATGTATCGTTTTTCTCTAACGTCGTTTTTACGATTATTCCAAAGAGCTCTTAATACATCAGAAATTTCAACGGATTCAACAATGCGTAACACTTCTCTAATTGCGTGCTTGGAAAAGCTCGTTTATGAATACGTTTGTAGGTCGATCTTTAAATCTGATCGACTGATGTTTGCACTTCACATGTCACATTGTTGTCGTCCAGATCTATTCAAGCCTCAAGAATGGGAATTGTTTACTGGAACCTTTATCGGCGACAAATCTGATAGAAATATAACTGTTCCTAAATGGATAGATGCCGATAGGACAGTTGCTATATCGAATTTAGCGAGTGCTATGCCTGAGTTGTGGTCGGTATTGAACATAAAGGATGATGATTTATGGCATCAATTTGCCAAGTCCAGTGAGTGTGAGCGTGAAATACCACAATCACTGAAAAATAAGCTTTCTTTATTTCAAAAGATTTTGATTATTCAAGCTTTACGTCCCGACCGATTACAGTCAGCTCTTTCGCAATTTTGTTGTGACGTTTTAGAATTAAAACATTTGAGTCCTTCCTCAATGAACCTCCATCAGATATATGAAAGTGAAACCATATCTAATGAACCAATTTTAATAATAATTTCTCCTGGCGCTGATCCTTCTCAAGATTTACAAGAGCTTGCTACAAAGGTTATTGGATCAGAGAGATATAATCAGGTAGCAATGGGCCAAGGTCAAGCGGATATTGCACTGAATCTGTTGCATAAATGCTCTCAAAATGGGGATTGGTTGTGTCTTAAAAATCTCCATTTGGTTACAAGTTGGCTACCGGTCTTAGAAAAGGAATTGAATTCTTTAAAACCCCACAAAGACTTTCGTTTATGGGTAACAGCAGAACCTCATATTGGATTTTCCACGATTCTTTTACAATCGAGTCTTAAAATCACATATGAAGCTCCCCCGGGTGTTAAAAACAATTTACTAAGAAGCTATGACAATTGGAGTGAGGATTTCATCAGCAAAACCGGTTCAGGAACTCGGGCTAATGCTCTGTTTTCATTGGCATGGTTTCATGCAATTATCCAGGAAAGGAGGAATTTTATCCCTCAAGGATGGACTAAATTCTATGAGTTTTCAATTGCTGATTTGCGTGCCGGTACTGAAATACTCGATCAGATTATCAAGAAGTCCAATAGAAATATCCAGTGGAAATTTATTCATGGTCTCTTTGAAAATGCAATTTTCGGAGGAAGAGTTGATAATCCTTTTGATATGCGAGTGCTTTCGTCGTATATTAAGAGATATTTCAACGATAGTGTTGTTAATGGATCTGGAAACTTTTACGGAAAGATCCAATTACCGTCTGCTGCGTCTAAACGAGATTATCTTGCAATCATTAACCAGCTTTCAGATTACAATAGTCCTTCGTTTTTCTCGCTGCCTGACAACATCGACAGAAGTTCTCAAAGGATAATTAGTTCTCAGGTTATTTTACAACTGAGAATTCTTCAGAGGTTTTCAGTGCATGGCACAAAATTCGATAAGGACATTTGGAGTAGGGAATTGAATCCGGTGTTAAATCGATGGAAAATTCTGAATCAGGGATTAAATATCATAAAGGCATCTTTACCGGATTCTTTAAAACGCAGCTCTGCAGATTCACCGGTAGTTGCATTCTTACAACTAGAACGGTATAACTCAATCAAACTCGTCAAATTTGTCCATAGTTCGTTGATAAGTCTTTCCAAAGTTTTAAAGGGATCAGAGTTATTGACAAAAGAGGTTCAAAATCTTAGTGAATGTTTATTGACAGGCCAAACTCCTAATGTATGGCTTCAACAGTGGGAAGGTCCAGAAGAACCGTTTGACTATATGAGAATTTTAATTTTCAAAGCTAAAGCTGTTGAGAAATGGGCTGAACTTTCTGAGAAAGATGAATTATTATCAACGATTTTGGATCTGGGTGAATTATTTCATCCCGATACATTTTTGAATGCACTGAGACAACTGACAGCTAGAACAATTAAGATATCAATGGATGAGTTGAAATTTGTATGTCGATGGGGAGGAAGCAACGTATCGGCAAAATATTCAGTTAAAATCGGCAATTTGCATATCGAAGGATGTTTATTCGATGGAACCATGATAACTGAATGTAACCGGGATTCTAATTCGATTGTACTCTTACCGCCGGTATCTGTTGGATGGGTTGACAAAAATCAGCCAAATAGCTACTCAGAAGATGACATGATAAGCCTGCCTATTTACTATGATATTTTACGGGATAAAATCGTCACTAAAATTGATATTCCCTGTCAAAGTGGCCAACAGGACAAATGGATTCAATCTGGAGTGGCTTTGTTTCTGAAATCATAAGCAGTTATAATTGTTTATATATTATATATATACATATAATTATGATATTTGGTTGATATTTTATTAAAAAAAAATAACATACAAACTCTTCAAAATATAAATTGTTGTTTAAAAATAAATATTAAAATGAAAGAGATGAACAAAAAATTAAGGATTGTTGTAGATTGTTGTGTAATTGTATGTAATGAGCGCATGTTTAGTCTGCAGGCCTAATTTGTCTTATGCCGATGTATTAAAATGAATATTTATATTTTGCCAATGAAATAACACAAT
>OX_Smed_1.0.01224
CATATGTTAAATTGCGAAAAATCAAAATTCATATAATTCGTCGAAATTAACTGTTCAATAAAATAATTATTCATCGACTACTTTAGAAATTTCTTTCTTTTTTCGATAAAAGATCAAGAATTAAGAAATGAAGCATCCAGATGAAGAAGAGATTTCATTTTTACGAACAGATGACCACGTTTGCTTGAGTTCCGTCGGTCATGGAAGCAGCGATCGATTTTGCTTGAGTGCCAATGGATTTGGGAGTCGAACTTGTTTCTTAGAAAATCTTTCTTTAGAAAATAATCCTCCTGACCTCTCTCTGTGTGTTTTCATTCTTGATCAAGCTTTATCAGTTCGAGCCCTTCAAGAAGTTGTAGCAAAAGGATATGACACCAACGCAATCGGGGGTCAATCTGGACATAAGACTTTGCTGTACGGTCATGCCGTACTATTGAAACATACAATGAGCAACATGTTTTTATCATGCTTGTCAACAAGTTCTAGCGCTGATAAATTAGCTTTTGATGTTGGGCTACAAGAAGAAGCGAATAGTGAGGCATGTTGGTGGACAGTTCATCCTGCTACCAAGCAACGATCAGAAGGAGAGAAAGTCAGAATTGGGGATGATCTGATTCTTGTCAGTGTGTCCTCAGAAAGATATCTGCATTTGACAGCGGATAACGGTGAAACGATACAGCAAAGTGTGATTGCAAGTTTCCAGCAAACATTATGGACAGTGATTCCAGTCTCAAGCGGTGCAATAAGGCAAAAATCGATAGGAATGGTTTTCGGTGGTGATGTTCTTAGATTATTTCATGGTGATGAATGCCTCACTGTTCCACATTCAAATGGGGAACACAGTCCTCAACATGAGTCTGTAATGTATGAAATTGGAGCTGTAAGTTCTCACGCGAGATCATTATGGCGCTTAGAATTAATAAAAACTAAATGGTCTGGAGGTTTTATTACTTGGGGCAGCAAGTGCAGATTGCGTCACGTTACATCTGGACGATATCTTAGTGTATCTGGCTCTGGTAATGAGGTTACTACAGTTCATCGCAGTCAAGCCGGTGAAAGCTCGACAGCCTTTTATGTTCGACAATCAAAAGATGACAAGAAAAGTAGATGGGAAGAACACGAGGAAGACAGTATGGGAAGTGCAGATATAAAATTTGGTGAAACTACAGTATTTTTGCAACACGTTTCTAGCAATCGGTGGCTTTCATACGAAGCTTATGAAGTAAAAAAACGAGGAGTAGGAAAAGTTGAGGAAAAACAAGCGGTTGTTTTAGTTGAAGGCCATATGGATGATGGATTTACTGTTGCAAAAGGTCAAGATGAAGAATCAAAATCGGCAGCAGCCATCAGACGATGCGCTTCAGTTTTTACACGATTTATTCAAGTACTTGATGAATGGGTGATGGAAGAACAAAGATCATCTCTATCAAAAATGAATCTTCATGAAGTTATCAGATGTCTAGAGGACCTTATTGACTTTTTCGTCCGACCTAATATGGACGAAGAACATGAGATTAAACAGGCCAAATTGACGGCTTTAAGAAATCGACAAGATTTATTTCAAGAAGAAGGAATAATAAATTTGATGTTAGCTACAATCGACAAGTTTACAGGAGCATTTAAAGAGCGTAGAGATTTTATTCAAGCAATGGGCGAAGACAAGAAAGAATGGTTTGATCAACTAAGCAACTATTTATATCTTCTATTGGCAGCAATGATTCGTGGAAATCGAGCCAATTGTGCACAATTCGCACAAGTGTCGAGGATGGATTGGATGTTTCATAGATTAGAAAGTCCTCAGTCAGCCGAAGGTGTATTGGATGTACTACATTGCGTTCTTACAGATTCAGACGAAGCCTTAAATATCATTACTGATTTACACATCAGAATACTTATCAGACTGCTTGATAAAAAGGGCAGGGATCCCAGAGTGTTGCAAGTTCTTTGTTCCTTATGCATGGGCCGCCAAGGAGGAGCCGTTCGTCTCAATCAATGCTTGATCTACGATAATTTACTTCCAGATAGAGACCTTTTACTGCAGACTAGATTGGTTGACTTGTGCAGTTCTGTTAGACCAAATTTGTTTATAGGTGTAGAAGAAAGAAGTGCCACCTATCAGAAATGGTACTATGAAATTAGGATTGATTCAATAGAAAATGTTACAAACAACAAGGCTCTTCTCCGAGTGGGTTGGTCAAACAATGAAGGATTTTGTCCGTTTCCTGGCGGAAGACAAGGATGGGGAAGTTGTGCAGTTGGTGATGATTTATTTTCATTTGGATTTGACGGAGAAAATCTATGGACTGGAGGAAAGCCGAAAAGAATTCGAAATGTTGTTCAACAACCAATTTTAAATCACGGAGATATTATTGGATGTATGCTAGATCTAACTGTTCCTGTTATACAGTTTGCCATAAACAATGAACCAGTGAAAGGATATTTTAGAGATTTTAATATCGATGGAATGTTTTATCCCTGTGTAAGTGCTAGTGCAAAAGTTAGCGTAAGAATGATATTTGGTGGACCCCATGGAAGATTGAGATATGGGCCTCCGGAAGGTTATTCTGCAATGTTTGAAGCTCTTCTTCCAAAAGAACGATTAAGACTTGAGCCATGCTTCAGTTTCGGGAATCTTGAAAAATCTATATATGCAGGAAATTCAGAAACCAAAGAAAACGTTGTATTCATCCCAAGACCTGTGGAAACCAATGAAATTCAATTGCCCAACTATGTTGAGAACATCCGCGATAAATTAGCTGAAAACATTCACGAAATGTGGGCTATGCAAAAGATTGATCAAGGGTGGACATATGGACAGAATCGCGATGATTTAAACAAGACTCATCCATGTTTGACAACTTTTGAAAGACTGCCGCATAATGAACGTCAATTCGATGTGACATTGGCTTATGAAACATTAAGAACAATAGTGGCTCTTGGTTATACAATAAATTATGAAATGCCAAGCGAAGGAAGTCGTCTAAAAACAATTAAATTACCAAATAGCTTCCTTCAGTCAAATGGTTACCGACCACAACCTTTAGACCTTTTAAATATTTCATTGTCCAGCCATTTAGAAACCTTAGTTAACCAATTAGCTGAGAATACACATAATATTTGGGCTATGGATCGAATAAAGCAAGGCTGGAGTTACGGATGTGTTGAGAATAATGCACTGAAACGTAGCCCGCATTTAGTGCCTTATGAAAAAGTCGACGATTCAATTAAAAAATCAAACAGACAAACCTCAATGGAAACTGTTAAAACTCTTCTAGCATATAATTATTCGATTGAGACTCCTCCTACTGATGTTTCTGAAATGGCAGTTTCCAACTCCTTCAATATCCTGAAGCGGAAAGGATCCAGTGCAATCCGAACGTTCCGTGCTCAATCAACCTGGAAAGTTACCAGTGGAAAATGGTATTATGAAGTCGAACTACTTACATGTGGATTCATGAGATTTGGATGGGTGATGGTCGACTTTGAGTCCGGCTGTGAGATAGGATCCAACAGTCAATCATATGCCTTTGATACTGAATCAGCCACNNNNNGNNNTTTAGAAAGCGNNNNCTACGGGAAAATATGTCAACCTGGTGATGTAATAGGATGCATGCTGGATCTGCAAGATCAAACTATCACATTTTCTTTGAATGGTGAATTAATGATGGATCCAATGGGACAAGAAATCGCGTTTAAAAATATGTCCTGTGACATGGGTTATGTTCCTGGTTTTTCTTTCGGACCTGGTCAATATGCAAAATTAAATTTCGGAAATGACGTTCACACTCTAAAATATTTTACTTGCTGTGGCCTCCAAGAAGGTTACAGTCCATTTTGCGTAAATATGAGTCGCCCAGTCCCGCTTTGGTATTCTAGAGAGGATCCTTGTTTGTTTGTTGATATTGATAAAGAAAATAGCAAAGTTGAAGTGCAATTACATACTGGAAGTGTTCCAACCTTGAAGCTTATATCAAAAATATTCGGAGTACAAAAATCAGAAATGGAATTCCTTAGATTAGGTCTCCCGATAAAGTGTAAAGATCACTTCACAACGAAGTCGTTACAAGAACGTCACGCAAGTATTGAATTAATGAGGCGACAATTGGATCCAATTCAAGTACCGACGACACAAGACCTAATACTTGAACAAATGCCATCATATCCTGGCACACTTAATCGTAATTTAACAAAAAATTTACAGAATATGTCGAGTTCGACTCTTGATATCAACAAAAAAGGCAAAAAGATGAGGCTTGGCAAAAATCCTTTCAAAAAAAATAGATCAAGGGATGCTAGTCCTGACATTGTCGCTGGAACGACAACAAAATCCAAAAAACACCATGTTGGAATTATTACTCCTGGGGGAATCGGCAGTACTTCAGGATTAAGTGGAACAGGANGCNNTTCNGNANNTCTTGGAGATCTTGGACAAACTTCTATTACAAAATCTACAGTTGATGATAATGATTATCTTTTGCCGGAAATGCAATTAAGAGAAAATAGTCTGGTTGAGTTGATGGACCAATATTATTTCAGCGTAGTCGTACTTCCTGGACAAGATACAAAACAGATTTTTATCGGATGGGTTACGTCATCATTCAAATTATCCCGTTCTATCTTAATGAAATGCAGTGATAATCAGTCTTTTGACACGAGAGTGCACAAAGGTAAATCCACTTTAGATCACAAAACAAAAGGAGACTCAAAAGAATCAAATGATTGGGATGTACCACACGTAACAATCTGTCAATTGGAAAATGATCTTTCTCTTAAATCAAGTGTTGTGGACAGTTGTATGTACCTTATCAATGTGGCGGATGTTCTGAATAATTTTGGNAATCAGGATGATATGGGAAAGAAAATGTCCCAAGGAGTTACAATCGGATGCTTTTTAGATTATGCCACCGGAAATTTGACTTTTGAATTGAATTCTAGAGAGTTGCCTATTTCATTTCAAGTTGCACCAATGACAAGTTTATATCCGGCCATGTTTGTNAAGCCGACCGCAAGAGAATTTGCATCATTTGAACTAGGCCGAACACGAAACACGCTACCAGTGATTGCAGGAATGCTTAGACGCCCTAGACGTGCCACTCCGATTTTGCATTCCAGATTAAAGCTACAAATGCTACAAAAATCTCACTGGTCCCGAGTTGTGANATGCTCAAAGTAAAATTCATATTCTCAAGTTAAATGAAGTTCGAGGATGGAGCTTATTGAACGAAGAATCCGTTCAAATGATGGCAGTTCATATTCCAGAAGAAGATCGCTGTCTCGATATTTTGGAACTGGATGAGCATCCACAGCTTTTAAGGTTTCATTGTGAAACTTTGGAACTTTATAAAACGATTTGTTGCTATGGAAATCATAATGTTGCGCAAAGTCTTACGACTCATATGGATGAAAATCAATTTTTTTACATTATTCAAAATCACTATTTGCATGGAGAATTAAGAACAAAGTTTTTTGATCTATTAATCGCAATGCANCTGGAAAGTCATTCAAGGTTGAAACTTGAAACCCAAAACGAAATTGTAGTTCCTCTTCAATGCTCTCTGCAATCGTGTCGTGTTACCGAGAAGAGCTATCAAAAATATCACAACCATCAAAAGAACTCGGATTTCGCTTCATCAATGGAAGAGATTGATTTCGATTTTCACAAAATACCTTCTCAAACTGAAAGCTGTTCAATTTATCCGAATCTTATTTCNGACGATGTCACTCTAAAAATGCTAGGTGAAAATGGAGAAGATATTTTTCCGAAACTGGACATGTGTCCAGAAATCAACTATGAAAGATTAAAAAATATCAGTCTGAAGGAGTTAGCAAATGCAGTGAATAANGGCGCCCAAATTGTGGAACCTATTGGAGGATCTCCTGAAAATATTTTTGTACCATTGCTAAAAGTCGTTGATCACCTACTTATCATGGGTATGATGTTATCAAATGACATCAATGTTATTCTTAGCGTCCTTGACTGTGCGACCTTTAAATCCAAGCCAGCCCTGAGAATGCCTCGTGTGACCAGAAGTATACTTGATATGCCACTCCAAGAATCAGTGAAATTACAGTTATGCCATTTACTCCACGGTCTATGTGACATTCAATTGAGACATAGGATAGAATGCATTGTTCAAATATCCAATGATTTTGTTAGTAATATTCAAAATGACCAACTGCGTAGATATGTAGAAATCAAACAGTCTGATTTACCATCATCTGTCACTGCTAAAATGACCAAAGAATTCCGATGTCCACCAGAAGACCAAATGGCGGGAATATTAAATTTCCATTATACTAGTTTAACTTGTCATGAAGAAAAGGATGATATTTCATGTTGCGCAGAAGAATTGAAACGAAAGATCAACATTTTCCATCGTAAACTTATGGACAACTGTGGAATTGAACCGCCAGAAGGTTTAGATATAAATGAATTGCTTAATCAGTGTTTTAAAACCAAAAGATCTCGATCGCTTCATCTTTTACCTATGGGTATTGGCCATCCAGAAGAGGGAGAAAGCATACCACAATTTCTTCAAAACATATTAAACTTATTTGAAAGACGACCAATTGAAGAATCTAAACTGTGCATTGAAACAGCTAAGATTGATGAAAACAAGAATCTTTCTCAAGTCATCAAAGGGACATTAATAGCATGGGCTAAATCGGCTTTCATTGAAAACATTGATTTAATAAGGGAAATGTTTAGTTTGCTTTTTAGACAATACAATGCCTTGGGAGAGATTCAAAATTCTTTGAAAAAAACATATGTTATCAGTTACCAGTCTAAGGATGATGTAACTCAGCTATTAAGATCCCTAGGTAGAGTTCGTTGTCTTTTAGGCGTTCAGGTAGGAGAAGCTGAAGAAATGTTGCTAAAAAATTGTCTTTGGGATATAATGAATAACAAAGTCTTCTTTCAACATCCGAACTTAACTCGGCGCTTAGCGGTGCATGAAACAGTTATGCAATTGATGGTTCACACTCTAACTAGATCCAAAATTGGCAATACGGATAACAGAAGCAGCATACAAGTGGGCTTCGATTCCTCGGCGGGCAATCATCACGAACAATTAATTATCGGTCAATCAGTGACATTAGCCAATCAAAACAGCATGCCAGCCTTACCGGAAGAAACAACCGAAGTTCAGAAAAAGAAAACTGATGGCCCCGCTGAAATGGTTGTACAATGTTGTAGATTTCTATGTTACTTTTGTCGAACAAGCAGTCAAAATCAGAAGACAATGTTTGAACACCTGAGTTATATGTTAGAAAATTCCTCAATGTTGCTGGCTCGTCCCAGTTTGAGAGGTACCTGTCCATTAGATGTTGCTTATTCGTCTCTGATGGATAATAATGAGTTGGCTCTGGCAATTAGAGAAAAACAACTGGAAAAGGTGGCAGTATATTTATCAAGAAGTGGTGTTCAGTCTAATGTTGAATTATTAAGTAAAGGCTATCCCGATATCGGTTGGGATCCAGTTGAAGGGGAAAGATTTCTTGACTTTCTTAGATTCACAGTGTGGGTCAATGGTGAGTGTATGGAAGAAAATGCAAATTTAGTCGTTCGGCTTTTGATAAGACGTCCTGAATGTCTTGGTCCTGCTTTAAGAGGAAGTAGTACTGCAATAACTCGAGCAGATCCAGGAACTACAGCGAAAGAAAGTACAGTTATATTTAGTGCAACACACGCAACAGAAGGAACCACAGAAAATATTGGTACATCACATACTTCGGAATTTAATATTCCCAAATCACACCCAGCTATAGCTACGACCAAACCAAATAATGTCAGTGGAGGCGGTGGTCTATTGAAAGCTATGAAAGAGGGCATAGTAATGTCAGCGCAAATAAAATTACACAAGTTAGCACAAGAAGTCGAATATGGAGTGAGTGCCGATGAAAATCCACAACAAAAAACTTTGCCAATGATTTTTGCTGACTACGAAGATGCCAATTTATTCGCCGAATTGCCATATAATTTTCACAATCTCCCACCAGAAGATGATCCAGATTATGTTGATCTCGGAGCTGCCATTTTAACCTTTTACTCAGTTCTTGTTGATCTACTGGGACGATGCGCTCCTGAACACGATACATCGAAAAGTAGTTCACTCAGAGTGAGGGCTATATTACAATCACTTGTGAGTATGGAAGATCTAGAAGGAGTTTTGTCATTAAGATTTATTCTTCCCGCACCACAAATGGAATTAACCGTAAATGAAGATGGTGAAGAAGAATGGAAAGATAAAGCAGGAATGCCTCCAGGTCTTTTGCCAGAGCATAAAGCTTCCGTTGTTTTGTTTTTAGAACGAGTCTATGGTATTCAGGATTGTGAAACCTTTCTTCGGCTTTTAGAGAATGCATTCCTAACAGATATGAGAGCTGCAACTGTTCTTGATATGGGTTCATCTGGTGACAGTGACTTTGCATTAGCGCTGAATAGATATCTTGGAAACTCAGTTTTACCATTGTTGACGAAACATTCCCATTATCTTGGTGAATGGGAAAGAACAGCAAGTATCCTTGAAACGACACTTCATACAGCATATCGACTTTCAAGATGTCGCTCTCTTACTAAAGGTCAACGCGAGGAAGTCAGTGACTTTTTGGTTGCTTTAACTCAACAGCTTCAACCACCAATGATTACAAAGCTTCTCAGAAAATTAATTATTGATGTTCCGAGTTTAACACCAGAGTCTGTTGTGCCGCTTCGTTTATTGACAGCTTTCTATCAAAGATGTGGTTGTTATTATAGTTCAACTGGAATGCCTGGCCAAGGAATAGCTAATGAGGAAGAAAAGCAATTAACCGGCCAATTGTTTTCTGGAATTTTTGATAATTTGGCCAAACTTCCTTATGACCCGGAATTGTTCTCTAAGGCATTACCTTGTTTAACTGCTATAGGTTGTGCACTGTCACCAGACTATTCGTTTCAACCTTCTTTGGGTTCAATTAAAATATCAAGTATTCGGAGTCATAGTGCACAATCTCCTACTGGACAATCTCTCGCACCGGGTGGACCAGGTGTAATTGAGTTTGAAGAGCAACTGGATGTTGAAGCTGCGATGGCTTCGTCTTCAACCGATGATGATTTTAAACCTCAACCAGTAGACACATCACATATAAGACTTCCAAATTCTCTAGAAAGTCTCTTGGACCAGTTTGCTCAGCATCTTCATGATAGCTGGGCACTTGAGATGGTAGAAAAAGGATATGTTTACGGGATGACAAGAAATGATTTAAATAAAACCCATCCAAATCTTATATCGTTTGATTTATTATCTCAAGATGATCAAATGAAATATATCGAACCTGTTATAGAAGCCTTGAAAGCTATGATAGCATGGGGATGGACCATTGATGCTGATCTAAGTCGAATAGAAATGCACGGCGAAAGACGGCGGCCTACAATAATTAACGACGGCTATAATCCTAATCCTAAAGATTTGAGAGGTGTCAATGTCACCAAAGAAATGCTAGATATGGCTGAAAAGTTAGCAGAAAATGCTCATAATATATGGGCTCNTAATGTCACCAAAGAAATGCTAGATATGGCTGAAAAGTTAGCTGAAAATGCTCATAATATATGGGCTCAAGGCAAAAAAGCCGATATGGATTCCATTGGAGGAGGAGTTCACCAAATGTTGGTTCCTTTTGAAATATTGACTGACAAAGAAAAGAGTAGATATCGTAAATTGACGAATGAACTTTTGAAGTATCTTCAATATAATGGCTACCGGTTGTCGATAAATTCCACTTCTTCATCATTGTCCAAATCNAAATGAACTTTTGAAGTATCTTCAATATAATGGCTACCGGTTGTCGATAAATGCCACTTCTTCATCATTGTCCAAATCATTAGCTGGAACGGCGAGACATGGCCTCGATCGTCCATCCGATTCAATTGACCGAAGTAATTGGCAAAGACAAAAAAGTCAACCAACAGCAAATGGAGAATATTCTAAAACCTCCTCCGAAACAACGAGATTTGCATATGTACTACTGTCTAAACTTCTTCGTTACGTAGAGCAAGCAATTGTCACAGTGCAGCAAATGCGCCCAAGTTCGAGATACAGTCGAAATCTACCGTTTTCACAAGAGACTGAAGATATAAAATTTTTCGGTAAAGTCGTTCTTCCTCTGGTTGAAAGATATTTTGGTGCACATAAAAATTATTTTGTTGGGCCTCAATCAATGGCATTTAACGAGGAAAAGAAAATGGCAGCAACATTATTTTGTAAATTATTTTCGTTACTTCGTCAAAAGCTCACGGCACTTGGTCATGACATCAACATTTCGGTGAGATGTTTGCAAGGATTGGTTCAAGCAATAGACATAAGGGCCATAGTAAAAATATCTAGTACATCAGAAGACTTTGTTCGAGTACGACTTCTTCCGTTTTTCATTAATTGTGCTGATGATCTAACTCTTCTTCTACAAAATCTGACGATGGAAAGGTTCTCACATTTGAAAGGAACAGTTGAAAGAGGAGCCGTTAGCCTTAACTATATGCACATGGTTTTATTACCAGTTCTAAAATCTATGTTCGATCACGTAAGTAAAACAAATACCGGGGGAGACCTTCTAGTTGGAGATGTTCAAGTGGCGTGCTACAAAATTCTCAATGCTCTGTATCAGTTAGGAACTAAAAGTTCACAATATACTGATAGAGAAGACATAGCAGAGGAGTTCAATCGCCATAGACCATTGCTTGGCGAATGCGTTGCAGCGATTGCCCATACATTCCCAGTGGCGTTTTTGGAATCCCATCTCAATAAAAACAATAAATACAGTATTCTTTACAACTGCACGGGAGAATATAGTTTAGAAGCGCGAGAAATTCTTGGAGAATTGGAGAAAAATCTTCCTAATCTAGATGCAATTGTAGAAGAGATTGTTGACCTAGCTGAATCTGGAGGCAAATACAC
>OX_Smed_1.0.01233
ATTTTAAAACAGGGCTATTTTAAGGATATTGTTGAATTTATTTTCAACTCAAGAAACGAATGCAAAAATTTCTGGAAACAGTGCATTGAGCATCATGCATTCTTTAGATGTCAAGCTGTTAAACAAGGTAGTAAACGACGAAGTAAAGTTCTCAGCAAGGGTTCGTCTTACAGGTATACTGGACGAACTCAAAAACAGTTACAAGAGTGTGTCAGAGAAACAAGCTACAAACGTCCACAGTTCGAAAGGTCATTGTCTATGAGCCGTGTCAGTAATATTCCAAAATCACCAGCTTCGAGTGTTCTTCCAACTCGACATACACGTCTAGCTAGTAATTCTTACGCTCATTACAAAAGCGAAAGCAATTCTGCTGGCGAATACCGATCTCAAGTTCCAGTTAATCTAGGTGGCCCTATGGGAATGTTATTAATAACTGGAGGAACAGCTAGCTCAGCATCATATACCATGAATAGCTCGGCGGCATCTGCAAGATCAAGAACAGTAAGTACCAGCTCCGACAGTAGTCAACATCAAAAATCTCGTTCAAATAAATCAGCATCAGCACTACTTCAAAACTTTGATAGAGTTCCCAGACGTTCGATATCTAGACCTTCTATAGGGTCAAAAAATCGTAGATCACTTAGTCATTCGCCGCCTGTTGGATCTACTAGTCGATCAAATTTACCCCACCAAAACAACATGAACACAAATCGTGATAATTATGGCGAATCTCCGCTTAATACTCGAACACTTCCAGCTGGATTTGGCCGTGGATATTCTTTAATGTCAGATCAATCGTTAGAATGCAATTCACGAATTATCAATAAATCCCAAGAAGAAAGTTCAATTCCAAATTATACTGAATTGGCTCTGTTAATTTCTTCGGGAAACAATTCCAATGCCAAATCCCCCAGTTTAGGTAATGTTCCTTTGTCTCCAAATGGAATGACTGTATCACATCCTCAAGTTATCGGTAAAGAAGAGCTGAAATCGTCATTAACGTATCTTAGAAAATCTCAACAGCGCCTTGATGATTTGCTTATAGCAACTATGGCAGCAGTTGGCGTGGAAGACCCAGCTTTATCTGGAATGTGGTGTCAGAATAACTTAACAAATTCCACAAAAAATGAACATGATATGGGTAGCGCAAACTCTAATACATATATGTTATTCTCAGGCCAAAAACCATGTGTCAGTCCAATCACTCAAAACATTAATCACAGAGAGCCTTTGTCAACGTTATTACCAGGGAATCAAATTGATAGTGATGTCATTATTCAAGATAGTTGCTCATTTGATATTTATTCCAATCCTCCAAGAAAAGATCAACAAACTGGAAATCTATCAACTAGATCTGTTGAAAACTCAAGCGTTTTCAACGCCGTCACATCGTCGTCCCAGATGAACCAATTCCCTGGATATATGGCGACAAGTACAGACATGAACAGATATATGGATGCCAAAAACTTAAAAGCAGCTTTATTAAACGAACTTAAACGAGATAGGGGTCCACCACTTCCTCCACTCAGATCTGGAAGTTCTCTCGGTAAATTAAACAGCCCAGTTCAAAGATCTCAAATTCAGAGTCAGCCTGATGTGTTACCAATGGATTTAAAAAATTCCAAACTATCTGAGCAATTGTCCGATGATGATCTCAGTAGGCCAACTAGTATTGATGGTTCTAGAGCATCTATTACTAGAGATCCAAGTCTCAATCTCAGTAGAGGCGGTTCATTAAGTAGACGCAGTTCCACATCTTCTAGTAGAAGATCCCATCATCAATCTAGTAAAAAAAGATTACCGATGGATAAATCATTCCATATAATAAAGGAAATCTTAATGACTGAGAGAACATACAAGAGGAGTCTTGATATAATATGTATATGGTTTAGAAAAGCTGTAGCGAGTGGAAACGTTGTTGATGTCAATAGTCGATTACCGGAACCACTATCGAAGAGAATATTTGGTCTTTTGGATCCTATTCACGAACAACATACTCAAATTTTGAAAGAATTAGAAAACCGAGTGATGGTTGAATTTAATACTTTTCAATCTCCCTACACTTCAAAAACCAGTTCGCGTTCAAATCTTGGATTAGATACTACTGAATCAGAGTCGAACCTTGAAAGAAAATTCCATAATGAACCAAGTCCAGTTTATCGCGTCAGCGATATTTTTCTACAAAACCTTTGCATAATACCGTTGTATAAACAGTACTTTGAATCTGCTGAGTCTATTTTGTTATCGCTTGATCAAAATATCAAAAACAATCCTGTTTTGAAGGACAATATCAGAAAATTCGAGATTCAGAAGGTTTGTTACATGCCATTATATGCATATTTTTTGAGTCCCGCTCATCGCATTCTTCAATACCGGCAAGCTTTTGAACGGTTATTGCGCCACATCGGAGAAAATCATTTGGACAGCAAGGATTGCAAGTTGATTCTTGTTCAACTGCAAGACTTGGTTCAAGGATTGTGGGATGCGTATAAGAAAACTGAAAATACCTGCAAACTGCTGGAATTGCAGAGGGACATTGTGGGATTCCAATCATTATCAAACGGTGCACATGAAAAGCTGAATAGTAGCAGTACAATTTTTGAATCACACCGAAACTTTATTAGAGAAGGCTGGCTACAAAAACTAGGGAAAAAAGGATATCAACAGCGCATGTTTTTCATGTTTTCTGATCAATTAGTTTACACAAACAAATTAAATGGAAATATTTTACAGTTTAAAGTACACGGACAATTTCCACTTCACGATTTGATGATTGAAGAATCTGAGCCGACTCATAGTTTTACTGTTTACTCTGGTAATCGATGCTTTTTAGTAGCTGCCAACAGTCAATGGCAGCGTGACCGATGGCTAGAGGATATCAGTAGAGCGATTTTAGCCGCAAAGTCCTCTTCCAGTCTCACGGGAAATGGAATAGTTGATAGTAAAAAATTCTTGATTGATGACAATGGAAATTCTGATCAGCAGAAAACTGAAAAATCAAAACTTATTCTTGATGAGCGGTATCAAATTCAGCAGAGATCTAACACCAGCGTTCATGTTTGCTGGCATCGCAACTGCAGTTTGGCATTTACTGAGATTCTCAGAGCAAATGAAAACGAGCTCTCAGGATATTTACTTCGAAAATTTAAAAACAGTAATGGTTGGCAAAAGCTTTGGGTAGTTTTCACACAATTGTGCCTGTTTTTCTTCAAAAATTATCAGGATGATAGTCCTTTAGCCACTTTGCCATTAATTGGATATTTAATTTGCCAACCTTCACCAGAAGATCAAATCAGAAAAGACTTCGTGTTCAAATTGCAATTCAAAAATCATGTTTACTTTTTCAGGGGTGACAGCCAATACACATATGACAGATGGTTTGATTGTTTGAATGTCGCAACTGGATCTGCGAACAAATTAAAATCGACTCCCTCCGCCCAAATACATAATCGGTAATCTTTGGAAATCTTATGTAAGATCTAATAAATAAATTGCCAAATAAAATCTGTGGGATTGTCCATAAATTTTGCCCATTTGTTTCTAAGTGTTTTTCTATTAATTTCAATTACAACAGTTCCTTATTTGGATATCAGTTCAATTCTAATCATGAGCCAGTCGGATCAAATTTTGTTTTCGAAGAATTCAATAAAGTTTTAATTTTTTTTCATTAATAAATCCATTGGAAAACCTTTGAACATAGAAATGTTTGTAATCTCTTTACTGATCTAGTTCAACCGCTTGATTTTTATGACATTTTTATAAATGATCTCAATTATATTCGTGTCAGAGTATAAAACTTTC
>OX_Smed_1.0.01235
AGCAAATATTAATAAATAAATAAAATTTTAAAATTATTAATTTATTTATCAATAAGTTTTTTTGTAACAGTTTGGTAAAATATGAATGAACTTTATCTTAAATACAAACATGATATTATGAAGTTTTTCAATATTAATGACATTCCTTTAATTTTGAAAGATCCTCTGAAAACTCAATTTGAAAAAACTAGCCTTGATAAAATCGTCAAAGAAGATAAAAATAAAGTTGAAATGTTTTTTGAAGAATTTGATAAAATAATTCCTGAAACGAAATATTTGGATTTTGTTGACGTTACGAAAGATGTATCTGATTGGATAGCAGAGCTCATTCTGGCGAAAGATAACGGTCATTATGCATATTCAAGACTGAATACTATTTGTTATCTTATCAATATCAATGCAGAATTCTATGTTGAAAATGTAACATTTAACGAGAAAGTCATCAAGCAATGTCTGGAGGAGGACCTTATATCCCATTCTAACCATGATTTATTGCTCGATACTCTGAATGAAGATGAGCTGATAATTGGTAAGTAATTAACCAAATTTTCCATAATAAATTA
>OX_Smed_1.0.01238
AATTAGTTATTTAAGATTTTAATAAGATAAAATTACTATTTGTATAATAAATTAGATTTTACTATACGTTTTTTCATCAGTTTTCAATTTAGTTATAAAGAGTGCTTACTAATGAAATGATGCTTGATGATCTGTAACTCCTTTTCCTGATTTACCACATAGAAATGAATACAAGCGATCTCATCCTTTTGTTGACATTAAATGTTCTTTTAAATGGTGTTTTGTCGAATGATCAATTCGATCATCAGAAGAAATATGATAATCCAATATTTTCACAATCATCTTATCATATTAAAAAAAGTGATGGTAACCATTTCAAAAAGCCGCTAGTATTATTAATTGATAAAAAGGTTAATATATCATTTTATTATGAATTTTTTGGTGTTGTTACAATATAATATTAATTTTTGTATTATACAATAATTATCTATTACTGCTGCATACAAATTCAGTATAAATAATTATGATTCCATAGTGTTAGACATTACCAGTCAAATTAATCCACTCAAAATCTGCACCATATTCTATTCAGAATATTTCAAATGACGTAAACGGCCAATTCTACTACTCAGTGAAGTATTTGCATATTTCTTCTTAATTTTAATGAAATAAAAAAATTCTATCACACATGAATTAAATGTTCCACTTCTATAGCACAGGTTTCATAAAAATAGTTTTTTGTATGAAGAAGTTAATAATAATTGTTTAATAATAATTTTGTTAGTTGCAAATTATTTGACTATGGGAATTACATGTCTATGAGAGAATTTTTACATTCAAACCGCCATGAACGTGGATACCTTTCAACTCATTGAAAATTGTAACCGATTAACGCCAATAAAAAAGAAAATTCAAAGCAATAATCATACTCGTCCCGAATACACAGAATCAATTCTACAAAGCACATGTAGTTCCAATAGCACTTTTTGAAAAAGTGAATAATTCGAAAGAGGATTTGGTGGAAAATTAGATTATTAGTTCAGTAATATTGGAGTAGTAGGATGTGAGCCCGTCAATACAAACCCCCTAGGCTTACGTAACATTATGTAATATCTGACGTCTGACCACACTGATACCTCTGTTCACGTGGTTGTTACCTGGTAATTGACCTTTGTCTACTGCTACCCGGTGTTCGCAAGATTATGGCTCGTGTCTACTGGTCAGTTACTACCCGGAGACACACTTATTATGTCATACACACCGATTAACTAATGTTATTCACACTTATTATGTCACGCAGTTATGGACCAACACATCTTGATGCTCTAATGTACACATACTTACCAACTTCCACACACATACCTTCTGGAACCTACCTTTCTGAAACCGTTCACACACACGCATTCTAGAATATTTAATTTAAGTATTTACATGTATTAAAAAATCCCATTGTGGGTGAAAATTTGCATAAAATTTATAAATCCAATGTTTAAATCCTATCTTGAGTTATTTTCAAAATCATTAAATTCTTACATCAGTATTGTCGATATTAATTCGTTGAGTTATGGGTTCAAATCCTAGAGTGGGCGAATTATTTTTTATTTTCAAAAATAAAATTTTTAA
>OX_Smed_1.0.01241
AAATTGTGCAAAACTTGAAATTATAAAGGTTAGCTGAAATAATTGATATAATAATTGTGATTTATGAAAGTTGTAAAATGTTGAAATGATTTGATGTTTGCAATTGTGGAATATATTTTATTATTTTTACATTAATAATTATTATTTGCCATTTAAACTAATTTTTATTAAATTTTAGACAAAATGTTTACAAACTTATGGAAAATGATGAGAGAAAATCAATTTGAGTCTGATAATGAAATCAGCAGTGAATTGAAATGCAGAATTTGCAAATGCTTAATGATAAAAGCTTGCAATGCGCCTTGCGGTTGTCGGTTTTGTTCAAATTGCATTGAGCAATATTTGAGTACAAATGATAAATTCTGTCCAGGAGAGGCAGAATATTGTCAAGTTCAATTGATTAATTTCACTAAGGATGTTTCTAAGATCATACAGCCAATTTAAGGATATCAAAAGTTATTGTGAAATGCCCAAGGCAAAATTGTGAAACCAAAACCGAGCTGATCAAGATGGAGGAGCACATGAATAACTGCGACAAGCGGCCAATCAGCTGCCCATTCAATACGTTTGGATGTGCAATAAATGAGGTGGCAAGTGACGAAATGAATGCCCATCTCAATGAGAGTAATTATTGCCATAGCAACTTGCTGATTGCTATGATCAATAATTTGAACAGTCAGATGGAATCAATGATGAATGAAAATATGAAATTGAGGCAGAGAATGGGCCGCATGGAAGCGAAAGAGCTGAAAACCGGGAAGAAATTGAGAGATTGAAGGGAGAAAATAATAAAATCAATCAGCAATATGATAAAATAAAAGTGAGAATGGTCCGCATGGCATTGAAGGAGGCTGACAATACGGTAGTAAGCCGCACTCAGATTCAATTGTTGAGGGATGAAATCACAGTTTTGAGCAGGGAAAATAGACAGTTCAAACAACAAATCGATAATATCGATTCTCAACCAACAAACCAACAAGTAAATTGATTGATTGAAATAATTAGGCAGATAATTGCTGTCGGTGGCAGCAAGCCGCATTAATCCCCCCGCTGGCGCCCTGAATTGTGACAGTCAATGTGAGGCATTTATGCAGTGGCTTACGTCAATGTGAAGCGCTGTAGTCAGCGGCTATTTGGCACCCGGATAAAATCACATCAATTTTCTGGTCCCGTTAACCATTTGAGATTAATACGCAACTGGGATATAATATTGTTTACTGATTTCAGTTTGTTGCAGTAAAATTATTCACATTTACAATTACAGAGAGCAACACAAAGTATATAACTGCAGCAATACACAAAATGAGCACAAAAATTCCATATAACAACTCCAGACAAAGAAAGTGGATAACATAATTGTTCTTGTGAGCGGAAGGCTTTGTTGAAATGATTGTGATTATTCCCGGTTTGAATGATGCAGTGTAATGCAGGTGGAAATGGTTGACAAAATTTAACTCAAAGCCTTTCTCACACCGCTGGCAACTGATGAAGTCCCATAAGAGCAGACATGCCGATAAATGACTTTATTTCCTCATTGCTTGTCTGGGAAACTTCCCCTTTCTGTCTAGTATAGAGCATTGAATAAGCAACTATTATGTCCACAAGCTTATCAAACCACAAATTCCGTTGGAATATTTTGAAAGGTTCCTCAGCCCAATTTACTACATCAGTGCTAATGACGTTATAATGTATATATTGAATTATACAAATAGTTAGTCATAATATATTTATCTCTAACCTCTACCTTACAATTATGGTGAAATATGATAAATATAAATTATAATCAAAATTGAATAATTATAAAATAATATTAATAATTATACGTATGGACTTGAAATTATTATTTTATGCATGAAATTGAACAAAAATAGTTCTGAAAATGTGGTAGAAAGACACATAATCATGCCTCAAAGGTTTAAATAAACACGAATTTATCGGACACGATAAAAAGACCCGTGTAATTATTAAATTGAATTAAAATAAGAAAAGTTAATAAGTGATGAATATTAAACTGATACTTATTAAATAATGATAAATTGTTAATAAAGCTTAAATGACGATTGAAAATCTTATAATACTAAAAGCGAATCTTTTAATGCAGTTACAAGGAATCATCAAAGACAATTGATTTTAGATACATTGTCCAAGCACGCTGATACATTTTAAATTTAAATATCCGAAAATTTAATGGAAGAAATATTTAGGAAGTTGAAACACGTCGATGATTGTGTTGGAATCAATGATTTAGATTTAATTGGAATTTTAGATTTATTACTGACTGAAATAGCAAATGTTATTTGGTAAAATTTCAAGAGTCTGAGCTTAACTGATGGAGATGTAAGGAGCTGGTTTTTTGACACGTTTACATCACAAAATTTAATTGTTAATTTGATTTACGACCTAGTTTTTGTAAAACAAGAACGAA
>OX_Smed_1.0.01291
ACCTAAATAGAAAACGAAAGTTGACAAATAATCAATTAGGTAAAACAACAAATTACTTCCTCATCCATAGTAAAACTGAAAGAATAATAATTCAGAATTTGGAAATAACTTGAATTAGAACACAAAGAAAAGTGAGATTAATTATTTGATAATCGAAAACGTATTGTAAATATTTAAGATAATATTGATATTTAATACTGCAGTTATTATAAAAATTACATTCCACTAATTTAAAATTTAATTCCTATTTCAAATCAAACTGTCTCTATTATATTTAAGATAATATTGATAAATTTAAAATACTGCAGTTATTATAAAAATTACATTCCACTAATTTAAAATTTAATTCCTATTTCAAATCAAACTGTCTCTATTAATAAAATTTACAGCACACGCAAAAAATAACATTCAAAATCATTGAGCAAATTACTCGAGCAAAAGTAGTTCTATTCTTTTTTAAGTAACGGAGTTTCATTTAGAATATTACAATTTCTGTCAAATCCGCCAGCAAAATATATCCTCCAAAATCACACATTGATTTTATTATAAAACAAGTAGTGATAAATAATTTTTTTTCTAATGTTGATAAAATGTCTGTGGAGCTAAGTCAGAAAGAATGTGTCTGTTGGTATTTCTCGTTTTCTAGACTGACATAATTTGTAAGCTTTCGAATTTGAGGAAATGAGCATAATTTTATAGTGGAAATACAAGTATGATTTGAGATTGCGTTGTTTTCGTATTTTTTTCAAGATACACCATCATCTATGTGAGGCAACATCACTACAACGGAAACACCACAGGCTCTGAAAAACAATGATTCAAAGCAAGAGAAAGTAACATTACTGAATTGTCGATAGAATGCGATGTTTTTCGATTAAGGAACTAAAATGTGTGTAGACTTCAACAATGGCTTGAAAGTATTTGAGTAATTTTATGAGTAAAGACACCTTATTTCAGATGTAACACAAATGTCAAAGGTTCACTAGGAATTTCCTATTTCAAATCAAACTGTCTCTATTAATAAAATTTACAGCACACGCAAAAAATAACATTCAAAATCATTGAGCAAATTACTCGAGCAAAAGTAGTTCTATTCTTTTTTAAGTAACGGAGTTTCATTTAGAATATTACAATTTCTGTCAAATCCGCCAGCAAAATATATCCTCCAAAATCACACATTGATTTTATTATAAAACAAGTAGTGATAAATAATTTTTTTTCTAATGTTGATAAAATGTCTGTGGAGCTAAGTCAGAAAGAATGTGTCTGTTGGTATTTCTCGTTTTCTAGACTGACATAATTTGTAAGCTTTCGAATTTGAGGAAATGAGCATAATTTTATAGTGGAAATACAAGTATGATTTGAGATTGCGTTGTTTTCGTATTTTTTTCAAGATACACCATCATCTATGTGAGGCAACATCACTACAACGGAAACACCACAGGCTCTGAAAAACAATGATTCAAAGCAAGAGAAAGTAACATTACTGAATTGTCGATAGAATGCGATGTTTTTCGATTAAGGAACTAAAATGTGTGTAGACT
>OX_Smed_1.0.01295
ATTTTGTCGAAGCTATTTTTTTATTTTGAACATTACTGGGCTTATAGACTACATTAAAACCTGTTAGATAATTAATATTATTGAATATTTTTACTCAGACCTTCGTTTTTAAATCGAAAAATGCAAAGTTTTGATGAAATAAAAATGATTGATGAATCTTTATATACGAAAGACCAATTTTTTATTAGGTATTAAAATTTACGCTAGTTGAATTTATTAGCAAAAAAGATTTGAATATACGTAACTTTGGGATTTGTGAGCTACAAAATTTCTTCATTTTGTATTGGTTGATAAATTAAATTATTTAACGAACAGCTTCCAATTCAAAATAACAACAAAAATAAAAAAGATTATCTTGGAAATCTTAATTTTTAGGTGAGAAATATTTTGGTTGGAACCCTCTTTCCACGTCGCGTCCATAGCATCTCTGTAGAGCTCTGCTTGGCGACGACGTGGGGAGAGAGGCATTTATGTTTTATTTTATGTTATGATATGATGGAATGGTTATGAAGGGTAATTATGTTTTTGTTTATAATTAATAAATATTATTTACATAAATTGTTTTATATGTTTTCATAAACTAAAATGAAAATGTCGAAATTTTTCCGGCCCACAGCCAACACATAGCGCAAGATAGTAAAATCTACATAGTGCAGATTCATGTAAGCGCGTGGAAAATCGCCAATGATATGCACCCGTGAAGACCCAGCGTGCGCAACGCAGCGGTCGTAACGTCAATATTTATCCCTATAGCTGAAGCGAGAAATAAGGAAGAAGTCTCTGGCTGCTTCCTCGTTTCTCAATTCTGTAAAATCGACCTAAATTATATTACATACGGCTTAAAATTATCACACCGAGTAGTCCAGTGGGCACTCAATAAATATAATATAAACACAATATGCGTCTAAGGTCTATTAAAGGGAAAGGACACGGGGATAAAACAAATTAAATCGTTGATATACCTAAAACTATTGATATGCGAAATAAATGGATTAAATATTTATTATTTAAAATAAAGAAATCATTTGATTAAATACTGAAAACTATTGATAAAACTAAAATAGATCTGTTGATT
>OX_Smed_1.0.01318
TAAATACTTGTATATTGTATTTTTGTACTGAATTTCTACAATTCACATCAACTAATTAAGAATGCGATGTACACGATCAACTATTTACACAAGCACAGCACCTACGGCACTGATCGATACTATTTTGATCATAGAACTCTAGTCGTTGTTGTAATTCAGCTTCATTCCAAATCAAACAATCCGTACTCATTCACCCAGTGTGCACATTTGTCAATTATAAAAAGTCAGTTTCAGTCAATATCAACTCAATTTTCAATTTGATTGACTTTTTTTCAATCTATTAAACCACAACAACGCCTTTTGTAAATAGCCTCCTAAGAAATATTTAAAGTAAGTCTAAACGGAAAATCCTTAGTGAAATTTATTTGATTCTGTTACATTTCTAGCATAATAGTGCATGGCATTGGACATAGATCTGGACGTTTTTCGAAACAGATTGGCTGACTGTAAAGTATGCATAATCAATTTTGTTTTTCTATTTTCAATTAATTGTTTTCCATGAAGGATCGATCACAGAATTTGCATTTTGGCGTTTCATCAAAATCACTAAAAGTTGAAGAACACCGACAACAATTAATTTTACAAGAACTGCGAGAATTGGAAAACAACTTAAAATATAAAGATGATAGAACAAATCGAACAGCTGCACAGATTTTGGACATAAAAGATGAAGTGGAGTCCGGCATTTCATCGCTGAAATATTTAGGAGGAATTTCCAATTTAGAAAATCTTTATTCTGAATTAACGGGAAATATTGGGGCATGTGCATTGCACCAAAGTGTAAATCAAAATTTTTCAGAAAATATGCTAGTGAACAAGTCTTTGTCAAACAATGTAAATGACTGTTGGAATTATATTACAAAATTGGCATATCTATCACAAGTTCATTTACGGAATGCTTCACAATACCATCAATTTCATCATGATATCAATGAAATTTCAGCATTGTTGAAAAAGCGTTGGAAAGTTATTTCTAATCAGATAGCGAATTTCGAACCAAAAGGAACAATCAAAGAATCAGATCAATTGGCAAATAATTTAAAAGATCATCAATCTTATTTTTTGCACTTATGGACGAGAATAGACAACCTACAAATTGAATCGAAAAAAATTGTCCCTATTCATCTCAGACAAGATCCAGTCAGTCAAAATAAAGTATTAGGGCAATGTTTATATTCATATTCCAGTCCAGAAATATCGGTTCACGATCGAGAGGAAGTCGTCATCCTTAATAATTCCAATCCATTAACCTGGAAAATTCAAAATAATAAAGGCGAAGTTGGCGAAATTCCTTCCGTTTGTATATGGATTCCGGGCCCAGACGTAATTTCCTCCGAAAAACCTATCAGCCTGCGCACTCAGTTGACAAAAAATTGGGAACAATGCCTCAATAGATTTTCAATAGTGTTGATTGATCATTACATAAATCTATTCGAACGACTACTCAATGAACCCAATATCTCGGTTTCTAAAATTGATTATTTCAACAACTTGCTGCGAGATGTACAGGAAGTCCTTCTAATGAATTTGACAGATGTAAAAAGCAAAGAACTTGGTGCATTGTTAGTAGAGTTACAGAAGAGGGTGAATTCAAGAAATTCCAATGATTCAAGAAATAGTCATGTTTATAAAGAGAGTGAGATCATCAAAATGCATACTCCAATGTTAAGATATATAGATCATTTAAAAAATTTGCGATCATTACGAGATTCTGTTCAATTCAATCAGATGGATTCCCAAAATATTTCACGGGAAACGGGAGATAAGCGATACTCTAGTAACTTAGAGATGTTGAACAAATTGCATTCTGACAATAAAAACGAATTAAACAGACTATTGCAAAGCATCGAGTCAATGCCAAATGAAACCTACAAACATCGTCATAGCCAAGAATTTATCCATCATTCAAAATTCCATGATCATACCAATCGAGATCATCGTCAATATTTAAGTGCTTCTGACTTGTCGCATTCCCATCACTACCATTTGAATTCCAGTCATTTGGAATCTCACACTCAACTTAAGCCCGACCGAAGAAATGTCCATTCCGAAGTCTTTTCTCCTTCTACCTCATTATCTGTGTCAGACGCACAACTCAATAGACACGATGCAAGAGATGCCCATAATTTCTATTCCAGTGATAATTTTATTGACAATGAAGCGGAATTGAATCAGGAATACAGTGAACATGTCAAAGCCAGTTATTCTCTACCGATGGCGTTAAACAACACAGACATTCAATCTATAAAATCGAAATCGCATCATCCACCGAAAAAGAAAACCTGGAAAGTCGATTCGCAAACTCAACTCGGAGTTACAGTGAGAGACAGTAAAATCCAATGCAATCCCACAATGTACGACGTATCAACTTTCATTCAGGATGAAATATTCTCCACAACCGGATCTTCAATCGCTTCCAGTAAACAATTCTCAAAATCGATGAGTCCACAGAAATACCAATTAGATGCTCAAACGCAAATCGGAGTGCTATTTAAAGATTCCAGTACACAAAGTGAAATGAATTCAACTTTCTCCGTGCCAGTTTCTAATCCAACAAGAAAGAAACCCAAAAAACTCCTAATCGATAGCATGACACAAATCGGATGCTTCACCGAATCCGTGAGTACGCAAGCAAATTTAGAAAAGAAAACTCTATCACAGAATGCATTTCAAATGGACGCAATGACCCAAATCAGTACACTTGTCAATGATCGAATTGTTCAGACAGTGGCTAAATCGAAACCGAAAAAAATGAAACGAGATTGTCAAACACAAATCGGAACTCTAAAAAACGAAATGGTAACCCAAACGAATATCCACTGCAAATCAAAAGCAATTCAAAAATCCACCTTACAACTCGATGCGATTACCCAGCTGTCGATTTTGAATAAAGATGCCGATTTACAAACCGATCCGATTGGAGAGGATTTCTTGGACGAAGTGGATTTGTTGAGAAGTGGACCGAGAAAAACGGTAATCTACATCAGAGACAATTCGACAGATATGGATTCTATTGGCCAGAGGAAAAACAAACGTATACAATTCGGTAAAAGTAAATTATTCGGTGAAGGAGAGTTTTCATCTCAAACCAATTACCATCTAATCGAAGCCAATGTGCAAACTAATAACGAAGTCGAGGATTACGCAACACTATCGGAAAACGGAATGCTTGAGTATGAAATTTTGACTCAGGAGCCAAAACAAACAATTGATGTGGAAATACAATCGGATCTGGAAATTGTCAAACAGAAAGGAAAGAAAGTACAAATCGGAAGCTCTAAATTACTGGAAACCTGTGAATCCTCCTGTCAAATTGGAACCGTTTTACATAATTCCGAATTACAAACCGATGATAAATTGAAATTTGTCATACAAGCCAATGAAAAGTCAAGTCCAATCGGATTGGAATTAAAAGATGAAAGTACTCAATGGGGTATTATTCCGATTGACAATGAAATCGAGCACGGAATGAAAAAAAATAAAAAACTTCAAATAGGAAATTCTCGATTGGAGGGAAATCTCGAGTCGTCTTGTCAAACGGGACATGTCGTTGATGAATTTCACACGCAAACCGAAGAGCTATTGTTTATGGAACCAATGGGCTTGTTAAGCAAAGAAATTCAGTCCGATATTGAATCAGCTGATAAATATCAAATCAGACTGGAAATGAAAGGAAAGAAAGTACAGGTCGGCTATCCTCAAACATATGATCGTATCGACGTAGAATGTCAAGTCCAATCGTCGTTTTTTGAGGCTGAAACTGAAACTATTTCACTTGCAAGAAACGAATTCGAGATGAATGAAAGAGAATGGACAGTGAAAACTACTGAAAATAAAGAGACTCAAATCGGATGCTCGAGATTGGAGGGAGATTTTGAAACATCTTGTCAAACTGGCCATATAGTCAAGGATTTTGAATCTCAAACCGAAAACGACTATACCGAACACCAAATCCAACTGGTCACAATGGCAAATAATTTACAAGCAGTTAAATCTCAAATGAAAGGAAAGAAAGTACAAGTCGGCTATCCTCAATTGAACATGAGCTTCGAATTTGGTAGTCAGTTTGGGGAGGATTTAAACGACGCTACCATTCAAACTGATTCAATTGAAGAGTATATTAATCCAATGACTTTGACTGATGGAGAAATTCAATGGAATGATGTCGAAGAAGGTTCACAGTCGAGCTCCGGTCTAAAATCGAAGAAATTACAAGCCGGCAGTTCGAGATTAAATGCTGATTATGAAGCTTCCTGTCAAACCGGACATATCGTAAACGAAATTGAAACTCAAACCGAATTCTTTTATAAGACCGAAAGCATATTACCGAAGGAGTATTCTAACAAAGAAACACAACCGGAATCAGAAATGGCTATAACTAAAGGCAAAAAGATTCAAGTTGGATATCCTCATATAAATAAAATCTCTGAGAAAGAAATCCAAATCGAAATTGACATAACTGAAAGTTCAATACAAACCGATCAAATAGGCAGTGAAAAAGAAATGATAAATCAAAGATCGTTCGGATTGGAATTGATTGACGAAGAATTACAGTACTACGGAAGTTTGCAGGATAGACTGGGAAATGAGCTGTTTTATGAGGGCAAAAATGTTCAAAGTGGTTCTCCGAAACTGTTTATGGAATTAGATGAATCCTGTCAGATTGGATATGTAAAACACGAAGCTGAATGTCAAACGGATAATGAATTTTCTGATGAAGAGTTAGTTATAACTGAAGTTCAAGCTGAACTCCAATCTCAAAACGTTCTAATGGAGTCAAAGAAAAAAGAATATACAGAAAAAGAAATCCAACCGATACTCACCTTTTATAAAGCGTCAAATAAAGGAAAAAAGATTCAAGTTGGTCATCCGAAACTGAATGAGTTCGTTGAAGTTGAATGTCAATCCGAAATCTCAATAGAGGAGATTGCTGTTCAAACGGAAATAGATGAATTCGTGATAGAAGAGATTCGAAATAAAAATGAACTAGCTGCATTATTTGTCGAAGAAATGATTGAAGAAAGTGTTCAATATATGGCTGATGATATATTTACTATCCAATATCCAAAAGAAACACAAGAAAAAAACTTTCAAGTAGGAAACCCAAGAATCGAAATAGACTATGATACATCGTGTCAAGCAGGCCATTTAGTGAGAGAGTTAGAAATCCAAACCGACCAAGAGCCATTTGATGGATTCGAAACCCAAATTACAATGGTTAAAGATCAATTAGAATCACAAAATATAGTACGAACAACAACTGAATTCATAGAAAAAGAAGTGCAGCCAGATTTTGTTTCTGAAAAATCTCGAAAATCCAAGAAAGTTCAGGTTGGTCATCCAAGGTTAAATGATAATTTAGACGTTGAATGTCAATCGGGCACACTTCTAAATGAAATGGAAATCCAAACAGAGCTAGACGAATTTATAATCGAACAAACTACTCAAATAAATGAAAACTTAACACAAAGTTCCGAAGAAATGATTGAAGAACTAGTTCAATATGAAAGCGAAAATCTTAGACCGATTACTTTGAAAACCAATACAAAGGGAAAAAAATTACAAACTGGCAGTTCAAGATTAGAAAATGACTTCGATTCTTCGTGTCAAACCGGGCATTTGGTAACTGAATCAGAAGTGCAAACAAAGAACGATGAATTTGGTGGTAAAATCGATAAAGAAATTAGATTAGCTAATGAACAAACTCAATTTCAAAATGAATTGCTATTCAAAGAATATGTCGATCAAGAAGTCCAGCTAGACATAGATGATTTCACTGGACCGATACCAAGAAATACTAAATGCAAAAAGGTTCAAGTTGGTTATCCTAGGCTGAATCTTCAAATTCATGCGGAGTGCCAGTCAGAAATCGTTCTACAAAATGAAGATATTCAAACGGAAAATGATGAATTGCTTCACGAAGTTGTAATAGATAGAAATTTAGAAGCATTTTTAGTGAATAAAGAAATGATCAATGAAACAACTCAATGCAACTTTGATCTAATGCAACCTCATGATGGTAAATTAGTGGGAATAGGAAAAAAATTACAAGTAGGCACATCACGACTGGAATACGATTTTGATGCATCCTGTCAAACTGGCCATATAGTGAAAGACGAATGCGATCAAACGGAGATTGAGGAAACGGTTGGTTCAATACTTATCGAATCCAAATTAGCACTCAATGAATTTCAAGAAATGACTTCCAAAGATTCAATTTCATTAAGAGAGATTGAAATACAAACTGACGATTTCCCAGGATTTTCAGTAAACATAATTAATATGAATAAATCAAAGAAAGTCCAAGTGGGTCATCCAAGGTTGAATGAAATTCTAGATGTCGAATGTCAGTCAGGATGCATAATGGATGACATCGGGGTTCAATGTGAAGTAGATGAATTCATGATTGAGGAAAATAAAGAACAAAATCTTGAAGCAAGTCTGTTTATTGAAGATCTCATTGATGAAGCAACTCAGTATGACGATGAACCAGTAAAAGGGATAATTAATTCACTGAGAGAACAGAAAGGAAAGAAATTGCAAGTAGGAATTCCAAGATTGGACGGCGATTTTGAAGTTTCATGTCAAACCGGGCGAATAATAAAAGATTCTGAGTGCCAGACCGACCTGAATGATTCTGTTGAGACCTTGATGATAACGATGCATTCTAAAGATTTCAGTGAAAAATTATTCAAAGAACCGATGAAAGAATATTATGAAAAAGAAATCCAATGTGAAACACCGGATGATTCCACATCAGATCAAATAAAAGCCAATAAATCAAAGAAAGTTCAAGTGGGTCATCCAAGGTTAAATGAAATTCTAGATGTCGAATGTCAGTCAGGATGCATAATGGATGACATCGGCGTTCAATGTGAAGTAGATGAATTCATGATTGAGGAAAATAAAGAACAAAATCTTGAAGCAAGTCAGTTTATTGAGGATCTGATCGATGAAGCAACCCAATATGATGATGAACCAGTAAAACTGACAATTGTTTCTCAAACAAAAAAGATTGGAAAGAAATTACAAGTTGGAATTTCCAAAATGAACGGTGATTTAGAGGTATCCTGTCAGACAGGACATCTGGTAATCGATTCAGAATCACAGACTCAGCTTGAAGAACCGAATGACAAATTAACGACAACAACGTATTCTAAGGTTTTCAGTGAAGAAATATTGATAGGACCAATAAAAGATTACTTCGATAAAGAAATCCAATGTGAAACAACGGATGATTCCATATCAGAACACAATAAAGCCAATAAATCAAAGAAAGTCCAAGTGGGTCATCCAAGGTTGAATGAAATTCTAGATGTCGAATGTCAGTCAGGATACATAATGGATGACATCGGGGTTCAATGTGAAGTAGATGAATTCATGATTGAGGAAAATAAAGAACAAAATCTTGAAGCAAGTCTGTTTATTGAAGATCTCATTGATGAAGCAACTCAGTATGACGATGAACCAGTAAAAGGGATAATTAATTCACTGAGAGAACAGAAAGGAAAGAAATTGCAAGTAGGAATTCCAAGATTGGACGGCGATTTTGAAGTTTCATGTCAAACCGGGCGAATAATAAAAGATTCTGAGTGCCAGACCGACCTGAATGATTCTGTTGAGACCTTGATGATAACGATGCATTCTAAAGATTTCAGTGAAAAATTATTCAAAGAACCGATGAAAGAATATTATGAAAAAGAAATCCAATGTGAAACACCGGATGATTCCACATCAGATCAAATAAAAGCCAATAAATCAAAGAAAGTTCAAGTGGGTCATCCAAGGTTAAATGAAATTCTAGATGTCGAATGTCAGTCAGGATGCATAATGGATGACATCGGCGTTCAATGTGAAGTAGATGAATTCATGATTGAGGAAAATAAAGAACAAAATCTTGAAGCAAGTCAGTTTATTGAGGATCTGATCGATGAAGCAACCCAATATGATGATGAACCAGTAAA
>OX_Smed_1.0.01374
CAAATGATGAAACGTTAAATGTGAGAAAATTAGATTTCAATCAATCAAGAACTGATAGACCAGTGGCACCGGAAGATACGACTTCTATGGATAGCAGCGGAGAACCTAGTCCATATGCCATCTACCAACCTGATACAGATAACAAACCAACTCATATTTGGACTCAGCAAATTTCTCAAACTAGTTCTACTCCAGGTTATAATTATCCAGATCATCATTATAACCAAATCAGGTATGATAAAATCCATCAATTTCCAGGACAATGCAAGATAGCCACGCTGATTGTATAAGAAGATTTAATTCTGCAGAATGTTTATCAAGTTTAGGTAATGCAAGTGTTTCTGGAATAGCTGATCTCGAATCACCATCGAATATAGATCCCAATGATCCTATTATTCATAAATCCATTAAAAGAAACTCAAATAATGATGATATATTCAACAACATCCAACTTGCGGGATGTTCAACAGTAAATCGGCCAAATAAAAGGGTAAGAAGAGAAAGTGAAAATCTTTATTATACTGAAGAAGAAAGAATGAAGTTAGTTAATCAAAATACAAAGTTGGATTGGCGAAATGATCCGACAGCTTTCAGAAATCATCAACAAATCTACAATAAATCGATGAATCCTAGTAATCGTTTCCCATATAAACAGCAAATGTCTGTGCCAGAACCAATGCCAATTTGTGTTCCACCATATGGATATCGTCAGACTGGGAGAATACGAACTCAGTCTGGAATCGGGTCTTCTCAGGTTGCAATTCCTAGCGGGTAATTTAATTACATTAAATATTTAACAAAATCTTTTATCCTCATTTCTTAATTAGTTTTATTAATAATATTTCATTTATATAACGAAAAAAAATCAGTCAAAACGTTAAAAGTTAAAGTTAAATTTTTTGACAATCAATAATCCAAACATTAAATTAAATCTATTTTAAAAAATAAAAATACTTAAAATAACATTGGGAAATTAAAATGCTTCAGAAAAAGAAATTCTCTTTTAGAAAAATGGTTAAAAAATAATTTAAATCATAGAGTTCTAGTTTTGCAATGGAATCCAACGTTGTTTCCAATTCCGTGATTTTGGGTTTCAATATTTTATCACAATGAATTCTTAATTGAACTTGGAAGTGTAAAAACTGTTGACAGCGCATGGATTTTCTGATTGAAAAAGGAGTCTATATGAAACCATTTAATGGATTCGATAATTTAATCTATTTCATTCTTGTATGTCATTTATAAGGCACTCAAACTTGCTTAGTGCCAGTAATAAATAATGCATGATGCCATGCAAAATTATCACTCCAAAAAATGAAAAAAACAAAATTCCTTCATTTATATACACCAAAGCTTGCGGCACAGGTTTACGTCGCATCTGAATCGCGTTAAGTGACCTAAATGTCGTTACAACCTTCTACGTGTGAGGTCGCGTGGTTCTAATAGTTTTACGGAAACTTTTTACGATGTCATATCTGCTAACATTATTAATGTATTTTCCTGTATCAGATGTAAATTGTATGTTTAAGAAATAAGGACAATTAATTGTTTAGGAATATTATTGCTTATTTTAATAGTTATTAACAGCGATTGAATTTATGTCACAATTACTCCATATATAAATTAATAATATCAGCTCTGTAGTATAGCGGCCAGTGTAATCGCGATGAAAGTGAAACACCTGACTCGATTCCTAACAGCCCCTTTTAAATTTTCCGCATCTTCTATTTTACTTCTTAATTCCTTATATTTGATCTCACATGAAGAAATTATGAAACTACGTGATCAAGCACAGAATTATGAAAAATAATTTTGAATCAAGGTCGGGAAAGTGGTGCTTGATTATAAACTAGAAACCGGCGCTAAGAACTCTAGAGCCAGTCCTGATTTACGCTATTTACAATATAAAATCATGAAACCTAATATTAAATACTTCAATTCAGATTTACATTACTAATGTACAATATGGCTCGTGATCCCATTTTATAGTTATAATATTATTTTATATATTTTTATAAAGTTTAATTAACTTTAATTATAATATACATCACAAATCTTTTATTGTCTTCACCATTATTTTCAAATTTATTTTTCATTTAAGACTAACAATAGATTTATGTGAAACTATGATTTATTGATATATAGACATTAAAAATTATGAAAAAATATATATTTAAATTTCAGGTAATGTTATTTTTATTATATTTATAGTTAATAAAATTCAGGCGGATTTAGAAATGTTAACACGTTCATGACATTGTCTACCACTGGTGGTACACGCAGTTTAATATAATATAGTCGTTTTTTTGTGGGCGTAGATAATATTACGCAATTATGAAATAAAAATTTGAGTTTAAAGTTTAAGGAAAGTATAAAGCAATATAAACAGGTTTATATTAAACTGTACGCGTAGACAATGTCATGAACGTATTAATTAATTCTCAGTAGTTGAGATTGTACTTCTAATATATTTTTAATTTAGTGCTTCTCAATTGAATAATTATGGTAACTATTATGAAACACACACCAGTCAGAGCGGTATTTATATTATTTTTATTGGATATTGAAATTTTTTTACTAGGATATCCAAAACGTGATACATCCAATCCAATGTTTTGTTCTGTGACAGAACCTTATTCAAAATATGTTCCCAAAAACAATCCGCCCAACTATGCTTCACATCAACGTACCACTGGTCCAAGGCAAGAATACACGTAAAT
>OX_Smed_1.0.01375
ATTCGAACTGTTTTTATGAACTTTACTTAAAATTTTCAAAAATAAGTAAATAATTAAATTTTTAATTATTAATTATTAATACTGAAATCCTAACCCACAAGTTTAGTTGTTCGTAATGGCAATTCTGATTAGAAAATGACTCAAAATAACGGTGGATACCAAGATTTAATTATTAACAATGGGGTTATTTCCACAGGAACTAATTTGGTAACGTCAGACACCTCAGGGTTGCAGGGCTTGCAAATGACGAACCAATTTGCCATTTGTGCTAATCCCGGATCCAATCCAGTTCTAGTGCCTTGTATAGCTCCTATGCTATTGTCCCCTCAAACTATAAAGGCGCAATTAGATGGAAACAATCAAGAAAACCGATCTCAGAATAACAATAATCATTTGCATGCAATGTCCCAAATACAGTTATCCAATAATTTTACAATCCCTGCTAATATGGCTATAAACTCTGCTGGAAATTTACCTCTAGGATTGTCATATATAAATCTCTCCTCATTGACATCTCAATCTGGTAACACAGCTTTCCCCATTCAACTGGCACTTAATACTGGTTCCAATCAACAGATCACTTTACCATTAGCCTCGATAACTCAGTTAACTAATGATCTTCAGATTTCTAATGCTTATACATTAGCACCGCACATTAAATTTGAGCCAGAAGTGAACTCAAATGATCATATTAATCAATTGTCTGACAACTCAATGCAGAAAGCCATTGTTAAATCGGAAACCCAGGAAATTGTTGATGATTCCAATACAAACAAGCGCACTAGAAAGAAGTCAGCCGTCAGGAAAACTCAATTCATGAAAAAACTTAAAACCGATGAACCAGTTCCAGAATTAAAAACTAATCAAACAAATGGTGATTCTGAGGTGATGTATGATCACAAAGGCCGACCATTCATTTATGAATGTAATCAATGCCCCAAGAAATTCACACAAAACTCGAGGTTAACAGCCCACTTGCGTTGCCATTCTGGAATACGGCCGTATACATGCACCCAGTGTGGATTTTCTTTCACTCAAAAAAGTTACCTTATCAGACACGCAGCAGTTCACAAAGAAGACAGGCCATTTATTTGTTCAAAGTGCTTGAAAACTTACAAGCATTATGGATCATTGGCAAACCATAGGAAATTGCATTGCAGAGATGGAATGCTCGATAACAATACAAATGGACTTATGAATGACGGATCAAATGGAATTGATGATTTGGATGAGACAATTCAACAAACAATTGATTCAACTATAATTCCCAATCAGAATAATCTAATTCTCGCCTACACGAATTCTTCTACCCAGTTGCAGTCGGATTCCCTTATTTATTTTAGTCAAAACCACCCGATAACTGTCAATAGCAGCAACAATTCCCAGACTCACACATCCTCACTCAATAATTTAAACCTACCAGGCAGTGGTCCTGTGGTCTTCCCAAGCCATGAGTTAACATCTTTAACTGCGGTTTCACTTTTGCCTACGAATCAATCCGCTATTAATGAACTGAAATCGATTACGACAAACCTTGCCATTAAAAATTCATCAAATCTCGTTGATACTGACGAGATCCCAGAAACCAGTGATGGCCATTTGAACATGTCCAGTGAATTTCGCCATATCAAACAGGAACCGAATTACATCACTGTTTCCCTTCATGTTAATCCGGCTACTCAGGCGGAAAATTGAGACAATTACTAGAATAAGCTTGTATAGATGAATAAATTGATGATAGAAATCATGACGAACAATTATCTAATGTGTAAATTATTAATATCTTATGGCTGAGAACCGGCGAACATTGTACAATAGGCGAGTGACGAGCTGCAATCGGAATATAATAATAATAATAATAATGGTGGTAATAATAATAATAATTCTACTTGATGAACTATATGATATTTAATTTGTATTTTTGTCGTCAGCACCAAAAATCAAAACAAATCATGTTTTGTAAAATACATAAATGTTTTGCTTAAAAAAAAAAAAAAAAAATGCGA
>OX_Smed_1.0.01385
AACTATGTCGATTTTGCAATGAGTTTACAGTCGAGCAATGAAGTTTTCAGTGATATGACTTTTGCGATGGATAGCTATTATGAAACTGGAAGGTTTTTTCAGTCTTACAAATCAAATTTGCATTCAAAATACAAAGGAAAAACCATTCAGTTATATAAAATCGACTTGCCTTCAGGAGAAATAAAAATCGACAGTCAACTGGGCTACTACATAAAATATTCGTCACTTTCAAGTATAAAATTGGACATGAAGTATAAATTTAATTCCATCAGAGACATGAGTATGAAATATAAGATGCTGTTAAATCCGGCCTTTGATGAAATTCAATTTGAATTCATTTACTTTCGAAATCTCGAAGGTGAAAAACCTAAGAATTTTGAAACCTTCGGCGAAGCAAAATGGTTTTGTAAAATGGATTTCAAGTGTAAAGACAATTTGCTTAAAGCAGTTGGTTTTGTTGATAAAAACTTTGCCAAAGGAGTTTTCAATTTCCAGGCAAACATTCCAAAAATCTCTCTGAAATTTAATGAGGTTTTATTCAATGTAGAAATTCAAAAAGAGTCGGATAGCAGTTATAAAGGAACTGCCAAATATAAAGAACTGGAGTATAAGTTTAGATACAAACCCTTAGGACTGAGTAAACAGAGTCTTGAAGTTGAAGCCGTTTCAAAAAATACTCAACCAAAAATTATAACTTTGTCTTATGATTTCAATGACAATTTAATTTTGAAAGTCTCTATAGATAAAGTTCTGAAATTTGATGTTAATTTAAAGTCTGAATCCGGAGAAAAGAAAGCAGGTACCGTAGAACTCGTTTTTAAAGATAAAAATATTCTGAAAGTATATTTAAACGTAATGTTAAATATCCATCTGACGTTAAAACAATCAACGATGCTGTTATATCTTTGTTTAAATTTAAGAAAGGTATTTATTTTAAATATACAAATAAATGGTAAAATATTTAGAAAAAAATGTTAAAAGAAGCACAGAAATGTATCATATGAAGAGTGAAAAATTTCCTGGAGGTACTAAAAGCTTTTATAGTTCTGAGACTACTATTGAGTCGGCTCGCTCAATGAGTAGTAAAACTTTGATTTCTTTAGATGGAAACAGTCCAATGTATGAATGGGAGGATGCCTGTTTTTTAAAAGTTGATAATGAGCTTATATTTGATGTTTCTCATTTAGTCAAATTCATTAGCTACAATGACATCATGGTTAGGACGTCGTCGATTATTAAAAATAAATACAAATCAAATATTCTAGCGATTTATAATGCGCAAATCATTCAATTCAATGGGAAATTTGAGTTTCCTGAAAAAGATATCTTGCTTGGATTTGGATTTAGAGTCGCAAGATCAAACGACTTAGATCTGAGCCTGGCATATTGCAATAATAATTATACGTTTAGCACAAATCTGGGCAACTTAATATCACTGGATAAAAGGGAAAATTACTTTCCAGTCGGTAAAGAATATTATATTGTAATTTCTAAAACATACGAAATTAGAATTGCTAGAAAAAAGTCTATGGAATATGAAGCTGTTTTAAATTGCAATTGGCCTAAACCATTAAAAGTAAATGTAATGATTGAAATTAAAAAGGAAAAATGGTGGTTGGAATTAAAAGGTAGTTCTCCATTTGAACAAATGAAAAGCTTCAATTTAAAATTTACCAATGTATATTTACAAAACCCTTACGAGTTCATTGTCTCTATACGATTAAACAAAAACAAATATCTGATTTAAATTTAAAGATATATCTTGCATATCAAAACACTCCTTATAGCATAAAATTGAATTATAAAGGAAATAAAAATGTAAATGGTGAAATTAGTTTAGATGTGAAAAATTATAAATTCTCTCATTCAATTGTTGTAAAAGACGGAGCTTACAAAACTGAATTATGGAGTTGCTTTTCAAAGTGTCAAATAATGCCCACATTCGACTGTTACATAACTCATAAAAACAGTGCTAGAGAAATCGTGGTCGGTATGAATTTGGAGAAAAACGTGAAGAGACTTGAGTTGACATGGCACAAATCAAAACGCCAGAGTTTGATATTGACTATAAAAGAAAAGAGTGGGGAAAAAATTATTTTATTTGAAAATCCAATGAACAAGATTCGTTTAATGCGCGCTCAAGTAATACAACATGATGAAAAGGTCGGGAAATTATATTTGGATGTGGAAAGTATAGGAAAATCAACTGAGAAAAACAATTTTATAAATGTAAATTATGCCATGAAAGGATCGCTGAAGTCAGATTATAAATTGGAAGTCAAACTTAATACATCACTAATGCATAAAGAAGTCAAAGTAGTAATTAAAAGAGACGTAAGCCTCGATATTGGTGACTTGTATGCTTTAGAGGTGAATGCTTCGTTTGTCAATGAAAAATCTGCATTTTTTACAGTGAAAGGATATCTACGACAACTCTCTACAAGAAGCTATGAAGTTAAACTTCACAGCACAAATTACGATAGATTTGCTACTCTTACGATAACGACAATTTTCGCTTCAGAAGAAATATCTTTAGAATACAAACTAATCCAAAGTGATTTGCCGGCTAAAGAATTTCTCTTTCAATATATTCCCCTTAGAAAGTTCCACTTAACAAATAAAAAAGACCTCAATATATTAATGAATCGGGTCATGTATCAATATGGATATAGAAGTGACTATGCATTAAAATTAGGTAAAGACGGGTTAGATATTTCAGCCTTCTCGACCTTTTCTCGAAGTCCTATAAAATATTACTTAGAGATAAACAGAAAAGATGAAAAAATTGTTATTCACTTAAGACCCGTTGGAAATTTTATTATTGGAGAATTATATCGAAAGACATCTGATAAAAAAATGCTAGATGCTTCTTTGAAATTGAACATTGATGATCGTAATGTTCTAAATTCAAAACTTTACTGGAATCCTGAATTACTTGAACGAATAAAGAAACTATTAGATTTGATTTTCAATCCGAAAAACATTCGAAATCTTATGACACAAACCTATCAAAATAGTGAAAATCAACTTTCAAAATATTTATCCTCTGTAAAGATGGATATTATAAAAAATGTTAACGTTCCCGTTAGTCTAGATTTTGCCAAGAGTATAGTAAATGATTGGGAAGAGTTTCCGAAAACTATGAGTTTGAGTTATGAAAACGATAATTATTATATAAAAACAGCATTAAAAAAAATGTCAGATGGTTTTGCACAAATGGATTTTTCATTAAGTTTCAATCGCTTTCAAAATTCTTGCTCTGAATTGAAAAATGTTCTTTCAAGCTCTTTGTATGAGTGGTTCGTAGAAGCTAAACTCTATTCGATTTTTTATGAACCAATTAAGAATAAATTAAATTCATTTACTTATGACCATATAAAAAGCGGAATTCAAATGATCGTAAATTGCGGTAAAAGAGGTTTTCAAGTTTATAAAGTCATAGTAGGTAAAATCGCCGATGTGATGGGGATTATAAGCGAAAAAGCAAAAAAGACATTATTTTTATCTAACAGTCTGAAAAATGCTTTGAAAAATGTGTACAGCAATTCATTGATAATGGATCTTTTCTCAATAATGGCTGATTTAAAAACTGAAGTTCTAAATATTCTAGAAAAAATAATGCAAACTGATATAATAAAACAAAGAATAAAATATTATCAAGATGCAATTAAAGATTCAGAAGAAACTATTAATCTTATTCTATCATTCAAAAATAAAGTATTAGAATATTTTAAAACATCAAATGCGGTGACAAATATTTTAAAAACAATTGAATTTATCAGATCCTTGAAATATAAAGAAGCATTTTTAAATTTAGTTAAATTAGAAGAAACCAAATTACAAATGAATCTTGATGAAGCCTCAATAGAATTTAAAATGTATGTTCCTCCAGTTTCAATGACTTATTTTAAAATATTAAAAACATTTACTAATTGGTTACCGTCACAAACATTCTATAAAGTTGCAAAACTTAGAATAAGTGATAAATTGCTCGAATTGTTTTATCGGTACGAATATATAATGTTCAATTACGGATCATATAATTTTGAGTCCTTGAGAAAACTTCTACCTCCATTTTCAAAAACTGCTTGGGTATTGGATGGAAATTCAATTTTAACCTTTGATGGTAATGCAATAAAAATTGGATCAGGACAGTGCTCATATTTGTTGGCTCGGGACTTCAAAAAAGGCAGTTTTAGTTTAGTCATGAATGTTGATTCAAAAAATAATAAAATTGAATACGAATTATCATATATCAATAAAATAGTTATCCGAAACGATGGAAGGGTTTCGGTAGACGGGAAAATCGTAAATATTCTTCCCGCGGTTTTTAAAGACGAAAAAAGAAATTTTGCCATTTATCGAAATGATGATTTGGTAAAAATAAAAACATCTGAAGGAATAGTCATTAAATACTTTAATGAATTTAAAAGTTTGAAGATAATGGCAATAGGATTTTGGCATGGATCTATAAAAGGTCTGCTTGGTTCAAATGATTTTGAGAAAAGCAACGATTTGTCTACCCCAACTGGCCTAATCACTCATGATGCTGGAGTTTTATCAAAATCATGGAGTTTGGGAAAATGCGATGCAAAGACTAAAACCGGATTATATTCAATAAAGATCAGTACAAGTCAACTTCAAGAATGTGAGAACACATTTCATCCAGACTCTTTATCATATCTCAAACGATGCTTTTCTTTGATAAATCCGGAACCATATTTTGCTTTATGTCATCGTACATTGCAATATGGTCCAAAATCTAAATCAGAATTTAAAGAATTATTGTGCAGCTTGTCAAGAAACTATGTAATGCGTTGTAAATCCAAAGGAATTTTGATACGATTAGACAAAACATGCGTCAATTGTGGCAAAATCAACCTCAACAAAAAAATATCTGACCATGAGCTTCAAAAGAACTCCAAATTCCATTATATTTTTATAATTGAACAATCTAAGTGCATTGAATCCTACAGAGTCTTAATCGAAAATCTTGCAAAAATGATGGGATTAAAATCGGAAAATATTTTTACCCTTTTGTCTTTTAATGGAAAAGACGTGTATAAAGAAGTTCATTTCAAAACTATTAATAATAAAATGTATGTAAACTATGACGAAATCATGAAATTGCTTCAAGAGGCATTTTCTCCAGAGCAATTGACATCAAAAATGACAGAAAAGAAAATAACTGAACCGGGACAAGCTATTTATGACGTTATAAAAATGTCAAGCGTGCCAGGATTTACTGAAAAAATCGTTCTTCTAACATGTTCTGCTTGTTCTGAACATCAGAAATATGGATATTCTTTGCTTGCGGGCCTTCTCAACAATGCTGGAATATCAATTTCATATTTAACTACTGAAACCTTTACTGGTGGTAACTCAGATGTCGTGGGTATCGCAAATAAAATGGTCTATACGTTTGAAAAAGATAAAATAAAAAAGGTCCAATGGAAAAGAAATATCCAGTTACCTTCTGATGCTTGTTCAGCACTTGCAAGATTAAAAGATGGAAATATTTGGTCATTAAAACCATTGGTTGACGATATGAGAAATAGACGATTATCTGAAGTCATTCATGAAGAACTTATTAAACCAAAAATAAACTCCCAAACCTGTTATTGTATGGCTGGAAATTATGAAAATGGGAAAACTGAATGTAAAATATCAAAATTTAGACAAACTTACTCAATGTTGTTTTAACAAACTGAACATATTACATTTATGAAATCCCAAGTTCAAACTTTGTAATATAAATAAATAAAACCTATTCATTTCTTTGTTTT
>OX_Smed_1.0.01407
ACTTTTATGTTATAATATGCACTGTATTCGTTAATTTCAAATATGAACAATATAAAAAATTTATTGATTGTCGGAAGTGGTGCAACAGGTTCTTCTACTTATCATATGTTAAAGCAATCTCCAGATTTTATGAAAAATTATAAAGTTCATTTATGGGATAAAGCTAATGGAGCAGGTTATGTTTTTTAATTTTAAAGATTTCTCTCATTTTACAAAATTGTCTGCACAATTAACCTTGAATTACATAGGTGGTAGAATGTCAACTAAAAGACTAGATTCTATAAATTGCTTTAGTTTTACTATCGATTTGGGTGCTCAATATTTTTCATTAAATACTGAACATTTTACTAAATTCCCAGAGTAATTTCCTATTATTAAGTTCAATAATTAATTTATGTCTACTAGAATATATAAAAATTTAATCTCCTCTAAATTACTACAGTTAATTGATGGAAATGAAATAGTTAATTCACCAAGTTATGCTTTCGACATCAAACATTACATTGCTCCTCAAGGCTCTAATTCTATAATTAAACATTTTTTAAAAGGTAAGGCCATCCCTCTCAATCTGTGTTTTTTATTTGTTTTGAATTTAGATCCTGACAATGTTCAATTTAATAGAAGTTTAAACAGTATTAAAATACTAAGTAGTATATTTATAAATTAACCATAAATCGATGAGATACATTCAGATAATCAATGCTATGTTAAATGCAACAATGATGAGAATTCCATCGATATTCCATTTGACATCGTTATATTGACTTGTCCAGTTCCTCAAATACTAAATATAAATGGAATTTCAGAAATTTTAAGTAAATTATGCAGTTAATGAGCGTTCATTAAAGACGTCCCCTAAGAAGTGGGTCTTCGCAAAATGGACAAACGGGGACAATAGGGAGGGTTAGAAAGGGACAAAGGAAGAGGGTCAAAAATATCTTATTTTTGGAGGATGTCTATAATGGATGCTCCTTTAATTTAATTTATTGAAATTTTGAACTTTAGTTTAACAGCGAATAATATTAATTTAAAATAGAAAGTTGAAATTAAAGATCTCATCGTACGTTCAAGTATATCAATTGAATTTAAACCTTTGAAAAGTAGTATTAATGTGGTCATTCCACATAGGTAGAACTTCTATTATTATACCTTAAATTTTATTTTGATGAATAAGTTCTTGCCAAATAACTAATAGATGAAAATTCTTTGGTCGAGTCGTTTGCGATATTGAGGGTGTTTCACCGACATTAGAATTGGTTTATGAAAATGTTGCACGTAAACCTTTATCTATCCAAGGTCGTCTATTTGAATTAATCAATACTCATATAATAATTTCCAACATTTGATAACCAACGCTATCTCGAAACTCCAAAAATATAGAAAGATGAAAAAATCTAGTGCAGTGCCACCCGTCCCGTCCCGTCTCAATGTCGTGAGAATATAAATCACTCACACAAATAATACACACATTGTACCAATCTTGATCCCTTCCAGCGGCAAAACAACCCAAATTAACCAAAAATCTTGACTTCTGAGCCCATAAAATCGAGCTTTTTCGCTAAAAAAATAAACTAAAAAGGATGTTTGACCGAAATTCGACCATTTAAACAAAAATCTAAAATAACGATTGTTATTAACCCATGCCGTACCAAGCCGGTCAAAATGACCGGCAAATCACTCAATCAAAAAGTTTAAATAATTATTTTGATTATATTATCCAAAATTTATTATTATTAAACAAAAACCTTTCATAAAATCTCCAATATTTGGAAAATTAATTAAAAAATTCAAATTATTGATAATATACATATAACTTGGCAACATCGCACGGCATATAAAAGTTTTGACATTCGACATAGGCGTGCTTAGAAATTAGCTGTTTAGCAGGTTACAATTTAGAGACGCGGGATTTCACATTATTTATTTATATTTCATTATTATTTTTACAATTATAACATATAAATAATCTGGGTTCAAAATGACCGGCTTGGTATGCGACGTTCTAAAATGGCGGGTTAAAGTAGAAATTTAAAATTACAAGTATGTAATATTCCTTGAAATATTACATAATAAAAGCTCGATATAATAATGACACTACACGACCTTACTATATCCCATAATATGACCCTAAGCCATTACGTAACCCTAACTCTGACGAGTAATGACGCGGACCTGGCATACCTTCTCCCAAACGGACATGAATATTTTGTTGAAATCTGAAATTCTTCAAGAAAACCCAATAATTAAAATTTTTATATCATTACGCAACTTTCATCAGATCAATATTTCTGCTCGAAATTCTTATTTTATGTTTTAATTAAAGTTGTTTAGATCACTAGAGAATTATGTACTTATTGTTGGATTACCATCTCTTATGCCCACTGTTTACGGTTTAAAACAAATATTGATTTAATGAGTTTCGAAACATATTTATTAGAAGGTTTTGTAAATAATCCAATTAGGTGTTGACTCGTAATGCCCGACCATTTAACTCATAAATATTAGTTTAAATGTCTATGAAACAGCCTAAATTCAAAAGCCATCGATATAATTACATAATTATAGCTGATCTATTGATTTCTTAAAGTGGTTAATAATAACTAGCTGTAAGGCGACTGTTGGCAAATAACAAATACTTAAATATATACACGAAATAATTATTAAAAATCCAATTTCTGCTAATATGTCAATTAATAACAATGGAAAATATTTGACAAACACTTCATTGAGTGCGAATTTTCTCTGGTCATTCAATAATCTTCCTTGTGTATTCGTTTCAATATACAAATTTATTTGACTTACAACTCTTGATCGTGATAACACCACATACAGTTTACCATGTGAAATTACTGAGGTCTTCAAATTGATG
>OX_Smed_1.0.01418
TAAATTTAAAATGTAATTTGAAAGATTTGTTTTTTGTGATATCATTAATTTTATACGTTTTATAATTAATTTATTTTTAAATAAATTTTTAAATTTAATTTTAATTCTAAGTTGTTTTTTATTCAATTCTTATTGAATCTTAAAATATCATTAATTGTTTTGATAAAAATTGTCACAACAGTAGAAAGTTTGGTGAACTTGCAAGGTGTCACACTTGAATTAATTTAGTTATTAAGAAAAGAACAATATTAAAGTTTTGGTATTATAGCATATCTTCCTCAGTTTGAAGAAAATATTTGCAATATAGTTTAACACTTAAATAAGCTATTTTATCAAAAACAAATATTTGCCAAAATTTGTTTGAATTTTTATGATAATTTTTGTATCTTATTGCATTAATTTGAAGATATGTTCGCTCCTAACCCAGTGGTTCCAATTTACACAAATGTTCCCCCGCCAGCTATTTATCCAGCTATTAACAATTCCCCCGTAGTTGCATTGTTTATCAGTAACATATCTGAAAAAATTCCAGATCCAGAAATGAAAACTATTTTAGATAAATGCGGAGAAATATTGAACTGGAAGCGAGTTCAAGGAGCATCTGGTAAGTTACAAGCTTTCGGTCTTTGTGAATATGAAAATCCAGAAGCTACATTGCGTTGTATTAGACTATTAAATGGATTGAAAGTTGCTGATAAATCCTTGTTGGTGAAAGTTGATCCGAAAACAGATGAACTATTGAAAGAATATTTGATGAAAGTTAAGAAGACAATCGATGAAAAATATGAAAATTTATCAGAAGAAGAAAAGCAAGAAAAAATTAATCAAATCGACATGAAAAGAAACAACGAAGATAAAGTTTGTTTGAGTGAAGTTAAAAAAATTCTCGAAGACATTGGATTAGAATACAAATTAAATGAGATTGGAAACTCCGAAGCAAATGAAGAGACGAAAAAACCTGAAAAAATTCTTACGAAAGAAGAAAATAATGCCAAAAAGTCGATATCAAAGGAGATCGAATCGATTAGGAATAAACGCAGAAATAGCGACACAGAAGATGACGCTCACCGTTCAAAAAAATTGAAGAAAAGCGATAGAGATAGACGTAGCAAAGACAAACATGAATCGTCCCGTCGGCATCGGAGTAGATCGCGATCAAGACCAGGCAATCGCTCTAAGCCTGACGACAAGCGAAAAAGACATTCGAAAAGTCCCCCCAAAAAGCAACGTTCCAATTCTAAAGACTCGCATAAAAGCTCAAAAGTCAAGAAACCTGCCGAAAAAGAACTAGATGAATACGAAGCAGCTGTTTTCAAGAAACTAGAGAAGAAATTAAGAGATAAAGAAGCGTCTTATCAAAAAAGACTTCAGGCTTGGGAGTTAAGAGAAAAGAGACAGGCAAAAGAATATTTAATCGAGGAAGAACGAGAAAAAACCAAGAAAAATGATCTTTCCGAAGAAGCAAAAAAATTGCAAATATTCTTTGAAGAATATGACGATGAAATTTCGGATGCTAAATACTACATGAATTCTGAACTCGAACGGCGATGGGCTGTACGGCAAACCGAGGAATCGACTGACGCAAAAGATAGATCGAAAGAAATAGAACAAATTGAAAATACTCGGCGTCGTTTACTGAAAGAAAATAATCCCGATGTAGAGGAAGTCATTTTAAAAATGGAGCAATCGATGCAAGAACACTTGAAAAAACGACTGACTGACAACAGTGTTGACGCAACTTTAGCTTCAGTGAAAACCGAAAAAGAAAATGTGCCCAATGAAATGATCAAATCAGAAAAGCGAGAGACAATTCCATTGGAGGACAACATAAGCACGCATGACCTGTTAAACAATAATATTGTAGATAAACCGGTTGTTGTTGAAGGAGTGGTAAAGGAGTGTGTCAGTGACCAGAAACCTGGAGAAATTCAGCAAAATTCCAAATGCCAAGTCGATAACAATCCAGCTGACCCTGAGACCAGTAACCATGGAAACCATGAGCAATTATTGTTGCCTTGCGATGATAAAAAGCCGCTGCCAGAAAATGAAAGCAATCCAAACGAGGGCAACACAAATCCACTGAGCACTCCCGAAAAAGTCGATAGAAAAGTTATGATGAAAAAAATAATCGATGCGATACCCACATCGAAAGAGGAACTATTTTCCTATATAATCGAATGGGATATGATTGATGAGAATTTTGTCGAAATGAGTATGAAGCCTTGGATCAATAAAAAGATCATCGAATATATCGGCGAGGAAGAACCGACATTGTCGAAATTTATCTGCGATCAAGTATTGGAGCATAAAACTCCCGATCAAATACTTGATGATATTTCAATGGTGCTGGAGGAGGAGGCGGAAATATTTGTCATGAAAATGTGGCGTTTGCTGATCTATGTTATTGAGGAGAAAAAGATCGGCTTGGTAAAATGTAATTTCTCGTGAATTTTATACCGAAAGATTGAAGAATGCTCACAAGTCAAATGATTATTTCATGTTGTATAAAATAAATTAATTAGTGAATTCAATGATGTTATTAAGGAAATAGGATTCCAGAACTTGACAGGCTGCTGTTGTGTATGTAAGTAAACGTAAATAG
>OX_Smed_1.0.01420
AATTCAATTTCTTCATATGATCTAAATTATAATCTAATGTTATTTGTCGTATTATGGAAAATGATTTCTTTGTTAATTCAATAAGAAATTTCATATTATTTATTAGATATGTCGAATCCATTCTACGTTCATTAGAATCCCAGTGCCTTTCATTAAACCATCGTTTAAATTGCCTTTTAAATCGCGTTCAATGTTCGCAACAAATCGTTTCGTCTTTGGATTGTGTTCGAGAATTCAGTAAGCCACAAGTCGAAATTAGAAATTTAAAACTTTGTCTTTGCATTTTACAGAGACAATCGAAAACTGGTCTTTAATTGATTTTATGAAATTTGATGATAATTTCGTTTTGAAAAATTCTTATTTCCTTGACTCTGTTGATTGTTCAAAGCTGGTTGTTCTAGTTAAAGAAAATTTTCCGAGTTTCTTGAAAGATATTCAAGTAAAATCAATTCAAATTTTCCAATCTACCGAGAAAGCTGTCGATTGTGAAATGGATGAAAGTCGAATATACAATTTTAGCGAGTATTTACGAGCTCAAAGAAAGGAAGAAATAAGAAGAAAATCTAAAAAGACGCATTGTTCTAAAAGTTCAAAAATAAATACTTTTCGTAATTCGATTGGTAAACTCTTCAGAATTAAGTCGCAAAGTGAAAAATCTTTAAAATATGAAGACATAAATACGGGTCCGATTCCATCAACCATATATCTGTCACCCAACGCCTCCTTACCTCGAGACACAAGATCTGTCAGTAAATCGCAATTCAATAACGTTAAACCAACCAACAACCCGGTTCGACATTCCTGTTCTGATTTCACGTGCCGCCGCAGCAACACGTTTTGCATTTATGAAACCACTACTGATATTAATAATTCCATTCAAAACCTTAAAGCAATCCAACGAATAACAAGTCCACCGAGTTGTGCCTTCTATAAAAAAAATGTGGAAGAATCAGATACTCATCGAGTCCACTCTCCAGTTCTGAACGTTCCACATTCAAAATCCGTTCCTATGCAATTATCCCAATCGCAACAAAATATTAACCATTGTAAAAAGTCAGCTCTTGATGGTCATTGTTCCGCAAAACGAAACGCACGAAAGAAGAGTATTTTCAATTGCTCATTATTCAGAAAGCGTTCGAATTCTCGCTCGAAATCCACAGATAAAATCCACTTACAAAAACCGATAACCGGGAAATGTTTTGATCAATCTATAAATCATCCACAAATGACAGAGGAGCCGTCAAATCTCTCTGATCGATGTTTAACGTTGCCAAATCTAAAATCGAGTGAAGTCGACCTGACCAGCCATGTGAATAACGCCCAACTGCTCAGTATTGACCTCATCAAAGACTACCTCAACCGATCGGATAACGCATTGGCAACATCTGTTCAAAGAAACTCCGTGGATAATTCATCATATTATCAATACAATTCTCAGAATCACTCAGTTGGATCGGTTCAAAATTCTCCTCTTTCTCTTCCGAATCGTAAGTCGATTAACGATTTGAAAAGTTCTGAAAATTCTAAGTTAGCAATGTATGAATCTTTGATAATTGACAGTTGTAAGCAAAATCAGTCGTACGACAATAAACCGACAGTCACAAGTGCCTATACTGATGTGTATAGTGGGAAAAATATTTCGCTTTGCGATTCAACCTCTATTAATAGTAGTGCCTTAGAGAGTATATACAACAGCTCCATGGATATGCATAAATTCGTCTCAAAAAATAATCCCGCCCCGTTCAATCGCCAAATATCAGCACCTAATTATAGCTGCAGACAGACAAAATCAAAACTACCTCACTTAGTTCAACCACCAACAGGAGCCGTCGAATTTTGGACACGACCATATCAAGAGAAAATTAAAGCAAGCAGAAGAAGACTTCTTGATGATAAAGTTGGATCTAAAGAAGCTTTATTGAGAAGTATGTCACCGCAAAACATAAGATTGTACGAAGGAGAAAGTATCTATGACACAACCTATCATTTACAAATGATTCCCGAACCACCGTATTCAGTTTACAATGATGAATCCAACAACAATACTAATTGGAATTCTTCAGATTCAGTAATTAGATCAAATCCGTTTTATAGCTCAATTTCCCAAGAACTTCACCAATCCTGTCTCATTTCCCCAGTGATAGAAAATCGGTTATCAGAATCTCCTATAACAAAAGTAAGAAACCTTGAACCAAATAGTAGAATCTTGTCGCCGAAATATTCAGATTCGGATGAAATTAATAATACTCGATATGAAAGTAAAATTTATAATCAAAATACGCTAGAACAGCTCAAAAGAGGACGAGTTGAAGAATATAAAGTGACAAATATGAGCATAAGTTGTCAAAGAGATTCCCAAGATTCAATAAATATTAAATCTTACCATTCAATCAATGAACAACATTTCGAAGAACCTTTAATACCATTCAAAGTTATTAAAAATAATCGTTCTTCGACCGAATTCATTCCTACCCGAACTCCAACTCCTCCACATTCCTTTGCAGAATCATCTCTATCCAGTGTTCCTCCTGTGCCGAAAGAATTTCTTAACGATTCTAATTTATCTATAACGAAAGCCAGTCGACCTTGTGGAAATATCAATTTACTCTATTCAAGCGATAATAGTAGTGTTAGTCATGAAGATTTTGCAGAGTTAGATCATGATTTGTTTGTTCCGATTCCTCCCCCTCGAACCGATTCTGTGTTCCGGAGCCAACATTCCCAGCCTAATAGTGATCAAGACAAATCTGAGTTAGAGTACGATATGACCGATGACTTTTTGCCTATACTCTCTGGATCCAATATTGACAAATGTGACATTGAACAGTATCATAAATGGCTTGAAAAGTTACCATACAAATTGTCTGAATTTCCTGACATTTTACACTCTCGAAAGTCGGCCGTGACATCAAAAAAATGTTTTGCACCCCCAGACTATTCCGATGACACTGTGCCAGAGAAGATCAATCTCCAAGAATTGAAGCATTTAAAATTATATCGTAAATCAATCAAAAGCTGGAACATGTTCGATTGTTCGAAGTTAAATTTTCAACCTTCCAATGATCCAGACAGCCAAATCGATTCAATAAACGAATCAAGCTCATTGAAGAAGTCATTTTCCTGTGATCATTCCTTACACAGTTCCGACAAAGTCTCATCTATTGAAGACCTAGATTGTCAGGTTAAGTTGTCTCAGAATTTAGTAACGACCGACACGACTCTGTTAAAACAATACTCACACTTGTATTCGCTCAAATTTTCACCGTCGAACAACCAAATCATCGATTCTATCCAATCAGCCTCCATTCTAAAAACCAATCGCTCTAAATCCATTGACCTTCGCAACGTTTTAAACAATTTCAATAAATCCCCCCAGTCCATATGCCACTCTAACAGATGTCGAGAAAATCGAAAGAGTGCTCCAAACACGAAAATTCAATTAGAAAAAAGTTGAAAATCTTTTGTTGGAAGCTTGAAAGTCTCAGTTATTTTTAAACAATTTTTATTCTATCCAATGTAATGTATATCTACGACACCTTATGCACCATTTTTTATTCTANANTNNNCTNNNTTNTTGTNNTTNTANATTTCNAAAATTATAATTTTGCAATTATTATTTTAAAATTTTAATATTCTATTTTATTCAATGATATTTACCTTTTTATTTCGTTTGTGTGCAATTGTTGGTATATGTAAAGTTGAAGATTTCAAAGAAGCAGTTTTGCAGTCATCTGATCTAAACACTTTTAGTTCTAAAACTGCGTATCGAAATTCGAAGCTAATTGAATTTAAAGAATCAACGAACTATTTAGAAAAATGCAATTTATTGCAAATTAATACTATTTTCCGACATGGGACTCGATTTCCGTCAGCAAAAGACATGGATAAAATTGATAGCGTGATGAAGAAAATAAGCAAGAGTCATGGACGGTCTATCTTACCGTTATCACTACAAAATTGGAAAAATCCATTTTCAAAGTCGAAGTCAAAGGAATTGGCATCTGTTGGCTATGAGGAAATGATGATTCTTGGCAATCGATTCCGAGCTCGTTTAAATGCGATTATCCGACCTAGCAACCTTTTGAAGCAAATAAAAGTATATACCAGTTCATTAACTCGATCTAAAATGAGTGCAGCTACTTTTTTACGCGCGTTTCTCAACGAAACTAAAACTCTGAAAGAATTAACTAAATTAATCACGGAAAATGACAATTGCTTGCGATTCTTTGATAAATGCCCGCATTATACGACGAGCGTATTGAAGAACAAAGCGTCGAATATAGAATACACAAGATACAGCAATGGGCCTGAGGTCAGGAGGGTCATTAAGGATATCCAGGAGAAATGGAAATTGACGGATATTGAATTGGCCCCGGATGACGTCAGGGCATTGTTTGTAATGTGCGGGTACGAGATTGCCACAAATCTCTCGAGTTTCATGCGGCCCCATGAATGTCCATTGTCTCCTGCTGGAGACGGGCTTGTTGTCTGCCCGTTCAACCATCAGTTTGCTGCACAGGAAACCTCTCCGTTGTGCATGTTGCTGGAACGCGACCATTTCCCGGTACTCGAATACCTTTACGATCTCAAGCATTACTGGACTAAAGCATATGGGAAAGAGATCAATTGGTTGCAAGGATGTGCTCTCATGTCCCCGATACTCGATCAGATCATGTCGGCAGCTCGCACTCATCAATCCGTATTGAAATCTGCAGGACCAGCAACGAACACTCCACATTTCAAGCAGCAACTCGACAAACAGAATTATAACCGTGCTACATTCTGGTTCGGACATGCTGAAACGGTGCTGCCGATTGTGGCTTTGCTAGGACTATTCAACCAATCAGCCCCGATGACCGCCAAGACATATTCAAAGCGGTTGTCACTTATAAGCAATCACCAACACCGCTTCACAACATTCCGCACCTCAAATATTATTCCGTTCTCAGGCAATGTCGGTTTGGAGCTGTTTCATTGTCCGCACTTGTCACAAGATGATCTCAGTGGCTACCGAGTCCAGGTCAAGGTCAACGAGAAGGCAGTGACTTGGCCGATATCCAACGGTCAAAGCCACATATCGATTGAGTTATTGATGAAGCACCTGAAGTTCTGCCAGGCAGACAAGTACGACCACAACGCCATCTGCGTGCAAGGCCTCTCATCCGCGCAATTGCATCAAGTCCGTAAACGCAGTGATGAGTTGTGAACGTTTTGTTCACAATCGCTTCCATTTTTATCATTATTATTACCTTATTGATTTTATTGCAATAAATTTTATTTGGTCAATA
>OX_Smed_1.0.01462
AAAATTAAATATCACAAAAATGGAGAAAATAACCTTAGCTTGCAAACTTATGCGGAAAAAATTAATGAGTGGTTTTGGTATGGCGATAAATGTTGATGATTTTACCTAACTCACTGACAGATCCGGCTTGATTCCAAATTAAAAGTCTTGCAAATCGACAACTTTCAGAGTTTCAATCAGTCCACAATAGATTTTGTCAGTGATTTGGCGGTAGAAATTAGAACTGCTAACAGAAACCAGAGAGAAATCCGGATATCCGATTTCGAGATTGACGCAATGGTGGATGAAATTGTTCGATATAACAGCCAATTCGATGCATATCAGCTCAAATCAAAGAAGAGTTTCTCCGAAAGAATTTACAAAATAGCCCATCAAATACACGAAAATATTTCTTCTTCTACAGCATCACCGTATTGGAAGGAATCTATTAAAAAACTCTTTGATAATATTGGTGACATTTTGTCATTTCCCAAAAATAGTTCATCAATTGCAAACATTTGCTTGGAAATTGAAATTATTTATCAGGATTTAAAAGTCCAAATAAAAAGCCATGAAATGTACAATGATAATATTTTGTTTCTATTACTGATCGAGTTGTTATTATTATTCTCATCGGTCAGGAAGCAAGTGAGCAAATCATACCTGACCTTCTCGGAAACCATTTCATGGCATAAAGATCCTGACATTATCAATTTACTAACGACCATATTTGAAAATCGTTGTGGACTTTCAACTTTGGAATCGATCAAAGATATTCGCAAAGAAGAAATCCAAAATATCACATGTAAAATGCAGGTCCAGCCTCAAGCAAAGGATTCCGAAGAGGAAAGTGAAGAAAGAATAAACTATTTAAAGGCCATTGAACATTTTATTGAACAATTAATGAAGGTGGATCTAGATTCAATGACTAAAATAGAAACCGAAGAAAGATAAATTTCATTACAAAATTTGATCTGGACATTTTTCAGAATCAGTGAAAAAATATTAAAACATTTCTCAATTTCTCTCTATTTACTTTAATATTTATGAATTTTTAATATTTGATGTGACTGAATCGCATTTAGACTAAAATCTTTTCTAACTGGAACCAACCTCCAGAACTCCAACGAGACTTCAATATCATTATCTTCATAAGAAAATCATGTTTTGCGTAATTTCTATTCCAAGCAAAAAAAACTAATTTGTCACACAAATTCATATCAGAAAAATGATAAGGGCTTCCATAATGACTTGAAGGACATCGTTGAATAAACTTTGAACCTTCCGTAATTTTACGCTAGCGTAACGAAGAAAGAGAAAAAGTATTCTGTATCAACTATTTTTCATAGAGATGTAGCTTCAGTGAAATTATGTAATCAAAAGTAATTTTATTTTATAAAAAGTAAAATTTAAAAATACCAAAATGGCGTTGCAATATCAATGAATTTTCAAGATCAGAACTCTAATTAGATTTACGGTTTTATAATCGAGGAAGAATGGTAGAAATTCAATGAATGCAAAACGGTCAATGATTGAATTAGATGTATTTAATTTAAATAGCGAAATTTGTTTTTGGGATTGTATTTTGCATTATAGGATTGTCATCGTGTTTATTGATAGATTTCAAGTCTTACTTAGATGGTATTCAGATCTTGGTTATGAATATTTATGTCATGGGTGTAATGCCACATACATTGGAATGACTACCCGTCATCTCGTTTTCAAGTTCTTGATAACTGTCGACAGAAAGAATTGATTAATGTCAGTGAATACAATTGTTGTCTGAATTTTGTGTTTATAAGTGGATTTCAAGTTCTACTTAGATTTTGTTCGGATCTTGGTTTTCAATTTATATGTCATGGGTGTAATACCACATACATTGGAATGACTGCCCGTCATTTCCGCTCTCAAGGTTTCGATCACAGTCGACTGATGGAATTGATTGATATTAGTAAGCGCAATTTTTTGATGCAGGATGAAACTAAGTGTAAAATAGTTTTGGTAAAATTCTTTTTAAATATTTCGTTGAAGATTTTATTTAAATTTTGTTAGTCTCTGTTTTGTAATATTTGGAAAAATAAAGTTTTTAAATTTTGTAAAATTTGTGATTTAAAAAAAGCAAAATTTTTAATTTTTGATAAAATGTTTTGAGAATTTAAAAGCAGAAATTTGTTTAAATAACAATGATTTACTCTAAATTAGTTTAAAGTTCAAGACTACCTGACGAAGACAGAAATTCAGTCGAAATATATTGTAGCTGAATATATATTTTGGATTGGTGTTGTCATTATTTAATTCATTGCCAATTTTGTGTGATTCTTTTACAATGAATATTTTTTCAATAATAATTTTATTTACTAGGAAAATGTATTTGGTGTATCTATTGTCAACAAATTATGCAAAAGTGATGAAATGGAAGTTATTAGTGTTAGGCCAAATGGAAAATATGGATAAGCGATATTAATGGGA
>OX_Smed_1.0.01463
TGATTTTGCCAGACAAATCATCCACTTAAAATCAACGAATCAAAATTGAACTACATCAATAATAAACATGTGAAACTAAGTCGAATATATTATAAAATTCATGAAAAACTTTACGAAATAACTTTAAAATCAAATATAAACACATACATACATATACAATCACGATTTAATATACAAATTAAATAAAATAACATAATTTATTCAATTGCACATCTACTTTTCAACTCTAAATTGACAGGGATTTGAAAAAGTTATCAAATAACTACAAAATAAAATTATAAAATTCCTGTAAAAGTTTAATTAAAAAATGAAAGATTATATCAACAACAAAACGAAAAAATTTCATCGAGCTATAAAAATTTTTATTTTCAAAATTTTATAAAAGTTTCTCGAGCCTCAAAATTTCATTTTTCAGTATTGAATACTTCAATTTAATTTTATTTAAATTCTCCTGTTCTTCTCGATCTAAGATGAGTAAAAAATTGTTCAATTCTGGTTTAGAAAATCCAGTCCATTCAATATCACCAGTTTCATTTTCCTGTAAGACCAATCTCTTAACAAGCATAGTTTCATTTATTTTATCTTGACCTTCTGTCCACATTAATAATGTTCCCAGAGGGCATTCAATATCCATTAGTTTTCTAACTGACACTCTTCTTTCCCCTTCAATAGTATGTTCGTATAAGCCAAATTTCTTGGGATTAGCCTTGATATGAAATTTTTTGAGCAATCCATTTATAACTTCAGTTGTAGTAGTTGAATGATTTACATAAAGCCTTTTACTGGTACCTCTGGGTAACCAGAATGTCTCCACTTTGATGTTTGCATCAAGTGAATCTTGGCTATCTTTGTAATTAATTACATCAAATATGGATGATGGTCGCGAAGAAAACTCCATTTGAATAGGTCGAAGTAAATTAATGTAAACTCTTACAGTACCCAAAAGAAAGTGTTCTCCATCACGTTGTTTCAGTTCTGATGTGAGACCAAAATTATTTTTATTGAATAGTTCTGATTTCTTCTCAAGTTCCTCGATTTTCCATTCAATTTTAACGATTTCTTGAGTGCTCTCTTGATAAGTGAAGCTGGGCTTGCAAATGCACTCATTAGAATTTATGTCAGACTGGATATAACTTGAATCACTATTCTGTGAGTCACTTCTACTAATATCTGTCAAAGAGTTCTCAATAAGAGCAGTGGCTCTCTGGTTGATGGGTTTTACTTGAATACCGTAAATTTTGATACTGTCGTGGTCAAGAGTTGTGAAATCGTATGAAACTTGAGAGGCCATAGACAAAATCGATGTTATTGATGTCACACTCACAAGAGAATCTCTACAATTGGTGGGTTCTATTCCGCCCAGATAAAAATTATAAGATCCGCGTTTTTCAATATTTGCAAAATGGGTTTTACAAGTATAGTAATCCGAATCAAGTGGAGACGACGCAGAATCAACTGTCTTTCGACGCAATTTAACTTCTGATGAATCAAATGATGAATTCGCCTCCACTTCATGATTTAATTTGAAGTCATCGAAGTCTATATTACTAACTACAGACAGACGATTATTTTGACAAGACAGGTTGACCTTATTGCAGCATTGTTCGTGAATAACCATCAAGCAAAATTTACAAGCAATAACAGATCCCATCGGTATTATCTCATCATTACATACATCGCAATATGTGATTTTATTATTATTTAATTCTATGAATTCGTGGCTGCCGTTTGATATATTTGATTTGGTCATTTGATTAAACCAATTATGTTTTGAAGATGCTCGATCATCCTTAAGGTTTGGTGAGGAAGTATTAGATTTATGTCGTGATCGATTAATTTCATTTGATGAAAGATCTTTACTGTGAGAACTCGAACTTGAACGAGGAATTGATAAACTCCTTAGAGATTGAGGATAGAATGTTTGTTTGAGCTTATATTTCAATCCATGAAATTTATCAGCATTTTCTTTATTGACTGATTTTGTCTTAGATTTTGAACGTTTTTTTCTTTCCATTGTTGAATTTTTCAAGAAAAATTAGTTAATAATTAACCAATTAATTATTAAAAAC
>OX_Smed_1.0.01483
AAAAGAAGTTTTAGGACAAGGTGCATTTGGTAGAGCTATAAAAGTTCAATATCTGAAAACTGGCGCCTATTACGTCATGAAAGAAGTCGTATCACATTCAAAAGAAAATGAAGAATCATTAATAAAAGAGGTTTCTCTTCTAAGATCATTGAAACATAATAATATTCTAACTTGTTTGGGTTTAGTTTTGAAAGAGAAAAGAATTTGTCTACTCACAGAGTTGATGCATGGTGGATCATTGCAGTCGAAAATTCAAGATTTAGAGCAAATCATTACTGTACATCAGAAAATATTATTTCTCAGAGACATAGCAACAGGAATGAATTTTCTGCATCAAAATTCCATAATGCATAGAGATTTAACCTCATCAAATTGTCTACTGAGAAAGAATAATACTGTTGTCGTATCAGATTTCGGATTATCAAAATTTTTAAATCCAGAATTTGATGGCAGCAGATCACCATATTCAAGATCTGTAACCACTCAACGAAGCTCTTCGAGCGAAATACTAAATGAAATAAATAGGAATACAAATTTAAGAGTGGTTGATGAAAACAAAAAATTAAGAAATTTTTTATCAGTAGAGAATATCAGTTCTATTACAAAAGAAAGGCAAAACACCATAGCTGACGACAGTTTTAGGCGCGACGAGATATATGAAAAGAGGAAATCGATGAATCTTCGGCGTAAACATACAGTAGTTGGTAATCCTTTCTGGATGGCACCAGAAATGCTCGCAGGTAAAACATATAATTGTCTCGTGGACCTATATTCATTTGGAATTATCGGTTGCGAAGTGACTGCTAGAATTTCTGCACATCCTGAATTTTTAGAAAGACATAACAAAGATATGAGTGTAGATTTTAAAGATTTTATTGAGAAAAACAAAGATAAAGAGCTTATTAATTGCCCTGAAGAATTGATAGATATAGTAGAGAAATGCTGTCAAAGTGATCCTGATAAAAGGCCCACATTCAATACAATTATTTCTTGGTTGGAGGATATTTTATTTCGATTATCAAACAATTTACAATTAAAAATGAAGTCACCGAAAGACATGGATAATAATTAAATTGATTTTATTATTTTAATTGTCGGCTTTAATAATTTTGAAAGATTTTTATATATTTTTCTATGTGATTTGTAATAAATTGTATTTTAGA
>OX_Smed_1.0.01529
ACAATTTTAAAATTTTTATTCTATTAGTTGATCCATATATTTTTAATGTAAATCATTTCCATGTGCTTTATTTTAAATTAAAAATATCTTTAAGAATAACTTATGCTATAATATTTTTCTTATATTTTTAAAGTTGATAATAATTTTATTTAATTGAATTTTAGACAGAATGCATGATTATGAAGATGTAATTGTTATAGACAGTGATAGTGATAATGATAATGATGATATAGATGAATTAAGACAGCTAGCTATTGTATCCATGGTAAAACATGAGAAAAAAGACCCCTTTGTAGATAATGACACGAGTCAATGCTGTTCTGAACCTATCGATTGCCATTCATTTATACCTAAAAGAAATAAAAGATTATCCACTGAACTATTAAATGAAAATTTAGAAAAAAATAAAAGTTGAAGTAGATGAATCTATCAGTGGAGAAAGTATTGATGATAATACATTATTAAATGTATTTAAAATCGAAAGTATTCTTAGTTTCAATAACTGTGATAAAACACGTAATTTGCTAAAAGAAGAAGAATTAAAAAATAAACTTCTCAAAATATTAAGCGAAAAACAGCGATTTAACCAAATAAACGAACATTCACCGACCTCGGAATATCTAGCTAACGAAATTTGTTATGGAACAGCTTTATCCGACAGTGATGAAGATGATTTTGATATTTATACAAGTGCAGTGTTATTGCCAGAAGTAATTACAGATCCTGATATTTTAGCATGCCACAAATCGATCTCAGAAGTCAAAAGCACAATTGATAATTTAGAAAAATCTATTAAGTTAATGACATCGTCAATTCAAAAAAATTTGATGAAATCCAAGAAAATTTCAACACAAATTGAAAATTTAAAAAACCAAAAAGTTGAGCTTCATAAAGAAATAATTGTTAATCGACGTAAAATGCTGGATTTAAATAAAATCAAGAAACAGAAATCGATAGAATTAATTAAATATGAACAAAAGAAAAGGAATTTATCGTTAAAACGAGTTTCTGCTGCTCAGAATGGAGATTTATTTAATTCGTCATCTCCAGTTTTGTATCAATCGAGTCCATATGATATTGATTGCAATCATGTGATTTGCTCTGCTTGGATAAATAATACATGCAACAACAAGCTTTGCAGTTATCAGCATCCGAAATTTTCATCCAAACTCATTAAAACATCAGTTAAGTCAGTCAAAATCAAAGAAAACGACAAAGTATTTCTCAAAGAAATGAACCCGACTGGATTTATTTGCAAATTATCTTGTGATGCTTGTCGGACAAATATACCAATATCCAGCATACATCTGAATGACGATCGGTTCTGCAAGTCCTGCTGCCAGAAACTCGTTTCGCTAATGAAACCGACAGAAATCCTCCAACAACTCATTCTCATCTGGCATCACATTTACAAGCGGTACGTCATGTCGATCGGGCTTCCTATTGAAAATCGCGACCCAACAATCTTACAAAATCTCTACAAATGCTCCGAAGCGATGAAAATCAAACTATTAACCGCAGCAGCCGATATTCCGTTGGATCTATTCAATTCTGCCGGCTGTCACGTGATCCTGAGCCTGAATCAGCAGCAGCAGCAATCCCGGATTGATGATCTGTTGGGTTTCATCAAGGATCTCGATTTCTCCCCGACTCTCATCCGATTCGCTTGCACCTTGCCGTTCCCGGTTCCAAAACTCTATCAACTAATGATCGATTCAATTGGATTCCACATTGACAAATCGAGTCGGCGCGAAGATTTTCATTTGTTGATCGATCAATTTACCGAAATGTCAAAAAGTCTCGGACTGTCGGCAATCGATCGATTATTCGATTGGTTGGAATTGTGCATTGAATCGAGGAAAACCGATAATTACTGTTGGAAAATTCCCGTTTTCTCTTGCGCGGTTCTCGAGGAAATTATCGGACCACATTTCATGCCGAAACTCAGTTTGTCTTCGAATGACATTCGACTCGGTGATAAATATTGGATCGAGCGCAAGGATGAAATTTTCCGATTGGCTAAGCTCTACTCGTCATCGGAAGCGCTGTCACCGACAAATCCCATCGACATTCCCTACAGCACGTGGATGATGGAGCCCACCATACATTTGCTGCTGATAAAATACATGATTATCACCTACTTTTTCACCGGGAACGAAGATGGTGCCTTGCAGATCTGTGAGCGATACACGACGAGGAATTATTTCTTTGAGATTTTACTATCGGAATTGAGTCTGATCTACAACAGTCCGATATTATCGATAATATCAATCGATGGGCAGCGCTTCGACAGGACGGCCAGCTTGATTGAGCACACCTACAACAAATCTGATTGGCTGTTGAATAATCGATCAATAAACTCTTGCATCAGACTGCTGGAATCGGTTCCGCAAATACTCTATCGAGCCAATCATAAATCGATTCCAACAACAACAGCAAATGAGTCTTTGAAATTTTATGAGCATTTCCTCGGATTTGGATCGATTTTCGATGATCAATTTATGGATTTTATTCCCAAACTCACTGAGAATGAAATGAAATCAATTAGGAACAATTGTTCAGCGATTTGGCTCTGTTACATTAGTCTGTTGGCATTGGTAACCGATCATCCAATCGATTTCAAAACCGTTCTGAGATCCAATCGATTAATGCCGATGCCGTCGAATCATTTGAATCGTGTCGTTCAATTCATTGCTATCCAATTGGGGAAACGGTCCACCGGCGATGGACTCGATTACTATACTGATTTCCGGTCCGTTGTGCTACTTGCCAAAGATTCCATGGAATTTGAGAATTTTATCGATCTGGTCCAGTCTATTAATGTCGACAAGATGCTCGGTTGCCAATTGGATCTCTGGCTTTTTCTGATTGATTTCTGCACAATAAAGTTTCCTCGACACAATTTCGATCAATTTCTCGTCATGGTTTCCCTGAAATTGCTGGATAGCTGTCGTATTCACCTTAACAGTTATCATGATCATGATCATCCTTCCCGAGTGCTGAATCACATTGTTATGTGTTACCCTGTCCGGCGTGTCGAGGTCTGGCTGAATTTCATCCGGTTGCTATTGAGGACCGGCAATACTCCGGTCTATGAGTTAATCGATGCCTGTGAAATGGCACTCAGTCAATTTCCAAACTGTAAATTGCTATGGCAACACTACTATTCCAGTACCATCAAATCAGGGGACCAAGAGCTTCCAAAGAGGATTAAATCCAATGTGACTAAGTTCGGATTTGAGCTCAGGTAAACTGTTTTGCATGGTTCGTCATTTGCTGATTCGGATGTGCCAATTGGCAGTGGTGTTTATGACAGGGATGCAGTGATTGATGAGCAGCGGCTTTAGGATGGGTTGATGAGTCTGGTAGTGAATTACTGCAAGGAGAATGTCGGCTAATACAAAGGCAGCATAAAAATTGTTTTAAAAATTGATTAAACCAAAAACCTTAAAGATAAAATAGTTAAATCCGTAATTTTGTCAATTTTAGAAATGTTTGTTTTTCATAAATCAGTAAATTCCCGCTTTGAGTAATAAATACTAATTTTCAATTAATATCATAAAATCATTAACCAATCTATATAAGTAATACATTAATTTTCATATTAATCTTGTATTTTATAATATATTGCAAAATTATTTATATAGATTATTTATTTACCATTTAATATATTTAAATTTGTAAAAAAATCATGCTGAAATAAAGATGAAGAAATTATAAGAATAACAATTATTAAAAATAGTATAAATGTGGTTTTTTATATTTTTAATTTTGACTTAAATCTTTAGTTTGTATTTTAAATTAAATTTCGATGTTTTTGATTTTGATGTAATTGAAAATTACAACTAAAATATTAAATTATACTTATTTGTAATAATATACTATTACTCTTATTCTACACACATTTCGGCTTCTATCTTACCATGTATGTGTTCTCGTGATTTATCTAATATCTCTGATAACGGTTATTGCAACACCAGTTGCATCCAATTTGACAATTAAAGCATGAATTTTTGATGAATTAAAACAAATCGTTTTAGCCCAATAAAATTATTATAGCTTAAACTTCTTAAAACTGACTCTGGATATATATAAAATTACAATTGATGAAGCTGAAATACGAAATTAACTTGATATTTAATTAGTAAAATAAGTAATATTAAATCAAATTATTATTCTGTAGTAATTAAGGAAATCGATAATGATAATATTTAAATTAATCAAGATAGAAATGTATTAAGCTATAAAATATATTGATCTATATTTTATAATAATTAATCGGTATAATATTATGAAATAAAGGTTCAATAAAATGAAATATTATACTTTTTTTAATTTGATAAATAAAGAATTCAGAATTTAAATTTACCAATCTAGCTTGTATTACTGATATTGGCAACCACCAGTTGCAGCTCACATTTTATTATATTCAAGCCACATCAATAAGTAAACAATTGAGAAATATAAATCATTGCATTCCTGTCTTTCTTACGCGCCCAGTCTTACCTATTATTAATATTTACACGTTTAGCTAAATATATTCAGTTGTGCAGTTTCCCGCCAATTTCACATGTAAGGCTTTATATTTGATATTTTAATTTTTCAGAGTTTAGATTCGTTATTTAGTAATTGTGTCAATAATTTTTATGATGGTTTTTGTATTTGTTATATTTATAATAAATCCATTCGGATTACCG
>OX_Smed_1.0.01570
CCTAACATAACTTTATTTACCGATTTAAATTTGAAACATCAAATCAAGCAATTTATTTTATTGAGTAAAATCAAAGAGATTTTCACACAAGCGTAAATAAGAATAAAAAGCATTCTGGGAAAATCTTAGTTAGGACTAGTTGACAAATAAATGATTGTCCATACATCACCGAAGGTAAAAGAAAATTATTAAAAGAAATTTCAAATAACAATTATTATTATTATTTAAAATAGATTTATCCACCAAAATTTAATTCGTGTTTCGAAATATTTTTAAATTTGTAATTACGCAATTTCATGATCAGACTCTTCTGTGAGATTACGTTGTGAATCATTGCCGATGAGAAAAGGCATAGAAACATTGAGAAAATGCCGATTTTCCTCATCCCGTTCATTTGTATCATCAGAACTCAAACTGGTAACCGAACTATATCTGTCAGAATTAAGAACTCTATCTAGATAAAATAATGCATTTTGATTATCGAATCCTGACTCGTGAATTGTTAAATGAGAAATTCCCGGCACAGAATTTATATCACCACTCGATTCATTTCGATTTGCCCAAGAAAAAGTTGTTCGATCACCCCGGTGACGTAATTCTGATAAAGATAAAAAAGGGGAATCGATATAAGCGTGCTCATAATTTAGATATGGTAAAATCGACGATGTGTGACGAAAGGTAGATCGTCCAGATTGCTGAATTGTTGGCAACGGTGCTGGTGAATTAGTATTTGCTTCAACAGTAGTGATAAATGTCGGATTTAAAAGTTGCATATATCTCGATGTACGTTCATTTCGAGCATCGATTCCTAGATTGGTATCTGACATATTTCCAACAATGTTCGGATAAAGAGCATCAGGACCTCCTTGAACACTGCCAGGAACTTCAAGATTGACTATAGGTGACTGGCCCAAAATATTTAACTGTGGGCCACCACGTCCTTCAACTTCTTCAGTTCCGCTTTCATCGAATGGGTACGTATCAAAAACAATTGTATCCCGTCTTGTTACGTGAGCAGGTACGGGTTGACCGGACTGGCTATTGTAAGGAGCATAAACTGGAAATAGAATATTCATAGAATGACGAAATTCTTGATTTAAGGATTCCGATACTGCTCCGGGAACTGAGGTTTGAATACTAGTAGATGGCTCCTCTTCAGTTCTATTAATTGGTTCTATAACAGTTATATTTTCTGATTTTTGGTTTTTTTCTTGAGCAGATTGATGAATTGGTTCGGCAAGTTGAAATAACCTTACCATACACATTCCGGTATCACAACGTTCATGGCGCATTGGACAGCTTTTGAAAGTAATCCATGAATTTGGAGTTGGAGAAACCAATCCATATCTATCATGTGCTTCAACTGTATTTAATAGGCGATTGCCATCGTATCTATAATTGGAACGAATTAGTAAGACATAAAAATACAGATAAAGGGTTCGTAATCTTAGTTATTTCAAGAGGATTTTTGGAAGCTTACTCAATTCAGTGACCTCAATATACAAAAATATTTTTTTTCTAAAATATTAACACTGGCATAAGCAAATATTAATGCCACTTCCAGGATTATATACTAAGCTCAACCCGAACAAAAATAGTTTTCTTCTAATCAACTAACAACAACGATAAGGAAAATAAATCAAATAAAGATCAACGAAAAATAAGCAGGCGTACTCAAGATATTACAAAAGTTTACGTAAGTGTTTAGGAAAATTGAAGTAAATGAAGTTATTACGAATGATTCTTTGAATAACTTGATAATTCTATGATCTTCATTCCCCAACAGTTTCATAAGAATCAGCTTCTTTTACAAATCACTGATATTTTTAGAAATAATCAACCATAAATGACTGAATACAATTTATTTCATGTTAAATATTTCGACAATATCATACATAATCTTTCAGTACTCAATATATTTTCAAAAATTTACATTTTAATATAGTAACTACTACATGACGTGTCCAATAACGTTATGATTTTTTAAATCGAAGCGCCTATATAATAATTTTTTGTTCAAAAAGAGTACACTTTGCAAGTATTTCATAGGTGAAAAAAAAGAAGAAAAAACGATAGAAACTTTATTTTCTTTTAAAAACATATTTTTCTTCGTCTAATAATGTAGCCACATCCGAACAACTTTCATTTTGCATATTAAATTTGACTGTTAAGACGGCAGATAATGTTTTTACAGAAAGTTAGCGACTTCTCACTGATCCAATAATCATTCCCTAGTGAAAAAATACCCTTTCAACCGCAGCATATTGTATCCATCTCTTC
>OX_Smed_1.0.01576
TATATCTTAAAATTCAGAGATGGGATTTTATGTTCGGGTTGGTTGACTGGTACCGATGTGGTCCTGCAGAAAAGGCACGGATTGCTTTTAATGGATAATGCCCGAGATCAACCAGCAGCTCTAAGAGAAATTAATTTGGATTCTTGCCATCTGCCCGGATTCGTTTACCTTCAGTCTCTTTTACCTCATCATTGTCGTATACCCGATATTTATTTCATGCTGATCGCTCTCCTGTTGGGAAACAAAATTAAAAACATTCCAGATAATTTGAAGTTTGAATTCGAATCGGTGTGTAATTTTCTTTTTGGCAATTCTACCGAACAAAGTCAAGCCTCTAATAAACAAGCATCTGGATCTGGATGGACTGCTGGACCAATTGGCGTTCTTCTAAATAGGATTGATTATCAGAACAATGCAAATAAAAAGTCTAATGTTGTAAAAAAATCTGTTGAAATGTGCAGTGAAGCAGCTACTATTTTATTAACCATGATGCGTGTAATGCTAAATCAGATTAAAAAGTTTAAAGTTGCCGCTAGTGCTGATGGTGAACTTTACTATTGCTTTTCCATGTCAAAATCTATTTTAAAAACTGATGAATATCAACAATTGTCGCCGGCTTTGGATATGAATGATTCAAATAATCCTAAAACAGTGGAAGAAAATATTAATTGTTCAAATGAAGATCCGGAAGAATCTCTTCGTAATACGGAATCTTTGCTGAGAGGTCGAAAAGTAAGTGTCAGCATTTTAGATACTTCTATTCCAATGAAAGGTGACAATAAAATCGACGATGAGTGGCAGGATACTAAATTCAAACCAGAAGATATTATTGATCAGGAAGATGAAGAAACGTTTAATAAGGACAATATGTTTTCAGACACTGTTGATGATTCCGATTTCCCTCTAGATACAGAAAAAACATCGAGAAGCGAGTCAAAATTAAAAAAATTAAATTCCGAACAATCTTTGGATTCATCTGCAATAATTCCGAATCCATCAGCTCAATCACAAGAATCGGCGAAGAAACAATCTAGCATTTCCACTCAATGGGATAATCAGGTTGCGATTGAACATATGATAGGATCAGATGAGAAAATTCATTTTATGTTTCGATGTGCCAGAATTCAAGGTTTGGATGTCCATGAAGGTCTGTTATTATTCGGACAAAGTTATTTCTATATTATCGATGGATTTACTTTGTTGAAAACAAGAGAAATAGTTGAAATAAACAATATTCCTATTGATGTACATGAACCCATTGTTCCTTCAACTCCAACTGTCAATACTTTCAATCACCGAAGAAAAATGAGTGACAAATTCTCTTTTGGTGAAATCAGAGAGGTCCATAAACGGCGATATTTGTTACAGCCGATTGCAGTTGAAGTATTTTTGGGAGATGGGAGAAATTTTTTGCTAGCATTTCCAAAGAAAATGCAAAATAAAATTTATGCCAAAAAGGAGAAATCAGTAATTTTCAATATTTGATGTACTTGAATACTTTGGCCGGCAGATCGTATAATGATTTAATGCAATATCCTGTTTTCCCTTGGATTTTAGCTGATTATGAAAGTGAAACCCTAGATTTGACTTCTCCTTCTACTTTCCGGCAATTAGACAAACCAATGGGAGCTCAGAGTGAAAATAGATTACATCAATTTGAAAAAAGGTATCGAGAATGGGATGACCCGAGTGGAGAGACCCCTCCATATCATTATGGCACTCATTATTCATCAGCAATGATTGTCGCATTTTATCTCGTTCGGATGGAACCCTTTACACAACATTTTCTGAAATTACAAGGTGGTCATTTTGATTTAGCCGATCGTATGTTCCATTCTATTAAAGATACATGGGAAAGCGCCAGTCAACATAACATGGCCGATATTAAAGAATTGATTCCTGAATTTTTCTATCTTCCAAATTTCTTAAACAATACCAACAAATTTGATTTGGGAAATAAGCAAAACGGAGTTGTGCTCGGTGATATCTTGTTGCCTCCTTGGGCTAAAGGAGATTCGAGAGAATTTATTCGAGCTCACAGAGAAGCATTGGAATGTGATTACGTTTCTGCTCATTTAAATGAATGGATTGATTTGATATTCGGGTATAAGCAGCTTGGTGATGCTGCAGTTGAAGCTGTGAATGTATTCCATCATTTATTCTACGAAGGTAATGTAGACATTTATTCAATCGATGATCCGTTGAAAAGATCTGCTGTTATTGGTTTCATCAACAATTTCGGTCAAATACCCAAACAACTATTCAAAAAACCCCATCCAACTAAGCGGCTGCTTATACCAATATCAATTATTAATAAACAGATTGACCCAATGGCCCCGCTAGCCAGCAGTGCACCGGCGGAACGGTTATTTTATCACAATTTGGATAATATGGAACCTTCGTTGCAACCGGTGAAAGAACTGAAAAATGCTGTCGGTCAAATAATTCAAGCTGATCTAAATGGGACTAATTCAAATGCGGTTGGTTCTGTACCGAGTTCAGTTCTTGCTGTTGAACAAAACAAGTGTCTTATTCCTCCATTATACACTCGCTATGTGGCGTGGGGATTTTCTGATGGTAGCTTGAGGGTCGGCAATTACGACTCAGATAAATTAATCAAAGTTTATGAAATGCCAGATCCTTATGGGGATATAATGTGTGTCCTTTGTCTGAATGAGCGCATTTTGATAACCGGTGGCTTTAGTACGGTCGTTCGCGTTTGGAATATGTCGGTTAATGCCAGTAAACCAACAGCATCTGGTAGTGCTGGGTCGCGTTTGACAGGTGGTTTAGCACCAGCATTGAGTTTGCAAGCAAATTTATATGGCCACATTGAAGCTGTTACATGCTTAGCTGTTGCTGCATCTTATAATCTCCTCGTTTCCGGGAGTCGCGATCGTACCTGCATAATGTGGGACCTGGGTAGGATGTGTTATTTGAGACAATTGAGTGGACACGCAGCGCCAGTGGCAGCGATATGTATTAGTGAAGTGACTGGGATGGTAGCTAGTTGTGCTGGAACGTATTTGCATTTGTGGAGTATTGATGGTGAAGAACTTGCATCAGTTAATACAGCTACAGGTCGAAGCAAACAAATTCTTACTGTTACAATGAGCACTATGATGGATTGGGATCCTGGAAATGTCGTTATAACCGGCGGAACTGATGGTGTAGTACGAATGTGGAGTCTCGAATATGTTCAAGTTCCGATTTCTACTTCATTTTGTTCAGCTGATCTCAGTGAACCCCAGGCGGTAAGTTCACAGCCTGGTTTTGAATCCGTGTCTTCAGTTTGTGAAAGTTCAAATTTGGAAGAAGATGAATATGATCAGGAAGAAATATGGCAGTCCTCAAAATCCATTGAAAATAAATCACAAACTGCTACCTTGACTAGGTCAAACATGGCAATTAGCATTGATAATAAAGATAAGTCTTCAGATGAGCTTGATGAAGAATATGTAGTTATTGGTTCAAATGAGATCAATTCCGATCTAGTCAATAAATCCGTATTGTCCGAAGATGGTATTAATATTGTTGAAAGGGCAAATAATTCGAAGGTGCAAAGCACATTATTGAAATCATTATCACAGCCTCAAATGCGCCCAAATATGAGAAAATTGAGGAAAGGATTTCATTGGCAAAGACAATTGATATTCCGGAGTAAACTAACAATGCATACTGCGTATGAAAGATCAGATAATGCTAATCCTTCTCCAATCAGTTCACTGGCAATTTCACGAGATCATCGAAGTATTTATGTTGGTGATCAAAGGGGACGAGTATTTTTTTGGTCAGTACCACAAGAGCCGGGTCGATCAATGGCAGATCATTGGATTCGTGATGAGAACGCTGAAGTTTGTATCGGTTGCAAAATCAGGTTCTCTTTGACAGAAAGGAGGCATCATTGTAGAAATTGCGGACTCGTTTTTTGCAATAAGTGCAGTAAACATGAAACAGAAATCCATCGACTTCGTTTATTCAAACCGGTCAGAGTTTGTGCAAAATGTTTCTATTCCATCACTAGTCAACAATCAAGCTAAATTTGCAAAAGGAATCATCTGAGAATAAAAGATTTAGGAATCGCATTTGACCTGGTTAAATTCTGTGATTAGTCTCTCATCGGCATAATTGATTGAAAGATGATAATTATATTTATTTGTTTTAATTGGAGAAAAATTGATATTTATTGATTCGTTTTAGATGGAATATTTCATTTGTTTCTGGTGTATTATAGTACTGATATAAATTTTAGTGCGCGTTTTGTATACTCACGATATTGTTTACGGGCATATTCTTTGTGATTATATTGTAGATAATATGATAATCCATCTTTGTTTTTGTTTATTCGCTTTATTTGATTTCTTCATTTATTGATTTTGATA
>OX_Smed_1.0.01587
CAACTGGAACTACAACAACTGGAACTACAACAACTGGAACTACAACGACTGGATCTACAACGACAGGATCTACAACAACTGAAACGACTTCAACAGGATCTACTACGACACCATCATCTATTGTCACAACCACTGAATCTTCCGCAACAACAACTCAAACTCCTACAGTTACAGGTACTGGATCAAGTTCACAGTCAATATCATCAACCACAACTGGAACAACGACTTCGAGAATAACAGGTTGCAAAGAGAAGCCGGTTTTGATTTCAACAGAAGAATATGTGAAAGAAATTGTTGTACCTAAAAATGGAACATCCGAAACGAGTTTGATAACCGAGATCTGGAATACAACTGTAATTAGAACAGAACCGAAATTCGAAATAAAGTTCTACAAACCTGTCATCATTACGAAGATCAGATTTGAAAATATAGTTAATATTGAGACATTCAATGTGCTTGTTCTGTATGAGAACGAAAAAGAATATAAACCATTCGAAACAGGACTTGTTGTAACACACATGAAGGAATACGAGGAAATAGAAAAGACTGTTGAGAAAGTGTCAGCTATAAAGATAACATTCACTTTGTCATCGACGAAAGAGAAAGTGTCATTGAAAGTAATAATCGAAGGATGCGGAGAAAAAGAAACGACAACACAAAGATCTACAACGATATCTATTTCCAGTCCAACTGTATCATCATCGAGCACAAGTTCAGAATCGAGCAGTTCTCTTTCAACAACCTCATCTCTTATTGGTTGTGTGGAAGTACTGAGATTGTCTACTTTTGATTATGTGGAAAAGACGTTTACATCAAGTATGATAAATTTTGAGATTCCAATTTTGGGTCGATGGGAATCCTGGAAGAACGATTCTAATCCATCTATCCAGATTATCTTCAAACGAAATTTATTTATTACTCAAATTGAACTCGATAAAACAAATAATATTCGGAAATATTCTGTTTTCGTACAATATGGTGAAAAAGATTCTTGGTATTCTATAGCGGAAACCAATCTGTTAAATCCAAATTCTCAGGGTACCGTTAATGTCAGTTTATTGGTGTCAGCAGTGAAAATTGAAATTGATAAAGAAAATATTGATGAATCCGTCAGAGCTTTTCTGTTAATATTCGGTTGTGAGAAGCAAGTGATTTCTACCGAACCCAGTTCCATATCAACGACAACAGAACACACGGAGTCAACACCGTTAAATGTAACCACTGTCTCAGAACAACGTTCAACAACTGAAACTACTTTAACCACAACTCAACCAATTAAGAAAGAAAATTGTTCATTTGTTTCGGAATCAAAATCGAAAATAAAACATTTAAATTGCGTTTCCGTCGAAGAAATTGAAATCGGTCACTGTGCTGGAGGATGTCCAAGTCGAAGTTCAATTGATTATTTTACTGGTTTCGTAGATAGTAAATGTTTATGCTGTCATCCAGTTAAAATTAAGAAAACCTTAAGATTTTTTTGTGGTTAGTTTT
>OX_Smed_1.0.01618
AGAAATTTGTGTGAAAATTTATAAAGCTGAAGATTTACCTCGTATGAATACCGATATAATGGCAACGATAAAAATGGCGATAACCGGTGATAGTAAACCTCTAGTGGATCCGTTTGTACAAGTCTCCTTTGCAGGACATACGGGACGAACTAAGGTTAAGAAGGAATACTTATACACCTGAATGGAACGAGGAAATAGTTTTTACTGAAATGTTTCCCACTTTATGCAATAGAATCAGAGTGTCGGTTTATGATTGGGATACGGTGTTCAATGAGTGCATTGCAACACATTACATTGATCTATCACAAATAATGAATGAGGGCGACACAGGTTTCCTTCCTACATTTGGTCCATCATGGGTGAATTTATATGGAACTCCAAGAAATTATACATACGATCAAATGATGAGGCCGAAAGAAGAATTAAACAGGGGTCTTGGTGAAGGAGTCGCATATAGAGGAAGATTACTTATAGCTATTAAAACTGTACTCCGATCAGAATCTGGTGGATTACCCGCCGGTGCAAAGGTTTATAGTGTTCCTCCAATTTCCGATGGTACATGCGGAAAGAAAGAACCATTTTTATTAATTGGTGCTTTTTATGAAGCTTCAGTGATCGACAGCGAAATTGGGAAAAAGAAACAGCCTATTTATTTTGAACTGAGTGTTGGAACAACTGGAAACCGACTAGATTCTGAAGCTAATGAAGAAGAAGAAAAAGAAGTGCCATCCGTGAATCAAGGAAATCGACCGAAAATACCTAAATGGTGTCATAGTACAACTGAGCCAATGCTGCCTGATACGAACGATCAAGAATATTTCCATTTGAGTTTCAACGAAAAGAAACCTTGCCTTTACATGATTTCATATCACGAAGACCATAAATCAAGAGATTTTATCCCTAATATTCTCGAGAAACTAAAAAACGAATTTAGCAACGCCGTGGAAATACTCCACGAACTTCACATGAATGAAAGACGCGGTACTCATTTACGAATGAAAAATGCGTTGGATACGTTTATTGAAAATATTGAGTCCTCTCTGAATAGTATAAAATGTGTCAGACATGTCTCCCCTAAAACATTACTTGATAAAGAGAGAATAAAATTGACAAAAGTCTGCTTAGAGAAAATGAGAGTAAAAGCTAAAACAATGTATCAAGACTGTACCAAAGCAAATCTGGCAATTCGTCTGAAAGAATGTCGAGCAATCATTAAAAAACTTAATGAGTTGATACCAAATCCTCAAAATGGTTTACCAGATATCTTTATTTGGCTAATACAAGACACTAAAAGAATGGCATTTGCAAGAATTCCGGCGAGAGAAATCCTTTATTCGGCAATTCCAGAAGAAAAAGGAGTGAAAAACTCAGAAGTTGTCACGGTGTTTCTACAAAAACCTGGTCGTTTCGGAATGGGTCCCTCAGGATGGACTTTGCAAGGTCAACTAAAAATGTATTTATGGCTTGGGCTTCTTCGAGATATGAAAACGTTTCAACAAGGTTTACCATTAGGATACAGCAATGACTGTTTCAAATTCCGAAGACCACCAATGGAAATCATTTATACAGAAAAAAGTTATTTCCAACTGAGAGCGCACATGTTTATGGCTCGAAATCTGATCGGTTCAGACGAATCTGGGCTATCCGATGCTTTTGCGAGAATTTTAGTAAATGACCACGTGGTAACCACCAAAGTCGTTTATGAAACTCTCAGTCCAAAATGGGATCAAACATTAATTATAGATCACATGATCTTCTACTACAGTAAAGATCTGATCATGTCTAATCCCCCAGTGCTCGTCGTGGAAATGTTCGATGAGGATCAAATGGGAAAATCGGAATTTCTCGGTAGATGTTTTTGTAAACCAACTGTTGCTTTGGAAGAAGAAGAGTATAAATCGCCTCGTTTAACATGGTGGGAAATTTACAGAGGTCAAATGAATGCCGGTGAACTCTTAGCAGCATTTGAATTAATTCAGGTATTTCCGGATGAAGGTTACCGATTAGCAAATGGAATTCAGAGAATCGAACAAATGATCCGATCAAGTTCCCCCATTGGAAGTTTAAGATCAAATAGTGTTTTTAGTCAGAAAGAGCTTCTTCTAGCTAATATGGAAGGAGATATAAATGGAGATGTTACTCCGAATGAGGGAGTAACTGTCACAGCAGAAGGACACTTTGTGGTTCCGGTACCAAAAGAAATCAGACCTTCTTTAGTTCCTTACAGAGTGGAGTTCTTGTTCTGGGGTGTACGAGAAATGCAAAGAGTCCAATTGATGTCAGTGGATAAACCTAGAATAACCATTGAATTTGGCAGCAGTCATTTAATTTCGGATGTCATCCCAAGTTGCAAAGTAAAACCAAATTTCTCCAACCCTTTAAAATATATGGATATCATGTTACCAGAAAACCTTCTTTACTGGCCACCTCTGATGATTCAATGCGAAGACCTTCGGCAATTTGGACGAACGATTCTTATAGGAAACCACGTGATTTCCAATGTCACCAAATACGTTATAAAAGGCAAAATACCAACTGAAGACGACGAAACAACTGCAGCTGGAAATCTGTCATCTGCTCGAAAATCATCAACAAATTTCAACTCAAATGTGCAAGCGTTATTAGATAATGCAAAAATGCTTCAGGATGCGACTCAAAACTCCGCAGTTTCTCAAACTAATTTAAACAATTCAAAAACAAATCTCTCCCAAGCAGGAATTTTAATGAACTCAAGCGAAAAAATAGGAAAGCTCGACTCACAAAGTATAAATGATACGAAATTAAAAAAAATAAGTCCCACTCCAAACACTCCGCCAGAAACTCCGATTCATCATCCAAATTATAAAGATGACAAAAGACCACTAGTAAATAGTGATACAAAATCGGAAACGAAATTCGGAGTTAAAATCTTGAAAAGTATTCCTGAAATAGTGCCAGTGAAACCTAAAGAATCAGTAGTTGAACCGATTAAAGGTCTTGGAGTCGTTGAACTAAAGAAAAAAGCTAAAATTCCAAAAGACGAACTTCAAGACATCGACTGGTGGAGCAGATATTACGTGTCGATTGAAGATCTAGACGATGATGGCCAGGAAGATTCTAGTGACAGTAACCTCGACGTATTAAAAGACATTGAAGTTGATGTGAAAAGTGATGGTGGGTGTTTGTTTTTACGTAAAGCCATAAATAATGTTTTAATTATATTAGATGATCAAGGTGGTCTGGCTGAAATACCAGAAGACGAAGAAGATTCTAGCAAAACGAAAAAGAAAAAGAAAAAGAGAAAGAAAAAGAAAAAGTCAAAGAAAGATAAGAAGAAAGACGGTGACAAAGGAATATTTGCAAAATTGCCTTTTGGAAGAGTTGATGCGGCAAAGAAATATTTAGAAGAGAAGGACGATGATGATTTGGAAGATGAAGATAATGTTAAGCCAGACTATCATAATTTGATAGAAAGATTTAAAGTTTATCCATGTCCTTTGGAAGAAGTGAAAGAGTTTGAAGGCTTTGCGGCTTTTATACAAACATTTCCTCTCCAGAAAGGAAGACAAGACGATGACGAAGAATCATCAGATAATCGAATTGTTGGCAATTTTAAGGGTAACCTGAACATTTATAAAGTGGACGATGAAGAATTTGGAGTGGAAGTTGATGTTCATAAGTTAATGCTTTATAAAAGCTTGCCAAACAATGATCCCGTACAAATACTGGTCCGAATTTACGTGATTAGAGCTAATGATCTACATCCTGCTGATCCTAACGGCAAGTCAGATCCATATTTACTATTAAGGCTTGGTAACAAAGTGATC
>OX_Smed_1.0.01620
ATTTCAAGGAAGTTGCATGTATACACTGATGGATACTCCAGGGGATTCATCAAACAATATTCCACCAATTACAATTTCTGTTGCCAATATCGCTTGCGGATTTAGTCTGGCAACATGCGCTAAATTTGTACAAATCATAATTGGAGGTCAAACCTATCTATTATCAAGAGGAAATAATGACACCATTCCATTGTTTCCAAAATACGACATAGTTATAGAGCAGCTGACATTCTTCACCCAGCTTGTTAGTGATTCGATTGGTCTACGAGTGTTATGGGACAGAAGCACGCGAGTTTACCTGTTTTTGAAACCCTCATTTCAAGGAAATGTGCAAGGTCTTTGCGGTAACTATGACGGAGATCTTCAAAATGAATATATGCATGGAACAATGAAATATGAAGACGCAATACAATTCGCTGAATCTTTTATCGCAAATGCAGATATTTGTCCTTATGAAATTTCTCCCGAAAACAATGTAGCTCCTTCAAAAGAGCAAGATATGTGCAACGCTAATCCTGATAGAAAAAGTTGGGCCGAACAAATGTGTGGGGTGATGAAAGATACCAATGGTGTTTTTGCATCCTGCATTGAAGCAATGCATCAAGATGTTAACAGATACTACAGTAATTGTTTGTATGATGCATGCGGATGCAACCGTGGAGGTGATTGCGAGTGTCTTTGTACCTCTTTAGCAACATTTGCAACACAATGTGCGTTTCTCGGAATTCCAGTTAAATGGCGAACTCAGAACTTGTGCCCTATAATGTGCGAAGGTGGAAAGCATTACGATGCTTGTGCATCTCCGTGCCCACAAACTTGTGATACGATTGGTTCTAATGCACCTTCACACTGTAGTACAACCCATTGTGTTGAGGGTTGCTCATGTCCTAATGGAATGATAGATCTTAACGGAGAATGTGTTCCACCAACAACCTGTCCTTGTTTCTATAACGGTCAAAGTTATGTTAATGGCGCTATTATTAAAATGGAAAATTGTAAAAAATGTCAATGTGTACAAGCTAAATTCAATTGCACAGAAGACTACAGCGACTGTATAACGACATGTACACCAAGCCAATTCCGTTGTGACGATGGAAAATGCATTGAATCTAGCAAGATATGCGATAAAGTTACTGATTGTTCAAATTCGGAAGATGAGAAAAACTGCAATGTGTGTGATCTACAACAATTTCAATGCATTTCGAATGGAGCTTGCATCCCAATGACAAAAAAGTGTGATGGAACTCAAAACTGCGAAGATAATTCCGATGAAATATCTTGTGGATGTTTACCGCATCAAATTGTGTGTAATATATCAAGAACATGCATAGAAGAAAAAAAAATATGCGATGGAAATTATGACTGCGGAGTTAATGACAAATCAGATGAGGAAAACTGTAAAAAATGCCAGATGACAGAATACAAATGTAATAATAGCCAAATTTGTATATTGTTAAATAACAAATGTGATGGCCAAGACGACTGTGGGGACGGAAGTGACGAACACGGATGTGAATGCATATGCAAAGAACCAGAAATGATACTGTGCGAAACAGAAAGAACCTCTACAACGGAAGAAAGAAACTGTCAATGTATAAATGGAACTAAACAATGTGACGGAGTATATGATTGTTGGAATGGTTTTGACGAAAAGAATTGTGAAATATTCACAAGTTCCATTTCGACAATAACAACTGAGAGTAAAACTGAAACTGAGACAACAGCTTCAAAATATACAACGTCAACCTCGAAAACAACAACAATTCCAACACAGTGTTTAATTAAAGACGCAATGACAGACAGCAATACTATATCACCATCTGACATCACAGTTCTTGTCGATGACACACCATTGCCTAAACAAGCAAATGTAAATCTTGGAAGTACACAAGGTTTAACAATAACTGGTTCAGAAATCGTAATTGACGTCAATCCAACACATCAAGGAACGCTGAAGTCAGCAGTCAATGAAATCAACCTTGTCATCAAAGAACCTGAACTAGTCCTAGTTGCAGTACTGACAGTAACATTGGACAATGGTGATCAATCAACTGTAACAATATCCGGAATAGATCTAGCACAATCTCCAAAGTTGTTGGACAAATTGACTTCGCCAAATGTAAATCCAGGATCTGAAATCGAGAAAATAGAAATTTCCATTAGAACCATTCAAAATTCGGATGGAACTAATCCAACAATAACTATCAAGTTAGAAGTCAATGGTTGCTTCACTCCAACTGAAGCTTCTACTACATCAACGGCTTCTCAAACTTCAATATCCGGAACTATGATGTCTATGACCACAAAATCAACGACAACTACGTCGCAGACATATTGTGAAAATGATGAAACATATTGTGAAGGCATAAATGGAAAAATGATTTGTGCAAAAAATTGTGATAATATAGCAGAATGTAAAAATCCT
>OX_Smed_1.0.01637
AAACTATGAAGGCATTAAGATCTTCGATTAAGAATAATTTAAATTCTAAAAGACCTTTAAAAGTAAACGATAAAAGTAATGAAATTTATGATGAGGATGAGGACGGTGACGACGGCGACCAGAAGGACAAAGACTCAAAACTTGCAAATTCTAATTCTAGGAAAAACGAAAATTATAATTATGCAAAATTAGCAAACAATGCCAATTGTTCTGAACTTGTGACCTGCGATGATCCAAATGAATTTCTTGAAAATCATTCTGAGATAAAGAAATCGGCTGGAAGCAATGACAAAATCAAGAATAGATTCAATTTCACTAAAATGACAAGTAGAAGAAAGGTTTCAGATAAATGCGTAAATGTATATGATGATGACAATGGCGACTTTATGAACATCAATCATCCCAATCTTGTTATGAGAGAAGAATTTGATAGTTGTAATCCCCAAAATATAAATAATAATAATAATGATAATAAGGTAAACTTGTTACCTTATCCTTCAAATAAGAACAATATGCCATCTGAAAGTAAAATTAAAACAATGAACAAAAAAGAAATAGAGCAACAAGTCAAACTCCAGCAGACTCAATTGAATATTTTAATGCCTTCCAAAGAAACCTTTAAAGAGAAAAAATCAAACAATGTCAAAAACATTGGAATTACTAAAGGATGTGTCGAAAATGATGAAGTTTATGATGAGGATGACAACATGAACACTTCGGTATACCCGGTTGGAAATTTGAATAACTTTCAAAATGATCAGTTAAAAGATGAGAATTTGATAAAGACAAAAGAAAACTCCTCCCGGGATTTAAGATCTCCATCAATTACTAAAAGGTTTAAGACTTACACAAAACAATTAAAAACACAAGTACAGCAGAGAAAAGCAGTTTCTAAACAAACTTTGGAAAAATCAAAAGCTCTAAAACCTGAGAAAGAACCTTGTGATAACACAATAACAGACAAACTAGATGAGATTTATGACGAGGAATACGAAGTGCAAGAGACGGAGGAGGTTTATGATGATGATGAAAATACTGATAATAAAGAAATCAAAGATGACCAGATTTCAGAAAGATCTCTCCATAATGAGATTCACAACATTCATTCAAAAGATAATATACAAGGCCAAAGATCTTCAGAAAAAAATAAAAAGTTATTCAATTTCAATTCAATGAAGAAAATCTTAACAAAAGAAATGAAATCCTCAAATGTGAATCAAAATGATAACGAACCAAAGATAGAAAACGAAGAAATTCCAAATATTAACAAAGAGCTATCAAAGAATGAAGATAACTTGATCTTTGATGCTGAGGAGATTTACGTTGATGACAGCAATGTAAATGAGAATGATAATGTACATGGTAAAACCTGTGAAGAAATTCCAACCGATGAGATCCACGTGAGTCCCTCGAAGGTTGACCTTCAGAATTCAGGTGTATTGCCAAAGAAAGAAGAAAAATCATCTTCCAGTTTAGATTCAGCATCACCAAATTTAAAGAAAAGATTCCAAAACTTACAAAAGAAAACAACAAGTTTCAAATCTAAATTAAAGAATCACGTAAAAAACATTCAGCACCAGTCAAATGTAAAAGAAAGGTATACTCCGTCTTGTAATGATGAGGTCTATGATGAAGATATGGAAAAGGAAATTCATATTGAAAACAAGCAAAGCATGCCAAAAACCATCAATCAAGAAAAGAGCTTACAACTGTTCTCAAAATTACAAATAAAAGATGCTAAATCGGGAAAAGACAATTTGGAGAAAGTATCTCTAAAATTAAGTCCCCAAAACTTAATTGATACCGAGGAGATCTATGACGACGATGAAAATATAGTATTTCTTGAGAACTTTGAAAATAATAAGAAAGATGGTCATGATGAGGTTTACGATGATGATGATGATGATGAAAATGAGAATAATGCCCATGACAATACTGACAAAATGTCAACAACAAATTCGCAAAAGGATATTCGGAGCATTAATTCAAACGAAAACTCTCAGAATCAGCAATTACCTTCAAAGAATAGAAAACCTTCTTTCTGCTTAGACTCAATTTCTCCATCTATAACCAAAAACATCCAATATTTACAAAACAAAACAACAAATTTCAAATCTAAGTTAAAGAAGCAAGTAAAAACCATTCAACATCAGCCTAAGGTAACAAAAAAGTGTATTTCCTCTAGTAATGACGAGGTTTACGATGAAGACATGGGACAGGATATTAGTATTGAAAATACCCAAAGCATGCAGGCAACCGAAGAGATCTATGATGATGATGATGATAACAATGTTCTTCATGAAAACCGTGAACATTATGATAAACCGGATCATGAAGAGGTTTATGACGTTGATTATAATCAAATTAATGATGACCAAGCTACCAACACAATGTCATTGAATGATTGTCATAGCAAGCAATCAAATAACGAATTGAGAGATCCAAGTCCAATAAAAAAAAGAAATAAATCTTTCAGTTCAACTGTACATTTTCTAGAGAAGAGGACCGCAAGTATAAAATCAAATATAACGAATCAAGTGAAACAAATGCCAAGTCTATCAAATATAATCAAGGAAAGATTGCCAAAAACTAACGATGCAGTGAAACATCAGTGTAAGATAGACAAGGAAAATGCTCTCATAGGTAATGGTGGGGTGTTTGATGGAGACACGGAGAAAGAAAATCAGAAAAAGAAAATACAAAATTTCCATGAATGTGACGATATATATGATGATGATGAAAATGTCCCGAGCATTAGTAGCACTGAACATATTGCGGTTCATAGTCAGGAGGAAGTTTACGAAGATGATGACAGTGGAAACAACAACAATAATGACAGTATCAATCACATTTCAGAAACATCTTCTCCCAAGGATTTTAAGAATAATTTCCTACCTTCAAAGGTAAAGAAATCCCCTTTTCATTGCAACCCAGGGCCTTCTCTATTGAAAACGACCTCAAAATGTAATTTGAATATAAAAGATAAAATTAAGAATCTAACGATACTACCAAAAGCAGACAAATCCAAATCTCCGTCGACAAATGAAGAATTGTATGATGATGACGAGAACATGGACGATATTGCTTTTAACAATGATCAAAGTTACGAAGTTATATCCTCACAAGGAACCTATGATAAGGATAGTAATGATATCAAGAGCAAAAACTCGAAATCCTTTGAACAAGCAAGCTCAACATCCTCTGATGATAAAAATAACTGCCATAACAATTGTCAACTGAGCTCTATTTCACCTCTTATTCAAACAAAAGAAGCCCAATTAAAAGTTACATTAAAATATCAATTTCAAAATATCAAAAGTAAAACCAAAAAACCAATTTTGTTGGAGAAAATGAATAAAGATCAAAAAAATGCAAAATCTAATGATGACATTTATGATGAGGATGAAAAAGATGAAAGTAATGAAAATAATGAAAATACAAAGCAGTCTATTAAAACAACACTATCTTATGACACTAAAAATATATTTCCCAATAGTGAGGTTCATGAAAATGTATCAAATGATAATCTTACAACTAAAGATTCTTGTAAAAAAGAAAAGAAATCTTTTAATTTTAATTTTGTAAAAAAAACTTGCAACGTTTAAAACAAATTTCAAAGATCAAGTTACGAGCTTTCGGAGCGATTCAAATCTAAAGAAAGAATTTAAAAATGATGAGTCATCCAATCTCCATGAAGAGGTGTATGACGATGACAAAAGTAACGAAATTGAAGAAAAAAAAAAAAGTGAAATATGTGAAAATGAAGATATATATGATGATGACGAAAATGTAAATAATGATAACAACAAAGAAGAACAAAAATCAGAGACGATTTCGCAATATGACTTTAATGATAACAAACTGAGTTCTGATACGAAGAGTACTTTAGGATCCTTGACAACAAAAAAGTTCTCCTTTGATTTGAATCCAATTTCACATTTGTTGGATAAGAATATTTTTGATTTAGAGCAAAAAACTTCTAAAATTAAGTTGATGCTAAAAGGTCATGTAAAGCAGTTGAAACATCTTTCAAAGACCAAAAAGGAAAATTCCCCACTTGTTAATAATGAAATATATGATGTTGATGATGATGCAGAAAGAGGTCTATGTGATTCTGGAATGACATCAATAAATAATGTTTCTGACCTACTAAAGAACTTTGAAGATCTATCTCAAGAAAATACAGATCATTCATCACAAGGATCATTGCAAACTCCAAAGCTAATATCAAAGAAAATTGTAAAGATTCCATCCGAAATAATTAAAGGAAAAAAGAATATTATTGACAGAAATTTAAAAGTGATAAAAGAGAAAACACGAATTATGGCTCAGAATATCAAAACCCAAGTACAAACCTTTAAAGAATCAACAAGGACTAATAAGACCACCGAGGAAGGTAACAGGGAAATTCTTGAAAATAGATCCAAAGAAAATGATGATATCTATGACGATGATGAAAATTGTAATGATTTAAACGAAAGCCTAGACCTTGCAGTAATTTCTGAACAAGATGTTTATGACGATGATAATAATGACATAAAGAATGAAATTTCAGAAACTCCCGATGAAGACAGTCTGGCGTCTTCTCAAATGGAAATAGAAAGTCATAAAACTATCCAAAATACATCAATGCCACTAATAACCTCAAAAAGATTAACCTTTATTCAAAAGAAAAAGGATAGTTTGAAGACAAATATACAATTGCAAGTTCACAACATCAAACGCTTTACAAAAAACAAAAAGAATAAAAGAACTTTAGAGAAAATTAAAAATGACAATTTCGATCGAAATGAAGAGGTTTACGATGATGACGAAAACAGCGAAAGGCTGAGAGATAAAGAGGATAATGCATCGGGTTTCCATAATAATGAATCTGCCGAAATCTACGATGAAGATGAAACCCAGTTGGAGATTCCACGGATCCAAAAACCGGAATATCAAAATCGGAAACAATTCCAGAAAATAAGTTCAAAGAATGTTGAAGACAAAAGTTTACATGAAGACAGTGAGGATGAAGAATTTGATAACTCAGAGAGCGATCACTCAATCGACATAAAGTATATCAAAAACCAATTCAACAGTTTCTCATCCAAAATGCATTCTAAATTGAAAAGGAAAATGATAAAACTTAATCAAAAATCGAAATTGTATTTCCAAAAAAATGAAAGAAGTGAAATTTCAAAATTGCCGTATTCATTTGACGACGAAGCGGTTGAAACGGAGTCAGAATCGTCTATTGAGGAGCCGGAAACAAGATCCTACAGTGCCGAAATTAATTTGGCTGAAACAAGATCTTATTATGATAGAAAGCTTGAGATTCTACTAAATTTAAAAAGAAAAATACACAAGCAAATGCACACTTTGGAGCGTGTGAAAAATAACAAAGGGAACACTGAAGGTACATCAATGGGAAACACCACAAAGTCGAATGACATTAAAACTGACGTCTTTGATGAGATTTACGACGAAGATTCAGGTAACGAAGATTTTTATACAAATCCATTACAAAATAATGAAAACCAAAAACACATGAATACTTCAAACTTGAAAGACAAAAAGAACGATAAAGAGTTTATTAAAACAACTGAATTGGACATAACCAAAGGAATAGTAAAGTCAAACGTTAAAAATAACATCGATAAAGGTGTCAGCAGGAATGATCAGGATAACTCAATCCAGTCAGAAAATATACAATTAACACGTGTGTCAGAAAGTCGTAATGAACCAATAAAAGATAAACTTACTGAAATAGAAAATATCAGAAATGTTGAAGGAATTTCAAAGACTGGATTCTCATTTTCTAGAAGTGATCATCAATGTCAAGACAAATATGTTAAAGACTTACTAAATAAAAATATGTCTTTGAAAAAAGAGAGAAATCAAACAGAAATATCACAAAACGAAACTATCTATCCAACCAAACAATCAGAATCCGGCCTCACAACAAACAATTCAGAGATTCGTCCACAAAGTCCCCTGAATCCAAACCAATTTATCGGAAATATAGAATCTCAAAGTCCTCCTTACTCCATCAAAGAAATCTCCCCCAAAGAATCTCTTAATATTCAAGAAAGAATAAAGATGCATGAAAACTTAGTTAATCTCCAGTAGATTTTTCATGAATCTTTTTATATTTCTCATCAGCATTACAATAAAAAATTATATATATATATATATATATATCTTATGAATATTTTTTATTTCCACTGAAACTGTTGATAAATTATTCATTTTATGTTCTTTGTCTCTCTTTTTAAAAATAAAAT
>OX_Smed_1.0.01683
TATCAACACTATTTAATTCGTTGATCAGATTGAAAAAAATAGTTTTTATTGTAGTGATTACTTTATTAGTCTTATGCATTTATTTTAAAAGTCCAGCAGAAAATAAAGATTTATTAAAGTTAAATGAAATTAATGAAAGAATAAATGAAATTGAGATGCTTATTCAAACTAACAGGAAAAATTTTGAACTTATTAAAAATGCTTTACTTGAAACTCACTTAAATACAGGAACATTTAAAGAACTAAAAAATTTAAAAGCTCTTTTAAATTTATTACAATCACAATCGAACATTAATGAAAGTCGTAATCATATAAAATGGAATAATATTTTTTATAAAATATGTCCCATTGTTAATACTTCAAAACCAGATATTGATATGACAAAACTCTATGAATCTTTGGATTTCACTGATAATGATGGTGGTGTTTGGAAACAAGGATTTAAAGTTGAATATGCAATGGAAGATGTAAAGAAAGTAAAACTTAAAGTGTTCGTGGTTCCTCATAGTCATCTGGATCCAGGTTGGATAAAAACTGTTGATGAATATTTTAAAGACGATACACAACCCATTCTCAATAGCATGCTAGATTTTCTTATCAAAGAGCCGAATATGAAATTTATTCATGCCGAAGTTGTATATTTTGAGAAATGGTGGAATACAATAAGCAAAAATCAAAAGGATCAAGTTAAAAAACTTATCAAAAACAAACAATTAGAAATCGTAACCGGAGGTTGGGTTATGACTGACGAAGCCACTGCTCACTATTCTTCAATGATAAATCAACTTGCTGATGGCCATTCGTGGTTGAAAAACAATCTTAATTACACACCAACAACTGGCTGGGCAATAGATCCATTTGGTTACAGCCAATTTATGCCATATTTACTAAAAAAGAGCGGAATTAATAATATGGTTATTCAGAGAGTTCATTATATTATTAAAAAGCGATTAGCTTCATCGAAGCAATTGGAATTTCGATGGAAACAATTTTGGGATTCTGAAAACAAATACTCAATCAATTGCCACATGATGCCATTTTTCTCATATGATGTACCTCATACCTGTGGTCCAGATCCTTCTATATGTTGTCAATTTGATTTTATCAGGATCATATATTTTCGTTGCCCGTGGGGAAACGACCCTGTTGAAATTACAGATGAAAATGTAAAAATGAGAGCTGAAATGCTTTTGGATCAATATCGTAAAAAAGCTCTTTTATACGACAATGGAAACAATGTTTTAGTTCCACTTGGAGATGATTTCAGATATAAAACTGAAAAAGAATGGTCAATTCAATATCGAAATTATATAAAATTAATGGATTATATGAATAAGCAAAAAGAATGGAATGTTGAAATAAAATTTGGAATTCTCTCTGATTACTTTGATTCTTTGAAAAAGGATAAAATCAAAATGTTCCCATCATTATCAGGAGACATGTTTTCTTATGCGGATCGCCAGGATCACTATTGGACTGGTTATTTTACTTCTAGACCGTTTTTAAAAATTTTAGACAGAATTTTAATGAACCATTTACGAGCGGCAGAAATTGTATTATCCTTATCTTTAATTTATCATAATAAATATAAATATGGGTTGTCAACTGTGTTTAATCAAAGCTTGTTACACGAAAAGATAGATGGAAGTCGTAGAACTCTGTCATTATTTCAGCACCACGACGCTGTAGCTGGAACCTCTAAAGCTCACGTTGTAGTAGATTTTAAGAATCAGTATGAATTTTTTTAAACAATTTTTAAAAATCTCTAAAGATTATTAAACGCAATTAAGATGAGCCAATTTGTTTTTACTTATGCTGCTCAAAGAATCTTACAGAATAATATTGGAAATAGCCAATTTGATCAAATTATTTTCGATGTGGATAATTTGAAATCTTATTCCGAAAGATTTAATAAAAATAATTTTATTCATATTCAAACAAATGGAGAAAGATATGTTTATCTTTTTAATTCTCTTTCTCAACCACGTCAACTTTTAGTTCATATTCCTATTGAAGTCGATACAGAAAGAATCGGCATTAAAATTATGGGATCTGGAAACCAGCTAATAAAGTGCCAGATAAATCCTATTTTCCAGTTAGCAGAATTCAATAATAATCAACACTTTGTTTCTTTTAAATTAAACATTGGACCTCTTGCTTTTGAAAGAGTAAGAATACTTGCTACTGGAATATCCGATACTTATTGCTCGTCAGTTCATATCCATCTGTATAATATTAAAAATTCGATGAACTTCAAAAAGAATTTTCAAGTTTCCTCCGAAAATAGCTTATTAAATAAATATGTAGTATTGAAGAACTCTTTAAAGAAACTACACATCAATTCTACAACCGGATATATTGAATTGGTAGAAGACTTGTACTCTAAATCGAAATATAAATTAAACATTGCATTTAAAAAATACGGTGCTAGGCGTTCTCGAGAAACTTCCGGCGCTTATTTATTTATTCCAGATGGTGAAGGAAGTATAATTGAATTTGACTCTCTAAATACTATTGTTCATTTTGAAGGAGAGTTATATGATGAAGTTGTTGCTGAAAATAAATTGTTTTCTCATATTTTAAAATTGTTCAAAGTCGACGGACTATTGTCACATACAATCGATATTGAAAACATAGTTGATATTAGGAAAGAATCTAACTATGAGATATCTATGGTTATAAAAACAGATTTTGTGGCACCTTCTGATGAATTTTTTGTTGATTCGAATTGTTTTCAATTTATTCGACGGAAAACCTTTGATAAAATACCAATTCAGGGTAATGTTTACCCAATGACTTGTGCGTCGTATATAGAATCGAAAATATTTGATTCTACTCGTAAAGTGTTCTTGCTTTCTAAGCAGTCAAACGGTGTACGTGTTGGCAAAACGATTTTTAAAGGCTCTACAATGAATTTTATTGAAGTATTCTTGGACCGAATTCTAAATCAAGATGATAATAGAGGTTTATTTGAACCTCTTGTTGATAATGAGGTCGTTTCTAAAGGCTATCGATTACTCTTTGAAGATTGGAAACAATTAAAAAGTGGTGATAACAAAGAATTTGGTGAATTTACAGTTTCTAGTTATCAGCTAATGAATGATTTGATTTACCCGGTTCATCAAATGTTTGTAAAAACCAATTTTACAAATTCGGTCCCATCTAATCTGGTTGGTCAAAAAAGTCTTTTAACTGGTTATGGATTACCATGCGACTACCATTTAATTAACTTCAAAACAAATATCAATGAGATTCCAAAATTGACGATCCATCGTTTGAAATTAAATTGCTATGCTGGTTACATTTCTGAAGGATCTTGTAAATTTCTCCGAAAAAAATCACCCTTAATGAAATCCATGTTTGATGATGTCTCAATTAAATATGTAAATAAATTTTCTTTATCTGGAAATCAAGTTATTGGAGATAAAGTGAAGCCAGAAGATATTTGTATGAATCTAATGGATATAGATACATACGCAGTGCATTTCGATAATTAATTTGTTCAAATCGTTATGTATTATTTTTATTGAAAATTATTTCTTTTATATAGTTATGTTTATTTATTTTATGAATTACAA
>OX_Smed_1.0.01708
ATGGGTGTTGAATTACAATTGATAGGAATTTTCATGGAAAGTTTTCAGGATTTACTCATCAAAACCAGTTTGCCTTTTACCGCCGCCAGTTTACCAGAAAGAAATGTCATCAATTTTTTTGTCTGCTCATCTTTTGAAGATTTTGAAATCGAAAGAAAAATCTTGAACAATCGAATATTTCCAAAACTTCAGGAGCAGTGTTTTGATGAGTTTGGAATTGAAATTAAGTTGATAGACATTAAATTGGGTTTGGATTCGTACCTTGAGACCACTGCGGCTTACCAGCAAATCTTCTACGAATATCTCAATAAACATGGAATATGCGATAAATATAACTGCCCAATTTTTTTACTTGGCCAAAAATACGGAAATGTTCTGCCTCCCCTTCGGATACCAACAAAAATTTTCAAACTCCTTTTAGAAACATTGAAAAATCATAAGAAACGGTTCGCTGTTGAGGGAAATTTTCTGGAGCAATATTATGTCTTGGATGTAAATTGTGTTGAACCGGAAATGATTCTGGTTGACATTCAAGCTATTTATCCTGATTTATATAAACAAGATAGAAATTCTATAATTATTTGTCAACAAGAATGGAAAAAGACTAAATCTATTTTATCAAATTTGTTTCAAAATCTGTCAAAGATCTGCTTGTCTAATGGTACCCTCGATTTTGAAATGGTCACAAAAATCTTTGTGAATGAATTCGAAGCGACCTTTTCAGAAACAATAAGGAAAAGTTTTGACTCCAAGTTTTCTCCTGTAATTTTCAATCGTGAAATTATTGATATAAAGAATTTCATCGTGATTTCCAACCAAAAGAAAGATGATAAACGAAAATCTGCCATTGAAAAGCTGATTGATGTAACCTACAGTCAGAACGCGGATTTAGTAATAAATGAAGATTTACAAAGCATTTTGAGGCAATACTATAATTCTTGCAACGAAATCTATGAAGCTAGTGAACCGAAATTTAGAATCCTCTGGAGAGATGACACTGGGGTCTCTGAAGCACATCATCAAATATATATTGAACAATTTGAAGCCTTTATCACCGCCAAAGTCGTTGAAGGAGTTGCTGAAAGAGCAAAGAAAATCAATTTAGACTTGTCCGCGAGTTTCTTAAAATGTTATGACATAATTTGCAATGCAGATCTGCAAATAAATAAATTTGCAAAGTTTGGTTGCGGGTATGAGGACATAGTTTACGCGATGTTGGATTACTTAACCGATGACGATACCAATGTCCCAATTATTTTATACGGTCCTCCTAATTCTGGAAAGTCAATAGTATTTGCTCGAACGATATTTGAGTTCCAAAGCTCCCTACCACATGACTCTGAATGCCATTTTATCACTCGGTTTGTCACATCAAATTGTACAATTGCTGAAATTTTCTTGAGTATATTTTTACAAATTAGCGCAATTATTTTGAGAAATAATCAGTTTGAAACGATTTTAAAAAATTCCAAAGAAATCGAAAACAACATTCCGAGAGACATTGAAGGAATCCTGCTCAGTTTCCAACAGCAGTCGAATAAGAAATTCATCATCATTCTCCATGATTTTGAAAAGTGCTCTGAGGTCGGTTCTCAGTCGCTTGTCACAGATTTGATTCCGAAGTTCCTACCAAAAAACCTGAAACTTATTGTGAGTAGTACCGATAGCTTTGACACCCGGAAACCGTATTTCCTTAATGTTCTCGTGCCGGAATTTACTCAGACTGAGTTTAATATTTTTATTCAAACTCAACTAAACAACACTGGAAAACTTTTAACCGAAGAACAAAACGAAAGGTTTTTATCAAATTATCTAAAATTTACAGATGGAATTCTCACTGCATCAGTCATTGTTGACTATTTTTATAATCACAACTTTATAAACAATTCTATGGAGGAAATACCCTGTCAAACTCTCGGAGAGTTTTATGCTCTCAATCTCAACAGATGGTACAAAAGGTTTGGAAAGACACTGATTTCCCACTGTCTTCTTTACATATATTGTTCATCTGGAGGCTTGACGGATCAGGAAGTCATTGAAGTTCTGAATTTAGATAAAAAAGTCATGAATGAGGTTTACATCAATCACTCAGAATCCCTCATTTATGATCAAAGTATTGTCAAATTTCCTTTGTCTTTATGGTTGTTAATTAAGCAGGAATTGTCAGTCATATTGGTGGATGTGATTAAAGATGGATATTTACTAGTAGATTTGGCTACAACGGTTTCTGTAGAGTCTTTAATTGATGAAAAAAACAGCCATTTAAAGGATTTCCATCAAATTCTGGCCGGCTACTTTAACGGAGCATGGGTAGATCAAACCATTTCTTTTCATTTTGATCTGAAAAACCCAGAAATGTCATACAACTGCTGTCCGAAAAGTCAGAAAATGTACGCTAAAAAGAGTGGAAATGTATTTTATAACTACCGAAAATTTCGACAACTCGTTCGGCATTTGGTGGCAATTGATAATTATGATGAGTTGATAAAGAATGTCATTTTTGATTTTGATTATTTGTACAATAAAACAAAAGCTCTCAAAGTTTCGGAATTGTTAGATGACTTCCAACTGGCCCGAAACGGCGGAAAGGAAATTGTTCTGCTAGAGGAAAGCATCAACAATTCTGCCTTAGTGATAGAGAATGATCTCGACAGTCTTGCGGGAGAATTAATTATGCAATTGTTACCCTACGTTTCCTATTATCCAAATCTGAGATTTCTCATAGAAAATTGTGATAAAGTCGCTCCTAAGCACAATGCATTCGTCCCGATTTATCCTTCCAATAAGTTGCCAGGGTCTCCACTGGCCAGCACTATCAATTGTCCGGAGGCTATTGAATCTGTTTTGGTGATTCAAAATAAAGAAAGCATGAATAAAGAGCTTTTAATTAAACTGAAAAACGATTCCAGAGCGTATTTCTATGATTTATCATTCGGAGCGATATCTTATAATACACTACTAAGCAGCGGGGAGGTTTATTATGGACCAAATAGGGACATCATTCTTGTATTAGAAACCGAATACCGACAAATCATCAAGGTTCATCAAAGAGAAACTGGTGATTTGCTTGGTCAAATAATACCCATGAATTGGGTGGTACTTCGACCTTTTGAGGAAAGAAATGAATACAGAATAACTAACATTGACATGAATCAAACTAGGATGGCACTAATCATAACAAATGAAGTGAGTTATTTATTCGTTTTGAATTTGGAAACCCTAGAACCAATACTGGCCTTTAATCCAGGGTTGCGATTAGAAATGCTAAAGCTGACACCAGATGAGTCGACAGTTTTTACTCATCACGTTGAAAGGCTCGTGAGTTTAAACGTGGAAAAGAACCAACTGAATTCAGCAGTTGAACTTCAAGGTATACCTCTGCAAATGTTATTTGCCAATGAACAATCGAAAAAAGCTTTTATCGTTTGTGATCAACAGAAGAGTGTTGTAGTTTTGGATCTTGAATCCGCGGGTGTTGTGAGGAAATGTTATAAAATATCTTTTGAAAACTGTCTTGATGAAAATGATTATGTTTTAGAGGTTTCGTGTTCGGAAATCGGTAATCCATTTCTCTTGATCATGTCTTGTCACAGTGTTATTTTGTATGACTGGAATAAGGAAAAGGTGCTCAATCATATTACCCGTCCTTCACAGCTACCGGTTTATTTCAAGCTACCCAATCGGCTGGATAACCAACCGGCAAGTTTGAAATTCAATGCTGCCAAACTGATTTTGTCTGACCGAGTTATTATCTGTGCGCTGTTTCGAGACGTAATTGTCTGCACAGTCTCTGACAATAAAATCATTAAGACTCTCCATGCACCTGTCGGAGGCATCGTTTCTGAAATCCACATTGCCGATGATTATATCATTGGAAAAGTGGAACAAAGTCAAAATTCGGCGGAAGTCATGATTTGGAAAACGGATCCAAAGTGTTTGTTTTTCAAAATAGAAAACAATCAAGATAAACTGACAAGATGCGTTAAGAAACTACAAATCGGTGGCTCTGTAGCAATTGCTTCGTGTGTTGAAAGTGACGAAATGGGAGTAATAGAAATATCAACCGGAACATTGGTCGACCTTTATAGTCACTCGTCTGTGGTGATTAATTGTTGCTTGTCATCGTGCGGAAAATGGGCTTTGGTCACGGTGAAGAATTCTCACAATGCCAATATTCTCTGGTCTTTGGAAACCCGAAAAATCATTTTCGAATTCGGATCATCAACCAACACGGAATTTATTGTTCCAATGAAATCGAAATCAGGATTTTTCTGCATTACAAACCATTCAAAAAGTATCGATGCACCGAATTTTATCGTCACTCAAATCCTCTGTGATCTGGGTGTTGAAATATCATATACCATAAAGGTTTTAGAAATTTCTTGTTTAGGATTCCTTACGGAACCTCCTTGCATTTTGAATGATGATAAAGAGTTAGCGTTTCTTTCCAGCAACTACCGCACTGAAAATGGAGTAAGGACTGGGACAAACAGTCTGATTTTGTGGTCAAGAGAAACTCATACGAATCAAAATGGGATGTCAAAGATAATTACGGTGAAAGAGTTTTCAGAACAAATTAATAGGTCTGTTGAAGATATATTGTCGATCACAACTACAAAGTCAATGGAGGATGTTTTATTTATCTTTTTCAAGACTCATGACCATGAGATTGATATTTTACATTTCAATTGTCATACAGGTCTAGTTATTCAATTCATGGAATTGTTCGATGTCCTTCCTAAGCAAATGGACCACAAAGAATTGTTCTTGTCTAACAACGGTTGCTATGTATTCTATCAAAAAACTAGCGCCATAGTCAACTTGTCTAGTGGAGAATTTATTGGAAATATTTCTTCTGATCCTAATAATGAGTATGCATTTCAGTGTTTCGTTTTAAAGGATACAATTTTGATTTTGTCACAAAAAACGAAATTACTTGCATATCGTTTGCCGGAAATCTGCAAAATCGGTCAAATTGAATTGAAAGACGAGGTGTCTTGCGTTTCTAAATGTCTTGATGATTTCACAATAATGGTGGGTTGCGTTGACGGATCAGTATTATCGTATTCGCTCATTGATATATTTTCTCCATACAGTTTTCTCAGCCAGATTAAAGTTGTGAGAAATTTCTTGCCGACAACCAGAAGCCCAACAATAGAACTGGAATCGATACGGTCGCTGAACAAAACCGAATTATCCCAAGAGTTTGACAACCTTATAGCCATCAAGCGGCCGATATCCGAGCCCATAGTTGCTCATGAAAGACGAGAATTTTCTAATATTTATTAATTTAAATATGGTGAAATGTTTATTATGTTAATAGATGAAACAGATTTTATCTAATAAATATATATTTCTA
>OX_Smed_1.0.01730
ATAGCTTGATAACAATATAATTTAAGTCAAAATAGTGAAAAAGAAGTTTAATAAACACAATTTTGTCAAGCATAATAATCAATTAACTTTTAAGGTTAAGTTAGAAAAACAACGTCTATTAATCGAAAAAGGATATATTATTGTTTTATTTTAATATATTTATTTTTTCTCCCCTTTATATTTATTTCTTTTAGCGTGATAAAAACTAAACTTAGACTAATAAATTTTTAATATTTGGGACATATATACAGATTTTTTTGTAATAACCTTTTAATTATCAGTTATAACACATTGGTTTTTAACACATACAGTTAATAAATAGAAATGCGAAACAACTCTAAATTTAAAAAATATAGCAAGAAATGGAAAACACGATTCACATATTTAAGTTTAAAGAATATTGCAGAGACGCCACTAAGGCAAATGTAAAATAAAAATAGTTTCTTTTTGCAAATATTTAAGTTTATATATTCCTAATGATTTGAATAAGACGAATAAATAAAAAGATTTAACATCAAATTAATGAATTTATTTTATAATTTTTATTATATATATTTATTAATTCAATAAACTCTTATATTAATTATAATATTTGAAGATTTTTACCAATTATTATTTGAAATATTTCTTTAAAAACATCAAATTTTTAAATTTCCGGAAATCGATAAAAAAATGATTTAGAGCACAAAAATTAGCAAGTTTTCTAAATAACCTTCAAAGTTGGATACAAATAAATTCAAAACAAGCAGACTTATTTAAAATCACTGGGTACAAAATTTTCCGTTAAAATTTATAGTTAGTGATTATTAATTAATAATTATAATAAGTAGTTTAAAATGTTAATTGTAACAAAACGCAATAAAGTAATTGTAGTTTTACAAAAACTTTCTTAATAATTTAATGTATCAATAACATTCCCACATAATTGATGTTCTATTTTTTACTATTAAATTTAATAAAAATCAATTTTTCGATAAGATTCAACTATTAAAATTTGTTTACCATAAAAAGATTTATATCTTGTTTAATTCCCACGATACAATAAATTGTATTGATTATATTTTTTAATAATTCCAAAAATATATTAATTATTATTTTATGTTGTTAGTAAACTAAACAAGTTCCGCATTTTAATAATATATAAATAATTATATTCTGTGTGTCGTAAAATCGTTACCTGTATAATTATTCATATTTACAATAATTCTTACGTTAGAACTAAAGTTATCCAGCATAACAACATCAGCCCCTGACTTAACTGCTTCTAAAGCTTCATTTAAATTACCACATTCAACTTCAACTTTTATCAATTTTCCAATTTTTGATCTTAATAAATGAACTGATTTTTCTATACTCCCATTAGCTTTAATGTGATTATCTTTGACCATAACCATAGATGACAAATCATATCGATGTGTTGAAATACCGCCTATATACATAGCGTATTTTTCTACTATTCTGAATCCTGGAGTTGTTTTACGGCTACCAGTAAGTTCACCATTCCAAACCTTTTTTATTTTAATAGACAATCTATTAGCAATCGTTGCCACTCCGCAAGCTCGAGTCAGTATATTGAGAGCAGTTCTTTCTGCCATTAAAATTTTGTTTGCAGGACCTTTAATTATACCAATGATCGAAGGCTTATTTAAGTAAGTTCCTTCTAACTCATTCCAATTCACATCACAATCAAAATACTTGAAAACGGCTTCAGCAAATGGTAGTCCAGCCAACATTCCTTTTTCCTTCATTTCGATTTTAGCATTAATAGACTCATGATTTACAACAATTGTAGATAAATCAAAATTTGGAATATCTTCATTAATCCAAAATTCGACGTACTTTTTCAGAACGACAGGACTAATAATCAAAGAAAAATCAAACAAAGAATCCATAGTATGTTTATTTCGAAAAGTAAATACACT
>OX_Smed_1.0.01732
AAACTGCAGCTGCACATCAAATCCTGTCAGATATTTATTCCCGGCAGATGACCCAGAGACTGCAGGATTTACAAGAGGATTGCACAAGAGCACATAAACAAACAAGAGAACTAGCCCAATTGTGCCAAACCACAGTATTGGTGACAACATCAAAGTTGACAACTAGTTACAGAGATTATTGCAACTCTTATCAGTTAGCTGAAGATTCTAAGAAGGTTATGGACAAAAGTAAAGAAAAATTTGATCGAGAACGTAAGAGAGCTCATGATAAAAATAAAGATATCGACAAAAGTCAAAAAATTCGAAAATTAAAAGAAGATTTTAATCAAAAATGCGACTTCAATTCGAGACAAAATATTCAAAGCCTACAAAGCAGAAATGAATATTTGATCCAAATCGCTGCTGCCAATACTAGCGTAGATAAATATTTCGGACAAGAAATTTTTGATCTGTTAAATTGCTTGAATCTTGGTTTCCACAACGCCATAGTGCGTGCAGGGCTTAATCACATTAGCTGTGAAAAGGCTGTAGCTTCAACCCACCGGACAGCAGCTCAAATGATTGAAAAATCGGTTCAAACGATTGATCCCCATAGAGATCAGTTGAAATTTCTTGATAAAAATCAAAGTGCTTTCAATAAAACTTCTAGTTTTGCATTTCAAACAATCAAAGATGATGTGATTACTTGTGTTATGTCACATCCGTCGTTGGTTGAAGTGTTTCATTCCACAATCGCTCACATTATGGAAAATGTAAAAGAAAGACAAAAAAAAATTTAGAGGAATATTAGGAAATAGTCCAGTAGAAACTACAAAAAAGCTCCACAAGTTGATCGACCTTCGGGATTATGATGTTGAAGAATTATTTTCAAAGTCAATTCTTACAGCATCTAAAAATGGAAGTCGAGATAATCTTGATTTATTAGGAAGTAGAATAAATGAAACCCAGTCGTTTTTACATTTTCGATCTTCAACAAGAAATAATAGAATTGATTTGGAAAAAAAATATTTTGAGCAATTTTCTGCTTTCATAGTTGAAAATCATCACTTTCATGTGCTGAGTACCAAACTTGAATGTTTAAAGCAAGCACTGGGCGAAGGTAAAAGTATCACGAGTATAAATCCAAACAAACCACTCAGAGAATCACGAAGCATTGCGTCAGTAGAAAATGAAAATTTAATTAAAATATTTGGTGGTACTTTACAAGAATATGTAACTTTGA
>OX_Smed_1.0.01749
CGACAGCAACGAGAACAGCCATCATCACAACAATATCAACAGCGACAGCAACGAGAACAGCCATCATCACAACAATATCAACAGCGACAGCAACAAGAACAGCCATCATCTCAACAATATCAACAGCAAAGGCAGCAACAGCGACCACCTGCTGAATCTACATTTCAGTCTCAACCACAGGAAAAAGTAGTTTGGGGGAAAAAACCAAGTCAGTCTGTAGATCAAAGAGAAATTCAAAGTCAGAAACATCAAGAACCAATTATAAGTTCTCAAACGACTCAAGAAAATGCTCGTGTTCCTAGAGGTGCCGAAGGCTTTTCTCCGATAATTGAAGCGCCTTCCAAAGGTCTTCCACATTCCATACAATCACAACCGATTACGCCTTTAACTAGTGAATTTGAATCCATGACAATTAGTAGTCCAAAAGATGAGTTTGCCGTTGTACCTGTAGCCGCCAAGGCTTCTTCTCCGCCGCCACAGGCTAAAATTTCACCCAAGAAAATATATACTCCAATTACTCTTGATATCAAAATATCGCCTACTTTACAACAGAAATTTTTGCCGTCTAGGCCTGATGATGGAGGTAAAAAAGGTCGCCCGATAAAGTTAATAATTAATTGTTGTGATGTTAAAATAAATCCAATGAAAATATTCATGTATGATATTGAACTCACTAAAGCAGAAGTTATAGTAGCAGAAAAAGACAAGACTGAAAAGAAAAAATCTAGAGATGTCACTCCAAAAATGAAAAAGAAAGATGTTATTCGAAATATAGTAAAAGAATTATTACAGAAAGCTGAAGGAATGCCGGTATTTGATGGAGGAAGAATTATATTCACTAATAAATTACTGCCATATAATGACGGTACTTGTAAAATAACTCATAATTTCAATTATGAATCCGAAAATGTTACTTGTCATTTTAATATTCAACGAGTAAAAGAAGAAGATATTGAACTAGGTAACTTGAATAATTATATACAATCTAAAAAAGGTAGAAGTGATGATATGCCACAAGAAGCTTTACGTGCATTAGACACAATATTTAGAGAAATGTTTTTAAATAAAAATTTAATAACTATTGGAGGTCGAGCAATTTTTGATCCCAAAACATCAACACCGTTGAGGTGTGGTCCATATATTTTAATGGAAGGTTATGCTACTACTATTCGCCCTCATATGTGGAAAGTTCGTTTCAACTTTGACAAAACTCAAGTTGTCTGTCATGAAGCCATCAATCTTTACGATTATATTTCAAAGATTATGGACCCAAATAGATTAAATCCGAATACGATACGCAATTTAACTAGAAAGCTTAAAACACTTCGAGTTCAAGCAAATCATTTAAAAAATGCAGACGGTT
>OX_Smed_1.0.01753
AGTGCTAAACTTAATTTATGTTTATGAATGGCTACAAATCGTGTCAACAATTAATTTAATAATAATTTTATATATTTGTCTTGACATTTATGTTTACTATGTTTTTAATATTTATATATTAAAAAATAACGAATAAAAATATTTTACCTTGTATTTTAGGGTAATCAGTGGTTATTTTTGATACAATCGAAGATTTATCAATGATTATCTATTATTCTTTTACAAAAATAATTTTCATTTGATTGAAGAATCCGTGTACAAATGAGGTAAATGTTTATCTGTTGCTGTTATTGTTTTGAATGATTAACAAGTTAATATCAAAAGAAATTATTCATGATATAAATAAGATAAACCGAAATAACGAGTTGTTAGATAAATTCGTATATTCTGAAATGGAAGATCAAAATAAAACTGTGAAAACTCAAAATAGTCGGTACGGTCATTTAGTGACCATGGATCAATTAAATTTCTCCAAATCCAATCAAAATGACACAGTTAACTCTTGCAAGTTAAATTTCTTTCCATATTCAGACGGAGGTATATCATCTCAAAGTGTTTATCCAAACAATCTTGAAAATTACTCAAAAAATATTTTCACGGATTTCTCATTACTTAATTTAAACGAGGATATTTTGAGATCGACACATTCAAGCGAAGCCGGAATTACACCTATATACCATTATCCGACACTCCACAGTGGCTCAATTGTAGCACCAGAGTTTTCGTTTTCAACAAATTATACAAATGTCAATAAAATACAACCTTCAATAAATATTAATCCTAATTCTTTAAGATCTGTGGATTTAAGCACAGTAACTAGTTTTAGCTACGTACCACAACTTAGAGATCCTGAATTAAGTCCAATAAGAAAACTTTCGGTTTATCTAATAAAAACATACAAAAACATTAATGAAGTTTACTATAAACGAAAACGAAAAGTTCGAGAATTACAACAACAACAGCAACAACTACAGTTGCAATTGCAAATGTGTTCAGCAGATAATTCAGATTCATTAGTGGAAACGAATAATCAACGAATTCACTGCAGCTATGTCAATACTGAAGAAATCGATAAGCATTTGCAAATGCAAGAAAAACTCAAGAACCAAAATAAAAATACGATTTATGAGCCTAATGAAAAACCAGCTCATTCCGATGGTGATTCAACAGTTGACGTTGTTTCTAATGTCATTGACAACAGTGGAGATGCGAAAGATAATTTCCAATTGAATGTCAGCGAATCTATCGCTTATCCATATTCATATTCTCCGACAACCATATCCAATACTACTCAACGAAATTATCCAATTGATGTCAATCAATATAATAATATTCAAGCACCAAATAAACCATTTGATTGCTTGAATTTTCCACCTGGAAATTCAGTGGATCCCTTAAATAATTACCGGTACAATGAGCCCCCAAATTATTCATCGAAACCATATGATAATGAATATAGCTCCAAATTAACTTCTCAATATGTTTTTGACAAGAACAATTACCACTATTTCCAGCAGTATTCAAATAATGCTGCCACTGGCTATAGGAATATTTCCGGAGATAATAACTACTACAACAAGCATGTTTTCGATGATAGTTCTTCCAAACCAATCATTAACTCAAATGTTGTACCAGATAATGTACCAGTCTATGCGGCAGATGTTTCTAAACCTAATAAAAATTCTCATCAACGAAATACGGATAAAAATTATGATTATATTATTCGACCAGGGGAAATTTGGATGGGCCGTTATGCTATTGAATCTTTAATCGGAAAAGGTTCTTTTGGTCAGGTTGTAAAAGCGAGAGATAAAGCAACGGAAGAAGATGTTGCTATCAAAATTATAAAAAACAAGAGGGCTTTCACAAATCAAGCTCAAGTAGAAATAAAACTTCTTCGAGAGATGAATAAACATTTAGAAAACTCAGAGGATACTCGACATAGAGGCGCTAATTTTATTGTTCTTATTAAAACTCATTTTTCCTACCAAGGCCACTTATGCCTAGTTTTTGAGTTACTATCGTATAATCTTTATGATTTGTTACGCAACACAAATTTCTGTGGTGTGTCTCTAAATCTCACACGTAAAATAGCTTATCAATTGTGTTGTGCACTTGATTTCCTCGCCAAGCCTTCATTACGCATCATTCATTGTGATTTGAAACCAGAAAATATCTTATTAGTCAATCCAAAAAGATCGGCTATAAAAATTGTAGATTTCGGCAGTTCATGCCGCGTTGAAGAAAAAGTATATCAGTATATTCAATCAAGATTTTATAGGTCTCCAGATGTTTTATTAAACCTCAACTATGATACTAGCATTGATATGTGGTCTCTCGGTTGTATATTAATGGAGATGCACACAGGAGAGCCATTATTTGCTGGCCAAAACGAAATAGATCAAATGATGAGAATAATTGAGGTTTTGGATGTTCCCCCTAAAAACTTATTAGACAGGAATACTAAAAGTTCCAAATTCTTTGATAAATCTCCAGATGGTCAATATATCCCGAAACTTAATCGTACCCAAGAAACACGAAAAAATAACTACGTCAATCCCGGCCAAAGACAGTTGAAAAATATTCTTGGAGTAGATCGTGGAGGACCTAACAGTAGACGTTTAAATCATCCAGGTCACACAAAACAAGATTATGAATGTTTTCAAAATCTCGTAGAAAACATGCTGATATATGATCCAGATAAACGAATCAAACCAATAGAATCGTTAGCCCATAATTTTTTTCGAAGGCCTACTCCTACTACAACGAATTCCACTGATATATGTCCTAATTTCGATTCTGGTGATCGTGGATCCGGTTCTGGTGGTTATACTAACAACCCATCGGTTGGTGGAAATCCACCCAATCAAAACAGTCGAAGCGGTGATTATGTAACTGGACCTTCAAATAGATTCACTAGAAATGCCAAATACTCGCAGCAAGCAGGATTACAAAATTTGTCGTCAACTAATCAATTTGGATATGCTATAAGAGGTCAGAATCCTTACGTGAACATTAGCAATTCTGATGTCCAATGTGCCAATGTACCAAACACTTCTGAGGATGTTGGAAAGCGCACTAGTGGATATATTAACATGCCGAATGTGGAAAATAAAATATTCGAGCCCGGTTACAATTGTGAGAATTTTCTCATCGATCATCGGACACGTACACACGAATGGGGATCTGCAGATTGTAATTATTCAAACCAATTTGATGGATATAGTCAACCCAATATCATAAAGTTTCCATCGACTGAAGCTGGATTTGTTTATTCCGATTATACTAGCAATCCCGATGTTTATTCTAGCCATTTCAGTGGGCCTTCACAATTTACAACAAGCAACAATTTCATGGTTTCTTCTTCGAATGAAACCATTCTCGGCCATTGTGGCTTACAAACTGTCGTTTCTATATACAACTCAATTATGACCCCAATTATGAATGAAGACAATGCATTGTCTCGTCTTTTGGAAATGAATGATAGTCATCATATAAATTTGAATAAATCCAAGGCTACTCTATCCAGTGCACAATGTCATTCACATAATTCAGAAATCGATAACCATCCTTCATCAGCTGTGATAAAACAAAATAATTGCCATTTTAAACCTCATGTTGATAACCGAGCGATACCAGATTCAAATAATAATCATAATAATTTCGAAGCATCCCAGTTCCTTCAAACAAATCTTAAAGAATGGGACATCTTTTTACCAAATCTCCAATCAGATGTAGATTCCAATTTCACTGAACTAAATACCCAGAATGCTTTAAATTCAGAATTTAACTTGTATAAAAATCTTTTGGACTTTACCGTTTAATTATTATTATTATTATTATTATTATTATTATTTGTATGATGATGATGATGATAATGATGATGATGATGAGATATTGGAAAAATGATGAATTGTTTCTCTTTTATTATAAAAACTTCGACCTGTGATGTTGTGTTATTAATTCTACAAAAAAGCTATGAATATATACAAATATAAATATAAAATATTTATTTAGTGTAATCAAGAATATATTTATATATATATTAATTCCGCTCATTCAAATTTCTATTGTGTGAAGATCTTTATATATGTTTCTATGTACGAATTGGCTCATTTACCTTTTGTGATTACGAAATTCATTTTTATCCTATAAATTGTGTCATTCAATAAATAATACCGACTGGTTTGTGGAGGACGGTGGGGCACTTGGTGGTTGAGTTGGAACGTTTTTATTATTATTATTATTATTATTATTTTTTATCAGGAATTCATTTTATTATTATGATAAATATTGATTGGCACAGTTTTTTATAGTTATTGAATCAAATGGAAATTTTATATTTTCTCAATTCGATGATAATTTTTCTATGTTGTTTTATATGTTATTAAATCTAATAGCGGTTGGCTGGTTGGTTGTCAATGTAAAGGTGAAATAAACGCGTCACAGGTCATGGCACTAGTGACTAATATAGCGGTGGTGATTAGTGAATTATTTTTTTAGAAAAATCGATCAAATCAAGTTTTTTTTGTCTATTGTGTTGCCATTCAAACGCTATTATTAGTCATCCGATTGTAACAATAGCGGATCAGCCGTTAGTCATTGGAGCAATGCGATCTTTCAAATGATGATTTCAGTGCTTTCTGTTTTACCATTAATCGTATACATATGTGTTATACATAATATATAACACATATACACACACACATGTAAATCATTTTAGCTTAATTTTGTGATTAATGAAATTTGAAAGCAGTTTTTATTAATATTTGAAATATTTTTTTTATTAATTACCTTTGTCCTAATTCTTTATTTTGATCAATAATATAC
>OX_Smed_1.0.01809
AATCGTAACTGTTTTATAGATTCAATCTAATCTACTTAATTTGAAAAATGGATATGATCATAACACTAATATAAAATCGTTAGATCTGGATCATTACAGACATGATAATCCAATGAACGATCGAAATATTTATTGTGGAGATAATGCACAATTACAAAAATCAAATGATGAGTATTATCAGGATGTACCTGAATTTGATAACTGTGATATAAATTATGAAAATTGGATGCCGAATCTTCGTTATTCCAAAGTTGATATTTATACTGCAAATAATTTAATGCCTACTTTTGATTTTCATTCTCAAAAATCTCCAATGCAATTCTCACCAATGGAACCAGGCGGTGACGCTGCTACATATCGCAATTTTATTACTCCATTTCGTGATAATCATACTTCATTGGCTGCCGCTGGTTTACCAACAAATGCAAATTTACAGTACATTATTTCACCAAGATTAAAATCACAATATAATCAAGATCAATCAGCAATGATTGGCCGACAACATTCAAAGTGTTATGAAAATCAAAATTACATTTCATCTAATAATTTCAACTCTAAAAACGAATCCATAGATAACAAAATTTTAATAAAATGCACTCCTTCCTGTGGCGGTGGTTCAAATTCGATCAACGAGATCAAAGATAATTCGAAAGATATATCGAACACAGAGAAGTCTATTACAGAAAGTAAAAAAAATTCCAAACAACGAACATCTTATTCTGATAACTTCGATGATAAAAATCAATCTTGGTCATTGATAGAAGATGACAGGAGCGTGCCACCAGAAGATAACAAATCATCGATCAAGAGCAGTAACACTGAAAATAGTTCACACAGTCCAAACAAACATTTCAGCAATTCTTCACGGCCAAATAATTTTGACAATCAATGTCAATACGGTTACGATGAAACGCAATTGTCATCTCAGACTGCTGAATCACTCAGAAAATTTGATCAGGATCAGCTGAAAAAAGTCATAATGAAATTGCGGGAAGGCCCAGTGATGACCGATACGAATTGTAATGAGTTTGATTTCGCGCCATATAAAGGAGCAACCATTCCCCGATTGATGCCCCTCCAGTCATCATCGTCATCTAGGAGCAAACCCAACAAATACAACAACTCATTTTCATCGGATATCTACACCAATAGTGATAGTAATAATGTCGGATTGGGATTCTATTCTCGGAATCGGGCTCTTACTCCTCCTGCTGCTCAATTTCGGACTTACAAAAATAAAACTAATAATAATAATAACAACAGCAATAATCGGCATGTAAACCCCTCATTGTTACCGAATAGCAACAATAATGCCAATATTAATAATAATCGAGTATCATCTCGGCAGAAATGTGATACGAATAATGCAGATATGGTTGTTGTTGTTGTTGACTCTGATGATTTGAAATTGAACAGTGTGCAGTCAAAATCTTTGGAGTGTGATAATCTTGTGCATGAGAACATTATTGATAATTCAATACTTTGATTTTTAGTTTATAGTAAGAATTGAACTATTTTATGTGTGTGTGTGCGTCCACGCACGCGCGTAAGCTCACACCGCAGTGAATAATAATAATCATCATAATTCGGTTATGGTATGAAATAATAATAATATATTTAGTAATTGAATATTAAGCTATTTGTGTTCTTTTCATTTTCAGTGACGAAAATGTAGTTATTTGTTTATATGTTATATTTGTTTGCTGACAGATCCCAGTTGTACATGATTCTAGACTAATGAATATATGTTTCAGTCTTTGCAAAAAAAAAAAAAAAAAAAAAAAAAGGGCGGCC
>OX_Smed_1.0.01822
TTTTAAAAATAAAAAATTTGTAAAATTTATTTGTTTAAAAACTCAATTAAGGTCCAATTTCAAAATAGGAATTAACTTTTTTTGTGATAATTTATTGTTTTTTTCTATTACTATCTGGCAAAATAAATGAAATGTTTATTGTATTGAAATGTGTTATCGACTTCGATCGACCATATTGTGATAATTTTCAATATTTAAATTCCATAAAAGATGATATTATAATTTGTGATTCTCTTTGCCATATTAAAAGTGATGTTTTTGGATTCGGCAAGAATGTTACACAAAACACATATGGATTATTTTCATTCAATAATTTTGTTATGATTGATAGGACAATGTATGTAAGTGAAGAACTTCTTTTAGCAGTTGTGGAATATACAGATCCAGTTATAAAAAAAGACGTTCCAGTCAGATATCATCGAGTGTTTAAAAAAAGTGTTGGTACAATTTCTCTATGCTTTATCTGCGGAGAAAACATGATGGGATTGGGATTAGACTTCATTTACTGCACTAGTTGTAATCAAGTATTTCACAGTATTTGCCATAAAAACCACAAAACTTTCAAAAGTTGCCAGAAATTTCTAAAAAATACAAATAAAGATTCTGTAGAACTATTTCAATCGACTGAAATGTCTTTATCCGATTGGTCCAATGAACAAGTTTTACAGTGGCTTTGTTCTGTGAATTTCTTTCGATTGGTTGATTTATTTGAAAACAAAAATATAAACGGAAAGGATATTTTATCTCAGATGCCTCAAGATTCCAAAGAGCTTGACAATTTAGAGCATAATAATGCTACGTTTTGGGGTCAGATTGCTGATCCTTTTTATCGGCAGACACTCTACTATGCATTGCGTGCATTAATCGATACGAAAATTACAGGAACACTTGAATGTAAAACGAGGGATATTCTTGATCTCAATGACTTGAAACAGACTGCACATGACAATTCTGGTTCGAAAATAAAAGAAAAATACATTATAGAATTGGCTAATCACAAAATGAGAGAAACGTCATTCACAGGAAAGATAATTTGTGATTATTGTAATCGAATAATGATAGGGTTACAAAAACAAGGAGTTCACTGCATTAAATGCGGCAACAATTTTCATAAAGTTTGTGCATTTCAAATTAATTTACAATTGTGTGAGGAAAATATCCCAAACGTGATAAATGTGTTCAACAGTTCAATATTTGGTGTCAACCTTGATCTACAGAAATTACATTCTAATGGAGTGCCATTGTTTATCAAATGTTGTATTGATGAATTACAACATAGATGTCTTAATAATAGTAATGGACAGAAATTAATGGATGCATACAGTTATACTGCTGCTACAAATGACACTATTTACCTGAAGGAATTATTTGCCAACCCAAGATTTGATGAAGAATCCAATTTAGTCGGGATCAAAGATATTAATGATATATATTTGGCGAAATTGATTAAATTGTATTTAAAAGAGCTTCCAGAGCCATTGATTGCCTATGGTATCTACCATAGTTTAATAGAAAGTGTTAAGAAAGATTTTGAAGATAAGATGTGCTGTTCACAAATTTATTCAATACTCGACAGTCTTCCGTCGCCGAACATCGAGACTCTTCGTTATCTAGTTCAACATTTTCATTTGATTTGGGAAAGTTGCAATAAGCAAAAGTTACAATCCAAAAAATGGTCTCTTATATTTTCTAAAACTCTCATTTGGCCTCCACAAATTATGGTCAAGGAATTTACTGCCCTTAAATCCAGACATCAGAGAATTATACAGCTTATATTTGAATACAAATTGGTGTTGATTGATAAATTTACTTGGCCACTGGTATCAGTTTCTGAAGAACAAATGTCTCTGTCGCAATCGATGAATAAAAACCAGTTGGGTTGTTTACAGATAGCTTTGGAAGAAATTAATAACGACATCAATTCCCAAGAATGGTATTGGGGTAATACTTCAAAAGAAGAGGTCAATGACTACATGACGGGCTTGCAAGATGGATATTTTTTGGTTAGAGACTCATCAGATAAAGCTTTGGGAATTTATACTTTGACAATTAGAAAAGAAGGAGAAAATAAATTAGTACGAATAATTTGTCGAGATGGGTTCTATGGATTCCAAGAACCGTGTAAATTTGAGTCTGTACCGAAATTGATAAAATATTATCAAACCCATAAACTTTCTGAATACAATGACCAACTAAATATCATGCTACGATATCCATGTTCGAAATTAAAACCTGAAGTTAAAGGTCATGTCAATGAATTGTATCAGTATACAAACGAAGGATTGATAAGATTACTTCATTCTACGATGAGTGATATTACAGAAGTCAATGCCAAAGTTGATAAAAATACTGAAACGTACAATGAAAATCAAAAAGAATTAGATGAAATAACAAAAATTCTGAAAGGCATTGATCAAATCCAAACGTGGTGCAATAAGCATATTTTTCAAATAATGAACATTATAAATTCAAATGAAAGAACTGATTGGGTGTCCCATTCAAGAGATTGTCTTCAACAACTTAATAAAAAATTAAATGACTGTGTACAAGTGGCCAAGGAAATGAACGAACGACGTGAGAAGCTAATCACCGAATCCGATGAGTTACATCGAAAATTACAAATGGATAGGCCGGATTTAAAAAGATTAAACCGACTGCAGGCTCAAATCATCAGATTATTCAAAGACAGGGAAGTTCCAGATGAAATGTTCAGTTTAGAAAATGTTGATAACATTGACGCAATGTGTGAAATACTGGAATCGGATGAGAATGAAGATAAAAATGATTATAGTCTTTATCAANNNNNNNNNNNNNNNNATAACATTGACGCAATGTGTGAAATCATGAGGCAAGCTCCAAATTTAAATAACCCTATAAATAATAAATCCAATTGGTTTATTGAGAACATCGAAAGAGCCGAATCAGAAGAACTGTTAAAAAACCGACAACATGGTACCTTTCTAATCAGACGAAGCCGTGAACTAGGAAATTATGCTTTGGATGTGAATGTCAATGGAGTTGTTCAGCATTGCAAAATCTTTTGTCAAAATGGAAAATATGGATTTATCAAAAACGTTTGTTCTTTTCAAAGTCTGGAAGATCTTGTCAAAACGTTTCATATGCGTAGTTTAGCCTCACACAATCCTTCTTTAACTACAGTTTTAGCATACCCTGTTAAATGTGATTGAAATTGTTTGACAATTTAGTAGATTATGAGAACTATTAGGCAGTTGTATATATTTATTTTTCTATGCGCTGTATTTATTCTAAATCAAACAGAGAGCGTTTGCTAATTTAATCGTGCTGTATTCTGCTTTGGAAAAATTTTAATTTGATTTCTATTAATAATAAATTATATTATTAAATATTGA
>OX_Smed_1.0.01841
[truncated: 8,199,375 more chars]
