# Supplementary material for: The planarian regeneration transcriptome reveals a shared but temporally shifted regulatory program between opposing head and tail scenarios
Source: BMC Genomics. 2013 Nov 16;14(1):797. doi: 10.1186/1471-2164-14-797 (PMC4046745; doi:10.1186/1471-2164-14-797)
Supplement: Supplementary file 3 — Additional file 3: ZIP file containing FASTA file of differentially expressed transcripts in H6-12-down, H6-12-up, T36-48-down, T36-48-up, F-head, F-tail, O-down, O-up, P-down, P-up, F-head + T0-24-up. Also contains platyhelminth, triclad, and S. mediterranea specific transcripts. (ZIP 18 MB) [file 12864_2013_5532_MOESM3_ESM.zip › P_down.fa]

>OX_Smed_1.0.00023
GTTTGGAAATTTATGAGAGAAAATGAATTGAGAACAGAGAATGAAGTTAGCAAGAAATTACAATGCAATATATGTAATACATTGATGATAAAAGCTTGCCGTGCACCTTGCGGATGTCGCTTTTGTTCCGATTGTATTGAGCATTATCTGGACGGCAGTGATAAATTCTGTCCAGGAACTGCAAGATATTGTCAAAACCGAATGATAAATTATGCAAATGACATCGCTATCGATTGGCCAATCAACATTCGCATATCAGAAATTGTGGTGAATTGCCCGAGGCAAAATTGTGAATTCAAGGATGAGTTGCAATTGATAGAGAATCACATGATAACGTGCAACAAACAGCCAATTAGCTGCCCATTCAACTCCATCGGATGCGGAATGAATGAAGTGAGGAATGAGGAAATGAAATCACATCTCAATGAGGAGATTTATTGCCATAGCAAATTGCTGATTGAGCTCATCAATAATTTACGCAATGAGATGGAATCAATGAAGAGTGAAAATACTGAAATGAGAAATTATAATATTGAATTGCGAAATGATAATATCGAAATGAGACGAAAAAAGAAAACAAACAGTTCAAGCAACAGATTGATAATATTGAGCGGCAAATAACAAACCAACAGCAGAAAATGTGCGAGATGGAAGCGAAGGAGCAGGAAAACACAGGAGAAATCGAGCAACTCAATGAGGAAATGGTCGTAATCAAAAATGCGAATCGCGCATTGCAAGATGAAATGATCGAATTGCGAAATGATAATATCCAATTGAAAAGAGAAATCAGCCAATCCAGACAACAAAATCAAAATATCGAGCTGCAATTAACCAATCAGCAGCAGAAAATGTGCGAGATGGAAGCGAAGGAGCAGGAAAACCGAGGAGAAATCAATGAGGAAATAGCGGCAGTCAATAATGCGAATCGCGCATTACAAAATGAAATGATCGAATTGAAGAGGGAAATCAGCCAATCCAAACAGCAAATTGATGCATTTAAACAAATCAGTGAACAGCAACAACTGCACCAGAATATAAAAATTCAGAATGAAATGGAGAAATGCGCCAATGAAATTCCGCCGATTCAAACAAAATTTGGAAATGCAGAATTTATAAATTTCGGAAATTTGGATTGGCAAATCGATAAATTATCGCAATTGGAGAGAAAGAAATGGATTTACAGCGAGCCATTTTATTCCGGGCCGGGCGGATACAAAATGTGCTTGGCGATGAATATTAGGGGTGATTTTGGTGTAATTTGGGTTGGTTTCCATTTGATGCGTGGCGATTGCGATGCCGGATTGGAATGGCCATTCAAATATGCTGTAAAAGTCGATGTGATAAATCCGGCAGGTGGAAAGGTTTACAGCAGCCAATCAGTGAAATGTCCTGACAGCCCTGCTGCTGCTAGATGGGGGAGGCCAGCAAGTGACAGAAATGATCCGATTTATTTTACCTATTTATCAGCCATTACAAACGACAAATTTCTGCTGAAATGCAGAATAGAAAAATTGTGAAAAACTTTATCAAATATTTCAATAAAAATTTTGATTTATTTTCTCACTTTTCCTCAGCTCAGCTGATAAATTTATGCAAATTGTCAGTTTTGATAGGCGCGCGATATCGGCCAATCAAATCACTGATCAAGCTGCATATGAATGCGGACGGGAGATTTCTGATTTGCTAGACAGCGCAAATATCAAATATCTGATTTATTGAAATTTTATAAATTTACTAATTTTGTCATAAATAATATTAATAAACAAATAAAT
>OX_Smed_1.0.00062
TTTATTAAAAAACAATCGATAGTCATCCGCATTTTTTTAAATTGTTCCGACTTGATAGTAAACCTCAAAGAGAAGAAACAAATCGCTCAACAGAAATCACCATCGATGGAAAAAAAGATATCATAGACCTCAATTTTTTCGGAATAAGAAAATGTATTAAAGAGCAAGCCATAAAATTTATAAAAGAATCAGTTTTGGATATTGAAAATCATGAAAAAATATTCAAAGAAAATTCATCAGTATTAATATTGGAAATTAATTTGCTCGATTCATATAATCGAAAACTTTCCCAGCTGTTACATGAGATCCATATTGGAAAGCCCGTTCCTGAAGAAATAGAGGTGTTAAATTACACACCAAAGACAATTTATGACGGTGAAATAACTATTTTTATAAAGGAAAGAATAAAGAAGAAAGTTGTATTGGCTTGGAAATAATACCGTTAAATAAAAAATATAAAAGCACATCACAACCTGCTAAAAATGTGATTGTATTTAACATACTGCTTAATGAAATTGATTCCAATATTACTGAATTTGCAGCTCGGTTATTTTACGAGGATAATTACAGTAATTATATGGTTTTCAAACTGAGAAGATCAGATCCTGAAAATTTGAAGAGAAAATCTAGTTTCAACAATGGTAGAGACGATTATTCTGATAATAAAATATGTCGAAGTTTGTCTGATTCAAATGGTGAATTAAAAACAGTCGATATTTGCGCTGATAGAAAGCGTCAACTTAATGAACATCTGATATCAAAGTTTTATCGTGAAATCGCAAGAGTTGGTCATGATTTTGCCTTTGGAAAAGAAGAAACTGACCGAATGAAAGAAATAATGACAGGGTTGCCAGTCGTTTGCATCCTGCAAGATGATGTCGGCGATACGCCGTTAAATAATGCGATTCTGAAAGGAAATGAAGATAGAGCAAACCGTTTGGTTGAAATTATTTCTAGTAATTTCCCCGAAAACATAAATTTGAAAAACTCGAGTGGTCACACAGCGCTGATTCTTGCTGCTGCTTGTAATGTTTCTCCGGATTTCGTTAGGAAATTGATAACTTGCGGTGCTGATTTGATGGCTGTTGATTGCGATGGCAATACTGCATTCAATATTGCTATTCAGTATCAAAATAGTGATGTGCTGCAGTTATTGTTAACCGAAGCGATTTCTCAAAATTTATTGAACAACGACAATGATATTGTAAATGCATTATTAAAACAAACAATAGACACATTTTATCCTGGTCTTGAAATTCTCCTCTATTACTTCGAACAGATACGTGATGAATTGTATATTGAAACTATTCTCGATTATGATCAGTTAAATATATACAAGAACTTTATGAAAAATTATATCGACATTAATAACGATGAGCTAACTCCAATTATGGAAAATCTGTTACAGAATGAAAATTTACCGGAAATCGATCTTTTGGAATTTGAGTAAAATTATAACATTTTTGTATTTTTTTGATTTGGACAACTTCATTAAACTTTATATTTTTAATATTTTGACTTTACAAATTTGTACAATTTTGTAAATGAAGGGGTATTATTTGCTGAGTTTGTTTAATTATCTAGTGATTCTTAATATGGGGGCTGCGGGGCACTCCTGGTGGTTTATATGACGTTTGATTGATGATGAAATGTTTTATACTTATAAAATAAAGCAATAATAAAAAA
>OX_Smed_1.0.00070
AAATATTATTTTTCCGAATTATTTTATTAATAATGATTATTATTGTCAAAGTAATTATTTTATTTTTAATTGCTTTGAGTAATGCAAATCCAACTCCTATTGTTATGTGGCACGGAATGGGAGATACTTGTTGCAATCCGTTAAGTTTGGGTAGAATACAATCTTATATCGAAAAAACTATTCCTGGAGTTTATGTTTTATCATTACGAATTGGAGGAAACTTTGCTGAAGATTCTCTCAACGGTTTCTTTATGAATGTAAATAATCAAATTAAAATGGCTTGCGATATTATTGCAAATGATAGTAATCTACAAAATGGATTTAATGCTATAGGATTTTCACAAGGTGGTCAGTTTTTGCGAGCTGTGGTTCAAAGATGTCCGTTTCGTGTATTCAATTTAATTAGCATAGGAGGCCAGCATCAAGGAGTGTTTGGTTTTCCGAACTGTCCGTCATCAGATGAAACAATTTGTAATTTAATTAGAAAATTGCTGAGTTTTGGGGCCTATGAAAACTTTGTTCAACGACATTCGGTTCAAGCAGAATATTGGCATGATCCTTTAAAAGAAGATATTTACAAAGAAAAGAGTATTTTTCTTGCTGAAATCAATAATTTACAAAAATTTAATATGACATACAAAATAAGATTGTCAAATCTAACCAACTTTGTCATGGTCAAGTTCCTCAATGACACAATGGTCATTCCCAAGGATTCCGAGTGGTTTGAATTCTACGAGCCAGGCCAAGAAGAAAAAATAACACCTTTGACAAATAGCACCATATATACGCAGGATTTGTTGGGATTAAAACAATTGTTCGATACAAATCGATTGAAATTTCTATCTGTTGTTGGAGAACATTTGCAGTTTTCAGAAGAATGGTTCGTGACAAATATAATAAAGCCATTTTTGTCCAAATAATTAAAGGAAAATTTCGATTTCCAGTTGATGATTGTTATTTATATTTTCAGATTTTTTATGAATTTTTATGTGATTTAGTTCTTATCGATACATTTGATACACTTTTTTGTTTTAATCAGTTAATGAATCCCTAACATTTAAACATTTAATTTGTTCTAAATTTGATTAAAGTAAATTTAAACAGCTT
>OX_Smed_1.0.00071
CTGTAATATAAGTTGATTTATTCATTGTATAAAATGCTCAGCAGCAAATAGCAATCGATTTATTCTTCAAATCTCAAACAAATATCATCCAATCACAAACAAGAATAATTAACCAAAAAAATTATATTAATATTATTAGTTTATGAGCAAATAATAAACTGTTTAAAAATCTCGAAGAAATCCATAATTAATATTAATTAATTATTTCCATAAGATTTGTGTAGTTTATTCATTTCTTCTTTGGTTAAATCTTCATTCATTAGCTCAGCTAATTTATCCAATCCTTTTTGATATTCTGTTTTAGTTTCACAATTTGTGGATTGAATATTGGCATTATTTTGCCGATTAATTTGATCCGTGCTTAATTTCGATGAGTTATCAATTTCTCGTTGAGTTGATTTCATTTTGTCAGTTGAATCAGTTGAATGATTATCAACTTTGGCAGCAATAATATGCGGATTATAATTTGGTTGTTGTGGAGGTCGATTTATAGGAGCCAGTGAATTTGATATGTTAGATTCATTATAATTTGTAGGTATAGGGATAGTTTGTTGGGGTTGATAATTCATTTGCGATGGATTGAAATTCACAGGCTGAGAATATTGATATGGTTGAGCGCTACTGTTATTACTATTTGGTATAATAAATCCAATAGGTGGTGGATTTCCAAGAGTGTTGAAGTTTGCTTTCTGATTATCAAACTGACTATTCCCCGCAGTCGAAAAGTTTGCCGACCACCCACTTCCCACATTTGATTGTGGAAATGAATATGGATTAAAATTATTTGAGTTCATAACTCGTACAAAGAAATATTAACTAAAATTAATTATATAATAATTTCCAAACCAATGTACAAAGTATATA
>OX_Smed_1.0.00264
TTTGATATTGATGTTCAGGACTGTTTAGAATTTGACAATAAACCAAATTGTAAGCGAAATCGGAGCTCAAATCCTCAAAAACCGAAAGACTTTGTATGTGATGTTTCAAATCAAAGTTTTTATAAAATTGATGAAAATAGAGATAATTTATGTCTTATTTTCAACGATGATCAAAGAAAAGGAAGCGAAGTTGATGTAAATTCTATTAAAAGTACTTTTGAGGCAATCAAAGGATTTAATATCAAGGTTGAAAAAATTACAAGTAGAGAAAAATTTAACAATGATTTAAGGAAATACACAAATCAAATCAGTTTGGATAGCGATATGATAATTATCTTCATTATGTCTCATGGGGAAGGAGGTCTTATCCGTTGTCCGAATGACGATTCGATTATTATTAATGATATAATCAAATTTTTTACTGTAAAAAATGTTCAAAAGTTGGCGAATAAACCAAAGATCTTCATATTTCAGGCATGTCGTGGTAACGATTATCAAGAAGTTGTTCAGTTTGATGCTCCAATTGATGAGGTCACCAAGCCTCAGATTAACAAAACATCCATACAAGACGGAACATTAAACCTTAGCGACTTGTTTATTGTTCATTCAACCCTTTTTGGACAAAAATCACTAAGAGATACAATAGAAGGATCTTGTTTTATTCAGGCCTTTTGCGAAATTGTAAGCAAGTGTTCCAAAAGCCTTAGCATTGATGAAATGTGCACCGTTATCAATCGAAAATATCCAATATTTAAAAGTGATGGCAAAACCATTTCTCAACAATGTGAAGTCACAAAATCACTATTAAAATTTCATATATTTTTGGAAAGCCCTACAGAAAGAAAGAGACTTTTTAATAATAGTGATTTCGGTGATTTTATTTAACAAATATATTCAGATTGCTTCTATTCATTAAATTCCATAAAAATTAATAGAATTATTTCTTGTTACATTCAAAATTTAGACGAATTATTTATTTAAAGACAAATATTTATGCTGTTATTTTTGTATGAAATAATGTTAATAAATTTTGCTTTT
>OX_Smed_1.0.00340
TAGTAATTGTATGAACTGTATTCCTTTGCAGCTAAAAGATATTTCTTGAATTGCATTTCTATGACATATAATGGTCAATTAATTACCAAGCTCCTCATAAAATTAAAAGGTTTTATAAACCAGCTGGAGTTTTCTATAATCCTTTATGAAAATAAACTCTTATATGACCATTATGTGGAATTTTTAAGAGAAACCCACCAGAATGATGAACTTCTATTATGGTGTGAAAATAAATTTCAAGAGCATTTGAGAAGATTTCGAAAAATTATGCTTTACTTCATTGATGTTGATGTTGATACTGTCGAACAATTCAAAAAGGCATTAGTAAAATTTCTAAATGAAATAAAACCGGATGTAGACATGACGTATATGCCAATAACAATGATCCAAGAATATTTATCCTTGCTCAATTGGCAAACTGACACAAATGAAAATTTGATCAATTGTGCACTAATCGAAACGGTTATTAAAACTAAAGCGTCTCATTTAGCCCTACATAACAATGAGATTGCAATGTTCCTCAGAGATACATTTTATATGACAACCTCAGAATTTATATGGACTTCTCTGAGACCAATTGTCGAAGAAGGCAACTTTGCTGAAGTGAAAGTTGTCCTAGGAATAAAAGGGTTTCATGGAAAGTCTCTTGTTACCTACGAAAGAATAGTTGCATTTTTAGTATCTTTAGATAAAGCTCCTGATGATTTCAAAATGAAATGTCTTCTCAAAATTCCAAGTATTACCTCATTAATAGAATGTGCAAATTTGTATGGATTACTGGATTACCTCATCGAATTTTGCAAAACTAATAAGGAAAAGAAATGGAAAAAACTGAAAAATGGACTTGCTAATTATAAGCGATAAATCATTTGTGAATTTGTTTTAATTTTCGATACGATATCAATTATATCTAAATTACCAATTTGATTTAATATAATTATAACTCC
>OX_Smed_1.0.00383
AATAAATTGAGAGTTTTTCATTTTAAATATTTATTTTTGTTCAAATAAAATACAATTTTTTAAATCTAATATTTTCTTTCGGGTTCATAGCTTTTAACTAAATTATCTTTTTTGCTCTTTTTACTTTATAAAACATCTAATGGTAAATATGAACATCTTTCAACCAACGAATAGCAAACTCAATTCTTCTGCATTTAACTGTTCTTATCGTTCTGATCGCCTGAAGACAGACTGCCTTTTGAAATTTATGCTTTACAATAATAATTTAGTAAGTTTAAGAATAAATGTTAAAAAATTATTTATTAGATTACAAACTCATTTAATATATCAAATTGCTCGACATTTATGAGTTATAGTAATATGCCACCCGGTTTTTATATCAAAAATAAAAACGCTGTACAAACTGTCCAGATGCCGTTAACAAAATTTCCCTTTGTCCTGCCTGCGTTTTTAAATGAAAATCATCATTCGCACGAAAACGATAAAGAGAATAATGTCTTCTCAAATTCAACTCTTTCTGACTTATTTCAGTCTAAATTTGGAAATTTAGCTCCAGCCAGAGTTATTTATGAAAATTTCGATTTTTACAATAGTTATTTTAAATCAAATGGAATTATACAAAAAGACGGAGTGGATTATGATGATAGTGATTCAAATGCTTCCACTGAGGATTTTGAATGGGATCAAAATGAAAAGTCAATTATTAACATCAATTGCAACGCGTCATTTATTGAAAAGTTTTCCGAAGACGTGAAACCAGTTAGTACACAGTCTAGAAATCTGACTAGTGAAATATCACCGGAAAGAATTATAACTGGACAAGGATTAATCCTCGCCAAGGAAGAACTTCCAACTGAAGAGGTGGTAGATTTAAAAAGCCAAAATGATTTACAGGCAGAAACTACTTTACCGTTATATAATATTTTCCCATTAGATAGTATAAGAAAAACACCTTCATTGGCATTACAATTCAACTTTTCGGAATTGCATAAAAATTTTTTCGAAGACCCAAGAGTGAACAAAAGATTTATAAATTATGAGCAATCTTGATTAATATTTAATATGTTTATTTGCATTTCTGTAAATATAATTTCAGTTTTATTGAAAAAAAAAAAAAAAAAATGCGAGCGGCCA
>OX_Smed_1.0.00395
TATTTCTTTCTGTTTAAATATTGAAACATTTTATAAATACTAACCCTTCAAATTAATAAATATTAGTTTTAATTAATCTAGTCAATAAGTTATTCTGCTTGAAATTTTTATGTTATAATGGAGATATATATTAATACAGTTTATGGTAAACGCAAGTTTGAGATATTAAATTATTGGAAAGTTAAAGATCTTAAAGAAGCTGCTTCAAAAAGTTATGGAATTTCTGAAGAAGAACAAATTATGTATTTAAACCAGAAAGAGTTGAAAAATAATGATTTATTTAGTTCATTAGCTATTGAATCAGGAAGCTTAATAGATCTTATCTTTAATTTTAACGAATTCCGTGTTACAGTGATTTATGAAACAGAAAATATTGACTTCGATGTAAAAAAAAATGAAAAAGTTCTTGATTTAAAAAGAAAAATCTGTAATCGATTTCGCAAGTCAATAGAAGAAATTTTTTTAATTTGTAAAGGCGCTGAAATGGCTGATGACAAAGTGCTTGGTGATTTTGAGATTAATGAAAAAAGTGTAATTAATGTGATTCCAAGGCTTGTGGAAGAACAAAGACAATTGTTGGTACGGCTGGACAATGGTAAATCAGTTGAAATTGATTATGGGACTTCGATTAAAGGCGCTGAGGTAAAAGAAAAATTAAAAGAGAAGCTTGGCGATGAATTAGAATGTATTGGAATTAGTTTGAATGGGCAAAGCATAGCGGACAATGAATATGTAGGCGATGATAAAGCCAATTGTGCATTCATGTCAATAAATGCGGATTGTTTACCGAATCAGCATAGATTTGATATTCAGTTGATAGTTAAACAGGCAGATGGTAGGTCAATTTCTGTTAAGATTTCGAAGAAAGCGAAATGTATTGTTCTAAAAGAGAAATTGATTGTTCTTTCTGGGATTGCTCTAAATGAACAATCTATGTCATTTAAAGGAGTTACTCTGGATGATGATAAATTATTGGAAGAATATCAAATTGGAAATAATTCTATCATTGAACTTACTATGAAACTTAGAGGGGGGAAGAATTGCAGTTACTTAATTTACAAAATTATTGGATAGTTATTTTTATATCATTTTGGCTTTAATTTGTTTAGCTGCTCAAAAACTTGATTTTTATCGTGTGTAACTAATGCGTTTCAACAAATCTTTAATGCCCTTTGTTTTGGCCCATAAATTTTATTTATGTTAAAA
>OX_Smed_1.0.00408
CCGTTAGACGGTCTTATCGAAATCTATATAAATCTTATATGAGTAATTCTTTTCGAAATCAGTTATCAGTTGTCGTTGATAGTAACTATCTTCCAACTGATGAAGAAGTATACACATATTCTTCAAATTTTGATTATCAAAGAAAATCAGAAAAAGATGTTCAGCATCTGAAACTCCAGAAAGACAATAAAGATGTATTAGAAGAAAAATTCATATCTTTAAAATCAGATCTATCAGAGCTCAAAATTATAAATCAAATACTAAATGATCTTCAAAAATTGAATAAAGAAGAATTAAAATCGGAGTTACTTTTATCCAAAAATAATCAAACTAATAATCCAATTATATCATATTCAGCTCTTCACACTTCGGTACGTAATACACATTCCAATTCATCGTGTGATTTCCATTACCATCAGACAATAGGTTACAATAGGTCAAAATCAGACGGTTCATGCTTTGAAGCAAAAGTTGAAAATTGGCATGAAAAAAATGAATATTCAACAAGAACAAGAACAAATCCAAATATGATTTCGAGGAAAGACTATGAAAAGATGGTGAGAAATCCATCGGGCAACTGGAAATGCCGACGATGCACAATTTTAAATCCAAATTCTATATCAACATGTGAATGTGGATCAACTAGACCAAATCACTAAAAATGATTAATATTTTTTATATTACCTTAATTTTGATTTCAATTTGTAAAAATAATACATTATTTTTTAATGAAAAAAAAAAAAAAAAAAAAATGCGA
>OX_Smed_1.0.00413
AAATGATTGCCAATTTCAACCTGTCAGCATTATGTCGAACTAAAGGCGAATGTCACAAAGCTGCTTATTGTAATGGAACTCACACTAAATGTCCAAAATCGAAAAAAGTTCCGGACTCAAAGGGTCAGGACAACACTCGAGTGTGTAAAAACGGTCAGTGTATAGGATCAATTTGTGAAAGTGTTCGTGGCTGGCATGAATGTTCAATTGTTCGATCTGAAAAGGTAACGCCTGAAATGATGTGTTTCGTTGCCTGTAAAGAAAATATGACAAATGCTCCTTGCATAAGCACTTTTGATTTACAATCGAAAATAGAATTACGACAAAAATATCCACTTTTAGCTAAAGAGCTTCTTTTAAATAATAAACCAATTCAATTGAAAGCTGGTGCTCCATGTGATAACTATCACGGTTATTGCGACGCGTTTTTACGTTGTCGGTCTGTTGAAGCTGATGGACCATTGGCTAGAATAAAAAATCTAATCTTCAGTTCAGCAATGTTAACAAAAGCAAAACGTTGGATAATGCAATTCTGGTGGGCTGTTATGCTCATATGTGTTGGAGGGATTATTTTCGTTGGGATATTTCTGAAATTGTTTTCACGAAGTACTCCATCATCAAATCCAAAACTACGCAAACGGATTGTACCCAATTCAGCCAATCATCGACGATCTGATCGGCCCAGTGAACCCAGAAGTCGAATTGAAGTCCCACCAAATGGAATAACACACCCTAGTGCTCCTCCGCCAAGACCAAACCGGCAATCAATGCCTCCTAGGAAACACACATCAATTCCAGATCACAATCGATTGCATCGGAATCGAGATCGACCGATGTCACTATATCAATCCAATCCCAATCATTCTGATGCCTCAACGAGACCTTTAAGTATGAATTTTGATTCCAATGTCGAATTACATGAAGTTTCAAATATTATTGCCAGTCACGTCAAACCCAGCTATCCGCCTCCAGCCTATGCAGAAGTGTGAGTACTTTCTCTCAGTCAATTTTCTATTTATTTATTTATTATTTACTTATCTATAATAATAATAATAATAATAATAATAATAAATAATGATTAAATATCCAATGAGAACTGTTTCACAAATTTCAATTATGCCGCAACTGTAATTTATTGATTGGCTTTTGTTTGTTTTTATTATGATTATATTTTATTTCTGATTGAATACATTTTAATTTTTTC
>OX_Smed_1.0.00508
ATCCTTAATTCATTTTAATTTGTATAAATTCTTAGAATATTATAACATTTTTAGTGTAATTATTTCAATTATCAAAGTACAAAATTTTAATAAGCGAGTTAAGTTTTATTTGTCAATGAGTTGTTCAATTTGGGCTTTTTTCCTATCATTATTGGCTGGATAGGAAGAGTATTCCGGTGTATAACATCAGGTTGTTGTTCGAGAAATGAAAACGACCTAGGCGATTCTTTTCATGATAAAAATGATGAAAATGAGTTGTTGGCCCCAGAAAACACAAGCATAGAGACCAGCATACCTTTACAAATTGGACCCGATTCCTCTTCACTAGAAAATAACCAATTTGATAACTTAGCTGACGAAAATGAAACTCCAAATCTAAAGGAGATTGAATTTCAAAATCAAGATACTTCTAGTTCTTTAACCGTTAAACCTTGCAATCTAGATTCTACAAAGTTAGGGAAGTCAGGAAAACGCAAGAAGAAAAATCAAAATCACAAAGAAAATAATAAGAAAAAGTCAAAAACTTTGTCAACAATCGTGAACGAGAAAACTACAACAGGAGTTGGTGATGAAGTAGTTGTATCGGGCAAGAATAATAAAAATC
>OX_Smed_1.0.00542
AATATTTGATTGGATATATATTTTTTTGCCCAGATATATGAATATTTTACCAACAACTTTGAGAAACAATTTCTAGGGATTTAGCAAAATACAATTATTACTTATCATTATCTGTTAATTATTTTCGTAATAATTGAATTGGACCTTTTTAGTTCTATTTCTAATAAAATTCTTTCCAAACTGTTGTCGAGATTATTTTGTGAAGATATTTATGAGTAATATTCAAATTGTGATTGAATTTCGTGCTCTCTATTCTCTATATATTTATCTCTCTCTCTATATATATATATATATATACATCTAACAAACAATATCCATATCCAAATATATCTACTCTATTGGTTGTATCCAATTGTTTAGAAATTGATGCGCCATTTGCATGAGTTTATGTAATTAAATTAAATATAACCTTTGGAAATTAAATGAATACATTCTTTTTATTTATGAAAAAAAAAAAAAAAAAATG
>OX_Smed_1.0.00558
AAAAATGAACAGATCAATAAATATATTCATCATCCTCGCCTTAGTTGGATCTTTTGCTGTTGTCATTTCTGAATGCGCCGAAACTCCTGAAGTTGAAAGATGTCAGACCCAATGCTTGATGGACAAAGATGTCTGCATCAAGATATGTGGATTTTACAACAGCTACTGCCATACAAAATGCTGGAAGGCTTGTACGGAATGTCAAAACTATTGTAAAGACAAAAATTAAATAAATAAATAAATTGAAAAAAAAAAAAAAAAAATGCGA
>OX_Smed_1.0.00577
TGAAATTAGATTTCCATGAAATGGAAAAGACAATCGAACAGTTGCAATTTGACCTCGATATGGAGAAATCAAAAGTAGAAGATAAACAGCAAAGTCTTGATTATTCTGAGAAAACCTACCTAAGTTTGCTTCGACAATTGGGCTCAATTTTGGAAATGGATAGCATCAAAGGTCTTCGTCATTTCGCAAATCTTTCATATGAAGACAAAGAAGCCTTGAAATTAGATAGAGAAGAAATTTGCGGATTGTTATTACAAAAAATTAGAATTCTTAAAGAACGAATTCAAAGAAAAGAAGAATTACTTCTAGGTTATGAGCAAGACCTTGTAAAATTGAAACAAGCTGAGGATCTTGCTGTAAAGACTCAGGGTCAATTAGAGAACATTTTCCAGCAAATGCGGTACAAAGGTGAGGAAGTGGAATTGCTGCGAGAAACTCTCAATCGAACCAAAGATTTACTCAATGAAGAAAAGAGAACAAATACGGCAATTAAAAAGCATAAACATTATGTCCCAGACAAATCATTAGCGGAATCTCATGCCTCTCCAACAACTCCGAAATACCATTGTCCACCAGAAGATATTCTAATAAAGGAAAAAATTATGGAGAAAAATAAATTAGATAAAACCAAACGGAAAGATTATGAAATAAAAAGTTTGAAATCGGAACTCTATAGAAAAGAAAAAGAATTGACTCAGGCTACAAATCGTCTCTACACTTTGGAAACATCAATGGGTATCAAAAGCGAAGAACCAGTTTCATAAATTTACTGCATTATAACTTCAGTAAAAGTGCTATTTTAGTCGATTGTGATTATTATTATTACTAATATATTCTTACTTTTA
>OX_Smed_1.0.00708
CTTCAATTTAAAATGTAACGGTAATAATTATGAACAAAAGAAAATGGAAATTTGAAACTGGTTATTTAGAATTTTTGTTTAAAAGAAATTGTACAGCGGACGAATTATTATATGAAAAAGACAAAACATTCTGTTTTCATGGCAATTGCATTATGAAAAAAATGTCAGAAGTTTATAAAGAAATCAGAATGTGCTTGTGTGAAAAAAATTGGCATGGAAAAAGATGTACTTATTATGATCCATTTGATATTGAAAACGCAAGTATCTCAATTAAAGCCATATCGATAATATCAATTTTTATTTTCCTTCTTATTTTACTATTAGTTTTTGTAAAAATTGGAAAGAATTCTCAGCTTATAAGAGAAAAGTTGAACAATTTGTGCACAAAGAAAAATAAAATGAAATATGCAAAACCACAAATTAACATGTAATTTGGGGTAATGGGACAATCAAAAAGAATAAACTGGTTTAGGTTGCTTCAATAAATGGTAATGGCAAATTCATTTTTCATTGAAATATTTTGTAAAATTTTGTTTGTGATGAAAAACTAATATTTTGATGTATTTGAATTTGATTAAACTGTTTTCGATGAAACGTGAATATTGCCTATAAATAAAACCTTATTTATTTTTATGTA
>OX_Smed_1.0.00710
AATAATATATTATACATTATTTCTGCAAACCAATTTATTTGATCAGTATTATTAGTTTCAACAATTTATTGTATTTTATAATAATGCAAAATAGAAGATTGGCATTATTATTGATCATTTGTTTCGTTGGGTTTCTACTTACAAATTGTCAACAGGATTTAGTAAATAAATTTATTGAGAAAACTATTGACAACGAAGTCTCAAAGGCTTGCGGGAAAGCAGAATGCAACTTGAATAACCAAATTTTGGAGAAATTCATTAATGCTAAATGCTGCATTAACGGCGCCAAAGCGAGTTGTTGCTATGGATTGACAAAGTTAAGCATTATTATAATTTCTGTGCTGGCAAGTGCTATTGCTTTAATCATTCTTATAAGTATTTGTGTTTGTTTATTCCAAAGACATTCGTCACCTAAATACCAAAGAGCAGCCTTTTAATTTTGGAAGATCATTTTCAATTTTATGTAAACTAATAGATTTTCATCACTTTTTTGTAATTGTAATTGTTATTATAATTATGTTTCGTGTCATTTATAATAAAATATTAATATTTCATTTCATTTTAAATATATTTTTAGAAAAATA
>OX_Smed_1.0.00714
ATAATTTTTAACTGTTTTCATTTTAAAATTTTAAATATCATTATATTTTACGATATTTTAATAAATTTAAGTCATGTTATAAAATTATGATTATGTATTATTTTTATATGCAATTTATTCATGGGATATGTATTCATAAATTCGTGGTACTGTACTTCAGAAGATTGGAAAGCTATGTTCAAATACAGTAATGATTATTTTCCAAAATATTTCTCGATATTGGTAGCCAGTCATTTGGCAGTATTTTATGCTAGCGTGACTGATAAAATAAAATTTCGATACTTGGATGGCAGAATACTTCCAATGGCTGCTATTTCAGCTCCGAGTTTAGTCCTTGGTTTGTTACTGCAAGACCGAGCAGACTATTGTAACAGATTTATGCAACTTGAGAATAGTTACATAAAGCAGAAAGTACTTGAGGCTCAATTAAAGGAGTATGAGTCAAAGTCTCGTAAAAATGAAGACTTTGTCTACGTAAAACTGCGCAATAACCATAAAAACAAATATGATAATCAAAACAATGATTCAAAAAATAGTTAAGTTTTTTATTCTTTGTTTAGATTAAAATTTTAATTAAGTGAATTAGTTTTTGTTGTATAAGAATTTTCTAAATAAATTCTTCAAATTAAAAAAAAAAAAAAAAAATGCGA
>OX_Smed_1.0.00722
ACAATCAATTTTGTTTTAATGTAATGATGTCTTTTCCTTAACCATTTTTGAGTTTTAATATGAATATTACTAATCCCGAATCAACATTATTACGTCATTGTTAATTGATTTTATGAAAATATCTTAACGTTGTTCTTAAAGAAATAATATTTACCTGACTAATTTAGGTATAACTCTGAAATCGAAAATTGGAATTTTCTCTATGGTTGAATCATCATATCAAATTCCAGCAATTTTAGAGTTATATCCATTTGAGCAACCTTCGCTGCCAGATCGATTTAAATGTATTCTGTGCCAATCAATTTTGAAAAATGCCCATCAAACCTCTTGTGGATGTTTATGTTGTGAGAAGTGCATCAAATCCTATCTGGCAAACGGACCAAAGCCATGCCCAAGTAAAGACATTGAATGCAAAGATGTCGTTTTGTACAAAGAATTAGACATTAAGCAGGACAATGCAATAAATAAAGAAATTATCAATTTGGAAGTGAACTGTCCGTTTGAATTATGTTCGTTGAAGCTTACTTTCGGATGCATGGTTGAGCACCTTTTTTACTTTTGCCGATTCCGTGAGATTTCATGTGATAAATGTACCATCAAATTCCAAGCTAAAGATAAAGACAAACATGAGAAAAATGAATGCGAAATGAGAAATGTGAGATGCAAATATTGCTCAAAAGAAATGAGCAATAAAGATTTGAAGTCAATTCATTTGAATTCTGACAGCGACAATTTCTGCACAAAATATTCCACAAGGAAACTTAAATGTCCTTTTCATGATCTAGATTGTAACCTGGATGAAATGACCAAAGAAAGCATAGTAAAGCATTTGCAAGCGGAATATATCAGCAACAGGTTAGCTTTGATATCTACTATAGAGTTCTTGGAACGCATAAACAATGACATGCAGGCGGAATTAGAGGACAGAAATTGGTTGGGAAATATTTCCCCAGTAATGTTTAATCGCTTCGGGAAATCTCAAAGGCCCAATTGCAGACGTAGTAGCCTTCCAATGTAATTCGTCTACATCCAACCTTTCATATTTATTCCATTGTTTTTAATACCTTAGTCCGTTAAATTTTTTGATATTTGTTTTATGATTTTTGATAAAAATTATCGAATTTTGAGTCATTTTTAATCGTTTTATTGCAACAATGTTTTACCAAACATTATGACCAAAGAAATGTTCTTAGTTTTAATTTAATTGGGATTAAAACGTTAATTTCTTTTAATTCCAAATATCATTATAAGAATACATACTATTTATTAGTATGACTTTTAGGAGTTATCCGTTAGTTGTAATTACACTGGAATCGTTTTATTCTGTAGTCATAATTAAATAATCAAAATTTAAATTCCATGCAAT
>OX_Smed_1.0.00743
AAATTTCTCAAAAGGTCAACTACGGTGCATCACTTGAGCCTATAAATAAAATACATTCAAATGAAACTCCTGTAAGAAAAAAGAAGAAGAAATCTAAAGACCAGCGCATTTTAGCCAAATCTCAAGACCGATTAGGAAATTTAAATTTTGACCAAGACCAAAATTCTAAAAGTCTTGGTACAATGCAACACGCAAGATCTTTAGAGAATATGCCGAATAAAGTGAAGCAATTGCCGAACGGTATCATTTCGAACAGAAACTCTTCATTTTCTGAAACGTTTCCTTCTCCATATGGTGAACAGTCAATCAATGGAAACCGGCAAAATTCGCTTTTATTCGATGACCGTCAAAGATTTGAACAGGAAGCATTAACCGATAAACCTAATGGAAAGAATTTATCATCATTCGAAATCCGAAGTTCTAATTGGTTAAAAAACGGAATTTCTCAATTTTAATGGATAACGTAATGTCACTTGACGAAATTACACAGTTTTCACGTTGGAAACAAACATAATTTTTGTGCAGTTCCTATTTTTTGGTTCGGAAATTTTATATGGGGTTTAGATTATTTTTCTACAATATTCATAATTTTAGTTTAGTGTCATTCAAGATAATATTAATTTTTATGAATAAATTTTTACAAATTA
>OX_Smed_1.0.00751
AAAATAAGTTAACTTGAAGTTATTTTTTATATTTTAAAACGTTAATTTTACTTCCTCTGAATTAAAAGTGTTCAATTTATGGATTTAAGAAGTTTTTCTCCGATTGAAGAATCTGACCATAATGATTTGTTAATATTATCAATACCACCTAAATCTCAATTGATGAATGAACTGAAAACTAGTTGGAATTACTTCGAAAATTTAAGAATAAGTTTAACAGAAAAGGATGAACATTATTCAGAGAAAATAGATGACAGTTTACTCAATTCTATTAATGACATTAGAACGTCTATTAATTCTATTATAACAGACATTAATTCAACAAAATATAGATATACTATGAGAATAAAAAATGTGACTTCGTTTTTATTGCTTAAAGAAGTAAAATCAACAAAGTTAATAATATCCGATTTTGAAATTCAATCTCAGTTCTTTGTCTCCAGCACAGATTCCCATATCAGTGTGAAAGGAATAATACATTGGCCTGTTAAGAATGGCTCAAAAACCGATTGTGAATTGTCCATTGCTATAACTTTGTTTGATCAACCTTTGACGGAATCTGGAAAATGGCGATATGATAAAATCTGTCATGTCAAATCATCAGATTCACAACAAATTTTGATTGAAGAAAATCAGTTTTTCCCTAAAGAGGAATTTTTATCAAAATTTGTATTCGAGGATTTGGCATTCATTCATTTCAGTGTGGAATTTCTCAATGACAACGGAAGTGAAAAATTGATAGTTGATGTTCTCTAGGTCTTGATTGGAATTCTATTGATGGTTCTTTTTTGTGCTCATTTTGATGAGATTAGTTTTCACTTTTCGGAATTATTTTAATGATTTGAATTCAGCTTATTACAAAAAATCTTTTATAACGACGATTATGATAATTATAATAACAATTGACAATAAATAATGATTTATAATAATTAATTATAATAATAATAGAAAATGTCAATTATATATTTCGTT
>OX_Smed_1.0.00812
TGTTAATGAAAGAGATCTGAAAAATTTTGATTTATATATAAAATTTTATGAAAAAACATTCCCCTTGGTGCCAACGAAGACTATGGAGTTATTAATTATCCGTTAAAGAAAATATTAAACATGAACCCTACAAACGATAAAAGACGCGTAAAAAGTAGAATTGGCTTAAATTTAGTCAATTCAGAGAGAGTAAATAAAACAATTGAAATATGCCTACGGTTAGATAAAAGCGATAAACAATTAATGGTAAAAGTTCTCAGATGTAAAGGCTTAAGTAGTGAAACACAAAATATTATTAATCCGTATTGTGTCATTGAACTCTGGAAAGGTAAATCGAAAATTTCCAATTTCGAAACAAAAACTAAATATAATCAAATTTCTCCAGAATGGGATGAGGCATATTTTTTTCAAATAAATATAAATGATCTAAAAACAAAATATTTATTGAAAATCATAGTGTTTAATGATACTGAAAACGAAAAGGTTCAATTGGGGAGGCTCTCAATTCCCTCGGGAGAAAAGTCAAAGGAAACCATTCACTGGAATTTAATACTTTCCAAACCTAATGAAAATTCAATTATGTTGCATAACCTAAAGTAATACATAAATATCACTGCAGCCTGG
>OX_Smed_1.0.00829
AATGAATACAAATGAAGCTATTCATAATAGAAATGCTGAAACGGCCCCCAGATTAAGATACGCGGATCCAATTCTGCCAAATGTTGTTTTTCCTTATAACTATCCAATGCAAGGTTTATTTTATCCTATTAATTCTTCTGTGATTATGGCACCTAATCATTCTCAACCAACTACGATTAATGCTAATGATCACAGTAGTAATGATCAAAGTGGAGTTATGTCGCCAAATAGTGATATAAGTATTGTTAGTCAACCTCCTTATAAGATTGTTAGCTGGCAAGATATAGCTGATAGTTATGAAGGTAATGAAGAAAAACCTAAATGCGGGAAGTTAAGGGATAATATTTATTTTACACAAAGATCAGCATCTAGTGACATGTATATGATTTTTGATAAAAAATCTGATTACATAAATAACTTTGTTAATTATTACTTTTCCGATAAAAATCTGGCTCGAGATCAAAAGCTTGTTGCTCTGATGGACGATAAAGGTATTGTACCTTTAAGTGCCTTGGCTAAGTTTCCTAAACTCCATCAAGTTGATACAACTGTAGAAGACTTAATAAAAGCATTCCAGTGTAATAGTTTCGTAGCGGCCGTTGACATTGGCCAAAACAATGAAAAAGGAGCACAGCGACGAGATCGATTGTGTGCGCAAGAAGTCAACAAAAACGGTTTAGAAAAATCATCGATAATTGATGCAAACAATGAAATGGGAAATAATAATCTACTCAACAGTTCTGCTGTTTCGGATAATATTAACATGACAATCCAGTCGGACTCGGTTTGTCCGACTCAAAACACCCCGGTTTACATCTATAATCCCGCCTTCGTTCCGACGATTTTCACTCAGCAGCCTGGAATTATGCCAACTGCTGCGCCGACAATCAACGGCATGCCGCAATTCAATCCATATATTATGACACAATTTCAATATCCAACTCACCATTCACAGAACGCCAATTCTGTCGCTGCAATCAATCCCAACGCTGCAAACCATTATCTCCACCAGAGTCCGTTGACTTTGTGGCCGGTTTCCTCTACGGATTACAACAATCACGCTCTGATACCGCAAATGCCCTTCAATCATAACAATGTCGTCCATGCCAACCACAGCGCGAATGCAGCGAGATTTCTTTCTAATTCCGCTGTCAATTCGAGCTATAATTCTGTTCAAACCACCGCCGGTGTTGGCGGAGCAGCAACCGAACAACAACAACCTGCCGGTGGTAATACCAACAACACGAGAATCAATTGAAGAGTTAAATACAAAATTATGGAATATTTGTAAAAAAAAATTATTTACGATTTATTATTGTTACTCTTTGCAAAATTTTCCTTTTTTGATATTATATAATGTTTGGTATTGATATAATAAAACGTCATGGCAAATAACCCCAACAATCGAGAAGCTCCTTTCTGATTGGTTGATTTAATCGATTTTTATATTTTGCAAATTTATAATTAAAGTTATTTATTTATTAATGGGTTTGTTTGACATGGTTTTTTCATCGAGTAAAGTTTGCTTTATTATTAGTATTGATTATTATTATTATCACCAGTGGAAGAATTTACGTTGGCTTTTGTTGCTCATCTAAATAATTGACATTTTAACTATAAATTCTTCATCGACATAAATGGCTGTTGATTATATCTATTAATATTGCAAATAATTGATTTGTGTTGACACGATTTTGGCATATATTCGAGAATCACGGATTTATTATCGATTTTACAGTTTTGTGTGCTCGGTTTTCTTGGAATATTTTAAGTTTTTAGTTTCATTGAATTATCAAATTGATGTTTGAGTTGGNAAAAAAATTTTTAGATTGATTATTTTAACGAGAATTTTAATTTTGCATATTGATTTGTGGTTTGAAGGACGGATTGATTGTGCTGTCAAGATTATATATCGAGTAATAACCGACCTATATATACGTTAATTTGAATTGCAGTAGGTGGAATTATTTTTATCGGAATTACTACAAGAACAAAAAAATGCAATGAAAGAACTGCATCAAATATTGATTGTATTAATTTCGTTTAAGTTGGTGTGTTTATTTATACTCATTGTACATAAAATAATTTGGTTTATTTTTGTGTTTGAATATTTTGTGAGTTCTAGTGAGCTATTTATTTTGATACATTGGTCAACTGTTTACGCTTGCTTATTATTATTGCGTGTTATGATTTTATCCAAATTTTGATGTTTGATATTTTTTTGATTACTATCACTATAGTTACGTTATTTGCTTAATGGCATCCTCAATTATGAATGGTCGATTAAATAGTTGGAGCTTTGTTATAAGCATATATATATATATAATGCTCTGCTATTGTTTATTAGATGTAGGAATCATTAATATAATACCGGGTGTTTGTGGTGTGTTTTGTCATTTTTTATTTTGTAATTTTACGTTTTTTCACTTGTCAGTTGAATGATATATTTATGATACATTGATGCTTTTTAATACCTTTATTCCTTTCAACCCGATTTCATCTATTCGCTCAATTATCGACGAGTAAAACCCGATCATCTGGGACTGGTTAATTGATTTCCTATTTGGCATTACTATCAATTTGAAAATCACAACCTAAAACTGTGCTCAATGCGGCAAACAGAACGGATTCGTAATTTGAGGTGTTTCTGGAGTTAAATGAAATTTTCAAGCTTTAGATGGATCTTTTTGTTTGGAATCTGTGTTTGCTGTAAATTGAGTTCATAAATACATTTTATTATCGAAAAAAAAAAAAAAAAAA
>OX_Smed_1.0.00854
AAATTTTAGTACAGAATCAACTCAATTAATTTACCAATGTCTATTGATATTATACATAGTTGGTATGAAAAATGTATACCAAAAAAGCCGAAGGATCCTCCGACTCCAGAAGAAGTCATTACAAATGGTCATCAAATATGTAAAACCTTCATTGGGAATAAATTGAAAAAATTGAATCTAATTAAGCCAGACAACGTCAGGAGTCCAAATTTAAAGAAGCATTCTTTTGGAATTTTGGCATATCAAGGCGTAAATGTGATTTCTCACTTTATGCTAGGACCGAATTCGGCGGCTCAAGCGACAGAGAATTTTAAAACGTCTTGCGCAGAGTTTCAGGAAATTGCCGTCCAGCTGGAAAGTATGTATCCGGATTTGTATAAAAATGTCGCCTCTCAAATGGGAATTAATGTTGGTTGGGAACAACAGAAAATCAGTGAAGTCTTTTTACAGTTTTCCAATGAATTGCTATGCAAATCTGGAGAGTCTGAACCTCAGATTTATTGGGCAAAAATAATTTCTCTTCTTTGTATTGGCGCGGGCTTGGCAGTGGATTGTGCAAAAAATGGAAAATGGGATACAATTCCAAAAATAATAGACACATTTGATCGGATAGTTGCTCAGATTCTTATGACTTGGATAATCAGCCAAAATGGATGGAATATTCCACCCGAGTTAAAGCCAGACAAATTTTCCAGATTAAAAAAATATTTTTTAATATTTAATACCTTTCTTGCCATTTTTGCTGCAATACTTTTGGTGGCTTGGCGATTTTATTAGTAATTCTTTTTGAAAAAATTTTATTTTCTATATAAATTGATGCTATTGTGAAAA
>OX_Smed_1.0.00956
TTAATAAATTTTCTTTGAGAAACTCAAGGTCATACTTTAAATCTCTCTTACGGACGTTACTTTTAACGGCTTTTAAAATTATAATTGTATTTTTGAGTAAATGAAAATTTGTATTCAAGATAGTTTATCCAAATCCACTATTACTTCACTAACTATTTTTCCAAATGATACAATTAAACTTCTAAAAAAGAAATTTGCTGATCAAAGAAAGTATGATAATGAAACTATAAATTTTATTTTTAATGGAGAATATCTGATTGATGAGAAAACCATCGAAGATTATGAAATAACCCCTGACTCAATTGTGACTTTTTCTACCACTCTAAGAGGAGGTCAACATTATATTTATTGCTATATTTTAAATTCATGAATTGCTATTAAATTTTATTTGTATTTCAAAGATTAATAAAAGTTTTTGTACTTCTTCTTAA
>OX_Smed_1.0.00989
CTCATCGCTCAGGTGTACGGTAAAGTCGCTCTAAACAAGGAGCCTGAAGATACTACCGAAGAACCTGAACTTCCTGGTAAACATTATAAATTATGTAGACAAAAACAATAAAGTCATTTCGAAAATGTTATAAAATATCAGTTGTTCAAAGAAGAATAGAATCTGTAAGAAGGATATTCGGCATGTGAAAGGCTTTTGAGATAACGTTCAAGGAAAGACAAATATTGTTATTACAGAACCAACGAACAATATCAATCGAGGTGGGATAGAACTGTCAATATCATTTATTATAATTGAGCAAGACACGGTGAAATGGAGCTTTATTTGTGGAATGCAAAGGGTTATAAGGATTTTGGCAGGATCATTTTTGATAAGGACAAAATGATCATTTGTCTAGATATAAATATTAATATAAAAATGAATATTTCAAAACAAATTGATACGCAATAAATAAAAAAGATATTCTAAATTAAAATTATTTTTTATTTAGAACCAAAAGCAGTAAAGAAACACACCTGGAGAGAATGTGGGGTTGTCAAACCACAATTGAAAACCAAGTTCGGAGTCTTCTTTTGCAAAATAACTTTCTGGTCGTTTGACAAGGGAAAATGCAAACCCCGAGGATTTAGATGTTAAAAACTCACTAGTTTTATCATCTGCTTAGTTGCTATTAATATATTTTTAATTCAATAAAAAAAAAAAAAAAAAATGCGA
>OX_Smed_1.0.01036
ATAATCAACAAATGAATAATATTATAATCTTATTCGCTTCTGTGCTGATTCAATCAATTCTGGTGGTGCACTGTGCCAGTGTCAACGCCATAGAAAAGAAGGAAGCCTGCACAGTTCTTGCCAACAGAATTGACGAGGAATGCGATGAAGGCTATCATCAACTGGACAGGCAATGTGATCACAGCTATGAAAGTATTCATGAAGTTTGCGACATCAAATATACTATTCTCAGTGGCAGATGCAGAGTCCAGTTGACGAAAGATTGTATAGAGAAATTCGGAAATCTTGATCAAAATTGTTTAGATTCATTCAATAAAATACAAGAGAAATGCGACGAAAAATACGAAAAGCTCGATGCTCGGTGTGATGCTCTTTACAACACTTTGCAATACTGTGAACTACACTATTAGCCTTATGAAGATTCCAATTGGTTTGGATTCAACATTATAGAAATAATTGTAATATTAAAATAAAAATTTATTTTTTAAAAAAAAAAAAAAAAAATGCGA
>OX_Smed_1.0.01273
AAACGAGGCATTTAATATATTACGGAATCAATACATTTAATATTATGAAAATAAAAAAAAGTTTGAAAATTTAAATGAAATAAAGTAAATGATAATTGGCAACCGATTAATAATTAAATTATCGATTTGTCTGTTACAGAATCTGTAATTGCTTATTCGACCAATCAGAGAGCAGAAACGCCCAAGGTGAGGAATTGTTCTATTATTGGAATAAATAATTATTCTTTATTAATATTGATTTCTCTTCAGATATTTCATGGCAAACTTGGAAACAACTTGGAAAATTATCAAGGAAAATAATTTCAAATCAATCAATCCTTTGAATGAAGACCCGACCCGCTTGATATGCAAAGGGATAATGACAAACGCCTCGAATGCGCCTTGCGGATGCCGATATTGCTGCCAATGCATCAAGCAGCACCTGAATGGAACTGATCAGAATTATTGTCCAGGATCAACAAATATTGCGGCATCAATTTGATTGATTTTGATCGAGATATTTGCATTGATAGATCAATTAATATCCGCATATCCCAATTGACTGTCAAATGTCCAATGGAAACGTGCGAATTTACGGATGAATTGAGCATGATGGAGGAACATTTGAAAGATTGCGATAGGAAATTTGTAGGTTGTCCATATTCTGAGATCGGATGTGCAAGCCGGAAGTCAGACAGAATGAAGTCAACGAACACCTTTTAAAGGATAGTTTTCCACACAACAAATTATTGGTGGAATATGTCAATAACTTACGGAACGAGATTGAAGAATTAAAGACCCAAATGGTAAAGACTAAAACGGAAAAATGTTTGTCTTATTGAAAGTCTGGAAAAAATCAAAAAGAATTTCAAACTTGAACAATCGAAGTTCATGAAAGAGATAAAGGCAATGAAGGTCCATGCTAGTTCTTTAGATGCTGAAATAGTAAGATTAAAGCAAGAACGGACTCATGGACAAGACCTAGAAAAATTGAACCTTTTAGAAGGAAGACAAGAAAAGATCGAAGAGAGTGTGGAGAACCTTCATGAGGCAAACTCAACATTGAATGGAACAGTTGGTCAATTAACAAATTCTCTGAATCTATTAAAAGAAGAAGTTGACGACTTGGATAACGAAATGGACAATTTGACTGAAAAAATTTCGGAATTGAAGGAAAACGTGAATGGAATAAATAAAACAAACAAATCCAATGAAGTACAGATTGATAAAACCCAACTGAAGTTAGACAATCGCGTCAACAAGGAATTCATATGGAAACTCGAAGACTTTTCTAAAGTATTGGAAAACTGCGAAAATTCTGCAACCAAAATGATTTTCAGTGATTCATTCTTTATATCAGAAAATGGCTACAAAATGTCCCTTTATGCGTGCCCAAACGGATTGGGGAAATCGAAGGGCTTTTTCGGGCTATATTTCAACATCGTGAGGGGTCCATATGATGACATCTTATTCTGGCCTTGCCAAATTGATGTCACCCTTGAAATCGTAAATCAAATAACAAAAAGGGCCCAACTATCAGATACAAAACTATATAAAAATCTTCCCAACGACTTTGCATATAGAAAGCCGCGCAGTGAAAGAAATGAACGGAAACGGATTTCCTTACTTTGTCAAACTCGATTATTTATTAAAACAAAGTCAAATAATTAAAAATGACCAATTATTTATAAAATGTTTTGTACGTTTAAATAAATGACATCCACAACAATAAAATATATTTAATTTCT
>OX_Smed_1.0.01278
AAGTAGGTTATATTTAAATTGACTTATTATTTATTTTTTTGAAGAATTTCATAACCAACATTAGCATTATATTTTATATTAATGGTAAGTACAACTGTTTGAATTAAGTTATTATATTTCAATTTTAATAATTTTCAATTTCATTTTCAATGACATTTTTAGTTATTTAAAAACAATTCAGAATTAACTAACCATTTTTACCAAAACTCACTAATTTTTAAGTAATTTTTTCAATAACAATTTCTAAAACTAATTTTGACATTTCCATTAAAAGTGATTTGAGATTTATATTCTTTTATGATAAATTTTTAGGCGTTATTTTAATTTTTAGAAAATAATTTATGAAACTAAACTGTCGAATTTCCGTGGCTTTTATTTGATAATGAAAGAATACGAACTGAAGAATTACTGTTATTTTTTAACTAAAAAATCAAGAAAATATTTAAGTAATCTAAAACTAAAAAAATACTGTAGGCAATTATTATTAATGAAATGGTTGAAAAGAGTTTATGAAATAGAAACTATTCGCATTATCAAATTAATTCAGGAAATCACAACTTGCTTGGATAAAACATATTCAGAGTTCCAGCTATTGAAATTATATCAAGATTTAGAAAAAAATGATTTAAGAATGTCTAAATTTGATGATCAAATTCGTATTATTGAACTGAGTGAAATCCAATAGAATTTTTGCTAACAAATATATTTGTATTTTTCGTAAAAAAANAAACATTTCAATTGACCTGATAGAATAAAATCTGGACTCAAGATCAAAAATGATTGAGGAGAGACAAATGATAAAAATTAAAAATTAAAACAAGATTATGAAAATTGTCCATCACAGATTTGATAAGCACGAGAGGTTTTACATTTATTGCATTTGAGGTTGCTGGAGCACAATATGTGAAGGAAAACCATTAAAACGCAGGATATTATTTCTTAAATGAAAGAGACCGAAAGATTGGCAGTCAATGCTTGTGCTGAAACAAATAAAGAAGTCCAAAGGTTGAAGGTTAACCTTAAACCCTTTAGACAATAAAACAATGTTATATCAAAATATTAACCCTATCCACAGGGTTACTGGTGAATAGGCTTTCACATTTATTGTTTT
>OX_Smed_1.0.01422
GTTTGAATAATAGATCACCTGATATCGTATGATTCTTGACAAATTTTTTGAGATACTTTATTTTCAAACTTTTTGATTTAATTATTAATACAATTAATTTAATTGAAAATATTTTTGTTTCGTTTCAAAATGAGTAAACTAGATAAATTATACAGAAAATTCCCTTTTCAAATATTTGTTAAAGGTTGGGGTGATCCAGATTTAATTAAAAGAATTATTGAAAATCACAAATCTGTGTCTAAACGAGAAACTTGCAAACATTTAATTAAATCTTTCGAAATAGAAACCATTAAAAAAGAAGAGAATGATAAGTCTATAACATTAGAAGGTAGTTTTATATCTCCTTTTGATTCATTATTACCAGGTGTAATGTGTGATAATAATCGCATAGCTCGATTTCAATTATTGATTCCTAAAGTGACGAAGACTAAATATAAACCACTATGTATTCATTTTCCTGGAACAGGGGATCATAATTATTACAGAAGAAAATTCTTTTTAGCAAATACTTTACTACAGAGTGGTATAGCTTCTATAATCCACACGGGCCCTTATTATGGGAGCAGGAAACCTCCAGATCAAAAGAGGTCTAGCCTTAATTATTTATCAGATTTATTCGTCATGGGTGGTGCATTGATTTTAGAAACTCACGTTTTATTGAAATGGGCCAAAAATGAAGGATTCGGTCCATTGAGCGTACATGGAATATCAATGGGGGGCCACATGGCGTGTCTCGGTGTTGCAGTCTACCCTGAGCCGGTTTGTTTGATTCCGTGCTTGTCATGGACAACAGCGTCGCATGTGTTCACTGAGGGGGTGTTGAGCAGCAGTTTGAATTGGAAACTCTTATCGGACCAGTATCACAGCGACGAGAGATATAAAAATGAAATCCGACCCGCAATCTATCCCTCCATTCCAATCCATTTGCGAAATCCCGTAGACATAAACGCTCAAACAAAATTCAGTGAAAATATCCCATTTCCAGAAGATATTCGATTAAAATCATCATTTGACACAATCGACCGGAAGTTCCATCAGTTAGTCCCTAATAATGGAACGCACGGACAATATTGTACCAAGAGTGCCACAACAGAACCAACGAAACAGCCTTCGAAATTGGAAAACGTGCTTAGATTATTTCACTATAATAGAGAAAAGAAACCAAAAAATGTTCCAGATGAAACTTTGAAATATCAAGAAACCCAACAGTTTATGCGTGAACTATTGGACTTTTTTACACATTTTAGTAACTACTCAGTGCCGTTGGATACTCGGTTGGCAACGATAATCGCTGCGTCAAATGACGGATATGTGCCGATTACCGGGGTATCTCATTTCAATGAGGTTTGGGATTCCGATTGCGATATCAGAATAATCCACGGTGGACATATCTATTCATATCTTTGCTCGAGCTTATTTAAAAAAGAATTCAAAAATGGAATAGTGGATACTCTCAATCGATATGTGGAGCTATATTATAATGAGCCTGGGCCTTTCTGACCTAATCAATATGTTATTTTGAAATAATTTCAAAAAAATGTATTTGTAATTATTATGCTAGTCCGAGAATAGAATATTTTAAACCGTTCATAATGTATTTGACGATGTCTCATAGTTTAGACATTGTTGATTATTAAATGTATACATGCAATAAAAAATGGCCCAAAAAATTAATTCAACAGTTAATTGTGGCGAGAAAGTAATTCACCATTTCATTTTTAGTGTTTCTCGAATAATTCCAATACCACTTGAAATTATCTATATAAGGTTGTCAAATTTCAATAAATCTTTGTTCATGCAA
>OX_Smed_1.0.01457
GATAATGTCGTCATCCTGTTAGAATTTAGCTGCTAAATTCAACACGAAGTTCCATCTTTAGTTCATTGAATGCCTAGACTGTTAAACTGAAATGGAAACGATCACTAAAGATGCTGATTCGAGATCCAATTTCTCTGTGTCTGTGAAATCCCCAGTGATCACTGTTGAACGAAAAGAGAAAGAAAAGCTTCCTAATACTAATTCTCGCCAAAAGCAATTTCAATACGGAGGTCTTCATTTGGTCTTTGGAGTAATTTTGGTACTAAGTAGCCTTGTTAATCTGGCTTTAGTTTATGTCTTTTTTTCTTTTTATTATTTGATTTATCTTTTAATGGTTGCTGGGACATTAATGGTTATTAGTGGGTCTTTGTCAATTTTAGCAAATAAATTGAAAAATATGTCAATTCTGATGGTTTCATTCAGAATTAATGTTTTGGTCTTGATTGTTCTGGTTGTGGAAATTGTTTTTACGTTTATAAATATTCGCGATTACTCCATGAACCGTTCAGAAGAGATAACAGTGGAATTGTTCAAGTCCATTTTGGAAATAATTATGTTTGTGACAGTTCTCATGGATTCGGTAGTGAAGTCTGGAGAGTTGTGTTACACGAAAATGTCAAAACAATAAAATTCTCTTAAATATTTATTTAATATTTTATAATAAAATTTTATTTTAAAAAAAAAAAAAAAAAATGCGA
>OX_Smed_1.0.01477
ACACAATAAAATATAGAATTATGGATAATTTGTTCAAATATATTATGCTAGCACTGTTGTTTGATCTGAGTATCGGAGGATTCGCTTTCACAAAAAATTCCAAATTTAAAAACATGGTAGAAATGAACCAATATTATCAAGACTTGTATAAATATTTATCCGTTATGGGTCAGCCCAGATTTGGTAAACGTCCAAGTAATATTCAAGACAATTCTAATTGGAATTCTTTAGTCCCTATACAAGAAAAATAAATAAATATTTCTCAAACTAATTTTGTTTTAATTATTAAATTTTATTGAAATTG
>OX_Smed_1.0.01481
CACAATTATATATATGCAAAATTTTTTCAATCAAAACATATGTTATGTGATTTGATAATATTTTCAGTTATAAAATATTAGTAAATTTTAGATAAAACATGCTTATCATAAATTTTATATATTTAACATGGTTGATTCAAATTTCTGAATCAGCAATAGATTCCAGAATTTCTATTCATGTTTATTTGGTTTCGGAGAACGGAAAAAATACAATTATTCCGATGAAACTAAATGATATTGTTTATAATTTGAAAGCAAAAATTCAGAAAATTGAAGGAATTCCTACAAATAATCAGATTTTAATTTTTAATGGAACGGAATTAATTGACAGTCGTATTTTATCGGATTATAAAATTGTAAATCATTCTATAATCAAAGTTAAAGTAAAATCCAAATAAAAATGATATCAAAATTTATAATATTTTAAAAGAATATTTTAATTAAATTTACATTTAAATTTATTGCACTGATTTGGGTTTTTGCAAGTACTTTCGAAAAATTACTTTGACAAATTTTTTTTACCTTCAACTTTGTTTTATTTTATTTTAATCATAAATTTTGTTAGAATCTTTTGGCTTCAATTTTAAAAAATATGATTTGGAAAATTTTTTTAACTTTAAATTATTTTGTAAAATTTGCTGACAATTACGAAAAAAAGTTAAAGTCGTTTATTTAATAAATTTTGATA
>OX_Smed_1.0.01487
GCATATATTGAATTTAAAAATCATAATATTTTGGTTCTTAGAATTTAAAAAATTCAAACAATATTCCAAAATGTATTTCAAGAAATGATTATTTTAATTCTTTGACAGACAAATTTGGTGGAAGCGATTGTTTCAATTTGTCAGCTTTTGCCTTATCGGTAATAACTAGAGTGTATAGAAATCTACTGCATCTAACTTTAAATTTTACATTTTCTCTGTTCTTTTTAATTTTGACAGATTTGGCATCTGCTCTACGAGCAATCAAAAGAAAATCCTTAATTTCGTTAACCTGTCTAGGCATTTTTAAAAAGTTTAAATAACAAATATTTTAAAAATT
>OX_Smed_1.0.01495
TCGTACACCTTTTAATAAATAAAAATGATCAAATGTCTGACTTTAGTGTTTTTTATCCATCTTGCGTTGGTAGCGCATTGCGCCTCAGCCATCTGTCCGCATGGGTGCAAATTTAAACACTATTCATGCGTCAAAAATTGTCTGGCGCATACGCAAGGAAATTCCAATTGCAATTTGCATTGTTTGAGATTTTATTCGGCTTGTGTTTTGTTTTGCAATGTGGGTTAACATATTCCGTCACCGATATTTTGTAATTTTTGTATAAATATTCGACACATCTTTGACGATTTGTTCGCCTTTTTTGTAATTTATTATATTAGTTTTTATTTTACTTTGTTACAAAGAAGCCATTTTATGATGAGTCGAAGACGTTCAAGGAGTTACAGTTCTCCAAATAGAAGTCGTTTTATTTCTAGATCGCGGTCTAGAAGTATTTCTTATTCACCGCGCAGAAGTCGTTCTAGATCTCGAACACCTCGACGTGTTAATAGGAGTTATTCAAGAAGTTTTAGTAGAAGTTACAGCAAAAGTCCACGTTATAAAAGATCTGTATCAAGATCTTCCAATAGGTATAGACGAAGATATTCTGGAGATCGTGACAATCCCAAGCCATCAACTTGCATAGGTGTTTTCGGACTGTCATTGAAAACAGATGAAAAGGATCTTTATCGTGTATTTCAAAAATATGGCGAGATTAAAGATGTGCAACTTGTATTAGATAATTATACAGGCAGATCGAGGGGATTTGGATTTATTTATTATGAAGAAGTTGAATCAGCTAGAAATGCCAAAGACAGTGCACATGGAATAGAAATTGATGGAAGAGTAGTGAGAATTGATTATAGTATTACTAGAAAAGCTCATACTCCTACTCCCGGAGTTTATTTAGGAAAAAAGTAGAGTAAAATTTTAATCGATTGTGAATTCTTTCTATGATAATTAATTAGTATTAGTGAAAGAATTCAATAACATTGGCTTTTATTATTTTGGTTAACCATTTTTTAGATCTACAAGACGAGGGGGTTATGGATACGGTAATTATGATGACAGAGATACATATAGTCGAAGGTCGCCTGATGATAGGCGAAAGTATCGATCACGAAGTCCATATGGTAGATCAAGATCAAGGAGCTATACAAGACGAAAATACTAACTGCCTATAAACTAGTTGTCGTTGAAATTGTCAAAAATATATGTAGTGTTTTAAAAAAA
>OX_Smed_1.0.01523
TCTATATTAACACTTAAGCATGCGATTAGAATTTTTATTATTTATGTTTTTATCTATTTTTACATTACCAAGATCACACAAATTTGACCGTTTGGAAAATCTAAATAAACAGAAAGGTATTCGCAATATGATTTTTATGCTTCATAGAAATTCTAATGGGAAAAATATTGGGAAATTGAGAAAAAATTACAAGAGAAAGAATTATTACAATAAAGATTATTTGAACTCATTTATCGTACCAATGAAAGAACTGTCTATGAATGTCAATGAAAACTTAAAAATTCCAGTTTATTTAAATGTCCAGCAATGTGTTCATAAATCCGACCACACTAAACTTGAAAAGTTACCGACTTTGAAATTGTCTTCATTCGTAAAAGTCAACACTCAAACTTGGTCTTTTAAGTATGAAATGGTACAGGAAAACCTTTTGTGTAATTTTTATTTTAAATAATTGCAGAAAATACACAATTTATAAACACGCTTAAGATTTTATCAGAATTTTTTAACGAATATTCCACATTACGCTCAAACTATATCTTTCACAATCTTAAATCTGAAGGTACATGTCTTCGGATTGACTGGGATTGGTGATATGTTACGTTCAACTAAATACTTTAGACCAGGGGTTTGCAACCGGCGGCCCATAAATACATTTTTGTTGGCCCACAAAAATCGACCATATTTGCTAGATTGTGCTCCTCTGTATCAAACTGTTATTTACGAAGATTTTTATTTTCGTATTTTAACGGTGGTCAAAATTGTGAGTTTTTTTATTTTCAATTTGGTTTCAAATCTTATTATTAGAGACTTTAAAATATTTCTATATTTTTTTGCATTTCAAATAGAAAATTTTATAATCATCTGCTTTTTTGTTTTTTTTTGTTGATAATTTTCCCCCTTATTAATGAAGTTAAACAATACTATGAAGCCCATACTATTATCCCAGCTTGGAGTTTGGCCCAATTTGACTTCCACATTATCTCTTTTGAATAAGACCTTATCC
>OX_Smed_1.0.01539
ATATCATTTGATAGATTTGATAAATAACAAACAATTAACATTTTTAAATATTATATTTTATTAGCAATTGTTAATTATGTCTGCTGCAGCAACTGAAGAAAATCCGCGTCAAAATGAAATTGATATGAAAGCTCGTGAATTGGAATATTTAAAAAATATTCTTAAGTTGGAAAGATTACAATTAAGTAAAACTATCAAAGACTTCATGGAATATTGCTATAACAATGCCAATAGTGATCCATTACTCTATCCTTTAAAAGAAAATCCATTTTTGGAGAAAAAATCTTGTATAATTTTATGATTTAATTGGTTTTCACTAAATAAAACTGTTTCAATTTCTTAAAAAANNNGGGTCTAGTTAAAAAACACAAGTAAATGTTTTCAATAATTAGGATCGAGTACATGTATTTTTTATTGAGACTGTAAATCAGTTACAAATCCCATTTTATGTAAAATCACTATGGAGGTCAAAATGTACTATTCAAAATAAGGATACATATTTTTAATTAGACTGTAAAATTTTGGACAAAAATATTAAAACCCGTAATTGTCGGCAGAATAATATTAATTCTCAATTGACGAAAAATTCAAAATACCATAATACTGAGATCACAAAATCTCATGTAGAAAAATCCTGACACATTACTGTGACTCGTATCACGATCAAATCAAACATTTTTTATAGTGTTTTTCATCGAGATTGTAAATTATTGTTAGATTCACCTCGGATTTTATACTCTTGTATAAAACCTAATTAATGACTAAATCCCAAAAGTCAGTATGTGCAACAATATCAAATCATTAATTACATATACCATTAGCCGCTCATCTCTCAACAATGATTCCCGAGATCTCATTTCTTTTCATTTAAAATTCAACTAGATGTTCAGGGTTGTCTGTAGATTACTATGACCGTATTCAGTACCTGCTCGCTAATAAACATTGATATTAGTCCAATGAAATAGAAAAGTTATCAAAAGAACGCTTAGTTGACCTCAGTTGACCATAAGATATCTTTGTGGAGTCATAGGAAAATATTAGGAAACTGAAATCTATACAAGATACCAACGGTATAAAAACAACAAATGCGTTTATAAAAATTAGTCTCAAAATGAGTATAGGGACCTATTGCCTATGCCTATATTTTACTATCATATATTCATGATGTCA
>OX_Smed_1.0.01540
ACACAAAAATGAAATTTTGAAATTTTATTTTAAATCACTTTAATTTCTAAGAAAAATCTCAATTTAACTGATTAATTTAATAATTTTTTAAATCTTAATCTTTACTTGTTAAATTATATATAAGTTGATAATATGCCGATTCCGGCTGAAGTCTACCTTTATTATGCTGCATACGAAGCATATGGAATTGTGGAACACAGTACAGCTCCATTAATTGGAATGAAAACTTTGTTAGAAAAAAATGGCCACACTGTCATATTTATCGAAACTCTTGATATTAGAGATTTAGTTGAATTGTTTGTAAATGATGAAAAGGTTTTTGAATGTAACATTAAAAATCTAGATTTCGGTGGAGATGGTGAAATGGATCCTTTATGTCATTTAGCACTCCGGGCTGTTAATAATGCTTTTTAATTATTTTTCTTTATAAGTTTCACTCAGTAATTCTACAAATTATAAATAAATTATATGAAATTGTATAATAAAATACATCAGAAATTTTTGAAAAAAAAAAAAAAAAAAAAAAAATGCGA
>OX_Smed_1.0.01567
AATGAATATTTATTTAATTGCTATATTAGTGTAATATATGAAAGGAAAATGAATTTTAATTTAATTTCATATGTATAAATTAATTAAATTAATCATAAGTTTCACGAGCAATTATTTTTTAAAATTTAAAATTGATCACTGTATATATCTTATTATTTTCATTTATTACAGGCGTCAACTAACAAACACACTGATGATTTGCGAATGTTTGAATTTCGAATTAAAGAAATTATTGATGGTTTAAAACCCGTTGCTCGTCGATGGCAATTCTTTTTATTTGCCACTGGTTTAATGACATTATTTAGTGGGTTGTATTGGTTGTTTGATTCAGAAACATACCGAAGATCATTTCTACAATCATTTTATCACCATCCATTGTTCATCATATCAGTACTTATATTATGTGGTATTTTTATTTCTGGTCGTCACAAAATGGTTATTTTGCCTACCATTATCGCTGATCGATGCAAAAAGGTTTTAGCAGATTATAATATGAGTTGTAATAACTCAGGCAAAATAATTTTGAAGCCAAAGCCTCATAATATGTAAAGTTACTAGTAATATCGGAGTTTTATATAATACTAACTTATAAATTAATCCAAAAAAGCAATAAATAAATTAATGTTATAATTTGTTTTCTATTTTGGCTATAATATGGTGATATTTACTTGATAAGCCAATTGTGAATAGTTTAATTAATGTCATTTGGAAGCTTAATTTTGTTTGATAAACGATTTATCTTGTTTCGGAATATTTAGTAATTTTATATTTGTTTTTATACAATTAAAGATTTATTTTTCCTTTCGTA
>OX_Smed_1.0.01584
GATAATAAACCACAATTAATTTTTATTAATTAAATTACCCAATAAAATTCATTACAACAAGATGCAAAATAACATGAGCAAAGAGAAAATCAGCAAATGCTCTTTCAGGTGATATTCCATTAAAATCATTTTTATTTTGAGGATTGATTTGCATTCTTAAGCATGAGGCTAAAACGAATGATGCTACACATGAAATAAATCCAGATAAAAAAGCATTAAATGGAAATGTTCCAACAATACAACAATACAGAAATTGGACAATTCCAGTTAATAAAACATATATCATATAGGAATCAATTAACTTCAATCTTCTAGGAGTAGTTTTGGCATAATCCGATGCAAAATTCGATAAAATACTTAAAACTGATAAATTTGGAGCAGATACAGTCATATTTCCAAGTTTTGAAATAGAATAATTTGAAAATTGAACTTAAACGTCACTATAATTAAAACAATTTGTGT
>OX_Smed_1.0.01641
AGAAATTAGTGTGTTATTATATTGTAACTCAACAATTATAATAGCACACTAATTTGTTATTAGAATATTACAATAATTGCTTGTTGAGATTATTTTCAACTTAATTATTTTGTAAAAGAATGAAAAATATAATTTTATTTCTAATTTGTATTGGAATATCAAATCAAGAAAATTTTATCAATCCAGATCTCAATGATGAAGATGTATCAAAGTATTGTTCAGGTGAAAATTTTACATTTTACAATCATACCCCATTTTCTTATATCATCAATGAGACGACGTTGTGTTCAGAAAATGTTTTCCTATTGACCTATGTGCAAAGCTCGTCGATCAACTTTGAACGACGTCAACTGATTCGAGATACCTGGGGATCTTTAAAGCAAATCAATTCAGAAACGACTCGATTGCTCTTTATAATCGGCAGACCCAGCTCACAAACCGATCAAGATAAGATCATGAATGAGAGTAAAAAGTTTCGTGACTTAGTTCAAGCCGATTTTCGCGACACCTATAAAAATTTGACTTTGAAACACATGGTCGCTTTGCACTGGATTCACAATTTTTGTCCTCAGGCGGAATTCATTTCAAAAACCGATGATGATACGTTTATCAATATTTTCTCATTGACCTATTTTTCACGAATAAATTTAAACCCAAAAGAAAAATTCATTCTGGGACAAATTTCTTCAAATGAGCACCCGATTCGAAAAAAAGGATTCAAATGGACCGTTGGAGAAGACATGTATTCACCCGAAAAATATCCTCCGTACACTAAAGGATTTGCGTACATGATTTCTCAGGCCGCAGTTAGGCCACTTTTAGTCTGTTCATATTATGAGAAATATCTTTTTATTGATGACGTTTTTATTACCGGCATTGTTCTGCAAAGAACATATGTTCACCACATGAACTTTCAACTAAATTTTGGATATATTTTTTTGGATAAAGAAAATATCACGGCAAATACAATGGATTATATATACATTGTTGGCCGCAATATCGTTTTACCGACGCAATGGGAGAAATTATGGGATTTATCATTGAAGCAGTTACTATAATAAATAAATTTTATTTTGAAACTTTTANATNNNNNAANTATNNTNNNANANNGACAGAAGTCACATTAAATAATAATNAAANTTTAATAAATAACTATATAANCCNATTTCCGCAATCTTTTTTTGATATTTTTTTGAAATGGAAATGGTGTGTGATTTGAAAACGCAAGCATTTGTACGAGCATTTTTGAGGTTTATTAGTGCCGAGGTTGGAGCATAGTTATAGATAACTACAAACTCGAGAATGTGTCACTCGAGAACGAGACCAGATAGATATTTAATCCTCCTATGGCGCCAATCTTCGGTGGCATCTTCGAAAGCGATGAAAAAATCAGTAAAAATAGTAATGTCAGTAATATTGAGTAATGCGGATGTGACAGATGAAGAGCTGAATCCCCTGATCATTAGAGTGAAAGATATGGTTGAATCAAGGCCGTTGACGCTTCTAGTGAGTGATAGTAAGTGATTGAATGCTTTGACTCTAGACCATTTCCTCAGAGATCTGTCGCA
>OX_Smed_1.0.01670
AAAATAAGTCATTTTACAATTAGTGACTACTTTTTTATTTTTTATTAATTTTAGATTTAAATTTTATAGGGTTATTCAGATAAACTAATCTTTTATTTTAATTTAGAAATGAGCGAAGAAGTTTCCAAGAAACATTTTACTAGGTTGTATAAGCGACTTGAATTGGCCAAAAGTTCATCAGAATTTTATGAAACTCATCAATTAATCAGAACGCTATTTAATCGTTTAAATAATACCGATAACAAAGAAGCAGATATAATATTGAATGAAGGCGCTTCATTTCTTTTGAAAAACAATCAATCAGAAAGTGGAGCTGATTTGGTTATATTGATGTTAAAATTTTATTTTGAAAAAAAGTGGACACCTACTGAAGATATTATTTTGAACTTAAAAAATTATTTTTCTTTAATGAATAAGTTCAGTAATGAAAGAAAAAATACGATAATCTTATCACATAAATGGTTGCAATGTGATTCAACATTTAATGACCTTTTCAATAATTGGATTGCTGTAATATTGTGGAAAGAAGGTAATTATGCAGATGCTCGATACCATTTTATTTTATCCGGAAATGGCATTCATACTGCTAAATTCTTATTAAATTTTCATCTTAATAAAGGCTACAAATCGGAAAAAGATCTCTTTCTAATGCAAGCTGTTTTACAGTATTTATGTTTAGAAAAGTTCTCTAGTGCGACAATGACATTTTATGTCTATGTTCATAATCATCCAGATCTAGAGACTGGTCCTCCTTTTAAAAACTATCCGTTACTGAATTTTGTATGGTTTTTAATGGTAGCAATAGAAATGAAACTAAGCAAATCTGTATTCACGAAATTATGTGATCAATATAGTAAGCATCTCGTTCGGGATCCTCTTTACAATGAATATCTAACACGAATCGGTCAAATCTATTTCCAGATTATTCCACAGAAAAATCCTGATAATTTCCTCTCAAACATAATGAATATGTTGGTAGGCGGCGGAAATGGAGCCATTGACGACGGTCAGGACAATTCGAGAGGTATTTTAAGTGGCTTTTTATCTGATTCGAATTTTGCCAATGAAGAAATGGACTAAATTATTATTCTCAATGTCGAAAATCTGATCACTCTGATCGTTATAACAGAACTTTATTATTAACTTTTCTCTTTGAAACTAGTTGTATAGAGAATTTGTTTGAATTGATTGGCTTTTACCTTAATTTTTGGTTTTATTTTTCAATTTAATTACCAGCTTATCGATTTTTTTACATTCATTTGACGATTTTATTTATTTGTTCATTCAACCTTATGGTTAACAAACTATCTATAGTCATTTAAAAAAAACCAATAATATTTTAATTCCTGATTGGAAATAAAAAATATATTTTTTGATATAAAAATCAA
>OX_Smed_1.0.01681
GGACCCAAATAATGAATGAAGTCCAAAAGCATCTGAGGCCAAGAGCCAATCGAATATATTTCTAAAACCGAATCAAACAGAATTGGTCATGACAAATGAAGACGCCCGGTTCAAAATGATAAAAATGATTGGTGAGATTGTCAATAAAAATAAATGAATGAAATATTCTGGAAATATCACATTGACAAATAATTGGAATTAGAAGTTTGGTTTAATTATTGGCACTTGCATAAGTCGACAAGAAGGTTACTTGAAGCCTCCATTCTGTTATTGCCATCTGGAGTTCTATAGAGGATCATTAAGTCTCTGAATTTTCTAGCAGAACAACAAGGAAGCTGCTTATACATTTTGATCTTCGCTCTGTCTGCTAAGGAATTCAAATAGCGTATCAGAACGTAATTGTTGTTACCTTCATACGTGTTTGAGTAACACTGGCCTCGACAATACGTTATGGGAATTGTATGAGGCGCAATTATGTGACTTCCGTTTTCAAACGCAACATGTTTTTCGGTAAAAACTGTTTGAATACAGCAATGTGCAGTATTGGAATCGGATAAACATTTGTTCCTATCCTCAACTGATCTCCTTAATCGCCTCTGAATGATTCGGGTTTGTTTTATAATAATAAATGCAATGGCATTATCATTCGCAATTCGTATGGATTGATCAATGCAGTCGGTGCAAATTAATTGAAAGTAAAATCTCTTATAATACCGAAGAAAGCTTAATTTAGCAGTTGTAATATCAATTATGATGTCCATGAGGATTGGATCAGGCTCGACAGACGCAGATTCAAATATCACATTTTTTCTTTCCGAATCCGGTTTCTCATCAAACACAATCAGCTTGAATGTGCGCATAACGGTAGAACTATGAGCACTGACTTGAAATTCCAGAAACTGCCATTCATGAAGACGAGGTTGAGGAAATCTTTCAATCATAAAGCAGTTCGTAACGAAGTCTCCTGAAGAGCATGGTATTGCTTGCAACGGTAACATGACGCTAGACACGGCCTCGTTGACTTGATTGTTCAGCTGTTGGTCAACAAATTTCGGCAACCAAGACCCCATAACAGAGAGTGAAGAGAGAATAAAGAAAATTATAACTTGCTCCGGGACCATTTTGTAGGTGCTCATTTAATTTTGAAATCGGCCTGTTTCAGAAT
>OX_Smed_1.0.01692
ACAACCTACTCAGTTTCACTTCTAATTTAGTTGTTTTATTCAAGTCATTGGATTAATTGAACATCATCCGTAATCTTCCTTTGGATATTCTAAAAAAAAAATTATGAAAGTTCTTATTTTATCAATGTTGTTCTCATTACTAATATTAGTGTATTCTGAGAAGTCGGCACTATTGGAACACTGCGAAAGGATTCTTTTATTGAAAATAAAACGATGTGATAAACTATACAAGAAAGTCGACCAGTTCTGTGACAATGGCTATCTAGAAACGGACTTGGAATGCGGAAATGAAAAGAAACTGGCTTGCCACATGAAATACGAAAGAAGTGAAAAGGATTGCAAAAGCAGAATGGATTTATTTTGGATGAATTGTGACAGTGTTTATGGTGATTATAGAAAGGAATGTGTGACACCCAAAGAACTTAAAGATGAACAATTTGAAATTCTCCTAAACGAACAAGACAAACTTACAGAAATGGAGAAGAGAAGAATCCAGAAAACCAACTGAGGAATTTCTCGCACGTTGTACTTTACGAGTTTTTTCACATCTCATTTTTTAAATATATTTTTCCGTTTTAAAAAAAAAGA
>OX_Smed_1.0.01693
TTAGACAACATTTAATTGCATATCAATTCAGAAATTTATTTACAATTCAATTGTAAAAATAGAAACAATTGACAATGAAATTGTTTTAAGTATCACAAAATAAAATTTAAATGTTTAGCATTTAAACATAACCAAGTTTAATGATATCTACTAAAATGAAAAGTCCATTTTTAATAAATTTCATATTAACCATGAAATCTTTATCTGGGTCCCAAACACATTGACAACCAAAATGAAATAAGTCGATTTTGATGTCTTCTAAAGATCCAATTTTAACAATATTAACGAATTTACACTTTTCCGTAGCGATAGATCTCATTTTCAAATGTTCTACGATTTGACAAGCTAATATTTTGGAAACTTTGTGATAAATTGAGTTTCGTCTTCCGGGTGATTCAGAATTGTACTTTGAAAGTTCATCAACAAATTTTTCCAGAAGTTCCATTATAAATTTTGATATTTCTTTGCATTCAGGAATTAGTTTAGAATAAATAACCTGCTGTGATCTTTTATCTGTTTTTAACGAAATTTTAGATTCTCTGTCAAATAATTGTAAAGAATTGGAATTATTTGGAATAGATTCAAAATCTTCACTCATTACAAACTATAATTTGTTTAGAATTGTAATCGCTATTAANATANTATTTTAAATTATTATGATTTTATTAAGTGGATTTGAAAATTATAATAAGGGATCCTCTCATTTTCTGTCCCTCCATACTTTCCTTTTTCCGAAGGCCTCCTTTTTAGGGACGTCCTTAAAGGATATTGACTAAGGAAACATAAATTATGACTATTGTAATATATTTTTAGTATAAACATAAAATAGTATATATATGTATATCATGAACAAACATTAATTATAAATAATTAAATNAANTNGGTTTAAAGCCAGTAGAAAATAAATAATTTATCTATTGAAATTTCATTTAAAAATATCGGTAAAAATTCAAAATTCAAATCAATAATATAATTAATTAAACTTGCATTTTTAAATGAAATTTAAGTATTATTAAACCAATTATTTAATTATTTACGTTATTACATCAATCGATTATATAAGGCCAAATTTAATTTGAATATAGAATTAGTCTTGGAAATTTATGATTATGCAATTTATAATTATCTGGAAGAGAATAAAGAATTAAAATGAAAAAACAGGTTGCCGATATATAGATATGAAGGAAAGGATAATAATATCTATCACACGTGTTATAATGAGCTCAGTAGTAGCACTAGAACCACATCCAATTGCGTGTCCATTGAAACACGCACAGTTGAATCCTCAACTGATTTCCTGGACGCAGCTTGCTCGTACCCACCTTATGCTGTACGGTAATCGGTTCCCGATTAATCGTTATCGATACAGTCCTTGCTTGTAGGAACCCCGTTTACTGAATAGTGATCATATTTGTGTATTCCATACCCGATAGCTTCACTCTTTTCTTTTTGTTGCTCCTGTAACTTTGTCACCACTTCTTATTGCTTTAATAGTGTTCATTCTGTTGAACTAGCTTCNTGATTGGTCAGGCTTCATCCAAGTTTCTTCCATCTGTTTACACAGCCTCACCATCGATTCTGCCCGTTGAGATTACTGTATAACCTGTCTCATGAGGCTGGGAATTATGTTTAAGGAGGTTATAATCCATGATAGCTACAATAATCCCGCAACAATTCATAAATTTACAAATCAATACATTGAAGATTGCCTTTAATTGCGAAATTCGGCAAGGCACATTGATTGATATTCATGATATTTTAGGTTAGAAAACTTTGAAGAGCTTTTAACATACAAAATGATTATTATTAGCCTTGATAGTTTTAATTTGACAGTAAAATTTAAAAAAAAAATGGATGGTTCGGAAATATGCAAAGATCGATAGAAAGGCATTGCCAGACAGGAATTTATTTATTAAACACCGTTATATTAGATTTAGGTTTAAAATAATATATAGAATTATAAATTTCCGGTTAATTAATAAAATTTGAAATTTAAAATATCAATATATCAATATATTTATTTTTATATTAATTGGAAATAAGTTTTATATTTCATGTAAACCATGTAATAATATCCAGAACTAAACACGAGAGATTAATTTATAAATCCAAATGTTGACAATATATGCATAGGATTAATTGTAACGGTAGCCAATGACTCACAATTAAACACACAAAAACACTCTAGAATCGGAATTTCCACCTGAGTTGATATAGAAACCCCGATTTATGTCACTCTATTTGGATTTCTGCACACCATCAAGTCTAAGTATATTATTTGCCGAG
>OX_Smed_1.0.01766
ATCATTAAGCGGAGAAATAAGGTTTACTTACAATGAATAATTACTTTCGCAAAGAATTGTTTGATTCCGACAATAACTTCTATATTTGGACGATTTCCGGCGTTAAAACTCTAATCTACAACGACTATAAAGAAATATTAAACACTAAAGTGTTCAAGTTGTCGCCATATGGATACAAAATGGCTGCTCAAGCCAAATTGGATTCGGGATATTTAGGGATATATGTGATCCTTGTACCAGGAAAATATGACAAACTCTTGAATTGGCCTTTTGAGAATCCCATTCAGATTTCGTTACTAAACCAATCAAAGCCTAACGCTAATCATACGGTCACAATAGATCCGAAAACCATGAAAGATGAACCCTGTTGGCAAAAACCAATTTTGAATGTACATCAAAAAGGTTGCGGATTAAAAACAGCATTTCCACTAAGCATATTCAAGAAAAACCAAAACGGATATCCGTCTGAATTCCTTAGAAATGATCAAATTTATTTAAAATTTGAGTTGCTGAAAAACTAAACTTTTCTTTCAAGAAATATTTCGATATGAGAAAACTATTATCAGTAATATTTATTAGAGAAAATTAATTTATTAAAATATATTTATTGAAATAAAATTAGAAATCATATTTTTATTTTTATTTTAAATATTTTTAAAAAAAAATTTTATAACA
>OX_Smed_1.0.01791
CATCGAACCATACATTTTTGGCTTCACAATTAAGAAATGTCTATTGCGTATATTATCGATTAATGATTGGCTGAATTCCTACAATTCCAATAATAATTCCTCAATTCTGATTGGAAAGCTTTATTTATTAAATTAGAAATTGCATCAACAAATCCAGAAGTTGTTTTGTTGAAAATGACAGTGCCAATTTGCTACAAATGTAACAAACCGATAAACGATAAATTCATTACAAGGATCCGTGATCATTCTTGGCATGATCAATGTCTTCGTTGTAATCAATGTAGTTGTCAGTTGACCTCAAAATGCTTTGAACTTGACAACGAATTTTTATGTCCTGAAGACTATTCTAGAAAGAAATTCAAAAAATGTTCTAAGTGTAAGGGACCTATTTTTCCATCGGATAAAGTTCTATATACAGATTCTTTGTCGATTTTTCATCAGAATTGTTTTCGGTGTAATTATTGTGATCAGAAATTGATATCCGGTGACAGATATTACACGTATTCCCCAGGTTCTGTGATTGTCTGCCAATTCGACTACAACAGCTTGAAACATGAATTATTCGGTGATGATTCCAACTGTGAACAAATCAATAAAACTGAACTTATTTTTTCCGATATCGATTCCCAAGAAAATAACAAAGGAAATGTCTTCCACAAATTCACGACAATTATATCAAATTATAGATCAAGATCATCCTCTGGAAATCTATATGATGACTTAGTCAGCGAAATTGATCCCAGCGTCGATGAAACTTATTGCTCAGATAATGATAAAAGCTGTGAAATTCGAAGACGAACTCCAAGAACAACAATAAAAGCATCCCAACTTGATTCACTGAAAGCAACTTTTTCTATCACACCCAAACCAAGCAGACAAATGAGAGAAAAACTTGCGGAATGTACTGGTCTTAGTATGAGAGTAATTCAAGTTTGGTTTCAAAATCGAAGAAGTAAGGAAAGACGATCTAAATTAAGTTCACAAAGAAAGCTAGAAAAATACCGATTTTCAATTCAGAATGACATAACTCGAAGTGAAAACTTATCAAATGTGCCAGTGAATTCGAAATTTGTACAAAGAAATCTGGACCACCAAGATGTCCATATCCATTTGAATGCAGTCTCGCGAAATTATGAAGTGATTTCGAATTCTCAAACGGAGCAAATGAATGATGGCAGATACGCATCAAACTGGTTCATGAACAGATCTGTGGATGTATGAGAATTAATGCAGACATTCTTTCATTTATTCATTCTTTTTATTCAATTTTGGTAAACAATATGGAGGAATTATTCGTATGGTTTACCAAAGCGGTTGTTAATAAATTATTTATACAGATATTTGTACATTGATATTGTTTGTTGAGAAGGAAAAATTTTATTTTTTTGGAGATTCTTCAGGTTACCAGACCAATAAGTTTTTTGAATTTGATCTGTACCATGGTAGAATTGTGTTTTTTGGGGGCCCTTCACAAATTTTTTTCTGGAACCGATTAAGTATGAATTAAGTCTGTAATATATTTTTTAATGAAATAAAAAAGTTTATTATT
>OX_Smed_1.0.01956
AAAATGTGTTGATTTTCTGATTTATATATGTGTAGGTTTCGTTGATTTAGTTGTGTAGTTTTGATTAGTTTTTCAAGATGTTAAAATTATTGAATAGTCAAGAAAAACTAAAAATTCTCAAACGCCTAAAATCTCTTGTTGATAAATTTCAGCAAAGTAACAACAATGAGATGTGGTGGCATTCGACAAGAATGGAGTACAGTCTGAAGAATGAATTGGTTCCTCAACAAGTCTATGTAGATCGATTTCCTGAATGCAATTTTATTCTTTCTAAGTACACAAATAAAGCATGCGGAAAAAATATAGAAGTTTATGTAGCCAATTCTGAAGACAAAAGCATTATAAGTGATGCCTGTGATGCAGCACTAGAAATGATTGCCTGTGAAAATATGTCATACGGTCAGATCCAATCAAGTCCATATTTTTTGTATCCTTCTTTGATGAAGTCAGTAAAAAAGTATGAACTTTATCTTTTTGAAGATATTGGTGCCAATTGCATGACATTTCCTTACAAAAATATAGATAAATTGATAGAAAAGACCAAACCAATTGAAGGATTTTACTGCAAACCTTTAAGAGAATGTGACGCAGAATTAGTAAATCAACGTTTCAAATATGCCAATCATCCTGACACGTATAAATGGATTAGAAAGTCAATTCAGGACTTGCCAAGCATGGGATGTTACAATAGTAATGATCAATTAGTTGGACAATTTATAACTATGGAATCGGGAAATTTTGGGGGTTTATTTGTAATTGATGAATGCAAGGGACTGAAACTGGGCAAATGGATTGTTCAAGAAACTACAAAACTTTTACACAAATTAAATAAACCAATGATTTTGGAAACTGAGTTTAGCAATAAGGTTTCATACAACCTTTTCACCAATCTCGGGTTTGAAACAAGAGCTCATTCTTACTACATGTTGCTAAGTAAAAGTCCTGAAATTAAAGATGCAACGTGAGGTTAATATTTTAATCCGCAATCTAACTCATTTTAATAATAAATATTGTTATTAGAAAAAAAAAAAAAAAAAATGCGA
>OX_Smed_1.0.01959
AATCCAATTTTATTTTTATTGGTTTTTATATTAATTTACTTTATTAATTTTAGAAAATAGACTCCCGCCTAAATGCACACTAGTACAGGAAAGGTTTTCACAAATGTCACCAGTCTCACATTGGGAGATGATAAATTTCGACCGCAATTGCTCACCTTGATCTCGATGTTGTCATTTGTTTTATTGATCATGATAATTTTCATGGTGCTGCCAATGCAGTATCAAAACTTCATCATGGAAATATTTTCCAGCAAAGTCGGTAAGTTCAGTTACATAGACATCGGCTTGTACAAAACTCGACATTCCATGTACCGGAAAGAAGTTTATCAGCATGAAATGAGCAAATCAAATAATCTGAAAAAGAATTCCGCGAAAATCGACGAACTGAATTCGAAAATGTTAACTAAAGACATTGAGTTGCCAAGAATCGTCACGACCAGTTACGATCAAATGAGCATTGAGCCTGACGAGTCTAGCAGTCGAATTCTAGTGGAAAATTCACAGAAAAATCAAGTTCTAGCATAAATCTAGCATTATTTGCTTTGCTCAAATTGTATTGTAGCACTTCTGGTAAATCGGATCGGATTTTTATTTTGTGTTGTTTTTTTAAATAATCAATCATTTGTATAATTAATATAATTTTTAACACTTTTTCAATGATTTGGATAAATAATTGTGAGACATTGAAAGATCAAAATTAAACAAGTAAAAACTTTTCATAAAAAGTTTAAAAGTTTGTATCCATTTTATGGTGTTTATTAAAAATAAATTCTGATTTTCTGACTTA
>OX_Smed_1.0.01994
ATTAATAATTTACTAGGTACAAAATCGTCTAAATGATTTTAAGAATTATTTTATCAATTGGGCTATTACATTTTGCCTTATCAGATACACCAGCAAACTGTTCTTATCAAGATGCCATAGGAAAATGGCAAGTTTTTACTTCAAACTTTTCTACATCATGTAGTACAAGTGCATTTGTACCGACTAAAACGTTGACACTTATCTATCCTAATTTGGCAATTGATGATTTTGGAAATTTTGGAACATGGACTCTTATTTACAATCAAGGTTTTGAAGTTACTATAACGAACAAGAAATATTTTGGATATTTCGATTTCAAACAAATTAATAGTACCTATACCATTTCATACTGCAATCGTTTGCAACCTAATTGGTACCATGACGTTTTGATCAGACAATGGAGGTGTTTTAAGGCACAAAAATTATCCAATCTCGGTGAAAAACATGTCCATATACCTCAATCGAATATTTTGTTAGTTTTACTTAAAAATCTAATAATTTATCACATGATTAGTGCTCTTAATTCATTGCTTTATGGATCTCAAAAACATATAGTTAATACAATCAATAATCAAAATATTGGATGGATAGCTAAAGATTATCCTGAATTTCACGAGAAAACTTTATATCAAATAGTTAGGATGGCTGGAGGATTCTCATCGAAATTGCATCGCCCAAAACCAGCACCAGTAACGGAATACCATTTGAATTCGGTGAAATATATACCGAAATCATTTGATTGGCGAAACGTAAATGGCGTTAATTACGTCAGCCCGGTTAGAAATCAAGGCGGTTGTGGAAGCTGTTACTCATTTGCATCAGCTGGAATGTTAGAAGCCCGTTATCGCATAAAATCAAATAATACAATTTCACCTATTTTATCTCCTCAAGACGTTGTTGAATGCAGCCCATATTCTCAAGGATGTGAAGGAGGATTTCCGTATCTAATCGCAGGAAAGTTTGCCGAAGATTTTGGAATGGCCCAAGAATCATGCAATCCATACAAAGGTGAGGATGGAAAATGTAGCACTACAAAGAATTGCCAACGATATTATGCAACCAAATATAAATATATCGGCGGATTTTATGGAGCTACAAATGAGCCATTGATGAGAATGGAATTGGTACGAAATGGGCCAATTGCAGTTGGATTTGAAGTCTACGATGATTTCATGAGCTATCAATCTGGCGTGTATCACCACGACTTCAAAACTCGTAAATTGACAGCTTCGAAATTCGGATTCAATCCATTTGAATTGACCAATCACGCAGTATTGGTTGTTGGATACGGTGAAACGGCAACAGGAGAAAAGTTCTGGACAGTGAAGAACAGCTGGGGATCTGGCTGGGGTGAAAATGGATATTTCAGAATTCGTCGCGCTAACGATGAGTGTGGAATCGAAAGTCTTGGTGTTGCATCGGAACCGATTTTGTAGACGATATAATTTCGATAATATTGATTTTATGTGATAATTTTTCAAATAATAAATTATTGATTTTTAAAAAAAAGAATTTATTGGATTTCACTTGAAAAATCGAATTATGATTTGGTTTTATAGATTTTTTGTTAGAATTATTTGTTTATGTAGAATATAAATTTTGTCTTTTGAAAAAAAAAAAAAAAAAAATGCGA
>OX_Smed_1.0.02005
ATTTTATTATTTCATCTTGTTTAAATTTGTTGACCTATTTCATCATTGTAAAATTATTAATTCATTTCTATATTTTTGTATTTCTAGTATACCTTAATAATGGTAAAAATTTATATTACACAAATTTTTATTTGTCTGTGTTTTTCAGTCTGACATTGATTTTTCAAAGAAAAAGAAAAAAAGTAAAGGTAAATTTCAAGAACCTATCTATGAAGGCGATATTGGTAAAGATGCGATGCCTGATGAATTTGATATTCCAATTGATTATACAAATAGAAGAAAGAAACGTCCTAATAATTTCGTAATGAAATTTATGGAATATGATGCATCAATTGAAAAAAATGGAGAATTTATTGAATCAGAATATAATTATGAAGAACTTCTCGATCGAATTTTTATGAAAATTAAAGAAAAAAATCCCGACTTAGCTGTTGGGGAAAGAAAACGATTGCGGATGGTTCCACCTATATTGGCTCGTATTGGTACGAAAAAAACGTTGTTCTCTAATTTTTTAGCCATTACAAAAATGATTCACCGAGAACCTTCACATGTTATGCAATTTTTGTTAAATGAAATGGGAACCACTGGTAGTATAGATCAAAATTCCCAATTATTAATAAGAGGAAGATATATGAGCAAGCAAATTGAAACTCTGTTAAAAAATTATTGCAGAGCATATGTTATATGCAAAACTTGCCAATTATCAGACACTCAGTTGTCCAAAGATTCCCGTCTGTTATTCTTAATCTGTAATTCCTGTGGATCGAAATATAGCGTCGACTCTCATACCGCTGGATTTCAAGCTGTCACTACGAAACGAGCTGCAATACGTGCGAAAATTCAATGATGAAAAAATCTATTATCCATTTTTACTATATATATATATACAATCTTTACAGTTTTTCAAATGTTTCTGAACCACATTGCCATTGACAATATATATGTATATGAAAATTAGTTTAATGATGAAATATATTTAACTAGGCAAAAAAAAAAAAAAAAAATG
>OX_Smed_1.0.02049
TCTAAATTTGTTTGTTGTCTTTTTCAAATATTTACAAATCATCGTTAAATTTCAAATGGAACCAACTCTTTATACAATTAAAGCTATTTTAATATTGGATAATGAAGGAAAACGAATAATATCTAAATATTTTGACAATCAAGCGTTTCCGTCAAATAAAAGTCGATTAGGTTTCGAAACAAGATTATTTAGTAAAACTAGCAAAATCCCAACTGCCGAAATCATCCTTTTTGAAGGCTATACGTGTGTTTATCGAAACAATGTCGATTTATTCTTTTATGTTATTGGTGATGTTTATGAAAATGAACTCTTATTAGCAAATGCACTTCAGTGTTTGTATGATTCAATTCATCAAATATTGAAGCATAATGTGGAAAAGAAACAACTTTTGGAATGTTTAGATTTAATTCTTTTAGCTTTAGATGAACTTTGTGATGGAGGAATTCTGATGGAAAGTGATTCAACGTCATTAACCAGTCGAGTTGGAGTAAAACAAGAAGAAACTCCTCTGGGCGAGCAAACGATGGGCCAGGTGATCAAAAGTGCTCGGGAACAATTGAAATTGTCGAATCTGTTGAGAGGATAAATTATTTCAAATTTTATTAAATAAATTTTTCTTGAATATTTTAATTATAATTTCAAATTTGTTTATTGAATAAAATTTAATTGGTAATTCGGTTAATCAAGAGTTCTAAATGATTTCTGGTTCTACTGGTTGTGACTATTGATTTATTCTAATGTTCTTTTTTGTGTTAATTGCTAAAATTTCAATGCTTAATGATTTGTGATGTAAATATTTATAATTAAATGAAAATCCCCCGAAAGAATATTAAAAAAAAAAAAAAAAAATGCGA
>OX_Smed_1.0.02060
TCATGAAACCATTACAATAATTTCGGTAGACAATTACAATAACTTGAAGACACAATCAAACAAATAAACACTACACTAAAACTTATATAAATCCTTTAAGTGGAATTCACGTTCAATATAACAAATTTTTAATACTAATACTAATGTACAGGAGTAGAATTTTATTTCAAACTTACACACGCATTTAAAAAATATTTCTGGAATTTGACGCAGAATTTTTCACACAATTTTCGAAACTCAGAAGGTGAATGCTAACTCCGAGTGATACGTGAATGTTTTATGATTTGAAATTCTTCAGGAAAATTATTGAAATAAAATAATGTAAAAACATATTCATATTAAAAATATCATAAAAAGCCATTTCCACCAATGAGAAAGCAGTAGCACGGTAAATGAAATGTTTATGATACCGTTGATGTTTATTACATTAGATTTTCTAATAAAATTTCGTAACAATTTATCAACCGGCGGTTTATTTTTGCAATTATCGATTATTATTATTACACAACAAAACTTTAAAAAAGTTCCAATCATAATACAAAATCGATATTTAAATATCATTTCATAAATATAATGATTGATTAAAACAAAACATAAAAACTAAAGTCCGAATAAAACAACAAATCACAGTACAATAATGAAAAGCTAAAAATATTCCATAACAAATATATATATATATATATATATATAATAGATATCACAATGAAAATCAGATCTTATACATCAAGATTCATTAGACTTTTGCGAATAGAGATTCATTATTATTCAGTTCCGGCAATGTTGATTTGCTTTCCTTTTGGGTTATCGAATTTATCACTAGTTTGAATGCTAATTATCATATGAATCCCAAAACTCAGAATGCCAATCAAAATAAGTGAGACAAACAATACGGTCAGAGATGCTTCCGAAAAATAGCCACTGCAATCGTTTGCAAAACTGAACTTTGTTGCATTGCCAATAAAAGGTTGAACCTGGAATTTATCAAATGTAACTTGAACAAATGAATTATTTTTCGGTTTAAAAGTTTGTTTCATACAATGATAAGATGTATTTAGTGGAGCCGTTACACCTTTAGAGAACATTTTAGTTGTTAAAGCTGTACAATTAGACGCAGAATTTGGACATTTTATTGACAAGAACAAATTTTTCAATTCCCAACCAAAATTGGTTAGTGTAAAATTGAATAATAGATCAACTTTAGAATCCACCGTTGTCATGAATGAAAAACTAACTTCGCCAGTTTTATTAACGAATCTCGAACTATTAACGATTGGAGTTCCACTAATGTTAAGTACAGATTGGTTTAATTTTAATTCAATACTTCTACTATAGAAGATTAAAATGTTTGGTTCATTTACAAAAATATTTGTTGTATTGTTAACTACGGCTAAGGCTAATCTAAATTATTTTTATTACAAATAAATATTATAAATTTTAATACTTACTGAAAGTGAAAAATATAGAATAATGAAGTTAGAATAGAGAAAATACCAAAGTTCATTGCGATGATTTGATAATTGAATGATTTTTTAACTTGTATTATGTATTAAATTCAAATTAATTTCATAAAATTATTCTAAATACAATCAACAATTTTGAAAATATTGG
>OX_Smed_1.0.02079
TTTCATTGTAAAATTATGATACGAATTGCAATTGTGTTTATAATTGTTGCAAGTTCTTTTAATCAAATTAACTGTGGAATACTAGGCATTCTCGGTTACGGAGCATGCCAATCTGTGTGTAATGCGGGATATGTCGCGTGCTTAGGGTCGTTGGGACTAACAGCGGGGGCGCTTACCGCTGGAGCTGGAGCACTTCCGGCAGTTGCGGCTTGCTCAGCTGCTCAAGGAGCTTGCATGGCAGCTTGTGCTGTAGCTGCTCTAAATCCTGTCATCTAGATTATTGTAAAGAAAATATTCGGTGAAATATTATTGTCTCAAAGCAGAAGCTTTCAATCATTTCTCCATATCTGACATTTACCCGTTTTCATCATTTTTATATTAGTCAGTTTGCAAATCCTTTGCAAATGGATGCTATTTTGTAAATAAATCTTTTTTACTTGTTTTTGTTACAATTTCGTAATAATGTTTTCTGTACCTTACTATGGAAATGTAACAGTTCTTTGTGGAGTATATGCATAACTGTAATATTTATTATACTTTGCATATACTCTTTTATATAGCGCTCGAGTTAGGAATATTTATTGTTTACGATTTACACTTGCTAATTACTGCAAAACAATTTTATAGGAAATAATATTTAAAAAA
>OX_Smed_1.0.02198
CAAAATAATAAAATATATTTGTAAATAAAAATCATAACAAAATATCTCGAGGGGCTCTCGTGAAAACCATTACAAACACGGACGTTTATTTAGATAAATCATTTCCTAGTCAAACTATTCTCCAAAGTCGCCAAATATTTCTCGAGCTCGCTTATATCTTGTGATAACTGAATGATTTCTAGATCTTTGTCTTGAAGGACTTTCTTCCAAATTTCTGATTTCTCATTGACCATGATTTGGAGATTTTTAAAATTCCATTCCAAACGATTTTTCTCAGCAATAACGGCGTCGATTTCAAGTCGCTTTTTTTCTCGACATCTTTTCGCTGAGAAATTGTTTTTAGCTCGACGCTTTCTGTAATTTTCATCGTGAACTACTATTTTGTGACTTCCGTTTTGTGATGAGTTGAGGTCACTGCTGTATTTCGATGTATCGTTATCATTCAGTGACTCACTGGTATCTATCGTTGTAGTTCGTTTAGGAGGTTTCGGAGGTTTCTCGTAGTGATACTTGATGGTTTCTGGATTGTTAATGAACTGAGGAGGAATATTTACTTGCTGCGGCATAAAGGCATATCTTGGGTCATTTTGATAACTTTGAGGAAAAAGAATATTATAATTATATTCTTCTGGATTGAAAGGGTGAGATTGAGTGGGATAATAGTTCGAAAATTGAGAATACTCAAGTTTTACGGGATTTGTGTTATTGATATTATTGGATTCGCTTCCTTCAGTTTCTTGAAGGGATGATTTATTTCCTGATGACATTCCTGAATTATATCCTTTCATTATTATTGAAACAAATTTATTTTTAAAGAAAATATAATTATTATAATCAACACATGTTTTACCTCAGATTTTATAAAGAAAATATTTAAACAAAATTATTTAACCAAAAAAATTAAAAATTACCTAATTTATTGAATCACTTTTAATTTTAAAAAATGAATTAAAATTTATTATTATCAGTACATTTTCAGACTTGGATTTTTAAGTTTTATTAAAAGTAAAGCAATTTAAATATTTAAAAAATAAAAAAGTATTTTCAAATAATAAATTAAAATTCAACTGGTTTTTATTTTATTAATTAAATTCATAAAAGTATTGAAATAAATAAATGTCATAA
>OX_Smed_1.0.02245
AATTCGTAATTTTTAAGTTTTAAATACACGTCAGACAATCAACAAAGTCAGTTAAAAAGAATTGCAAAACTAATTTTTATTAGTAAAGTTATAATTAATTTTCAGTTGTTGAATAAACTGGAAAGAAATTTTATTCGTTAACCCAGGAGCGATGATTGATTAAATAAATAGGCAAAATAGAGAATTAATAAATCTAGACTAGGAAATATTTTCATGAAAAAAGAATACTTAAAAATCTCGACCCGGAATTGCAATATTGCCAAGTTTATCGAAAACTAAATAAATTGATTCAGTAACTTTTTCGAAACCCAAATTTTCAAATAAGCATTTAGAAACGACATTTCCTTCTTCAATGTCAATAAATATTTCCATGTTACGTTGTCGGATTTCTTTCAGTGTTCCAAGGACTAACATTTTTGCTAGACCGCGACCTCTATATTCGTTATCAATAGTTAATGATCCATGAGTGCCGGTTATCATATAAATAAATTGTCCAATCATTTTATTTCTTGAAGCATCCCAAATTCCCATTGATGGAAAATTTTCGATTGAATTCCGAATCCAGTCATAATCTTGAACAACACCATATTTCCAGTTTTTGATAATTGTTTCTAGATTCTTAATCGGTATATGATTAAGTTGAAATCCTTGAATTTGATGCTCCTGTATTTGTTTATTTTCAAAATCAAAGGAATAGATTTCAGTTTTGATTCTAAATGGAATATTGACATTAAAATTAGTTTTAATTTTATCAAAATTATCTGCTAAATATATTGGTAAATTTCGAAAAAACACTATGTAATTCTTTTCTACTAAGAATTGAGAAAATGCTAATATTTGATAATTAATGGATTCCATTTCATCAGTAGACATGCAATCATTTATCCAAACTTCGAAGTTTTGAACAGTTCTGATTTTCTGAGTAGTAAAATTTAATAATATTACATTTACATTATTCATATCATTGACAAATATTCGTTTTTTTATAATTAAACAGCTAAGACTTTGAAACAGTCTCCCTGTTTCTGAATATTTATCAAAGCTGCCATTATCACAATATAATTTTTTTTTAGTTTTTAATAAATCAAGTAATAAATTTTTCTCACAATCAGAATTTAACTCGTAAAAATAGTCCATGTATTGAAATTAACCAGAGCTGATTTTAAGAAATTGTAGTTGAATTT
>OX_Smed_1.0.02303
AATGTCAATTGTTTACAGTTACCAATAACAACGGAATTTGTAATAATTTAAATTTTCAATGTCTATTAAAAATGGTCGAAATAAAGAGCCTTACACAGCTTATGTAAAAGATGGTGAGATGGGTTTTTGTTTTTGAGGAAATTGAAAATGTGTGAAATTTTCGTCAAATTTATCTAATAGGAATTATTTTTATTCAGATCTCATTGAATTTTATGAACCGAAAACTATGTTTCACACAACAAGAACCGGAATGGAGTGTCGACGATATTTTTGTGGCACATGCGGAGAACTGCATTCGTCAAATACGTGTCGATCTTTGAGAGATGTCGAATGGGTGACGGGAACAACAATGGCAGATGCGCTATTTAGAGCTCGAGAAGCGATGATAATTGACGAGAAACTCCAAGAGTTTCACAGCAATTCCTATTCAACAAAACATTGACTCGATATGTGATTTATTTTAAAAATTAAGTATTTTGTTTATTTTA
>OX_Smed_1.0.02345
TTTTTTAGAGCCGAGTAAAAGAACTAAATAATTAATCTTGTATAATTAAATAAATTCATAACATTTAAATAAGACTTAAAACATACAACATAAGTTATGTTTTTACAAGTTTTCTTCGTTGATTTGTAAACCATTGCATTATTGATTCTTGATTAATGTTATAGTTACTCGAGATTAATTGAATATCTTCCTTTTTGGGAAATCTTGTAACATGAAAAATTGCTCTCAATTTTTGAAGAACATTTTTCGAAAACACAGTTCTCTTTTTACGGTCTAAAATACACGGAGCTTTTTTAATTTGAGTACATAAAAAATGAGAGTGATTAAGTAAATAGCAATGGAATTTATTAATATTTTCTGAATCAAGTGAAAATACATCAAATTCAGAACCTTCGTAATTTTTCAATTTGTATAAATCAAAAAGTTCTTGAGAATTTTTTAACCAGATATTCAAATACAAGATTACATTCTGTGCAGAACGATAGGTTACATCTAATTTTTCCAATCTATGTTGTAGTAAAAACATAAAATCAACAAATTCCATATTATTACCTACTGAGATAAGATTGGCTTAATTTTGGAAAAGTATTATATTGATATAATGAACTTGTTATTTGACTTTGAAATAATTTCCATGCTAATCTCTTTTTCTTAAAAGATTTAAGAAATGCAATATTTTCCTTTACTTTTTCTATAACCGAAATTTCCAATATGCAATCCATATCAATTTCATTTTTTATATCCTTAACTGATAAATTTATAACAGTAACGATACATATTTAGAATTACGCTTTTTATTTAATAATTCATTACTAATATTAGAATTGGGCTCTTGTATTTCAAGTTTTATGTCATGTAACTTCGTTTCATGTTGATATAAATTTTCATAACTGAGATGAGCTAATATAAGTTCACCTGAGACAAAGATCAATAAAATTATTAATTTATCAGAACTACCAGAATTTCCTATTTTAAATGGAATTTTATCAGAATTATTGATAGTAAGAGATGTATATGGAAGTAAAATTAAACCTTCGATTCCACAACTTTGTTGAGATTGACATGTTAAATCTAATGGATTTATTAAAGAAATTAAGTTATGAGAAGAATCTAAAA
>OX_Smed_1.0.02367
AATTAATATTTTTAACCTTATTGATAAAACAACTATGAACATAATTATTTTGCTTGCTTTTGGAATGATATTCTGTTCAATGATAAACTGTTTGCCCTTCCACGCTGACAAAGCACTGGAGGTCTTTAATGAGGTCCAAGTGAAATCCAACAATGACTATTCAGCCGAGAAGATTGAAACTGAGAAAAAATGTCCTGACAATGAAATCGAAGTAAAAGGATTTGAAGACAAAGACGAAAACATGAAAGTACGGTGCTTTGGTGAGAAGGAATTTTCGAAATATTTTGATGGACTTTTTCGAAAAGCTTTTGGAAACGAATAATAATATTTCATTTTTATTAAATTGTAATTTTCAATGATAGATTAAAATTAAATTTTATTTTTCTAA
>OX_Smed_1.0.02404
AGGGCAATTATTTATCCAGTTCCCTATATAAGAATTAAAATTTTTAATCAATTAATTAAATTACAATGGATCGACATCAAATTTTTGTCAAAATCGATCACGACAAAAACGGTTTGATAACGAAAAAAGAATTCGATGAAGCTCAGAAATCATTTGGAAAAGAAGAAACAATTGAGATTTTGAAAAAATGCTTTGATTCAAACGGTGGCAGCAGCATTAGCTACGCCGACTACTGCTCCGCCGTAGGAATATCTCCCAATGCTTCAATACAGAAATCGTTCAAGAAGTAAAAAATCGGTTTATACTTTCGCGTTATTGTTTTCTTAGATACTAATGTTAGGATTTGCTTAGAATGATTTACATTTATAGGTTTCTTAAATATAACGATTCTTGATCTTGATTAAATTT
>OX_Smed_1.0.02426
ATTATAGTTATTAGCATCATTGAGATAATATAATATAAACAGATGTCAGTTATCTAATTGCATTAATATCCCGATAAAACTGGCAAACTGGACGACCAGCAATACCGCTGCTGACATAGCTGAATAATATATATGATGTCCAAGAATCCTTCCTATCACTTTCCAACATCCTTTTTTATAGAAGGTTTTTAATGGCTTGCACTTTCCGAAATTAGAATAGCAACAACTAAAAGGCAACCCGGGACTCCGTTTGATCCAGTCCTGTGGTCCACTAACGCCACAACATTTGAAAGTGACTTGGAGGAAATTGATGAAATCTGTTCCTACACCTTCTTCGAATTTTTCGACAGACTGAACCAATTTACTCTTTATCAACAATTTATTTCGTTCTCCTAGGAGACCGCACTTGAGAAATAGCGATAGTTCCATCGAGGTAATGACAAGGAAGAGGAAAAATAACGAAACACTCTGAGAAGAACTGGTCTGCGTCATTAACGACATTCGGATATTCAGCACCATTATCGTGACCATAAGGATCAGCAAGATGAAAATTGACAAAGGCAAGAAATCCAAAAACAGATCAAATGGATAATTATTGTAGTTCTGTATTCCCAGCACCGTGATGATCAGCAATGATCCAGTAATCGAGGAGGAGGACATCATTCCATACAAAATTGCCCATTTGTATGACAAACACATGGATAGGAATNNATGGGAAGTAG
>OX_Smed_1.0.02449
TATATTGTTTTAATTTATATATATATAAATATATATCACTTGAGTTCTACCTAAACTGCGTTGGCAGAATCATGACAGGTCTTGTAATTATACACGTGGCAGTCAACTGATTTCAATATACCAATATAATACATGATAGTAAAAATGAAGCGAAAGTTTCTTTATTTATTATTGTTATGTGTATCCGTGGCAATTTGTCTTTTTATTGCTGATTTGGAAAGAAATAAATATTTCCCACCTCTTTCTGAACATTTGGTGCTTCAAGAGTTCCAGAAATTTAAGATAAGTGACTGTTCAATTGATCAAAAGATTCCATCGGCTGTAAATGTGCAATCCACTGTGACATACGATTATGTAAATGAACTGATTGGAAAGGTCAATGATTCGGTTGCAGAGAAGCCTGACAGTGATATGTCAAAAAGACTTATGATAGAGGAAATAACTGAAGCGACAACCTCAAATGGCGTCATTGAACCCGTCACTGAAGAATCAGACCAACAAAAGTTGCTGCATTTTAAAAGAAGATTGTCAAGTGAAAAAAAAGAAAAAATGTTGGATTTATTTCGAGTTTTTATTCGGCAAATGGAATTGTACAATTTGACCTATATGGCTTATGGTGGAACATTGATAGGAATCAACCGACATCACGGCATTATTCCTTGGGACGATGATATAGACATTTTAATAGATGCAGCACAGAAACGACGGGTTGAAAAGGTCATGGGTAAACTGCATAAAACTCATAAATTATATGTAGTAGATGAAAGTCTTCACATTAAATGGAAGTTCTTCAACATAAACGGCTTATACACCGAAGGATACGATTTCAAATACCCTTATATTGATATATTTTCTATGAAGAAAATTTCTGAAGACGAGGTTGAGGTTGAAGGAGAGGATGAATCAAATATGGATCTCCATGACATTTATCCGTTAGTCAAACGACCTTTTAACGGATTGACCGTTTATTCGCCATGTAATGTAAAAAAAATTTTAAAAAGTACTTACACTGATTTCAATAAATGCACTAGTTCTTATTATAGTCATGAGTTTGAGGATTATCTTCGGGGAAACATGATAGAAGTTAATTGTAGAATGTTGAAAGAGCATTATCCTTTTGTCAAAAAAAACTTCATTGCGGAAGAAAATAAAATTGTTTTAACTGAAAGACTGATAAAAAATGGGACTGTTTTACAAATTGCGAAGTATTCGATGCCTGATGCGTGCACAAATGAAAGGTCTTTTTACCCTTCCGATTTAGAGATTACGACATTTAATGATTGATGTATTTTTATGGAGTAAACTTTATTAAATTTCTCATTTATTGTATTTTTAAATATACATTTCTTTATTTTGTTTA
>OX_Smed_1.0.02453
AAAAAACAATAAATGTATTTCAAAATTCATACAAAAATAAACCAATAGATTATAAAACGCATGTTGCAAGTAACCGCAAGTAAGTCTTTGAACAATATGTTAAAAGCAGACTTCTGAAGCGTTCTTAGCCACTCCCGAGTAAAACTTATATTTCTTGAATAAATTTATATAAAGCAACATTTGAACTTTTGCTCATCAGAATTTTCAATGAAATAACGAAGAATAAGCATGATAAGCATGATCGCTGTGGTCAATCAAAATGATTAAATTCTTTAACACAATATAATATAATAGTAAAATAATAATACCAATAAAATTTATCTTATTTGATTACAAAATTTTCATTTCAAGCTACACTAGGGTCATCAAATAATGTCTTTAAAATGTAAAATAAGAAAACTAAATTTATCAATAATTCTTTGAAAAAATAATTTAATTTGAATAATTTTCATTTAAAATAGCTTTCTTTTTGAAGTGATGTTAATTTACCATCACATCCGAAACTGGATGACTTTTCTTCACATGAAAAAACTCTACTAACGGCATCATTAATCTCTGTTTTGTTTCTTTCCAACAACAATCTGCCTAACTCAACAGGAATAACTTGACATGATTTTTCCAGATCTGAATTAGATGCATTAATTCCAACTACTTTCCCATGTAAATTTATCACAGGCCCACCAGGCAATAGACATGTCTGGTTAGTTATTTCTGATAAAATGTAATTATTGGAAAACGAGTCTCCGGCATAATTCGTCTGTAAAATACCTAATGAAAACTGACTGAAATTACTGTTACTAGACGCTCCAAGCGAAACAACAAAATCTCCCGTTCTACAATAAACATCTTTGACATCTGATAAATTCAGCGCGGACAAGAATAAAGGTGATTGGTACAATATTTTTAATAAACATAATCCTGTTGAGGTGTCATACTCAATTAGATTAACTGGAAACGTTCGACCATCTTGGGTCTTAATCGTGACAGAGTCACACTTCTCTAAATCAATACCAACAGTCAAAATTAAGCCGGTATGGTCAACAATAAAACCGGATTGTTCATTATTTATGACATTATTTTTAATTAGTCTAACACTAACAACAGATGCACTAGAATTTGAAAGTAAAGGCGCTAATGTTACTCTTGATTTCATTGGACACTTTGGAATGCTATCCGCAAAAGGAATGATTTCGTCTTTTACGATTGGTTTGCTCACTCGCTTTCTCAAAACCAAACCAATCATAAGCCCCATTCCGCAGCCAGCAAGAAAATTTATCAGTTGCATAAAATTATCTTCAACGTTTCTGAAATTCGATTCATTTTTTTTGGAACTACCATTATTACTGATAAGGTTGTGGAATAATCGTGTTGAAGTTTGATAGAATTTTTTGTTGAAAATTAAAACATTTCTTGGAATGG
>OX_Smed_1.0.02466
TATTTTGTTTTACTATAAATAGTCACTAACAAATAATCGATTTACATTATAATACTTTTAGATTATGACTTCCAAAATGCATCAGGAAATGGAAAAGTTACAGGATGTATTAAAAGACATTCAGAAATATATTGAAACTCATAGAATACTATTAAGTCAATTAAGTGAAAATGAAAATGTTATGCAAGAATTAAACTATTTAAATGATAAAAACATTGTTTTTAAATCAATTGGACCAGTAATGATCAAACAAGATTTAGGCGAAGCCAAAGAAATTGTTAAAAACAGGTTGGAGTATATAAATTCTGAGAAGAAACAAGTTGAAAATAAAATTAAAGGATTAAGAGACAAGGAAAATGGTTTGCGTGAGAGTATTGCTGTACTTCAATCTAATCTACAACAGGCACCAATAAAGTCTGCATAATATCGTTGTTGTAAATATATTTGTTACGAATTAAAAAAAAAAAAAAAAAATGCGA
>OX_Smed_1.0.02475
TTAACGAAATCCTATTGGTTAAAATTTATCAACAAATAGAATCCAATATTGAGATTAACAGCAAATTATTTCAAAAGACAAAAGAAATAAAATTAAATCTGAAAATCATTTTTGAAAACTTTACTTCAATGAGAACCAAAAAAAAAATCCAATAAAAAATAAAAAAAAATATTATTTTATTATTTTTATCGATAGAAAAAATCCCAAGTCATGAATGAAACAAATGAAGAAATCGAAGTAATGTTGTTTAATAAAGTCGAATTTATTCTCCAAGTTTATGGGGGTCTACTAATATTTGCCGGTATTCCAGCGAATGTCATCTGTGGAATTGTTATGGGGACTGACAAAACAAACCATTTTACAACAAGATTGCTTATGGTACTTTTAGCAGCAGCAGACTGTGTTGTTCTCCTCACAGCTTTATTAAGATACTGGGTTATTGAAGCTTTTAAAGTGGACATTCGATCCATTAATTCGTTGACCTGTTTATTGCATACGTTTCTTGTTGCTGTATCAACTGACGCAGCAATCGCAACTTTATGCGCTTTAGCTATTGAAAGATTCATTGTCGTTGGGTTTCCTTACAAGTCAATCCGTTGCGTAACAATGAAAAACTCAATCATATCCATTACAATGGTGTATTTGATCTTGATTTTGAAAAACTCTTTCAACATCTGGTCCATGGAAATTCAGTCGTCGAACTATACGCTTAACCACCAAAACACAATAATCAAACCCAAGTGTATACCAAAGCGGCATCTATTAAATTATGTGCGAGTATTTTCGAAAATCGACTTCATCACCTATTCGGTTTTACCGTACTTCATTTTATTTTCTACAAATATGTATATATTTATTATTTTGCGTCGACAAAGCCGAATTTTAAAGTCTCATTTAAACCCAAAAAACACCAACAACAAGAATCAGAGAACAGTTAGTCGGAAGAAAACGAATCGAGGTAGACAATCGCAAAACATCATCAAAATCCTCACCGCTCTGACTGTTGTCCACATGATTACTTCGATTCCAGGAACGATATTCAACATCATCACCCAATTCTTTCCTGAAAACCTGAAATATATCAGCTACTTAAAACGGAGACTGATTTCAGACGGACTAATGATGTTGATGTTCACAAACAACGCAACAAACTTTCTTGCCTATCTCATATCATCGAATTCGTTTCGGAAACGAATTCTCATCGTTTTGCCCTGCTGTTTCCAATCGCATTCGGAAACTCCGATCAACGGGCAAGAAATGATCACTCATCCGACAAATTATCAAAAAATTGTCAATTCAAAATAAATCATAAATACAACATTTGATTTTATTCAAAAATTTCATAAAGATTAAAACAAAAAACAAAAAAATTCTTCTTAATATTGTGATTAATAAATATGGTTTTCACATTTATTATCATTACATGTCCAATAAAATAATATTCACAAAATATTTTTATTTTTTTTGTTTTA
>OX_Smed_1.0.02523
TAAATAATTACGTTTTTGGAAGTAATAATTCATTTTAATAATATTGCAAATGTCAGAACCTATTTATACTCCTTTCTTTGGTGTCATGGGGGTAACCTCGGCTATGGTATTTTGTGGTAAGCCTAACTACATATCTTCAAAACATGTTATTGTATTTCATTTCTAGCCCTAGGTGCCGCTTATGGAACTGCTAAGTCAGGAACTGGAATTGCATCTATGGCCGTGATGAGACCAGAATTAATCATGAAGTCCATTATTCCAGTTGTTATGGCGGGTATTATAGCTATTTATGGACTAGTTGTCGCTGTTCTTATTGCGCAAAAATTGGACTCCAGTCTTAAAATGGAAAATTCTCTGAAATATCTTGGAGCCGGATTAAGTGTTGGTCTCAGTGGTTTGGCAGCTGGCTTTGCAATCGGTATAGTTGGCGATGCAGGTGTTCGAGGTACTGCACAACAACCTCGTCTATTCGTCGGAATGATTCTTATTCTAATTTTTGCTGAAGTCCTTGGATTATATGGCTTAATTGTTGCTTTAATATTGTCCACAAAGTAAATGCAAACAACTGAAATGTGATTAACTTAAGCATAATTCGTTAAAAGTATCGCCATTATTTGTAAAATGTTAGAATATATTTTGACAATTTTATGTAATTTGTTATACGTATTTACAATATCTTAGTTCTGTCAAATAATTTGATGTTTGTTAATATTGACCTCGCTGATGTTGATTATGGTAGTTAGTGGACTGTTATTAAAGCAATGTATTTATTTATATTGTAATTGGATTAATTATAAAATTGACAAGAAATTATTTTTTAATGCATGGTTTCTCAGTGATAGTTTTTAGGAAATAGGTTATTTTTTTCTGAAATCTATAAGTCCATTAATAATTTATTTGTAATATTTAATTTAAATAGATGAATTTATGACTTATTTAATTAG
>OX_Smed_1.0.02535
AAGGATATGAAGTTATTACTTTTATTAATAAATTACTATGTTCACTCGAAAACATTTTCCTACAACATTGAATTAAAGCCTTATTTACAAGAAACTCAGTGTGAACCACGAGATTCATTCTGTTTCAAGGATAATCAATGCTGTTCCGATTTAGTTTGCCAGTTCAAAGACGGCATAGGTTCATGTGTTCCTTTTCAATGGAATTCTAAATTTCAATCTCCAAGATTGTGTCAAAAGGATTCTGACTGTGAGCTGGAAATGTGTTGTGTTAAAGAAAACGAAGACGATTCCCTGCAAGGGTTTTGCAAGGTTAAATTTCGACGTGAACTTTGCAGAAATGCGGTGGCTGTTCATGATTACGCAAACCAGCTACCCATTAGTGATCGGTACGGTGGTCTGACTTTTCGAAAGAAAAGGCATTTACTTAAACGACTAATACAATTTTGAATTGTTAATTTTTAGAAATAAATTCAATAAAGAAATATTTTTC
>OX_Smed_1.0.02537
TGAGACGTTTTTATCATTTTATAAATGACGGATTTCGCGCCTGTGTAATGCTCAGCTCACATATTGCAGGATTAATAATAATTGTTTTAACTGTTTGTTCGATCATTTGCATACTCATTTTTTTGTGTAGACACAGATTTATTGCTAATCATGGAAAATACAGTCGAAGCTTTATCATGGACGAAAGTGACAAAGAAAGCACCGTGAGAATAATACAAGCTCCCCCACCTTATGAAAAGTATTCTACAATGAGTCTCTCCAAAAGCAAAAGTTACAATGCATTTACTGATGAAAATTTCAATGATTTTCAAGCGGCTAACGCAGATCTAGATCGGTTCAAAGATTGTGCAAATTTCCCACATTGAATATCATTTCTTTATCCTATTAAAGTGATTTTAATTTCTAAAAAAAAAAAAAAAAAA
>OX_Smed_1.0.02547
ATAATACATTTAGATGTTTAATTTTAACATAACATAATTGGATTTTATTTTGCTTAAATTGTTTTCTTACTTAATATAAACCTAATATTGTTTGTATATCAAAATTTTCAGAAGTGATTTAATTAAAATATATTATATCGATGTATGGAAATAAGGATGAGGCTGAAAAATGTTTAAATTTAGCTAGACAAAATATTGTAAGTAAAAATTTGACGCGAGCAAGAAAATTCGTTTTAAAAGCTAATCAATTGTTTCCGTCTAATGAAGCACAAGAATTATTAAATGAACTCGATGAAGGTATGGAAAACAGAGAGAACGATCAAACAGAATCGGAAACTCACAAAAGACACAGATCAAAATCTCCAAACGTTAACCAACGAGAGAGAACAACTTCAATAAATAATGAAAAGTTTTTCACCAAAGAACAATTAGATGCTGTGAAAGTTATTCAGAAAAGCAAAGATTTTTATGAGATATTAGGAGTCGAAAAAGAAGCATCAGAAGATGATTTGAAAAAAGCTTATAAAAAGCTGGCATTAAAGTTCCACCCAGACAAAAACAAAGCTCCAGGAGCAACCGAGGCGTTCAAGATGATTGGCAAAGCATTTGCAGTGCTCTCAGATCCTGACAAGCGGAAACGGTACGATGAGACCGGCAGCATTGAGGATTCCCAGCCGAGGCGCAGAAATGGATATTCTCACGAGTTCTATGATTGTTCCCGGGGTTTCGATTCCGATTTCACCGCAGAAGAGTTATTCAATGTCTTCTTTGGCAACGGTAACCTGTCGGGCTTCACGACCCGGACCACCCGGCAGCACAGGGCCGCTCACCGCCCGGAACAAGAGAACTCGAGTTACGCCTGGATTCAGTTTTTGCCTCTCCTCTTTCTGTTTTGCATGTCCCTGTTCAGCGGATTCTTTGTCAAGGATCCTTACTACCAGTTGCACAAATCCGAGAAGTACAACAACGAGCGGATCACCAACAACCTCCACGTCCCATATTTTGTCAAAAACACATTCGATCAGGATTTCGGCCGGCAATCAATGCACCAGCTGGACAGAGAGGTCGAGGCCGATTACGTCAATGATCTCCGATATAAATGTCTTCACGAGAAGCAACAGAGAGAGAGCATGATATTCAGAGCCCGTTACTATGGCGACGACGAGAGCTACCAGCGGTACAGCCAACTGAACCTGCCGAGCTGTCAGAAACTGGAGGCGATCTACAGCACCTGATTGCCCCTGTTGTGATCAATTATTATTATTATTATTATTATTATCTATTTTACCGTTGTTATTGCTCCTCCATTATTATTATTGATATTATTATTGATATTGATAATATCGATTATTATTATTGTTATTGCTATTATTGATCACATTACGTCACCGTAGCGTGTAATGATGGTGGTGATAATGGTGATGATTATATCCAGTCAGCGGCGGGCGGCCTTGCAGCGGTGATAGCGCGGCCCGGTTTTCTACCTTTCGGCAATAATAATAATAATAATAAACATTTCTACAATTGTGTCTTCAGCTCATTATTGATTTGTGTATTGAATTTGATTGGATGGATTTGAATTATTGATTAAATTGAATTATTGATTATTATTATCATCATCATTATTTGTCAATGCCGTGTGAGTGAGATGTCGCCACCTCCCACGGTTGTCATGGCACCTTGAATGCCTAACAACCGTTGCCCGAATTCCCTGAACCTTGCGCTGGTGCCAGTTCATGTACTATTAGGCATTTTCAATGTTGTTATGATGTCATTATAATATCAGTTGTACAGTTTGTA
>OX_Smed_1.0.02549
ATATACACCTGTCTATTATTGTACTGATTACCGACAATGGACATCGACTACGAAAAAATAAATCAATTTGATTGGTTAGAAAAGAATTCAAATATCAGACTTATGGAAAACCATATTCTACAATTCTATTTTATTAATAGGTTTGGTAAATCCATTTGTAATTGTGATAATTGTATATAAACAAATGAAATTAAAAATGAAGACCAATGGCACAAAGTAAGTCTTATCAAACTTCTATAAATAGAATAAATCTAATTTGCAAACCCACCAAAGAAATATGTGATATTAAAAATATTGATAATAATATTTTACAGATTAATTCTTTTTCAAATTCAACTTCAATTATCTCCTTATCAGAGGTTTGTTTTAATATTAGATTTTTATAAATCATTGTGTTACTATAGAAACCAGTTGAAAATTTCAAATCTGAAAACGTTACCAATGGAATTACAGAAATTGATGAATTATTTAGAAATTATGCAAAATTAAATTCAAAAATTTTACTAGAAATATTGAAATTGTTTAAGAATTCATCTATTAAATTTTGTCACGAAACTTTTGGATACAACAAAAAAATACTGAAGCTATGCAGTTTTTTGATGGAAAGAAATAAAGTTAATATCAATCATGAAAATTTGAATGACTATTTTTGGAGTTTTATGAATCTGAGGTTGGACGTCAATTATTTTTCAATGATCAATAATTGGATAAGTCAGTTAGATGGGATCGAAAAAGAAATGTGTGAAATAGTAAAAGAGAGGAACAAACAGTTGTTAACTTGCATGGGGTGTCAGAAAAATTCAGTTTCAATTTTATATTTACCTTGTGGTCATGTGGTAATGTGCAATAAATGTTATCAAATCAGTACGAAACACTGCCAAGCCTGTGGATCTTCAATTGAAGAATTTCATGTGATATATATATAATTAAAAAAACTTTTATAAATCAATTAGAACCAGAATTACTTTGTTTATATTTTTGTTGGTGAAAATGATGAAATAATTTTAGATTACATTTAATATTAAATAATATAAAATAAAAAAAAAGATATTCTGACAATGAAAATAAATTGA
>OX_Smed_1.0.02559
AATGTCAGTCAATCCAGATGCTGAAAAGAAAGGCGGAAACTGGTTGTCCCGTATCTTTTTCATCAACAATACCAGCGCACCAAACGACGTGTTCAAAGGATCAGAAATGAGGAAACTTATTGACACGTCTGAAACGATTATCCAAGCCTGGAAGTATAAACAGAAATTGGTTTGGTTTCAAATTACATCTTTCTTTTTGTATCATGCGTTTGTGATATTCGAAACAAAAGATTGGTATTGGTCAATAGAGAAGAACGGCAGCGGAATTTGGATCCAGAAATCCAAGAGTAAAAATGAACTTGTGACTAAGAATGGAGGCAATGAAAGAAATTCGACAACTCTTCTTGATAGTGAGTTTGGAAATTTTATTACAATTGGGGAGTTGATTGAATGGGTGGAAAACAATGAATTGATAAATAGATATTTCTACATAGAGACATATTTTAACTGCCAAGGATTCGCAGACCGGGCATATCAACACATTATTGAAAACAAAAAGAACCTGAATTGTTATTGAAAAATCTTCTGAACAATCTTCATTGAAAAATTATTGCTTTGCTTGATAATTTTATTTATATCTTTTAATCAACTCTATATTATTGATAAATAAATAATACTGTATCTGAAAAAAAA
>OX_Smed_1.0.02584
TATGGATAAGTAAAATTATGAAAATATTAATGATGATAATAATATATAGTCAGCATTATGTTCCAAGGGATAGTTGGATTGTAAATCAAAGAACTTCCATATTTATTTTTTGAAGTAATTTTTTAATTATATTTTAAAATATAAAATATATTATTATAAATTTTATTTTAGATATTTCTTATTGTCAACAGAGTTTTCCTTTTACCCAATCTAGCACATACGGTGGTAGTATAGCGAAATTGAAAATTTTGAGTGTTAGATTTACAATTAAGAATTTTAAGCAGAAGAAAAATTTAAAGTACTTTAGTTTTTTTCACGAAGCCAGTAATTAACTAGAAAGAAGAAAATTTATAATAATATATTGATTATATATAAAACTTTTCAAACAGAAGTTAGACAGGAAACCACCAAGAGAAAGATTAAATTGATTTTATACTCGGGAACACGAATTTCTACGAGACGTAAACTGTAGCAGCCAAAAAAGGAGTCATTTTTTACAAAATAGATGAAAAATTTAGTTGATAAAGGTACGAGTTATTATTAAGTATATGAAAACGATAATTATTGCTATTTTGGAAAAGTAGTTTCCAGAAAATAAAATCTATTTAAAGTTTATGGTGAATCGTTCAACGGTTGTTCTAACATCTTATACAAATTTGACCTTAAATGCTCTTGAAAAATAAACTGAAAAATATTGATTGAATGAAATATAAATTGTCAATTTAAAGTGAAAATGGAAATCAAATATTTCGTCGCCAAGCCAAAATCAATTGATACAACATTAACGACTTTTATCACCTCATCTTCCTCAAATATTACACTCACAACTTCTAAATGCACATTGAATTCTAATGGTCACATGTATATGTGTGCCTTCACCCTTGTTGCATGTTTAAGTCAATTTATCCACATATCCCCTTGGTGCACGATAAAAGTTTCAAAAGAACGAAACAAATACCTTAATTTAATCTATCAATGTGGCAAATATCCATTTGATGCACAATAATTATCGGAAGATTTCATTATGATTATAAATAATTTATTATGGAATTTTTTTACTATGTTTATGTGAAATTCTATTGAGATAAATTGTGATTTATGAATAGATTGTCATTTTGGTTTTGCATAATATTTCTTTTAATTTTATAATTTTTTAAAAATATTA
>OX_Smed_1.0.02647
AGAATGGACTTGCTACAGATAGATTATTAAAATGAATATGTCAATGATTACTACAACTATTAAATTTCTCGATTCCAATGGAAGACAATTTCGACAGCTAGATTCAAATGTAGATCCTCAAAAACCTTTAAGAATTTTAAGGACAAACTTGGAACAGACCACTGGTGAATATATTCAATGCATCAAGTTCAAAGATGAAGAGCTCAATGACGAAAATAACTGTCGATATTATAACATACGATCAGGATCAGAATTATTAATTATTTGTAAAAGAGAAAGTCTAGAAATCACATTGAAAGTAGATGTTGCCTCAAAAAGTTCAAATCTGAAACCTTTCACTATCGAAGTAGATCCGAATAAAACTACTGAACAATTAGTGGATTTAATTACTAATAAAATCCCATTTAAAACAAGTTCTCCGGATCTCAGTTGGAAAGGTCGTCGTTTGACCCATGGAGAAAGCTTGGTGAATCAAGGAGTCAGGAACAACGATTTAATTACAGCCACATTGATAGAAAGGGGAGGGTGAAGGGAATATTGTGATTTCATTCTGAATAACGTTTACGATTTTTACAAAAGATTTTTATAAATATATTTACTGATTTCTGTCATAAAAAAAAAAAAAAAAAAAAAAAAAAAAAAAAAAAAAAAAA
>OX_Smed_1.0.02731
CAATCAAAAATTGATTTTGCACTCAACGCGCATTGAAATTCCTGAATAAATTCAATCGACCATTTAGTAAATTCTTTTTTTTCCATTTCAACTCTGTTGACATTGTCTATTTAGTGGAGCCATGAGTCGGACAAATGAAATCAAATCTCAATACCCCTTCAATCATGAATGTCACCCGATTAATCAGCAAACCATATTTGAAAAATACTGTGAAATCACATTTGGAATTGAGAAATCGGGTTACGACTGCATTGGTTATTCGAAATTCGACACGAAGACCGCAGAAAAGAAAAAGCGAACCTCGAATGAAAAGTCAATATTGGTCATGAATATCGCGAAGCGAAACGCCCGAGAGCGGAAACGGGTGGAACAGGTCAACAATGCGTTCGCAGAACTGCGGAAGTGTATTCCGATTGAAAACCGAAGAAAGAGAGTTTCAAAAGTTCGAACTTTGAGAGTCGCGATTGATTACATCAAATCATTGTCTCAGCTTTTAGAAAATGACGATTGATTGGTTCGCAGATATTTTTTTGCACCAATCAAATTGATGTTATATAGTTTGTTATTGAATACTGTTGAGAAATAAATCATTATTTTTTCTTTTGAAAAAAAAAAAAAAAAAAAAAAAAAAAAAAAAAAAAAAAAAAAATTGCGA
>OX_Smed_1.0.02765
AATATTCTTTTATAATGACAAAACGAAAAATAACAAGAAAATTTGCTGTTGCTAAAAAAAAGCTTCTTTCATTAACCGACAGTAGTATTAAATCTGGAGGTCTTAAATCAAAAAAGAAAAACAACAAAAGTTCTAATGATCTTCTTGTTAAAGTGAAAAATCAAGTCACAAGTGGCATGTTTCTTAGTTACAATGCAAATATTGGTCCACCATTTCATATATTAATTGATACAAATTACATTAATTTTTCATTGAAAAATCATTTAGATTTACATGAATCTATCATCACGTGTTTAGATGGCATCTGCCATCTGTATATTACAGATTGTGTCATGGGTGAATTGGAAAAGATGGGTGAAAAATATCGTGTTGCAATTCAAATCGCACGAGATCCAAGAATTCAAAGACTTGTTTGTCAACATAGAGGCATTTACGCTGATGATTGTCTTGTGAAACGCGTTACAGAAAATCGATGCTATATTGTTGCGACTTGTGATAAAGAATTAAAAGGAAGACTGAGAAAAATTCCCGGAGTTCCTCTTTTAACCATCAAGGGCCATACTGTACAAGCAGAGAAAATGCCAGATTTAATAAATTCTAAATAAAATATAAAAGTTTCTTGCTATGATTTTAAAAATATTAACTTTTTATTCGACGTGCCAGTTCTGTCAATATTTTACTGTTTTCTAAAGGCTGTAAAAATTTTGAACTTTATTTTCTAAATATTGTAGAAAACATTGGTAAAATAATCTATAAGATTTCTAAGGGTTGCAATATATTTCGTAAAGAACTTATTAACTTGTTTGGTTCATTTAAAGATTTCGTATCCAGTTTTAATGAGTTTTATATTAAATACTTAGAGAGGTTTCCTGTCATCTTTATAAACAAAATATATTTCAATAATTTGGTTTCTGTTCATCTTATTTGAAGGCGGATAAAGTACAAGTTATAATAAAAGTTGTAACACACTTTAAATATATATCGTATATACTCGTGTACAATTCGACTTGAGTATAAGTCAAATTGAATATATAAATCAAGTTTATTTTATCCAAATTTGGAAACCCGTGTATAAGTTGAAGTAAATGTTGAGGTCAAAAAAGATTGACAAAAATATTTTTTTAGATAAATAATTTTGAGTTGCTTGATTATTCATCAAAAGGTTCATTGTAGATTTCCTCTGAAATATAACCAACATGGTCATCAGTGTGATCGTTACCTTCAGAGTAAACTTTAACATTTTCCTGGTCATTAGAATCGTCTAAGAACAAAGCATCATCCTCAAATTCATCCATAGCAATGCTGTCACATTTCTGAAATGAATGTTTGATAATTTTTCATCGGATCGATTTCCAAGTCTGAACTCCTCCAATCTGTTCACATCTTGCGAAGTATATGTTTACAAAGTTTGTTGAGACAGACATAAAATGGCTGGAGAACAGGTGTAAGGCCACCTGGAATAACATCAAGGTCGATTTTAAGATTGACTGCAGTTTTCTTGCAACCATCTGTAAGATGAGCCCGTAACATGTCCTTTACCGACAATGATCTCTTGTTAGGCATTGCTACAGGTCTGTTGTTCCAGACATTGATTATCCAAGAATTTTTGTGTCTTGCTTGTTCATCAATCCTTTAGGATGTGGTTGAACAATCATTTCAGATGAAAATATGATACCTTTGGATAGAGTTTTAGGTTTGAATATGATGACATGCTTTAATTTTACTTCACCTGCCATGCAAGCTTTTACTACAGTGAAATGAGTTTTTTTCGTATGCAGTTGTCTTTGACCAAGTAACGTCTGCCGTTTGGTTTCCTGGCTTATAAAAGGTCCTTGAAGTCACATTCATATTTCCAATTTGTGAAAGATTGTAGCCATGCCTTTTCTTAGATTAATGACAAAAATATGGAATGCAAACACTTTGCCTTCGAAAATAGCTTGAAGTTTCTGAGCAATCTTTGTTCTCTGCCTGATTGTTAATGAATTTCGATTCTATAAACCTTATACACCATCACGGTAAAGCTTTGAAAGTAGAAATATCTGATTGATTTTTATACTTCCAGCTTCGTACGAATTCTTTTTTTGTTTCATTTTTAACATGATTGACATCACAACTGAATTTCAAATTTCAAATTTTTGAAATAAAGTTTCTTTTTTTAGATAATATCAGATTACTGGTCTTA
>OX_Smed_1.0.02809
AAAAGTTTGCTAAAACAGAATCATTACGCATTACCATGAGTTGGCGGTGAATTGCAAATGAGTAATGACGTGAAAGATAAGAAATATGACGTCATCTCGATTCTGATTGGACAAAATTAATCAATCTCAAATTACTGATTCATACTCGATGAAGATCTTTTCAGCTCTCTTGTTGCTTATATTTGGAGCGATATTTTCAGAATTCAAGCAATTGAAAAAAAATGAAAAAATTATTCTTAAAAAATGTGATAAAAGATATTCCAATGTTGATCGAAAATGTGATGTTGCATATGATGCAATTCGAAGAAATTGTTCCAATCTTCATCAGTCGTTGTCGAGTGCTGTTAACAAAGCAAAGGAAAGAATAAACATACGATGCCAAATACCAATGACAGAAATTTGTTTAGCTTTAAGGAAAAAGTTCATTGAACAGCAATACCAAGATTTTCTCAAATTAGAAAATCAATGTCAAAAAGCTTTGTTGCAAGTTGATAAATCATGTATTACCGCCCTTGATAGGGTTGACAGGTTATGCTCATCTGTTTATAATAATATTGGTTGTTCGCTTTTCAGCTAAATTTTTCGTAATCTATGATTTTATAAAGATTTTTCAAAATGNNNNNANNNTNAANNNATCANTNNNNTNNNNTNNANTNNNNTNNNNNNNTTTAAANNNNNATTTAGATGAAAAATTATTTTCCATTTTTGTGTATCATCTGCCGCAACTTTTTTTTCATATAACAGTAAATCCATATTTGAGGAAGTTTGTAACCTTAGATGATTAATATGACGCAATTTTCTTCATTTACTCATATACAACGATGCAATTTCGAATAACACCTTTGCAGTTGTACTGATATCAACCTTTTCGATTTACATATCCATAGCATTATCTCCAGCAAATCCAGCTTT
>OX_Smed_1.0.02815
ATTTTTATTAAAATTTCACATAAACTTTCGTTGACTAGTTAAAAATAAAGTGGCAAAATATTATTATTTACAGTTTAGCAATAATTCATTTAAAATCATCCAATAAAATTACATAAAATGACAAAATTTACACTTTGTACAATAAATAAATGCAAAAAAACCAAAAAATTACAATGGAAACATAAATGCAAAATTTTATCGCAAATTAATTAAAACGTTTTTTTTTAAATATTTCAAAATCTCATTTGTCGAAATTTTAATAATAATAGAAAAAAAAGAAAATCTATTTATCAATTCAATTAACATCATAAAGAAAGCAAATTATCGAGGAATATATTTATATAATTTTCATGGACTTTGACACGTTTGTCAACACGTCGGATTTCAATGACGATCGCAATCGATTTTTCATGAAGTGAGACTTTCCATTCGGTAAAATTTTTGATTTGTTTCGAGCGAGAAAAAACAGATTTTTCTCATCGACTCCATTTGTCAGGTTTATGACTTTGTGATTGGAAGACAAATGAACTGAGGATGTGATAAATGAATAGTATATGCTCAGAGGATTTTGTTTATTCCATTGATATGTACAAAGAATATCCATGATAGAATATTTTTCATCTAAATCATCATTTGGAACGCAGAATATGCACAATTTAGTGTCTGATGAGAGTTGGAATTTCTGAGTGAGAAATTTAGACAAATGTCCAATCGTTAGAATTGATGGACATAGCATGTAAATAGGAGGAGTTTCGTGACTGTTTAATATTGACGAGGTATCTTTTCGCATGATTAATTCTATACTAATTAGATCATCTTCCAAACCTGAATATGATTCAACAGGCACTTCACCACGCTTTTCGGGACTTAAATGACAAATTTCTGACTTTGCTGAATAATTTGAATGAAATTCTCTTCTACTTTTCATTTCATCCTTAAATACACTGGGAAATAATTGATAAACAATAGACTGAAGAACTTTATCCGTTTTAACATCAAGATATGGTTTAGTTTCATGAAGTCGACATTCACACGTGGGACAAGTATTAAAATCCTCCAAATGCTTCATGATACAGGTTTTACAAAAAGAGTGCATACATTCAATAACGGTTGTAGCATCAATTAAATAACCATAACAGAGATTACATTTCACAAAATCATTTAAATCTTTCACTTTATGATTTATAAATCCAAACATTAAGCATTAAATGTTACTAAAAAATATTAAAAATAAAATACAAAATAACAATTAAGTAAATTAT
>OX_Smed_1.0.02852
TATGCATTCACATTAGTTACTGCTGTATGTTTCAAATTATTTTCTTATATTAATATATTTATATTATATATCAGTTTATTAAATTAATGACTAGTGCTATTAAAAAGACAGATGTTCCAAAAAAAGATGTTACCAATACATATGTTATCAGACCTTCTTTTAATCAAAAATTTCGTCCATTAAAAGCAAATATTATTGTTAAAGAAATTTTAAAAGAAAAGTTATCAGATATAACATACAATGCTGAAGAAATATCAGATTTAACAAAAGAACTGAGTAAAGAGCTAATGTCTACTCTAGTTAGTAAATTACAACTGGAACGATATAAAATTGCTATTCAGGTAGTAATTGCTGAGCATCGTGCTCAAGGAATTAAAATGGCCACTAGATGTTATTGGGATTCAGACAGTGACAATTGTATGCATGAATCATTCATGAATAATTCATTAATATGTATTGTTTCCGTTTACGGTGTTTACTTTTATTAATTATATGTTGATTTGTTATAGTTTTAAAAAAA
>OX_Smed_1.0.02873
TTTAACTATTTTATAACTGATAAAAACATAACCTAATATTTAAAAATTTCAGATTTCCTATCAGAAATTTATAATTTTCAATTTATTTGACATTTTACAGAGCCAGTTATTTCTTTTAAACTGTATTATGAGTTTTAAAATGGAATATTTAGATGAATCGATTAAAGGACTTTCTAAAGTTTACTCACGATTGTTTTCATATTCTTTTCTTGTCAATAATGAGATAAAATATTTGATAAATGAACTAGAGTCAAGGTATAATGAACAAGATTTATATCGAAATAATAGTGTATCAATTATGATAGAAAAACTAAATGAAAGCAAATTGGACAACTGTCAAAGAGTTTTAGAAAACGAATTTGATATTTTAATTGATTCAATCAATCGTTCGTCGGCGTTAATCAATGACGTCCTGGTTAATTCTGATAATGAGCATGAGGTATTGAAAACCGGCAGATTAGAACGAGAGAAACAAGCTCTAGAATTGCGCCAAAAACAAGGACAAGAAATTAAAGAATTAGACAATAAATATAAGTGCTTGATTAAAGAGCTTGAACAGAAATATAACGAAATAAAAAATTAAAGCATATATCTTGTGCAATGTTTGATTTGATTGAATTTTTAACAAAATCTTTTATTCAAATAAATTATTATCATAATCGATTTGTAAAAAGCATGAAAAATTAATAATCAGGCCAAGGACACGACACGCGATAATAACATAAAATAAATCTAGACTGTTTGAAATCAATTATTATTCCATACTGTGATGTCATCATAATCATCTTATGTCAGTAATTATAAATAAGTAAATGCTCCCAATTGCTGATTTTATTTTATTTTTTAATTTCGAGTTTTTCTAAGTAATCATTTTCATCACACAATTAGAAACAGGATAAATTTAATCGATAACATTGAACAAGTTAAAAATCAAACGAATTATGTTTTTTCTGTATTTTCCGTAACAGATCTGATCACAAATCGACCAATAGTTTGTTCAGTTTTTGATTTACTTTCAGATTCTGATATTTGATTGTTTATTGCAATAGAATCGTATGATTGTTGCTGTTGCTGCTGTTGTTGTAACTGCTGCTGATCTGAAAGGCCGAGTTTTGATGTATTAACTGCTGGAATTGGGTTTTGTACAGTTGTTGTAGCAAGATTCTGAATCGGATAATAAAGCATATGTGTCGGTTGTGATTGCGATTGACTTGAACTGGGTTGATTCATCCTAATTCGTAAATTATGATCTGATATTAGAGGACTGTTATAACCGGGGTCATAAAATGGTGGATTTCCCACAGGTATTTGACGAATATTAACAGGAGGCATTTGACGTACTTGATCTTTAAGGCCAATGAATTCAGTTGGGTGAGACACTGGAACGAAATGGGCTTCTGAAGTAGCAGTTGGAATAGAGTTATGCATTGAAGTAGTGTATCCAGGTAAAATTGATCCCGACATCATTGATTGTGTAACATTGATCAAGTTTTGCATTGGAAGTCCTTGTAGATTTGAAAGATGTTGACTAGAAAATGACATAGTTGACGGAGTGGCAATGCGTTGTTGATTCGTCAGTTGAGACTGCTGTTGTTGCTGCTGTTGTGGAATATGCATTTGATTTGCCATCATACCAGATGAAAGCACCATTTGATTAGGAGCAATTGGTGTGTAATTAAGGCCGATTTGATTTTGATTCGTTAAAACAACTGGTACTGTGTTACTACTCTGAGACATGACCACTGTTACCGGAGTAGATCCGGAAGTAGGATTTCCGTATTGCGCAATTCCCTGTGGTAGGTTATGCATCAAAATATTCGACGGCATCTGATTGACAGTAGTTTGCGAAGATAAGACGAACTGTCCCGAATGACCAACTGGATTGGGATTAGGTAATCTTTGAACTGGGACTTGATTTAAAATCGCACCAACCGGCACAGTACGTTGAACATTTTGTATGGCTATTGGATTATTAACCACCATTTTCGGAATAACCGGTTGTTGCTGTATTTGTTGTTGTTGTTGAGACGATAAATAATCGATTTCATTCAAATATACTCCAGGTCCACGACCACGAGGCAGAGAAATAGCATCCAATGATTCATTGGAAATTTTACGATTTCGTACTTGCTGTCTCGGTAAATCTCGATCAATAAATTCCGGTCCAGATTCGAATTCTAACTTTGAACTAGCGGACTTTGTTAACGGTACAAATTGATATGAAACACATTCAACCTGGACTTGTGATTGACTCTGGGCCACTGAAGAAGAACCCGGTGCATTATTGTCCCCTGATCCCCTTCTTTGTTGATTCGGATCGAATAAATCAAATTTATCGCCTACAGCAGAGTGCTGATTCGCTACGGACTCTAGCATGACTGGACTGTCAAAAGTTTCATCTCTGGTGAAATCTGATGCATTTTGCATCATTGACAACGACTGCAAAACCGAAACGATTTGATTACAATCAAGCGATTGGTTTTTATTATGGGTCAATTCAGATGGCAATTCTTTGATTTGAGTTTTCGATTGGGGCGTATGTGACGGAATAACCAAACTCGGCTGTTGCAGATATTGTATTTCCCCAGTCGAGTCCAGCAGCACTGCTCCGTCACTTGGAATTTGATAGACACACTTTTTAGTTTGACCGATACTTTCCGACTGCCTGGTATCTTTTGCAATGATAAAATCATTATCCTTGTTACCTTTGACCACATTGAATGAGGAATCAGGACAAGGCAGACCAAAAAACATATGACCAGCGGGAACCTCAAGAATTCTCAGAGTTCTCACACATATCTCACTGGGTTGAGGCAAAACAATCAATCCTTTCGTGTGAGGGTTTTGCAGTTTCTCCATGATTTGTTTAACTGATGGAAAAAGATATTCCGGTATTTTTACGCAACAATCTTTCGATGGTGGATTGCAACCGCATTTACTGGTCACTTTTACATATCGATTGGTTTCGATTTCTGTTACGGATTTGGATTTCTTTTGAATGTCTGTAACGGGATTAGATATTGTTTTACTACATTCAAATGGAACTGGGTTTATAATTTCCATTTCTGACACTGGTAGCCATGATTGATCGGAAATCATGGGATTACTCAAATTCCAAGATAGATCTTCAGTGCTTGCGTGTCTGGAGAGAGAACGCGACGATGCTGAACTAACAGTTAATGGATTTCCTAGGAAATGCGAAGGATTTGTGTTGAGATAATTAAATTGATTCAATAAACCAGATCCCGATTGAGCAGATTCGTAGACTTCCGAAGAAATTTGCATTTGATAAGTGCAATCGGAAAATTTTACTAATCCAGAGTTTGGAAAGAATGGATGAAAGACAAAATCTTCATTTAGAGGAATAGAATTCATATCTTCTGATAAACAGTCGCAGATTTTTTTCACTGTACTGACTAACGACTCCAAGATTTCTTTCTTCCGTAATTCTCCGGGTATTTGACCTGGGTCCCCTAAACATTTAGAAAGATTAATATCACTGTTCAACGAGCAAGTAAATCTCATTTGATGCATCGGCAACATCATCTCAAACGTCAATGTAATTTCTTTACTAGTTGGATTTTCAAAAATTTCTATTATTCTTAACAGATATTTCGATTTTAACCGCGTTTTAGGTTTTTTAGGTTTAGATTTTTCTTGAACCTTTGAGGTAGGAATTGGAGATATAGCGGCTTGGCTTCGATTAATTACAGGTCTTGGAGTAGACATCAAAGTTGGATTGAGCTTTTGTGTACTGCTACTGGGAACAAGAATCTGGCGTTGAGGAACAGGAATTTCATTGATTCCAGTTGCATTGTTAATTAATGATGTTCTAGATGGCAAACCTGGCGTAATTGTATTTTGAATTAGTGTTGAAGCCATTGTGTTTTCTAAAGCAGATTGATTTCCAATTATACTAGGGAGACTTCTAGTGAGAACTGGTTCTCCAGTTGGTTGTCGAGTTGTGTGATCAACAGGATTATTATATTGTATATTATTATGCATGAAATTAGAATTCAGATGATTATTGATGAATGCAGCTTGAGGATATAAAAGTCCACCGTAAATGCTGGATATATTATGACCAAGACTCGAATTTCGATGAGAAAAAATTAGATTAGATTGATTTTGAAGGATATATTTTATGTATTGCTGATTGTGATGTTGAGANTGATAATATAAATTATTATTTGGTCCAAGTACAGTTTGAGAATTGAAGTTTCCTAAATACCCGACAGAATTATTTAGATCGTAATTACTATTAAGGTTTGAAATATTTGAATGACAAGAGTTTTGATATGATTGGATTTTTGAATGTGAAGGAATAGTTCCAGAGTTAAAGTTAGGTACTGGTGGATGAATGGAAGTCATAGGANAATTATGATTTGATGCATATGTGAAAGCCGGTTCACTGAAATGCCGGAAATGAATTGTATCATATTTTGATGCTGACATGAAGTTTTGTGCATTGGATATTGAATTAGAAGTCGGTTGGCATTGAGTACTGCTGGGAACACTTTCTATTTCGCTAGTCAATAGTTGATACCGAAGAGATTCAGAGGATTTAGTGGATCTACTGGATAAAGGATTAATTTCTTCATTGACTTTATCGTCTATTGTTTTNANNGAATNANNTNTGNTCNTTNGANNTNTTNNNTNANNTNANTTTNNANTCNGNNTNNGNNGNNGNNNCTTCNANNTNNTNNNTNNTNNNTTTCNANNNNNCTNGNNNNNNGNNANNTNNNNGTNCTNANNTTTANNATNCNTNNTNACNNTNCNTNNNTNAATTGNNANTTNNATTTATNNAATCTGNTTNTNCNTTNNNTGGNNTNAATNGAANTTTNATTAANTTAAANAATGNNNNAANNNTATTNGNTTTNANATTNCTNANANTANCTTNNNAATNTCNGAANTNNANNNNNTTTNGNTNNTCNTNTNANACATNNNNNCATTNNNNAATTNNANNCTTNCANGTTGTNGNNTNATNNTNNGANNTTCANTGTNGTNATNTTCNTNTANANTTTTTNCTTNANNTNGNATNTTNNCNNNGTTNTTNANTNTNANTTANANTTNNNATCTTCNNTTTGNNNTNAAAANNATNGTNANNTANTNNTNCNNNNNANCTTTNANCANTANANTGTTTTAANAATNTNTTGGATNNTNCNGNCGNNTNCNNGTTANNANTTTNTNTNNTTNATTATTTNTTNNANTNGNANNNNNNTNNNNGTTANNNANTNTTNTNTANNNNNNGATCTTCTTTGTTTAAAAAATTGTCAAATATTCGTCGCCACCTTTCACCAATAACTGTTTTAATAATATATTGGATTTGCAGACGAATGCTGGTTAAAAGTTTGTCTAATTGATTATTTTTTTTAATAGAACTTTGTATTTCTTTTTCAAGAAAAGTTTTCAAAGCTAAGTCTAGTGTCGACAAATTCGCTTTGTAAGATTTGTAAATATCAAAGGATTTTATCACAGCCTCAAACTGTGAATCTTTTGATTTGTCATTAATGAATTCAGTTTTAAGAATGATTTTCAGATCAAGAATCGGTAAAACTTCATCTTTGGATAAATTATCCANNNNTTNCNATNNCGGCAATAAATTTGTTTGCATCATCACTGAAAGGTTCGACAATTACCGGGGCGATTTGAAACAATGGATGTTCACAAAGCTCTTCTGCTGTGGGTCTATAACAAGGAATAGGATGAACACATGACATAATAATTTCTTCAATTAGAGGCTGTTTCAAATTTGAAATAACATCTGGCAAATACCTCCCCATAGANTTAGAAACTACTTGAAATACATTTCTACAATCATCATATGGAGTTTTGTTNGTCATTACTTCTAGCATTAATATTCCAAAAGCATATATGTCGACTTTCGTGTCATATTTTTCCTCATAAACTTCTGGTGCCATGAAACCCACAGTGCCGATCATTGTATTGCGTTTGCTATTATGATTAATCGTTGTTGCTAATCCAAAATCTCCAATTTTGACACTGACACAATCGTCATTCGGTTGAACCACAAGAAAACAGTTTTCTGATTTCAGATCTCTATGTATTATCGGTGGCTGGATACGGCAATGCATATAACGCAAGACATCGAGTATCTGATACCACCACTTCGTTATAAGAAGAATATCAAGGATACACAATCCGTCATGAAAGTTTTTCTTAATCATTCCTTTTAAAGTACCTTCATTCATNNNNTCTTNCNCNATNNNCAGNCCTTTTGCTTCAGTTCTTGNNANCGNNNANANCATCGTGAATAATCCACCAACTTTTCAGCACATTAAAACATTTAACCACATTTGGATGATCAAGCTTTAACATAATTTCNATTTCTTTAAACATTGACTGTTGTTTTTCTTTATTATCTTNATGGTCACGCTTGATTTCACACCAAGCTACATCACAACAGTTCTTTCGATCGAAACCTTTATAGACTAATTTATAACCGCCCTCGCCAATTTTGCAGTCATATTTCAAAAACCTCTGACACTTCGATTCGGCAATAACGCGAAATCTTGCTTTTTCTTCCAACTGAAATTTACGAAACAACAATTTTTCTTTCTTTTTGAATCGCTCGATTTTTCTTTCTTCTGAAACTTTCAATAATGTGGAAATATTATCTTCGAAAGTTATTTCTTTGGAATTATCATCAGATTGATAGGATTTAGGTGAAACTGAACTTTGGATTTGGAAATTAGTAATTTCATAAGAATTCAACGATGACGAATAACAAGTATTTGGACAGATATTTTTGTCAATATTTCCAAGTGGTTTTTGGAATAAAGGAATATGATTATAAGTTACAAGATTTGATCGGTAATCTGGACTTTGTTGATCAAAAGTTAGACAATCGTAAACTTGAATTTTTTCTGGTTTTAAATTTTTAACCTCCATAAGTCTAACTTGTAAAATAGTTTTTAAAGATGGATTAATAAGAATCTTTATCTTTTGAAATGAAATTATAATTAGAAATTGAATAGTTAAAAAATAATTTAACTATAGCATCAATCTTTTTATTTAAAGTAATTACATTTAAGTAAACTTATATTATACAATATAATGCATGAAAATTTTGACTAAAACAATTTAAGCGCTTAACAGCTTGACCATGAAATTTCT
>OX_Smed_1.0.02908
ATAAATGAGAGTGGGAAAAAATATATTTATTGAATGACAAAATTAATCCGCAAATTTCGCAAATTCCATAACACTTGCACAAAATTATGGGAGGTCAGTTGCACTCTGTCAAAAGTAGGGATCACATACGAAATCATCAAATAAAAATTTACATTTGTTCTAGAATTTATCTATTCGAATCTCACAATTGAATCGTCGTGCTTGAATTTGAATGAGCAATCTTCTCGACAATTTTTGAATATGGGGGGTAAAATATAATACCTACAAGCATCTTTTTCCGGGTAAATTTCTAGATCTCGGTAACAGTGATTACTGACTGTCACATAAGCATCCCTACATTTCCTGTTACATTCTCTCAGATTTGATGTGTTGTGAATGATATGCTTGTACCTCTCGATATCTGCGAATACATAGTTTTTAATCTTGTTCAATGCCACTTTGTCTTTCAGTACTTCAGTTAATCGCATCGTGTTTTCTTTGCTCTTTCCGTGCACAACTTTGAATTGACACATACAAAGGTAGATCAAAAAAAGCAATGCAATTTTTGTAAGTCTTCTCATCAATTCAAATTAAAGGATTTAAAAAAAATGATATTTGACAATTTCAGCTGGTTTACTTCATAATATAACAGCAGAGATTTATATCTATCACTGAATAACTGATCGATGAACAGCACAGAGTCCCACACAAATATATAT
>OX_Smed_1.0.03016
TAATTTATCAACTTGATTTAAAGTTAATATTTTAAAAACAGTTGAAATTAATTTATTTAAGTGTTTATTTGAAATTTTAATGACAAATTTAACAATTTTAACTAACAACATAATTCAGTGGACAAATACTAATAAAATCAAATTCGAAAGTAATTCTGACAAAATTATTGAATGTTTCAGATGCGTAATAAAGTGCTGGAAAGATTCAAACCAGGAATCTTTTGAACACTCCACTGACATCAAGTGCATGAAACACAGAGACAAAAATTATTTGAAAAACGACTTAGATATCCGCATAATAGTAAAAATATTCATGTATTCTTACTGCCTTGAAGATCTCGAAGAAGCTTTTGAATATATTTCCAAAAACTTCATTGATTTGACCTTTGCGACAGTAATTTTAAATGTTCCCAAGGACAATGAAAAACACGTAGATATTTCACTGTTGTTACCATTATGGAACTTTCTATCCAGCAAAATTTCACAACACAAAATTTGGCGGCTAGGAATAGCTGATTTGAATTTAGCACAGCTAAAAGAATTTACTAAAGCTGTTACGGTTCTACCAAGTATAAATCAACAATCTTGCTCAGTTGCCTGTTCAGTTATTCCAGAATTGAAAGATTTTGCCAACCATCACGGAATTGAGCTTTTGTCTCATAATGATGATAATCATGTGGTCTCCCCAGAGAAGTTAAATGTTATGCTAAACTCTGAATTACCTTTCAATTGTTGGACTCCAAAATGGGTCGTAAAATGTTCAAAAATCTATGAAAGTCGGAGCGTTATCAAGTCGCTGGAATATGCGATTTCCGTCAAATAAAGTTTTAACTGTGATAAAAATGGAAATCTAGCGAATTCTACAGCACAAGCTTTTATAATCGTTACTTTGTCATTTTATAATTAAATTAAATTTTTAATTAAAAACAAACTTTAAAAAAAAAAAAAAAAAATGCGA
>OX_Smed_1.0.03361
TAAAATTTATTTTATAAGGTTTATAACTAGAAGAAATATATAAATAAAAACAAATAAATAAATTCAGTACAGAATAACAATTAAAACAATTAACTAAGAGTTGGTCAACATATTCATAACATTTGAACATTTTCACTCAATAATAGGGCGATTAAAACAATTCGGGAATTAGTTTTTCCGCTTCAATCAACCCCTCGGTGGCAGCCTTGATGGCCGTTAAAAGGTTCTCCACTCTGGAAAGAATTGATTGACATCTCATTACAATCGTTTTGTTGAAATCATTAAAAGAGCCCAGCACTTGAATTTCCAATGGTGACTGCTCATGGCTTTTGCCGCCCAAATCGCTTTTGGTATCACCGACATTCAAATTCTCCCCTGCCTTTCCAGAATTGGGGGGCCCAGCTCTCAGTACAGACTCCTGCATATGAGTGACAGAACGCAAATCAAATGCTTCAAAATTTTTTCCAACCGGAAAAACCTTTGTTTGCAACATCTGCAGAATTTCTGTGATATTTTCACTGATTTCGCTATCCAGGCAGTTTAACTTTTGATCGAATCTCTCCGCAATTTCGTCTATATTCAGAGTTTCATCTTTGTGATCTGTCTTTCTTTTGAATAAACCCTCCACAGAAAACAAATTTCCAATAAAAGACTCCTGATGGTCTGAAGCTTTATCGGCAATTTCATCTTCTTTTATATTCTTGACTTTTTTACTTTTATCTTCATTTTCTTCTAAATTCATAATGTCGCCATCTTTCGGTTCTCCAACTAATAAATTTGACATATAATTGTAAGCTTTTTTAAAATAATTCTTGTTTTCATTCTTTATTTCGGAAATCATTTTTTGTTTGTCTTCTTCTAATATACTTTTCATCAATTTCTCTTGATTCTTTATAAATTTCACAATATTTTGGAGTTTCTCACTTGACTTTGTTCTCGAATTTATAATTTCTGCTAGATCATATATAGTAATATCAATGTCGGCTTTCACATCATTTTCCATATTAATAATGTCCTGTTCATGTTTGAGGCATTTGCAAAATTTCGGATCGCTCAAACTTTTATTCAATTCCCTAATAAATCTTTCAAATTCTCCCTTCCTATATTCATTTATTCCTTCCATAGCTTCCATGAAGAAATCCATTTGCTCCTTGGCTGAAATGAAGAATATCCTACTTTTAGCCGTATTTCTCTCTGTATCATTGTAATCCTTAAACCAATCTACAAATCGCCCTTCAATCATATCCTTGGACATTTTCACTGTGAAGGTTTCATCACTGTCTGACTCGTCCCATTTGTTCACCAAAATAAATAAATTTAATTTCGACGTTTTCTCAGAAATCAATTTGAACATTTCTTTTTCCTAAACATTTTCATTTGGGAATAAATTCAAACAAAAATTCACCTCATCACTGAACACGTAAGTCATGACGAATACAATGATATCGGATACCTGGCACGTTCTCATTGCAAGCTCCTTTGCTCTCTCATTCCCGTTATATCCAGGAGTGTCGATCAGGAAGGTTTTATCATTCAGAATGGTTTTCTTCGGGTTTGATATCACCACTTCAATCAAGGCCTCATTGTCATTACCATCCAACTCATCCGTTGATACATTCATGACTTCTTTATACAAAGCTTTGTTATCCTTGAATTCCTTCTAAAACCTTCAAAATGATTGA
>OX_Smed_1.0.03365
AAAAAAAAAAAAAAAAAAAAAAAGAACCAACAATTTCTACGTCCAACACTTCGTTATCGTCGCAATCACGATCTCTGGTTTCGTCAAACATCGAGGATGAAGAATTGTTAGAAGATGAAAATTTATGGGAAAGGATTATAGGATTAACAGAAATGTTACCCGAATCTGTTAGGTCTTTAACATCTAAGTCTGCTTCTAGATCATGGAAGATTATCAAGAAGTCTTACACATTATTTCGTAATGCAGGATGGATTTTAGCATCCGTATTAGTTGTTGGTGCTGGTCCTGCGGTTTTTGAAAATTTACGAGATAAAGCATTAGCTGAAGATGCTGATCAACAAAGGAAGCTCATGTTTGGCCCACAATCAGAATCAGGATTTGCAATTCCACCAACAATTAGAGCAAATTGAATATGTAGTTTTATAAATAATTAGGAAGTATTTTAGTGGTGAATTTCAGGCTAATATGAAATTAGATATTGTAATTATTTCATTTAATATATTAAATTGTGAAATATTTTTAAATAAGATATTTTATTAATGACGTTGCGCAATTTTTTAAACACTTGATTTAACTACATGTATAAATTGATTGCTTTTTTGATATTGTTCCCAAGGCTGTAAAAATTTCAAATTTAGTTTGCTATATTTTGCTGTAAATACAGTTAAATGTTTAAGTAGTTCAATAAAATATAATTTTAGTATAAATTATTTGGAAAAAATTAGAAATCAATTAATAATTATTGGAATTTCTCAAAAATTGTCCAATGTTTTGTTTCGTTTATTTTTTGCTATTTTGCCTAATCATAAATGAAATGTAATTTTTAAAGTGAATAATTTTCATCGAATAAAAATAGTGTCTAGTTTA
>OX_Smed_1.0.03383
ACGCGGGGGGCATAATTTCGGAGATGTGCTTACTACCGACAACCACGTAGACCTGTTTGAGTGCGGATCAAGCTTGACCAGGAGGGTTTACTGCAAGGGAGATGGTTAATATCTCAGGTCATGTAAATATTTGATGAGTATGTTTTTATTTGGCACTGGCAACTCGAAGTACTGGCTCCAAAGTCGGAATTTCAATGGATCAGATAACTGCAAACAGAAAACACTGGCACATGACAGAGCTGATGATGTATGCGACAGTGTCAGTGGATGGTCACGACACCAAGTGAAATTTCTCGCTTTCCCATCATTGGATTATTGCTATTGTAAGTCAAGAATCAAGTCGTCCGAATTCAACGGGTAGCTATGGTATTTCCAAACTCATATGGACGAATAAAGCATCATAGTCCAAACAAACAACCAAATTTCGAAAGATTTCAACAAGAAGTGACGCGTTTCAGAAGCATTTAAACGGTCACATAAATCCGAATCAATGACCAGGTGCTGTCGACAGATTGAGACGACGTATGTGCTCCCGAATATTCCTAAGAAACTAACACAAAAAACCGAACTATTGAAAGTAAAGTACATGGAATAAGTTGGAAAATTCTGATTCTTAGAAAAGGAAATCTATGGGCTCAAGCTAAAGGAAAGAACCTGTATCTGCAATCTTGAAAGCAAACTCAATGTCGCTGACGCTGCAGCAACGCCCATAGCTATCCAATTAAATTCCAGATAAAACTGAACGTGTGAGAGAAAGAAAATTAAAAGCAGTCAGATTATAAGGTTATCTCCGAAAGATTACTTCCTAAATCATAAATATTCAATTACTGACTAAAACATATCACATTTTAAACTTCGAACTTTAACTTAAC
>OX_Smed_1.0.03422
GATTTGATATTATAAAATGAATCAGATCAGACTGGCAAGCAGTTTCAAAGATCTAAAGTCACTTAATCTTTGGCAATCGATAATTGCAGAACTTCTTGGCACCTTTCTGTTAGCGTTTATTGGATTTGGATCCGTATTCAGCAACATGAATCCAGTGAAAGTTGGATTGGGTTTCGGGTTGGCGGGGGTGGTTATTATCTATTGTATCGGTCCGATAAGCGGAGGGCATATAAACCCAGCCGTAAGCTTCGGTTTACTTATTGCAAGGCAAATTAGTTTAATACGATTCATTCTCTATATTTTTGTACAAATTCTTGGAGCAACATTTGGTTATTTATTTATTTCCATTTTAACGAAAGGAAAAGTGTTGAATCCATCTCACTTTTCCATACTTAGTTCAAACAATTTAACTAAATTTAACTCGGCTGATTATAAAATTACGGAAAACATTGATAAGATCAAAGATTTGCATTTGAAAATCCTATGTGAGCTCGTAATTACTTTTGTTTTAGTGTTTACAGTTATGAGACTTTGTGTGGAAAAATCAAGAAATCCAACGGAAAAAGGTTTGGCTCCTTTAATTATTGGTATCAGTATAACAGTTGGTGTTTATTGTGGAATGAACATTAGCGGCGGCTCTATGAACCCAGCAGTGAGTTTGGCAAAGTTTATGTGCACAAAACAAAGCAAAGGACTAATATCCCATATTGTTGGTCCTTTACTTGGTGGATTTCTGGCAGCAATTCTTCAACAGCTTGTGTTTACTTCCAACCTTTCAATTTTGCACGTGAAATCCTTTTTATTCAGCCATGATTTCGATAGCCATGATACCAATAGTGGGGATTCTAAAAAAATGGAAAATACGAATGATATACAATTAGATAAAATAGAATAATAATGACAGTGAATCAGACAATTCTAAAGCCTACCAATATTCTCCTTGAAAATATTTATCTTACCTATTTTTCTATTATATCAAATAAATGATTATCATATTAAAAAAAAATAATTATATTTATTAAATATTAGAATAGTATTCCGAACTCGGTTAACCAACTGATCATTGGAAATTATCCTGTTGGTATTTGAATAATTGTAAATTCTCCAAACCATATTTTATTTATTTTATTTATGTTAATTTTCAATTAAAAAATGTTTTCTAATT
>OX_Smed_1.0.03529
CTAAATTAATAATAATTTTCTCTATAAGAAAAAAACTACAAATATTATTAGTTGACATCTCTATGGCAATGTTGCTATTGACAACCTACTAACGATTTAATTGGATAGATTCTCGGTGATATTTAAAGAACCATTGTCAGAGTATAATTTATAAAAGTTTATTAAAACAACAAAACAACATCATGTCTGATATAAAATCTGTTTTTCTGGCGTTTTGCGACGCAACGAAAAAAGGATCAACAACGGCCACTGATAAAACAATCAAAAAGATATGCACTGACGCAAAATTATACACGAAAACATTTACGGCCAATGATGTTGATATCGAGTTCAGAAAATGTATCGGGAATCAGAAAAAAGAAATTGACTTTGCCGGATTTGAAAATTTTTTGAATAAGTTTTTCATTCCCGCATACGCTAAATCGTGTAAAAAAGAAGAATCGGCTGTTGGAGAAGATATTAAACAAAAAATTATTAGTAATGGCCCGAAATCTCATGGTGCAACTAAAGCCAGTAAAGATGGAGCGACTGAACGACTAACTGATGTCAAAGGATATACCGGAGCCCGAAAAGAAGCTTTTGATGCAGAAACTGGCAAAGGGAAAGGTAAAGAAGGTCGAGAATATGTAGTCGATTCAAAGGCAGCAGAAGGATATGTAGGAGGTTATAAAGGAATGAATTCATATGACCAAAAGAAATAAGCATAAACACAATAAAACAAATTTTATCAGTTTCTATGTTTTATTTAGAAATTTTGATTGAAATTTATATCAACATTGTAATGTATTTTGACATTTCATTCTTAACATTTGTTTATAGTCTTTTATTGGATAAATAATATAGCCTTATTTCAATCGATATCTGACAAAATTTGTTTGTTGAATGCTAGTCAATAAGGGAATAATAGCAGCATGTATCACGCGTAACACTCCTATTCAAAAATTATTTTATG
>OX_Smed_1.0.03564
CTGACATGAGATTTTCAATTTCGCATTAATTTAAAATATTTATTCAAGTCACACATCTTAAATCTGGTTTTATAAGAATCATAATGAGTTCCGCAAATAGAGACGAGAGATTGGAACAAGTTGCACAAAGAGTGGAAAATGTTTTAGCTGATAGAGACAATCAAGGATACTTAAAATACAATTCCGGACGAATTGTAAGCAATACATCTCCTGGCATCGGCGGNNNNNNNNNNTGTCAAACGGCGATAAACCCCAAAAAATGCCAGAAGTTGTTAAAGACATCATTCTGAGAGATTTTGGTGACACTGATGAGGATGAAGATTCCATAAAGGATTTACGAATGCCAAAACCAAACTCTCAAAACACTCAGTCAAGCAGTCGCTTACAAACCTACGGCAACGGATTAGATTCCGTAANNNNNNNNNNTCCGTAACTCAACTAAAAGCAGAAAATGCTACTCTTAAAGATAGCTTGTTTAATGTTGAAGAAGAACTGTTACGATTGAAAAATGAAAGAGATAATCTAGCAATTAAATTCAATGCCATAAATGAAAAACTCAACAAAACATTTACAGCGGAAAAATGTGGAGATAGAAGAGTGTCTAATGCCAGCGAAGAACTTAGCAATGCGAATTCTTTAGCATCACAAACGATTCAATTGAGAAAACAACTTGACGACGATCATCGGGAATATAAACGCAAACTTGCCGCCCAGCACGATCACCAGATTAAGCAGGCAGAATTAATTAAAAGACTCCAACAAAAATTAGAACAACTCGAAGGTCGGAATCGGAATGGCTTAGTGGAAAAATTAAACCAACAGAATAGTAAGCTACGGTCTGAAATAAGTCGGTTAAAAAACCATTTCCAAACAACAACTTCGGATTTAAATCGTCGAATTGACATTGCGGAAAATCATCTAAAATCAGCAGAAACCGATAAAAATATGGATCTCGAATCAGTGGTTAATGAATTGAAAGAGGAACAGTCAAAATCTATGAGTTTGTTGCAAATGACAGCTTTATTGAGAGACCAATTAGACGAAGCTACAAATGCAAATCAAGGCCTAACAGAGGACGTTCAAAGACTGTCAGAAGAAAATAGTTTCTTGAAAAGCGAATTAGAACAAAAAGACATGGATTGGAAAGACGATGAAGCCACGTTTAGTCGTTTCTTGATTGGTGAACAGAATCGCATTAAATCTTTGTGGAATGCAGTTGTAAATTTTAAAAGACAATTCAATGACATTAAATCGTCAAATGAACGAGATTTGCATCAGTTACGGGTTAACATTGAACAATCTACTCAGTCGTTACGATTAGCTTGTTCAAATCTTGACACGAATCACGTAAACAGGTTAAGTCAATTACAGTTCCAACTGGATACAGAAAAAAATAATTGCTCCCAGATAATTGCTCCCAGTTAGAAAATTCTTTATCCAAAATGAAAGAAGAATTCCGAAAAACTGAAACTCAATATCAAAAACAGATTGAATCATTAAATGAGCAATTTGTCCACGTCAATCGCTCTAATGAAAGTCTAACGAAAGAGCTTGCTGATAAAGAAAAAGTCCTAACTACTCTCCACAAATTAAGAAATGGCATGAATGGAGATTTAGACAATTCAATATACAACAATGATGATTCTGCTACCAGACAGTTGATTATTGACTTATTGACACTGATGCTGTTCATCAAGCATTAAGGGATATCGCTCAACTTGTTATGAATGATGTCGATCAAGTTGATGACTCTCCATGCATGGATGCAAGATGATTATCTGGACGAATCCAAAACCACGGGACAACTGAAACCAACCCTATCCATAAATAGTTTGCATTCAAATAGAAGTGTGAGCCCAACTCGCCCATCGAAACGTAGCCACTTCAACTCAGGATCTTTAGACAGAAATCGCGTTTATCGAAATAAATCTCCAGTGAGTATTGCTGATTCAACATGTGCAGCTGTCAGATCGGCTTTACACAAACGAGCACTTCAAGTTCAAGATTTAACCAGCAAAATCAATTCCGCAAAAAATAATCACAATAGCGTCAAAAAACAATTGGAAATTGGATGACAGTGAAAACGAGCGCAGAAATTTAGAAAAACAATTCATTGAATTGCGAAGTGAATACGATTCAAATCATCGGGAACTGGACGACATTCAACGGGAATGTGAACGGATGCGACATACAATTTCAATGCTGGAAGAAGACAAATTAAAGTTGGACAAAAGTCGAATGAATTCTTATGAAGAATGTAAATCATACAAACAAGACATGGAAAAACTAAAGACTCTTAATTACGAATTACAACGCGACAAAGAAAATCTAACAGATAATTGTCAAGATTTAGATAGAAATCTAGAAAGACAAACGAAAGAAGTGGAGAGATTGACGAAATCAATTGAAAATTCCGAAAGTAAGAGTAGTCGACTGAAAGAAGAAATTTCTTCCCTTAAAGAATCTTTAAATCGGGCTTTTTACTTGAGAAAGAAGTTTTAGAACAAGAAAATTCAGTTCTCACAGATTCATTGAATAAGACCGAAGTTCTAAAAGCCGAATACGAAGTTAAAGCAAACAAATTTAAAACGGAGGAAGCCAGACTTCGAGATAAATTCCATCAGTTAGAATCTATTGAATCATTTCTTAGTCAAAGAAAATTCTGAATTCAAAACGATCATAGATCAAACAGAATCGGAAAAGCATCGGCTTTCTGGAGAGAAAAAAGCCTTGGAACAAGAGAAATACGGCATCCGAGAGGAATTAATGCGGGTTGAAAATGAGAAGGAAGAGAAGGAAGAATTGAATCAAATGAAAGATGGTCTTCATCAGTCTATGCAAAATGTTGAAAAATCTTATGAAAATTTACAAGATGAATTATCAAAATTAAATTATGAAAAAGGGCAATTAGAAACCGCTAATGTGACTTTACAACGGGAGCGAAACGCTCTTTCAACAGAATTGCTCCAAGCGAGACGAGATGCCGAGCGATTGTCAGCTGCTGTGCAAAAATCAATGAAAGATAAAGAAGTGCTAGCTAAAGAAAAAATCGATTTAATATCACAATTGACTACTTTTGAACACGAATTGAGAGAAAATGCGGACGCAATTTATGTTTTACAAGAAGAAAAAGAACAACTTGATGGTTCACTCTATGAAAGCCAGCAAAACATTTCTCAATTGGAAGCTAAAATAGAAGCTCTCGAATCTAATTTGCAACAATTAGAAAGGAAAAGATCCATTATTTTTGACGAAAAACAACGATTGCAACATGAATTTGATGTAGAACTTCAAAAACTTAGTAAAGCTAAAGAATCTTTACAAATGAAACTTAACGAATCCGAGAAAGAATGGAACAAAATTCTCCGATCGGAAAAAGAAGCTCGCGAAGAAGACATTGAACGCTTGATTGCTGAGAGAGAAGAGCTTCGAAATGAATTCATGAAGTATAAAGAAGAAATAAAGCTGCAATTTCAAGAGGAAATTGATGATTTGAGACATAGATTGAATAGAGATAAAGAGGAACTGGCTCAAGAGATTATTACAATCCAAAGAGAAAGAGACGATTGTTTATTGGAAGCAGAAATGGGAAAACAGCACGCTATTAATTTGCTGGAGCAGGAAAAAATGTCAATGTATGAGAAGATTTCCCAATTGACAGATCTACTGAGAACTTCTGAATCTGATCTAGAGCGTACTCGAAATGAATGTGAAATTCGAGCCCAACAAGATCAAAATACAATTCAAACATTTAATGGCGATTTAAAGAAATTCCGTCTTCAATTTGAACAAATTCACATCGATCATGATCGGGAAATAAAAAATTTACAATGTGCCTACAAAGAACTTGAAAATCAAAAATATCAAGATATGAGAGAAAATGAAGAATTGAAGTCACTATTGAAAATTGCAGAAGAAACAAGGGATAATTTACGACAAGATCTATCAGAGTCAATGGGGAAAATCAGAGAAACCGAAGACCAAAGGGAAAGATTGCGCCGGGAATTAATGGACGAAAAACGAAATTATTTCGAAGTGAAAAAAGAATTGGAAACTATTCAGTTGTCAAATAAGGAACTTAGAGAAAAATTGAAAACATCTGAAATGCAAAAAATTGATATCCAAAGACAATTACAAGATTTACAAAATAAATTATCAATTCTTGAAGAGCAGAAACAAGTGTTACAAAAAGAAGTAAAAGATACCAGATATAATTTACAGGATACTGAAAAAGCTCGAGTTGATGTTCGTCGCGAATTGGAAGAATTACGAAGTCAGGTCAAGAAACTTGATACTGAACGTGGGAAATTGGTAAATGAAGTGAGCGGATTACAAGTGCGTGTAGCAACTGATGAAAATAAAGAAGTAGAAGCTAGACGAGAGAACTTTGGATTGAAACAGAAAGTAATAGAATCTGAAGCGACCAAAGAAGAATTATCTAAACAGCTTTATCAATCGCTTCGAAAGAATGAGGAACTTGAAGAAATTCTCAATTCCAAAGAGAAAACCACTAAACAATATTACGATGAAGTGTTAAAAGATTACAAGTCATTAGAAGAAAGTAAATTAAATCTCGAGAATCAATTGGAAATCACAAATCACAATTTTGAGGAATTAAATTCAACTTTATCTACTAAAGAAAATAGAATAAGTCTTCTGGAAAATCAAATAAATATTTTGGATCAAAAGCGAAAAGGTGCAGAAAATCGGTTGGCAACTATACATAGTCATTTAAGAAAACTGATTGGATTTCGTCAGCAAATTTGTCAGACATTAAGGAACAGATCTCCGAGTCCTGGCAGACGTTCTCGATCAGTGTCTCCTGAAAAAGGACGAGTTTCCAGTAGGAATTCTGTTGAATTTAATTTCTCTGAAGATCGTAAAAGAGTTGGAAGATTTGGTGATGTGAATCAATATTCAGAATCTGTTATTCCCGGTTCTGATCTGGATCCAGAAGCAGTTCGGATAGCATTGAGAGACATTACTCAACACATTGTTTCCATAGAAAGAGAACGCGACGATATGGAAATCAAAGCTAAAAATTCCGCTTTGAAAAGTGATGAAACATCGGTTCAGTTAGATCAAGCTTTACAAAGAATCAATCAACTGCAGAAAAACTTTGGAGAAGTTGAAGAAGATAAAAAAGGAATTGATAGTAGATTGTCAAGCGCCCAGACTGCTCTGATGATGCAGGAGGAAACCATTCACAGAAATGAGCGCGAAAGAAAATCTTTGATTGATAAAGTTGGGAAACTCGAAAGACAATTAGCCCACGTAGAAACTGAAAAGAAATATTTACAAGAACGCGTTGATAAAATGAGAACAGGTGAATCCTATCACGAAGAAGAAAGAAGAGGTTTAATTAAAGCGGTTGATGATGCAGAAAATAGATGTACACAATTAGAACTTCTGCGTCGAGGTTTGGAAGGTGAGTTGCAGAGACTGAAAATGGGATTTAATGATAAAGAAACTGAAAACCAAGTCTTGAGGGATAGAGTAGATGCTCTAACAAAACAGATTTCCGATTTAGAATCTAAAGCTCAAAGTTTACAATTAACTATAGATAGATTATCAATGAATCTTGCAAGAACCGAAGAAGAGGAGAACACGCAAAAAGATAAAGTTCACCAACTTAATCTTTCGTTAAGTGAACATCAAGGAAACCTTCAAAGTATGCAAGATAAATTAGTTCAACTTCAGAGTACTTTGGCAAGTTCGGAACATGATCGAAGAGTGCTTCAGGAAAGATTAGAGTCTGTCAAACATAATTTATCAGAAGCTAAATCCCAAAATCATACTCTTGTGGATAGAATGAAGGCCACTCAGCAAGAATTGATGGAATCTGAATCCAGGAAACACGAAATTGAAGGTGAAATAAAACGACTAAGCCAAATTCTTTCTCAGCGACAAGAAATTGAACAAGAACTTCAATCTAAAATTCATCGCTCAGCAATGGAGAAGAATTTGCTAACCGAAAGATTAAATAGTTTAACAGCTTCTCTTGCTGGCCTAGAATCCGAAAGAAGAGATATTGAGAAAGTTCATATAAAAACTGAAAAAGAAAAGAATTCACTTAAAAAGACATTAGACAAACTTGAAAAAGAGAAAAATCGATCTGAAGAATCTATCAATCAATCACTTTTGAAACGCAGTGAATTCGATGAATTTACCCGCCGGCTTGAGGATGAGAATGAAGTGCTACATCGACAAGTTCAAAAATTACAAAACCAATTGGCAGAAGCTGAACAGTGCCATGCTCAAAGAATAATGGAATTAACTTCTCGAATAAAAAATGAAATGCTCTCTGAAATTGATAGACTAAAATCTGCTCTAAATTCCACTGAAAAAACTCTACAGTTTCGAGAAAGATCGCACAGACAAAAAGTAAAAAGTCTAGAAGAACAGATTAACATTCTCAAAGATCAACTCTCACAGGAACTCAAAAAACGTGAATTGAATTTAAATAAATCCAATCGTGGCCTTAAAAATGATATTTGTGATATTAAAAGTATTTTGGAAAAGAATTCTAACAACATCTCAAAAACATCATTTGACAACTTACTTTACGAGCCAGAAATACGAAGGATGAAAGATATATTATCGGAATCTGGTTATTCTAACAACAGCAATGTAATATCCACTATGAAACAATCTCAGCGTCCTGGAAGTCGCCTACAAAGCAATTCACTGTCGCGTCAAAACATATCGTCCGCCAGTCCAACTAGAGCCAAAAAGAAATTATAAATATCCAAATGAAACTTCAAATATTTCTTTACGAAACAGCACTTAACATAAGACGATGATGATTATTATTATTATTATTATTATGATTATGACAAACATTTTGAATTTTAATTTTATCATTAATGAATGTAACAGTATGTGTTGTTTATTGCACTGACTTGCTAAGTTAACCATTTTGGTTTTTGTGACACTTGAAAAAATCCCTAAATTGTCAAACTAACAAAGTATTTGAAAAATTTACGAAATTAAGTTTCAGTAATTCTTTTTTGCGTCTATGTACACATTAATTGTTTTCTTATGATAAATCATACATTTTTTAGAGAATACCACTACTCTTATTTTATATTTTTTTAAATTAATTAATATGTAGGAAAAATTATTCATTTATTTATTATGATTAAATTATTTATTTATTTATTATTATTATTATAAAATTATTTATTTATTATTATTTATTTATTTATTATTATTATACAATTATTTATTTATTTATAAATTACATTCGGTCATTATTTTAATTTAATTTGTTCATTTTGTAATTTTT
>OX_Smed_1.0.03580
AAGCACATCGTCAAATGAGAAATATAAAACCATCGATTCAGATACTTTCTATTATTATTATTATTCTGTGAATTAACAATGAGCAACAAAGGTATTGAAGTTAAAGAAACAAAAATGGACAGTGAGTTAACTCACGAGATTAAAGAAATCGTCAAGCAGGTCTTTGAAGAATGCGAATCAGCAAAAGACCGAGCTGAAAGAATTAAGAAAGAATTAGATGATAAATTTGAGCAATACTGGCATGTGGTTATTGGAAAACAATTCACGACATTTGTTACTTATGAAGAATCTAAATATTGTCACTTAGTTTGTGGTGGAAACACTGCTGTTCAAATATTCAAATGTGGCTCATAAGAGTTTTATGAGCTCCTAGAAATTTTTATAGTGATATTGTGCTTTGCTTTTATTTCGTAAATCATAAGATATTGTTTAAAAATAAATTAATGATGCTTTAAAAAAAAAAAAAAAAAATGCGA
>OX_Smed_1.0.03703
CTCAAATGTCAATCTGTCATTATCGACTCAACTATGCCCGTTAAGAAACTAACGTATTTCGATGGTAGAGGACGAGGTGAACTAATTAGGTTTATTTTACATTCACAAAACGAGAAATTCGATGATGAGAGATTGACATTTGAGCAATGGGGAGCTCGAAAACCTTCCGTAACATACGGCCAACTTCCGGTTCTTACATTAGAATGTGGAACTCAACTGAGTGAAAGTATGGCTATTTCTCGATTTTTGGCAAGGAAAGCAAAACTCTATGGAAAAGATGAGATGGAAACCTATCGAATTGATCGGGCAATTGATACTATAAATGATTTGTATTTGAAAGCCGTTCAATCTATATTTGAAAAGGATGAAAAAAAGAAAGCAGAAATGCAGAAAGATTTGAAAGAAAAGTTTGTTCCTCAATATTTTGGAAATCTTGTGAAATATATCGATGAGGGAAAAGGCGCATTTTTGGCCGGGGCAAATGCCAGTTTGGCCGATTTGTTTTTGTGTGTTATTCTCGACTCGCTTCCCGAAGCTAAGCCTGCGTTTCCGAAACTGGAAAATATCTATAACAAAGTCATGACAAGTTATCCAGGAATTAAAAAGCATGTCGAAACGCGACCGCAGACTCCATTTTAAATCTGGTGCCTTAATTGATTGTAGTTTGTGCACAAAAGTACAATAGACGATTTTAATATGACTATTATCCATTGTGTTAGTTTTTAGTGGTTAAAGTTTCAATAAATTTACAAATTTGAAAAAAAAAAAAAAAAAAAATGCGATAGATCGGAAGAGCGTCGTGT
>OX_Smed_1.0.03726
CTTGTGTTGGGGATTTTCTTGCATAACTTATTTTTTGATCGAAAACATATTATAATGTCTGCAGAATTAAGAGATAAATTAGAATTAGAAAATATCGAAAAATCTCACGATACTAATGAAGCAGTTCATATTGATGATGCAGATTCTGATGAATCAGAGGAGTTTACAAAAGAAACTAATAAGCCTGCAATTCCAATTACAAAGAAGGATAGGAATAAAAACTTTATAAAGACTCGGAGATCTTCAAGAAGAGCATCGAGTATGAAAAAAAGAAGTTTATCACGAAACGGTTTCAGCTCATCATTAGGCAAAGGAAATGTTAATGCAGTACCTAACCCATATAGAGACAAATGTGATAAAAAATGTCAAAATCGTCCACAAGGCTTACCAACAAAAAAAATAGCAGATTTTCCATTGTTACAAGTCACAGCACACGAGGAAAAGCAAGGTAACACCGTTGAAAACAAGGAATTCAGTACTTTATCAAGAGGAGACCTATGAAATCATTATTAATAATAAGACAAATTCATTTAATGAAATTTTATTTTTAATGTAAAAATATCATAAAAAATTGCTCATAGACCATAATAAACTTTAACATAAATTTTATTCTATATAGAATAGTAATTTCCACATGATTAATAAATAATTAATTCATTTACAAACAATTTTCAATCAATTTTAACTTCCTCATCCTAAAAGCAATTTGAAAATTATAACTGTAATATTGACTGCAATCAATGGACCCCTCGTAACAGTTCTAATTGATCGAATAAGATTATAAATTTGAATTTTCATACCTGGGGAATCATTAAAATTATATCTTTTTGATCCAAAACCGATTTTCTGAAGAAATCGTTCTTCATTTAAAACACAAATAGCATTCAAAAATAAAAGAGACAAACTTCTAAAATACTATATAGCCCAAATGCCATCGTATTAAAATGGAATATTTAAACGAACAGAGTTAAATAAAATTGTTATTTGTGTTTTAA
>OX_Smed_1.0.03736
AACTTTTATCAAATTCATATGCAATAATTGAACTCTCTCTCTCTCTCTCTCTCTCCCTATCTCTCTCAATCTCCAATGAATAGTTTATCTGTCCCTTATGATGACATATGGCGAATCCTTGATGCTTATAATTTTAACGTTAATATTGAATTGCACTGTGACCTACTGTGCATTCTTTGCAAGAAAATATTGAACAACGCCCGTCAAGCTCCATGTGGTTGTCGATACTGTCATGCTTGCAGCATTATTAATTTCATAAATAATGAGAGCAAGTATTGCGTTGGTGACACTGAAGATTGTAAAAAGCAAATGATAAATCACTTTAATGAAGTTCACGCTGATAATGCTGCAAACCGGATGATTTCCAATTTAGTTGTAAAATGCCCAGAAGAATTTTGTTCCTTTACTTGTGAATTGAAGCATATGGAAAGTCATATATTAATCCATCAAATTGAATGTCCATTCAAGTTTATTGGATGTAATCATCCGAGAATCGGATTAGAGAAAATGACTGATCATCTTCACAAGGAAAGCTATTCCCACTCAACTCTGTTGATGGATGCAATCCAGAACTCAAAAAATGAAATGGCTTTTCTTAAGGAAGATTCTCAAGTGAAAGATTTTGCAGTATCGGAATTACAAAGGGAACATAATAACTTAAAGGAAGACATGGAGAGAAGTTTTGATGAAAATGCCAGCTACGATGAACGCATTTCATTATTGGCACAAGAAAATCGAAAACTAACTAGAGATTTTCAAGGGGTATTGAAAAATATAACTGAAATGCAATCGAAAATGCATTCACAAGAGGAGGTTATTAACAAAATGGTAAAACAAATTGACGAGGTTCACATATACCATACGATGCAGTTGAATGACCTGCAAACGGATGCTACCAAGTACCAGAAACAGATCTCAGTTTTGGAAATACAAGTGGATTCGGTCCATATAGATTTGAAATCATTCGACTGCATCATTAAAAATCAACAAGAATGGATCGAAATGCTGGAAGCAAAAATTAACGATCACATTAATAATCACGGGGACCGAAACCCATGGGAAAATGAATCAACTCGACTCCGAGTCGAGAATGAAGAGATTCGTTCAGAAATTACATCTATCAAAGAAGAATTTCTCCGAGAAAAGGAAATTCTCTCAGACATTGAACTGTCGGTGAATAATATCCGATCAAGTGTAGAAAGAACTTTTGAACAGGAGGAATCGACACAAAACGAGTCAATTGTTGAAAGTGAAGTTTCATCCGTTCGCATGGATTGTCTAATATCTCCACAGAAACTAAATGATGAATTGGCCCAGGTTGAAACCCCACCAATTTCTATTGCTCCATTCTTTTGGAAAATTGATAACTTCACAGAAAAGCGACAGAAAGCACAAGCTGGAATCATTTCATTCATTAACAGCGATCCGTTTTATTCCCACGAATCCGGATATCAATTGTGCCTGTCTGTGTTTCCAGGTGGGTGCGGTTCAGGCAAAAGAACCCACCTGACAATTGGCTGTAGAATAATGAAAGGTAAATACGATGAGGAATTGTCCTGGCCGATGGAACTGGGAGTCACGATCAGTTTGATAGACCAGAAATTTAATACCGTTTATACTAGCCATCGGTTCCAATATCGATCTATTCCAGTGAAGAGCAGGGTGAGATTTGATAAACCGAAACAACCGATTAATGAAGGAGTCGGTGCGACACGCTTCATTAGCCTCAATAAGCTGTTTAACGATGCAAGACTTTTTCGAAATGATTCGATAGTTCTCAGATGTATAATAAATACTTGACGACTCATCAGTTCATTCACATTGCACTTTCCTATTGATTTTCTTATGTGATTTTAGTTGACAGAGGAATTATTTTTTAGCTTTCACCTCATTTGCACGAAAATATGACTGCCTAATTTATCTATATATATCTCGATGTATTTCATACTATTTTATTTTCGTGGAACTTGTTATAAATTTGTATTTCCCACTTGTAATAAATTATATTTCATAATATTGTGATTCTGTCAATATTAATTGGTGCATGT
>OX_Smed_1.0.03786
GACTCTTTTAAATATAATTTAAATAAACATTATCTTATTATTTTCAAATTATTATTGGTTGATAATGAATATATTAAATGTAGCATTTTATTAGCTAAAATAATGTTGATAACCAATTCAAAATTTATAATTTAGATATTAATTGATATTCGATCAAATTATTTAATTTAACAACTTGGATATTTTAGATGATATTAAAGAAAATTTCTCAATTAAATTTGCGTTTTATTAAAAATATGCATCATTACAAATATGAATCCTATTACCCCATAAAGAATGGAGTCGTTGAAGATAGACCATTTCAGTCGCGGTTTGGAACATTTAAAGTAGCTATTATGCTATCATCTGCAATGTTTGCGGGGGCTTTGATAAGTAAAACATGTGCCGCATTTCTTGAAGAAAATGATATTTTTATTCCAGAGGATGACTAAATATTTAAT
>OX_Smed_1.0.03863
GTTTTTGTTCTGATTGCATTGAGCATTACTTAGATGGAAATTATAAATTCTGTCCCGGAGCAACCAAAAACTGTCAAATAATAAATTATGCAAATGATATCTTAACTGACTGGCCAATCAACATTCGAATATCAAGACTTATTGTCAAATGTCCAAGGGAAAATTGTCAATTTAAAGACAAGCGGAAATTCTATTCATTTACAATATGACTTTTCTTCAATTCGGCTGTGTGATATTCTTTGTGCTTTGTTCTTTGAGTTTTGTGAAATGCAATATCAATGAAGATGAAGCTCGTCTCGAGACAATGAGTAACGTGAAGAGAATTAGGGAAGAGAATTCTTATGATGCAACGGATATAGATGAAATGGAAGAAAGCAGAATACAATCAGACAAACGAAACTCCCATCATTTCCACAATCGTCCACGACATAGGTACCGTTCGTACAGGCGAAAATACAGTATTAAATATGGAAACTGATGATAATGTTGATAAAAGGACAAATGTCATATAAAATATTCCAAGATTTTAATTGTTGATTTAATGAAGGTTTTGAGTTCTTTTT
>OX_Smed_1.0.03871
TTAATTCGCCAGATCTTAGGCCAAGAAAGGTAACCCCGGTGCAGCTGGACCAAATATAGGTTTTCTAGACCGTCTGGTTTTATTCCAGTATTTCCAAGTGCACTGTATCTTCACAATCCCACCAAACGCAGATAATAATCTTAACGCAGATAATAATCTTCTCATGATGGGGGATCTTCATTAACTCTTAACTTAGTGTATCCCGAGGCCACTCACTACTTATGCTTCTTGATGAAATAGAGGTATCATTTTTCATTTCCCACCATGATTCTAAACAGGGAACATTACACGTATCCACATGTCACTTAATGGCAGATGAGATTTTGAGCGGCAATGGCTAGCAACTTTTCTCTGCTGTTTTTGGTGAGTTGAAAGTTTTTGAAAAAATCTAATTCGATTAAATCTTCTCAGCTCGTTTAACGACCTCCTTCTTTCAAAAGAGCTTTGGGACAATATTAAATCAATAATTTTGATCAATTAAAACTGTTGGAATCACATTGTTAGTAAGCACCAAATGATATATTAAAGCACAATTTCAACAGCCAATGGCATCACTCGTCACTTTTCAGTTTGTTTGAACTGTCAGACTTTTTCAATGCACTCAAAGAAACCGGCGACTCATAATCTTCGGTGTCAGGCTTGTCAGTTCGAACTGCCTTCGACCACTGATCCGTCAGACTATTCATGGATTTTCTCGCTTCCATAACCTCTTTCTCAGTGTGACATCGAGTGAAAAACGGGAAGAAATATTTCGCATCCAAGCGCATAAATCCTCGCAAAGACGGAGCAACTTTTCCCATTGCTGTCACATCACTACTCGGTGGAGTTGTTGCTCTATTTTCAGGTTTATTGTCCGTTGCTGGTTTCATTTGAATATCCACTCTTTTCCTGACAGATCTGTGCCTGTTCTGGTTATCGACAAATTCCGCCTCGGTATCGTAATATCCACTCATGTTGTTTTCCGAGTCGAGAGCGTCTCCCATTTCTTTGGTTTTACTGATGAACACCTCATGAGTTGCGGGATTGGTTGATGGTTTCCTGGTTCGCTTCAACAGAGACGGTTCTTTGATGAGGAATGTTGTCGAGCCGTTGAGACTGTTATTTTTGAGGCTGGAACTCGACAGCAGTTTTGATGGAGACGAGAACGGCCGACGATTTCTCGAACTTCAATTTTGCCGACGGAACATAGAGATCATCTTCACTGTCGGAATCGATATTGGAAGAGGAACAGGCAGTGAACCAGTTGATGAATTTCATGAATGGCAATGTCAGTCCGCCGAGAAATATGATGCTACATAAAACTACTATCAGAGTTGTCGTTATCAATACTTGAGAGGTCTCTTGTGAAATACCCTCCAAATGCAATACCAGTGCAAATGCGATCGCACCTCTTAGCCCACTGAACCACATGACTACTTGGTTCTTTTTGGTGATTTTGATGTCGCGAAAAAAATTCAAAAGATAAGATAAAGGAAATATATTTACAGCTCGACCGACTAAGCACAGCACTAATATCCATCCGATTAGTGCTGGCTCGGCTCGATGCTTGAAGCTGAAAATAGCCAAGCCGAGATAGGCGAAAACTATAGTTTCAGCCATAAAGGCTAAAGTTCTGAAAATTTGTTGGACAGTCATTTGTGTAATAGGAGAAAGATTTCTGTGAGTATAATGAGACATGACGATCCCATCAAATAAAATAGCCATTATTCCTGACTGATAACTTAATACCTTCGGCTAAACAATATGGAGCGAAGCAGAAAACAAGCATTATTCCTACTTCAAGTGATGGAGTTTTTCTGAGATCAATCCGAGATCAATCCATTTTAAAATTAGAGCTGAGATCAGTCCAAACGCGATTCCTAAAGCAGCAGAAGCTAAAAACGTGCCTAAAAATCCTCCAATAGCTTGGCCAATTAATTTTAAAGCAGCCTCATTTTGAAATTCTGGTTTATCTAAATTCATAATAGTTGTCATAAGAACTATAGATACTGCATCATTGAGAATCGACTCTCCAAACACTAACATGTACAATATTGGGTCGACATCCANNNNNNNNNNTGGGTCGACATCCATAGCTTTGAAAATAGCTAGTGTTGCAACCGGATCAACAGCTGATATTAATGAACCAAAGCCAAAACTTTCAAAAATACTTAAACGATATGCTAAATTTGCTATTCCACACCACAAATATAAACCACCCCCAATAACAATAGTAGAAATGACAGTACCGAGTATTGCAAACACCAAAATGGATCCAATATTTTGAAAGAAATTGCCTTTATGCAAGTTGTAACCCGACTCAAAAATTATTGGTGGCAAAAATACCAAGAAAAATACAAAAATACCATGGGAGGAAATTCTTCCTCTTGACGCCAATTACCCATCATTTTTAATATCAAACCAATTAATCCACCAACGAAAACAATAGCAACACTTTCTGGTAAATAATGAATTTTCATATTGATCAATAAATGAATTATTAAAATGCATATTCCAACTAATGATAAAATAAAAAAGAATGTTAAACTTAAATGATGCTCCTTTTGAGTGGCAGTTAATTTGGATACAGTGGATATTACAGATTGGAATGTTGTTGTTGTAAAATTTAACGTACTAATATTCATTAAAAATTAGTTTGGAAATAAATCCAAAAAAATGGGTCAAAAATTTAGAAGTAATTTAAAATAATTCTAAAACCACATTTTAAATTTAAT
>OX_Smed_1.0.03907
CAAATTTATTATACTGTGACAAACAAGAAATGATCTACAAGATTTATTTTTTCGTTTCAGTAATTTTCCGTCTAACAATTTTCCTTTCCACAAATTACATCCACCTGGAATTGGATGGGGACCTTATCAGCCAAGAAACAACAAATTTCTCATTATTTGTCAAACATTTCAAAGGAATCGTATTCTACGGAATAGATAGATCGAATGAATAAGGTTCTCATTGAGTTGGAGGAGGAAAAGGATGAAAAGAGGATTCTCTTTAAATTTAATAACATTTTAATTAACGAAAAAAGTAGAAATCTCTGTGGTTGCCCGAAATGTTCGGACGTGTACATGACTGACGTTCATTTTGCAGCTTGATCGCAGTCAAATTGCCGTGAAATGCAACAATCAAACACAGACGTTACAAGTCGACCGTTCTAAGTCGAAAATTTTAAAATCAGATCAATTTGATAATTATCCTGTTCCAAATATGTATAACCGAGAGAAGAAAGTAACATACATTTTTATGGGAAATATTGGTCCATACAAAGGACCAAATTACATGGAATACCTACCACTCTACAACCAACTAATTGGTTGTCTTGACAAATTTTATTTCAATGGTAAATTAATAAGGGTAACTTCAAACAGGACTCAAACAGGACCAAATTTAAATCATTTTGTCCAACCGAATATATTGAAACTGTTCATAGTGAAAACTTCACAACAAAATTCACAGTGTCCTACGATATACCTGACTGTTCAATTTCATCATTGAATACCCGCTATTGCATAAGAAATTTAAGTATTTTTAATCTAACGACATCAAAGACACCACTGAAGTTTGCTGGAAAACATTTCTTTATTAGACTTGACTGGATTGTTTCTATACGATATCAAAATCTATGTCTAATGGAGATATTTTTAAATGATGGAAGTACCATAATCTTTTATGTAGAGAATGCTCAGAACTTAGTTGTGCAAAAAGTATATAAAAACGGAACATTTAGTTTGTCGAAAATTTTGGAAACGTTTGATACAAATTCAACTTATACTATGATTGCTAACTTTACTGAAACCAAATTTATTGTGAGATTATCCAGCAAGGAAGATATAAGTACTTTTATCCAACACCTCAATAATCCACCGGTTTCCATTAACATTGGAATTTCGAGGACGCAATCTATTTGTAAAACATTTGAAGGATTTATGGATTTTCAATACAAAATTTTGTATAGTCCAAACAAAATGAGCTCTACCCCATCTCTGAAACCAACAACTGCTTTGTCGTCACGCGGATTAGATAAAATAAAGGAAAATATAACCAGTACTGTTCAATACACAACAATAGTTTTCAAGAAAGACGAAATAAAGATAACATCAGCAAATATAATCTTTATCACAATCTCTGTCTTCTTAGTTTTTATATTTTTATTACTTTTATTCTACATTATCATTCGAAAAGAAATGCGTTCCCACATAAGAAAAATTAGTTTTGGAACTATGAGTGCAGTCGATCCAAGTCAGTCAGAAAATATACGCAACCCACGCCCGAATGTTTACGAATATGAATTCGAAAATGTTTATGTTTCATCACGTGACAGTGGCGGGTATGAAATTTTACCGGAAAATGTATAGATTTTCATTTTTATAATTATTCACATTTTATGCTTCTCTTCTAATGCATTTTCTTCATGTAAATAAATGTCGCTTTTTCAAAAAAAAAAAAAAAAAATG
>OX_Smed_1.0.03936
TCGCATTTTTTTTTTTTTTTTTTCGAATGTGAAATATATTAAATTGTACAATTTTCATAACTTAACTTTAAGGTGAGATCAAATGCTAAAGATTTATAAGACAAATAAAATAGAGAGAAAACATTGATTATAATAGGCATTATTCGAATTTGGTTTTGCCTTTACTTTGTCTTTCCAGCTTTTCGATACTGATAAATACCCAACTCAATAAAGCGAAATATCCTGATGGTACAATCATCGCCATATAGTCATCAAGCCGAAACTGACTGGCTGCAGTTAATAGCATTAGCAACATCAAACCGAGACAGGCAATTTTTCGCGATGCCGCACCACCGACAATAAGGGTAGTGCCTAAAACCAGTTCAATGACACCGATACTTTGCATATAAACATATGGAGGAGGATTTACACCAATAAGTTGAAGGGGTGAAACTTGAGTAAAATTTTTGAAAGTTTTTAACATTTCTTTATACAAGTTAGCATTCACTTTTACTGTTTTCATCATACCAGGTATGATAAATAATAAACCCATAACAACTGAAGATATCCTAGTACCTAATTTCGTAGACATTGTTTTGAGTATTAAAATTTTAAATTTTCTTTTAATTGTAAAATATAAGTANNAANNNTANAANATANTATNNNNNAANTTNNANNNNNNTNNGATCCATGAAAACCGATTACCAATGAAAATCGGTTCACTTCCTTCGGCGTTCGACAAAGATTTCGGCCAGACTTCAAAATTGGAATACCGCCTTCACGGTAATAAAGATCAGTTGAGATTATTTAGTATCAAAAGTATATTTCATTTAAATGAATGTAAATATGAACTCTTTTCGCACATTTCTTTCGATCGGGAATCCGTGAATGAATATATGTTTTATTTAATTGCAAAGGACGTTGATGATAATGAAGCGAAAATTATGATAAAAGTTAGAATTTTAGACGAAAATGATTCGGTTCCAAAGTTTCACGTCAATTCAAACAAAATTCAAAAGTTTCAAATTTATGAAAATTGCCGAATAGGAACGGAAATCATTTTATTTAACGTCACCGACGCAGACGAAGGCGTCAATGGAGAAATTGTTTATTCTCTCAATAATGAAGACAGAACAAAATCCAAGATCTTACCTTTTTACATGAGTAAAAAAGGCTCTCTATTTGTCTCTGAAAATATTGATAGAGAAATCAGAGAGTTTTATGAAATTACAATCTCCGCTTCAGATAATGGCATTCCTACTCAAATGAGCTCAATNAAGATTCACATAGAAATACTCGATGTGAATGATAACAAACCAGATTTTATTCTTCAAACCCAAAATATACTCAACCACTATTCAGTGGAGGAAAACTCAGAAATCGACACAAACATTGGTACCATAGAGGTGATTGACAAGGATAAGGGTTTCAATTCAAAGATCACTTGCCATATTGAGGAGAATTCTTTTTCTAAGTATCTCAAGTTAGAGAAAATTGAAAACTTTAATATTTTTAAAATACAAACTCGGTTGGCAATTGATAGAGAAAAGGATGGCCAGCTGTTGATGGTGTTAAAGTGCTGTGACTCTGGATTGGATCCGTTAATGTCCAGTGTGACCATTACCATAGATGTCGTGGATAAAAACGATAACATCCCAATTGTGNATACTNATACCGGTTCTCTCAATTGGGAAATAAGCGAAAATAATATTAAGTTTTCATACATAAATCAGGTCAAAGCCACCGATATAGACATCCAGGATAATGGGAGATTGCATTATTTTATTAATGAGTCTGACACTTTATCTATGTCACAATTTTCAATAGACTCTGAAACAGGAGTGGTTAAATCAAAAATTGTTTTCGATCGTGAACTTCAAGACCTTTACAAATTTATCGTATTTATTCGAGATCATGGAAAGCCTAGTCTTTCCACCTCGGCAACAGTGACAGTGACAATATTAGACGAAAATGACAACTTTCCAATGTTCTTTACAGCAAATCCTCTCTATTTAACAATAATTGAGAATACAAATCCACCCTACGCCCTCATTCATTTGACTTGCAAAGATCGCGATGAAGGAATCAACGGAAAGGTTTCAATGATTTTACAAGAAAATACCGACTACTTTTCTTTAGCTGAAAATGGGAAAATATCCCTTAAAAGACCAATTGATCGGGAAACTCATTCTGAGTTCAAATTGAAAATCATAGCCAAAGACCATGGACTACGACCGCAATCAAGTTCTATTAACGTTGTCATAGAAGTCAAGGACATTAACGACAATTCGCCGACATTTATATTTCCGGACAAAAATCTACAAATGAATGTCAGCTTTGATTATACGGTCGGAAAGAAACTTATCACCAAAATTACCGCAGTAGATCCAGATTTCGGTCAAAACGGAGTCATTCTTTTCCATCACGATGAACTGGTTTTACACAGCAATAAAATGCCAGAATCATTGAAAGATTCTAAAAAGTTTTTTTCTGTTAATAAAGACAACGGTGAAATAACATTGATCAATTCTTTGCAACCGCTTTTTCGGAGGAAATGCCTCATAATTATTTATGCTAAAGATTTGGGGTATCCTCCTTTAAGTTCTACGGTGAAAATCGAGATCTCAATTGTTGAAACAAAAAGTTCAATTTATTCTAACAAAATTTCAGCAAGCAATGATCATGATATTTTTAACATATCTGTCATAATAATCGGATGCATTTCTGTCATAATTATTACCGTGATGATCGGGGCTGTGATGATGCTGATTTTTCAAAAGGAAAGAAATCATAGATACGAAGTGGACTCCTGTTTAATGACGAGTTTATCTGGGAAACTTACATCAGCGTTAAATGAATATGAGTTAAGCAGTCCTTCATCTATTAACAAGAATCTTTCGATGTCATCCTCAAATATACATTTAATGCAAGAAAAAAATTACATCTCCACTTTACGACCGATCAAACTAGGAGCTCCTAAATATTCCAATCCGAGTCGCACTTCAAATTATTATGAAGTCATAATGCCCAAGGAAACTCTGAACAATCAAAAGTCACAGAAAGAAATCACTGTGGCATGTCATGAGCCAGTGAAAAAAGATGCTGAACTCATTGAAATATTAACCAGAAATGTAGCAGATTCTTCATAAAAGTTATGACTTGACAAATATGCCTTGTATAACTTATTAACGGTTGGTTATTTGACCAGTTGAACAAATTTCACTGTAAAGTTGTTAATATAAATACAGATTATAGATAAAAAAAAA
>OX_Smed_1.0.03943
AAAAAATTTATAAATATTTTATAAATATGAATTTATTCGATATAAAACTTTTGTTTTTTTATAATTTCTTTGTTTTATCAGAATCTTTATTAAACAATACTACTTTTATTTACAATAATTCGTTGGTTAACGAATCAGCAAAACTTCAAAATGTATCAGCTTTTCAATCTTATAAAAATGAACTTAATAAAATCGAATATTTAACTAATTTTATCAAAATTCATCCTGTAATTGTTCTTTATGGGTTTATTATTATTAGCGTGATGTGCATTATTGTGGTTCTGATTTTAGTTATTCGAACTTTAAGGTTAAAAAGACATAAGGTTTTTCGAAAATACGGAGTATTAACAGTTGGTAAGGATGAAATGAAACATCTTGAATTGTCAGATGAGGAAGATACTATTTATACCAGTCCGAAAGGCAAAAGAAGCTAAATTAAATTTAGTAAATTTGGTTGAGGATTTTTACTCCATTTTTACTATTATTTTGGTGATGGTTATTTTTAAATAAAGTTTTGTAATAAATATTATTAAATTGAAAAAAAAAAAAAAAAAAAAAAAAAAAAAAAAAAAAANAAAAAAAANAAAAAAAANAAAAAAAN
>OX_Smed_1.0.03968
ATAATTTATATTTATCAAATTTGGCAATCGAAAGTTGTGTCATACGAAAAAATAGTTTAGCAAAATATTTATAAGCACTGCATTTTCTACAAATCTATTAATCCAATTCACTGTGATTTTTGACGAGTTCTTTTAAATCTAATATACGATTTTTATGTCGCTCGATGGCTTCCTTCTAAATATTCATTCATTTTTCACTTGTCACAAATTTAAACAAATACGCACCAAGTCTGTCAATGTTGGTCACTAAATTATTCTATGCATTACCTGGATTAACATTATTCTATGCATTACCTGGATTAACATGCATAAATTAGTGATTTCGGATCAAAGAGCGCGTGCCTCTCAATTGATAGACACATTATATTGATTGATTTTATATTTTTCAAATCAAGTGTTTGTTACGTTATAATAAACTAAAAATGAGAGAATGTATTTCAGTTCATGTCGGTCAAGCTGGTGTTCAGATGGGTAATGCCTGTTGGGAGTTGTACTGTTTGGAACATGGTATCCAACCAGACGGACAAATGCCCAGCGATAAAACCATTGGAGGAGGCGATGATTCATTCAACACTTTCTTCAGCGAAACTGGTGCTGGTAAACACGTACCAAGAGCTGTATTTGTTGATCTTGAACCTACTGTTGTCGATGAAGTTCGAACTGGTACTTACCGACAATTATTCCATCCTGAACAATTGATAACTGGAAAAGAAGATGCCGCCAATAATTACGCAAGAGGTCATTACACAATTGGAAAAGAAAATCGTTGATCTTGTTCTTGATCGTATCCGAAAACTTGCTGATCAATGCACAGGTTTACAAGGTTTCTTGATTTTCCACTCATTCGGTGGAGGAACTGGATCTGGATTCACTTCATTGTTGATGGAGAGATTGAGTGTTGATTACGGTAAAAAATCAAAACTCGAATTCGCTGTCTACCCAGCTCCACAAATCGCTACTGCCGTTGTTGAACCATACAACTCAATTCTTACAACGCACACAACTTTGGAACATTCGGACTGTGCTTTCATGGTTGACAATGAAGCAATCTACGATATCTGTCGTAGAAATTTAGACATCGAGCGACCAACATACACAAATTTGAACAGATTGATTGGTCAGATCGTCAGTTCAATTACTGCTTCTTTGAGATTCGATGGTGCATTGAATGTAGATTTGACTGAATTCCAAACCAATCTTGTGCCATATCCTCGAATTCATTTCCCATTGGCAACATATGCTCCAGTAATCTCTGCTGAGAAAGCATATCACGAACAATTGAGCGTAGCTGAAATAACAAACGCTTGTTTTGAACCTGCAAATCAAATGGTGAAATGTGATCCTCGTCACGGAAAATACATGGCTTGCTGTATGTTATATAGAGGTGATGTTGTACCGAAAGATGTGAACGCTGCGATTGCAACAATCAAGACAAAGAGAACAATCCAATTTGTAGATTGGTGTCCAACTGGTTTCAAGGTCGGTATCAATTATCAACCACCAACTGTTGTACCAGGAGGAGATTTGGCTAAAGTACAAAGAGCAGTTTGCATGTTGAGTAATACTACTGCCATTGCTGAAGCATGGGCTCGATTAGATCACAAATTCGATCTTATGTATGCCAAGAGAGCATTCGTTCATTGGTATGTCGGAGAAGGTATGGAAGAGGGAGAGTTCTCTGAAGCTCGAGAAGATTTGGCTGCTCTTGAGAAAGATTATGAAGAAGTTGGAATCGACAGTGTTGCTGAGGAAGGCGAAGGTGAGGGAGAAGAATATTAATTATTTCTTACACCTGTTTCAACTGAATTGCAACTCTTAAGAATTTCATATTTGTGGTTAACAAGTTTTCCTAAATAAATTTTAATATCTTAAAAAAAAAAAAAAAAAAAAAACATTTTGCCACATTCATAAGAAACCTTTTCCAAACTGGAGCAAATAAAATTAAACATCAGAAAGACAAAATTCAAGTTGAAAACATAACTCTCCAATAAAGAAACAAATAATTCAAACAAACGAATCAGTAAAGGTTTTATTATTTTTATCAGTTTCATCAAGTGGCACGAGATTCACCATTGATGTATCATTGGTGTCTTGTAAAGGATTGAATAAAGGATTTGAAACCCTAACAGCCGCCCCCGGAATAGGTCGTTTTCTCATAGCACCTGATTCATTAGATAAATTAGGGAGAGCAAAAAATTCACCACCTTCATCTCTAAAAGTTAAATGTTTTTTATGGTGATGAGCGAAATTTCTGTTTAATTGAGTAACGGTCATTTCATTTCCGGAACCTATGAATGCTTCTGTCGTGAATGCAGTGGCGTTTGTAACAACGCTACTAAAAAAATTCCACATCGAGCCTTTTTTTGCCCGTTCGGTTTTTTGGTTAATCACAGCCATTTGGTATCTCATAGTTTCTTGAAGTTCTAAAAGTTCTTCTTTATATTTATTACGTTCGTGCAATATTCGTGCAACCTCTGCACGAGTAAATTTAGTTTTGGTTTGTATACCATTTTGGTCAACTGCACATTCGATAAGATTTTCGTCTTCTCCGAGGCTTGAAAGTCTTGCATCTTTTTCTTTTATTTGTTGAAGTGCTTCATGGAAATTTTTTTCCAGATCTTGAATTTGAGCTTTATATTGTTTTTTAAAGGCATTGGCATTTCTCAGATCTTCTCGTAGAATACACAATTCACCAGTTAATTCATCCAATTTTGTAATTAAATCATCTTTAACAATATTGAGAGCATTTTTTGTTTCAATCAAATCTTGATTTTCTTTGAGTAAAAATTCAATTTCTTTGCTCATGCCTAAATCATCAAAATCATTATCCAACCCAATTTCTTCATCTTCTATGTGAATATCATTATTGATATTGGAAGCATTAAAGCTTTCATCATTTATATCAAAATCTCTAATTGATCAACATTATTCCGTGGAACACTTTCACCTCCCCATTCTTCACCGAATTCCTCTTTCAATGATAACTCATTTATAACATGCGTTTGATTACGCAAGAAATTACCTAACCTAGAATCAATTTCATATAATGAATTGTCCTCCGTGAGACAAGTAACCGACACTTCAACACTTTTATTGGATTTATTTGCCTTAGATTTGTTAGGTAGTTGAGGACTCTGATTTCCAGATGAAGCATCTTCTGCTGTACATTGACTGTTTATGTTACGATGTTTGTGGTCAGCCTTGCTTCTTAATAATTCAGAATGTCTTTGCTGTAAGCTACTATATTCCTTTCGCATTTCCGACTCCTTTTCTTCGTGTCTTGAAATTAAATCTCGACAGTTTTTTAATTTCA
>OX_Smed_1.0.04010
ATTTGATGCAGAATTGTTTAAAATCATAAAATGCACCTACAAATGCCAAATTTCTGAGTAGTTATTAAGACGTCATTCAGCATTAGATTACTTTTAAACATTTTACTGACTTCGGATTTTGAAAATAAATCAACAAAACAAAAAGAATTGAGAGTGCAATGAATTCTGACTCTAAATCAATAGTCCCAGAAAAGTTTAAGTGCATTAACTGTAAAGATATTCTTTGTAGTCCAGTACAATTGTTATGTGGATGTCGGATGTGTCTGTACTGTTATAACAAAGTAAAAGAGTCGGACGTCAGGCGATGTCCAGGTAACGACATCAACTGTTTAGAAGCATTTACCAGCTCTGTTGTTATGCGAGATAAATCTTGTGAAAGAGACATGAAAATGCATTTGATAAAATGTCCAAATGTAAATTGTAATGAAAATATTTCCATTTACAATTTAAAAAATCATCTCAATGAATGTAATCAAAAAATTGAGGCTGATAATAATTCTGTCGTTCTCTTATCTACCAAACAAGTTCAAGATATCTTCGAAATTAAAGAAAAAATCGAGGAATTACTAAAACAAAAACATGATGATTCGAAATTAAACTTAGAATTGACAATTGAAGAAATAAGAAATTCCATTCAGAATTTGAAGATCCAGTATAGCAATATTTCAAAATCCACTTTTATTTTGGATAATCCGGTATTTTTGTGGCCTATTAATCGTTTTTCAGAGGCTTATGATGATGCTAAATCTGGTAAAAATACTTCTATAATAAGTAAACCATTTTATGTCAGTGAATATGGATACAAAATGTCCATTAAAATATATCCGAATGGCCATGGAGAAGGATTAGGGACCCATTTATCGATATATTTTGTGATTTTACAAGGAAAATATGACCCATTGTTAAATTGGCCATTTCAAGAAAAAATTTCTTTAGAATTAGTTGGACAAAAAAATAAAACTTTTTCGGAAACATTTAAAGGTCCGCCAAATTCTGAATGGACTCAAAGACCAAAACAAGAAAGGAGCATAAGTGTAGGAAATCCAAAGTTTATTGAAATTGGAAAAATTACTAAATCTGATGATTTTTTAATAAACGATTCTTTGTATATTAAAATGAAAATTCATTACTTTTAATTGTTGAAGTTTATTATTATTATTATTTTATTATTATATAATATTATTTATTATTATTGTTTCGTCCAAATAATAATGCTCGTCTCGTCTGTGTGGTTTTTTGCTTGCTGAATTATTAATTGTGGAAATTATCGAATTTTGTGATTTTTATATTTTTCTTTTTGAATTTTGGAAAAATTGTGGTGCATATATAATTTTAGATAAGTTGGA
>OX_Smed_1.0.04061
TTGTTTTATTGAACTAACAAGCTTTATTCCCTTAGTTGAAGACATTTTTTGAAATTTTTCAAAACTTTAAATTCGAAAATGCAAATATTTGTAAAAACACTTACTGGGAAAACCATCACTTTAGAAGTCGAGTCAAGTGATACTATTGAAAATGTGAAAGCCAAAATACAAGACAAAGAAGGAATTCCTCCAGATCAACAAAGATTAATTTTCGCTGGCAAGCAGTTAGAAGATGGAAGAACACTATCAGATTATAATATCCAAAAAGAATCTACGCTTCATTTAGTCTTGCGTCTACGAGGTGGAATGCAAATATTTGTGAAAACATTAACAGGGAAGACAATTACTCTAGAAGTTGAATCTAGTGACACAATAGAAAATGTCAAAGCAAAAATACAGGATAAAGAAGGTATTCCACCTGATCAACAAAGATTGATTTTTGCAGGAAAACAGTTAGAAGATGGAAGAACATTATCTGATTATAATATTCAGAAAGAGTCAACTTTGCATTTAGTTTTGCGACTTAGAGGTGGAATGCAAATATTTGTGAAGACATTGACAGGAAAAACAATAACTTTGGAAGTAGAATCAAGTGATACCATCGAAAATGTAAAAGCTAAAATCCAAGATAAAGAAGGTATTCCTCCAGATCAACAAAGATTGATTTTTGCGGGAAAACAATTAGAAGATGGACGAACATTATCTGATTACAATATTCAAAAGGAGTCTACTTTACATTTAGTATTGAGGCTCCGTGGTGGATAATTAATTAAATCTAGAAGTGAAGCTTTACTTGAATGGCATAATGCATCGATTGAAAGATTCTTAGAGCTGATTTTGATGTTTCATTAATAGTTTAACTTATATAGGTGATTTCATTTTCATTAATAAATTATAATTGTTATTTTATTTAAATGTGAATTTTAATTAGTGTAGTAATGTATTTTGCG
>OX_Smed_1.0.04096
TACAATAATTTATTTGTAAAATATTTTGTTCATCAGCTGATAAATATTTATTATTATATGTCTGCAAGTTTATCTGATTGGGAGTTTCTAAGTGAATCATCTGATTCCGAGTGGTCTGATCTTGGAGATCATTGCGAAACTTCATCTCTTCCGGAAATTAATAAGTCAAGTTTGAATAATTCAGAAAAATTCGAGGATGGGCTATCAATTTTAACTAAAATAAGCAAGAAACATAAAATAAAGAAAAACAAAAGCAATGATAAAGTCAAAAAGGTCATCATGAATGGAGATACCCATTTAGTATCAAATCACAATAGACTTAAAGCAATAATAGCTGAAGTACAAGTCAAAGAAGCATATCCTATTGAAGTTAAAACGGTTTTGAATCAACAAAGCAAATTGAATAAAACCAATTTCATCCCTAAACAAAAGAATTCGTTTAAATATCCCAACTTTCATGTTTCAAATCAGTTTGGTCGACCTCGAAACCGAAATTCAGCAAAAGTTTCTAAATAGTTTCTCTATTTTTTCAAACTGCTTTTTATATATACTTATGATAGTTATCTTTATTTAGTAATTTATCGTTTTAGATTCTAACCGTTATTATCAGATTTTTCAAATTTACTGTTATACTTTGTTATTATAATAGATAGATAAATATTGAAAAAAAAAAAAAAAAAATGCGA
>OX_Smed_1.0.04140
GCAATGATAACTATGTGCTATAGTATTGTGAATTTGATAAAGGAAAGTCATCCAATATTTACAAAAACTTTGGCTTATTTTACCAGCTTCCAAAACTACATGACTTTAGTTTTGCATATCACGAGCATTATTCTGTCCAGCTATATCATACGGATGGATATCAATCATACGACAATGCAAGTTGCAGCAGTTTGCAGCAGTCACTATTTTCCTCGGATGGTTCAATTTGTTGCTTCTGCTGTTCCACTTTGAAAAAATCGGTTTATTTGTAATAATGTTTGTACAGATCTTGAATACGGTCCTAATGGTGTTGGCAATTTTCAGCATTTTATTCATTGGATTTGCGTTCTCTTTTGTCATTCTATTCAAAGCTCCAACGAGCAGTGAGATTCTATCAAATCAACCTATGTTCAATCAGTGCTATCAGGCATATTCATCAAATAAATTAGAACCGGCAATCAGAGTATGGCAAGAACTTCCCTCTGGTCTCATGAAGGCTGTGGTTATGATGATGGGAGAGATTGAATTTCTTAACACTTATGTCACTCCGTTATATGATGGGAATGTATACACGCTGCACTACCCAACCCTAACTTATATATTCTTATTAGTTTTCATTATATTTATGTTTATATTTATGTCACTACTATTAATGAATTTGCTGATTGGTCTAGCAGTCGGTGACATAGAAGCAGTACAAAAAAATGCTAATTTAAAGAGAATATCTTTACAAGTTTCTTGGTTATCTGAATTTGAAGGTAAACTGCCCATGAAAATTAGAAACTGGGCCTTTAAAGAAATATGGGAAGTATTTCCATATCGATGTCCTACTTATAAAATTTGCTCATCAGAAGCTCAAGTTATTTATAAGAAAAATGATTATGAGGAATCAAGGGATTTGGGAAATCTGTTCGAAACTCTAAACACTCACGAAAAACAATTATACAACCTTATGGTGGACTCTCATCAACAGACAGACTTGTTGAAATTGATATTACAAAAAATGGAAATGGATCCAGAGGCTGAAATAAGTGACAACATAATTCCTGAAATGGCCGGATTTTCAAAAAATTGGAAAACCGTTATTGCATCAAAAAGCATTATTTGCAAAATGCAGAAATCTGTCAAACCAGATAACAATTTTTAAACTTTAATCAAAACTCACTTATCAAATATTATTTATTGCACCATTTCAATCTCATTCGTAACATTTTTGTTGTAAAATTACTTTTGATTATATTATTATTATATATTGTCGAGTTTTA
>OX_Smed_1.0.04145
GATTGCTTGGAAATATTTATCTCATTATTTTCCAATGTAATTGTTGCCTTGGACCATTTAATATGGATAAGTTTATCCAAATATTGCATGTCAGATTCTTCTTCGGGTATCTCGTGAACATTTTCATTAAGATAGTCTTCGATTGAGCAATCTTCTAAAAGAAATTTAAGTGTCTTTTCGGACATTTTCTTTAATCTTTTTTCCGTTAAACTTTTATTTTCTCTTTCTTTTTCAGTTTTTTTCCTGTTTTCTTCTTCTCTTATTTTCTGGTTTTTAGTTTCTGTGGAGCTTGCATCTATTGTCACTGATATTAGTTTTTCACTTTGGAATAAAGGAGAATAAATGTACAGTGTAAATCTGATTTCAGATTTCCAATCACTAATTAATGATTGATTGTGACAAAACATTACACAATAGTTATCATTCTTCCATTTCACCAACCATACAGGGTACTTAGGAGTCTTCAGATAAGTGATAAGTACCAATCTGTTGGCAATATTCACAGTGATTGTCTAATGTTAAATATCCAATAGAACTGCGTTTAGATATTCCATGGAGAATCGATAGTCGATTGGAAGGAATTGGAATCAATTATTTCCAGCTGCTCATTAAAATAATGAGAACTGATATGACCATGAATTAATAGACTCATTAATTCATCACTAGAAACTCCTAACGGGTTTATAAGCCTCATTGTTTTGTTGCTAAGTTCGTTTTTACAATTGCTGAGACCGTGAGTTATTAAGCAAGATACGATCAGCAAAATCAATCCAGGGCAACATGGATCAGTAAATTGATTAATATGGTGAAGAATGAATTTCTTTAAGTGTTCTTTATCGAATATTTCATATATAACTAAACATTCTGTTATTCCATCCGGCTTTACAACCCCAATGGTTTTACCTCTGAAAGAGCTTTCCAGTAGGCAAATATTTATTGGAGATGAGTCAGAAATTCTGCAACGGGAGATAATATTTGAAAGGGCGAGTGATAAAATTTTGCTTTTGTTTTTCTTAATTTTATTGAACCAGTTGATATTTAAATTAAATCACTCCGAAATAATGTTTCAATCAAAACCTCAGCCTGAATTGCTGCCATAACATTGTTAGGACCCCTAGATTTTTGAATTATTCCAAAGAATACTTCAGTATTGACAGAATGAAAATCAAAATTTTGTTTGTACCATTCCGATCCCCAAGAACGACTTGTGGAATTGAAAAGCAAATGTTTAAGATCCATTGCCATATCAGCGCATATCAGCGGTTATTTGGTTAGAAGAAAAATTTTCTTTCATTGGCTTGATTACTGAATTAAATGCTATACTTTCATCACCTTGACTTTCCGATTTCTTTTCAATCATACGATTATGGGTAAAATTTATATTTTCCTCTTTATTTAAGTCGAGATAAGAGAAATCGTCTTTTAAATTCTCCTTTTCACCAATTACAATATCGTTCAGAATAACATTCAGTAGTTTTTCATCTTTAATCATGTATTCGGAGTCATTACATATCTTATTTACGCTATTTGATTCTACAGATTTAATGAAATTAATTTCCGATTTGAAATTTGACCAATTTTGACGACCTTTACTTAATAATTCTTTCATCCGAGCTTGTTTTTCACTAATAGTTTTCACTAATAGATAATTTTAATTTTCTGTTCTCTAACTTTTCGATTTGATCATTTATTGTAGAAATTACATCCGTCACAGGCTCAGTTCCAGCTGATTTGATCGGTAATCGTGGAAGACTATTCTCAATTGAAGATTTATTTTCTGTTTTAGAAATTTCATTCTTCCGCAATTTGGATTTAATTCCATCACTATTGGACCTATTACAAAAAAAAAACGGACCTATTACTCTTTGAATGATCAGAAACTGATTTTAATTCTTTATAAAATGATTCTTGCAGCTCGCAACTGGGATCGAATTGAGGGGCTTTGAAATGAGAAAATGATTTATTACTATTAAATTTTCCACCAGCAGCATAATATATTTTCTCCTTTTTAATACAATTTACGATATTTCTGCCACCAACGCCTGCATATGATTCAGTTGTCTCTATATCTTCGGAGATTATTATATCATTTTTAAATTTATTTTTATGATATGGGAATTTTGTTTATTGAACATTTAGGCGGCAAAAGAATAATTCAGTGCCAAGCATGTGATACTCCATTATCTAATAAAGACGAAATAATTAGTACTAGATTCAGTGGTGCTACAGGACGAGCATTTTTATTTAATAAAGTCGTCAATATTTATTCTACTGAATTAGAAGACAGAGTAATGTTGACAGGGCGTCATTTAGTTAGAGATGTTCATTGCATTAAATGCCACGTTAAACTAGGTTGGATTTATGAACAAGCGAATGATGAAAGTCAGCAGTACAAGGAAGGCAAAGTGATCCTTGAAAGGCAACTGTTTTGTGAATCAGAGGGATTTAAAGATCCTCTTGGTGCAGATAAAAAATCTGATAATCGTTCTGATGTTCCATAATAACAATATTAACTGTTTCATTTGTAAATAACCCTGATCATTGAGAAATATTTAATCTTAATTACTAATATTTTTAATTAAGGAAAAGGAAAAATCAAATGTAAACTCCAAGCTTTACAAAAATTTGCAAAATAATGGTTTTAAAGATTACTGCAATTGAGTTTGTTGATTTGAAAATTTGTAAATAATTTTAATATATTTGAACTGTTTGAACAAGTAATTGTCAGTTAAAAAGATTTTTATGTGTTAGTGGAATATTACTTTCTATTTTAGTTTTTCGGCACTATTTAGATATATATATATATATATA
>OX_Smed_1.0.04173
TTTTAATTATCCAATTTATAGCAACTGAAATTGCACATATTTAATGTCACAGAAAACAACAGCTAAAGAAAAAACTAGAAAAAACAAACGCAGATCTATAGGCCCAAAAAATTCAAATAACAAATTAATTAAAGATAATGTAACAAATTTATCAAATGAAACTCCTATTGAATCAGAACCCAGCATAAATTATGAAGCCATTCCTGACTTCTATGACTTAAAAAATGATTCCCTCAAGAGATTTTCTCAAAACAACATTAACAAAGTTGAGCAAATAATTGCCGATCGAGCCAATTTAAGTCGATGGGATTGGACTTTAGAAGACCCATTGTTGGAAACAATTAGACAAGAGATTTATAAAAGAAATCGGCGAAAAAGATTCATCAATTTCCTAATTAACGAAGGCTACAGCGGTCATTATTCAAAAATGGTCGAATGTAGTTTGTTAACAGTGGAAAAGAGTTGAAAATCTTAAAAATGATTTTTTAATAAATTTGTAATTA
>OX_Smed_1.0.04197
TTTTTTTTTTTTTTTTTTTTTTTTGGACCAACCAAAACTTTATTATAAAGAATTTTTAAATCATTATTTAACCAAAAAATTCAACAACAATAAAATCCCTATATATTATTGTTGATCCAAAGTTGTCGTTAATATCATCATTTCATATTCAACTGGCAATAGAATTACAATAAAATATTTGACAATGATACCAATAAATATCAAATATATTCCAAAAATAATTTTAACTATTCTTGGCCAAAACCTTCTGTTTCTTCAAATGCCAAGGTTAATTTCTCAATAAATTGTTCATAGGTTTTGTATGGCGGTAAATCTAAACGATTAAAACAAGTATGACTTCTCGGAAGCCACGTTTCGTCCCCAACCCGTTCAAGACAAAACAATTGCCGGCCATTTCCACCTTGAAGTTCAGAAAACCCTCCTAATGGAAGACGACAAGTCCCAGTAACGAATTGTAATAGTCTTGCTTGTTGCTCATGGTCAAGAGATCTTACAAACTTCCAAAACCAAATCACTTGTATGTTGCTGGGAGAATATTGCCGATAAACTGTATGACGTTCCCAATCATCAACGTCGATTTTTTGTAAGCCACATAACAATAACTCGAGTTCTCTTTCATCAAACCTCTGCAACAAAGAAAGAGGGACGAGTTCATAAAGGCCTTCGAGGAAATTTTTCATCTGTTTCTCGACACCTTTAGTCAACCACCAAGGAATCATTAATTGAATATATTCTTTTTTATTTTCGTCAGTGACTTTCACTTCGTTACCACCGGGTATTAATTCGTGCAGTTTTACTTCTCCGAGGACTTCATAGCTAGCAGAAAAATACAATTCCAAGTCACAATCGTTTATTGGGTTTTCTTTTATAAAGAGCAACGATTGATAGAATTCTAAATCAATTGATTCAATATCTTGCAAAGTTAAAGGTTTATTGAGTATTTGCTTATAAAATGGTATTGTAAACCCGTTATCGATACATCGACCATGAAAAAATGCCATTCCAATAAATCTACCGATAAATTTAAAATATGAAAGATGGTTTGGATTGACAAATGAGCCTGGATTAATTTTGAGCGAATAATTGTATGTGTTGGCATACTCAAATAAGCAATACATGGGATTCAATATCTCATGTGAGAGTCTCAAGAACCATTCCTTAGCAACACCTCCATAATCAAGGCCTTCTTCTCCCAGAAATTGAATACTTAACCTTTGTTTCAATTCTGTTGTGGACAAATTAATAATTTGATTAAAAGAAGAATCTAAAAGATCGTCTCTTTTAAAATTAATTTTCACTGTCCCAGTAGGCATCATACTTTTGCACTCGTCTTGAAATGCTTCTAATCTATACCTAAAACTTCTCTCAAGAAGAACTGGGACTCCAAATGAGCCAACAGGCCCGGACTGTTTCCCAGTTCTCGGATCAACGAGCGTAACTGTTTGTGATTCATGATCCACAAAATAGCGAATACCTTTCGCTGTGTATCTCATCTCCCAGTTTGGAGGCAATTTCTTATTCAAATTCATTCCGTCGAGTCTTGGATCTTCCCATTGAGTCATTTTTGTTATATGATTGACATAATAGACTCGCTTATTTCTGGGATCAATTCTTTTCTCCCAGCCTTGTGGTAAACCGTCAGTGTCATTTCTTATTAAACTGTTATTATCTTTTGAAAATATTCCATAAATATCACTAAATAATCCTTTGTTATGCTGACTCAGACGATTCTCAGTTCGAACTCTTAGCTGTCTTACACTATTTATCATTGATTTGCTTGGTTTCATCCAGCTACGTTTATTCAATTCTTCATTGTAGAAATACATTTGTCCATTTTCTCCGTTTCTCATTTCCCATCCTTCGGGTAAATCAGATCCTAAACTACCGAAATTTGAACAATCAATTCGATTAGTTTCCGATGTGTCTAATGAGGTTCCTAAACTTTCTAAAACATTGAAATCAATGTTCAAACTATCAATGTNNNNNNNNNNNNNNNNNNNNNNNNNNNNNNNNNNNNNNNNNNNNNNNNNNNNNNNNNNNNNNNNNNNNNNNNNNNNNNNNNNNNNNNNNNNNNNNNNNNNNNNNNNNNNNNNNNNNNNNNNNNNNNNNNNNNNNNNNNNNNNNNNNNNNNNNNNNNNNNNNNNNNNNNNNNNNNNNNNNNNNNNNNNNNNNNNNNNNNNNCGTCACTTTTTCATTCCATATAGGTGACCAGGAGTGATTGCAAATTTTTGTCTTTTTACGGCATTTATTTGTAACTATTTCAACAAATAGATTACATTGAAAATCAAATATTCCTTTTTTGAAAGAATTTAAATTTGCC
>OX_Smed_1.0.04241
GTTGATAATCAGATCAATTGTGTAGTGAAAAAATGACTGAAATTAAAGCAAATTTCAAAAAACCTAAAAACAATCAAATTTCTAATTCAAAATTCAATTGTTCGCAATGCGAAGAATCATTTTATGTGGAGGACCTTTGTGAGCACTCTTCCAAATGTGCATTCAACAAAAGCTTAACGAAGGAATCAAATGGATTATGCAAATATTGTTACAAGATGGTCAGTTGTCCAGAAGGTGAGCATATTCATCTAACACAATTTAAGCCTCCCGAATGTGAATCTTTTCGAGCGAATTGTCCTAACTGTAAACTAAATGATGTAAAAATTAAAGAACACTTTAATCTCTGTCCAAATAAACCGAAAAAATGTAATTTGGCAAAATTAGGCTGTAATGGCAAAATCATACCTGACTCAATACTATGCACCCTTGGAGATGGTCACAAAAACTTAATAAACTCCTATTTCAGAAAGATTTCTATGAAAATTAGTGACATTACAAAAGTTGACTTTGATCAATCTAGCAGTACTCAAGAGTTAGAAAGAATTTCCAATGATATCAAATTTTTAAAAAATTCAATTTACAATCTGAAAACAGTACAAAAACTTCCGAGAAGTGGAAAGTTAATCTGGAAAATTGAAAATGCAAAATTATTTTTTGAAAATCAAATCCCGTTAATGAGTCCACAGGTCTACACTTCTGATTACGGATATAAATTATGTTTGAAAGCATACCCAAATGGAGATGGAATTGGTATGGGGAGTCACTTATCTTTATATTTTGCTATACTTAAAGGAGAATACGATGATTTACTTGCTTGGCCTTTTAGATGTAAAGTGAAAATATTATTATTCAACAAAGATTTTAAGAACCGATCAAAATATGAAATTTACAAACCGGATGAGTCAAGAGCCTTCCAACAACCGGAGAACGAGTCAAACATAGCAACCGGAAATCCGAAATTCATAACATTGGAGGCAGTACAAAATAATGGGTTCATTATAGACAATAGTATATTTATCGAACTTTATGTGGATCAGAAAAAGACATATCTCTGAAGGAATTTTTGTTTTTTTATTTTTTGAATAATTTAATAAATCTAGAAAATGAANNNAANNNNNNAAAATAGATATAACAAAATAAATATGAGTTGAAATGAGTTATAGTTTACACATACAGTATATTCCGGATATTGTAAAATCGGTTATAGTAAAAAACCGTATATAATAAATTTTATCCTGGCATTGAGCCAAAATTTGAGCCCATATAATCGGTTATAGTAATTTTTTTCATGACAGGTGTTTTATTTTAACTGGAATTTACTGTATAAGTAATCAAATAATTAATTTACGAAATTAATAACTATTTTGAATGATTTGATGCGTGTGTATGTTAATGTATGGCTGAACCATATCTAATAATGCAGATTCATTATTACATAATAGTTTCCAAATCAAGCTCTTATGTTTTCAAGATATTTTAGAAAACACATCTTTGAAT
>OX_Smed_1.0.04269
TTTTTTTTTTTTTTAATATAAAACAAATTTATTAAGACACAAATATTAAATTCAAAAGTTAAAGAAATTCAAAGAGTTCAGCCCAGTTATGAAGTAATGGCTGAGAACATCACCTGCTCCAAATCTCCTATTATGATCCTTCTCAAGCATCCTACCAAGAAGGTCGTGTAAACCCGAATATATGCCATAATTACAAGCAGTGTGTCCTAAAATCCTACGAAAAATCTTCTGTGAATCCAAAGATACCAAATAATTATTCATTTTGTTTATATCTCGGAAAAACATATAACAAACAGTGCGTCCCAAACTCCAGACGTCGGAATTGAAATTTGCCACTCCATAATCATTTATTTCTGGAGCCGAATAAATATCTGATGCTCGGATACTCATTTTTTCTGTACCTTCAATCATTTTTGATATGCCGAAATCCGAAATTTTATAAACCAATTTCCTCGATTTGTGCGTAAATAGAATATTTGCCGGCTTGATATCCCTGTGCAAAATCCCGTTGTTATGAATGTATCTCAATCCCGTTGCCGTTTGTCTAATAAAATTCCTAATTTCAGGCTCGGAAAATTGTCTTCCAATATTTTGAATCCTGCTTTCCATGTCTCCCTCACAGAGTTCCATAATCAAAATGACATTCCCAGTAATTGTAAAGTAATCCAATAGACGGACAATATTTCTGCAATTCAATCCTTTAAGATTATCAATTTCTGTTCTTTGATATTGAGACAAGCGATAATTGTAAATAACTTTTACAGCAACATTTGTTCTATCCTGAACATTCTCACCACGATAGACCGTTCCAAATCCTCCTTGTCCAAGAAAATTTTTTTTGTTAAAATAGTAATTGCCGATTGTAGTCATTGATTTCTGTTAAACAACATATGACTTTTTTGTCCGATAAATTGTATAAATAAGTAAAAATTAATT
>OX_Smed_1.0.04270
AATTAATTTTTACTTATTTATACAATTTATCGGACAAAAAAGTCATATGTTGTTTAACAGAAATCAATGACTACAATCGGCTATTACTATTTTAACAAAAAAAATTTTCTTGGACAAGGAGGATTTGGAACGGTCTATCGTGGTGAGAATGTTCAGGATAGAACAAATGTTGCTGTAAAAGTTATTTACAATTATCGCTTGTCTCAATATCAAAGAACAGAAATTGATAATCTTAAAGGATTGAATTGCAGAAATATTGTCCGTCTATTGGATTACTTTACAATTACTGGGAATGTCATTTTGATTATGGAACTCTGTGAGGGAGACATGGAAAGCAGGATTCAAAATATTGGAAGACAATTTTCAGAGCCTGAAATTAGAAATTTTATTAGACAAACGGCAACGGGATTGAGATACATTCATAACAACGGAATTTTGCACAGGGATATCAAGCCGGCAAATATTCTATTTACGCACAAATCGAGGAAATTGGTTTATAAAATTTCGGATTTCGGCATATCAAAAATGATTGAAGGTACAGAAAAAATGAGTATCCGAGCATCAGATATTTATTCAGCTCCAGAAATAAATGATTATGGAGAGGCAAATTTCAATTCCGACGTCTGGAGTTTGGGACGCACTGTTTGTTATATGATTACCCGAGATATAAACGACCTTGATAATTATTTGGTATCTTCGGATCTACAGGACCTTCTTTATGGAATGCTGGAGGAGGATCGCGACGACAGACTAGAAGCAGATGAAGTTCTCAGCCATTACTTCATAACTGGACAGAACTCTTTGAATTTCTTTAACTTTTGAATTTAATATTTGTGTCTTAATAAATTTGTTTTATATTAAAAAAAAAAAAAA
>OX_Smed_1.0.04297
ATTAAATCGATTTTATTGCAAAATCAATCATTTGTGAAACGAGTGTTGATTGACCGGAACGAATGGACGTTTGTTTTGAGAATTTTGGAATACTGACAACGGTACCATTTGATTAGTTGAGACTGGATGAGGAGAGATCATTTGGCCACTGTTGGATTGCTGCAACAAGTTCTTCAATACCACAGATTTCGATGTTAAACTGGTTGCGGTTTTTGTCATTTGGGACACCTTTGATTGGTAGAAATTCAAGGCACTATTTTGCGCATTATTTTGCAGCGGTATTCTCGTTATTGTGTGAATGGTTTTGGGCATTGAAACCCGAGTCTGTCGTTGGATTGATGAGTTAGGGGTTGCAGACAAGAGCGTACCGTTCGATAACAAATACATTGGAAAGGGAACATTTTGGAACATTTTGCGGAAGGTTTGTTTGATAAAAAAAGGTTTGATTTTTATCAGGTCCGATACTGTTCGACACGACGGTGAGTCGAGGTGATGGCGATGCGATGAGCAAGGTTTAATGAGTGATGATAGGTCAGCGGCACTAGATACCACCCGATTCTGATTTGCTTCATCGATAACTTTCTGAGATTTGATTTTCAGCAGTTTGCTGGCAGTCATTTGTGNNNNNNNNNNGTCATTTGTGGCTCATTGGCAACGACGACATCAGAAGTAACGCTGGCCGTTATCACAGAAGCAGGATTAAGATTTGCCATGATTGCCGGCGCGTTGATGGATTTGTCTTCCGATTTCGACAATGAAAATGGAATTTCCTCGGGTTTCTGAGATGAACTAGTGGGGAATTCTTTGAAATTGAGCTTGATCGGGTCATTTGGTTTGACTGGTGGCTTGGATAAAATGCCTGGAAGTACGTGTCGTTGCCTGTACATTGATGGCACATGGAATTTTGATTTTGGTCGATTGTAAGAGAGATTCTCGACAGTTTCCTGCTGTTCGATCGAGTTGCTCACTACCGGCGGCGATATTGATAATTCATCCTGGACAACTGGTTCGCACGATTTTTGGCCGGACAGAATGAACGAGGAAAACAAATCTGATTTCAACAACACAGATAGATATCGATTGTTGTTTCCGTCAGTGTGCTCTTGAAGATCGGTGAGAATGCAATTCAAACTCGTTAATCGCTTGTTTAATAACTCCAAGTCCGTCTCACACAACCGACTCAAATGCAGACCTTTTTCTGTCCATTTTCTGACACAATTTATACCCCAAGCAATATCTTGTCCAATAGCGTGTGCTCTTTCAAATTTTTGTTCATCATTTTTGTTGGTCTTCTTGTTAACGGTTCCCGAAAATAGACCTTCGATTTATTGGAAATTTGACTAGATATCGTCGATCCGAGATTAGGCAAAGAGGTTTTCTTGTGAGTTTGTTCTCCTCCGTCGCTGGAATTGTCCTCAATCAAATCAATAACTTCAGGAATTTCTGATTTTTCTTTCTTTGTTTTTTTCAATTTTTCTTCACCGACTTGAATTTTGATATTTTCATCTACGGTTTTATGTGTTTCTTCTTTGACAACATTTTCTTTCTTCCTTTTTGCTGAATCTTCCCCTTTATATTTCGATGGTTTATTTCTTTTTCTCTTTGGACGAGCTGTGAAATTATTTTCCGAACTCAAATCAGAATCTTTATCGTCTTCTACTTTCTCAATTTCTTGGAGATTTTTTATTGGTTCCTCTTTTGTTTTAATTTTCGATTTCTCCTTAACTTTTTTGTGGCTTTTAGTCAATTTATGATTTTTTTTTGTATGAGCGTTTTCATTTTTCATCACATATTCTACCAATGCCTTGCGTTTCGATGAGATCATTTGCTCACTATTGACGAAGCCCATATTAGAACCGTAGAAACTATAATCCTTATTCTTCAAAGTCTCGTTTATATACGATGCATCTAACATCATGTCTTTGTAAATATTAGAAAGATTATCAGGCAAACTGACTGGAATCGTAGGATTTATAAGTGACTTGTCAAAAATACTACTTATAATCACTTTCTGTGAAACAAATATGGCTTTTTTCGTTTTACTCTCATTGCTTTTTCTGCTATTAGAAAAAGGAACTTTATTTTGCAATAACCTATAAAAAATATCAATTGAATTAATTAAGATATTCTACCAATTTTTTTAATTGATGAAATACAATTTTATTTGAAAAATAAATTTAAATTAATAACTTACTTTTTTTGATACCATTCCGATTAAATTTCTATTAGATTTTCAATCTAAAATAAGAAAATAATGAAAAAATATACTCAATAGAAAGAAAACAAATAAAAAAGAATGAAAATATATGAG
>OX_Smed_1.0.04398
ATTAATATTTTTAAAATGGTTAAAACCAATGAAGCATACCCTATTTTTTTAAAAGCATTATGTAAAACATGTCATTCACATGGTATATATAATATGATGCAGTTGAAAGATAATACGCTGATGATATGTTCAAAGGAAAACTGCACTAATACCAGACCAATCTATGTGTCTGCAAAGAATCCGAAACACTTCATTCGAGATTATCAGAATAATTCCGCAAACCGTTCGAAAACTCCATCAATGTGTAATCGCGGAATTTTGTGAAAATTTTTACCAAAGGTGTACCTTTGCTCATAACGATTCTGAATATTTTGTTTGGGTTCGAATGGTAAATAATAAAGAGTTCAAAATATCAGAAATATTTGCTAAATATTTCCAGCCTTTTGTTTACGTGATTTCAAATGAACGGAAATTGTCGAATCATGCTGTCCCTTCTATTAGAATTCATCAAATGTCTTATCAGCCTATTACTGTGCCTCAAACACCAGAAGAAAATGTGTCAAAACAAAAAGAAGAAAATTCAAAAATTTATTTCTGTTGGTTTTGCCGATTAAATATAAGTAGTGAAAAGAATATCCAAGTACACCTCAAAGGACAAAGTCATAAGACCAATTATGAAGCTGATAAAAAACGAAAATGGTATTTTAAAATNNNNNNNNNNNNNNNNNNNNNNNNNNNNNNNNNNNNNNNNNNNNNNNNNNNNNNNNNNNNNNNNNNNNNNNNNNNNNNNNNNNNNNNNNNNNNNNNNNNNNNNNAAAAAAAAAAAAAAACTCGAATAAAGTTTCGCCATTTTTTCTCTAAAAAATATTCGACAATAATTCCAGAAAATTATTTAACTTCCGTTAAAAAATTTGCACCATGGCCTGAATGGCTGCAAATTAAAGTTCCTAATTTCCCAAGCCGCATCGAATGCTATTCACATCCAATTCAAACATTTGTAACGCTGAAAATATGTAAATGCCGATTCATAACTTTGCATATTTTTCTGAAGGACGATGAATCGAGANNNNNNNNNNNNNNNNNNNNNNNNNNNNNNAAATAATCAAAGTCTTCAATATTCTAATCAACTATTGACAATCGAAAACTCACCAGAAGTCTCTGAGTGCACGGTTGAATTCGCCATTGAATTTCAGGCATTGTATTCTAGCACTTACCGACAAAATATTGCATTTCAGTTTATTTCTGAAACCAACACAGTTAGTTATCTCAGACAGATTCGTGTTGATGTTGGCACAAAGAATCATTTGGAAAATTTCAAAGAGAAATGGCAAAAATACAAAATCCTTCTAAATCACTGTAAAGTTGAAGATCGAATGTTGATTCCGTATAAATTTGACGAGGATAAGTTTACGACTTCTATTCTGTCAGAGGAAAACATAAATTAAAAACATAAATTATGTTATTTCAATGTCGGCGAACGACAAATGGATTGAAACAACTGTTGGAAGTCACAATTACATGACTTGGATGAGAGATATGATGATTCTGGAAGAGCTGGAGCAACGTATTATTTTGTCAAGATTAAATTTTCAAACAAAAATAAAAATTACTAATGTCATTGAAATTAAGGATACATATAATTATGTACACAATGGGAAATTATTTGGACAGTTTCAATTTCCGTCTAATCAAGATATTTTATTTTTATCAAGAAAATTGTTCACTGAAAATTCCAGGAAAGGTTATTTTACAATAACTGAAAAAGATTCACTAAAACGAAGATTCGAGTTTGAAGTGGCTAACTTACTCGACTATGGCTTTGAAACTCGGTCTATTCAAGGAGCTACTTTGTGCCGTGCCTATCTAAATCTACTGTTGAAAACCTTCAATTGAAAAGTGGAATGGAGTTGGACATTCATATTTTCATGTATTATGATCGATTCCATTTTGATAAGCGACATCATAAATCCCTTAACAAAATTCCACAATACGATAAATTGTCTTATAATCCATTATCATGCCCAAGTTTTACTCATCTGCCTTATGGGGAGGATGAATCAACAGTTGTATTTAATCCTCTCAAAAGTCTTAACGAAGAACAAAAAAGGCTGCCTCGCCTTGTTTTGAGGAAAATAAATACCAATGAAATAGCTTTACCTTTTGTTTTAAATGGAGCCTTTGGAACTGGTAAAACGTTATTAATTGCTGAAACTGTAAGAAAGATTTTTGTATCGGATCCCGGAACACACATTTTGATATGCACCCGATCAGCCAGTGCTGCTGATATATATTTGGAGATATTTAGTAGAAATGTAGAAAATCATAGAAACTTTATAACTGTAGTTAGATCTGGTAGAACGAATGAACAACTGGATGTTCTTCTTTATGAAAAATATCGAGTTCTCATCACAACGTTAGACTATGCAAGTTCTTGGACAAAATATGAGTTCAAGAAACTGAAAACCTTTCCATACATATTTGTAGATGAGGCAGCTCAGGTGTTGGAGGTTGATGCGATCGGTATATTTCAGTTCGGTAATCAGCATAGCAAATTTGTGTTTGCTGGCGATATTTATCAAACCAATGCAGAAATTTATAATAAAGATTTACAGAAATTTTCAATTCCTATAATTAGAAGACTCTATAAATATTATTCAAAAGTTGTTGAATATAAAATTTGTTTGAATCAGGTTTACAGAACTCATCCGAAAATTGTGGAATTTTTGTCAAAGGCCATTTATGGTTCACATGAATTGACATCATTAATGGAGCCTACATATAAGAGCCTTTCACCAATGAAATTCATAGATTCCCACATGGACGAATACCAAGCACAGTTTAATAAAGATTTGGGGTGCTTTCAAAATAAAAATGAAGTTGAATTAATTTTCATTGAAATAAGCAAGTTAATTAATGACCTGCGTATTCAATTGAATGAAATTTTGGTCTGTTCTCCGTTTTATGCTCAGGTCACATTAATTAGAAGAAAACTAAATGCCTGGAACTTTGGCAATGTTACTGTTGAACTTCCGTCGGGAATCCAAGGAAAAGAATTCGGGTTTGTCTTTTTGTCAACCGTCCTCACTTCTGAATACTTAGATAATCAAGTTTTGCATCCTACATTTCACGATTCAAAAAATTTGATTAATGTTGTCATATCTCGAGCGAAACATTCTGTTGTTGTGGTTGGCGATTCAATAGGTTTGATTGCCAGTGATACTTGGAAGGAATGGACACATTTTATAGAAGTGAAAGGCTAATATATATGGATTTTTGATTAATCAGATCTCCGTCTTATTATTATTATTATTATTAAACTTTCTAACATTTCAATTGGTAAGATAAGCAATCAGATTATTTACTGTAACAATGATCATTATGCAATGATAGGTAAAGATTTGCTATTGTATTTTTAAAAATAAAACTTTTCTGAATGTCTTATAAAA
>OX_Smed_1.0.04446
ATCATAATAATATTTGTATTATTTCAAAATGTCGATGATAGCTGTGAAAATAGAGATAGGGAAAAACGTTCTCCAAGACAACGTAGACCCTTCAATGTCGCTAAGGGATGTCAAAAGGAATTGGTCTGATAAATATAACGTTGATATCAAATCCGTTAGATTTAATAATCAAATTCTAAGTGACGAAAACAATTGTAATTTTTATAACATTCGCACCGGTTCAACTGTGCAGCTCAACTCGGATGAATCAGACGATCAGATCAATTTGCTTGTGGAACTGCAATCAGTAAATCCCAACCAAAGATCATGTCAAATCCGAGTGAACCCAAATATCACAACCGAAGAGCTGATGAGCGTTATCCGAAATAAAGTTCCATTCGATGTAGGGTCGGCTTATCTAACTCATCACAACGAAGAACTTCCTTCTGGGATCAGTTTAAAAGACCAAAGTGTCAAAAATAACGACACAATCAAAGTTTTAATGAAAACCAGAGGCGGATAAATTAATTTATTCAAATTATTATCATTTGTTTGTAAACAATTCAATTTTGTAGTGATTTAATAAAATGTTTCCATTGTAAACAATTCATTTTCAATACATTTTCCAATCAGA
>OX_Smed_1.0.04480
GGCACTTTTCTTTAAATAATCTAATAACAATCATTAAGATTTTAATTTAAATATATTCCTTGACGCAATTTGTTTTCAAATAAACACAATTTTATATTAATTTCCAAATTTTGGAAATATTTGCATTTTATTTACAAATTCATTATTTTCAAATACAATGATTCAAGCGATTTTAATTTTTAATAACCATGGAAAGCCTAGATTGATCAAATTTTATGAATATTATCCAGAAGAAATGCAACAAAAAATTGTAAAAGAGATTTTTCAATTAGTTTCTAAAAGAAGTGATGACGTCTGTAATTTTTTAGAAAGTGGAAGTTTGATGAATGGTAAAGACAATAAACTAGTATATCGTCATTATGCAACTTTGTATTTTGTATTTTGCGTTGATTCAAGTGAAAGTGAATTGGGCATTCTTGATTTAATTCAAGTTTTTGTCGAGTCTCTTGATAAAGCCTTTGAAAATGTGTGCGAATTGGATTTGATATTCAATATCGATAAAGTGCATCATATTTTGAAAGAACTGGTTGTTGGTGGACTTGTTTTGGAAACACACATGTCTGAGATTTTAAGTAGATATGATGATCAAAATAAACTGGAAAGAGAAGAAAATGGGATTTCTATCAAATCCGGCAGCGCAGTATCTGCAGTAAAAAGCATAAATATTCCTCAACGGATCAGAGATATAAAATTAACGGATTTGCACAATATCCAAGCAAAATTCATTAAATAATTTTTGACTACATAATTCAGTATTTATGCTCAAAGACGTCAGCGATTATTTTTGTACTTTTTAATAATAAATTTTATCCTTTGAAAAAAAAAAAAAAAAAATAAAAAANAAAAAAAAAAAAAAAAAAAAAAA
>OX_Smed_1.0.04533
GACACATTTTGTTTAAATTTCTAAACTTTCAAAATTATTTTAAAGTAGTTTCATTTTGTAATTAAGTACTTTTGTTTTTAATCTATTTAGCAATGTCATCTGGTGTTACTGGTCCTGTTAATCCAAAGCCATTTCTTAACGATCTAACTGGAAAAGTTGTCGTTGTTAAACTCAAATGGGGTATGGAGTATAAAGGTTATTTGGTCTCAGTAGATGGATATATGAATATGCAGCTAGCTAATACTCAAGAATATATCGATGGTTGTAATACAGGTGGACTTGGAGAAATTCTTATTCGATGCAACAATGTTTTATATATTCGAGAACATGACGAAAATGATCCTAATTATGCTGATTAAATCTTGTATATAAATGTAATTAAATATAATGTCATGTATCAGTTCTATT
>OX_Smed_1.0.04572
TTTTTTTTTTTTTTTTTTTTGAAACAATAGATACATTTATTTATAAAAAATAACATCTGAAAAGTAACGTATAAATACTGAATTACAACATTATTTGTCCAGAAATATTTTCTTTTTTCACTTTATAATTGTACAAATATGAACGGGTATCACAAGGAGACTTCGGTTGATTCGATGATTCCAAGTCGATCTTAAGGTAATCACCACTGTTCTCGATGTTCTCATTGTTCTCTTCGTTTTCATCATTGTTATTGTTTTCAGCATGTGCGATATTACGGCTGGGGTTCTTGCTGGCATCATTGACAGAAGACATTTCATCGAGATCATTCAACGTTTCAATTTCCCTAAGTACAGGATGGCCGACTAAGCGCGGATCAGACGCTGCATTCTCATGGACCTGATCGACTTTTAAGCTGAACAAAATGTATGGCTGCTTTAAAACCGGCTGAAGCTTCACAGCAACCCACGGGACTTTATTTTCAAATTGCGCGTCGAGATTAATCAAACTTCTCATTTCGTCAATATATTGTCGTTCGGATTCGCTTAGTTCGTTTTCATTGATTTGAAATATTGAGACGTTGTCAGCGATTCTAACAATATTTTGAGCAACTGCTTCCGTTTTAATGCTGTTTTTATCGTTTTCTGCTTGTATTGTATTCTGGGACTGTTTAACCTGTTGAACGTTACTGTACGATTTAGTTTCTGGTTTAGTATTGAATGTTATATTGTCCGGTTGCGCTGGACTGTATGAGACGGATTCCTGTTTGATATTAGACCTGTTTGATATTAGATAATATCGGACTATATGAGACTTTTTCCTGGGTAAATGTACTGTAGGAAACCTGACTAGTATTCGGTTGAGCTGGACTGTATGAGACTTTGTCATTGATGACATTTGATGAAACGGGGCCGTATTCATCATTTATATGTGGTTGAAAGGGGTCATAATCTATATTTTCTTGTTTTATTGAACTTGGATTTACATTTTCTTCGCAATTTGAGTTCATTCGTATTGGTTCTGGTTTCTTAACGCTTTGTAATGGTTTACCGGGTGGAACAGTTATAAATTTTGATTTATATCCATTTTTATCTTTCGGGACAAATTTTGTTGGTTTTGTGGAATTATTTTTGCGATAAATCATTGGATTGGTTTTCTCTAGTTTTACTTGACTATAGTTTTCCTGTTCTTCAAAATTCGACTTCTGAATACTATCTTGATTTGATGAGATATCAGGGAGAGTGACTGTGTCTGCCAAACGTTTTAATGCCTCTTTAAACACCTCATCCTCCATACTTGAATCAACAATAGGCTTAGAAGCGTTGTTATTGTTCGGTTACCGACAATGAAGCGAGCAGGTGCGTGATTGTTGTAGGGGATGTTTGGGGTAACATGGTGCTGGCTTGTACCTATATCACATGATGGGGGTTCATGAAAATTGATTTCAGGAGGTGATGCGGGTGCCATATCTGTGGAATAGAAATCGCTGCGATAATTTTCCACATACAAGTTACCGCTCGGTTCAAAAGGCATACGATTGTTTTTAGTATTAAAATCAGGCTGCTTCCTAGTAAAATTTCCTGGAAATTGTCTAAAATCTTGATNNNCAAGTAGTCTCGGTTTATTTATTGGATATGAAATTCTCATTGATGAGTTAGAATAACGAGATATAAAATGATTCGAGTTGTTGACTAACGGTTCCTCATATGGTTCTGGATCACAAAAATCGCTATAAAATACTGGTTTATGAAACTGGGTTTGACTTAATTGGGATATGTGTGGCTCAACTTCGGGAGTAGGGAGAAGGCATTTTGTTCGATTTTGAACTGGAACATTCGCCGTGTGACTAGGAGCCGAGAAATTGGATTTGTGATCTCTTCCTTCGTGAATAAAACTGTCCATAACGGTCTTCATGTCATCCGCCAATGGCGCGTGGGAATACTTACAGTCGTCTCCTGCCCGGCAATTTGACGATTTATCATGGAAAAATTTACAGGGGAAATCCTCGTGCATAAACAGACAATTTGAACCGTTTTTGCATTCACCACTCGCGTAATATTTACAAAGGATTTTCCGTTTTACAGTTACATTTTCTTCGGGCTTCTTTATGTCGGCAATTAATTCCGGCACAATTTCGATGGGTTTTTTATTGGAATTATAATCTGGTAACTTTTCGATTTTAATTAATTTCTCGACTTTTTCTTTGTTTTCACTCGATCTCCTATGCCTTTTAATTTCATTCAAATCCAATTTATGATAATGCTTCCGTTTTCTTTCTCGTGAACCGGGACTATTGCTAGATTTCCTTCTACTAGTTCTGTGGTTTTCATCATTTTTGTGAAAATTCCGCTGCTCATTAACAAAAGTTTGAAGATTATTATTCGTATCAACGTAATTTTTAACTTTGTTTTTCGATTTTTTCTCTTCTTTTTGGCTAAGCGGTTGAAGGCATTCTTCATTGTCACTACTTAACAACTCACCATCTTCGATATCAGACATTGCTTGCTAAAATGTAATAGTTATTATTATTTGGATGTTATATTATTATTTTTTTTGGTTATTTTTTGATATAAAGATAAAATAGCGAAAAGTTAAAAAAATTGTAATCAAGATTTATATTTCCGGAAGAAATATAAATAGACTAGTAATTTTTTTCAAGAAATATCAAAAAAATATATATATCTTCCGCATTTATAGACATGTTTATAATTTATCAAACAGCATATTATAAGAACCAAAGTTAAAGCTTATAAATTTTCATTGATTATAATAATCGATTGAATTATTAAGATAGAATTTTCATTTAACACACAAATGAATTGAAATAAAAATTCTGTCAGTATTTATATCATTCCACTCATCTGGTGTTTGTGTGCAAAATCTGTGTGTTTTCAGTACGCGTCAGCATTTATTCACACCGCATTTACCCAATCAGT
>OX_Smed_1.0.04614
TCTATATAAATCTTATATGAAATTCAATAAAATTTTATGATCGCAAACTCTGAAATTTCAATTCAAATCTACAATGATATTAAAAAAGATCTCTTGTTTTACATTAGCGAAGAAAGATTTTGCTGTTCAATACTACTTGATTTAGTAAAATTGTCTCCCGGAAATTGGTTTGATATTGAAGAATTAACTGGACGTAAATCAATAAAAAATGTATATGGAGACATAAATATGATTCATGAAATCATCAAATTAATCGATGAATTTGAATATAATGACATAACCGGACAAATTAGAATTAAATATTCAAAGGCAATTATTGATGATATCATAAATGAAAAAACCATTATTTTTTATTCCTCAATCGAATTCGATGAAGATGAACTTACTAAAATTATAACCGAGAACAAATTGAATATAAAACTTTTGCGATTCCTTAGATATAATCAATTGCAAAGAAGAGATCTAAAACCTCTAATTCCTATTTTAATGGATAAAATCACCACCAAAAATCCGAAAATTGTTATTTTGAAAATGTCGTCGAGAATTGAAGCGATGAAGATCAATAAAATTATCAATCAACTCTATCCGAATATTGGCTCCTGCTTTGCGATTACCAATTATTTTCCTAATGGAAGTCTTTCAATAAATCTTCCAGAGAATTCAAATCCAGGGAAACAGGAACCAATTTCGATTGAAAATTCCATGACCGATTCAACAGTAATTGTGAGCAATTATGTTCATCGAGCCAATGAATATCCAGTGATTTTGGATCATTTAATTGAAAAAAATTTAAAGCCTATTATCTATAGAAGTTTTGTGGAACATCGTATCAATGAAAATGACATGAGTCAGATTCCAAAAAAATACCTTTCGATTCCTTACTCAAATATAGGTGTTTTCTCTTTAATAACATTTGATTCAATGGACAAAGCAGAAAAGGCTTGCAAATTAATCAAACATTATTTTTACTATTTAGAAGCAAATACTTTAGCCAAGGTTAGAAATATGAAAAAATATGAAAATCAATCACCGTCTTTAGTTGAGAGTGAGTTTGAATATCTAGAAAATACAGAGAATAGAGCTAATTATCAGATCCAATCCAATAGATGTCATAGAGGTTTTCAGTTACCTTGTAACTCAACATTTTCTAAAACCCAAGGAATTTAAATAAACAACATAATGCCAATAAAAAGGCGAAAGAAACAATTTAATAGCAATGCAATGGAAATTTCCGGTTCAATTTTTACTTTTCCTCGATTTTTATTTATATTACTTTTAGCATATCAACATTTTTTGATTTAATTGACTGTGATATTAACGATGAGTTATATTTTTTAATTTAATTGGTTAATTGACATTGGCAATTTTTATACATAATTGGTAAAATGATTATGCACTTTATTATTTATGGAATAATA
>OX_Smed_1.0.04622
GAATTATATAAAAATGCTTATAGACAGTGAACTTTTAAATTGTGTCATAATTATTTAGGATGTTAAATTGGTTTTAAAAATATTTTATTTTTATTTCTTAATTAGTGATTTATAAGAATGGAAATAACTTTAATTTTAAAAGAATTTAATTCAGGCCCTGCCAAATGTCACTCGGTTAAAATCCATCCAAATGATACTGTTTTGAACCTAAAATACAAATTTATTGAAAAAATTCAAAAAGTTGACAATAAAATGATGAGTGAACCGGGCATGATTAAAATGATTTTTTCTAAAAATATTTTGGAGGATACAGAGAAATTACCATTTTATAACATTGGTAATAACGATACAATATTGGTGATTGCGCAACTAAAAGGAGGATTGTATATGTGATAATTTTAATTGGCTGTGTAAAACTACTTGAAATATTCTGAAATAAATTTTACGAACTGAAAAAAAAAAAAAAAGAAAAAAAAGTAACTACTAGACGTTAGAATAACCAACTAG
>OX_Smed_1.0.04635
TCCTCCTTGAAAACAAGGATTAAAATAATTTGCTCAAATTATGATTTCATCGTCGGCAAGTGAAAAATCGTCCGAACCAACTCAGTTTAGAGCGGTTAGGAGATTTCCGGAAAATAACAGTGCATTGAATAACAATGTGTTGAAACCAGAACTTACTTACAATTCAAGCGTAAACAGACAGGATTCAGAGGAAGATAGGAAATCGAAAAGTCTTCTATCGTCTTCAATAATGAAATCAAATCTCAGACCAACAGAATCTGATCCTACGTCAAATATTTCAAACAGAAAAAGTCGGAGTTCCGATTCATCTTCAAATACTCTCATAGACGAACCGTCTTTCAATAACTTAGTGAATCAATTAAGTGTTCCATCAAAACTTCCACCAGCTAAATTACCAAAACCTAAATATTATGAAAATAACAAAATGGGTTCACCAAAAATATCTACAGTAGAAAATACGGATTCAGTAGATGAGGAAGAATTTATTGGTTCCGTTATCAGCAAAGGCGAATACCTCATGAAATACCAATGGAATTCTTTTATTGGTTCCGAAGAATTGAAGAAATACCCTAGAAAAGTTATCGAAAGAAATGATAATATATGGGAAATGGTTTCATTACACTATGGACTTAACAGATTAGTGATCCTTCGTGATGTTTATGGAAAATCATATCCATATCTTGAAGCCGGGTCTAATCAAATCACTCGGAGTTCTTCTACTCCAAGAAGTGAGTTGTCAAACTCTGAAAGACATGGATCCATTTCTGATAAATCAAATAATTTATTTGAATCAATCGACACAATAGTTCCTGGCCTGGACCCTTTAATCAAATGCTTTGCTAAAATAACTAGTAATCTTGTAAATAATCACCTAATCAGACCTGATCGCGCCATTACTGATATTGGAAAAGTACTTAATGAGTCTATAAATGATAAAATTTGCTCAGATTTGTCCAAGCTTTATGGACACTTTAATTTCCAGCGACAAATCGCTTCTCAAAAAATCGCTCAATTCAAAAAATATCCCACATTTCTAAGTTATATTCATAAATGTGAAAGGGATCCAAAAACAGAAAAGAAAACCTTGTCTGACTATATACAAGATATAAGCATGTTTTGGGCTAGGATGCTCATACCGTTAAATGTCATTATTGAAAAAACGATGAATGACTCTCAAGAAGTCAATTTTCTCAATAAATACAAAGAAAAAATTCAAAAACTCATAACCGATNNNNNNNNNNNNNNNNNNNNNNNNNNNNNNNNNNNNNNNNNNNNNNNNNNNNNNNNNNNNNNNAAAAATGTCGAAAATAAAAGTGACATTACAAAGTGTCGCAATTGTATTAAAGCTTATGCGAGTGAAAGGGTTGGCAGTGATGTCGTAGAGTCTTTATTTGCCAAATGGAAAATCACGTCTTGATTCTTTGATCACGGCGATAGAAAATTGTTTATTCTTTTTACAAACGATTTCTGAACCAGGAAAAAACGTTTGTAAATATCAATTATTTCAAGACAGAGAAAGGGATAAATTTCCGGCTTTACTTGAATGGGGACATTTATATGGATACTTCAGAGAAGAAGACTCTAAAAATACAAATTCATTCAGTTTCTATGTAATTATTGAAAAACCAGAACCATCAATGAGACGTTTATTTGTTAGTACAACAACTGAACGGAATTGCTGGAAAAATTGCATGATGCAAGGATTTTCGCGTTGGCAAAACAAAAATTCAGTGATCAAAGATGCAGAAGACAAACTGAATGAAGAACTAAAAACTATTGAAATGAAATGGATCAACACTCAGCATGGAATAGAATTAATTAAATCTCTTGATCAATCATTAAAAGTTCAATTGGAATATCGGACTGTCGGTTTTCGTTGTATTCTGGAAGAAGAGTTGAAGCGGTTGAGTGCATCTGGAAGGAATAGTTGTACTTCAACAACAACTGTTACTGAGAACGATTCGAAAAGAGATCAAATTGATGGCTACAATGACGAGATTTTAGATACCTTTATACCAGATTTATCAACCCAAGAAGGAATTAATGACTGGCTTGATATTTTCGTGGAATGGGTNNNNNNNNNNNNNNNNNNNNNTAATAGACTGAAGTTCAGCCTATGCAGTAGTGGTGCAAACATTACGAGAAGCGCGTCTGAGATCGAAGCTCGAAAAAGACCATCAATCCAAGCAGTGAAAAAATGTGAAACTTTCACAAGTCACGATTCACCAACTTACGAAAAACGTCCAACGGATGTTGCCTTTCTTAATCCACCAATAACGAAACAAAAGAAAGATCAGAGACGTATCAGTGTGAGTGGGTTTACGAGTTTATTTCGTATTAACAGTAAAAGTGTGAAACATGATGACTCTGATAAAACGAATGATCATTTAAGCACAATTGATTCTATTGGGGGTAACGAAAAAGACGCGGCTTATTTCGAAACGGACGAAACTGAATCATTCATGTCTAGTTTATCAAAAGATACTGTAGCTGCGTTCAATGCTATAAATTTAGCTGCAAAAAATGTAACGATGGAATTGATAGGATTGCGAACACAAAAAGCGGCTGATGATGCGAAAATTAAAAAACTTAGTGACGAGAATCAATCTTATAGAGAGTACGGTAAAGAAAATACAAAAGTGCTCTGCAGAAAACCAATCTTCATATCCAACAACCACTTCTGTTTACCAAAAGGTTGATTCTATCCATAATAACATTTTAGTGAATTCACCACCAAATGATATTATGACAGAATCCATGGAAAATTCATGCGAAAATTCAGGAAATTATAATATAAATCAAATGAATCAAATGGTAGAGTGTCGCAGACAGACCGAAAATCTCCGACAGATGTATGAGCAATTTGCAAACGAGAAAAAGAAATGGGAAAAAGAACATGAAACACAAAAGTTGAAAATCGAAAAAGAAAAGGATTCAATTACAGAAAAACAACAGGAATTGAAAAAAGAGAAACAAGACCTCATTGAACGAGAAAAGAAACACAAAGAGAAATGTGAGTTATTGCAAAGAAACATGGACATGTATTACCAAATGCATGGCATAAATATGGAAGAAGTCGATTTGCAATCTGATAAATCATCTAACAAAGTAAAGGAGTCTGTTCAATCATCCCCCCATTCTCGTTCACATAGTGACGATGCCAGTCACAAGCGCAGCTCACAAAGTCCAATTTCACCACCACTTGCGTCAACAGAAAACGCAGCATATTCTGTAGATTCCAGATCTTATCCAGCCGATTTCAGTCAACCAAACAAAATTCCAGATCAATTGCGAGGAAGCCTAATTAATCAGANNNNNNNNNNGCGGCAATCTTTAAAGACTATCAGTTCGGATAATATATTGGATAATCGGAATAAATTTTCGAATAGCAGTTACGGGGCACATAATCCAAAAATGACTCCTTCGATAGATCGGAAGGAAAGATTTTCCAGTAATAACATGTGTTTCAGTATTGATGATGCTGAAGAGAAAAATTGGTCCAGTGATGTTGACGATGTGACTTTTCAACAGAGAAAATCAGGGTCAAATGTGTCTACTAAATCCATATCACAAACTGATCATAGCCTTATTAGGAATACATCTAATACCGTCACGTCAACAAATTCCAATCGCGGTGTTACCAACTACTCCAATCAGCAGCCAAATCTCGGTTTACCTTTGGAACTCGCTGCCAAATCCAAAATAAAAAAAGATAAAAGTCGAAAGATTTTAAAACTGAAAACTAAAAATTGATATTGC
>OX_Smed_1.0.04667
CACTTTTGAAATATTGAAATGGATATTTCTTGGTCGGAAGATGTACGTGTTTAATTCAGTTCCAAAGGAAATTGATAAAAAGATACCAACTGAAAACGTGAAACGCAATCAAGACGACAAAATCAAATTTCCAACTCAATCGCATTACGGATTGCTGCCATTCAGTGAATTATCATTAAGAATAATCAGTCAAAACCGATTCCCAGACTGGTCCATTATCAATCAAAATCCATCTGGTTACAGTTCCTGTTTCAAATCACGAAAATATTTTCAGAGTTTTGNNNNNNNNNNNNNNNNNNNNNNNNNNNNNNNNNNNNNNNNNNNNNNNNNNNNNNNNNNNNNNNNNNNNNNNNNNNNNNNNNNNNNNNNNNNNNNNNNNNNNNNNNNNNNNNNNNNNNNNNNNNNNNNNNNNNNNNNNNNNNNNNNNNNNNNNNNNAAAAGTCTCAATGGCTAATTAACTTATTATCCAGAAAGTTTAGCGATTATATCAACAATTATGCACTTACAAATTCAAAGATTCACAATATGAATATGAGCAGCTTGATTATCAATAGTTCTTACCACCTTCCACATAACCAGAAAAATGTTTGTCAGCAGTTGAACTGGGAAATCAAATCAATCAGAGCCAGATCAAATACTCATTCAACTCTTTCATTCGACATTTGCCGTTCGCAATCAGATGTTAATTTTTTGCCTCACCTTCTAATGCACATCAGTCCATGTCAATTCCTCAGTGTTTTGCCCATCAACTATTCTGCATCTGCAATTATTTCTGAAAAAACAAACTACAAATCAGATTCAATCAACAAAATTAATCAATTAATTTTTATTTTTGTTTTACTGATAATCACAGTATCAACTTTCATTGGCTCCGTTCAAATTATGGGAAATGTTTTGATAAAATCAGTATTAGGATCCAATGATAACAGTCGCTATTTCTTTCTTACATCAACTTATCCCCACGCCAATTCGGTGAAAATTCATTCCTCATCTTCCCATTCGAGTAAAGGTATGCGAAATCACCCGATTTGCGATTCAAGCAGTCTACTAAAACGTCCTCTTCCAACTGTGACAAGTGGTCAATTCAATGATTTTTCAACATCCCTTCATTTTTTTCAACTGACCGCTACTTCAGAGTCTGATGTGTGAAAGCCAAAGCAAAAATGAAAAAAATTACAAGAAAACGAAACTTTCACAATTTTAAACAATTTGTTTTAAAATTCCGTTTGGTTGTTTGAGATATTTTTATTCTTTTATTGAATTTTTAGCCATTGAAAATATTCGAATTTTTCTATAATAATTAAATTAATTTAAT
>OX_Smed_1.0.04668
CTAGAGTCGTCAGATGTTGGATCTAGCGATTCAAAATAGCTTATTTCTTCCCATGAATTTTTATTATTAAAATCATTTTCCAAAAGATTTAAATTATTACTGATATCATCATTTATGGAGTTCACTTTAGGATATTCACTGCTCAAGGAAAGACCTAATTTGCCCTCTCTATGTGGATTTGGACGAGTCGGTTCATTTGTGTAAATTGGAGTTTTGACATTGTTGTTAAAGGTATCTTCATTTGTGAACTCACTATGAAATTTTGATGAAATTGGATTCTTATTGTCATCATCTTGATGAAAGCTTTCTTCAAGATATTCATTTTCCAATGAAGAATCGACTTCAGTATCATGTTCCTCATTGTAGGGAAACTGTTCTCCATTACTGCATAAATCTTCATCCANNNNNNNNNNNNNNNNNNNNNNNNNNNNNNNNNNNNNNNNNNNNNNNNNNNNNNNNNNNNNNNNNNATTGCTATATAAATCTTCATCCAACAGCTCCGTATCAACTATTGGAAGGGTCAGATCTTTGCGTATATCATTAGTAAAAATTCCTTCATTTCCAAATGGGAATGATTTCGTTTTGCCATGAACATTAATACATTTGTGTTCAACTAATTCATTAGCATCGAGATTCGTTTCGTATTTAATATTTGTGATCCGTTTTCTTGTAAATTAGCTTCGGCATGGTTGAGACCAAATTCTCCATTACTGTATAAATCTTCATCCAACAGCTCAATGTCAACTGCTGGAGAGGTCAGATCATTGCGACTGTCATTAGTAAAACTTCCCTCAAGATATTCATTTTCCCCGGAAAAATATATTTCGTTGCCAAGTTCCGCATTTGGAAATCGAGATTCATTTTGTTGTAAATCAGTTTTTGTTTGAATGAAATCATTTTCATTATAAAATAAATCTTCCCTAGCCAACTGTTTATCAACAATAGAAAGAATTGAATCATTATTGCTATTATCACTGCCTAAATTCTGTTCAAAATATCCACATTCAGTTAAAAAGTCTTCTATCGAGTCGACGTCCGCATTTAGTATTTGTGATATGACTTTTTCTAAGTTATCTTCCTCAATGTTGCTACAAGGTTCTCCATTACTGCATAAATCTTCATCCANNNNNNNNNNACAGCTTGG
>OX_Smed_1.0.04702
GGCTAATATGACAACGACCTGTTCTCTATGACATTCTAATTTGTTCAATTTTTTTAAGTTTAAGTGAGCAATATTATAACGTAATGTTCAGAAACACATATCAGAGTGGGTTTTTATCTATATTATACAGTATAGGTAGTAAGCCATTGCAAATTTGGGGTCGTGAAGTCAAAAATGGGCATATTAAAAGAATTACGGATAACGACATTCAATCTTTGGTCTTAGAAATAATGGGTACAAATGTTAGTACAACTTTCATCAATTGTCCATCTGAAAATGAAAAGTCATTAGGTATTAAATTGCCATTTCTTGTAATGATAATCAAAAATCTGAAAAAATATTTTACATTCGAAGTTCAAATTCTTGACGACAAAAACATTAAGCGCCGATTTCGAGCAAGTAATTACCAAAGTACAACACGCGTTCAGCCTTTCGTATGCACAATGCCAATGCGATTAGATGAAGGCTGGAATCAGATTCAGTTCAACTTGTCTGATTTCACTAGAAGAGCATACGGCACAAATTACATTGAAACGGTTCGAGTTCAGATTCATGCTAATTGTCGTATTCGTCGAGTTTACTTTTCTGATCGGCTCTATTCGGAAGATGAGTTACCAGCAGAATTCAAGTTGTACCTACCGGTTCAAAATAGAAACAATCCTGATGGTCCGCAGTAGTGCTGGTTGTATACAGTCCCTATTTGTTCAAATTTGAAATATTTCTGTCATAAGTATGTGTTGGAGAGAATGTTATTGTGGAAAACGTTGATGTCAACAAATTATTTATTTGTAATTGATAATATTAAATAAAATTAGAATTATACTTTCATTTCGTCTTACCAGTTGTCAGGTCTGATCCTGCAACCAACAGAATCTTCAGTTCATGTTTATATCTGCTAGGAAAAATTGAACAGAATAAGAATAATCGGAGTCGTAAACATTTTGTTCTTCAGATGTATACATTTCTTTAGAATGGACTTGTATTATCAATGAGTATACAATGTGCACTTTTTATTAAATAATATTTTATCTTTACAAAAAAAAAAAAAAAAAATGCGA
>OX_Smed_1.0.04733
ACATCTAAAATTAATTCTTTTTGTTTAATAATTGGAAAAAAAACTGATGTAAAATGAAGTTTTATTTATTTCCATTGATGATTTTAATTATAATTGAATTGTCAATGTCCTGTTTTGAACCGAAAATCGCGATGAATTATTGCATAAAACTTAACAATTTTCCAGAATATGACTGGACGCTGAAGGGCTACGATTTTGGATTCGGTTCGATTGAGGATTTGGAAAATATGTGCAAAACAAAATGGCATATCGTAATTGTGAAATGCATGCAGAAAATATCACAGCAAAACTGCTCATATTCTGATGAAACAAAATTTCAAAAGGTTGTTTGGGAATTCACACTGAGCAGCGACCGATATGAAAAAGCAGCTGAATATATCTGCAAAGAATTCAATCTCAACATTTTTGAGCAATACAAAATTAATTGTTTCCAAAAAAATGAAAAATCGGCGGAAATTTGTTCAATAAAGCGGAAAGAGGCCTCTGATCAAGGAATTCAATTTTTAACATTAAACAGCACAATCAATAAAAATCAAGCTTATCATATCAATGTGCAGAATGTATTGATTATCTACGAATGCTTGGGTCTCAAAAACAAGCTGAATTGTCTGCAAGAAGTATTGGCGAAGGATTGTGCTCCCAACGCCGTGGAGCTGTTGATCAACTATTTCCGTGAGACCTTACCGAGCAATTGCAATTATAAAAAACTTGATTCAAAAATAATCCAGAACAAAAACCATCAATCAGACGCAGAAATTACAAATTCCCAACCCCAAATATCCTCTATTAATGAATTTAAATTGAGTTCAACGACAATGATCCATGATCCACTTATCCTTTTAATGGCCATTTCATTTTTATTACTTTTATCATGCAACATTTATTGATTTATATAGAATTGCACAGGTTTGTTTGAATGAGATCCATTTAAAGATATAACAGAGTTTTTTAGATTTTGTTTGTTAATGGGATTCTTTTAATTATATTATTAATTATTAAAAAA
>OX_Smed_1.0.04767
TTTTTTTCAAATATAAAACTATATTTTAGGCAGTTGAGCTAAATGCACAGCAATGATGCTATCTCCACGTAATAATAATTGATCTGAAAATACGCTTTTTAATTCTTCTAAAGATTCGGTAAAAGAAGACATTGAAAATTTTGACCCTGATTTTTTAGTGGAATTTTTAACTTTATATTCTCTGCTGCTTTGAATTACTAAATTCCAATGTTTATCAAATGCAACCAATTTACCTATAACAATGCTGCGTAGAGAATTTAAATTTCTTGTTAAAATAACAATTTCAGATTGATTTTGCATCCACTCATACATTAACGAAAATGGACCAGAATTACATTTAACTTATTAAAATAATTTTTAGGAAGAAATAATCGAAATACCATTCCAAAAGTTAAGTAATCCGTTAAATTTCTTTGTATTACTCATGTACTTAAAAAACAATATAAAATGCAAGTGAAATAATAATTATTAAAACAAACTAT
>OX_Smed_1.0.04886
ACGCTTTATTAAAAGTGATTGTATTCATAGTTCAGTTATTATTACTGAACAATGAAATTTTATATAATTTGTATTTTATATTTAGTGATTGTCGTAGTTGGAAATAATTTACTCGATACAGATATTTCCATCAAAAATTATCAGGATGGTCGCTGTGTTTCTGAGAGATTATTGGTTTGCCGAGAACATGACTGTCCTAATGAAAATTTTAACTGCAATTTCGTTTGCCAAGATTGTCTTTTTACTCGTGTCCGAGAAAATGATGAATGTCGAACTGTACTTGTGTCGAGTTGTCGAAATTTTTAAATTAAAATTATATTTCAAAATCAACTTTAATATTTATAAAATCAGAGAAATAAATGTTATTAATATTTAATGATTTTGAGAAATACAATTATTGTGGAGTTTTA
>OX_Smed_1.0.04889
TCCATGGGAAGTTTTTGAATAATATTTAAACTTCTTAATTCTTAGAATTATCAAAATTTAAAAATGAGTGCAGTGAAAGACAAACGTAAAGCTAATCGAATTCAAGGTGGTTGGAATAAAAATTCTGATTCTAAAGCAACATGCAAAATAGTATTTGAACCAGAACTTAAATCAAACAGTATAGATATTATTCCTACATTTGATGATAGGGTTATCGGAGAAGATAAAGAAAAATTTAATATAATTGAAGTTTCTGAAAATATATCAATAGACATAAATAAAGATTCTCTAAAGTATTTCACTAATAATTTTCCCTTGAAGCACTACCAAATACTAGTTGATGAAACAATTCCTGCAACGATTGAATTAGAGAAAGGTTTTCTATCTTCTGATGAAGCTTCAAATTTGTGCCAATATTTTTTACATCATTTGCCATGGGAGCAACGTGAAAATGCTACACCTAATGGAGAAAAGTTTCTTGAACCACGAAAAACATGCTGGTATGGGTTGCCTTATTCTTATTCAAAAATTAAAATGCCTCCAAATGATAAATGGGATCCAAAATTGAGACAATTATTGGACCAAGTTCAAAAATATAATAATGGAAAACCGTTCAATAGTGTCATGTGCAATCTATATTTTGACAATAAGAATTCCATAGATTGGCATGCAGACGATGAGAAAAGTTTAGGCGAAAATCCAACAATCGCAAGTATTTCACTTGGATGCTCTCGTGCTTTCGAAATTAGTTATCGGAAGGATTTATACGTAGATTATAAAAACAAGTCAAAAAATCCATATCGCAGCCGAGTCAAAGACGATCCTCCGTTTGACGGTTGTTCTATTCTCTATCGAGTTTTTCTGGGAGAAGGCAGTCTTTTGATAATGTCTGGTTCATTGCAAAATCATTGGCTGCACAGAGTTCCCAAGGAATATCACGATATGGAACCGCGGATAAATTTTACTTTCCGCCATATTATTACAGATAGTTGATAAATTTATGCTATATTTCTGTTTGTTTATCGAATAGAAAGGATTTCTTATTCTACATCGGCAATTTCATAATTTCTCTCAGATTTTACTATTTTGATTTCTATATATATTTATATTTTATTTAGTGTGTGTAATTTATTTTATTTGTTTATTCGTTTGGATTGTTGAAAGTCGTAGATTCAATTGTAATTTTGTGCTGGGAAATGTTTCATTCTTTTATAGTTCAGATTTCCTGGATATTATTTGAATTTCTGGAGCATCCATTAAGGACGTCCCCAAAAAATATCCAAATACACTCCTCCCATTTAACCATTCTGTTCCTCCCTATTGTTCCCATATGTCTCTTGCGGAGACTCCACTTAATGGATGTTTCCTTAAAATTTAA
>OX_Smed_1.0.04891
TGAAATTTCAAATTCAAAGAAAAGTATTGGACCAAACAAGTGGAAAGAAAGATCTTATGAAAAGATCAGGAGACTTCAACATCATATTGAAAATATTGAAAATTCTCCATGGAATATTCAAAAATTGGATGTAACTTTAGTTCACAAGGACTTGATTGCTGGATTGAGTAATCAAGAGGCTCTCAAACACGCTCGTGAAGTACGAAATATAGTATTTTTCCTCCAAGAGTCTATTGTTCAAACCAATGAAGAAATCAAAAAGCTGAATATATTGAAACAAAACTATGGAAAATATTTAAAATATTTATATAATATCAAAGTCGATCAACGTATAAATCGTGAAAGTAAATCCATTAGAAATAAACGACCAGAAACAGAGAAAAAAATTTCAGATGGTGCAGATAACTTGTTAGAAGTCGAGAAAACCCAACTAATCAACATTCGGTTTCATTTAGAAACCGCCCGCTTTGAAAACCATTCAAGAACATCTTCTAAATGTCAATCAAGCCAGGTTTGAACTGACAAAGATTCAGAAAGAAAGAAATCGAGTTCTCGATTTACTCTGCCAACGAGGAGGAGCCATTTTGGACTCGAGATTGTCCACAAGAAATTCGAATAATAATTCATTCCTGAAAAGTCAAGAACCAATTAATCTTGAAAATACTCCAACTGACCCCTTATCGGGGTACACTCCTGCTTGTAAAGAAGCAATACGTGCGCAGCTGATAATGTCTGTCGAGATTCACAACAGTTTCGTGAGCAAATTGCTAATAATTTAGAAAAAATACAAAAATATCGAGAAAAATCCAGTCAGATTGTTAATTCTAGCTTCATTCACAAATTGTCTGAAACAGAACAGATCAAAAATCAACTACAAATGGCGAGAGTTCGAGCGAGAAGTGCGTCAAATAAAGCGCAAAGATGGTGCAATTTCGCCGAAAAAACAATGGAATTTAATCAAGGCCCACAAAAATATAACGACCTTCTAGTTAGAGAACGCCTTGATCGGCCAATTATTAAAATATTTCAAAGACATCCTGGAACTCAACTTCCAGAAGCCCAAGAATTGATTCAAGTAGACAATAAATTGCGATCCTCAATGGTTAAAGCTACGTCTAATATTGATAATCTTCGAGCAATTGATGCAGAACTGTATAAAGATATAAGATCAAAATCTAGAGCTATGGATGTAGACAAATCTACTCTCCGGTGGAGAAGATATAAATCTCAGGAAATGCACTGTAAATAAATATAACAAGCTTTAGTTTTATCGCGTAAATATATTTGAATTATTACGATATCCTTGCTAAATTACATATTTCAATTGCTCATTTTAGATAGTCATAATTATTTAAACAAACAATAATTTTCGAGTACTTTTTATTTATATTTCTTATTAATAAAAAGTTTTATTTTTAAAAAAAAAAAAAAAA
>OX_Smed_1.0.04943
GATTCAATTGTAAAAATGACTGACAGAGAAACTAAAGTATATAGAGCTAAGTTAGCCGAACAAGCTGAACGTTACGATGAAATGGTTGATGCTATGAGAGATGTAGCTAAAATGACAGGTGAGTTAAACATGGAAGAGCGTAATTTGTTATCGGTTGCATACAAAAATGTAATTGGAAGTAGGAGAGCATCTTGGAGAATCATGAGTAGTATTGAACAAAAAGCGGAACAAAAAGACCCTTCGAGACTTCCACTTATTAAAGCTTATAGAAGTCAAGTAGAAAAAGAACTAAAAGAACTAGTGGAGGAGAAGCCAAAGTTTTCTTCTTAAAAATGAAAGGAGATTATTATCGAATTATCTGAATTCACTGTCGATAACGAAAGGAAGGCTGCGGCTGAAAATAGTTTAACTGCTTATAAAGAGGCTACTGCCATTGCAGAAAGCGATCTACAACCAACTCACCCAATTAGACTCGGATTGGCGTTGAACTTCTCTGTATTTTATTATGAAATTTTAAATTCAGCTGATCGGGCCTGTCAATTGGCTAAAAAGGCTTTTGACGATGCCATAACCGAATTAGATAATTTAAATGAAGAAAGTTATAAAGATTCCACTCTTATAATGCAATTGTTAAGAGACAATTTGACTTTGTGGACTTCTGATGCCGATNNNNNNNNNNCAAGACGAGAAAGCCTGCGACGAAGAAAATAATTAAGCCAGTTGTAGTGGTTAATTTTTCAAATCAAGAGAACATTAATTAGTGTTGATAATGACTATATTTTGTATTTCATAATAAAATTAATAGTCGTGATACTATGGCTTTGAATATTCTGTTTTAAATAATATATTTT
>OX_Smed_1.0.04987
GCATTCAATAAAAAATTACTCAATCAACACAATGATCAAAAATCTATTTCCAATAATTTCTGCCAAATTTCTAACTCTCCTACTCGCTTTCAGCGTCAATATTTTGGCATTCGAATTCGATAATGATAGACAATTGGAGGATCAATATGCCTTTAACAATGATGGGATTTTATTGAGACCCAATTATCACTTACCAATGTATAAAAGACATTTTTATACTGGATTATTGGGAAAGAGAAATGCATTGCACAGATCCAAATTTTACAAAGATTTATCCTGAGCATTTCTCGCTGTGAATACGACTGACAGTTACTAAAATATCTATAGAAATATAATTATAACAGAAAATTGTTTACGTAAATATATTAATATATAAAT
>OX_Smed_1.0.05009
TTTTTTTTTTTTTTTTTTTTTTAAAACCGACAAAATATTTATTACGAAATATTTATCACCATTTTCTGTTCAAAACCGATATTATTAACAAATAAACCAATGAAAAACCTTTACACAAAAAATAAAGCCAATCAAAAATGACCACAACCAAAACTATGCCAAAGAAGATGTAAATGCTTTTTCAAAGGATCGATAATAACGTAAGCAAAGGAATTTTCATGATTCGATGAATCGGGGAACACAATTTCATCCTTTTCGTTCTTGCATCGGATTTTATAGATGTGACTTAGCACCATCACATTTCCATAGTCATTCTTTTGGACACTGACAATATCTTTGTAAAACGTTTTCGTGATGTTTAGATATTGAGTAATGTCTTCTTCAAATTGGCATATTTCTCCTCCAAGCACAAATCCTTTGAACAATTGAAACAGAAATTCTCTGCGACTCTCTTCCGAATACAAATCATAAATGCTTGAATCATCACTCAACAGCATCTTACGAAGTTCATCGGATATTATAATTCCATTACAGTACTCATCAGGTGAACCAATTATTCTTCCATTTTCACGAGTTACAGTTCCGTTTAATCTAGTGAATAATTCCATAGACGTTAATGTGCATGGTATTGCCTCTATATCACAGGGTATGAGTTTAGTTCTTTCATTTATTTGCGAGTAAACATTTGGGTCTGAAAAGAATTTTTGTATAAATACACCAATATTGTAACTCTTAAAAGTTTGGTCAAAACCGAAACAAATACAATTTATTCTTCCCTTCATTGACCATTTCATAAGAGAATTCTCAAAATCTTTATTCGTAAATATTACATATTTTCTATCGGGCAAGGGTATAAAAGAACTGTTTTCATTTTCAATCATGAGAATAAAATATCAGGCAAGAACTTAATTGATCAAANATATTNTTATGAAACAAANTTTCATCGTTTATCCTGTTTACTGGCAATTTCGCACTTTCTAGGACCAGGCATGGGTGGACATTATATTTAGTAGCAAAATTTTACTTGTTTTCTCCCAGCACAACCGAAACATAATATTTTTTCAAGTATATGGAATTTTCACTTTAAAAACATTTGATCAATCTTTTATCAAAATCTCAAAATTAATATGCGGTAAATGACCCTTTAAAATGTTGGAACTTTAATAATGACAATAACTTGAAAAGCACAGTGCTAAACCTGATTGTGGCTTTGTAGATTCTTATGACAATTCCGGTTGGTGTAGTTAGTGGCGA
>OX_Smed_1.0.05030
AAAAAAAAAAAAAAAAAAAAAAAAGATCAATTGAGACAAAGATCTTCTAATTAAAATGGGAGCACCTCAAAATCGAACTAACGGTCTGATGAAAAAATATGCAATAATAAAAAAAAAAATTTTTTCATAAATGTTATAATATTTTTATACCAATGGTTTGCCTTCCTTGCATTGTTATACCAGTTTTCCTGTGGATTTTTCATCGTTACATTCGACCAATTTTAGCAGTTTTTTTTGATAAATTTAGAATTAAACCGCAAATAATTGAAGTTAAAGATGACGATTATAAGTCAAATAATGAGTCAATATTCCAAAAATCAGGGGACACAGAACCTTTATTAGAAACAAGAAAAGATCAATGATGTTTTTTCAATGTTATTTTAAAATAATATGTTGAATCATTTTACCTTATGTTTGTGTTGAAGATTTTAATAATGTGATAAATCTGCAACTGTTTGTATAATAATAATGATTTCAGAAGTTTGATTTAAAATTGTGTTCATTTGCAAAGGAAATTTTATTCGGATTTCGTCATTTTAATGTTATTTTGAATAAAATTTAATCTCATTTACTTCTTAACTTTTATATTTAATCTGTATGTATTATATTTACATCTAGCTCACAAAAGTTTTTGATTAATTTTACATTTTAAATCTGTTTTCAGTATCAACAAGTTAGGTGCATATTCTGTAAAAGGTTCAATAAATAGTTATGATTTTGTATCTCAATGTTTGACAGATATTGCGGTTGAATTGAAAATGGATATTAAAGAGCTCATGATTGTGAAAATTTTTGTTATTATCTGATGACTTGTCCTTCTGAATTGAAGTTGTGTTTCTTGATTTTTGAGCTAAAAATTGTGAATGTATTTCGTAGTTCATCTTAATTTTGTTTTTTCAGAACCACTGATGAATGTAACTAAAAAAAGC
>OX_Smed_1.0.05069
GAATATTCATTTTGTTTGAATATGAACATATTTTAATGTATTTTTTTAAAAGCGAGAGTTGCTTTGAATTACAATTATTTTAATTGAATTCGTAATAATTAATGAAACGATTTCCAAACAACGAAAATCTAGTAATTCAAATAAAAAATTTTGCTCAGTTTTAGACAATATTTTTTAAATGCCAAATTTTCTTTCCATCTTGATTTAACTTGGTACTAAATTTTAGATATTTTTATTATAAATGCCGAAGCATGATTATTCAAACGAAGCACTGGAAGAAGATGATCCAATTGAAAAAATACTAATAAATGCTGGCTGCCTTTCACAGCATTACGATGTGATGGGATGTATGGCTGAGTACAGGGATTGGAGAAAATGCCAGGATATTTTAAAATTATTTCAAACTTGCATGAATGATTATTACTTGAAAAACAAAAAGAATAGTTAAATATTTTAATAGAATAAATTTAGTTTTTGTTA
>OX_Smed_1.0.05157
ACAATCAATAAAATAAAATCATTGATCTCATAGAACTAATAGAAAATCATCGCCTATTAAATTTGGACACGCCTCATTGGCTAATTGAATTGACTGCTTGATGCCAGCATGAAACTGCACTAACATCAATCACAGCAATCAGCCTATCAGAAATTTTTACAGCGGAATAAAACTAACTGCCATTAATGAACAATTAGAAATGGAAGCAAAGCCAACCTCTGATTTTTCAATATCGAAATTGTTGACTGATTCTTCTCATGAAACGCGTTCGAATTTCCTTATTGGGAAAAGCAAATTTTTCACCGACGATTCAATAGAAGCCTGCGTTCAACGAGACATATTCTATCCGTGGTATTTAATAGAAATGTCAAAAGCAAATAATTCCTTTCAGAAAAATGCCCCCAATCAAAAGTGCAATTTGCGAAAACACAAACCGAACAGAAAACCGAGAACCCCATTCACGACCCAGCAGTTGATGGAGCTGGAAAACAAATTCATGACCAAGCAATACTTGTCAATATCAGAACGCGCCGAATTTTCTACGAATTTGAATTTGACAGAAACTCAAGTGAAAATATGGTTTCAAAATCGGCGAGCCAAAGCTAAACGATTAGAAGAAACAGAGCTTGAAAAATACAGATTTATCAAGCGTCCTGGTCTAGAAGATGCCCAATTATTTTTATCAAACTCTCAAAATTGCATAACAAATTCCATTATCAACGACGAAAGTTGGAATCAAAAAATTCAGAAAAATCTTCGATCAATATCTCTGTTTGATGGCCAAATTGACACTATTACGTCATCATCGACATCACTTCCAGCATTTTCCTCAAAATTCATTCCTCCCTCGTCATCTTCCTTTTAACAAATTTGTGTAAACTATCAAATTATCCAATGATTTTCGATATTTTGGGTTCACTTCTAATGAATATTGGAATGTTTTATTACGATTAAAACATAAATCTATTTTATAGAGATGTACATTTTGATGTATATTTTCCATAAATGTATTATAATTACACGATATCACAACCTGTCAAAAAAAAAAAAAAAAAATGCGA
>OX_Smed_1.0.05178
AAAATTAAATATACAAGTTATTTGCATATGCATAAGTATGTATTTTTATGTAAATGTAAAGTGTGCATATAATTATGTCACAAACAAAAATAAACTTGTCTTGTAATTGTTTTATTTTTGATTACATAGTTAATAAATGTTCAAATAGAATTATTTAATTATAATCGAACAAATTTTTATGATTTTTTTAATTATTTTTGTGAACATTTTTAAATTAAGTTTGCAATTTTCATGTGAAGTTTCTAATAATAGTATTTCGAATTATTTTCCAAACCAACGAATTGAATATGAAATAAATGAAAATTCATTATGCAAAGACAGTGAACCAGACATCTTAATCGCTGTTCATTCATCACCAAATAATTCAGAAAAACGTCAGAATATTCGAAACACTTTTGGCTCGTTAAAAAGGGTGAATAAAAAGTCACTTCGAGTTATTTATTTTGTTGGAATTACTTTAAACAGTACTTTGCAAAGTCTCTTAGAATCGGAAAGCTTCCATTACCGTGATATTATACAAGCGAATTTCATCGACAGTTATCACAATCTTACTCTCAAACATGTATCATTACACAATTGGGTCGAGAGATTTTGTCGAAATGCGACATATTTGATTAAAATTGACGATGACACGATGGTGGACATTTTCCATTTGGAATATTTTTTCAGAACTTTCGACATGAAAAGTGACTTCTATTGCAAAGTCATCAATGCTCCAGTGCTTCGGTCTGGCAAATGGTCAGTGTCTTTGGATGACTTTCCGGAAAAATATTATCCGCCTTATTGTGAGGGATTTGCGTATATTTTGACGAATCTTCAAAAACTTAGAAAATTTGTCGATTGCAGTCTTAACATGAAATTCTTTTGGATTGATGACGTTTTGTTACTGGGAACCGTTCGACAAAAGTTGAATATGACTGCTCAATATTTTCCAGAGAATTACGGTCACTCAAATTTAAATGCAAATTCTGATAATTATTCAATGGATTATATTTTTTTTAGAAATGGAATTAATGAAAAAGAAGTATTTCTATGGAATAATGTATGGAAGTCCATTTTGCTGACTGGTAATGACTTGTATAATTTATGAATTTATTTATTGAGTAGTTAAATTTAAATCTATATATTTATATGTCGATCTGATCCATTTATTGTTATTATCAGATCTGTGATGTTTTAAATTTTACAATGACCAAAATAATTATGAATATAAAAATAGAATTTAAGTTTTATTTAATTATAAATTCTGTTAT
>OX_Smed_1.0.05268
CTTATATGGAAAATAAAGGTACAATAGATTTAAATTCAAATGGGAGTAAAGGAAGAGCATTTTATGAAACTCCTGTTGACAGACCTATTGCTTCATCTATTATAAATGAAACAAGAACTTGGTTAAATACAGTTCAAACTAAACGACCATTTACACCTCAAACTGAAACTCGATCCTTATTTGGAAATCATAGTCAACGTAATCCAGAAAGTAGACCACCCAGAAAGTAGACCACCAAGTGTTTTTAGTTTAGGTCCAAGAAATTTTGACACAAACCCCGCTGCCTTAGATTCATTCAGCCGTCCTAGTTCTGGCCCTAGATTGGCTCCAATAAATAAAATCACACTGAAAGATAAAGCAATAACAGACAACAAATTTTCTAATGAAATTAGACGCAACAGCAGTGCATGGGAGGATACAAAGGAACAACATGATTCAGAAAGGCATCAGTTTCAAAATGTGGAAAACTTTAAATCTAGAACTAATTCTCTTTCAAATATATCCAATATCAACGAAAAACAATCTAATGCCAAAAGGAAAAAAGAAGTTCCACATTCTGAATTAAATTCAACTGGATTACCACCAACATCCCCTACAAGAACAAAGCCTAAACTCAAACCTTCGGTATCCATTCAACACCTGAGTACTGAGAAAAGAATCAGCTCAGGCGAACTTTCTAGTAGAGGATCGTCTGCTGAACAAACCACTCGAATGTCTTCCCCAAAACCAAGTAGACAAAGGTTTATGAATAGCACTCGTCCCGATAGCGGTTCATCGTGTTCATCTACATCAAGCGCCAAAGCTTACAGAACTCAGTCACAGAAAGCAAGGAGCCAGAGTCGTCACGATTGTTCAGAAGAATCTGAAACTCCTCGACCTCAAAAGAATGGTAGTGGAGAAATTGATAAATCCCTCAAAAATAAATTTAGTAGTAACAGTCAGAGTGACGATCAAGATATATTTTTTAAAGATACACTGGCTCCCATATTAGATATTTTAAGTGCCCCTGTTGAATTCAGAAAGCAAAATAGTACCGAAGACTTCATTAATTTGACTAAATTACTTTATTCCAAACTTGATGAAAAAGGCTTGTTGGGAAAACATTGTGCTTTCCGTTCAGATATTTTGAAAGCAGTCTTCAAAGTCCTCGATTCAACGAATCCAATCCTAGTCATTTCTGCAGCAAAGATCATTTTATCAATGATAGTTCGAGATGTAAATTTACTAAATATCTGCAAACTTATATTCCGAGTATCAAAAAATAAAAACAATGACAAAATATTTGAGGAATTCGAAATGGCAAACATCTTAATTCAGACACTTTCAAGTGTGAAGCCAGATCAATCACATGCCGCTCTTTTATATTTGATGTGTACATTAAAATTTTTATCAAAACCAGAAAAGTCAGTCGGATCTGAAAACCTGTCTAAAAATATTATTTCAAATTCTTTAATTAATGCTGGATTACTTCCTTCGATTTCTAATCTTCTTCAGAAATGTAGTAAAATTAATGAAAATGAACATTGTGTAAATAATTCATTTGCCGATTTTATTATTCAGTGCTTTAGTTGCCTTATAAATCTGGAAAGTAATCCAAATATTTCCCGAAAATATTTCATTCAGAATCAAATTCCTGTGGTCACAGTGCTGACAATTCAGCAATATCACCATAATAATGATCTAATATTTGAAGCCTTCCGTTTATTAAGCCGATTAACACAATATAGTGATTGTTGTCAATTGATTGAACCGAAATTATCAGAATTTTGCCCTCTGTGCTTAAATTTGATGCTAAATTCACGAAATGATCATCTTATTCTGCGAATCGCATATATTATCGGGGATATGCTTACCAAATCAGAAGAAGCTCGACTTACCTTATTTCCCGATAAATTTAGTCTTGATAGTTTCTTAAAAGTGTTTCAAGTATTTATTCAAAAATTTCAATGTTGTGATGAAAATATAAATAAAATGTCTGGAGATTCAATGGAAAAAGACTCAGCATCTGTTGATGATATAATCGTAAAACTGTTGCGAGTCATTGCAAATGCTGCCATAACAGAACCTGTCGGTCGAATGATATGTTACAATAAATCATGCTTAAATCTTCTGCTATCTCTTATTAATTCAAAAAAAATTCTAGATAAAGAAGAGCTTTTGACAATTTCAATATCAGCGCTGAATAATATTTCATTTTATATGACATCAGCTAACAATCCTGAAATAAAAAACAATCATTTAAAAATAATTGAAGCACTTTATAAAATTATTGCTAATAAATATGGTAAAGATCATTTGGGTGGAATTATACGAGTGTTGGGAAATCTGTCAAGAGAAACGTATATGAGAGATTGGATAGTTGATAATCAACTTGTCGAGTTCCTCATAACGATTCTAGATTCAGACAATCAAGATACTATTTTCTTTACAGTTGGTGTTATACTTAACCTTATGACCGATCAAAATAAAAGACATTTATTACTCGAATTAAATGGAATCACAAAGCTGATAGAAGTTCTCAGAGACTTTGCTTCAAGAGATTGGCAACTAGCTGGACTTGTTTGTCAAACATTTTGGAACTATACTGAAATCATCAGTACAACAACAGAAGCTATTTTAGGAGGAGAAGAAAATGCTGAAGAACTATTACAACTTCTAACTCTGTTTACCGACTCGGATGAAGTGGATAATATTCATTTGAACCACTATAGCGATATTAGCACACTTGATTATTTGAAAAACAGTTGGAAAAGTGATTTTCTTCCCGTAGCAGCTGATCTTATATCAAGACTTGAACTGAAAATGAATCGTTTTGAACCGTTGTAATTAAGATAGAAAAAAATGGTTTAAAGCTGCAATTTGTCCAGTCAACTAAGATCTCTTATAACAACGGCCTGTAGACTAATGTCCAGCAAATACACATATATAAATATATATATCATTGAATACATTTATTAAGCTTGACTGTGTGCTCAAAAGAAAATGAATTTTTAAATTAAGACAAAATATTGTTTTTTGCGTGAAAAATTTAGGACTTCATTTGCTTTTCAATTAAAATGTGATTTTGCTCAATGCTGATGATATTTCATGAATAGAAATGAATTGTTCAAAAAAGATCGGAAGAGCGTC
>OX_Smed_1.0.05286
GTTAATTTCTACACTTTTAAAAATGCCTAGACGCCATAAAAACAAAAATTCACACAAAGGAAGCTCTAACAAGCGAGAAAGTGATCAATCTTCTAATAATCCGCAAAATGATGCAAATGTAGCGAATATATCTGAAAATATTGAAGCAAATGAGGTTTTAGCAATAAATAATAGACAAGCTGTATTAAATAATACTTTAATTGATGGAATTGAAAATATTACGATTTCTGAAAACGTCGAAAAAATTACCAGTGAAACACCATTACCCATATGTGAACCAAGCGATGCTCCTAAAAATAATGTCTCTGAACCATTTANNNNNNNNNNAGAAATTCCAAAATCTTAATCTCAATGTTGATATTTCTAAAACAATGCAAATGAAGTTTTTACCCGAACGACCAGATAAAGGTGGTACTAAAGGTCGACAAATTCCGTTAATCGTTAATTGTTTCAATATGACTGTTAAGTCTACAAAAATTTTTATGTACGATATAGAATTGCTTAAAGCAGAGTTGGTGTTGGAAAATAATGTTAGAGATTTTACTAACAGAATAAAACGAAAAGATATTTTCCGCGATGTCGTTTCACAGTTTTTAAAAGATAAATGTGGATTACCAATTTTTGATGGTGGACGAATTATTTTCAACAATCAGTTATTGCCTTATACAGAAACTATTAATAAATTGAACCTTATTTACAATTATGAAAACCAAAATATTAATTGCCATCTAAATCTACAACTTGTGAACAGTGATATAGATCTGGATTTGATCGACGATTACATTCATTCTGGGAAAGGACGCAGTAATAATATTCCCCAGGTGAATTTTATACCCGTTATTATTTGCTCTTTAACTTTGACAGGAAACCATAAGAGTTTTGGATATCATTATTAGAGAAATGCTTCTCGATTGTGATTTAATTCTCATCGGAAACAAAGGCTTATTTAATCCAAGAACTTCCAAGCCACTCGACAGAGATCCATATACCATTTTGTCGGGATATTTCTCTACAATTCGGCCTCATATGTCTAATATAAGATTTAATCTAGATACGACACAAATCGTTTGTCATCAAGCTATTAATATGAAGGATTACATTCAAAAAGTTTTTACTTTAAATAATTTCAACATCCAAAATAAAAAACATATAAATAGCCGAATTTACAATATAAAAGTGAAAGCGTCTCATTATAAAAATGACCAAGGTGAAAATTACACTAGAATATTTACTGTTAAAGGCGTTTATCAAAAAAATGCTCATAATGAAATAATTGAAAATTTGGGGAAAAGTGTAAATGAATATTTTCTTTCTACGCATGGTATAAATTTAAAATATCCTGAACTTTTATTAATTGAAACGACTAATTACAATAAATTTCCTGCCGAACTATTAACAATTTTACCAAATCAAAAAGTTATGGGAAACGATCCAAATATCGTTAGGGAGGTCATCAAACATTCTGCAATTCCATGTACTGAGAGATTTGATAATTTAAAAAAATCAGTTGTGGCATTTAAAGGATTTCGAAATAACAAATACTTACAAAGTTACAATATTACAATAATTCCACAGATGATTAATGTTAAAGGGAGAATTCTTGATGAGCCTACTGCTTTATTCGGTGATAAGGAAGAAAAGCTGCCTAAATCTAAATTTAATATAATGAACAAAAAATTCAAAGATCCCTTTCATGATCCCATTAAATGGGCATTATTTGCATTTGGTGAACGCAGAGAATATGGAGTAAAGTTTTGTTGAATTGTATTCTACTCTTGGTTTTCTAGAATGAAAATGAACTTTATGCTATAGAAATTGAACTTCCTAAAGCAGCAATTAAAGTTAATGTCAAGATACTTAAAGATAATACATTCTGTTACGTGTCAAATGATGACATTAAAAAATCCATAGAAAAGGTAAAATGATTATCCGAGTTTCGTGAATATTTTTCTTTAGATTAAAGAAGATTTAGATTTATTAGTTGTTGTAGTGAGAAATGATGTAGAATATAAACTTGTAAAGGATATTGGTGACATAGAACTAGGAATTGTAACCCAATGTATATGTTATGAAAATTTATGTAGACAAAAGAATTTATCTCAATATATGGGAAATCTCATGTTAAAAGTTAACGCTAAGCTTGGTGGTGTAAATTGGGAGATTAAAAACATAGAATATGCCCCCATTAAAGGTTTATTTATGGTGTTTGGAGTAGATGTTACACATCCTTCCAATAATGACGGTCTTTCTAAAAGTGTGGCAGCGGTTGTTGGAAGTATAAATAAAACTGCTACTATATATAGTGCAGTTATAAAGAAACAGCTGTCTAAAGACGGTAAGGATGCTGTAGAAACTGTGGTTGAAATGGAAGACATGGTTCATCGATTGATAAAGGTATTTTACGATTTAAATCAATCAAAGTTACCGGATCATCTCATATTTTATCGTGATGGAGTTTCAGAGGGTCAGTTTGAAATAGTTTTCAACCATGAAATTGCCGCCATTCAATATGCATGTGAAAAGTTTAAAAAAAACTACAAACCTAAAATTACTTATATAATCGTTCAAAAGCGACACAATATTCGATTTTGTCCAATT
>OX_Smed_1.0.05308
GACATTTGTTTAATTATTCAGTAACCTTGAAATTCACATGATCAACTTATAAAAATTTAGAAAATGTCGATTGAGATTTCGTTCAATTTTCAAATAAATTGATATTGACAATTTGATTTATATGTGTATATATTTATGTAAAGTTAGCATTTTTTATTTATTTTTAAGAGCTGATGTATGCAATGCCACTGACTAATTGTTTTTATATTTATGTATTTTTATTCTGCCTTTAACTCTATGAATTATATTGCGTGTTGTTTGTAGTTTTAAATAATTTTATATTATCTCAAAAGCCCATAGGCAGCTACTTTGTACATAATTCATTCATAATAAATTTTTATTTACTTTAAAAAGATCGGAAGAGCGGT
>OX_Smed_1.0.05329
AATTTTGCATAAAATCGTTCTAATTTAAATAAAGTAAAACACATTTTAAATTGTATTATTTAGATGGAGATGTAAACGTTACAATAACTCCACGTGAATTTGAGTTATACTTTTATAGTAAACATGGCATAATGTGCCGTTTTGAACCGAAATATGTTGTTTATTCAAGAGTGAGTTTCGTAGTTATTGGAATACCAAAAGAATCCTATAAATTAAGCAGCGATCTCGTTATCACAATTAATAGCGATAAAACGCTTGTAAATCGAAATATATGTGTAGTTTGTGGAAATAAACCTAATATGAATAACTCAAAATGTTACAGATTAGTTGAAGTTGCAAAAAGCAGATTGACAATGTACTTAGTTATTGGATTGTTACTTTTACTATTTTTAATTTTAATAGCTTACATATATAGACATGAAATAATATAATGTAAATTTACTTAATGATAATAACTAATTATAAGAAATAAAATGATTTTGAAAGTAAAAAAAAAAAAAAAAAATGCGA
>OX_Smed_1.0.05333
GAATTATTTCAACAGTATTATGGATTCAAAAATGTTAAATTCTAAGAATTTTGTCCAATTGGATGTTACACTTCAAAATTTATGTCAGTTTCCTTATAAAACTGGATTGGATCCAAGAAAATCTCATACAATTGAGGAACGAAAAGCTAAAGTTGGAAAAGAAAAGTTAAAAAATGACAATTAGCATCCATTGTATAGTGAGACATTTCGTCATAAAATATTAAATAACTTTGATAACTTGGATTTTACACATTTTACATTTTGTTAAAAAATCATGTGATGTTAAAACTTTTGTTGGTTAATATTCAAGGAATTTATTATTGGATTTTTGAATATTAAATTAAATTTCGTTAAAATTTGAAATTTTTTGTACTATTTTCTGATTGTTGATTATTAATACATTTTAGTGATTTTAGTAAAAAAAAAAAAAAAAAAAAAA
>OX_Smed_1.0.05477
GATTTAGCACTCGGGCAGCTTCCTTGTCTTGAACCGCCAATTAATGTTAATGATTCGATTGGTATAGAATATATCGGAAATCAATCCGTTTCGGACATAGGTCCATGTGCAATGTGGTTCAATGCGAGTGGGAATCTCAATTACCTTTCATCTTCTCAATTTCCCGACACGTCCATACAAAATGCAAAAAACTATTGTCGCAATCCTAAAAGTCCATTAGGAGTTTATGAACCTCGGCCTTGGTGTTGGCTTCAAACAAATCCTGACACATTTGGATACTGCACAATTCCTCTTTGTACAGGTATGTAAGGATTGGTAATTGATATTTCTTTTATATATTATTTATTAGGTATTTGCCGAAATACTTACATAGGAGAGACTTTTAGAGGAACTATTTCAAAAACCATATCAGGTCAAACTTGTCAGAACTGGAATTCCCAATCTCCTCATACGCATTCTTACAATTCAGGAAACTGGCCAATTCAAGGAGAAACCATTGATCAAGCCGGAAACAATTGCAGGAACCCAAATAGCAGTCCCTATGGATTGTGGTGCTTCACAAACATTTCAACGCCAGTCTGGGAACCGTGCATGGCACCAGTTTGTAAATCAACATCCAACTGTGTAAATGGGGTGACCAATTATCTATTTAAATCTCAAACATCAACTGAACAATTTCTTGAAAGTTGCGTCCCGTGGATGAGCGTTCCGCTTCAATATAACAACCTAGCTTCAATGCCGTCGCTTAGTAGAAGTAGCAATGTAAATCCAATTTTCCATCCAGCAATACTTCCCGATGAAAGCTTTGCTGACGCTAGTAATTACTGTAGAAATCTAGACAATGATACCGTCGGTGCATGGTGCTATGTTAGGAATGGGGATTTATATATAAAAAAATATTGCAAAACTCAATGCTCAGGAATATGGGCTTGCTTGTACGACAGAATTGGTTCATATTACCAAGGAACAGTAAATATTACTGACACCAATCAAGCATGTGCAAATTGGAATTTAAAAGGCTCACTTTATACAGATTCTAATTTTCCTGAAAATTCGATTGCTAATGCATCAAACTATTTGCAGAAATCCCACAAACAACCCTGGAGGACCTTGGTGTTGGCTACAGAGTAATATTACAAGATTCGGCTTTTGTAGAATACCATTCTGTCAACAATCTTCACCATTGGCACCATTAACAAAAACTTCTGGAAATGCTACCTGTAAATCGACTGCCATTGGTGGAGAATATGCCGGCAACATATCTATTACCACCAATAATAATACTTGCGCATTATGGAACACGACCTCGTTTTATAATCCTTACTACAACCAACCAGTTTTATTCAACACTTCGACAATGGCCGAAGTTTTTAATTATTGTAGAAATCCAAGTAATGACACAATGGGCCCATGGTGCTACACCATGTCGGGTGTCCAGGAATATTGTCCAGTACCACAATGCAATATTTCTCAAACGACGGGATCTTTAAAAAAAAACACAGTCATTCAAATCGAAAGCAAAATATTGGTTCTTACTTGTTGCGCTATTCTTGCGTTCATATCCGTAACTGGTGGACATTTTCATTAAATTCCGTTTTCTTGTTGTGAGGAATTAAATTATTGAAATATTAATTAATTCGCACTAGAATTTGATTAAATAAATATAATAATTTTCTA
>OX_Smed_1.0.05648
CGTGTTTATTTTACTAGTTAAACATTTCGGTGTATCACAACTATTGACCAAAATTTTAAAATTGTTACAAAACTGTCTTGAAAATAAAAAGACAAAACTTTGTTCAAACCACATTAGGTAGAAAAGGTTGGACTTGATCACTTTTCTCTTTAATCTGATTTAACCGCGATTGAGCACCTTCCGTTTTTTGAAGTTGATACTGATCTCCTTTAAGATATCTTCTGCATTCAGCAAGTTGGTTACAATGATTATTTCTCTTCGTTTGTAATTCAATTAATTGCGTGTTCAGCCTGTTTAATTCTTCTTCCATTTGCTGCTCTAATTTGTCCGCGCTTCTCTTTTCTTCATTAATACGACTTGAATTAAGGACTTTCGTGTCATGCAACTGCTTGGATAGCCGACTTATCGTAGTTGACAATTGCTTAATATCCTTGCTCGAATCATTCATTTTTTTAAAATACCTCTTCTCATTTTCTTTATCTCTCCGAACGGTTTCTTTCAAATGATCTGCATTCTCCGCTGCATTCTCGAGATCCATTAGAATTTGTCTGTTTGTAGAAAGTTGAACATATTTCTGTTCATTTTCAGCTCTTTTTTTAATTAAATCACTTTGACTGATATTAGCCATTGTGAGTTTTCTAGAACTAACTTCTTCTATTTNTTTTTTTGTTTTTGGAATTTTTCAAAACCAAATTATAATAATTTGCATTTTCTANGAGTTGACGTTGAGTGTTTTCACATTCTCGCAATTTGTTGCGAATCGTGTTTAAAGATCCCCCATATTCACAGATCTTCACTGAATGTTCGTTAACCATCTTGTTCAATTGGCCATCTAAAGTTTTCCGTTCTAATTCTGCTGTTTTGATTCCATTATCCGAATGGTTCAGGAAAAGTGAGAGCGATGTTTCTGTTACCTTATCTTCATCTTCTTTACTTTTTTGTTGCAATTGTAATTCCCTTTGCATTTGCTCCTGCTGAGTTTGGCTTTTAATAATCTCTCTTCTCAACGCCTGAGAATAAATTTCCAGTTCATTTTGAAGTTTTTTATGTTTATTTTCTTCACGCATCAATTGAATTTCGAATTCGTGCATCAAATTTGAGATATCCTTTGCATTAACATCTAATTCGTTTTTCTTGGCATTGAATTCTCTTATCAATTTAGAAACATTCATATCAGCTTGTCTTAATTTTCCAGCTTTTTCAACATGACTGAAAACTGATTTTCTCATTCTTTCTTTTATTGTTTTTGATTTATCATAGTAAAACTTTTTTTGAATTTTTTCCAACTCTTCTGCTGTTACATTTAACTGTAAATCTTGTTGAAATTTCTTGGAATTGATTTCTGAATCGAACTCGAATAATGATTTATTCAGAACGTGTTCTTTTTTCACAATATCTCCTTCTCTTCTTTTGAGAAGTCTTTCTTTTCTCTTCTCTTCAAGAAGTGCTCTACTAATTCTTTTCATTTGCTTTTCATAATCTTCACTGAATTTATTTCTATACCTGGCGATTTCATGNGGATGAACGGCTGTTTTTGTATCAGACTTTTTATCACTGGGATTTGATTTGATAGAGTTAAATTGCTGAGTATAGAATTTTGAATCTAAATAGCCTGTTTTGTTGCATGTTCGCTCTAAATTTTTTAAAAATGATGCATATTCGCAATCAGAGTTCGTAATAATATTAGGTTCGCTGAGACTTTTCCAAATGATTTCGTACTTACTAGATTCGATCATTTTGTTGTGCTACCATATAAGATTTATATAGAT
>OX_Smed_1.0.05811
TCAACCCAATTCCATTTCGAAATCAAATAAAAAGAAATTGAAGGTTTTTAGGAATAAATTCTTCCCTAAAAAATATTTCTATTATTTTAAGGTGGATTTCGAATCAAGGGTTCGAGAAAATGTAACTATTGAAAAGCAAAATAAAATTCGATGGCAAACATTTCGAGGTGCGCAGCCAATCTCTGATCAAGAAGTTGAAAAGATCAAACAAAAACGAGAAATGGACTTCTATGAATACAACGTTAATATACGAAAACAAAATGAGCTATCTGAATGTTATAGAAACTCAACAGTGGATGATTCCGATTGGGAGCGTACATTTCGTTTCGATTCATATGAAAAAGAATATGATGACACAATTGATACTCCTCAATTCGTTCCCGAATGCTGGATGGTTCGTAAAATAGCTCTTGATAGATTTAGGTCTGCAGCTTTCAAAGTTATTATAAACAACCGATTACAGTTTCGATTAAAACGACTTGTGGAATCTGGAGGAAATTATCACGAAGTCGATACTTCTAATATGTATCCCGGTGGGAAAACTCTTACATTTTCTCGCCCATTGGATGAACTTGCGGAAGAAAGATTACCAAAATATCAAATAACATTTGAAAATAAATTTGACATGACAGAATATAAATTATTACTGCCGATTCAACCGCAATATTCGTATTTGGATTTACAGGTTCCACTTCAAATGCAAGTTTTAAACTACGAGAGGATAGATACATCAAGTTTAAATTATCAAGCTGTCAAAACAGATTTTAAAGCGAGATCTTCGACAGACACGGAAGTCGTTGTCTCAAACGAAGTGGATGAAATAGTTGCTCCGATTTTGTATACAAAACAGTCTAATGCGCATTCATTCATTGATAAGGATAGAACTCTAACGGTGTTTCCTCATAATTGCTCTTACTTTGACAATTATTCGTATTTTCCACTGTATTATTATGAAAATGAATTACTGGAAAATAAAGCCCCGATTGATATGGATTGGAAGGTTTCAAAATCCTCATTTTTAATGTGTAAAAAGAACGTCAAATCCAATAAAAGTCCTTTACTAGTAAAAGCCCTCGAATCAAGTCTACTTCCTCGACAAGCACCAAATTTGATGAAGAAATCTGATCTGGATCAGCTGGATTACAGAAATTCTAATGATGTACCTACTATCAATTCAGACATGATGTATGCTGAATTTCCGATACTAAAGACGTTGACTGAAAACCTATATAAAAAGTGGAATGATTAATTTTGTTTTAATTAATAAAAAATTTGAATTTTATTTACAACGA
>OX_Smed_1.0.05853
AACGGATATTCAGAAATCATAGTCCGTTAGACAAAACGAGTGTCACCTGCATACAGACCGAATACGTCAGCTGACCCCCGTTAAAAGTGAACTATAAAGGTGGATTTTAAACTGAAATTCAATAATCAGATTGATTTTAATGTGCAAACATAATAACTTCAAACTCATCGGATGTTTAATACTAATTCTTTGCGGAATTGAATTTACGGAGTCTTTTGAGTTATCTCTTTCGGATTTACCCAAATGCGATTATGGAAGCCAACATGACGTAGCCTGCGATTTTCGGGAAGTCTCAGAGTGTTTACTATGGTGCGGCCAATGTTGTACAATGGGCACCTCAATTTGCTGTAATTACTGATTTGTCTAAATCCTGAACTGAGGTTGGGAAATGAAATATAAATATATACAATGTTTAGCTTATTTATTTATATTTTTATCAAAATTTGCTGTCAATTGTGTTTGAAAGAAAATATTATTTAAGAAAATTGAAATTATATTTGAATTGTAACATTTGTAAAATTTAAATTTCCAATAAATTTTTGTTCAGTTTTGTCAACATAAAAAAAAAAAAAAAAAATGCGA
>OX_Smed_1.0.05943
GATGTTTTGGTATTTTCTCTACAGTTATGTGTGTATTAATGTGTGTTTAACACGTCTGCGAAATCGTACAGGCAGAACTGCCTTAACGTGAATGCGTGCGTGAATTAAATCAATTTCGCAGTGTGTGAAGGAATACAACAATATTGGGTAGGATATTTTTACGTGCAGCAATTCTTGTTCTCTTACAGTTATCTGTGTGCTCTACGTCAGCGTAGTTAAATTTAGTTGATTGAAATAACATTTAGATATTTAGTCATTTTAATGCCGCTTATTCCAATGGATCGAACATTATTTGAAGCTAAATTAATAGAGGAATTGAAGCAACACCCAAATCTGTATACAAAACGTTCACAATTGGATTTTCATGAATATAATACAATTGAGCAGTCATGGGAGATAGTGGCAAAAAAGATGGATAGTGATACAAAGACATGTAAAAAAATATGGAGAAATTTAAGAGATAGTTATGTGAGACAATTAAAAAAAATCAGTTGTAGTGCTGACATCGGAATCGATACATCCCAATTCACAAAATGGAAACATTTTGAAAAAATGTCATTTTTAAAAAACGTTATTTCTCATCGAACAATAAATGAAAGTAAATCAAGTGATCAAAATTCAATGAGCGAACAGACATTAAAAATTGAAAGCACAAAATTGGAATCCAACAGTATTTCTTCAGATCCAGTATCAGATAAGGAAACTTTTCAAAATGATAGTAGATCTTTCATTGATGACGAAACTAATGGTGATATTTCAAATTCTTTCTTATGTAAAACTTCAAATTCCATCAGTGTCACTAATTTTCGATCTCCTATAAATGAAGAAGCATTTGGTCATCATATAGCAAGATCTCTTGAAAATCTCAGTGCAATTAGGCGGTCTGTTGCCAAAGTTAAAATACAAGAAATTCTATCAGAATTTGAGCAGGAGGATGCTCGTGATCCTGTTCATTTAATGCCGAATATTTTTCTCAATCCGTTCAAATAGATTTTTCTTTAATGTAAATCCTCCGTGCAATTCCAATCTCAACTAGTATGTAGCTTAGAATGACTTATAAATAAAATTTATTTCAATCTATCCTGTAAAATTCTTGTTTAATATATGATTTTACTAATTCCA
>OX_Smed_1.0.05964
AGTTTTGGCAAAGAATTCTAAAAGTCAAGTAAAGTCTCCTTCGAAATTAATCATACCAAATAGAGACAAAGTTATCCAAGAAGAGAGGAATAAACATGTCGCTATACGAAATCGCAAGAGAAACTTACCGAAATTTATCATTCTTCATTATTCTCCTTTTAAAGCTGTTTGGGACTGGATTGTTCTTCTGTTGGTATTGTATACGGCGGTGTTTACACCGTACACCACAGCCTTTCTATTAAATGAAAATAAGACAAAAGCTCAATTGAACAAAAACCCAAAAACTCGAACGAGTTCTGTATCTGACAATCAAGCCGGACCTTTAGTGATCATAGACTTGATTGTCGATGTCATTTTCATAGCAGATATTCTCATTAATTTCCGTACGACCTATGTTCATAGTGGGGAGGTAATTTCCGATCCACAGAAGATCGCTCGAAATTATATCAGAGGATGGTTTTTATTGGATGCTTGTGCTGCAATACCTTTTGATCTTGTAGTATTTGGTTCAAGTGGATCAACTGAGACTATGACAAGCACTGGAGTGTTGAAAACGGCGAGATTGTTACGGTTATTGCGAGTCGCGAGAAGGATTCACCAATATTCTGAATATGGAGCTGCAATGATGCTATTTTTAATGGCCACATTTACGTTGGTGGCGCACTGGTTAGCATGCATTTTCTATGTGATTGCTCACTATGAAAGAGAGGTCTGGCATGTCAGAGTGGGATGGCTTGATACTCTTGCAAGAGAATATAAGCAGCCATATATTGAAAACAGTACGGATTCATTGTCTCTAGGAGGACCAAAGATTGAGTCCAAATATATAACTTCTCTCTATTTTGTCTTCACTGCTATTACTAGCATCGGATTCGGAAACGTTGCTCCAAATACAAATGCTGAAAAAGTATTTTGCATTTTCGCGATGCTTGCTGGATGTTTGTATTATACAAATTGTTTTAATTGTCATTAATCATTGAATGTAGCGATGATGAGCGCCGCAATTTTTGGTAATGTTTCATCAATTATGCTTAGATTGTATCAGGGCAGTGAAGAGTGCCACGAAAGACGAAGTAGTATTAAGGAATTCATAAAGTTTCACAGGATTCCTAAACATTTGGCTAAAAGATTGCAAGATTCCTTCCAGACCAATTGGGATTATACAAACGGAATCAACATCAACATGATATTGCGAGCCTTTCCAGAATGCCTTCAAGCCGATATTTGTTTACATATGAATAGGACGCTGCTCAACACGTGTCCAGCTTTTAGAGGGGCAAGTGCAGGTTGCCTTAGGGCATTTGCTCTTAGATTCCGAACAACTCACATCCCCCCGGGAGATATGTTTATTCATCCGGGAGATCTTCTAGACTCTGTCTATTTCATCTCTCGTGGTTCAATTGAGATCATATATTTCGGGGAGCAGGCCTACCAGGAAAGAGTGATTATGGGAATTTTAGACAAGCATGACATTTTTGGCGGCTGTCCGAAAGAATTTCTACAGAACAAAATCAGCCAGTCCAAATATGGAGTTCATGCTGTCGGATTTGTAGACTTGAACAGAATCACACTCATAGACTTGAAGGATATCCTTTTTATGTATCCTGAATGGTCCACAACCTTTTTAAACTCCTTTCAGATTACTTTCAAGCTCAATGAAATTGACAAAAAGCTCATTCAGAAACCAACAATTTTATCAAACAATGAACTACTGAACAAAGCTAGCCAAATCCAGCCTAATCCCAATCTCCAATGGGCCGCTGCAAAACCAATTTCACCGCTACTCAATTCGATTAATGCCAACTCTTCAGATGTTCAAAGAGACTTTCGACACGATCTTGGATCAGTGATCGACAGAATGCAAGATTTGAATAGCCGAGCAAAAGAGATGGAGAAAAATTACCAGGCAGCTTTCTCTGAGATTCTGCAGTTACTCACGACGAATTGAGGAGAAAACGAATATATTTGTATTCTTGATTCATCGATAAATTTAGTTTTTT
>OX_Smed_1.0.06015
ATTTATGTTGAAATGCGCTCATTTCAGATGGATAAAAGCAGTGATTCTGGAGTATCTGACAGGACGCCGGGATTGGATCCAGCTGTAAAAGAAAGTAAAGAAAAAATTGATAACAATTTGTACTCAAATAGAATGTCACAGGACGTTGATAGTAATATAAATTTGATGTATAATTTTGGATAATAAATGCTGTAGGTCGCCCGAGCTATAGTGGAGATATTCAAGGCATACATTCAAAGTTTGAGCAGCCAGAAATAAGGGGTTTCCAGAGCTTTAGTCCAAATATTCAAGGAATACATTCAAAGTTTGAGCAGCCAGAAATAAGGGTATGTTCAAAGAGTTCGTTCTTAAAATTACAAAAACGTCGTAAATATATCACAAAAAAAAATAAATTAAATGAAATATGTGAGAAATTCAACAAAAGTTACAAATCAAAGATTATCCGAAGCATAAATTCACAGTCAGAGCTACCAGAGCAAATGAAGGAGGCCATGGACAGCTTCTGTGAGACATTGGACATCCTCTCAAAATTTAATATTACGGATTTCCCATCTGTTGCTTCTGCGATTCAGGAATTATTTACTAGACTCGAAGGCATAAAATACACAAATAAACATGGACAGCGACTGTGCGAGGCCATTCTGTGGGTGATTTGCAACGCTTTCAAAATGTCTGTAGTAGAAATTGATAAAAAATTCTGGTTTGAGAAATTGCAAAGTTATTATTCAAATGAAAACAATTCCGATGAAATAAATTATTATGCATTATTTATCCTGATTAACACCGGGATGGCGGCCCCTCCATTGAGCATGATGTTGCTGAATAACTTCATGGATATCAAAGAGAAAGGAAACCAATCTTATCTCGGATTTTCTGAAGAGGAAATATTATCCGTTAAAGCCATCGGAATTACGAATCATTTGGAACATTGCAAAAGTTCATTGACTGATGAAAACAAAGAGCCAAGTCTGCTGCTCACCTATCAAATATCAAGGGACGTCATAAATGTTGGATATAAACAAAAGGAATATTACGAAAGAGCAATTAAAAATTATTCAATGTCAAATCTGAAAAGATTTAAAGAAAAATTTGAACAAATATTGCGCGAAAAGTTGACGATTCTAACAAAATTGGAGGAGAAAGAGGAGACAACTTTGAATATCGTGTGCAACACCTTCACCATTTGTGGACAGTTTCATGCCTCTCCACAAATGGCCCCCTATATTAGTGACATATTTGCAACCATAATGAAATATCTGGAAATCCTGCAACCGAAATCAAATCTAGATATGATTACGTCACGCATCAGTGAAGTCATCCTGTATTGCTTATGTAATATAGCTCAAGACGGCAAATTGAGTGACAGGCAAGGCTGGAAGCCAATTCTTTATGAATATTACAAAGAATGCAAATATTCAGATGAGATCAAACTTGCTTCGGCAGTTTCCATTTGTTTGCTGCTGGGAAACGGGGAGAGTCAACGAGAATATAAATCCGAAATTGAGGAGATCAAAAGATATTTAACTGATATTAAATACAATATAAATAAATCCGGCAGAACTGATTTTTTGGGATTTACACTGGAAGAGATCGAGGGGGCCTTAGCTATGGCATCATTGTGATTGACTTTCATTTATTTTATATGGTAATGAATATTTATTCTTTCATATTATATTTAAACTT
>OX_Smed_1.0.06162
ATCAATGAAAACTAATTACATAAAATTAGCGGATTATTACCTACATCATTCAAAATTTGCAGAACAATCAATCACACAAGCAATGAAAAATCCAATTATTTAATAATAATATTAAAATTAATAATAAAATAGAATTGCGAGATAGCATCAATATTATAGCATCAAGTAAAGGAAGCACTCTAGACATAGATAATGCTTATGGCACGTAGCAAATGTGCGGCCGCATTCTTGCTCTGAATGTGCAAAGGTATATTGACGATTATTGTGATAATAATTCCATCTATATTTATATAAATATATATTTCAATCAATTGTCTGAGGCAACTGGGTCCTCTTTAGAATCATTGGAATGATAAATTAATCGAGTTCCCACTAAGTCACAAGTGGTGTTGGCGGTTTCCTGATATGATGGGTCGACACCACCGTTACCGCCATGCTCGCCTTCTCCCATAGAAACATCATCTTCATCATCATCTTCGCCGTCGTCATCATCATCGAGATGTAAATCTGATGACGGTTTGGCAACTGGACTACTGACAGGAGGTCGATTCGATTCATCTTCTTGACAGGCAAGGGATTTCCGGCGATTGGCTTTAATGGCCTGTGTAATAAGCCCGTGATGCGGTACATGCAACTCATGAGAATCACTAGAGCCACCGCGAGTGGAACTTTGACGACTGACATTACTACTACCACTGGCGTGATAGGACTCACGCAATCGTTGTTGATAAATCACAATAGCTTCTGAAACGGACAGAGTTTGCATTAAAATCCAATGAAGATTTGATGGAGGATATCCGAGAATACCAGCGGATTCCGGTGGTTTATTTTGCTCTAACCATTCTGGGACCGAAAGAGGGCTACTGGCTAAATCTTTAAAATATGGTATTAAATCTCTTAACGCGGTATCATTTTGATCATCAAACCACGAGACAATTTGAACCGCATTTTTCGGATGAAGAAGGTAAGAAACGGGTGAGTTGTCTAATATAATAATACTATTGATATCTCGGCCTAATATATCGAGATCTTTGACATAATTGCCATCTTTGAAGGCACATGCTTCTCTGAATAATCTGGATTCGAAAACTTTAGTTGGGTCAAGGAAATTTGTAACAGGATCAGCATACTTTCCTAGACTGGCGGTAAATAGAACACATTCAAAAAGATTGCCCAATTCTGCCAAAAACTCATCGACATAAGGCCGTTTACAGACAAAAACCTCATGTTGAACACCGTCGATATCTACATTAACATTGATATTCGCTGTTTTCACGAACTGTAAGTTAAATATTTAATTTAAAACACAAAGCGAGATTCAACTTACTTTAAATGAACTATGAACTAATGTTTCATCTAGATCAATAATGAAACATTTCTTATTCTGATTATTTTCTGACAATTTCGGTAGTAGTTTTTCATTCTCTGAAATATTTTTTGGGAAAAAATGGTAGCTATCAGAATTTTTGAAACTGTTGTCTTCATTTGTTTCATTTGGAGATAAATTTGTTTCATTAGAGGCACTTAAAGGTTGAGCAATTGATGAGCCTGTTGTGCTATTAATAATTGTATCTACAGATTTCGCTTTTCCATTATCAATTAAAGCGTATTTATTTGTGTTAGTATTTTCATTTTTATACTTTTTTTTTATTTTCCCATCTTTTGGTGATAATGGATGATCACTTGACGGAACTTTATACTTCTGAGAACTGTGATCAGATGAAAAACATGAACAGCAAACTAGATTTCTGAACAAATTGCTGATTCCATATTTTCTAGACGCATCGTTTTTCTTATCGTCGGAATTATCAATGTTATTAATAACTGGTTTATTAGATATAGAAAATGATTCATTTATAGCCGAATTAGACCCATCTCCTTTTGGGTTAGATTGGCTATTTAACATTTTTGAGTTTGCTTACTAA
>OX_Smed_1.0.06324
ATTTCGAAATGATAATGACATTATGATATGCACAAAACATGGAAGTCACCGATTTCGTTAATTGTCAAATTGAAATCAAATATTTATCAATGCTATCTGCAACTAGATATTGCGTACGAAGGTTTTCATGCTTATGGAATTAAGATCGGTTATGGAAATAGATGTCAAAATTGTTATCAGAAATCCAGTGAAAGCAGTCTAATATGTAATATTCATTCTGATGATGGAACATAGCGATATTTCACAAATGGCAATGAACTGTAGTAATCACTGTTCACATCAACAAGGCCAGTTCTCCTTTGGTTTTCAACTTTATCATAAATCCACCTTTCGAGACACTTTAGAGTGACTGGTTGGAAATTCTCATAGAATTTATTGGCAAAAAGATTTGGCGCATTTATCAATTTCGGTAAATCACCGACACCCCAAATGCAAATTTCTCGAACAATATTTTTACTCTCGCAAGTATATTGACCCCAGTTTTTATATCGGGTAATGAAGTATCCCAAATAATCATTTTGTGGCTGATTTTCATCCGGATTTCCAACAAATGAGCCAGGAATTCTCAATTGCGGATTGTAATTTAAAGTCGAAAAGAAAGTTTCATCTGGAATTAATCGGTCTTTCAATGCATCGAGCATAATTTTAGATTGTGGAGACTCAAAAATGAAAGAAACGAATTCGAAATTAACTGTGATATGAACGGATCCAGTGTACCAAATTATCGGAAATGGAATGTTAATTGTAGGAATTCTTTTATCAAATCTTCTTTTATAATGCCCTTCTACATTGTTGGCACCTTTGAATGCTCTTAAAATCTTTACTAGCTCTAAGTTTGTTTTTAATGGAAATTCTTGTCCGGTTAAATTAATGAAATATTTCCAATTTTTATATCTTTCATAAAGATCTTTCATACAGTTTAAGTCAGCCATTAAAACCGACATTTCGCCCCATTGCACATCGACACGATTTTCTGTAATAAATATATTATTAAATTTAGAATTG
>OX_Smed_1.0.06465
TTTAAACAACTCTAAAATGATTTCTTATTTAATTCTTGCAATTTCATTGACAATGGTTTCTTGCATCCATTTGGAAACGCAAGCATATGGTACACCAGAAATATTCACTTCAACAAGTCGAAGACAAATGCAACTGCTTAAAAGTCTTTTAGAAAATGTCGTTTCAAAAATCACGGAAGAACCGGAAAATCTTTCAATGTATTTAAAAAGCTTTAAAGTGAAGGAAATTGTGAACCAATTGAACAGCCCGATTAGAAACAAAGTGAAAAAAATAATCAAACAATTAAAAGAAATAATTGAAGAAAATAAAGACTTTTCTGGACATTCACGGGCCTCCAGGAGAAGAAATTATCACGATAGACAACGTATCTCAACGACATTCTAACATATTTTAACCAATCGATGCCGGACTAACAAAATTAACAATGTTTTGTTTAAAATAAATAAATTTTAGCATTTAAAAAAAAAAAAAAAAAATGCGA
>OX_Smed_1.0.06568
AAAATCCACTTAATTTTATTCTGAAAAATAACGATATAAATTGCGAAAATGTCATTTAATCACTAAGATTACAAAAGCCCATCAAAAAATGACTGAAAATATTATTCCTATAATGGAGAGAAAATTCTCGTTCAAAAAATCAGTTTTGAGTCATATTGAGGTCCTAGCGGGTTTGGATCGAGGCTGCTCGTTGACGAAAATAATTTATGTCGACAAAAAAGACTCGGATAAAGTTGATGAAAACTCAACCAGCGATGTGATAATTCTGACAGTTGCTTTATTTCTGAACTCAAAATTCGACGATGCTCTCATCTGGCTAAAGGACAAGGCATTCTTTCCAGAAAATAAAGAATTACCGATTCATTTGACTGGAGCCGGAGGAGTAAAATATAGGTAACAATTTACTGTGAGATTTTAGAAAGCCTTTGAATTATAAATCCCAGTGAAAAGATAAAAGAGATACTGGATAGAGATGTTGTATTTGTTGATGAATTTATGTCCCAGTCAAGAGGTGCATATTATATGTTGGCAAATGTTCCCTTGTCCGAAGTAACATATGCAGAAATAGAAACCGACACTACCGATTGGTTTGATGTGCCATTCATAACCGATGTTGATTATCAAAAATAAAATTTATATATTTTCAAAATAAAACTTTTCTAGGTTAAGATTCAATTTGAGGAAATCGTTGGTAAACGAAAAGACGTTAAAACTACCGAGGATTTATTGCCATGCATTTTTGGATTTATTGGAAGTGGAGGTGGGTTTACTTACATTGGATCCGACGGAACTTTTCGCATGGTCAGTGGTCTTCCTGCAGCTGGAAAAACCTTTATTGGTTTGTCTAGATGCATTCTAGGAACAAATGATTACAATGAAATTATGGAAATGGCGTCCAGAGGAGACAGAAGAAATGTTGATCTTCAAGTAAAAGATATTATGGGAGATGAATCTTTTGAGAAACTTTCTCCAGAACTTCCAATAATTCACATGGGAAAGCTGGCTGAAACAAAAAAGAGTATAACAGAATTTAATAAAGATGATTTAGCGCACTCGCTAGTCTCTATGTTTATATACAATGCAATTAATGCTGCAATTCATGTTTGTATGTCGGAAAAAGTTCATAACGTATTTTTTGGAGGAAACCTTTTCCAATCTGAAGTTTTTCGAAAAGAATTTAGCACTCTTAAGAAAATGTTTTCAGTAAACTTTATTAATTTCTATTTCGTCAGTAATGGTCACACTGGAGCTCTTGGGGCCATGGTTTGCTCTCCCAATGATATGGAAAAGTATTTCCAAATGCAATAAAAAAATAATGTCACTTCTGTCTTGATTGATTTTAGTAAGATTAAATTAATAAAAAAATGGTTCATTTTGATT
>OX_Smed_1.0.06749
AATAATAAGTTCATCAACGTCAACAACGTCTATATATAAAAGCCGTTACCAGTTACCAGAGTCATAATGATGAAGGTCTTTTATCTAACTGTTCTTCTTACCCTCGTTTTGTCGGTTTATGGTAAGCATGGATATATGGAACTAGTAGAACACGAAAATGATTTCGAAGTGAAAAACTTAGTTGAAGATCAAGAAAAAATAAGCGATGAAGATCAATCGAGTGAAACGAAACGAGTAGCTAGAGGAATATTTTGTGGAACAAGGCAGTGTCGGATCCTTTTCCGGAGTTGGATCACTTGCACGATATATCTCTACCGCATTGGACGGATATGTAAACCTCGCTCTTTTCGTTGCACCTAGACTGGAACTATAGACATCATTATTGCTTTAATAAATTATGGTGATTCACTAAAAANANNGGAAGAGCG
>OX_Smed_1.0.06836
TTAATTCCAAAAGTTTATCATTTNTTTTTTTAAAATCATATATTTTTTAAATAATTAAATGATAAACTTTTGGAATTAATTATATGTTTTAAGAAATCAATGTCTCAATCATTATCACAAATTCCTACAATTCTCGAATTATATGAATTTAACTTTCCATCGTTGTCAGATCGCTTAAAATGTGTTCTATGCCAAAGGATTTTAAAAAATGCTAAACAAACTTCATGTGGGTGTAAAGCTTGTGAGAATTGCATAAAATCATATCTAGCAAATGGACCGAAGCCTTGTCCTAGTAAGCAAATTGATTGTGAAAATGTCATGTTGCACATGGATGAAGATATTAATGCAGATAATGCCACGAACAAAGAAATCGCTAGTTTAAAAGTAAAATGCCCTTTTAAACTATGTTCATCGGAAATGCCCTTGAGAAATATGGTTGAGCACATTAATTCTTGTGAATTCCGCGAGATTAGTTGTAATAAATGTCAAAGTAAATTGCAAGCTAAAGATAAGGAAAGTCACGATAAAAATAAATGTGAAATGCGAAAATTAAAATGTGAGTACTGTTTAGAAGAAATGAGTTTTAGAGATTTGAAATCAATTCATTTGAATTCTGACAGGGAAGATTTCTGTGTTAAATATACTGCAATTTGCCCCAATAACTGTGATGTCCATACAAAAGTATGTTTAAAAGAACATTTAAAATTGTGTTCGAAAAAAAAACTCGAATGTCCTTTCCATTCTTTAAACTGTAATGTAGATAAAATGACAAAAGAAAACCTAATGAAACATTTGAATGAAGAATATGTCAGCCACACGTCAAATCTCATATCGAAAATAAAAGACATGGAAAATACTATCAAAAACTTGACAGATGAGTTAGAAAATCAAAAGGTTTTAACTAAAGAATTGCTAGATATGAACAAAAAATCGAGCCTTTCAGTTTTAAAAACCCAGGAAACAATTGAGAAATTGAAAACTAAATCCTTCCCAACCCCGATTCAAGCAGTCGAAAACAAATCCGTTATATTTCGAAACGCAACTTTTATATGGAAATTCACTGATTTCGAATCTAAACGAATAGATGCAGAAAGTGGTCGTAAAGTTTCTGTAACCAGCGATCCGTTTTATACCAGTGAATTTGGATACAAAATGTGCCTTCGTATCTATCCTGCTGGTGACGGCGTTGGGAAGGGCACTCATTTGTCGGTCTTTTTCGCCATTATGAAAGGGGAGTTTGATGATTTACTGTCGTGGCCATTCAAACAAAAGGTTACACTCAGTATAATGGACCAGGAAGCCGGCACTAAACATCATTCTGATACCTTTAAACCCGACGCGCGTTCAGCGTGTTATCAGAAACCGGTAGATGAGTGTAATATCGCTTCTGGGTCACCGAAATTCATTCTCCTTTCATTGATTATGAACAACTCTCTATATTGTAAAAACGATACGATTTATCTAAAAATTGCTGTCGACACACTGGGCATTTCAAAACCTTAATTTTAATTTGTAAATATGATTATAGTTTGTTAATAATGAATTTATCGCAAATTAATAATTTTTATTGATTGATTTTTACTGCGATTTATTTGTTTCTGGTGAGGCTCCAAGTGTATATTATGTTTTCAGATTTGTTTTTATTTGTATTATATCCTTTATAGGTGTTTTATTATAAACTGTTAGATATTACCTTATTTGAATTTTCGCATCGTGGTCATGGTAACAATAACTATTTGAGAAATCTAGAATTAAAATTAAATTTAGTATTAGGTGAGCCCTGGTGAACACCAAATTCCACAAGTTACAGGCAATTTAACCAAAAATTAAGGTCTAGTGCAGTGTTTTTCAATGTTTCTAATAAAGGCAAGTAGTGTGGTTTTAATATTTCCCAGCACAAAGGCTGCTTACTAATTTTGCAATTCACCTAGTGAGTTTTTTTTCTCCACTAGTGGGGTTCTGGAGTAGTCGGGTAGCCTTTGTGCTGCGAAATCTTAAAACCACACTACTGAGGCACCCTAATTTTTTCTCGCGGCACCCCTATTTCTTAATATAATTTCAAACATGTATAATGTGTTGT
>OX_Smed_1.0.06863
ACTCAAAGTTACACAATAAACACGGTATGATTTATTTTAAAATTTTCAGATTAAAAATTTTGGTTTCAATTACCTGCATTCTTCGTTCTCTGCAACCCTTGAGAGTTCGTTAAGTGACGTCTTACTTTTCAATAAGAAAATAATGCAAGTTGGCCTTTACAAAGGCCGTCACTTCGAATGAATGACATGGGTCCTGAGCTCATGTGGTCTCAATTTACTGTAGATTCCTCCACATTAGCTATTGTATATTTTAGCACTGATCGTGAGAATTATTCTAACTTTTATAAAANTNTTNAAANNTTTGAATTTTATTTNNACAAATATTAATTTATCGNNNNTTTGAAATTTATATCAAAAAATATAAATTTATCGAAAACCACAAATGACAATCNGAAACATTCATATCAATGGTTGCTAAAAATGTGAAAGCATTAAATGGAGAAGAATTAGCTAAACTATTTGATCTTAATGACAGGCATATACAAGATCCAACTTTAATACCTTTTATACCTGAAAAAATGAAAATGGGTAAACAATTTGTTCCATGGAGAGAAATGATAGTTAGCCATTTAAATGTTTTAACACATCTCAATAATAAGGATTTAAAAGGTGCTTTAGAAGAGCAGTTTAATTTAATTGAGATATTTTCTGACCTATTTGAACAAATAAAAGATGATAATTGGTTCCTACCAGTAATGACAGTATTAACTGTTGATCTGCGATGCTTAGCCCATGCTATGGATTATGGTATCGATTCTCAAGTGAAACATCACAGTAGTGCTGGAGAGAATATGAAAAGAGTAGCTGATTGTTTAATGAGATTATTTCGCAAATGCGTTAGTGATAGCCGTTCAAATGTGGAAACTTCGAAAAAAATGGGAATGATGGCACTTTGTAATCAATTGTTCAAAATATTTTTTACGATTAGCCAACTAAATCTCTGCAAATCTCTTATTCTTGCCATAGAGAATCTTGGCATAATCGATAAATTTAGCATTTGTCAACAAGTGACATACAATTATTATGTCGGTCGAAAATGCATGTTCGATGATAATTTCCAAAAAGCTAATGAGTCTTTAACTTTTGCTTTTGAAAATTGTCATCGCGACTATGTTAAAAATAAGCGATTGATTTTGATTTATTTGATTCCGGTTAAGATGTTGCTCGGTAATTTTCCGACTGATAAATTGCTTGTGAAATATAATCTGAAAGAATTTAGTGGTGTTGTTAAGAGTGTACGAATCGGGGATTTGTGTAATTTAGAAGCTGAATTGAACATCAATGGACCGTTTTTTATTAGTTGTGGAGTGTATTTAATTCTTGAAAAACTGAAATATATTGCCTATCGCAATCTCTTTAAAACTGTATCAACCATGATTGGTAGCCATATGATATCTATTTCGGCTTTTTCAGATGCTTTAAAATTCGTTGGCGTGTCGGATATTGATATCGATGAAACGGAATGCATTCTAGCCAATCTTATATTTGAGAATAAGATCAAAGGCTATCTCGCTCATCAGCAACAAAAATTGGTAATGAGCAAAACAAATGCGTTTCCATCCATTAGCCAAACTACTGTAACTGTTACAAGATAAATCGTGTTTGTAAAATAAATTGTTGTTTTTTGTGAAAAAAAAAAAAAAAAA
>OX_Smed_1.0.06878
CAACTAATGACAATTGCAAAATTATATCTTGTTGCTAAAAACAGAATTGTCACTCATTTTGTACGCAATTTAATTGAATTTATCAGAATTATCCGTAATTGCACAGTTAAAAAATTGAATTTTAAATGCAAGATCTAATAGAAGAATGCGAGTTGGAAGTTCTAAAGAAATATCACAACGGCAGGCGAAAGAGTTCACTGATTGCAATTCCCAAACAAAAGCGGATCCGAATACTGATGATTCATGGTCACCCAAAGATCCAAATTGCATCTTCTGCTAATAGAGTATTCAAAGAAATTGATATCTCTGAAGCAGCAGGCTTATTTCTTTGTCTTGAATATCCAGGAAAACGAAGTCAATTTAAACTGATTCTCAAAAGCAAAGTTCTAATTTTCTATGAATCGAGCAAGTTTCATTACGACCAATTCAGAACTGCCCTTAAGAATCTTATAGAAAAATTTGGACGGAATCAAGAATCCGCAGATACCTGTAAAACAAAAAACAAAAATCAAGAATCCGCAGATATCTGTAAAACAAAAAACAAAATTGTTATACCTGATGATACGGTAAATTTGGAATACGTACTAGAATTCAACATGGAAAAGGAAGTAATGTATTGCGTCGACAGTCCAAAAGACAAATTGCAGAATTCCATTTATCGTACTTTCCAAGATTTGGTCAAGGAAAGGACAAATGGTGGCCAAATAAATGTAGACCTAACAGACGACCGTAAAAACAAATACAATATAGCATTATTTAACGGTCAATTATGGGTGGCGACAGTCAAATACAGCGAGAATGAGAAAAAGAAATTGCATTTCGGTGATATGGTGGTGGCAGTCGATGGAATATCGGTTAATGATATGTTTTCTTTTCAAGAATACGTCAGAAACAAAACGAAATTTTCCATAGCTGTAAAACGCTTACCAAACGCAAAAGTGTTTCTTTTTAATATAAGTATGTCAAATCCGCCGAAAATTTCAATCGAAAATCATAACTTGACTTTCATTGAATCTAAAATCAAATGGATAGTGACAGAGGTAAATGAAGAGTTCATTTTGGACGTTTTGAATACGAAACATAAAGATGTGATTTTCAGTTCAAGCAACAAACTGAATCTCGTCGTTGCCCACAAAAAAGAATTCGTTAACAACATTCAAAATCCACAACATTCTTGTCAAATTTAAATTTGTATATACATACAATTTCCAGTANTNTTATGATGCCCACTAATGTCACAATTTCCACTTATGTCATATTATAAAGTAAAAAATGTGTAACATGTATTTCTAATCAATATTTTACTTTTTATGCTAAAATTCATCATTAGTAAGTATCTTTGGTATAATTTGATTTTTGTTGTTTCAAACATGACAAATTTTGAAATTAAAATTGAGAATTCACCATTTAAGCCACTTAAGCAGCATTAAAAATTTCTAGAAATGGCCAATTGTGATAAAAGTGGAAATTAAGACTGACTTGCATTTAAACACGCTGATTTTCATGGTAACAACTGTTTTTAACTCATTTTAATGAGAATTTACTTGGAAATAGAGGAGAATTAACAAGATTAGTAATGCAGACTAAAGAAAACTATAAAAATTGAATCAAGCTTATAAAAGCACTTGTTTATTTA
>OX_Smed_1.0.06946
CACGTTCAGTAATAGAATTCAATCTTTGAATTTTCTAATGATTAATACTAATGTGATAGATCCATCAAAAAAGTGTTTTAAAGGTCCACAACAGAAGCTTATTTTGCTAGAAGATGAAGAATTCGAACATCAAACTTTGAGAAACCTCATTGTTGCATCGAACAAAATCATTCCGAATGAAGACAGGTCCTTCATTCTTTTTGATTTCGGAGCGATTATTTCTCAGTACACTCGCATTAGGAATTTAATTCCACGTGCATACCCATTTTTTGCTATTAAATGCATGGCAGATAAACAGATAATTTCTTTACTCGGAAGCTTGGGTTCAGGATTCGATTGTGCTAGTTGGGATGAAATAACGAATGCTTCATTAGCGTTGCCAAAACCTTCTGGAACTTTCTCAGAAAAGTATCATCCACTAAATTCTGAAAAAATTATCTTTTCTCACCCATTCAAATTTGTTAATGAAATGGTTAAAGCTTCGAAAATTGGAGTTGAATTTACTGTATTCGACACCGAAGAAGAACTATTAGCAATTTCAAAGTATTGGCCGCAAGCAAAATTACTTTTGAGGATTTTGCCACCAAAACAATTTAAGGCTTATGCGCAATTGGGGAAAAAATTTGGAGCCGATTTTTCAGAAGCCAAGGCTTTAATTTTGTACGCAAAAGAATTAAAAATTAACTTGGTTGGCGTTTGTTTTCATGTAGGAAGTGGGGTGGAAGAAATTGATGCATGGTCTCAGTGCATCGAATATAGTGCTAAAATATTTCAAATAATGGAAAAGGAAGGAAATAAACCATATTTACTAGATATTGGAGGTGGCTTTCCTTCGATGAGCATGATCAATTCAGCAGAAAATACAGAATATCAGCACCAATTTGGTAAAGAATGTCAAAATATTAACATGATGTTAGATAAGTATTTTCCGGTTTCTGAGAATTATGTGATAATTTGTGAACCAGGAGCTTATTTTACAAGTGGTTCTGGCTGTTTGTTTTGTCAGGTAATTGGGAAAATAGAAGAAAAAAATATAAATGATCAAATAAATATTGATAAAATGACATATCCAAATGTGAAATATTCTTATATACTTAACAATAGTTCGTATCATACAGTGGAATATAATGCAGGTTTTGATGTGTATTCGGTAAAAGAATTTCACCGAAAGGAAAAGTTAATCAATTTACAAAATGATGTGGATAAAGAAACGAAATTAAATAGTCGATTTTTAGGATACACTGTAGATGAATTTGATTGCATAATTCCTGAAATTCAAATTCCTGAGTTGGCCATCAATGATTGGTTAGCACTAGTTGATAAAGGTGCTTACACCGATGTACATAACGAATTACCAACCATTTTCTGCTCAACGACAGCAATTCCGCATTATTACTGCATAACAAAAAAACATTTATCTGCTCTTAAGTCTATTATTAGTAAGTGCAACAATAACAACAATAAAGTTCTGAAAATGACCAACAGAAATGATATTTTTGATTCAATTTCTGAAAACTGTTTGATTATGTAAAACTTTTAATGTCAAATTCAATTTCAATAACTTTTTTATTAGAATAGATATTTTCATTTTCAAAAAAAAAAAAAAAAAATGCGA
>OX_Smed_1.0.07092
TTTAATTTCATAATCATTTTTCTTGTCACTTTAAAGTTAAAGTATTTTGCAAAAATAAATTAAATTTATTGCATACTTCTGTTTAATTACTAACTTATTTTATTACTAATAGATGGCTGAAGATCACCACAATCATGATCAATGTAATTCTGATGGGGATTTACCAACAGAGGTTTCCTTAATGGATGAAATGAAAAAATTAAATTTATTGCCATCCAATAAATTAGCGAAAAGCAAATCAGCTGTTAAAACGAAATATGAATTTTGGGATACTCAACCAGTTCTAAAATTAGATGCAATTACCGATCTCAATGAAGCAATCGAGCCCGATAAAGAAGTTTCTGAAATTAGAAGTGAACATTACAGCTTACCACCTGGGTTTTATTGGGACGATATTTGCCTTGATAATGAGTCCCAATTAACCGAACTATATACTTTATTAAATGAAAATTATGTTGAAGATGACGATAACATGTTTCGATTTGATTATTCACCATTATTTCTAAAATGGGCTCTTCAACCACCAGGATGGAGGCCTGAATGGTATGCTGGTATTAGAGTTTGTTCGAATAAAAAACTCGTTGGTTTCATTAGTGCAGTTCCAAGCACTGTAAGAGTTTACGAAAAGAATGTCAAAATGGTTGAAATTAATTTCCTATGTGTACACAAAAAACTGAGAAGCAAACGAGTGGCTCCAGTTTTGATAAGAGAAATTACAAGACGTGTTAATAAACAAGGCATTTTTCAGGCTGTATACACCGGTGGAGTTTTGTTGCCGAAACCTGTTGCAACTTGCATGTATTGGCATCGATCGATAAATCCCAAAAAATTGATCGAGTGCCATTTCTCGCAATTGAATAGTAAAATGACTATGAAAAGAACTGTAAAGCTCTATAAGTTGCCCGATACGCCTCAAATCTCAGGTTTCAGACCGTTAAGGAAATCTGATTCTCCGCAAGCCTTTAAACTTCTCAATGAGTATTTAAATAAGTTCAAACTCCGTGCTGAATTCAGAACCGTAGAGGAATTTGAACACTGGTTTTTGCCACGGCCCAACATAATATCCACATTTGTCGTGGAACAGCCCGATGGAACTCTCACCGATATGTGTTCTTACTACAGTCTGCCGAGTTCTGTTATCGATAATCCACACCATTCTAAATTGTTCGCAGCTTACTCGTTTTACAATGTTGCCAGCGAAAAAACCGGATGGCTTTCATTGATGAAGGACGCTCTTATTCAGGCTAGGAATGAAGGATTCGATGTCTTTAATGCACTGAATGTGATGGATAACAAAGATTTCCTAAAGGAATTGAAGTTTGGACCTGGTGATGGTCAGTTGCATTACTATCTTTATAATTGGCAGTGTCCAGAAATGCTATCCTCCGATGTGGCGTTGGTATTGCAGTAAAATCTTTGTTTTATCTAATAAAGTGATAGTTTACAGAAAAAAAAAATTGATTTTTTCTATTGGTTTTAAAAAGACTTAAGAAAATGTTTAAGTTAAAGTTGTGGAAAT
>OX_Smed_1.0.07105
GACGCTCTTCNNATNNATTTCGATGACAAAAATCCACAAGAAATAATTAAAGAAATATATAAATTGAATGTCAAGTATCGAGTATTAGAAAGCAATATTGAAAGTTATTTAGGTAACAATCGAAATGTTTCCCATGATTTTCTAACTAAATTCCTAAATGAATTCAGACAAAATTCCAAATTTAGATCATCCGATTGTGACAAATTAAAAAATCGCGTAATTAATATAAGATTGAAAATCGAAAAATTCAAACTGTCAATTGAAAATATCCAACCAAATGAAGAATTCGTTAGTTCCATTAAGGGTATTATTGAAGAAATTGAAATGCTTATTACTGAATTGAAACGGGAACAAAAAGATAGTTATGAAAACCTATTGCGTTCTGAAGTGTCATTGTGGCAAGAATGTATTTTTATGGAAAAGAAAATAAATTCATGGGTATCAGGAGATAATGATAGAGAAGTCGAGCCTCCAAAGCCTCAACTGGTGTCAGATTTGATAAATAAGGCTAATAAAGAAAAAAATGCAGTAATTGCTCTCCAAAAATATCTTGATGAAACAGGAGGAAAAACCGGTGGTTGGTCAACTCTAGATCATCAAACATTTCTGAGAATCCGACTAAAATATACAGGAATCTGTCAAACTGCAGAGGTTAGTTATCCTCGAGACGAAGACATCTTTTACAGTGATTTAATGTCATTATTGGCTCCAAAAACAGTGAATGATGTGAAAACACATGAAATGTGGTATAGAAAGTATCAAGAGCTAGTATCCGAAAAGAAAAAGGCTATTTCAGAGTGGAAACAACAAAAATCAAAACAGATGAAAACTGTTGAAATGAAAATAGATGAAACTCCTAAACTTTCGGTAAAAATTGACTGGGAAACACAGAAAAAGCGTTTAGAAAATCAAAGACAAGCTCTCGATTCTTGGAGAGCCGAAAAAGCTTTAGAAGAACATCGACTGAAAATTGAAAAAGAAAACACAGAAAAAGAAGAAATGGAAAGAAAAAAGCGAGAACAAGAATTAGAACGAAAGGAAATGCGCCAAATGGTNGACGAGTATAAGCAGCGGAAACAGGCAGAAGATGGCGAGAAACGCGAATTAGCCTTGAGATTATGGGAAATGTCCAGGGAAGATAAAAAGCGGCAAATTGAAACTCATTCAGCTAGGATTAATGAGAGGAACACAAGAATGGTGGAAGACAAACTAATCAAACAACATCAAAAACAATTTGAAAAGGAACGGAAAATCCAGCGGCTTAATAAGTTATCAGAACAAGTGGCAATAACTGCCAGAAGGGATCCGTCGAGATTATTGAAACCGACTTCAGGGTGGATAAATAGATTGACGGACACAGATGAGAACTGTTCAGCAGGAGGAATATCATCTGGCATTCGAATCACTAATGTGCAACATAAGGCTGTCCCGGCCTGGAGAAGGGATTTTATACAATAAAT
>OX_Smed_1.0.07123
AACGTATTTAAAAAACATTTTTAATAATATTTCAAATATTTGCACAACTCTTATAAATATTTAATTTTTTTAAAGATGAAGTCATGCATTTTTTTGCTAATATTAATTGTGCTTCAAATTTGGACGTGCCATTCAAAACCCGACAAAGATAATTTATTAAAGGACGTGAAAGAAAATGTTAACAAAGCTGTAAAGGATGTTAATAATATTTTCAAACAAGAAAAATCTAATATTAAATATTCAAGTTCTCGATTAGGATTTATTCATGGGTTTTTAGCTTCAATATATGTAATAATTATATCTGAACTCGGTGACAAAACTTTCTTCATTGCAGTAATTATGTCAATTAGAAACCCGAGATTAGTAGTTTATGCTGGAGCGATGTTAGCTTTAGCTTCAATGACAGTATTATCAGCTGCTTTGGGTATGGCAACTACTGTAATTCCTCGGAAATTAACTTATTATATTTCTGGATTTTTGTTTTTAATATTCGGTCTTAAAATGATGAAAGATGGCTTGTGGATTAAAAAAAATCCATATGAAATGTCTCCATTGGAGTCTCAAGAAGAATATGAGGAAGTTCAAGCGGAGTTACGTAAACGCGAAAGTGAATTTTCCCAATCGAAACTATTAATCACTGACCCGGAGACTGGAGTAATGTCAGTTGTTAAACCCATTCCTTCACCAGCATCAGATAAATATCGTGTTACAGAATTTATATCGACGAAATTCAACAGAGTTCAACGAGCTTTATATGTGATATTTTCCAAAGTCTTTGTTGAATCATTTGTTTTGACGTTTCTAGCGGAATGGGGAGACAGATCTCAAATGACTACAATTGTTTTGGCAGCTACAAAAGATGTGGTCGGTGTAATTGTTGGTGGAACTCTAGGACACGCCCTTTGCACTGGAATCGCTGTGATATCGGGCCGCTTCATAGCACAGAAAATCCCCGTGAGAGCACTGACATTTATCGGTGGAATCACATTTCTGATATTTGCTGTTCACACATTTATCTCAGATCCGCTCTCGAACTCTTGATATGATTTGATTTATCTCTGTTATCATATAATTTTAAGTTTAAATTAATAAAATTGACTTTNAATGTTTATTGCTCAAGGCTTAGCAACTGAAACTTCAAATCAAACATATNAANCAGTTTATTTCAGTATAATACTGTGCGGACATTGTAATGTGATTTATGTCCCTTTAGCGGGATATTTGTGAGCCTTTTATGTCACAACCAGTCGTGAGAAGATTTCGGACTATTTTGAAAAAGTGGTTTGTTCTTCTTGGCTGCGAACCAAAGCGAAAAATGTGTGTGTGCGCGCATTAATTTTTGTTTTAATTTTGAAAACTTTTCTCAACTTTTGAAAAAATTTTNAAAAATTGAGTGACNTTAGATATATTTATAATTTTTCATTAAAATTTGATGAGTTTGAAAAAAA
>OX_Smed_1.0.07237
TCTCATTGCTATTTACTATGTCNNNANTGNTNTTTAATNNTTNAATTAAAAATTATTTCCAAGTTACAAATTACTGCCTGATTTAAAAAGAATACCAAATTCTATATAATGAACGTAGAAAATAGCAATGAGAAATATTATCCTATAGCTGTTTTAATTGAAGAACTTAGAAATGATGATGTTCAATTAAGATTAAATAGCATTAAACGTTTAACGACTATATCCTTGGCACTTGGCGCAGAGAGAACTAGATCAGAATTAATTCCATTTCTAACTGAAACTATATACGATGAAGATGAAGTTTTATTAGCTCTTGCAGAACAGTTAGGCAATTTTATATCGTACGTTGGTGGTCCTGAATATGTGTATACATTACTACCACCTCTTGAAAACTTAGCAATCGTTGAGGAATCAATTGTAAGAGATAAAGCTGTTGAATCTTTACGTAAAATAGCGCCCGATCATAGTTCATTACACTTAGAAGAATTCTTTATCCCACTAATTAATAAATTAGCAAAAGGCGAATGGTTTACTAGTAGGACATCTGCATGTGGTTTACTAAGTTCTGTTTATGCACGAATCGGTGACTTATCAAAAGCTAATATGCGAAATCTCTATAAAACACTTTGCAAAGATGATACACCGATGGTACGGCGCGCCGCGGCTGCTAGACTAGGTGAAATGGCGTCTGTTATGGAACCAAATTTAGTTCGAACTGATTTGGTTCCATTATTTGCTCAAATGATCCAAGATGAGGATCACGATTCTGTAAGATTATTAGCCGTTGAAGCTACAGTTCAACTTTGCGGTGCAATAAAAATGTCGTGCTCAATGTTAGAAATGGATAATCGTTCATTGTCATATGAAGAGGAATTGGAGAGATTTATCGTTCCTCAATTGTTAAAAGCTGCGACCGATAAATCCTGGCGAGTTCGATATATGGTCGCTGATAAAATCGTCGAAATTCAATGTTCATTCGGGATCATTTTGTCGAGGAAACATTTGCTGACTGTGTTCATAAATTTACTAAAAGACAGTCAAGCTGAAGTTAGATCTGTCAGTGCTAGCAAGATAAAATCATTTACATCGGAGCTATCTGTAGAAAATCGTGACCAAATTATTAAAGAACAAATAATTCCCGTTGTGAAGGAATTAACCGTTGATACGAATTGTCATGTAAAATCTTCATTGGCCACATCGGTAATGGGACTTGCGCCATTTATTGGTAAACAAGATACCATTACTCATTTGCTACCAATTTTTATTCAGCAACTAAAAGACGAAAATTCAGAAGTAAGGGTGAACATTATTTCTAACATTGAACAAGTTCACAATGTGCTTGGATATGAGCAATTAAGCATGAATCTCCTTCCAACAATTGTTGAGTTGTCGGCTGACAATAAATGGAGAGTTAGATTGGCCATCATTGAAAATTTTCCCCTTTTGGCTTCTCAATTAGGTAGGAAATTTTTCGATGACCAACTGAAAACGGTTTGTCTCTCTTGGTTGGTTGACCACGTTTATGCTATCAGAGAAGCTGCGGTTAATAATCTGACACGCTTGACAGAAATATTCGGGGTTGAATGGGCAGAGTCAATGATAGTTCCACGCATGGTCCAGCTATCAAAAGATACAAACTATCTCCATAGAATGATTTGTCTGCAATGTATTAGCTCCTTAGCTCCTCTTTTGGGACCAACTTTAACGAAGGAAAAATTCCTTCCTACAGTTTTATATATGCGAGATGATAAAGTTGCAAATGTTCGATTTAAAACGGCACAGACTCTGGCGAAAATTTGTATATCACTTGATGTTCCAGTTTTGCAATCTGAAGTCAGACCATGTTTGGAGAAATTAGTTTGCGATGAAGATCTCGACGTAAAATTTTTCGCTTTAGAAGCCGTCGAACAACTTCAGAATCATTTGAAATCTGTCTAAAACAAAATTTAGGCAACTTTAAACTTCGAGAATAATGAGAGTGTCTATAATTGAAATATATGGTCAAATTTATTTGTATGGATTAGTTTTTGTATTAATTGATACCTTTTTATCCGATCCTTTTAGTTAAAGGTTTTTAATCATTTTTGGTGATATGAGAGGTTGGAAATTAATTTCCATACTGCTTTAGAATATTATGTTCTGTATATATTATGCCTTATAAATTGTAAGTATATCAAATTATTAACATTAAATATTGGCAAGATGGCGGTTTA
>OX_Smed_1.0.07250
TTTTTTTNNNNCAAAAAACAGTATATTTATTAAAACAACAACCATTGAGCTGAATCATTCCAGGGGAGGAACAGAGGGATCATCGACAAAATCTGGACTATTCGATTGAATAACAATATCAGATTTAGGTTTGTAAACTGTTTTCAATTGGCCGTTGCGATCATTATTGCAGTCTCCGTTATGCTGGACTATATTTCTCCAATCCACGCTCAATTGAGGTTTCTCCTTCGGTAGACTACTCTTATCTTGGCGAGCATTAATGTTGACTTGTTCAACTTTCTGCAGTAAGATGATATCTTTTACCTTTGGCATTACAATAAGTAAATGACCAGTGGTTTTGGATCTAGTAGCAGTAGATACATCTGGCCGTACTTCTTCTGGAAGAGCCAGCTGAAGAAGCTTTCCTTTCATCGTGACACGGACATAATTTGGGTGGATGTCACAGTCTAATAGGGATGTATCGAGGTATTTGTAAACAACAACATCAAGTTTAAAACAATTGTCGATTTCTTCGTCAGTAAATGAAAATTCAATCTTGGACTCATTGACATTATATGGACGGCCATCGTTGGCAAACAATCTTCGTTCTGGTTTTTCTGGAGTTTCGGGTTTTGGGTTTTCTCTTCTTTTCTTTTCCTCCATATACTCATGAGTTTCCAATCGCGATTCTGGAGTGAAAGAAGTCTTTTCATGCCAGAAAGGATCGTCATCATATGTATTTTGGTTTTTTTGAATTTCCTTTCTTTTCAACTTGCGTTCTTCAGCTTCTACTTTTTCTTGGGCGCGTTTTTCGAGCCATTCTTGTTGTTGCTCTTCAATTCGAGTGAGAAATTTTGAATACTTTTGAAAAGCTGAAATTCTTTCAGATTTTGTAATCTCGACGCCATCAAGAGTCTGGAGTTGGGGTAAAGTAGTAATCACATATTCCCGATAGCCATCATATGATTGGCAAGGATTACCAGTAAGATATAATTCTTCGAAATTATATAAATTTTTCAAATTCCCGATCGATGTCAGAATGCCGACAAAATTTACAGTTAAATCAAGTTTTTTCAAAGACTCACAATTTTCTAAATTTTCAATAATTTCAATGTTATTTAGAGCCAAATTAATGTATTCTAATTTTTTCAATCGGCTTACATTTTCTATCCTGCTTATCAAATTACTTTGCAAATAAAGGATTTTGAGTTCTCGACACCATTTATCTAAATTTTCAATCTTATCAATATCCTGCTGGTGTAATGATAATTCTTCAAGTGAAAATATTTCTCCTTCATTGTGCTCTGCTCGTTTGCGTAAGAGATCTTCAGTAATTCTAACCATGAATTTTCAAATATAGATATTAGAGATCGGAAGAGCGT
>OX_Smed_1.0.07276
TTTATATANNNTANATAANTCTTATATGATGACATTTGCTTCTGGTGAAAAATGCTTTGCGAAGGTAAAAGGCTTTCCTCATTGGCCCGCAAGAATAAACTGTTTACCAGAGGATGTTAAAATACCAAAAGGAAAGTATCCAATATTTTTTTATGGAACTCATGAAGTTTGTTTCCTTTCATCAAATGCCATTTTTCCTTATGAGAAATACAAATCAAAATTCAGTGTAGCAAGAAATACAGTTGGTTTTAATAATGGATTAGAAGAATTGGAAAATAATTCTACAATTTATCAATATGGAATAGATCCCAAAGCGGTAAAATTCTTATCCCAGTTTTATACGTTTTCTGTTCCTAAAAAGCGTCGTCACAAATCCAAATCTAGTAACAATAAATCGTCAACTAGTAACGATGAAAATTTGGATACATTGGAACAGGATATCAAAATGGAATTAATCTCCAATGATGAATGTCCAGTATTGAAATTAGAAACCGAAGTCGCTACTCTTCCAATTGAATCTGACATTGTTGGACATGTTGAACAGAATAATGAATTTAAAAATCCGAATGAATACATAAAATTAAACGTACAACCAGAAAACTTTCCAATGACGATTAATAACAATATTTGCAATATATCTGCCACTTCCAATCCTGTACATAGGAAAAAATCAAATGTCATAAAATGCCAAACAGATGAATACGCAAACGATTTTACAAATTTACTTTTAGAAATTCGCAAATATTCCTGGTCAAAAACTAAGATTTCTGATATTAAACGTTTGATGAAAAAAAATAAAACAGATTCTCGGGTTCGGATATTTTTTCCTTGGTACCAATCATTGACGAAGAAATAGGCAAATACATTTTTTCCATTTCAATCTCGATTTGACGGAAATAGATTTTTGTATGTTTGTAGGATTATTTTTATTTTGATGAATGTCAAGAAAATGTATTGATATTTTTTTAAATAAATATNNTGAAAACTTCATTCCTTTTTCCAAAAAAATGTTTTCTCTGTGCATCATTGCTTTCAGAAAATAAAATAATTTCTCGTCTAAGTCGTCAATATTTCTTTACCAGCGCGTAAGTTTATTGAAGTTTTTGAAGATCCTTTATATTTAAAAATAGGCTGACCATTGATTTCGCAATTTACGGTACAATTTTGAAAAATTGTCCCGAACTTTGAATATTGTCCGCTTTGTAAAGATGTATTGTATTATTATGTTATTAAGTAATAAAATTTGAATTGACAACTTAAATTGTAAATAATGTGTGTTGGTTAGATATAAATTTACTTTTCATAATAATGATGTAAATATAATTTAAAAAAATTGTCACGTAAAAAAAA
>OX_Smed_1.0.07291
ATAATTTACCTTATATTTATGTATTCTAATAATGAGAAGATTAAATGAAAATATCAGTTTGGAAAATCGTTGCTTTGGAATGTTACATGTAAGACTAGCAACAGTATTAGTTGGATTATGGCAGATTTTAGTTAACATTATTATTATATCAATTTTTATTTACCTCTTATTATTTAATTCACAAATAAACAATTCAACTAAATTGAATATTGATGATGCTATTAATTTGCTAAGCTTAGGTCAAAGAAGAGACTTTATATTTAATATGAGAGAAAAATATGTATTTTATAAAAATCCTAAATCAGTTTCAACTCCAGAACATAATGTATCAATTCTTATGTCATCAAAAGTTCTACCGCTTAGTAATAGCACTCAAGACTATTATGTAGCCTTTTCAATATCTGTTTTCACAATATCATTTTGTGTTATGATGATTATTGGTACAATAAAAATTAAACCTCCTAATATAATGCCGTATTTTTGTGTAGAAATATTTTACTTTGTTGTTAATTCTTTGACACTATTTAGTGAATTTTCTGGAATGCCATTACGCAATGAATATGATAAAGCTAACGGCCGTACTACCTATTTCAAATGGAATAACTCCAAATTAGATCGACGACAAAATATCCTATTATTCGTCCAAGGATTACTACTGTTATCTTTGAATCTTTATATTCTAAATGTCGTATGGCTCTGTTATAAATTCCTGCTGCGAGTACTGAAAGGCCTTGAACTTGATCATGGATTTACTGTTTCATCTCATTCTTTCCGAATTCCTCCTATTATTTTCAAAATACGACGCTTTATTTTCCTGCGCAAATCCGGAAACCCCCATCATCACCACCAGCAGCAGCAGCTATCCGGTGATCGCGATAACGATTCACTATTAACAGAAGATGGCAGAAACGCCAATATCAATCAGGCGCTTGACGATATTGAAATAGAGGCCGGCTTGCCGAAATATGAAGACCTATTGCTGTTGCCGGCAAATGCTAACATGCCTCCTCCTTATTATTCCAATGAAACCAGAAAATAACATTTCTGAGGATTTATTTTAAAACAACCATAAAAGACTTTTATTTATTGATTATTTTTTTCTCCTTGTAACTGTATCAGACATTTTTCTTTTTAAGGTGAGTTTGAAGTAGTTGTTGTGCAAATATACATACATACACACAAATACATATGTATTTTAGCTGCATGACTTTGGTATATATATATCTCATTGGATTGAAACTATTTTTATAATCAATTCTGTTAATTTTTATCCAATTTATTTACGGGAATAAAAATATCAAATCAATTATTATGGTGTCAAATCTTTTTGGGAAAAATAATAAATTAATTTTTGCTTAAAAAAAAAAAAAAAAAAAAAAAGAAGGGCGGCC
>OX_Smed_1.0.07362
TTTTTCTTATAAATTCTAGTAAAATACTTAAATGATCAAATCATTTTTGAAAAGATTTTTATCGCACCTTTGATTACATCCAATTTTAAAAAAACAATTAGTCGGTCGCCTGGGACATTCGAGTAAATGTGATTTAATGTTATCGAAATCCTCATTACTACACTCATAAACACATTTAGACGTCAATTTTTCACATATTTGATTTAGATTATGAGACTTTAAATTTCGATGCACTGTTCCTAAACTTCTCGTCATAATTACATCACAATCATCACACTTTATTAACTGATTTTTACAGATATTTTCAGAATGTATATCACTTTCAGAAAATAGTATCAATTCATTACAATCTTGGCAATTTATTTCTCTGAATTTACAAATCTTCAAATGTTGAGTTAAATTTTTCAAAACGACATTGTCACTACAATTTTTATTAACGCATTTGACATAAATTTAAAATTTCTTTTTATATTGCTTTGTCTTGCATAATGTTGTCTTATACAGATGACATTTCTTGGACAGAGCTTTTCGTGCCTATCAAACCAATTTTTGATGCACGTTGAACAATACCTGAGACCACATTCCGTTTGATGATGTTGGACAAGAATTTCTTTGCAAGCTTCGCAATAGAATCTAGAATTGGTTTTACACTCTTGGAAATGGATAAATTTTTCCAAATTATGATAATCAAATTTGATAGCCATTTAAATTAAATATATTTATGGTGGTAATTATTTATGATTCAGGTTGTTCTATAAATAGCAACAAAAACTTGGATTTTCCAAATTGCCTACATTTAAAAAATAGAATTTGAAAAAAGTTCGTTGACACTTTATTTTCATTGAATTGTATAAAATATTTTCTAGGTCATGANAAATTTGTCATTAANCTTTGCCAATCAGAAAGTGACGATTATGTTATCTGAGATAGCCCAACTAGGTCAGTTCTATTGTCAAGGAAGGTTCAATTCCGAACGTATTTCACACAGAATTATTATTAAAATTTATTTGCTGAGATCCATGTCAAAGGGTTTGATAAAGTCATTCTAGACTTGCTGAAGTTCCGAACCCAAATTTCATAGTAAATATTTCATATGCTTGAATTTATGTTTTCACTCAGACCGAAGTAACATGCCAAAGAAGGTGAAATGGGTCTGTCAACCTCGCGTACTGCCGAAAAAAGGTCGATTTTACAATTCATCAAGTTTTGATGATCTCGCTATTTTCTCATTGACCAAAGGTTTAAGAATACTTTTAACAATTGAGTTTTATTTTTATTAAATATTTTTACCAAGG
>OX_Smed_1.0.07544
GTTACCAATAAGCCAATCTAGAACTTTGCGAGCTGTATCAGCATTATAAGTTGATTCTGTCCTACATGATTCAATGGTGCTTGCAAGCATTTTTATTAATCCATAAAGTGGTTGAATGCAATTAAGGCTCAAAGTGGAAAACAAAAGCGTTTCATCGGAAGGCCAAGATTTAATTAAAAGATAATCAAACCTTTTTAAAGTCATCACAGTAAATTTGGTTTTATGATGAAATTCCATTAAAACTAATAATCTCGTATATTCTGCTTTATCATCTTCTTTACTAAGATGTTGTGGGAAATATTTTAATTCTTTATCAGCTTCAAATGTCTCACCAACTTCCATATCAGGATCATTACTCCAAGCGCTCTTTTCCTGGATCAATTCTTGAATATGTACGGATTCTGAAGGGCGCTTGGTGATTCTCGGTAATGTACTAATTTCCATGTTATTATCACTAAATTTGTCGAATGCCTTTCGTAAACTTTGAGATCGGGGAATTGATTTCTGATCGTATTTATTCGCCATTGTTTTAACATGACTTTTTTCCTCATGATGCGGCGTTTCTGTTTTATCAGATTCTGACTTTACCAGCTCTGTCGGTTTGTCCAAGGACGTTATATCTGATACACTATCCAAAGATTCTGTATCAAAAGTATTTTCCGATGATTTCTCATCATTATTTGTCACTATAATTGTGGCAGTTGATGTTATTAGATTTGATTTAACACTTTGTGAGATTTCTGATGAAATAGATGAAACAGACACATGCATTGTGTCATCTGGAATAGTATCAATATCAACAGAAATAGACTTTGTGCCAGCATCAGTAAAATCGAATTCGCGAGCTTCTTTTGATTCGGCATTATCACTAACTATAGCACCATTGGGAACATTTTCCTCGACGATACTATTTTTACTGCTATCATCTTCTACTTGAGTGTTTAAATTGAAAGAGTTGCGATTGGCTTTTCTGAAATCTTTCTGACAAGTGATTCTCACAAAATCTTTACAGCCTTTGTGCGAAGCTCCCTGACAATGTGAACAAAAAAAGCCTTGTGGTGCGATACCCCACAGAAGTTTGTCACATAATAAACATGTTGCGGGATAATCGAAAATCTTCTCTTGAAAATTATGGCCTTTGAGAACTTTTCCTTTTTTGAAAAACGAGTGAGAACTCGGTCGTTTGTGTATTTTAGAACAAAACATTGGTTGCTTATCCAAAATGCAATTTGTCATTACAGGCAAATTCTCCATAGATTTTCCTATCAAAGAATTGAATTTTGTCGACACCATACTGACGTTGTCGGAATTATCGTCCCTTTCTTTTTTAGAAAAATAATAATATAGTGTTGCTAGAGCCGATTTAACACCGGAAATGACATCGGTTTGAAACTGTTCTTGTTCTTTGGTTTCTTTGGTTGCATTTTGATTGCTTTCATGTGGGAATTTGTCTTCAAGATTTTTAATAAGATACCTGATTATGTTATTGAAATGTGACATCTTTTCATCGAAACTATAATTCTCAATATTCAACTCAACGCTGAACAATCCGTGAGCAATGCTTGTTTTGATTTTGACTATGGCATTTGTTATAGAATTATTGAAAACAATATTAATAGATTCATCAAAAACTGTTGAAAGATCTTTAATGTTTTTTAAATCATCCATTAGAACAGACTTCACGTTGTAATGGTCTATTCTTAACACTGATTTTTCGTGAAGAAATGTCGTATAAATTTCATTGATAAACCGAGTCGCTTCTTTGGCGAATTCTTTATTTTGCATCATAGATTTGTAATGTTGAACGATAAAGTAATAAAGCAGGCTATAATAATCGATATTGTGAGTAAATAGATATCTTAACAATTCACCGATAAGAGCTGGATTTTTCATTACTTTATCAATATAAGTATACAATTTCTCCATTTTCGTTACAACAGTTTCATTGGGATAAATTTCATAGTCATCGTCATCTGAATCGAAATTTCTTCCTTGAAGTCTTTGAACTGAACACACATTATTTTGAATTGGTTTAGAATTGTTATTGTGACTAACACTAACAATCTTTGGTGAAGTTTCTCGATATTGTGATTCTTCATCTAGTCTTGAATTGGAAGATCCCTTTTTATATTTTGAAAAAAATCCTTTACTTTCCTTTTTGTGTTCCGATATATCCATTGATGTGGGTCTTTTAATAGATGATGTTTTGCTTCGAGTTGAAACTTTGTTATTTTGACCTGTAGGTGGTAATCCACTCATGATACTTTTAATTGACTTTGATTTATCTTTATGATTTATACTTATCCAAAAATTATTATTAAATAATATTAACAAAATTTAATTTTAAATTTAGCTTTTGATTAAA
>OX_Smed_1.0.07549
AAAATATTAGTATTAATTTTAAGTTGTATTATTTTAATTTCGTCTTTCTATTTTATAAATTTTTTATATAATAACAAATCAATGGTGAATCTAAAATATGAGGAATTATGGAAAATGATGAAAGACCATAAATTTGAAGGAGTCAATGAATTTAATAATGAATTAATTTGTAAAATATGTCAGAATCTCATGATTAATGCGCATAATGCTCCGTGTGGTTGTCGTTATTGCTTAGAGTGCATAACGACGTATTTAGATAGTTCCGATAGATTTTGTCCTGGAAATTCAGTGGATTGTAAGATTGAGTTGTTAAATTTACACAGAAATATTTATGTTGATCAACCAATTAATAATAAAATATCAAAAGTAACAGTCAAGTGCCCTGAAATACAGTGTGAATTTAATGATGAATTGAGGTACATTCAAAATCATATCAGAATTTGTAACTTTCAATCTATACCATGTCCATACTTCGATATAGGATGCAAGGATCACAAAGTTCCTGTAGATGCTATTTGTGAACATCTAGACTGTGAAATTGAGGGTCATTCTCGATTATTATTGGATTGTATTGATAATCTCAGAAATGATGTTGACGCTATGAAAAAAAGTATAGCTGATCTGAAATTAGAGAACAGTTATTTAAAAGAAAATATAGACGACTTTGTTTTAAACCGACTTAATCAAAGAAATTAGTACAATGAAATTTTTTAGGTTTAAATGTAAAAAATATGTTTGTTTGAATAAATTAATGAATTTTTGTAATTTTTGGTAATGTTTTTAGCATTGATCTGAATCATTTTATACAACTATGTGAATGAGTATGAATATATGTGGTGTGTTGTTTGATAAATACCCAATTTGAGACAGGAACAATGCTATATTAACATCAATTTTTTTTAGGAAAGAGCGCCAATATACGATTTTATTAACATAACATCCAGTCTACACGCATTTCTCCCAACGTGAAACCATTTCAGAAAGGCATTTATAAAGAAACCGGAGGAGCACTAGACAAATAAATTCTCCACGGCAGCCTTCATATCCATTTTTTCCAAACTTTCCTCGTAAATACTACTTAGGATGATCTACAGACATCAGACCGACATCTTCAATTGTATCTGGAGATACATTTTATGTGTGTACCCGGACATTGTCTTACAGGAATCTGAGTGATAT
>OX_Smed_1.0.07559
CAAAAATTAGAATAATGAACAGTAAATTTGCTCACAAACACAAATATGCCATGCCAAAAATATTCATTTTCCCTGATCCAGAAGATTCCGACGTCAAACCGACTGAATACACGACAGAATGGAGTGATTTTAAAATGTCGAAAAATTCCGAACAGCAACGATTCTATTCATGCAACTCGGATCAGGAAAACAATCAAAGCAGATTCTATGAGGATTTTGAGTTCAACGAAATAAACAATTATGAAATTTCTTCTTTCATTGAAAAACCGGAAATAAAGTTTGATCACGTGGAAAAGAAAGAATTTGAAAACATCGACGATTCTTCAATACATGAGCAACGAGGAGTAACGTGCATAATAACAATTTTAGCCTACATCGTTGTAGTGTTGACTTTCCCATTTTCATTACTAATATGCATAAAAATTGTTCAAGAATATGAGAGAGCAGTTATTTTTCGTTTAGGAAGACTGACTTATGGTGGGGCTAAAGGTCCAGGAATTTTCTTCATACTTCCATGCATCGAGACGTACACAAAAGTAGATCTACGAACAATTTCCTTTGATGTGCCGCCACAAGAGGTTTTAACAAGAGATTCGGTCACAGTTAAGGTTGATGCCGTTGTGAACTATCGCATCTGTAATGCCGTCGTTTCTGTAGCCAATGTGGAAGATGCACATCAAAGCACCCGACTTATAGCTCAATCAACGTTACGCAACGTCCTTGGAACAAAAAATCTTTCAGAAATATTGTCAGAGCGAGAAAGTATAAGCATTGCAGTTCAAGAACAATTGACATCAGCTACATATCCCTGGGGAATACAAATGGAGAGAGTAGAAATCAAAGATTGCCGGTTACCAAAGATTCTTCAAAGATCCATGGCTGCCGAAGCGGAAGCAGCGAGAGAAGCTAGAGCTAAAGAAATAGCGTCAGAGGGAGAAAAGAGTGCCTCACTGGCATTAAAAGAAGCCAGTAAAATTTTAAACGAATCTTCAACTGCTATTCAGCTGCGTTATCTTCAAACATTAATAAATGTCGCCAACGAAAAAACGTCAACAATTATATTCCCCCTTCCAGTCGGTCTGCTGCAATATTTGATAGAATCCAATTCGAAATGAAAATTTCTAATTCAACAAAACTTTTGAAAATTATCGAAAAATAAATTCTTGATTAAATTTTAAGTTTTTAATAAA
>OX_Smed_1.0.07588
GAAAATGAAAGATTTAAAGAAATGAAAATAAAGTAAATTAAATTAAAATCATTTCANNNCTCCACNNAGTTGCCTATTACGTTTCCACTTCCAAGATTTTTTCTTGTAGTAGTAGACCATGATCACTATGAGGAGGCAAAATATCACAATGGCAACGATACCGACTTTATAAGAGTAGGTGCTGACTTCCTTTTTTCGGTTCTCGTGGAGACCTTTTATTTGACTCGACTTTGATTTTTGGGACGAATGAGTAAATCTTTTAAAGAATTTAATTAAAGCGGAATTTTGGTAAGATTCAATTTTACTCGAGTTTAAATTTTGGAAGAGAAAATTAGCACATTCATTTTTGAATATTTCTATTTTTCCGTATATTACCGAAACATTGCCAGCTGAAATACTAAAGTTATTCAAAGAAAGAAGTCTTTTTAGTTCGTTTCGAATGTACTGAATGGATAATTTGGTGGACTTGGTCGAAAGGAGAACATTACCACCGAAATCGCAAATAAGAGATGAGACGTTTAAGCATAGTACATCATCAAGTCTTTCCAGTGCATCGATTGTACAGTTTTTCTTTAATGGTAATTGAACTGATGAAGTATTATGAACGACCCAACTAAGAATTTTGACTTCTAAATGATCGTTTGTATCCTTGTTGTTTGATTGTGATATATCTTTGCTGATGAATGACAGTTCTGGCTCTTGATTAGCATCAATAAGTTCTGGAAATGAAAACTTTTTAATATTTTCGTTGCATTGGAAGACGATGTAACCCTTCTCAGGGCTGATTTTCAAATAAAGGAACTCGAACAAGCATAAGGAACACTGACAAAGATCAAATAAGTTAAAACATTTGAACCCGTCATTGATGAAAATGTTGTCACCTACCTCTTTCAGTTCCATTCTCATTGAGGAGTTATTTTTGAGACTGACATCTAATATAATGCCAGTTCCACTTAGCAATATTATTTCAGCTTCCAAATAGTGTAAAAAGTTTATTTTATCCTTCTTCATGTATTCCAAGTCATTTTCATATGCTGATATCACTACGCAAATCCAAAAAAAACATTCTGCAAACCGATTCATAATTGGGTTAGCAACAACGAATATGAAAAAAAAGTAGTATGCAGAATTCTATAAAATATTGACCAATCGCAA
>OX_Smed_1.0.07590
CGGATGGTAAGTTTTATGTTAGTGAATTTGAAGTCATTGAAAATCGCTACGCTTTGGAGAGTGAGGATAAATTGAGCTTAGATTTTGATAAAGATCCTCGGTTCTCTCTCAGCAACGAATCTCGGAGGATATGCTTCAGTGACCTGGACAATAACAATGATGAGCAACAATTCGAAAAAGAAAATGATAAAAATCGTAGGTCGTCACAATCAGCGTGGACAAAATGGTCACAGGACAGGAGAGTAATGACAACAAAAAGGCAAACTAATTGCAGTAGTAGTGCAAGAATCGGTACATTATTTGATCAGATCACTCAAGTCAACCGAACTCCAACTCCAATAATGAAAGCTCGAGAGGAATCTAAACATTTGGTAGCTCNAGAAATTGTTCAAAACTATCTACCCCAAGAACCCCAAAAACGAAAATCAAGTTGCATTAAAGGCAGTCGGAGGGGTGCCATAAGTTACCAGATCCCATCTTCTACCGCAAAACTGACATATAGTGAAATTCAGTTATTGACAGAATATTGGGATCATAAAAATTTTATCAAGTCAAGAAAATGGGGTCTGTGCACCGGCTTGTTGTCCCTTGGGTTGCAGTTGTTTAGTGTTTGCAGTTCTACATGGATATATTACGGAGAAAAGGAAATACCGAATCACTCAGGACTGTGGCTGAAATGCAATATGCGAAATAGAACTTGTTCTTTAGCTATTCAAACTCCAAATTGGCTTAAATCCGTAATATTTCTTTCAATAATTGGATCATTGTGCAATTTGTTGGCAACGTTTTTCGGATTCAGTGGAGTCTTCGTCAAACATCTTCCAAAGAAACTCTATTACTATCATTCTGGATCAGAATTCTATTGTGTTGCAAGTTTATCGTATGGAAGTGGTCTGCTAATATTTACTTTATTTTCGAAGAATCAATTCAACAAATTTACCTGGTTTCGGTATGGCTATGCCTATACGCTTGGTTGGATTGGAGTTCTATTGTCTATGACAGCCTTTATTTTGTTGAAATTGGATGAATTTATCCAAGAGATTAATCGACCTATCGAATGGAAATCTGGATTATATAAAGTTAGAATTCCATGTCTCCAAAAAGAGGATAGTTTCTCGGATTTTCCCAGTACTTCTCTTATTACTCAAAACTGGAAACAATTAGCAAATGTTCAAGAATGGTCTTGATTAAATTTATTTTGATTTATGAAGATGTTTGCCAAATATA
>OX_Smed_1.0.07614
TAAGAATTTGTTTTAAACTATCAACTTTCATATATTATAAAAATAATTTGAATTATTTATAATTTGATTTTCCTATTAGCATTAGGCCATTTCAATGATAAAGTCAATAGTTTTCAACGGATTTGCAAAATATTGCTTTAAGATAAGATTTGCTAGCTCTTTGGTAATTGCAGATCACTCGAAAGGGAAATTAAATCCTATTACACTAAATGTTGTAACAGCAGCATCTAAGTTAGGCAATGATGTACACGGTTTAGTCATTGGAGATAATTGTAAATCAGTAGCTGAAGAATTTTCCAAAGTTAAAGGAGTAAAGCTAGTATATTTAGCTGACAATTCTATATTTAAAGGTCAATTAGCTGAAAGTATTTCAGGTTTATTGGAAAAATTTCAATCAAAGCAGAATTTTTCACACATTTTAACCGGAGCAACATCCAATGGAAAAAATTTTATGCCTCGATTTGCTTCGAAAATTGGAATTTCTGTTATTTCCGATATTATCGGGATCCAATCGCCAAATACTTTCGTTCGCACCATTTACGCTGGAAATGCTCTTCAAACTGTTCAAAGCGAGGAAAAGGTTCATTGCATTACAGTTCGTGGAACTTCTTTTGAACCAGCCACAATGGAAAATAATTCAGTGGAAATTAAAACAGTTTCAGAAGCGGCTGAAGTAAAAAATGATAAAACCAAATTTATTAAAGAGGAAATGGTGAAAAATGATCGACCAGAATTAGCTGGTGCTAAAATTGTTATATCAGGAGGCAGAGGACTTAAAAGTGGTGATAATTTCAAAATACTTTATGAGTTGGCGGATAAATTGAATGCAGCAGTTGGGGCTTCTAGAGCAGCAGTGGATGCAGGCTATGTAGCTAATGACTTACAAGTTGGCCAAACAGGGAAAATTGTTGCCCCACAATTATATATTGCCGTAGGCATCAGTGGGGCCATACAGCATCTAGCAGGTATGAAGGATAGCAAGGTTATTGTTGCCATTAATAAAGATCCAGAGGCTCCCATATTTCAAGTTGCTGATTTTGGACTGGTGGAAGATCTATTTAAAGCAGTTCCTGAAATGTCTGCTCTGTTGAAATAAATTATTTAAATTTGTTTTTAATCAAAAATTATTTCCTGTTTAAAAAAAAAAAAAAAAAATGCGA
>OX_Smed_1.0.07645
GCAAATTCACGATCAGCACTCAGAACACTCACTTTGATATCGATTATTTTTGCACACAATTTTACGGTTGACAGATTTATCAGATTTGTTTGTCGGTTTTCTATTTAGTTTGTTTATTTCTGAGAAAGTTACCAATGGAGAAGAATAAAGTTTTTAATATTAGCAAAATCCCTGCAAGAAAATCCCAAAGCATGAACTCATTAAATCAAGTGGACAGTTCAGTCGAATTGATAGAAATCAAAGGTTTTCTTGGCAAGGAGGAAATGATATTTGTCAATGGAATTTGGATTAAAAAGGATTCTTCAGTTGTAATGAAGAAAGACTCAAATCTAGAAGAAACCAAATTAGCGAATGCTAATAAATTGGTCAAGGAAGAAAATAGTCTATTGAAGTTAAAAATTGAAATTTTATATAATGAATTGACTGAAAAAACCATAAATACCATGGTGGACTACCAAATCCTGGATCAACTAAAAAAGTCTTATCAACAGCAAACCAGAAGAAAATCATGAATGACTATTTAGTAAATGTAATCTTTAGAGGAAGATTTGTTTTTTGAATAATTAATTATTTATTGCCAAAAANNANTTCCTCATTTTCACTATAATTTATAACCCTAGTCTGATTATCATAAATGGCAGGATTTAGAATCATAAAAAATAATATTTCTACTTAAACACTCAACAGTGTTATTCCCGTACTATGGCAATAGTCCCATAATTTACCCTCTGACGTTAACCATACAGAAGCCCCAGCTTATGTGACATCGTCTTGGCATCTCGGATCCATGCAACGAGGATGGACCATTCATTAAACAACTGAAGGGTACAAGTCTCGTCCAACCACACGTACCTGTCTCAAATTCAACTGAGTCGGTCGACCGCTTCCACATAAGCATTTATTCCACCATATAGAATGTAATTTAGGGGGACCTGCCTGTGGATATAAAAATATTCATGGCCAAAAATAGAATTAAGAATCAAAAAGAGATATTAGCATAATAATATATATTTGATACAACGCAACTACTTAGAATTTATCAACTTGCGAAAACTTATCAAAAATTTTAAATCTACATAAGATAATTTTATGAATATAGTTATCGTTTATATAGTGGTTGCGTGCATGTGTG
>OX_Smed_1.0.07655
GTTCAAATACGTTGAATATCATTATTTAATGAGATAATTAGTATCACAAATTTATTTTGTCTAATGATACTTAAGTTACTAAAAAGTCAATTCATTATAATATATTTCATTTCAATCTTCAGCTATTGCCAACCTTTGGAATTATATGGAAGATCAGTTCGATTCATAACATTAGAAGAAAAGTTAAATGGATTGTGCCAATATATAAAAAATGTTGATGAAACTCTCAATCAAACCGAAAACAATGGGAATACTTTTAAAGTAGCTTGGGCATATGGTTATTTAACGGCTTTACTGTCACAAGAAAATGATAAGCTTAGATCTTTGATAAATGCATATAATGGCGGACAACTAAACGAAAGTCATGCTCAACAATTTTTTCAGTGTATTAACAAATTTTTCTCAAAATTGACTCTCAGCAGTTATATTCAAAATCAAAATAATATAAGCCGTAAATTTAAAATTGAATATTTACCGGCAGCAGATGACATAAGAATTATCGCCGAAAGTGGACTAGCATTTTCATTCTATTTATATGAACAAAAAAAGCCTAACAGTATTCGTGATCGGTTTCTGGTTTTGTATGACAAGAGAGAAAATATAAGCAATCCAGTTAATAAAATATTTGATATTTTATATCCCAAACGTAACTCGTCTATGGAAAATGATTTTTTATTCCAAATTTCATCGTGGATTCAGTGCGATAAAAGTTATCAAAAACTATCAGAAATGCTGATATTTTTGAATTCCCTTCAACGCTATTTAATATCGGGAATGTTTGTGGAGGAATTTTATTTGCTGTTGAAGTTTAAAGATCGCAGTGAAATGGAAAGTTTGCGTAAATATTTATTACAGCTTGAAAGTCATCGGGGCCAATATAAAACGATTTCACAGATTTTTACTGAAATATATAGTCAGTGCTATGTTTCATTAAAAAACAAACTGGATTATGATGTGTATAAAAACAAAAATCACGCTGAAATTTTAATTTCAAAATTGAGAATTTATGAGACTATGATTTTTTTAATTTTTTTAAATTTTTTACAAAGTATGTGAATAACGTTAATTGAAACTTTAAAATTGTGTTAAATGTGTTTAAATAAAAAATATAACTTTTCAAAAAAAAAAAAAAAAAAAATG
>OX_Smed_1.0.07702
CTCACATCAAATGTCGACGTCAAAAATGAAATTGAATCAAAAAATATTGATTTCTCAACATCCTGTTGCTAAAANTNNATTTANNNTANNNTNNANTNNTNNNANATNNNNNTTGNNATTNNNATTTNNNCNNNNGNNANNNTNNNNNANTTTTTTTAGTTATGCATACAAATAATGGCGAAAACTTTATCATGCAACCATATCAATTTGGGTCTCTACCATCTTCTCAAAGACAAGATTCGAATACTTTCCCGAAACGTTTAATACTTTTTGGAATTCAAAGTCACAATCAAGACAACATTAAAACAATGCTTAACAAAATGAATATAAAGGATTACAATTATCTTAATTCAAATGGAGAAAAGTTATTGATTACTTTTCTAACAATTTCAATGGCAAAAGAACACCTAAAAATTATATCAAATTATTTACAGAATAATAACCTTGATTCTATAAAGATTCAATTTTATGAGGCAAAAGACGAAAGAAATGTTTATGTTAAAAATTTGCCATTGCATTTCAAAGAAACAGAATTGTCTGAATTATTTCAACCGTATGGCTGTATAATATCAAAAAAATTAATCCAAAAATCCACGAATAATAATAGTATTGGATTTGTTCGATACACTTCAAAAGAGGAAGCTGAAAGAGCAATTAATGAAATAAATAAAAAAAATCTTTGTTTTCTTAACAACGAAAGGACTGTCCGGTGTGAATTTTCAAAATCATCAAATCCAGCTGCAAACTTCGAAGCTCACAAACTGAATAGTAACTATTTTCCTTCCAGTCAAGTGCCAAGGTTTCAAAATCTTCGGTATCAAGAAGTTCAAAATCCGATTTCTAACAACTTTCAAAGCAATTCGATTAATGATTACAATCAGTTAATTAATCAATTTTCGAATATGTACGTTTACGCTAACAATCAGTACTACCAAGGCTATAATGCACCAAACATACCAATTTACCTGCCTTTCCCCGGGACCTATCAAGGATATCCCTATCTCTTCTATTCCTCGAATAATAATCAAAATTACAACTACCCTCCATAGTGTACTTCTATTTTGTTATAATCAGATATAAATATATCTATTTTTTGAAAAAAAAAAAAAAAAATG
>OX_Smed_1.0.07723
TTTTTGAAATGGATGAAAATAATGTACTTTCGAGTATCCAAAGTTATATACAGCTCGACGAATCTGTTACCTCCACACAGTTAGTAAAAAATCTACATTTATCCCCAAAAGAAGCTGAAAAATATTTAAAGAAATTTCAAGATCAAAATAAAGAATATCGTTCATTTTTTCTAGATTATTCTTCTGAAGATAAAATTAATCACACCTTAACTCTTTCTCAATCCTCAAAAAATGGCACCCTCATTTCACTGCAAAGAGTTGAATCAGATGTATTAGACTTAGAGAAATTTTACAATACAAAAACTCATCAAGATAGCAAAAATCCACCTATAAGCTCCAGTGAAATACATTTGATACCAACTTTATCGAATAAAGAGATTAAAAAGGAAAATCCTGATAAATCTAATGAATTGAAAAGCTCTAAGTCAGAAATAAATATCAAATTTATTCCAGAAACAGTAATATCGAATAAAAGGTCTGGATTAGTTGACAAATCAGCAANANCTCATTCGACCACAAAAGAGTCTAAGGAAAAGGCAACATTTTTCAAACAGCAACCAAAAAATGAAGAGCTTATAAAGACAGCACACTTTTTCAAACAGCAGACAAAAACAGAAGAGCTCATCATGCCGGAACCGGTAGTATCTGCCAATAACTTTGATTCTGACTTTGATCTCTCTGATTCTGAGCTTATTGTTCCTAAGCAAACATCTCCTGTTAAGAGTAAGCACATAGCTACTAAAGCAGAAATGAAAACTGAGAATGATGTTAAATGCAAAAATACACTTAAAAAAGATAAATCCAAATCTCGACTATTTGAAAATTTTGAAAACGTGTCCCATAAAAGAGTTTTACCAAAACGTCGTAGACTAGTAATTGAATCTGATGAAGAAGATAATGATGAAAATGTCTTGGTAGAAGCATCATTTGAAGAAAAAAAGTCTTCATCTACTTTAAAATCACATCCATCAAAGAGATATAAATCATCGGATGACAAAAGGGAATCTATAGAATCTGACGAAGCTCCAATAAAGAAACAAATTATTGAAAATGTTTGTAAACCAGGATTTAAAAAAATCGAAAAAACATACAAAGATGAAGATGGATTTTTAGTGGTGGAAAAAGTTCTTGTTCCTATAAATGGTGAAAAAACTGACAGTCAAATTAGAGAAGATACTGAATCTATTCATTCAACACAATCGATAAAAATCCAATCAATTCTTCCGGCACAATTATCTAAAATAGAAAAAAAAATCGGTAAAAAGTCAAAAAAAGTTGAATCTCAAGGGAAACAGACAAATATAATGAATTTCTTTCAGAAGAATACTTAAAACAAATTTGTTATAAATAAATATATGTTCTGTTGA
>OX_Smed_1.0.07781
TTTAATTCGTAGAATATGCTTATAAAATTAGATTTAAAATAAGAATTAAAATTTGTTTACCAAATTCTAGTTGTCATCAGATATTAACAAAAGAAAACTATTTAAAGAAAATTTTAAAATCATTAGTTCAGTAAAATGGGTCATACTATCTTAGCTAGAGAACTTCGTGAGGCAATGAAGGAGCAATATAGCATTGATCATGTCGTAGAATTACAGTTAATTGTCGCCGTTTTATTAGAAAATGGAATTGATGAAAAGCAAATAGAAATTGCTACTGAATTTACCAACTATTTCAATAAAGAATGGAATTTACAAACAAAGCCACGAAAAGATAATCAATCGAAAAAAGTTGCAGTAATTAATTACATTAAATGGAAATATAATTCATTAATTGGTGAACCTAGTACATTCGTGTTTGAAACCATTTCTGAAATATATTCTTTCTATAGTAAAAATCGTACGCTTGTTTCTAATGAAATCAAAGGAGTCAAAGAGCCACTTAAACAAAAATTTCTACAAGTTGAAAAAGCTTTAATAAATCTTTTGGAATGCAGAAATTGCAAACATCCTTCGCTAAAATTTGACTTTGAAATATATGAAAAAGAAATTTACAAACATTTGAGTACAAAGAACAATCTGGACCATATTGTTGAATTTCAAATCATTGCAGATGTTTTGGCTAAAAATGATATTAAAAACATTGATGTTGCTGCCAAGTTTGCCAAATATTTCAATAAAGATTGGAACTTTAAGATTATTCCTCGAGAAGAAAATTCCAACAAAGGAAGCATTGTAAAAAACTGGTTAAAATCTGATTTACGTACAAAACCTGGTGTGATAAATGCAATTTCGCAAACTTATCAGAGCAATCGAGAGACTGTAAAATTTTTTATTAAGAACGACAATTCTTTAAATCAAAGCGAAAGGGATTTATTTATCAAGGTTGAAATTACTTTAAATAATCTTTTGACAAATTAAACTTTGGAATTGTTTAAACTTTATTGCTGTTTCAATTTTATTGCTTAAGTTTAGTGTTGAATAAATTTCTTTATAATGTTAAAAAAAAAAAAAAAAAATG
>OX_Smed_1.0.07908
CGAGATTTCAATTAAACAGAGTAATCAACGTAACAAAAAGTATCTAAACTACAACTAATTGAATATCATTAACCATACACTCATTTCAATTGTGCTTAGCAACCCAAAGTGTTTTCTTTTTCCATAACTATTGTAGATATTATTAGCTCAATAAATGAGTACTACAAAACCAGCCTTGAATCATAGGCAACAGAAAATCAGACAAATTCTCCAAGTTGAAAAAGAAAACGGAAATGATCTGACAAAAAAGGAATTAATGGATAAAATTCGACAAATTCTCGATCAAGACTATCAGACAACTCAAAAACTGAAAGAAAAGGAACTGAGAGAAGAAGAAATTCGAAGAATTAGAAAACTGCGAATGGACGGTAAAATAACGAGTGAAGAAGAAGAATATTTAACTCAGAGTTATCAGAATTCAAAACAAGCTGTTCCGGCCAAAGAGGAAATAGTAATGGTTGATAATTATTTTCTACCAAATCCCGTCTACAGTCACCGAAACAAAGATCCAAAAAAATTGAAAACTGATGAAGTCGATTCATCGAGAAATAACCGGAAAAATTCAGCTATTGAGAATAAGGAATATTCCGAAGAAATCAATGAATCTAAAGGCTCTCATGAAGAAAATATGGAAGAAAAAGAGAAAGGAGAAAAAGAAAATTTATCAGAAGATGTTCAATCAGCCGAAATTGAAACACAAGAACAGAAAATTGAAAGTGATGAAAATCATGATTTTCAAAGAGAAAAATCCGAATTGACTTTAGCTCTAGAAAATGAAACAAGTCTTAATAAACTGTACGAGTTGGCAGAAAAAATGGTTTTCGTGTCATCTAGGAAGTAGATCTATACTAACGTGCCAAAATAATTTATCATAAATTTTAACTTAATCTGAATTATTTTTATATTTTATTTTTATCAAAACTTAATCTTGTTTTTCTCTCTGTAATTGCACCTCATTTCATCGATGATCACACGAAGCTAAATGAAAAAGAATAATTAATTTTTATTAAATTATTAACAATTTT
>OX_Smed_1.0.07931
CTTAAAACATAAAAAGTATAAATATTTTTTTATTTTACTTTTTTAATGCTGCTGTTAATTGTTATATTTTCCAAGTTTTTATTTTTTCTTAGTTATTCTTTTTTACTTAAAAAAAATTTTAAATCATCTTCTCTTAGTCCTGTAAAATTATCTGAATGTCACAATTACTTGATATCATTGACTCATGCTGTAATTACTTCAATTAATTGCTTATTACTAATTTTTTATTCAGAGGAAATTCGCAATGACTTAAAAGCGTCGAATACTTACGCTGAATGTATTTTATCATTTTCATTCGGTTATTTTTTATATGACTCGTGTTCTTTAATCAAAATTGGATTAAGATCTGATAGATTTTTTATTGTAATTCATCATATTTCTGTTTTATTGACTTTAACAGCAGCACTGAGTAATCAAATTTTTATTGCTTTTTCAATACATTGTATGATTGTTGAAATAAACAATATTTTCATGCACTTGAGAAAACTTATGAGATGCTATGATGTCCCCGAAGGAAAATTCTATTATTGCATTAATACGGCAATGTTGTTTATTTCATTTGTCATTCTGCGGTGGGGTTTTTTAACTCCTTTGTCATTTTATTTATTCAAAGAAGTACTACAAGAACATGTCATTATTATAGTCGCTGTTTATCCAGCTTTTATTGGTTTTCTGATTCTTAATGTATACATGTCTTGTCTTTTAATGTTCAAAAACGAATTGTGGTTTTCTTTAAATCCGAAAAATTGGATATTTTAGAAAAGTATAGAAATGAAATTAATAAGTGTGATTGGGTAGACCTATTTAAAGTATTGAAAAAAAAATTTTTTTTAATAGTTTTTTTAATTGTATTTTGTACTGTGGTTTTTAAGAGATGTTATGACATTTTGCATAGCATGTACGCTAAAGCTTAATGTTCTATGTGATATTTTTGTAAGTACTTTGATATTTTTACTGTGTTTCTTTGCTCAGCTGAATTTATTTGCCAATGTCTTTTAGAATAAATGATAGTTTTATTTTCAAAAAAAAAAAAAAAAATGCGA
>OX_Smed_1.0.07939
TGTTTTTCTTAGAATAGATTGATGATTTCATTTATTTATTTATTTAAAATTATTTTCAAACTTATTAATTGTATTTGTCTAATTATGTCTGATACATTATCATTTCTGACTCAACAGCTCCAAGGTATCAAAGTTTCTGATAAAGAATTGCCTATCGAACAATACAAGGATTATATTATTAAAACCGTTAGAAATAATCAGATTGTCATTATTTTTGGAAGTACCGGATCCGGAAAAACAACACAAATTCCGCAATATTTATTTGAAGCTGGTATAAACAATGACAAAACAATTGGAGTTACTCAACCGAGACGAATCGCTGCTATCAATATGGCGAGTAGAGTTGCACAAGAAATGCGTAGCTGTTTAGGAATGGAAGTAGGCTATGAGGTCAGATTCAATAAGAAATCATCTAATTCCACCAAAATAAAATACATGACCGATGGGATTTTATTGAACCAATGCTTGGAAGACCCCAAATTGCCTGAATATGGAGTGTTGATGATTGATGAAGCTCATGAACGAACTGTTGATACTGATGTTTTATTGGGGTTAATTAAGATTCTCGCATCGAGGCGAACTGATTTAAAAGTTCTCATAACATCTGCGACAATAATCTGTGAAAAGTTTTCAAATTATTTCAGTGGAGCTCCTGTAATTTCGTTTGACGGCAAAATGTACGATGTCCAAATAATTTATGAACCGATGTGGTCTTGGTCACTTTATTTTATTACAAACATTGTTCAGACAATACACAATGGAATTGAGAAAGGTGATATTTTATTATTTCTCACCGGCCAGGAAGATATAGAAGAATGTTGCCAAAATTTGGAAAGCATTCAAAGTCTAACTGTTTTGCCTTTATATGGAGCTTTGGATTTTGATGCACAACAAGATATTTTCAAACCCGCCGAACCGGGAAAAAGGAAAGTTATCGTTTCTACAAATATAGCAGAAACCAGTATAACAATCGATGGTATTAGATTTGTTATAGATTGCGGATATGTGAAACAAAATCTATTCGACTCAAGATCTGGAATTGATTCATTGACAAACGTTAGGATATCGCAAGATCAGGCTATTCAGAGAAAAGGTCGAGCTGGTCGAACAAATACGGGTTGGTGTTATCGATTATACACTGAAGAAACATATCGAGCTATGAAACAAGAAACCACTCCAGAAATATATAGGAGAAATCTCTATGGAACTTACTTGAAAATAGCGGGCATAGGCATTGATCCAATGTCTTTTAAATTCATTGATTCACCGGAACATGAAACTCTCAGAAAATGTTTATCAGAGCTTCAAGATCTAGATTTAATAGACGAATTCAAAAAAATTACGGAATTAGGAAAATCGATTCAAGACTTTCCAGTGGAACCAAAAATTGGAAAAGCTTTATTTGCATCTTCTAAATACTTTTGTATCACTGAAGTAATTACGATAATGGCGATGATGTCCGAGAGAAATGTTTTCATTCGTCCAAAAAAAAGTGCTGTAAAATCAGATTATTCAAAGCAAAAGTTTTTCAGTTCCGAAGGCGATCAATTTATGTATTTAAATGCTTACAAAGCTTGGTCAGAAAATAGAAAATCTAAGCAATGGTGCTACGATAATTTTGTGAATTTCAAAACGATGGAACAAATAGACTTGGTGAGGACGCAATTGATGGGATTGGTGAAACGGAAATTTCCAAATTATCAAGATTCAGATTTGAACTTGGTTGATTCGATCAAGAAGTCATTAATACCAAGTTTTTATAAAAATATATGCTTTCGAAAGTCAAAAGGAATTTATATAAATTATTTGAATCAACAAGTTCTCTATATGCATCCAAGCAGTTGCCTGATGAATACTTTCTCTCCATTAATACTTTATTATGAAGTTGTTCAGACGAAAAAACCGTATATGAGAGGAATTATGACCTTAAGCGAAAGTCTGTTAACGGAATTTCCAAAAGAGTCAAAAAAGATTGGATATAATAGTTCTATCTCATTATAAACGAAAAACTTATGTGATTTTGATTTGTTATTCGATTGAACTATTTAAAAACCCGATTAGATTCATATTAACAAATTTTTAAATTTGAGTTTATTCTATCAACATTTTTATGGTTTCAAATATTAAATAAATAAGGGGTTTTTNTTAAAAAAAAGCATTTTATTTGAATGTACATCACCAACAATTTACCCATTACAAAATATGATCAGTAAAATAATTCTACCAAAATATCATCCCTACTGATAAATTCCAACGAGACAACTAAATAATACATTTACTTAATCACGGCTTTAACAGGCACAGAAGAACCACTGATCAAATAAAAACTCACATACAAATTCAGAAATATAAAGCAATTTTGCACTCGAAAAATTCACAAAAGTTGCATTTGAATTCAATAAATTTCCCAGTCAATAAATAAGCAAATGAAAGAACAGCAGTATAGTATTATTATTATTAATATAATTATTATCATCATTAAATTTAACCATTCACCAAACCATCCTTTGCTATATAACATTATTGCCATACAACCTGAGATTCTCATTTCAGCCGAATTAGTAGCCATTTAATAAAATCAATAATCATACAAGTGCAATTAATTACCTAATCAATCGAGAATTTAAAAAAGTAAATATTTTATATTTTCCATAAACGATCAATAGTGATACTAAAAGTGCACATTGGGTTATAGAAACCAAAAGTGAATTTGTTTAAAAAATGTGTTGCGAAAACTAAAAAAATAACTCAATGCCAATGTAACAAGAAAAAATAATTTATTATTAAAATTATTGCCTCACATCATTTAAATAATTCAAATTATTTTATTTTCGGAATAAGACGAATTCGATCGATTAATTGTAAAAGATCGAGTGCTAATGATGTCACTTTGATCAAGAAACAAATCGGTTATAAATCTGGATTTCACTGGAATTTCCAAATGATTAAATGAATAGGCCTCATCTGGGGTGGACACGGCGATTGATGTGATATTGGACTTGATAAATGCAGAGGTTTCATGGTCATAGATATCACCGTTTTCTTTGATTTCCGTCTTTTTTGACTCTAGGATATTCTGGGAATCGCCGTTCGTTTTTTCCATAGAATATGATCGGAAAATCAATAAATCGGAAAGAAGAGTTAAAATTTTCCCATGAATCAATATTAAAGCCGTTTGATGAAGGACAGCCCATTTTCTGTAATGAATGCCTTTGAATGGGTCGGAAATTGCCGGACAAAGAATGTTGTCGAGGTTTATAAGAGTTGTATAACTGATATATTGTAAAACCCACATATGGTAGAGAATTTGTAATCCAAGCGACATTATAGCGTAGGACATATCAACCAAAGGTTCAACACTGAAAACCCCTTCAGATTTCATTAAATACATTGGAACGACAACAATTAGAATATGTTGAACATAGTAGACGATCTGCTCGAATTGCAATAATCTTGTATTTAAAACCGGAAATAACAAAGCTATTAGAGGTCCATTTATCATATGAACATGCAATCGAAAAACAGCTGTTGTCAGAGGAGTACATGGAACAGTAAGTAAAATCAGCTGTACAATAGTAATCATATGGCATGGATTTAAGATCCATATAAGAGAATTTGTGGCACATTTAAATCCAAGTTCAACACCAAAAGTAATTGCATGTAGAAGCAAAAGAACTCGCCTAGCATTTCCATGGCATGCTTTATATCTCAGATTATAAGGTAATCTTAATCTTGGCCAAGCCCAATAGCAATAAAATATTGCGAAAATTGATATTATTATAGTTTCTGTAATAACTTGTGAAAATGGTAAATAATTGACACATTTTTCGCCTCCAGTTCCTTCCAAATTTAAGTTAACACCAGAATATACCCACTCTAATATAACAGGCGATTGAAATTTTTTAA
>OX_Smed_1.0.07949
AATTTTTTTCTATTGTTTTGTATTCCCTCATATTTATTTCTGAAAAATTTCTATGAATTTCTTCGAGAAATCAATTTTTTAAAAAACTCAAACTTTATTGATAAAATTCTGATTTCCAATCAGTCAGAAATTATTACAAAACATATCGAAAAAAATTATTTTAATTCACTAGAAAGCACGCTGGCAAAATCGTTTTCTTCAGTTTATCCACGTTGTAAAAATCACACAAAAATTGTCATTGGAATTCTATCGAAGCCTTCGAATATGATTTTGAGACAAGCAATCAGGTTGACCTGGGGTCAAGATTTGAAAAATGATTTTAAAACTGAATATTTTTTTGCTGTTGGTTTTGAGAATGAAAAACTAGATTCTTTGGTAAAGAGTGAATCATNTCGTTAATAGAGATATAATTTTTATGGAAAATCATCAAGAGTTTTATGAAAATCTCTCAAATAAAACCATTAAACTATTCCAGTGGTACTATAAATATTGCTCACAATCCATCGGCTTGTTAAAAGTTGACGATAATGTATATTTAAATGCGGCCTTAATGTGGAAAATATTAAATTCATATTCACGTCTAATTATTACCGAGCCTCTGATCATTGGGAAAGTCTTTTATAAACCAGATGTAATTAGGCAAAATAGCAAATTTGCCATTTCAGAAGAAGTTTACAAAGAAAATAAATATCCATCATATGCAACTGGAGGAGGATACTTTGTCAATTCCTTGGCAGTAAAATTACTAGTCCATAGATATTTGCAAAATAATAAACAATTGTTTATTTGGGAAGACGTAGCGGTTACTGGGATTTTAGCTGAAGAATGCGGAATTGCACTCTACAACAGTTTTCAAATGTTTTCCCAACTGAATGGAAATTTATGTGTAATTTCTGTCACTATTGTCACTCACAATATGGTTCCGTCGCAATTAGTTGCGATTTGGAAATCATTTCACAATAATAGCAAAAACTATTGCCAAAATATTTTTCAAAATATATTTTCATTTTATGA
>OX_Smed_1.0.07956
AAGCCAAATGTATATTAAACTCTTNGAGTCNTATAAAAATTGTTGTCGAAGCTTTAAGTCGCAAAGATGCTAATCTTCTTACTGGTGAAGGAGCATTGAAATTTTTATTTTATGCACTTCAAATGGATAATTCAGTGCTCAGCTTAAAACTTATGAATGAACTTAAATTTCAATTAACCAAAAGAAAAAATAAACCAATAGTTTCGTTACTAAAATTTTTGCAAGACCCAAAGANTTTANTNNGNAAAAGNNGNTNNNTNTTTNTANNNNNCANCNNNNTGNNANATNCNNNNAANTNNNTAAANATTNTANGCATTTAGCGGCCAATTCAAGAAAAATTCAAGTATAAATTCAGCTGGTTTTCTCAGATAAAATCATATCAAAATGATTAAATTTACAATTTTACTCTTAATTGTCGCGTTTGTTTTACTAGCACATGGCGAAAAAACCTCAAAAGAATTGACTGAACTCGGAAAGAAAATTCTCCCAAACAAAATAGTCATAAAGCATGTATTCAATTCCCATGTAAGTGTAAGTCTGGACGGGCTGCACAATCTCAATGTCACGCTGCGAGTCAGTCCTCGAAATAAGAACATCAAAGCTCTATTAGTCCGATTTCCAAAATTGGTGTTTACCTATGACCAAGTGGTTTGCAAGATCGTCCACACAATTAAGCACTTGATAATCCGAGTGGAGATTTATGGAAAAGTCGTAAGAGGCGTTCAAGCTTCCGTTAGAAGTGCCAAAATAACAACAAATGATTGTTACTTGAAAACCGTGGAACAGAGATTCAATGAGCTCTTGGAAAAGCCTGAATCGAAACAATTCATGGCCAATGCTATGATGAACCTTATTTCTGCCAAGGTTAATATTGGAAAAGTGGTTCGAGATAATTTATAAATGATTGTTTTTTGTTTTAAATAAAATTTCAATTAGTTTAAAAAAAAAAAAAAAAAATGCGAAATTAGATCGGAAGAGCG
>OX_Smed_1.0.07983
ATTTTATTGCTTGTTTTATTGGCCAATCAGATTTTAGCAAATGCCATTTATATTTTTGGATTTATTTATAATTTATTACACAATTTAATCGAGACGTACGTCAAAATTCTAGATAAAGTTTTGGAATAAATTACTCCAAATACATTTCAACAATGAATCGAAACATGAAACAAATGCCTCAGATTGTGATGGAATATGCGGTAATGATTGATGATTTTATCGCAGAAGGTTCGACTGAACTATCTACAAAAAGAGGTGATTTTGTACAAGTACTCTATCATATTGACAAAAAATGGGCTTACATTTGTCGACAAGTTGATAAAAGAGCAGGCTATGTACCTTTTCTTTATTGTGCGTTTATTAAAAGCATTACATTCGGAAACATTGGTGATCAGTTATCAGTAGTTGCAGTGAAACCACAAACCAAAGAGCTTCTACGAGTGAATACACAAGCCGGAAGTTGTTCCTCTGGTAGATCATCTTTAACGGATACATCGGAAATGCTAAGTCCATATTCATTATCCAGTGATAAGTCATCAATTCATCAACTTGGAGAAAACAAATTAACCAAAGCTCGTTCAGAACCCGACGGAGGGAGTTGGGTAGAGGAAACAAAGGATATTAATCAAGAAATAATCACCCCACCAAGTCCTTATATTAATGAGCCAACTTCATCAAAATGTGCAACTCGAAAACAGTCTGACTTTCCCGTAAATATCAAATCTTCCAGAAGTTTCAGCGGTAAAATACTTGCAAATAAGCCTTCGTCTATGACTCCGAATCTTGGTAAACGTGGCAGACTGTGCGAACCATACAAAACAATTGTTAACGAACTGGAAGATTGCCTAGAAAAATTAACTCTTGTTTAAAATTTTTCAAAAAAATATTCTTATATTTATTCTTTGTAAATATATCCTTTTTCGCAATACTTAATTTTTCGTATTTTTTGATGTTTTTTTCTCCGTGAGATTTTTTTTTGCGTCAAAGATAATCTGCAATTTGACATGCTATTGTTATTTTTTTTTAAAGAAAAATTCAATTGTTAACAACTGATTGATGGTTTGTTTGTCAACTATTGAAATTTTCTGTCATATTTTTATTGAAAGAGAAAAAAATATTTAAATTTAATTTGTTTAAATACAGTTCAAATATTTTGTGTATATTTGAGATATTTTTAAGGCGAAAAATATTTAAAAATTTTATTTATAAATTGTTACATTTTTACGGTATGCACAAAAATGAGACTTTAATTTAAATTTATTGTTAGAACTTAAACACTTCATATTTTTGAATATATTTTTTAATTACTACAGTAAAACGGTTCTAAAATTATTACTCTAGTCAAGAATCTCCTTAATTATGAGAAATTTGTAATATAGAC
>OX_Smed_1.0.08021
GAAAATTGCGTTCCGTTTATGAAAAAACGGATTAGATGTTCCTAACAAAATGGCCCAAAAATAAATACAAGAGATCAAATAACATTAAAAAAAACCAAATAAAAATAAAATCACGAATCAGTTGATATTGATTCAATTTTCCGCTTCTTAGCTCTTTTCTGATGTCTTCGACTGGTTAAATGGATTTCCCATTGCTGCATGGAGGTGAATAATTGATTGTCACAAATCTCGCAAAAGTTCCGACTGGCAACGTATTTTATCTGATCAGAAAGCGGCTCCGGTTTTATTGGTAATTTTCTGACAAAATCCGAATACGAGTTTTCATTTCGAGAGTTTCTTATTTGATTGATTATGTCAACGGTTCTTAGAAAAACATTTTCCTTCCATTTCGACAAATCTGACGAATCCAACTTGAACAGTGGAATATTTTTCGTTTCGCAAGTTTCCTTTAAAAATCGATTTTTCACCCACTGATTTTGGGTCCTGGTGTATTTTTTATTCGCGATTTTTAATTTTTCGATACAAGAGGATAAAATTTTCTCCTTTTCAACAGGGTCATCTTTTGAATAATTGAGATAATCGCGGAATTCTTTAAATCCAATTGCTTGAAATATTCCTTGGGTATAGTTTTCTGTTGGACATAAATTTTTATACAATTTCTGGATTTCTTCCAATTCAAATAACAAACCTGTGTTCATCATGTCATCGACACGCTTATCAAGTCGAGGAAACAAAGCTTCAGGATTTGAATACATCCAAAGAAAAATAACTTCATTTAAATTAAATCGTCTAGTGTTCTTTTCATCATTGAAATATTCAAATTTAGTTTGATTTTGAATTTTTCGCTATTTCAATTGCACGAGTAACTTTTCGGCGATCATTTGGATGAAGAATACTTGCAGTTTCAAAATCTAACTCATTCAATAAACTATGTAACTCAGAATTACTCATTTTATCAAAATCATAGTCTTTTGAATTGATTAATTTATTATTATTTTCAGTGAACAATGTCTCCCACAAAATACTTTCAATATAATGATTAGTACCACCAACAACAATAGGCATTTTTTTCTACTCTTAATTTCATTAATTTTTGCAAAGCTAAAGATTGAAATTCACAA
>OX_Smed_1.0.08101
GTTGGAATTTACAAGATAAATTGATTTTGTTGAAAAAATAATAGAAAATGTTGTTATGTCATGCAGCTAATTCTAATCCTAAAACATCATTTTATCTAAATGGACATCGACTATATTCACAAGTGAAAGATTCAATAGATTCCATCAATGATGAATACAAAAGGAAATTATGGCAAGTTTTATATGAGTTTTTTAATTCTAACACAATGCATCCAAGTGAACAGGAATCAAAGAAACGAGAATTGGCTGATATTAGAAGTTATATTAAACAAACATTCTTTAATACGGATGTTTATCTATTCGGTTCTGCTATCACTGGATTAGCTCATAAAGGTAGTGATTTAGACATCACTGTTTTGTTTTATCACAGAAATTCGGTGCTGGATTTAACTAACAAAACCCAAATAAACAAGCTGGCAACAATTGAAAATTATTTCACTCAACTGAATCGATTTTCGGAAATAGAAGGAATTTATTCAGCTCGAAGGCCAATATTAAAAGTTAAAACTAAGACTAACTTATCCGTCGATATTTCTGCTAGCAATACGATTGCCGTTGATAATACCGAGTTGATCAGGTTATACAGTATTTTGGATCCACGTTTGGAAATATTAGGACGAATGCTAAAACATGTTGTTAAGCTTTATGAAATTTGTGATACGCGGACCGGAACTTTGTCATCATTTGGCTACACGTTGATGCTGATTCATTTTCTCCAAAAAAGAAACGTTTTACCAATTTTATCTGATAGGCCCACATATTCGAAAAATAGGCGCCCAAGACCAATTTATTCTTGTGAAATGTGGCATGTTCCGGATAGTGTAAAGCTTAATAATGCATGGACATGCAATTCACCCGGGCTGTCTATTAATGAACTATGGATAGCTTTCTTCAAATATTATACAATGGAATTTGATTTTCAAACAGAAGTTATTAACATTCGGCAAGTTCAACCATTATTAAAATCAACAAAAATGTGGACGCATATAATGATGTCTATTGAAGATCCAACCGATACTACCAATAATGTCGGATATAATATCAGCTTTTTATATTATCAAAAAATCCTTGATGCATTCTGTGAAGTTCTTTTGGCCAAAGGAAATATAAATGATATTTCAGAAAAGATTCATAGCCAAAAGTGAAAAGTGTTACAATTAATAATTAATATTCATTCTTTATATTTTAATTAATAATTAATGATGACGTATATTTTTTGTTTTAATCTACAAAATTTTAATACAATATAATTGTTATAAAATAAAATTTCTTACTTTTTTTTTAAAAAAAAAAAAAAAAAATGCGA
>OX_Smed_1.0.08169
TTCAACTTCGGCAGAATAATCTAACTCCATTTTGTCAAAGTCTTTTTCAAAATTTCATTAATCGCTTAACAAAATGTCTGAAAATAAGATTTTGAAAATGGAGGTAGATTATTCTGCCGAAGTTGAAAATTGGATAAGTGAAATAAAAACTAATGAGAATATTAACGAAGCGTTGGATAAATTATATGTCTGTGAGAAATTAACTAGATTGGCTTCCGATGCCATATCTACTGGAAAGTTATTAGAATGTGGTATTGAAATCTGTGCAGACAGAAATGAGTGGAAAAAACTGAACGAAATCATGGTATTATTTACTAAAAAGAGAAGTCAATTAAAGCAAGCAGTCACTAAAATGGTTCAAAAAGCTTGCGAATATATAGATAAAGCTCCAAGTGAAGAAACAAAATTGAGCTTTATCAATTCAATTCGGGATGTCACAGAAGGAAAAATTTATGTTGAAGTAGAAAGAGCAAGAGTTAGTAAACGATTAGCAGACATTAAAGAAGGTAGTGGAGATGTAGAGGGAGCTGCAGCGATTTTGCAAGATCTACAAGTAGAGACATATGGATCTATGGATAAAAAGGAAAAAATTGAATTTATTCTCGAGCAAATGCGATTATGTTTAGCAAAAAAAGATGCTATTAGAACGCAAATTATTAGTAAAAAAATTTCTTCCAAGTCGTTCATTGATGAAAATTTTGAGCCATTAAAATTAAAATTCTATAAGTTGATGATAGATTTAGATTTATCGGAAAATAATTACTTAAACATCAGTAAGCATTATTTCGAAATTTATCAATCTAAGTCGATCCAATTATCCGAAGAGAGTAGGTTGTTGAATTTAAAAAATGTTATGGTTTTCTTGTTATTGGCTCCATTTGATCACGAGCAAAATGACCTTTTATATAGACATAAAAAGTCGTGTGAAAAAGATTTGGAAAAACTGTCGACAATCAAGGAAATTATTATACTTTTCTGCACCAAGGAGGTCATGTTGTGGCGTGCATTCTGTGAGAAATACGAGCAAGAATTGAAGCGAGATCCGATTTTTATGAATGAGCAAGGCGCTGCACGATGGGACCAATTGCAAAATCGAATTGTCGAGCACAATATTCGAATCATGGCGGAATATTACACTCAAATCCGGTTGACCAAAATGGCCAGCATGCTCGATATCGGCGAGAAAACCCTGGAGAAGTTTCTATCTGATTTGGTTGTTAACAAAACAATTGAAGCTAAGGTCGACCGGCTATTGGGAATCGCTCATTTTACCAAGCCCAAAGATGCCACTGAGATCGTTAATGATTGGTCGTACAATATCAACCAATTACTGAGCTTGATCAAAAAGACCAATCATTTGATTAATAAAGAAAAAATGGTTCACCACGTTGCGTAATTGTTGTAATAAAATGCTGATTTTGTTTTATTAAAAAAAAAAAAAAAAAATG
>OX_Smed_1.0.08189
CGAGGATCAATGAAGCATATAATCTTTGATGTCCTTCGGCAATGCTTCAAATTCCATTTCATTTAATTTAACATATAATTGACTTTCGTCGTCATAACGACAATCTTTACCCAAATAACCATACTCAATTTCAAGATACTTTTGAATATTATTAGGCCCAAAAACTGCAATACCTTCAAACAAATAACTTTTAAAAGGTAATAATGCTTTTTCGGGAAATGCTTTTTTATCACTATCATAAAAATTTGGAATATTCCAAGTTACATGATAATTATTTGTATCAAAATTTTTCTGTAAAACAAATATATCAACAAACAATTTTGTTCTGTCGTAATTAATCATAAGCTTTTGAAATTTTTTGTCTTGTTGAGCCATAGATTTAATATAAGAATCTCTGAAATAAACCTTTATTCTCTTTAAGCCAATTTTATTATATAGAATTTGCTGAGTGCAATCATCATTAATCCATTTATTTAGAGAAAACGGACATAAACTGTCAATATACAATTCGTCATTACCGTTCAACAAATTATAGACTTTTAAAAAATCAGGTTCCAAAATTGCCATATCAATATCATGGTCATGGGGTATCATTTTCCCATCATCTCTCCAAACAGCTAAAGCTGTACCTGCATATACACTAATATAAATACTTTCAGAAATTAGAGAATCAGTAATTATTTTCAATAACGATAATCGAAAGCTTTTCAAGAATTTATTTATTTGCAAGTTCTTTTTATGAGTTTTTAGTGGCTTTTCACCCCACATATCCAATGCAACGCCCTTGACTTTATAATTTTGTACATTCTCTTCCTGGTCAAAAAGATAAGCTAAATCAAATATAAAATCATCATCCATTGTCTTTTAAATTTCAAATTTGGAAAACTGT
>OX_Smed_1.0.08266
TTTTAATTNNANNNTNNTTCAAATATAAGATTAATTCATTTGAAATTATATTTTTACTTTTTAATTATATATTTATTACTCTCAATTACAATTAATGTTTATTTATCATTCCATTATTATGAAAATCATTTTATCATTTTTAATTTTTAATTTTGCGTTAGGTTATGAAGGCGAAAATCTAGATATATCATCTATGAATATTGAACATTCATTTACGACAAATGAAGAATTAGTTTGGACTCATAAATCTACGCTTAATATTAGATCAATAAACTCTAATTCAATTCAATTATCAAACGAAAACAGTCTCACCAATAATGAAAAGGAAAATATTCAAAAATCATTAAAATCAAATGGATTTTATAAAATAAGAATTGCAGGAACTAACTCTGAATTTATCGAAACATCACTTAAAACATGTCAATTGATTTCATCAAACTTTATCGTAAATTTGCAAGTTAGCGTTGATGGGTTTGGTAATGTCGTTGGTTTATTTTTGAGCACTAAATCACAAAATTGCCATGAAGATTTTGATGTTGAAAGCTCAGTTGAAATTAAAACTACTGCTCACTTGCAAAGTCCAGTAATTGGTGTCAGTCCAAATATTTCTGACTATTTGAAAAGATTGGAAATTCAAGAACGCGAGAAAATGAAATCGGAACAAGGGGACAATAAATCTTTCTTGAGTAAATATTGGTTTTATTTGCTGCCTATCGTGATTATGCTGTTGATGACTTCGATGCCGCAAGATGCAGCTGCAAGATAATTGCGTTCGTTTTGTTCTATTCAAGTTTTTTTGTTAATATGTTAATTACGTTATAATGTATTTGTTGATAGAATAAATTTTGGGGCAGAAAAAAAAAAAAAAAAAAAAAAN
>OX_Smed_1.0.08295
ACGAAATGAAAACTATAAAAGTGTTTGAATTGAACTTAACTATTTATAAAATATTTGATTTTCGATGGAATTGGAAAATATAAAACAACTGTGTACAACTTGCTGCAAATATTCTAAAACTTGTAAAATAGAAGGGAGGATTAACAAATTTTGCAGAAATTGCTTGAGAGAACATATCAAGATTTGTAAAATGTATCCTGTGAAATTATCATGTTTTTTGGAAAATGAAACTACAAGCAATTTTGAATTGAGCGATTATATTTGTTATCAGATTCTTTCCAAGAAAGATCATGCTGCATATAATAGATTAAGAGTGGACCACCGAGTCATTAAAATACCAAATTTGCATCGTTGCTATAACCTTAATTGTTCGGGTACAGTTAGACTTTCTGATTCACGTCAAATTATATGCAATCTTTGCAAAGTTTTGAATTGCTACGATTGTAAAGCGGTGCACGAAAAGGGAGAAACGTGCAATACATGGAAAGAGAAAAACACAACAGAAATTCAGTTTAGAATTGAGCAACAGTTGCAAAATGAGGAAAAAATTCGAAAAAATCAAGCAATTTATTGCCCAAGTTGTGGAATATTTATTGGATTTATGGGAGGCTGTGATTGGATTTGCTGTCCCGTTTGTAAACATGAAATCTGTTTTAGAACCAAGATGAGCCGATGGGGACCAGGGGGACGGGGTGATACATCTGATGGCTGTAAGTGTAAAATTGATGGGGTCACTCTGTGCCACCCAAATTGTAATAATTGCCATTAAGCTTCACGTTTTCATTTTGCTTCCTTCTATGATATTGTTACTTTGATTTTAATTTTAATAAATTGACTTTACTGAAAA
>OX_Smed_1.0.08303
TATTAATGNATTAANGTNAANNTNANTNGCATTAATCATTAGTTTTGTGAATTTTATCATGAATTTCAATGCTATTAATATTTACTTTAATTAAGTTACTGTATTTTTATTTATTAAACGGACAAACCATAGATTTTAACGTACACCCGAGCAATCCAAAAATAGGCGATTTGGTAACATTTTCGGCTGTCATTTTACCAAATAAAGAGCCAGGAAATTATTTATCAGCAACAAAATATGATTTGGAAAATGCAACAGTTCTATGGTATTATAAATCATTTTCCCTAGATGAATTTTCATTAATTAGCGTCGGGGAAACTTTGATTCTTGAAGTTGATTCATTTTTCAATGGAATATATAATTTGACATTGCTGTTGAATAATGCCAAACTTTCCAGCTATTCGCGTCGAGTTTTCTTCAGTTCTCAGTTTGGAATAGAAATTTCAATCAACAATCAATCGTTTCATAATAAATTTCGAAATTATGAAATATCTGGCGATAAATTCGATTTTCGCTGTCGAATTTCCACATATCCGAAATTTTTTTCTTTGATTTCTCCATCAAATTCCAATTGTAAAATTAAGTACATTGAAGAAATTCCTCAGATTCGAGTTACAGATTTTGTATTTTCTGACTGTAAGATTATTCCATTCGTGATCTATGGATGCAGAATATCGAATGGTTCTAGAAACTTTAGTAAGACTTTTAGTATTTTCAGTAAAAATTTAACTGGAAGCCTATTAAAGTTATGACTATTTTTTTATTAATTTTTATGTGAAAATTTTAGACATCCTGAGTCTACCTCAATGTAGATATTTTTTGAATGTTTTATACATCTAATTAATATTATTCATATTTTCATTTAAATTTATTATTAATTTCAGTTATATTACCATTAATTTGTTAGCTAATTTTGTATTCTGTTTTCCTTATACGGTTGTTCACGAATAAATTTATTGTTTTCGTAATTATGATTTCAAAATAATTATATTTTTAATTTGATTCATTTTAAAAGAAAATAATATAATTATAGACTTTATACAGTTTTAGATTAGAATTTTGGC
>OX_Smed_1.0.08320
GTTTAAACTNNNCNGTNNANTANACNTATTCACATTGCTGACAGTTAAATATTCACAATCAAATCTATTAAAGTGAATAAGTGTAATGGACAGGGAAATTGCAATTCGAGACCCATTTTCAACGATTGTTTTAGATAATTTTTCTTCGTTGATAAATAATACACAAATAAATGAATATCAACAGAAATCGAATGAAATCAGCTTGAAATTACAAAATATGATTTTGGATCAGGATAAGGCGAGTAAATCCAAAAGTAATGAAATGGACATGAAACTGAATTCCATGAAGACATCCATTAATAAAATTCAATCAGAAGTGAATGAAATGAAAAATAAATTCAGAACATTGGAAAATGAAATTAAAAAATTACATGACACGACGGAAAAGAATATTCAAAGATATAAGTCAGGTAACTTTCTTTGGACAATTAGTTCTCTTTCAGATCAAGTAAGTGATCCTTTTTACAGTCACGAAAACGGTTTCAAAATGCGGTTGGAACTGTTTCGTGAACAGAATATTCTATTTAATGGGATTCATATATTTTTGAAACTCGCCAAGGTCCACAGCAATACTAATCTACACTTTCCTGTAGAATTCGATGTTAGAATTGGGACTGTGAATCCAACAACAAATGCTTTCTTTACAAGTCAAAAACAAGTGATACTGTTTGAAAATCCCGATTCCTTGCACAAGAAACCTTTCTGCTTTTCATATTTCGACGTGTCTGGCTATTCGTGGTCGAAATGCAATCTGATAATCAAATGTGAAATTTTTTAAAACAAAAAGAAAAATATTTTATTAGACTGTTTTATGTCATTAAATTAGGACGTGGGAAAATAGTTGAAGGTGTGAGATTTATTAAATATAACATTTTTCAACTGTAATTCATCAAAGAATTCTGGTAAAATATAATTATTTATTGTTTCA
>OX_Smed_1.0.08343
GATGAAATCTACAGACATTGACCTTCAGAAAACGGATACTCATTTTCGATCTCTTTCCGGTCAAGGTCTTTTCAACTGGCGTTTTGTTTTCCAATTTGACTACCTGAAAGCAGAAGACTCGATTGTATATAAAAACAAGAACATTTATGAGATCGACGAAAACGAGTATAAGACTCCTTGCTTTTTAAATATGCAAGTTCTGGATTCGGATCTGTTAATGTCCGACACCATAATCGGAAGACTGAAATTCCGGCTCAGCAAATTCCCTAAGCCTGCAAAGTACTATAAATCCTGCGATCCTTTCCAACATTCGGATGCCTGTGCTAAATTCAATTTGTTTAAGAACAAAAAAGTCAGAGGTTGGTGGCCACTAGTTTATAATCCAAAGGATGAAGATGAAGAGGAAGAAAATGGATTGGAAATCGGTGGAACAGTTGAAATGGAAATGGATCTCGTTTTAGGTGAGGAAGCAGAATCAAATCCAGCCGGCCTTGGACGTGAGGAGCCGTTGCCACTTGAAAAGCCTAACCGACCAGATGGCTCCTTCCTAAACTTCCTGAACCCTTGGAACACGATAAAATACTTTATCAAATACCGACTGAAATGGATTCTGATCAAAATCTTGATCGTATTAATATTTGTTTTAATAATTGTGCTTTTTATTTACAATTTCCCCGGAAACTTTTCTCGAGTGATTGTTGATAAAATTACAGGGGGGTAACAATGGCAATAAAGCTCGAGGGGAAATTTCTTATTTCACCTTTCAGCGCTGGTTTCAGAGATAAATTATATTGGAAAATGTTTTTGAAATAAATGTTTTTGTTTTAAA
>OX_Smed_1.0.08356
GAGACATCGAATAAGNTTAAATATATTTCTAACCGCGTGTTTATAAAACATTAAGAAACTTCCAATAATTTTTTTTGAATTACATATTTAATCTTATTCGATGTCTCATTCAGAGATGAACTTACAAGAACAAGAATTTGTTGCTAAATATCCTGATATTGCTAATAAGGCCAGCAAAATATTACAGAAAAGATTAAACAAAAATGTAAAATATTTCGATTCTGGTGATTACAATGTAGCTAAAGACAAAGTTTTAAAACAAAAACTTCAAACTAACATGCCTCACTCTATATCTAATAATGAATCGTTGTCTCAACCTGGAACTTTTGATTCTTTAGACAACAATCTTAATTTACCACAATATAGAAAGAGTTTAAGCACATCTAATACAGATTCGTCAATTAATACTATCGAAGCTATAGGAGTTGATGAAATGTTGAAGCAATCTACAGGTGACACTATTCCTACACCAGATAATGTGCCAGCAGTCGTTCGCAAAAAATCTTTTCTTCAGCAAACGAGCCACTTGAGTCGTTCAGATTCACATAGTTTTGAAGGAGATAAACCTATTCAACATTGATTGAATTTCAAACTATTGAACATTTTTTTGTAAAGTATTGCTTTGATTTATCTATGAAACTATTTAATTATTTAAATTGTCGTTTTGTTCACAAAATGCCTCACATAATTAGAACTATGCATTGATTTACCAAACTGCTTCGCTGCATTGCTTTCTGCAAGTAATAATTTAGTAATTTAAAAATAAAATTCTGTTAAATTTTTTTTTAAAAAAAAAATTGATATCGCTGACAAATTATTATTAAAT
>OX_Smed_1.0.08364
ATCCATTTTCTGGCTCACTGTGTGTGTAGTGTAGCGATTATAAAATTTCCTATTATATTTTATAATGGAAGTGGTTCCAGAAAATGAAATTATTACCAAAAAATGCTTTGTATTCCGAAGACGAATAGTTATAGTTGTGCTTGGAGTTTTAATTCTGCTTGTTTTACTGATTCCAATTTCGTTCACGGTCATTCTCAAATCCCAAAGGCTCAAAAACCTCGATGTTCAAAAACATAAAACTTTGCAGAGTTTAGCGTTCATTTATCGCTCAAAAATTAATGAATCTATTAATATGGAATATTGCTCATATGCTAAAAAACTTATAATTTCTAAGAATGATTCTGAAAATGAACTGAAACATTCAATTATATTTTTGAAAAAAAATCTCGAGCAAAGAATTTTGTCTGAGAATGAAAGTTTAACTCAGGAAGGAATTTTCTCTGAGGACATCAACAAAAAACTATCGCAATACTTTATTATTAATTTCAGTCACCAAAAATTGCAATTGAGTAATCTGGCGAATGTTAGAAAGCTTTTAGAACTTTTGCAGACTCTCGCCGCTGCCAATTATCATTTCATATTGCAATCACAATCATATATCAGCTTGGATGAAAGACGATATCTTGAGAGAAATGAATACATTTTATGTTCACTAATATCAAATACAGCCAGCTTATTTTACCGGGCGAATTCGTGGCCCCACTTGCTCAAACCGAGAATAATTCAGTATATTATTTATGATTATCTTATCATCAGAAATTTACCAGGAAAATTAGAAAAAGATTTAAATAGCTTCTATTATTTTTTAAACGTCCTTCTCAGGGA
>OX_Smed_1.0.08536
TTCCGATCTCGAAATGCAAATCACATATGGAGAGATTTATCATCANNANNNNNNTNNCNANNTAAAGGAGAGAACATATTTTGAACAATGCAACACAGATGAATCGCAAGTGTGTCATACACACGTCAAAATACTCAAACACACAAATTATTTACAGAATAATAACATCATTTACAGAACAAATCAATATTAACCCCATTTCAAGTTCCTAAACAGTCATTATTATTTTTAGAAAACATGAGTGTTCGCACCGACAGTATCGTTTCTCTGGTTGCAGTATTGGCATATTTATTGGGTTTGGTATTAATTGGTGTTGTTCAATATTTTAGAAAGAAGAAACAAATATCGGAGAATAGAATGATGAATAAAAATGAAGAATTGGTTCCTTTGCAGAAAATGGAAATGGAATGTAATAGAACAGATTTATGATTTGTGTTTTTGTACAGTTACAGAATTTATCAGACATTTTTTTCCATCTTCGTTAATTTTGAATGTGAAGAAAGCACTGCCAATCACAACTAGGTGATATTTTTATTTATTTATTTTTCAGGATTTATTTATTATTGGTGTTCTTAAATTTATATTATTGTTATGGTCATTCTTAATTTTATGCTGCCACTTGATTGTACCAAATGATTTTGTTTGAATGATTGAATATTTTGTGCTTCATTTTAATGCTCGATGTGCCAATATTGATTTTTGTGTGAAACTTCTCATTAAAAACCTGGTTTACTCGAAAAAAAAAAAAAAAAAATGCGA
>OX_Smed_1.0.08578
CTATAATACAAGCTGGTGTGCGTGGTTGGTTCATTAAGTACTCAGCCTGACATAGAACTAGTCGTCTAAAATTATCGAATTTTGGACTATATATAGCCAAATAAACATAAAAATCTTGTTTTCATGAATTAGTTAATTTATAATTATTGTCAGGAATTTTTTGAAAAAAAGCATGAAAGCTGTTGAACACAGAAGCATAATAAAATTTTTANTTTTTAAGAAAACCGGCAATGAAATTTTCAAGGAATTAAAGGATGCATATGGTAAGAATGCCTTATCATATAGCATTGTTGACTGTTGGGTGTGCGAACCTTTAGTAACATTTAAAAGGTCATANANCATTAGGACTCGGTGCTTGGGTTTTCCACAGATNTTTGAGATATNNNTGATCGAATNAGATAAACTTATGATTATCGAAGTTGTTGATAAAAATATGAATATTCAACTTTAATTAGAAATTAGTTATTGAATAGTGGTCTCATTATTTTTATTAAGTTTCTAAGTAATTACTTCGTTAATTTTTTTTAAGTTATGCAGAAAATACTCCGCATAAAACAATTCTTCTTGTCAGTCTTGGACTTCCAATTATCTTCCAAATCTTTTAACTCATTACTGCTACAGAGGTTCATGAATTCCCATAACATTTCTACTTTAACTTCATTAATTTTTATCTTACTCGATATCCTTCTACTTTCGTTTCATATATTTTACTTCTATATTATTTCGATTTCTTATATTCGATTATTCGACTCCATTGACGAATTGAATCCAATAAAGTCATCCACGTTTCACTTATCGGTGAATCTTTTCTTGATTGGTTTCTACTTCGTGAGTTTTAATCATTTTTTAACAAATAGCAATCTCGAAATGCATGAGCTTCTTTCCCACATATCAGACACTTTTTTTTAAGGGGGCATTCTAATCTTCTGTGTTCTTATTCCTCACAACAAAAACATTGTACGAGAGAAAAGGTTTCTGTCTTTGGTTGGTTAGATCATGACTATGATTGTGCAATCTTGTTACTATATGTTTCATCAATACTGTCGGATATCTCTTTTGAAACGATATATTCTCTCTGTGTTTTTTGTCTCTGAAATCGGCGAATGGTAAGAAGGAAAAAGAGCAACTGGAGGTCAAGAGTTGGAAGTTGACCTTAAACTTAAGCGAATCTTGCGGGTCGTGAAAAATATTAAAGAATTGCAGGAAATGATTGGTGAATGAGACCCATAAATGATGCGTGTTCAGAATGCTTTTGACGATGCGATAGAACCCTAGAAAGATCTATTCACGCATATGAAAAGAGAGCGCCAACTATTGTATTTCACGATGTTAATTAGCCCTGCGTTTAGAGGCTCTTTGCCTATTTCTAGTTACTCCATTAGCTAAAGAAGACAAAAACACACTTGATGAAGATACTGTCATGTATCTAAAATAATATTTATTTCATAATCTCTTGTTTTGTCTAATCCGTTTATTTTTGTAATAATACATACTAGTATAATGATGACTAAAATGGTTTTTTTCATATACAAAATGTAAATAACCTTATCTTAAATAAGTTTTCTCTGCTCTACGAACATTTTCAATATATTAACAAAGAATCCTACTTTGCGGAAATTCACTTATCACGGTAGAGTCTGGAACGAATTGACAAAGATAAACGAAGGATTACTGTATACTCTTTTCTCTAACTCTGTTTCCATTAGATTGCATTTCATATTTAAATATTTCTATTTCATTTGGTTTCCATTCAATTTTATTTTAAAATAATTTTCAAATAAATGACTGGCAACGTGCATTAGTGTAAATGCAAATTCAGACAGCACTACAAAGAATATTTGGTTCAATTTATCAATCGCTACAAGATAGATCCAGCGGATTTTGTTGATTCTAATCAACTTAATCTCATGCTATTCCAAATGGTTATTGATAGATTGGTTAAAGAAAAAAATGAGACTGAGGCCGCATTCAAAGAACGGGTGAAGAAAAAAGTGAAAGAATCATGTTTGTTTTATATTCCGAAAGGCCTGGTAGCTGCGGAACCGGATCAGTAGTGAAATTGAAGAACAATTACTCTGACTTGGTTAATTATCAAATACATTTTTAAATGGGACGTTATTTTTGCTTATTACCGACGAATTTGTAACAAATTTCAATTTTTATTCAATTTAGTCCATTTTTTGATATTAAAATTTCCTATATTT
>OX_Smed_1.0.08611
CTAGTTAACATCGGATGTTGACTTAGTAAATACAATTGTGTATGGTCTGGTTTTGTATCAGGCATCAGAGATTCTACTGTAACCATGTTCTTAGATTCCATNNNNNTNNNTCTTTTTATGGAAATATTTTTTGACAATTGAAAATCGTTAAAATCTGTTGAAATGTTTAATAGAAATCACCAACGCACCCGATGAAAAGTAATATATTCAATTGGATTACTATTCGGTGTTTTGTCTGGGAGTCAATGAGATGTGCTATTCAAATACAAGTAACTAAGGTGCACCAGTTCTCAAGCACTATGCATAAGCGATGTTTCAGAACAGCAAGCTTCGATTGTCAAACAAAAACCTGTTCTCAAATTGTGCGTCTAACCACCGAACTTATTCGCTGGCAAACATTTATGAAAGATGACATTAGAGTTTGATTGAAAAAATAATCTATCAGTAATTTAATATTGCTGCTGAAAATACTTGAGAACCTTGGACAATGTTTACAGAGCATCAAGCACCATCTCGATCATCCATTATTGAATGCCGATTTGTTTACTGAATCAATGCGAGCTTGTGCACATCATTCAGACAGATTTCAACAGAAAGCATTTACTGTTTTTAATTTATTTTTTTGAATAAAAAAATACCATTCTACTTGCGGACCCCAAGAAAAATAATTCAATTTTTTGGTGAAAACTTACAACGGTTAACGAGAGGGAATGTTT
>OX_Smed_1.0.08624
CAAACATTCCACAAGAGCAATATAAAAATGCAATTAATTAATGAAATAAAAGTATTCTATACAAGACAAAACAAACAACTTCAGCATCATATAACAATTTGATTTATTCTTTATTTAGTTCAAAAATTATATAGAACTTTANAGGAAAATTATTTTGAGAAATTTAAAAATTCGACATCTATATTTGAATTCAAATTGTTATTTTTTTCGTTTTTTATTCTTTTTAGAATTTGAAACATCACTTGTAGCACCATGAGGCGTCGAAATGCTTTGCCTTGCTTTCAATTTTGGAATAGTTTCACCTAGATATTTTAACACAGAAATTCTGTCTGGGAAGTGTTCTAAAATAGGTTGTCCAGATTCATTTTTCAATTGAACTCTGATCCTTCCTCTGGATTTACTTTCTTTAGAATCTTGGACTTTTGGATGAACTTTATCTTCAACTCCGATTTGTAAACCAGCTTCTAACAGGACATCTCGTATTTCATCAAATTTAGGATTTTCAACACAATATTTCATTGACATTTTTCGACCTTCAGATATTGTTCTTTTTGAATTCAAATAAATTGGATAAATACATATCCATCGCTCTCTGTCACAGTGACTAAAACTAGGATTCCATGGANCGAGTCATTTAAAATTTAAAAATAATTCTTGTTGTAATGGAAAAAATTTGGACGAACCCCGAACCGAAGACAAAGGTTTCGGCTGAGTAGAAAAGCTAAAGAAAAAAGTTCTGAATTTGAAGAGACACAAAAGTGGTTATGCGGTCAACTGGTATACAGTTTAAACAAACCAACGAGGATAAAGATTTCCAACCAGAGCATATAAGACATTCGGTATTGACGGTTTATGGCAAATAGATTTGATTGAAATAACACTATCTTCAAAAATAAATAAAACAAATAT
>OX_Smed_1.0.08663
TCCTCTACGGTCGCTAACAGTAGATAATTTGAATTTTATATTAGAAAATTTAATTGTTGGAATTTTATTAACGTTATTTTTATTTTATTGAAATCTAATTAAATAATTTTATTTATAAAAAGTACAATCTTACTTAATAATGATTTCAACTGTAGATTTGTTAAAATTTCAAACTGAAGATTTTAATAATGCAATTAAAAATGAACTAAACAACGTCATGAACCGGTTTGATTTTACGAAAATCAGTATAAATGTCAAAAATCAAATCGATTTAAAAGAATTGAAAATTGCTAACTTGGAAAAACATATTCAAATATGGAAAGAAATCTCTAGATTAACTGTTGATCTATTTCTGGAATTTGATTTTTTTCGCACATTAATATTCGAGAATCAAACTCAAGATGAAATTTATCACGAAAGATTGCAAAACCTGGGTTATAAATTAATTGATAACAATTGGCAATATATTAACAATCAAAAACCGGATATTAAAGTTGTCGTTGAAAATGTTTTCATTTTTTGTTTTCTCAATCATTTATATCGGGTAAGGCATGAATCATTGTCCCAATGTTTATATTGTGATAATGAATTAGTGAATGACGAATGCTCAATTTGTCTCACGGATTATAGCTCAATTCCATAATGTGACTCATTTATGATATCATTTTAGTAATAAATTTTGGTGACTGTCAANAAAAAA
>OX_Smed_1.0.08674
CGACATTTTATTAATTTTTTTCAGATGAAAATAATTGGTAAATTAGTAGTTTGTAAGAATTTGTACAATAAATTATTTTTCAAAATATTATAATGCAATTAAAAGATGAGATTATTTGAATGACCTTGCTTTCATTTCATATTACAGTAATTCAGGGGTTTCAAATTCTATGTCCATCGGTACTATTACACCTGCTTATTCGACCATGACACAAATCTTTTATTTTTAGTTTAACTGGCTTTGAAAATACTATTGAATTACTGACCAATGAAATGCAATGCCAAAGATCACAACTTTGAAATTGGCATTTTTTAATAATTTTCTTTTACTTTGAAAAATACTTTAGCATTATACATAAGAACATAAACAATAATTTTCGTGTGAAATATATTACTTTCAAATAATTTTCTGTTCTTTATTGTATATATTCAACTATAAATTTATCCACCGCTCAAACGATAATTTAGAATGTGTACCATGGTACAAGTCTTGGAACCTTTGTTGTAACTGACTGAATATAGGTAAAAACTGATAAAAGTTTAGTCAAATAAGAAAAAAATCAGACTAAAAACAAAAACTGCTAATAATGAAGGGTCTGAAATAAATAATCCATTCCATTCAGCATGTTGAAAATTAATAAATTTGAAGTTGTTTTTGAAATANNNNNNNNAAGTAGCTCAGGAAGATCGGAAGAG
>OX_Smed_1.0.08678
CTGATCAGTAATTGGGCAATGATGTACTTAATTTATCAAAAAAAACTTACCATATGTGACATTAGGAAAACATTAAATTTACTTTTACGAATATCATTAATATTTATTTTTTTTCACAATTAAAAAGGCACTAATATCCAAAGATGAATTCAAACAATATCAAAAGTGACAATGCCAATTCAACAATTGTGGATTTAATTATCAATTTATTGCACATAAATATGCTGAAAACTATAGACAAAATAAATCGGAATTATTCAACATCAAACCAATTTGTTTGTTTGAACATTGCGGATTTTATTTCTATTCCTTCAACAAATTTTAACACTAGTTTAATAAGCTTGAATTTCAGACTAGCCATTATTTCTAATGAAAATATCAAAAATTCTCAATTCCAATGTGCCAATTATTTTTCACTAAATTCACCAACAAAAGTGCCAAATACGAAATTTGCAAATCAATCTTCATCTATTACTACAGGTTTGACTATGAAGCAGGTTGTTATGATATGTATTTGCACTCTAATTCTTGGTGGAGTAGCATTAGCAGCTGCCGCTTTGAGACTAAGATATTATTGCAAGCGTCGTAAAACGCAATGTAAAGATGAATCGTACGGTTATCCTTTTGGCAGCAGATGTTCATTCAGTGAGATAGGCATTGAGAATGGTCNCCCAGCTGAACTCGTGTTCCACA
>OX_Smed_1.0.08694
TTTTTTTGTATAAATATCGCATGGAACCGACACGAATTTAATCATGAAGCTTTTCTACTTACTTTTAGGACTATTGCTGATTGTTCCGATTTTCTGTGATTTGGAAACGTATCAGGATTCCGAGGATGAAGCGGAAGTGACAGAAAAAGAATTGGATCATTATAACGATGAGAAACTGGAAAATGGAGCTAAAAAAGTACTACGATATCGATATTGTACTTCGAGATTCTGTAGGTTTTACTGGAACCGTTGGTTTTCATGCTTCATTCTATTCTACGCACCGATTGGCATCAGATCAAGATGTGGCCCAAAGAAAATATATTGTCTTTAATGGAATTTGACTTTGAAATATAACTGAAGGTTTTGAAAATAAATAATAAATTTTAATTAATTTTAAATTTTATAATTATTATATTTAATGTATTTGCAAATCTCACCCACTAATGAAATGAAACTCTCCCTCGTTTAGTCAGGAAAATCTCAAGAAAATCCCTCCGAAAATTCTCATCAAACGTGTTTCCAAAATCAAAATTCCTATTCTAAAAATGCAACCAGGATACAAAATTCCCAAGTCATCGCGAAAATCAGATATCTCGGCATTACAATTAAATCACGATCTATGCCAACAAAAGTATAACAAACTGCTCGCGGAGCACGAACGCACACTCGGCACGTGGTTCGCTCCCGAA
>OX_Smed_1.0.08754
GAATAATTTACTAAAAATGAGAGAATCCTATAACGCTCCTGTAGACACTATGGGATGTGAAAGAATTGCGGATCAAAATGAAGAACCCAAAACTTTTAGATATCAAGTTTTATTAAGCCTAATGCTATCAAGTCAAACTAAAGATGAAATAACATCTGCAGCAATGACAAAATTAAAAAATTATGGATGTAATGTTGATAATATTCTTCAAATGAAAATTACTGAATTGGAAAAATTAATTTATCCAGTTGGCTTTTATAAAACTAAAGCGAAATATATCATGAAAACCACACAAACACTAAAGGATGATTATGATGGTGATGTTCCGTCTAATGTCGAGGAATTGTGTCAGTTGCCAGGCGTTGGACCAAAGATGGCACATTTAGTAATGAAGTGTGCATGGAATAAAGTTACTGGAATTGCGGTCGATAGTCATGTACACAAAATATGTAATAGACTTGGATGGACAAGGAAGACAACTAAGACACCAATTGAGACACAAAGAGAAATCGAGAAATGGATTCCAAGAGAATTATGGTCAGAGGTCAATTATGTGATGGTGGGCTTTGGCCAGCAATTATGTCTTACTAATAAACCTAAATGCGGAACTTGCCTCAATAAATCGACATGCTTATTTCCAGCTGGTCCGCGAAAATAAATAAATGTCCA
>OX_Smed_1.0.08813
TTTTACTTTTCGTTTTACCATGAAATTTAGTATAAAATCGGTATAGAATTCAATTTTTATCATTTAAATAACTATGGAAAATATTAAACTGAACCTTCAAGTCACGAATTCAAATGGAGAACCAATAAAAAGAGATCAAGTGAATGTCAGTAGTTCGATGTCAATAAGCGCATTGAAAGGGAATTGTGCAGACAAATACGGTGGCGATATCCAATCAGTGCGATTCAACGGTCAAACGTTATCCGATGACAAGAACTGCAAATTCTATATCATTCAAGATGGCGCAACACTGGAAATCATTATTAATAAACCAGACAGCCAGATTAACCTCATTGTGGAAGTGCAATCAGAAACTGGAAATCAGAAACCTATTTCAGTAAAAGTTGATCCAAATATGACAAAAGAAGATTTGATAAATGTTCTAAGAAAAAAGATGTCATTTAGTTTCGAATACGCTCAGTTAACTTATCACGGCAAAGCTTTGGTTTCAGGAGTTAGTTTGAAAGATCAGGATGTAAGGAATAATGACGTGATACACGTCGTGATGAAGGCGAGAGGAGGATGAGAGAGAATCTGGCAGTGAATTCAAAACTATTTATCATAACTTTCTGATATTATTTTCATAATACATTTTATTATTCAAAAAAAA
>OX_Smed_1.0.08874
TGATGATTGGATAAAATTGATTGGATGCACACAATTGGTTTACAATGCACACTCATCATTTGTTATTCAAATCATGCATCAATATTCAAAATTCTATTAATTTTAAAATGACCCTTACTGCTGGCTCAAGAGAGATTTTATGGAAAGAATGGACCGAATTAGTGCCAAACAAGGAAAAGAAAATTCTATTAGGGCAAATTTTATTTAGAAGATTATTTGCGGCGCATCCTGATTTTATTAAATTGTTCCGACGATTTGATGGAATGAATTCATTGGATGAAATTATTCAATCAACCGAATTAAAAGCGCACGCTCTAAGATTCATGAACTCTTTGAATGGAGTTTTTGAAACATTGGACAATGCAGAAGAACTTGGAGATATGCTAAAACATGTTGGAGTCAGTCATAAATTGAGGAGTGTAACATGTGATCATTTCGCGGCTACTGTTCCAGTATTGCAAGAAATTTTGGTAGAAAATTTAAAATCCAAAGAAGCAAAAGAAGCGGTTAAATTTGTTCTGACTTTAGCAGCACCCATAATATTAGAAGGATGCCGAGAATAATAAATTTATTCTCAATTTTTACTTTAAACAATTTTATATTTAAATTTTATTTAATAAATTTTTTATCTTTAAAAAAAAAAAAAAAAAATGCGA
>OX_Smed_1.0.08910
AAATAAACACTATAATTCACTCAGTTTTGTCAAATTTACTATNNNNNANNNNNACTATAAGTTTATAATTTTGGTGGTAATAAAGATGACCTCAATAATAAGTTTAATAGTATTTATGTACATTTTGATTATAAATTTATCTTCTTCGTCTGGTGATTTTGAAAATACTGGAAAAGTTATGGATAATCTAGGAAACGAATGGAGAATCAGCGCATCTTTAATAAAATCACCAATTCTGGATAAGCGAGTTAACTTTCGTCCATTATTAGAATATAACGATGGGAGAATGTCGCCTTTGGCATTTCATCCATTTTTTTGGAGATACCTTTCGTCGCCGTATAATAATGTGAGAAAAAGTCCTCTGGATGTCGGACTGCTTGATATCAACATGCGACCAAAACGATTTTTAAAACAGCGAGATAGTTTTAATTGGCCAATTTATAATCGGAATGCGATTAATGATCTCCTTCAATTTGCCAATGCCAATGATAGAGTAAACCAAGACGATTAGGATTGTTTCGTCAAACAATTCCCGTTAAATTAATTCTCAGTGCTGTTTTCCTATTAATTGTCATATGTGAACTTAAATAAATATTTCGAAACAAAAAAAAAAAAAAAAAATGCGA
>OX_Smed_1.0.08922
TCTTATTTTATTTGTGTTTAAATACACTAAATTAATCATCTTAAATCAAAGCAGAAATTTGTTCTATATTTTAACAGTAGTAATATTAAGCAATATTGATTTTAATAAAAAACAATAAATACAGAATATGTCACAAGAAACTACAAAGGATGATCTAAATACAGTTTCTTTTACGAATTGTGACTCTGATAATTCTGAGCATCGAAAGAGACATTTGACTGCCAAATATGATAGAAAACAGAGACAAGTAATAAATAGAAGAATTAAATTGGAGGATTATGTTTATGAATCACTGAGGAAATTATACAATTGTAAAGAAGAAGACAATGATCCAGATTGTGATGTCGATTTGGATGCTTTAGCAAGTTTTGCTTCTGACGAAGAAAAGATTATTTATATTAAAAAGCTTCTTGTCAACTGTCCATCCGCAGAATTAAATATTCAAATGTTTGTCGATGAACTTTTAAAGCGGTTACCGTTTTTGTGAATTCCATGGAAATCCGAATAATCAACTGGTCAAATTTTTCAATAGCCTGGTTTCATTTGATGACCACATGAATAAATTTTTATTATTATTAATATTAATAATTATAAAACTGACTCCG
>OX_Smed_1.0.08923
AATATTGTTTAAATTTAGTACAAACGCAATGTTACTTACATTCAATCGTATAAAAAGATTTATTTCTGAAAAAACTGTCAAAGATTAAATGATGTTGGTGAAAATCATGATCTTGATGATGGCTGCCATGATAAATTGTGAGTATTTGGTCTTTACAACTTGGCCAAAGGTAATGAAAAACATTAATGAAATCGTCAACACTTACGACCAAAGGTTATCATCGCCAGAATTTATCCCAATTGTTAACTGTCCACAGAAAATTGAATTGGCAACAACAATATCAAGTGAATGCGGTGAGACCTATTATCTTGAAATTGACCCCCATCAAAACCCGCCATCAATAATCACAGTTGAAAATTGTAAATGCCAGCCCATTAATAATAAGATTAAATTCAGAAAGTACAATTTGTTTTCCAAGGGCCATACAAAATATTTATTCGTGGAAGACGATCTCAAAGATCTCGTTGTCAATTGCAAGTCGAATCTCTATCGAACTTGATCAATGTTTGTTTGTCTTTCTCTAATTTTATCTTTATAAAGCAAATCAAATGTAATCAAATGTAATTATTGGTTTAATAAATAATGTTTCTATAAAAAAAAAAAAAAAAAATGCGA
>OX_Smed_1.0.08971
TTTTTGTTGTAAATCATATTGTAATATTAAATAATTCATGTCTTATGAAGAAAAATCAGTTAAAGAAGATTTAACATTTACTAAAAAGAAATTAGAATTAAAACTGACATCTAATTTACCTTACAATATGATTTACAACAAAAATTTTTTTAATATTTTTAAGAGTGAATTAAATTTATCTAAAGAATCATTCTGTAGCTCTTTTAATCTATGTGAAAATTGTTTTTCAAATCTTTCTGTCAACAACTTGCAGGTTAAAATGCAATCAAAGAAGTCAAAAAATTCTAAAATTTTACAGAAAATACTAAAATGTAAATCTTGTAAATACGAAAAAGTTATCAAATTTAATTCAAAAAATGTTCTGTGTAAAAGAATGCAAGAAAATTTAAATATAATCAAACCTACTCCACTAACGGAACCCAGCAAAGAAAGCATTAAAAAATCACATATAAAATCAGCCCCAACTTCCAATAATTGGAATCTCAAGAAGTTAAAAAAGTGTATGAAAAATAAGAGCAGCAATTTGTCATTAAGCGATATTTTATCAATATAAATTTTGGTGCTTTANNNNNNTNATGTTTTGTGTTGAG
>OX_Smed_1.0.08973
TTTTTCCTTTCAAACTCTTTTTTTAAAAATTTCAAGTCGAAAGCTAAATTGAAACATTGAGGCAATTTAGAAATTATTAATTTCTTCGTGCAATAAAACAGAATGATAAATCAGTACGACCGACATGGTTAAATTTTCAATAATTCCCAAAACCCCCATTATAATAAGATACATGCTGATTCCAAAGGCGGAAAGAAAAAAATTCAGTAGGATGATTATAACTGATCCAAATATTCCAAGTATGAAAGAAACGGCTGAAATGCATTCCAAAACCATGACTGCTTGAACAAGTGACTTTTTTCTTTTACTATAAGCATAAACACCCAACGAACCAGCGATAATCGGTAATAGAGTTGGTGCAAAGAGAAGGGACACAAAGTTAACGCCAAAAATAAGATTCAGGATACCTTCGGCATTTAAAACAAATCCACTTGAAATTAGTATGATTCCAAACGTGCGATGGATCTTTGAGTACTTTGAACCTGATTTATCAAGCGTTTCGAATTTATCTTTGTTTGATAGATTAATTGAATTCATTTCTGAGGAATCATTGGTAAACAAACTGTGAATTTTTCATTTATAAGTTTTCATACTTCCTGTTTATGATT
>OX_Smed_1.0.08981
TTTTTACTGTTTAAATAAATTTTAATTCATTTCAAAATTTTACAAATAAATAATCTTTATCGCTTGTACATCTTTGCTTTACTATTAGTTTTCTAAGTCTCGATCTGCTACGTGATTTCATTAAAACAACAACGAATATTTGTGTTAGGTTTCAGTTTGAAAGAACAAACAATCAGAAATCTATAAAATCTGTTCCATTGTCTTCATTTATTAATGGCATTTGAGAGGCGATTCTGTCTTTTGTTTTCATTGGCATGTAATTTTCCGTTAAATACTCCTTTTTCAGTTTCTTTTTCGGTTTTATTCCCCCTGTAATGAATCCGTCTATTGCTTTATTCTCCGTTCGTTTCCTGTCACTCATCATCGCTACGATCATTAATAACATGGTTACGGCATACAAAACGATGATAACAATAATATATAAACAGGCTCCATACGAATCGTAATCGTTTTCCGTCGACAATGAAGAAAGCTGTGAATTGTTTCCATTTAAAAAATATCTGGAAAAATAAACCACTGAACCGTTTTTTGTTTTGATATTTTTATGAAAATTGTTTTTCAGCTGAATAGACCAAATTAAAGATTTGAATTTAAATATTAAAAGGTGAGATTTATTATTCATTGAAAATTCTCCAAAACACTCCGATGCCACTGTATTGATAAATTTTGTAAAAATAGAGTTATATTTGTTTTAATTAATCGATCTTTTGAGGAGAACAGAAATTAATTCAAAACATC
>OX_Smed_1.0.08991
TATCTTTTCAATCAATATAAACAAATTTGATTGCAGCGTCATTANATCTTTCAAATTTGCGCTGATTTTCTAAATTTTATGTCTGACGAATTTGGAGGGAAATTATTTTTGAGCATAACGCTTCCTTCCGATGACCAAACAGTTGGCCAGATCAGTTTAGTCAATCACCAAAAGATTAAGCCAAGTGATAGCAAAGAGGAACTTACAAATGATCGTGCAATTGACCCTCCAAATAGTCCAGTTACTACAAAAATGAATTTCCCCAAATCTCAAAGTGCCTTTCAAAGGAAATTGCGAGCAAAGTCAGCTGTTTATCCAAATTCAAACACTAGGAGCCATTATGAAGTCAATATCTTACAAGGGCAATGTTTCGATCTTAAAAATATTGGGGATTCTCTGAATATTCCATACAGATATTCTCCGAGAACATTCAATAGTTATAATCAGAAGAAACGTCCAACGACTGCCGGCTGTATCAGTACTATGAACAATGATGAATACTTCTCTAGAACTTCGCTTTCGACGGCGACATCGAGTTCATCAAAACAAAATCCGCAATTGAAACCAAACGTCGTTGATATTAATCAAATTTTTAATTCGTTTACTCAATATCCATTAAAATACAATAATCGCCAGCCTGTCAGGTTGGGTCTCAACAATTTCTCGTATTTGAGTCCAAAATCAAACGAAACCGGGCGGCAATATGGAAGATTCCACGACATAATTCAATTGAAAAAACCCAGTTCATATGTCTACAACTATCATAGAAAATTGCAATTCGATAGAAGCATAATTAATGGAGTTAATATTCGCAGAATAATTCCACTAAATAAATTTGACAAAAATTAATTCGTGTTTCCCTTTTACATTTCTCATGTACAAATTCAAATTGTTTTTAATTGTCTTTTTATAAAACCATAAATATTTCTTGGTGTGTTTCA
>OX_Smed_1.0.09015
TTAATAAGGAAATTTAATCAAACAAAAAATTTATACAGAAAAAANTNNNNNNCAAAAAAACTCAATATCTATTTATTAACAAATACGTCACTGATTGATTCGCCGAAAATCCTGAAATCTTCTTCGGTAAATATTGATTTTCCTTTTATGGATTTATTTGCTTTTCTTGGAGCAGGATTTAAATCAGACCAAATTTTGGATAATAATTCTTCCTGTTTTTGATGAAACTTTTCCTTTTCTTTTAAAAATTCCTTACTTTCAACCATTTTGGGTTCAGCAACCTTTTTTTTCTTATCCATGTTTTTTTTAGATTTAATAACATTTTTTGTTTTCTCTTTTTTCAACAATTTAATTAAACCTTTTCTTTTGGTACATTTAACTTTTTTAACTTTCTTCAACACTGGTTTCTCAACATCAAACGTTTTAATTTCGTCTAAATAGGCTGATTTCAATAACTTTTCAACTTCACGCATCAAAACCTTTTATTGTCAAAAAATTTTTAAAAGATTTAAATATCAGATATTTTTAAAACAAATATTTTAGTTTAATTTACTGTAAAAGGTTTTAGATCGGAA
>OX_Smed_1.0.09018
TTGCAATCAGGAAGAAAGATAAGACGATAAAATTGGAAATTAATTCATTAATCTATTTTTGATTAAGAATAATTTGATAATTTTNATCACCTTATTTTTTTACAATTTCAGAAAATTAAAATAACCTATTCTTAAAGAAAATTACAACACAACTTTCTTTCTGGAATTTCAATTCTTTCAGCTTGGAGAGGCTTCATTATTGATGTTGTTTCAATTATAATTTCTTGAGTTTTACTTTCATCAGATTTAAATAAATCACTATCACCATGATCGTTAATTTTAGTGTATGAATGATTTATGACATCAGTTTTGTTATTATTTTCCATGGGAGAAAAATGAACAGATAACAATTTATTATGCGGAATAGATTTTTTTGTGTTATGCAATGAAGGTTTTATTGAGTTCGTAGATAAGCTGTCTGATAATCTTTGATTGTTTTCTGTTATAGAGTTCGGTATTACACATTTTGTTCTGGTAATTATAGATTGCCGAAGTAACTCATCAACTTCACGCCTAAGCTCTCCATCTGGACGAAATGGATTATCCTTAGTAATATCCTTTTCAGCAAACGGCATATATTTTCAG
>OX_Smed_1.0.09019
TTTTTNTTTTAATTTGTTTAACCTTTTGATGTCATAGCAATATTCTTGGAAATGTCTTTTGAAGAGTCAAGTCCTTCCAAAAATAAGAAAGAAACCGGTATTCTCACAGAATCTAGTTTATTGTGCTTGGGAAAAGAACTAAACGCAAATAATTTTAGATTTTTTATGAATTTAGGTATTCCAACTATACAAATTGCCATAATGAAGAGTGAAAATGATGAAAAGGGATTAACATATCAAAATTTATGTCAAAAAATTTTACTTTACTGGTTGAATATGAGAAAAAATGCCAACGATAAAGATAAAGTATTTAATTTAGAACGAGCTCTTAGAAGCTCAAATCAAATGCGCCTAGCTGATATTGTTATTGAGCGCTATAGACTGAACATGGATTTAGTTCCCGCAGTATTTAAAGAAGCTTGATGTGAATATTTTTCTAAGTTGTAACGGATTTTTTGAGTATTGATTTTATAATATTTTTCTCTTTTCTTAGACTTTCCTTTGATTACTCTATTTAATTATTGTTTTTTTATTTATTTTAAATCACAAATAAATTATTGTTTGACGAAAAAAAAAAAAAAAAAATGCGA
>OX_Smed_1.0.09020
ATTTAGTTTCAATTCAAAATTTGCAATTCTTAATTATTTTTACCAACTAATGGCAAATTCTTATCAGAATTACTGTCCAAATGCCCCGGTTGTTTATCGGGAAGCATCGAATATTTCAGAACGATATAAGAGGCAACGAAAAGCTCTAATGAACAATAATTTCAATGTCCTAGAATTGTACAAATACAATAATATCAGTAAACGCGACGCAAATAAATCATTGTTTAAAGAACGGCAAACCGTTTACGTGTTCGACATGCCAGTGATCCAGCAAAACCGCCAGTTGACCGAATTTCCCCCGATCTATGGCAGCAAGCATCCTTACTCAATCATGCACCGGCATCTTGACAATACGCCATATGATCAAATGTGGCAGTTTTTCCAATATGAAACTGCCAAATCTCATGCGAAAACGGTAGTTAATTCACACACTCGAGTGCCACATTTCAAATATTAAATATTTTTGATTCATCTATTTTTTCTGATTTTTGATTGGTGTGATTTTATTTTTTCATATTTTTATGGTGCTGTGGAGATTTATGGATATTTTTTTATTCGATTGATTGCTGTGCATTTTTATTTTGTTATTGTCTATCGCATTTGAGGTGAAATAAAATATTTATATTTTAAAAAAAAAAAAAAAAAATGCGA
>OX_Smed_1.0.09033
AATTCCTAATGGATATCCATTTTAAAACCCTTTTAAGTCAATTTCGATAAATTGTTTTAATATTCAATATTTCTCATTTAAAATGAAACTCTTTACACATAATATGTTATCTTCATCTTTTATTAAAGGCGTTAAAAATGGATATCCATTAGGAATTAGAGCAACAGAAAAAAAAGCGGTAAATGTTGATTTTAATAGTGAATTTATGGCAAATGTCATCGATAGAATTAACTGGCCTGTTTTAATTACCGCATTAAAAGAAATTGAAGAACCAATAGTTTCTCAGATCCCACATGATTTACCAGCAGATTATAAAGAAAATATCGATTTCTTGAAGTTGGCACATTCTGCTTTAATGAATATAGAAATCGTAAGTGGTACTCTTGTTTGCCCTGAAACAGGTAGAGAATTTAAGGTAACGGATGGAATTCCAAATATGCTTGTAAATGAAGAGGAAGTTGAATAAAATTTAATTTTAGTCATCACTAATAAATATTTCTGAATCTTCGTATTCAATGTCTTTGGGATGCACATTATGAATGCAAATAAAGTAAATGTGTATTATGTGACTGAATTTGATTGCAATAATCGATATTTTTATTAGTTTTTTCTATTATTTACCCATTTATCGAGCTTTTGACTGCAATATATTCATTCTTGTTATTTTATGCTAATTCCTTGACCTGACTTCAACACCAGTATCATTTTCTAATGATGTGAGACATATGTACTAGTAATAAACCAGATG
>OX_Smed_1.0.09039
TTAATGATCCGGCGCCCACCGAGTTCTACACTCTTCCCCTAGACGACGCTCTTCCGATCTTGAAAACCAAAGCACTGTAGTAAAATATTTCTGTAAACAAATAAAAATATTGAAAACGTCAAGATAAACAAACCTACACAGAAAGCAGTCCAGAACCAATTTCTAGAGGGCCCACTCAGTATTACCTAGAGCTATAAATTGAGGTGAAAACTCAACTGTATTGTTGTTGAGAAATGAAATTTATTTGCATATTTTTGTTGGCGCTCTGCATTCTATCAACCAATGCAACCTTAAAGGAAAAGAAATTTGTCGGAGAAATTATAGGAAATGTTCAATGTACAATAAATAGTGTGGTTTGTACTGCGTTCTATTTAGGAACCGATGCGGTCTGCCTGCTTGCCATAACTGATGATACTCGAGATCGCTGTGCAGATGTCGACCAAGGAATAAGGGAGAAATGTACCAGTCTCAATGATGTCTGCGACTGGAGAAACCGAGGTTAAGCAAATGTATTCTTTCCTCGCTTTGTGATGCGTGAAATAAATTTTAATTTTTTAAAAAAAAAAAAAAAAAATGCGA
>OX_Smed_1.0.09171
CAACAACTTAACATCGTATTAAACTTTGTTTTATTACAGCAATTGTCATTATTTATGTATTACAAAACTATATTTCCCAATGATGATTCTATCATGGATACTGTTAGAAAAAATAATAAAGAAGAATTGCAAAAACTATTAGACGACGATGAAAAGTTGTTGTTGTTAATTAATACTAGTAGTCAGATAGTTTCCATGCAAAAGCACAAAGAACAGCTACTTTTAGATAATTATGACATTGCCAATAAAAATAAAGAATATGAGCCTGCTTTACGGGATTTTAAACAAAATTTAATAAATGAATATGATAATCTAAGGAAAATACAACAAATGAATGAAGATCTTAGATCCAAATTAGAGTCTTATGAAGATAAATTTTCACCAAATAATATAGTAACCCTATTATTGGCTGGTATGGCAGAATCGGAAGAGCAATCTGAGAAATGTGCTGAAAATTTCATGCTTAAATCTACTGATATTGAAAAATTTATAGAAAATTTTCTTGAAAAACGAAATTTATATCATGAGCGAAGAATAAAAGTTGATCAATTGCAGGATATAATTAATAACAAAACAGACAATAATATAAATAATTATTCAAACTATCAACAACCATTTATTTCTAATTCTAAGTCAAATATTGGATTTAAATTCTAAAATTTTCTTGTTTGACAATATAAAACAGTTCTTGTAGTTTTGAATAATTACATTTATATGTTACAAGTTCATTTTATATAGCATATAACATTCTGAAAATCCTGTATGTGGTGATATAATATTTTTAGAGTTATAAACTTATTGATTGTTTAATACTGTTGAAGATCAATAAAAAAATTGGTTTTCA
>OX_Smed_1.0.09185
TAATAAGTGAGTTATTTTGAAATTGTCAATAAGTTAGAAATTATTTTTTATTTTAGTATTTTATTTTGTAAGATTGTATTATAATTATTTTAAGTTCATTTAAGTCTGTGATATTATTTAAAGTCTTTAATTATTCCATACACAATGAAAGCTAAAATGGAAATTCCTTTGGCTAATCTACATATTTTGCGAGAGAAACCTCTTCCAACAATTGACAGCAAACTGACTAATAGATGCATCAATCAAACAAAATTTAAAGTTGATTGGACTCCTTCCACTTCTAACGATGAGAGTAAATCATCCAAGCACGGTTCAAACCGTAAAAAATTAGCAAGATTGGCTACCGTGTTTTTCTATATCATATCTGTGTCTGCCGCAGCCATTGTTTTGGCAGTATACTACAGCATATTTTGGAAACCGAAGATTAAAAAATGATATTTTTTTCTTAAAAATTTCTGCATCATGTATTTTTAAAATAAATGTTTAGATAGTGTTGAGTGGAAAAAAA
>OX_Smed_1.0.09228
TGGAATCATAATCTTATTGTAATTTATCAAGTCTAATTATTTAATCAAGCGTATTAATCCATATAATGAAAGAAAATATATATAAAACATCAAATACAACTTACGGTTCTTTTTATAATTTATCATACCTTCCAAAAGTTTGTCAACGGGAAAAAAACCTTGTTTATAAAGAAAATACATCAAATTCAGTGTACGGGGAGTACTTGAAATATTTCAGCCCAAGAAAGCGTTATCATCAGCAATTGAAAACAAATATTCCTCCGGTGACAATAAATTATCTTCAAAAATGCTACAATAAATTCGGATATCCAAAATATCATTTCAGTAACAGTATGGATGAAAAAAAAAATTTTAAAACCGTTAAACTTCCGCGTATTTGTAATGGTACAATTTCAACCCAAAGAGCAGCTGAATTTTTTGAAACTTCTCCACAATTAAAATTTTCGATGAATCAATTCTATTCTTAGACTTTTGAAAACGATTGGTCTATTATTTTTATTAAAAAAAATTATCGTTCCAATGCGAACCTGTGATTATTTGTGTAAAATGTATTTATAAATTTATTTATTGAATGCTAATGTATTTTAGATAGGTCCATTATATTTTTGGTAATAATATATAACTGATTCCTT
>OX_Smed_1.0.09234
CAAACCTGATAAATTTTAGGTATATAAATTGTTTGTTGTAAAAAGCCTTGTTTAAATTCATCATTTCAGAAGTATAATTCTTCGTAAAAATGTCAACACCTCAAACATATAAATTTAATGTTGCCATGACATGTGAATCGTGTGCTAATGCAGCTAAAAAAGTACTTGGGAGACTTGGAGATGCAGTTGTTTCAGTGGAAACTGATGTTGCTTCTAAAACTGTGACAGTTGTTAGTACTTTGTCAAAAGGAGAAATTCAAGCTGCATTGGAGAAAACTGGGAAAGAAGTTATTGCTATATAAATAAAATTAAGATAAACGATGCATTTGTCAAATTTGACTTAGTTATTAGGAAAAAACTAATAATTAATTGCTTTATTCGATTTTGTGATAGTTTTATTTGTTGATTTTGTAAGAACTTTTGTTAAAATTTTACCATGAATAAATTTATTTTTGTCAATATATCAAGTTTTATGTTTTTTAAAAAAAAAAAAAAAAAAAAAAAAAAAAAAAAAAAAAAATTGCGA
>OX_Smed_1.0.09238
CACATTTCAACTTGGCTATGCTATATAAATTGAATGTAATTTCACCGNTNTTNCATNNNCTTGAATAAATCATGAAAAACATTATTTCTTTGCTAGTTTTCGCATTTGTTTTGGTTTCAATAGCTGATGCTCATGTTTTTAGAGGAACTGGTAACTTCGATCGCAAAGGTAACCCATATGTAATCATCAAAGGAATAGTGTTTTCGGCCACCCGTTCAAGAAATGTAAGATTCGGTGAAGGCGTCAACTGTATCATTTGCAATATTTATGCTCCTAAGTCGAGATCTGATTTACCAAGATTCGAATGTCAAGGAGCGTCTCCAGTTTCCCTTAATGGTAAACAAGCTTACAAATCTCCATGTTACGTTTAACAATCAAATATTTAACAATCAAATATACAATCAAATAATTANNANNNNNAAATCTTGATTAAAAACCAATTTTAATAAAATCAATTAATTTTTATAATTTTTTACATTTGAA
>OX_Smed_1.0.09266
ATCTAAAGAAATACTATTAAGAAAAACTAAACAAATAANGANNNGAAAAAATCTCACAATGAAATATTTCAGCTATTTTGCAATTACAATTGTTCTTTTCGTTGAATTTTGTCATTGCAATGGAAATGAAATGGACAAGTTGGAGAATGAGGCTAAACTCATGAGCAATATCCAAACATTTTGGAATAATATTGATGTCGCCCAAAGATTTATTTTAGTTCAAAGGATATTGGAAGAAAATCCTCAATTAATTCAAACTAAATTGAACAATCAAATCTTGAAGAAACGTTTAACTTGTAATCCCATTGCCTTGGGAGGAACGTGCACTCCCATCAGAGCAGGTATGATTTACAAACAGCGCCGCTTACTCCAACTTTTAGAACGAGCTGGAAAGTGAAGAAATTGGAAAGTTAATTGGAATAATTGTGATAATTTATTTTAAATATATTTGTGAAAATTGAAAAAAAAAAAAAAAAAATGCGA
>OX_Smed_1.0.09323
GTAAGTCCGGCCCACCAACAACAATTTTAGGCCCACGAACATTAAGTGAAATAACCGTATTGCTAGACGAATCTTTTATATAAATAACTTTTTTTCACAAATTTCAGTAAACAAATCAAGCATGAAATTTATTGTGCTCTTCGCAGCAATTGTGATAAGTCCAATAATCTTTGACAATTTCGTGAAAACGACCGCATCCATGGATCACGTATTAAAAGCAAATGCGGTTCGGCATCATGAAAGCACGAGACCAAATCGCATATTTTGCGGATATCGCACTGCAACCGTGAATTTTTATCTTGACTACAAATGTCGGGTACCTTTCTATAGGAATGCTTCAACCAATGGTCCATGTTTACCTGAATTATGCAAATGCTTTTAATTTTTCATGTTTAATATGTTTTAGTTGATTAAAACAAAGCTGTTTTAGTTTAAAAAAAAAAAAAAAAAAAAAAAAAAAAAAAAAAAAAAAAAAAAAAAAAAA
>OX_Smed_1.0.09349
TAATAATGTTATTACTAANNNNNNNNTNNNATNNATNTTATATNNNGGAATCAGAAAATACTCCTAAATCATCTAAAGGCGATATAGAACTTTCTGGGGAATTATTGAGAAAGTCAAGTTTTTTAAGGCGTTGGAAAGTTGTTCAGGCCAGAATTCAAGAAAATATTTTGTTCCTTGACAATAAAAGATTTGATTTGTCTAATATAAAAATTGAAGTTTTTGACGAAACAACTTTCAAAATTACAGACGTCAATAAAAACTGTGTTACACTTAGATCAAATAGCACTCATGATTTGGAGAAGTGGATGTCGGCTATAATATTAGTCAAATCTAAGTATACAACAAAATTTAATTCACAATCAGAAGCTTGTTGTATTCAATAATTTTACATTTCTTTTTGGTGGAGAATCTCGATTGAATCTTTTTATATTATTTTATACATGTAATTAATACATTATTTTCAGTTTACATTTATCAAATCGTTACCAAATTTTGACTTGTATTTTATATAGCTTGTTTTATTATTTGTATTTTTTGTCCGCTTAAAGCTCCTGACAAGACATCTAAATAATTGTTACTGGATTAAATGATTCCCAAAATTGGCATTATTTTTGTATATTACAAATAAAATATAGTAAATAAAAAAAAAAAAAAAAAATGCGA
>OX_Smed_1.0.09375
CTAATGATGAAAAATATGACACATTTAAATTTTAAAGTTTTATTTTCTAAGANAATCGNNAGTTNTTAGAAATTTTATGTGTCATATTTTTCATCATTAGATATTACATAAATTATATTCTTGTTGTTAAAATTTTATTTATTAGATTTTAAAGAATGTTGAAACCCCTTTTAGAATTATATGTTAAAACTTCATCTTGTGAAGATGATATTGGATCTTGTCCGATTTGTCAGACCTGGTTTATGATACTCTATCAATTAGTGGACGAAAATTTTATTGATTTGCAAGTAACACCAGTAAATGTTGACAATCCTTGCAATTCTTACAAACAATTAGGTATGGGCAGAAAGTTACCCGTCGTTAAAATTATTTCTGGAAAAGAATTAATTGATTGTCAATCTGAGATAGTGCGAAAAAATTTTATATTTAGTGGAAATGAATTATATGAATTGTTGAAATCTTGGAAATCTAAATTACTTAATGAGAACTCAATAAAAATACATGAAGCTGAATTCTCTTTTCTAGATTTATATAGAGATTTTAAAATTTTTTTAACAACAAATAACTTTAATAAGTTTCATTATTATTTAAAGAAATTAGACGATTATTTTACTATTTGTAATAGCAAATTTTTAGTTGGAGATTTTATATCAATTTGTGATTGTGAATTAATGCCAAAACTGCAGCATATAAGAATTACTTGTATTTTATTAAAGGAAATTGATGTTTTTGAAAATTTAGATCATATCAAAACATATATAAATAAGATGTATTCAGTTGAAGCATTTATTCAGTCTTGTCCAAGTGACAGAAATATTATTTTACATTATCGTGATACATTGAATATAACTGTAGACCAATTGAAGAAATTAAATTCAATGGGAAATAAGAGATTGATGGACATAGAGCATTAGATATTATACTCATTATTTGAAATTATTGTTTTAATCTCTGATTAAATTTTTGAGTTTAGATAAATTTATATTGCTATGGTAACCTATTTGATTGATTTTCTGCTGTTTTATGAATAAATTCATTTTTTCTT
>OX_Smed_1.0.09393
ACAAAATTGGGAATATTTTTTTTTTTTTACGAAACAGAAATATTATTTCTATAACACGAATACAAAAACAAAATTGGGAATATTTTTTTTATCCTGATTTGAATAGAAGAATTGCAACTTGACCCAAGTAGAAATAGATAAAATGTTTGGTTTCATGAGTTACGTAACTTCCAAAATTTCTTCCAACGATGCAATGCCAAGTTGGATTGAAGCTTTTGTCAAATTCCTTTTTAATATAAGCAGCAATGTCTTTTTCGATGTTGAATTTTTCCATTGCCTGCGTTGCGTAGTTTATCGCCGCCTCCTGCATTTCGTCGGTCATGTCGGCATTTTTAATTACGGCTTGACGCTCTGACATTGTTCAAAACTTATAAACGATCAAATTTTCAACTTGTTAACACTTTAAATCTATCAGTTTCCAAATGGGAAATAAATTCGACAAAAATAAAGCAAATTCAAAATCGGAGGAGAAGAAAGGAGAAGACGTACCGAAAAAGGAAGAAGCAAAAGAAAAGAAAGACGAGGAAGTTGCGAAATCGGATGAATTAGTTGAAAAGAAAGAGGAAGATGGTCCTAAAATAAGTGAAGAAGATAAAAATGACACTGAAAACAGTGCTAAAGACAAAGAGCCACATTGCACGAAGAATAACATCAAAGAAGATCAAATTGAAAAAGATATTAACAAAGAAACGGATGCTCCAAAAATAACTAGTGAAAACGAAGACATAAAAACCAATGAACAAACAGAGGGTAATCTTACAATAATTCAACATCAAGAAGTCTCAGAATCTAAACCAACCAATATTGCAGATGAGACAGCAACTGAAACAAACACAAAATCCTGTGAAACCGTTTCCGAATCACATGAAGAAAAGGTGGACATTGAGGAGCATCCTAATGTCATCGAACAGGCATTGGAAAAACAATCAGAAGATCATCCGAATCAAGAAAATGCAAAAACAGCTCCAGTTGAAACCGTTCACGAGGTTCCCCAGAATCTCCCGGAATCTGAAAAAATAAAAGAAGAAATCCAAGAAAAAGTCGAAGTCTAATTGATAGAAATCTATTAATTTTAGAAAATCAATTTCACTCTTTTTTCTGATATCTAATTGATAAATTCCTTCTTGATTAAGTTTTTCGTAACAATAAAATTTTTATCAACATTAAAAAAAAAAAAAAAAAACTTTTCAATTATTATGATAAAAAAAATTTATAGTTTTTATTTGTAAAAAAAATTTGAAATTTTCATTAAATTTAAAATAAATTTTCGATATTTTTTACTGA
>OX_Smed_1.0.09395
TTTTTTTTCACATTTTAAAATTTATTTTATAAACTTTAGAATATTTGAACTGAGTTAGACACTGAGCCTGCCGGTCTGGCAAAGATAATAAAGATGTCTTCTTTGTTCGTCCAATTTAACGGTTTTGACTTTTTCTGTGCATGTTTTTGAATTTTTCTCATTTTTCAAACAAGCATCTCTGAACGCCTTTCGGACTTTTCTTGGACCGAATTCATTCACTTTGCCGCACTTAGCATTTTTAAACTCTTCGTCCGTGAATTCTTCGAAATATTGCTCATCTTGACATTTCATTAAGGTCACCAGTGATAAAACTATGAAGATTACAATCAGCTTCATTTTTGTTACTGATTAAATGTTGAGATACCGACCGAACTTATACAAAAAATTTCTTGTTGCACTTGG
>OX_Smed_1.0.09397
ATTGAAAGCTAATTTTATTATTCTATGAACTATTTTATTCAAATAACTTTATTGGTATACTTGTCATTTTCGTCAGATCTAAGGTCTTCAAAAGAGCAAACAAAGATTATTCTTCCGCAAGTCAGGAATAATTGCCTCAGTGAATTGAATAAAACTACCGACAAAGACTTTTCACCAAGGAATCGGGTGATAAAAGAGCTTATTTTAGAGGAGTTTTTTCTAGATTCCGGAAATCACAAATCTCAAATAAATCCAAAATTTTATATTCAAGAAAGCATCAAATTTTCTGAAAGAAAAATTAAAATTCCAGATTTCAATGACGTCGTTCAAATGATATTGATCGGATCAAGGATGTTATTAATTGTCCTCATTTGCGTCTTCATATCAACATATACACAAGGATTCTAATTAATTTTAATTTCCTTTTTATAATAAAATATTTAACTTGATGTA
>OX_Smed_1.0.09460
AATTATTAAGGTAAAATAATTCCTATAAAATNCGATTTGTTTTATTTACTAAATAGCAGAAGATAATTGCCACATAATTGATATTAGGTATGGATCAAGTTATGAATTTTATTGAGCCTGCAAAGCAGTTTGCTAAAGATTCAATCCGTCTTGTAAACAGATGTACTAAACCAGATCGAAAAGAATTTAAGAAAATTGCAATTGCCACTGCTATTGGATTTGCAATTATGGGATTTATTGGATTTTTTGTCAAATTAATACACATACCAATAAACAATATAATTGTTGGCATGTAATAATCCATGATATGATCATTGTATTTACAAATATAGACATTAAATGATGGGAAAAAAAAAA
>OX_Smed_1.0.09473
TTTTTTTTTAACTACAAAAACATATATTTGTTAAAAATAGATTCCCGTCAGGACTTTTGAGTTGCCTAAGCACATTCGCATCGTCCAGGGACACAGGGTCCAATTGGCCGGTAATAGAAATAGACCCAACAAGAATAGTGTTTGTTCATTGTAACATTGAAAAACCTTGTAGCACACCATTTGCCGGGTCCGAATCCGTTTGGATTAAATGGATTATAATGCTGACTCTCTTCTTCACCTTCAGAAAGTTCATCAGTTTCTTCAACAGCTTTTGTCTTTTTTGCGCATATTATTGATAAAATAAAACAACATCCGAACAAAAGTAAGGCTGATTTCATTGTTGTTAATTCGGTGTTTT
>OX_Smed_1.0.09474
TCTATATANATCTTNTNNGTCTTATTTTATATTGATATTCCTTGGCCTTTTGGCATTCGGCGGAAAAATTACAAATGGAAAAATAAAAATGGGATGCGACAATGATTGTAGTATCAAGTTCCTTTACTGTAAGAGAAAATGTGTCGTAATCAAATGCAAAACCCTTTGCTGGATCCAACAATCAAAATGTAAACAAATGTGCTGAAAACATTTTGCTTAAGAAAATCTTACAAGAAATCGTCTAGATTTTGATGAAAGCGTGATATGATTTTAATGAAAAAATGTAACGTTTTCAATATATGAAATTTATTTATGTTTTTTAAATTTTATTTAAATATTATTCAACAGTATCCAAATCCTATGTAATCTGAATCTAATAATTAAAATTTCTTGCTTCA
>OX_Smed_1.0.09489
ACAAGACACANNTTNNTTNCNCTNNCNNCTTTTGTTTATAATAATTTAAATTTAACTATTGTTAACTATTATTTTTTGCTAATTGTTAAAATTTCTCTATAATGCATGAAGATGAAAGTCAATATAAGTTCACTGGATTTTATAGACATTTTAATTCTTACACTAAAAGAGGAAGAGCTAATATATCTTTCTTAGGTCATGGAGTAATTCTCACTGGCATTTTATATTTATTTTTTAGAAAAGGAAAAAATGTAGAAAATAAAATTCAACCAGTAGGAAAACAATAAATTTTTCAGTTAATAAATAGATCATTTGTTATTTTACTTCTTTATTTGTAGTACAATAACATTTATTAATATATATTCAAAATAATATTTTGAAGATTAAATGATAATTCGATTTAATTATTTATGAAATGATATCTGTGAGATTGTAGTTTTGAGAACAAGGTATATTATTTTTTCTAGTTTAACATATTTAGTTGCTTTTTTCTAATGGGTAATTACAAGCAAAATATCTAACTTTAGTTTAATGGCTGGGTGTGACATTTGATATATGTACAAATACAAAAAACTACAATTGATAAATAAATTTTAGTTATTTTTACTTTTAGATTACGGCTTATATTTAGAATTATATCAATGAATCTAGGTCGGTATTTATAAT
>OX_Smed_1.0.09498
TCAATTAATTTGAACTTTTAAATTATTTTATAACAAGATATCAAAGGAAAATGATTTATTTCATAGCTCAACTGAAAGTGATTTAGTTAACATTTTAGACATTAAATCTCCACTATCTGTTGCTTATAATATTTTTCTGGAGAAATTTTTTGTAACGGAAGATGTCCTAGATAGAATAGAAATTTCCACTGATAGTGAACTTTTAATCACAAGTAACCTCAGCCGTTTAGCTCACAAATGCTTATTATGTTTAAACAAGAATTATACAAAGGAATTTGTGTTGTTATTGTTTAACGAAATTTTGATTAGACATTTTCAAATAAGCTTGAAAAATAATTTTGATGGATCCGTTACATTCGATGTTTATGATTATTATATTCTACAAAGGGATAAAATTAATTTTATTGAAAGATATTTGAACTTAAGAAATTTCGGAAATTTAAGCCAATTTTGTGAGTATTCCGTTTTATGGGATATCGAAAATTGGATAATTTTCGCTTATATTATGCTATTGAAACCAAAAAACAAGTTTGCATTTTCATGGGCAGTAAACTTTTTGTTGAATTTCCACGGTAACAAATGCTCATTAATGAATAATTATTCATTTATTGGAATAGTTTCAAACGCTTTTGATTCGGTACTTCAAAATAGTGTCAATTTTGATTTTTTATCTCTCAAAGATTATATTCGCAATATTTGTCCAGATGAAATTTTCCTTTTGATTTTTGAACAAATAATGCTATTATATTTGTGCTCTAATATAAGTGAAAATAAATTTGAAAATAAAGTAGAATTTACAACAGTTGTGTCACAAATTATTCCCAACAAAAGGATTCAAAAAAAATCTTTGGAATTCGGTAGAAGTATTATTCTGAAAAGTAATGATTTTAGTATATCAAAGTGGATATCAGAATCAAATTAGCTTTATTTTAAATGTGCTTAAATTATAGCGTTTG
>OX_Smed_1.0.09502
CGGCNNNANNATAAAATCATGAAATCAACATTAGCATTAATTCTTTTAATTTGCGCGATTTTTAAGCTTGGAGAAAGTAGAGCTCCAGAATGCTACGAGCCAATGGAAATTGGAAGGTGTAGAGCTTATTTCCTTAGGTTTTATTATAATGCCGAAAAAGAGACCTGCGAAACCTTCGGCTACGGTGGATGCGGCGGAAATAAAAACAATTTCCGAACTCTTGAAGATTGCGAAAGTCGTTGTTCCTAAGTATTTGCATTCAATAATAATTTAACAATAACGATTTTTATTAAATAAAAGCAATTTGTTTTAAAAAAAAA
>OX_Smed_1.0.09512
CCGCTNTTNNNNTNTTTTCAATATAAAAATTTATTAAATTTACAACAATATTGAAGAAATTATAGACAACACATTTAACTTTTCATAACTCTCTCTAACTCGCCTGCACATTCCCGAACAAGAATTCTAGCAGTATGAATATTTTTCTTTAGCCGTTCACTCGCCATTTTATTGCCAGCATAAGCCGGTTTTATATCTCTTCCTATTTCATCAATTACTTGAAGAAGATTATTATATTTGCTAGTATTCTCCCCTACTGGCGGTTGAGGCAAAACTGGGATAGAATTATTCATCATATAAGATTTATATAGATTTCGATAAGACCGTCAGTTAATAATTTAACAAGTTTTAATCTTATCACACAATGGGTTGCTCAAATTCGACAATGCAAGCGGCCAAAACTCCCCGAGGGGAGCCAATGATGTCTAGAGAAAAAACGGGATTTGTTGCGTTTCAAATTGATATAAATAACAATGAAACAAAAGATCTTAATAAAGACATCGATTTGATACTGTCCAAACCTTTACCGAAGCGATTGCAGCGACTGGAACCAATAAATGGCGTCTCCAAATTAACAGCCGAAGATCTCGAGAAAAAACTGGAACTAGCAGAAATAAAACGACAAAAAACTTTTGAAAGACGTTTAGAATTTACAAGGAAAGGTTCTCTGCGTCGAAGTACAATTGCTGAACAAGGCGATATTGCAGTTGATTCAGAAGCAATTAAAGAAAAATTAGAATTGGCTGAAAAATTGCGCTTACAGAATCTTGCTCGTATTCAGGACAAGCAAAGAATCAGATCTGAAAGAGTTGAGCGAATTCGGCAGAATGCTCGAAAATTAAGAGAAGAAGGCCAGGAGGAATTAGAATCTTATTACAACAAAATAGAACACGATGAAAGCTCAGGAAATGATTCTTTGTCAGACACAGAGAAAAATAAAGTGAAAAATTTCAAAATGGAAGTAAACCATGACAGCAGCGGATACAGTTCAAGGAATATTAGCGCGACTAAAAATGATCCACAGTATGGGTTGATCGACAAATCTGAACTACTATCTGAAAATTCCTTTGAAGGTTCCAAAGTCAGCAATCAGAATAGCTCAGGCAAAAAAACTGTTGGTTTTAGTCCGAAAGATTTTGACTGGAGTGATGATGATAAATAACTGAATTGCAGTTTTTCTTTTTTATTAATTTCAGATCTATAAGATTAATTAGAATAAATGCAAATTTTTTTCTCTGAGCCACTGAAAAAATAATTATATTTCTGTGACAATTATATGCATGAGAATTTGTTTTTTGTGAAAGCAGAAATGTGAAAGGATATCTGAATCAATATTTTTCATTTGTTTTA
>OX_Smed_1.0.09528
CGCCACTGTTTTCACTATTTTTCATTTCACAATTATTTATAATTTTGGTTTACCATGAAATTCAGCATAAAAGCCGGTGCAAAATTCAATTTTCATCATTTCAAAAAATATGTCAAATATTAAATTGAACCTGCAAATCACGAATTCAAATCGAGAACCAATAAAAAGAGATCAAGTGAATGCCAATCCTTCAATGTCAATAAGCGTATTGAAAGGGAATTGGTCAAACAAATACGGTGGCGACATCCAATCAGTGCGATTCAACGGTCAAACGTTATCCGATGACAAGAACTGCAATTTCTATAACATTCGAGATGGCGCAACACTAGAACTCATTTCTAGTAAATCAGACAACGAGATTAATCTTATCGCGCAAGTGCAATCTATAAATCCTGGTCAAATATCCATTCCAGTTAGGGTCAACCCAAGTAATAAGACGGAAGACTTAATGAAAGTCATCAAAGAGAAAATTTATTTCAATTGTGATTCAGCGTATTTAACGCATCACGGTGAGACGTTGCGTGAAAGGGTCAGTTTGAGAGACCAATGTGTAAAGAATAATGACATGATTCAAGTTTTAGTGAGAACAAAAGGCGGATAAAATAAATTATTTCGAAATTAAAAAAAAAA
>OX_Smed_1.0.09529
AAAACTTTTTCGAATAAAAAAATTACAAAAATGAATTTCATCATTACATTTTCCATATTTGTTATATTCGCTATTCAATTTATTGAATGCCGAAAACCAGAATGTCTTCTTGAAATGGATCAAGGACCATGTAGGGCTGCTTTCCCCATGTTCTTTTTTAACACAGAAACAGGAAAATGTGAAGAATTCGTTTATGGAGGTTGTTTGGGAAATGATAATTTGTTTGGAACTTATGAGGAATGCCAAGAAAACTGTGAGAAATGAATATGACCAATATTGTTAAAAATGTTATTTTTAATAAATTATTAATTGTTAAAAAAAAAA
>OX_Smed_1.0.09531
TTTTTTTTATCGTTAAAGTATCATTTATTAATAATTCCAAGAAAATTAATACATTTTGACAATAAATTAACAAATATAATTAACAACAAATAAATAAAGTCTCATAATCATATAAACAATCAAATAATTTTATGCACATACAGACAAATAGGGAATAAATACTTTCTAAAATAATTTCTAAAAATTCAACAAATCCTCATGTTCACAAAATTTCGACTGAGGTTCTCGTAAGCAGCGTAATAATAATAATAATAACAATATGATAATTCAGGTTATCTTTTCGTCGTTGGATAAATTAAATTAACAACTAAGCAAATAAAATCAACAAAGATAAAATAATTGCAATGATCAACGAAACAGATTGAAATCAATAGCTCCAGACAAATTATTATATAATTTACTAAATTTCCTTCATATTCTCTAACTCAAAAAATATTTCTAATTCTATCAAGGCAGCGACTGATTAGTATAAAAAATTATTATTTCAAATAATGTAACTCAAATTTTATCGCAGAACACGCTCTCACACACACAGAAAATAGTTTGGATTTATTCGGTCAATGTTTGCCTAGTATTAATAAGCTCCAAGCTGCATATTACATGCTCGTAGCATCAGCAAGCATTGCATCCATTTCCTGTTTAATTTGAGCACATTTCGATTGCCAGGAATGAAGATTCTCATTCGCCGATTCAATGTCACGTTTCAATTTCTGTGAAGATCTCTCAAAATTATTTCGTTTTTCTTCTGTGTCTTCTAGTGATTTCATGAGATCCCTTATCGTTGGTTTCATACTCTTCTTCTCTGGATTCCAGCAAAATTCCATATAGCTCCAAAATTGCTCGACTNNNNNNNNNNCTTTGCACCAGTGCTCTCCAATGAATGAAGTGTATTGCTCACGGTGTTCATTTCTTTTTCCAGTTCGGATATCTTTTTTTCATATTGTGTAGCTTGTTTATCAACCTTTTCAAATTCTGCTTCAACATTAGTTAACTTTTTACTTACTTCGTGGCATTTCATTTCCGCGACAACCTCGTCATCTTTTGCGTCTTTTAACTTTGCTTGCAACTCTTCGAGTTTTTCATTGCTCATTTCGGCAGTTTCAGTCAGTGATACATTGAGTCTTTCACATTCATCCGCAGACTTTCTGGTTTCTTCTAGTCGCTTTAGAGTAATCAAATAATTACTTTCACTTCTTTCAAAATTGGATTCAGAGACTTTAAACTGGCGTCTTAAACTTGCTAACTCATTTTCAGCATGTTCTCTTTCTGTAACAATTTCTTTAAGAGAATTGTTTTTTTCATCAAGAACCCCATGAAGTTCATCAATTTCCTCTTTAAATTGTTGCATTTTTATTTTTAAGGTATCCATTTGTATTATATTAAAATGTAATTTTTTCAATAAGTTAAAAGTACTTTAAAATTTAGTAATCAGAATAAAAGCC
>OX_Smed_1.0.09539
GGATAACTTTATTTAGATTTAATACATCTAACATGTTTTACAAATTTATTTTACTCTCTGTAATTATGATTTTTATAACCAAAGTTGAAGCTGATTATTCTTCATTAAACGACGATTCAGAATTAGAAGACTCATATCACCGGTATCCTAGTTCAATAAAACGAGGACTTCGATTAATGAGATTAGGTAAAAGAAACATGAATGATGAATTTCAATTCAGAGATTTGAAAAAAAGAGGTTTGAGATTAATGCGCCTGGGTTAAAAAATTATTTTTTAATTAATAAATGATTATTTGTTAAAAAAAAAAAAAAANAAAAAAAAAAAANAAAAAAAAAAAAAAAAAAAAAANAAAAAA
>OX_Smed_1.0.09547
CTTTGTTATAAATATGACTTTTTAGTTGAATTTTTAAAAATTCAGGAATTTCAAATTTTTTCTATTTAACTTTTCATTATAAAGATTCGAATTACTTTTGCTGGATCTTTCTTATTATGTCTCAAACTAATACCGATAATTTGGTTCCCATTGCCATTTTAATAGATGAATTACGAAACGATGATATTCAAATTAGAATTAATAGTATTAAAAAATTAGCTACCATTGCTTTAGTTCTTGGTGCAGAAAGAACTAGATCAGAGTTAATACCATTTTTGACTGATACAGTTTATGATGAAGATGAAGTCTTATTAGCATTAGCTGAACAATTGAAAGATTTTACTCCTCTTGTTGGAGGCAACGAATATGTTTATTGTTTATTACCCCCTTTAGAAACATTAGCCACTGTCGAAGAAACTATTGTTCGCGATAAAGCTGTGGAAACATTACAACATTTGGAGAAATTTCATTCAACTCAGGATTTAGAAAAGTATTACGTTCCAATGGTTAAAAGATTATCTTCAGGAGAATGGTTTACAAGTCGTACAAGTGCTTCTGGTCTTTATAGCGTTGTTTACCCACGTGTTTCCATTGAAATTAAAACGGAATTGTCTCAAGTATATCGACAATTATGTATTGATGACACACCGATGGTCAGACGCGCAGCAGCACAACGATTAGGCGATCTTGTATCGGTCATGAATGTTGAAAATGTCAGGAATGAAATGCTACCTATTTTAAACGTTGTGTCACAAGACGAGCAAGATTCAGTTCGATTGTTATCTATGGGCTGTGGAGTTAGTTTCAGCTCGGTTTTACCAGCTGAAGATATTTTTACCCACATCATTCCTACAATAAAAGCAGCCTCAGAAGACAAAAGCTGGCGAGTTCGTTGCATGTTAGCGGAAAATATAGTGAAACTGCAACAGAATATCGGTGCAAAAATGACAATGGAACATTTGGTAAATGTTTATGAAAAACTGCTCAACGATTCCGAAGCCGAAGTCAAATCGAACGCCGTGAGCAAAATGAAAGAGTTCTGCACCGCGTTGCCGGCGGACAAGCGAGAATCGGTGATAATGAACCAAATATTCCCAGCAGTGAAAGCACTGGTGCATGAAGCCAACATGCATGTCAAGACCACCCTGGCTGGCCAGGTGATGGGATTGGCCCCGTTGCTAGGCAAGCAGAACGTGATTGACCACCTGATCCCGATATTCCTGGTCCAGTTGCGGGACGAGAACCCGGACGTGCGACTGAACGTGATCTGCAATCTGGAATGCGTCAATAATGCCATCGGAGTGCAGCAGTTGTCAGTCAACTTGTTGCCAGCGATTGTCGAGCTATCCGAGGACAAGAAATGGCGAGTGCGACTGGCAATCATTGAGTACGTGCCGCTATTGGCTGGCCAACTGGGACTGCCGATCTTCAATGACGATGAGATCACGAGCTTGTGCATGAACCGGTTGCTAGACAACGTGTACACGGTGCGCGAGGCCGCCGTCAACAGCATCAAGGCGCTTGTTGCCAAATTCGGCATCGATTGGGCCAAGAAAAATGTTTTACCGAAGATGATCGAGTTGTCCACGGACACGAATTATTTGCACCGGATGATCTGCCTGCTCTCGATCCTGCGCATCGGTGAGGTCTGTGATGCTGAGGTGATCCGGTCGCACTTACTGAGCATCCTTGTCCAGATGTCGAATGACAAGGTTCCCAATGTCCGCTTCAAGACAGCACAAATCCTTGCCAAGCTCGGATCCAAGATGGACAATGACACAATCCAATCGATCATCAACGGTACTCTCAATCGATTGAAGGACGACCTGGATGTTGACGTGGCGCATTTTGCCCTGCAAGCAATGCGGGAGCTGAAACTGTGCTGATGGAATTGTGTGTGCCTGTGAGATACAGAGAGAATGAGTCTGTTGCTATGACAATTGCGGGGGTCGAGATTAAATTATTATTATTATTACAATAATTATTATAATTGCTGTCGTGTCGGCGAATGCGGAGAAACCTGATTGGTAGAGTTCATTCTGCTGGCGTCGCTTGATTGGTCGATTTACTTGTGTTCGTTTCATGAATAAATTATTGATAATTGTAAAAAAAGTCTTATTCAATGTTTGTTCTGCTATTGCTCCGGTTTGCTCTCGGCATTGAATTTTATAATTCCATTCACACTTCTGGCACATCGTAACAGCCAATCGCAATCAATTTATATCAGAAATACTCCGTTTTCATTGGGCGGATGTCAAATGTTACTATTTTGCACTGGTGGCTTGTATTGGTTATTGC
>OX_Smed_1.0.09590
TTTTTTTTGAAATTGAAATAATCAGAGTATATTAAGGAATTTTTAATTTTTGCTACAACTGATGTAGTATATAATATAAAAATGAAATATGTTTTAAGAAATAGAATCCATTACAGTTTGATTAAAATGAAAATTGTTAGGCATAATCATTAAGGCATTCCTCCTCTTAATCGAGAATTAACTTGAAGAGAGGAACCGTTGATAATTTCCTGGTCACATAAACGCGTTCTAGCTTCTAGGTACTTCCCGTTGTGTACTAGACATGTGGTTTCCTTGCTCACTGACGGGTAAGTTCCGCTGAGATTTTCAATCAAATCTTCAGTAGTAGAAGTTCGAGGAATTTCCCATGAAATCGGTTTCAATTTTGGTTGAGTCGCAGACAAATCAATAAATATTCTTATCACTTTTTTTTTTCCATAGACTTTGGAATCTTTATTGAATTTGTATGTCGAAATCAAGGTTGAATCCGCCAACTCTTTTCCGTTGTAAAATAATAATTCTATCGAATATCCTTTTTTAATTTTATTTTCCAGATGCCGTCGCAATTGTCGAAAGTTTTCTATGCCGGCCAAGTTGGCAACTATTTCAAATTGAGCCCCATCATCGTTTTCAGCCACCACAGTTAGATCCATTTGGAAGTTGAATTAGTGAAATGATAAAATTCTACAATAAAATATCAATGATAATTATTCCAAGAATTTTACAATTT
>OX_Smed_1.0.09601
AGTAAAAAGCGTAACAAATTTGTATATTTTTCATGACTACTACGCAAAATCTTGAAATGGACGTAATCAAAATGCTTAATGCTGCTGGAACAACTTTAGGCAGAATTTTCCAGCAAGCTGAAGAAGCATTTCTAGACATTCCAAGAACTGAATATACAATTGAATATAAAGACAATATTAAAAAAGTGGATTTTTTGATATTGCTGACGCAGAAGCTAATTAGTGATTTTGAAGTTTTCTTGCAAGCCAATTCCGAGCCAATTGATAAAATGACACAAATCGAAGAATTTGGAACTGTGCTTCAGAGTCCACTAGAAGAAACTAAATTCTATTCTTCACTGTTTAACAAAGATTTAGTTAAAGTGGGAAAATATCAAAACAAGTTGGGGGTGGCATTTAACGCCTACATAAAGAAAGAGTCAGAAACCTATATCAAAAAATTGAGAAAAATGCTTGAAGTCGATCTGAAAAGATTTAAGGAAGAAGAGGAAATTTTGGAAAATCTTAGACTTGACCACGATTATTTGAAGAATCGAATGAATAACGCATATACGACCCTTGGAAGAGCCGCGCTTGAAAAAGAATTTGAAAAAGTGCGCCATGAATTTGAAAGTTATTATGAAAAAACTCTTCAGTATTTCAAAACCGTCGACAGTTATTTTACGATTCACCGAGTTTTGTTGAAAGAATTCGTTGAAATACAAAGAAATTATTACAGAGATTGCGATAAAAATCTTTCGATTCTTCTGAGAAAACTCTATAATGATGTCTATAGAATCACATACGACACACAAGTAGACGGATACGCCGAAGAAATTATCAGTTCATCAGATGTTGATGAGAAAATTAAGAAACAAAAATTATTAGAATTGTCTAAAGTGATTGAAGGAAATAAACGTAAAAAAGAAACGCAAATTGAAAGATTTACATCTGTGATGAAAAACGGAGTGATGCTTATCCATTTTCAACGCGATGATAAACTAGACTCAATAACCGAAAGTGGGAAAAGTCCCACTACACCAGTCAACCGGAACCGTTATTTTTCTGACAACAAACAGCCTATAGAACTGGTTAACAACAACAGTGAGAGGATTTCGCAAAAGTCCGGATTGTTTGTTGGAGATTTGGAAAATAAATCGTTTTCCATAAATAATGAATCCTACAAATCCATGTCGGATGAAAATCGTGACAATTCAATCGAGTTCAACGGCGATGTCATTGTGAGTTTAAGTTCTGAAATCGTTCCACAAGAATCAAATAATTTTCCTTTTGATGAAACCGAAACAATTTCTCCATCTGTTGTTTTAACAGAAAAAAGTGAAATGGCCATTTCAAACGATGAAATTATTCCATTCACAGATTTCCAATCAAATATTGAATTTCCCGAAAAAGAAACAACAACTGGAGCACAGGATATTTCAGCCAACTCGTCCCCCGATATCGATGCCGTAACAAATATGAAAATGGGTAACGAAGAAAACATAAAATTAGCAGTTTCCACCAATTACGGTGTTTCTCCAAGCGTCGAAGAATTTGAAGTAAAAACTCCTGAAATTATAAATGCGGCTTCAAGCTCACTGAAGTGGGAAAATTCTTTAACTTTTGATGAAAACATTTCCAAAGAACCAGAAATTAATAAAGAAATACTAGACACAGTTCTTTCATTAAATATCAATTCAGAACCCGAGCTGGAGTCATTAAAATTAGACGACGACCTGACTACGAACCCCGCTACTGGGACTGAGATTTCGATGCCTTCGATTTCATTGAATCTAAATCAAAGTTTGGATGAAGAAGGTTGTATATGCAAGCCTGACTCAATAGAGCTGGACCCAGAAGTTTTCCAAAGATCCATAAATACTCATGAAGCACCATCTACTCTCATTTCATTAAATATCAATTCAGAACTTGAAATACAGCCAAATTTAGGCATGGAGCAAATTTCAACAAATTTAATAACTGAACCGGAAGTAAATATTAAGGGATCAGACTATGAAGACACAACA
>OX_Smed_1.0.09644
AAAAAACAAAATTTAGTAAATTAATACGGTACCTTATTTATTATATTATTCTGAATTACATGGTAATTTATCAATTACATTATCAATCATTATTGTTTTTGTTATTTGTTTAAACTTTGAACTACAAATTTACTTTTTAAAATGCGAGATAAATGGAAGAAAAAGAGAACTCGAAGATTACAGCGAAAAAGAAGGAAAATGAGGGCAAAAAGTAAGTAGATGATGCTGAAAATCGTATTATTCTAATGGAACATATTCATAACTTTGTCATTATAATTTGATGTTAATAAATATTAATTTAGTTATTCAATTTCGTGTTATGAATTTTAGTGATGAATGCTGATTAACTTATATAATTTATAAATAAACAATTTTATTCAAAACTTTGTATCATTGTAAATTTATCTGTATGTATTAATTTAGTTATTCATTTTCCTGTTATGAACTTACTTTAAATATGAATGTT
>OX_Smed_1.0.09700
CTTTACAAAAGATCCACATGTTATTAATGGCATTGAATGCTTATTAACACATCGACCCCTATCAGAATATGTCTGATATGTGTCCCATTCTCCTAGTAAATGAACGACACAAAGCTGTTTGTTAATTACTCCTTAGACAAGAAACGGTTTGTAGCTCGTCGATATCAAACCATCTAGCGGGCATAACCTGGTATGGGTATGCTCGTGAAGCNTCGCATAATGATGATCATTAGACCCTAGCTTTGTGATGTCTAATGATCCTTATTAAAAAACCAAAATTTAGCATTGACCGCTTAAGGTTGAAGCTTATCCCAAATTATTATACCTTCTTTTCGAAGCGGGAGGTAAATCCAAGCTTGGTATCACATCACCGCCGCAGAGAACGCGCCGGGCGGAACAGGTCGCAAATGTAACATGTCTAGTAACATCACTCTCAGATGCTGAAGCTTCATTTCCAAACGTACTATCTACAAATCCGACAACTAGAATCTTCCCGTTCACCTCACGAGTCTACAAATCAATTTGGGAGCAATCGCAGCTACTCTCTTACCGAAACAACAGATGACTATCGAACCCCATCAATTCGCAAACCTCAAACGTGACCCAAGTGGAGACCACCAAGATCAAGATCCCTTGGCGAAAATACTTNCCAGTCGATATCAATGAGGAGAGTGGATGATATTTTCATACAATTCACATTGAGAAACCGCAAACAATTGAAATCCGTTCGTGAAATGCAAAATTTACGTTTGATTTTCATTATTATTATTAATGTGTATTTGTATTTTTTATTAATATTTTGTATCGTTTTANTNTTNNNNACTAATCATTTTATAGTGTCTAAAATGGAAAATATTTCAAACAAATTGCTTTCATGCTTTCTATCTATGTTGTTTGTATTGAGCGATGTAAAATGTTTCGACAAAACACAGATGGTATCAAAATCTGAAGCCCTTCCAGGAAGAGCTTTACCTACATTTGCTGTTTCTCCACTACATGCAGTGTTAGGAAATAAAATGTTCCCCCCATTTCCGGAAAATACAAGCTCTGTAATGTTCGGTATGGGATGTTTCTGGGGTGCTGAAAAAATGTTTTGGAATTTAAAGGGTGTTTATTCGACTCAAGTAGGATATTCAGGTGGATTTACAGCAAACCCAAAATATGAAGAAACATGTACTGGTAAAACTGGCCATTCTGAAGTTGTCAGAGTTGTTTACTATTCTGATATTATTAGTCTTGCACAATTATTAAAAGTTTTTTGGGAAAAACACGATCCTACTCTACTGAATAGACAAGGTCGCAGCGTTGGAACAATGTATAGATCAGTAATCTATTACAACACAGAATCAGAAAAGCAATTGGCAATACAATCGTTGAATCTGTACCAAGACGAACTTACCAAAAACAATGCCGGAAGCATTAAAACTGAAATTTTATTAGCATCCGATTTCTATATTGCTGAAGATTATCATCAACAGTATCTTTACAAAAATCCAAACGGTTATTGTGGACAGAAAGGAACGGGAATAACTTGTCCAATTGATAATCCTTCAGACAAAAATGAATTATAAATATTGTTTTATAAATATAATATTGAACAATTGATGTTTTTACATGAATCGATTATTACATGGTAAATCGTATGAATGCAAACGGCTGAAAAATGGACGAATACGTGATCGAATTTATTGTGTAAGTGTGTATAGTAAGCGTGTATTAATCAGTCGTGCTCTGATTGGA
>OX_Smed_1.0.09708
AAAAAATTTTATGGAGACATGGACTTCGTCACTTACAATCCATTTCAGGGTTAAATCTTAATATTTCCATTAAAGATTTAAATTGTAATTCAATATTTTTTGCACTTTCTACTACTGACCAAGAGAATTTAGGATATTTTTATCAAAGTTCGAAATGTGAAAATTTACTTAATCCTGTTTGGGAAAATATAGATTTATCTTATGATTCTGTAAAAAGTTTTTCATTCTTAGATAATTTTATTATAACATTTTTTATTAACAAAAGAAACAAAAACAAAATTCTTTTAGAAATTAAAGTCCATATTTCAGGGTTGGTGTTGAGTTCGAATTTGAATTCTGATAATGCGGATCAGGATTGTCAGAGATTTTTTTATCAGTTCAATAACAATTGGTATTCATACGATATCAATCCCTCTCAAGATTTAAACTACCAAAATTCAATAGAAAACCCACCGAAAATTCGTAAAAAACTATATAATCTCGAAACAATAGACAAATTTCTTGGATTTGTTACTAATGACTTCAATCGGCAGCTTTCAAATGCTCAAGCCAATCGCAGGAATATGGAAAATAGAATATATGAATACAAAATTCGCCTGTGCCAAGAAAGTCGTAGAGAAAATAAAATTATTTCTCTTAGGGGACAAATATTATTGGAAGAAAAAATTAGGAATCAGAAAAATCAAACTTTATCACAAATAAAAAATTCAATTATTTTAAT
>OX_Smed_1.0.09838
AGTACTGACAACATATTGTTCAATTGACAGTAATGCAACAGAGATTATCCACAAAAACACCGACGCAATCATCAATATCAACAAATATGTTTTCCATCTGGTTTTCATGAGTTTTCTTCGATTTCGAATTGGATTTTCAGTTGATTTTGCATCGATGTTTTTCATTGAATTGATTTGATTTTCTTTAATGCATTGATAAATCGATACGACAACGAGCAGAATGAATAAAACAATAAATATCAACAGCCAGTATATTCCAAATGATGTGGTAGTCAAATAAGGATTTGAATTTGGTTTTAAATTGTTTAATTGATATGAT
>OX_Smed_1.0.09857
TCATAATAAGCACCAAGTCGTGACTGTAATAGAATTTTTAGCATCTATTAGCACTTGCCTATTTTGGAAATCAAATAGAGATTTAATGAAAATTTGTATTTAACAATTCCAGTACCACAAAAGAGGTTCAAAAATCGAGTAAACATTTAGAACGATTCTGTATTTCCTGTTATAACAAGTTTAATATTCCGTTGATTCGATAGATACAATAAACTAATATTCCAAAACCGAACTTGAGTAAATTAGAGATAAAAATTGCTTCAACACANTTNAANATNNANTATNNTNANTNNNAATTTAAAATAGATTTTTTATTTGAATTTTATAAATTTATTATTTCTTTCTTAACTAAAAATTATCATGACAGAATATGATAGATTAACAGATGAAATTAGAGGATTACGGGATAAAATTGAAAAAACTCGTAAAAAGTGTGCTGATACAACATTACCAAATGTAACTAAATCTATTCAATCTTTGCCGAGAATTCAGCCAAAAACTCGACGAACTTTGAGCGGTCATTTGGCGAAAATTTATGCAATGCAATGGTGTAAAGACAGTCGAAATCTCGTATCTGCTTCTCAAGATGGAAAATTAATAGTTTGGGATGGTTTTACAGGATATAAGATTCATGCTATTCCTCTAAGAAGCAGTTGGGTAATGACTTGTACATATTCCCCTTCTGGGGGAATGGTTGCAAGTGGTGGTTTAGACAATACTTGTTCAGTATACGATTTACGAGGCAGAGAAGGCCAAGTGAGAATTTGCCGTGAACTGAGAGGTCATACCGGGTATTTAAGCAGTTGTAAGTTTGTCGATAATGAGCGCCTGTTAACGGCTTCAGAGGACGGCACATGCGGCTTATGGAATGTTGAAACTGGGACCTTATTAGCACGATTTTCCGAGCACACAAGTGACATAATGGGCATATCAGTTGCTGATGATGGATCGATGTTTGCTTCCGCCTCTTGTGATCATTCTGTGAAGATATGGGATTTACGTAAAAGTAAATGCGTTCAAACTTTCAGTGAGCACATGGACGATGTTAACTGCGTTAAATTATTTCATAACAACTTTGGAGTCTTATCTGGATCAGATGATGCTTCATCTCGTCTTTTTGACTTGCGATCAGATCAACAAATTGCAGTATATTCACACGATAATATTTCCTTTGGAATCACCAGTATCGACATCAGTCGGAGTGGTCGTATTGTCTTTTGTGGATACGATAACTACACTGTAAACGTGTTTGATTTGCTGAAACAAGAAAGAATCGGAGTTTTCGTCGGCCATGACAGCCGAGTGAGTTGCCTTGATGTCACTAAAGATGGCGTGGCTATATGCACAGGTTCATGGGACACGACTCTTCGAATATGGAATTGAGATTTAGTTCATTTGCCAAGACATAACTTACTTTTGCTCAAAAAAGTTTTTTTCGCTTTTTCCAAATATTTGTAGTAATTTTTTTTGGAGGGGGAGTTTTTTTTTGTTAATGTAATTTTTGTCATGCTGTGCTAAAATTATTGACTTTTCTATGAAAATATAGTTATTCAAGTTTTATTACAACTTTATGAGGGGATATACTCGTTTAATAAATATTTTACTGTGAAAAAAAAAAAAAATTTATTGTCTGTTTATTTGTCCGTTGAAATAGCCATTTGTTTATGCTAGTCTGGCTGTCAACTTTTTATATGTCAATTTCACTTTCAGGTAATAAGTCTCGTGAGCCGGCGAAAATATTTTATTCATGTTAGAAGAATAATCAGAGGTCCAGATCAAATCTGGATATTTAGAAATATTTAGAAAAAAACTTAATTAATTTCAATATTTCTCACTATTAATGTAACTGAGTCTTATCATTTTTATCTGTGGTTCAAACTCACTATTCTGTTTTATTGTATCATTATAAAATGGCCGTCCATCAGATTCAAAATTCGTGTATTAAATTTATTCAGTTGTAATTGTTAATGCAGTATTAAAATGTAAATTTAA
>OX_Smed_1.0.10071
TTTTTGAGCAAAATTTATGTGAACCTGATTTCTTGATCATATGACAAAACTTTCAGAAAACATTGAAAAAGTACAGAAAAAAAAGCAAATTCATTTTGATTTAACACAAAATAAAGTTTTCATTTTTGAGTCAAATCATGAGAAAAGCGTTCAAAATTTTCAAGAGAAAAAGGACGAAAGTGAAAAATTGAAAAATGATTTACAAAATTGCAATACAACTGATGTAAACTATTCAATAACATTTCCAAAATACATTCAACCGGTAAACTGTAAAATGTATCATTTCTACTATAGAAACCTTCAAAATTTCGCTGAATCGTCCCTTTCAGTTGAATTTCCTAGTCCAAAATCGGATTTCCCAATAATTCTCACCAAAAATTATAATAATATTTACATGTGTTCTTGGAAATGTAATCTGTGTAATATTTTGTAATGCAATGATTTTTATATCGTTGATAGACTTCTACAAATGTAATAATTTAAGAATGAAATATTTTTATAAAAGTTTTTGAAAATTTGAATAAATGAAATCGAAATAGAACCAAGAATA
>OX_Smed_1.0.10139
CTCTACTCATTGCAGTGATTGTTATAACAAACTTCAATGCAACGTAAATTCATTAATTAGCATTCTTTGACATTATTGCTACTCAACAAATCTAATAACTGATGTCTGAGAAACAAAGCAGCAATTTCCCTAAAATATGGAATTTATTCAGGAAACATGAAGTAGCTGTGGCTTATGAGGATGTAGGAGAGCGGAAATGCAAAACATGTGGACAATTATTGGTCGACGCGTACATTTGTCCGTTTGGATGTTTCTGTTGTTCGAATTGTATCTCTCGGCATATGAAATCTGAAAGATGCCCCCCTCAAATTGCTCAAAACAATGTTTCCAATATTTAGATTAAATATTCTAATGACGAAATCCAAATGTGTAATTGAGAGTTACTTAATAATAAAATTTTTCAATTACTGCAATAACACATTCGGACTAATTTTATAATTCTAAACCTAGAAATGGAAGATGGAAAAGAATTTATTGACGGAGATGATTATGGTAAAATTCTTGAATCTAATTTAGGAGTCCATTTGACAAATTTTCTCCGAACATTTTTCATTCATCATGAAGCTGCAAGTGTTACCGGGTTGGTTTCATTTAAATTGAATGAGCAATCTAAAGATTATTTCGTGAAAATCAATCTGTCATCACCGAGAAAAATTTTAGCCAAACAAGAAAATCAAAATCCCCTAAGAATCCTCACTTCAAACAATTCCTATCAATCTGAAGTTGCAAGTGAATCGTCAATTAAAGAAAACTCTAAACCCATTTCGAATTCCTCAAAACTGTCATTGTGTGAAATCGAAAATAAAGAAATAGATTCATCCGAAAACAGCAAAACACAGAACCATAAAAATAATTTCGAAAATGAATTTAAAAATATTTTCCTATCTGCTAACAACAATAGTAATAGTAATAATAATAACAATAATAATAATAATAACAATAATAATAATAACTGTGATTTAAAAATAATCCCCAAAAGTGACAGACGGAAATCTAAAAGACCTCAAAGAAATATAATTGAAAGCGCACACGATTTATCTGAATTTACAATCAAATCGAAAATTCAGAAATTAACTTTTCCAAATATCAACTCAAATAAAGTGACGATAAAACTGGAAGAATCAGAAAATCAAGAATTTGTTAATGAAGACAACAAAGAGAAAAACGATAAAGATACCTCAAATTCTATAATAATTAGTAATGACCACAAAATCCTACCAAGCATTCTCGCTTTAAATGGAATATCTGGAGACAATAGTATTCTCACCTCAGCTTTGATGTCTCCGTCGAATGGGTTGACAATTCTAAGTCAAAACGCTTACAACATTCTTCGATCAGTTGGATCGCTCACAGTCGCTGCACAATCTAATTCAATTCCATTTTTGAATACATGCGTCAGCCTGTCAAACAACACCACCCAATCAAACGTCATTACGAAAAACAAAGGTCTTGTGATATCATCCTCAAACATTGCAGCAATTTCCATCAGTCAACCCATATCCCAAGCTGCGAATTTGTCCGTGATCTCGAATGATTCCAACGTCACAACTACTTCAACCCAAAATGCCCTCAGAGCGATCTCAACCATCACTACGTCTCGTCAATCCGTTCCCTCACAAGTCGTTCAGGCGCACAGTTCTAAACTGTATAAATGCCGATATTGCTGCAAAACATTCAACCGGAAATTCTGTCGAGAACGCCATGAAAGATTGCACACGGGAATCAAACCGTACACCTGTGAGATTTGCAATGACAAATTCATTCGACTCGAAGACAAAAAGCGCCACGTAAGATCAACTCACAGCGGCCGGGACTCATCGACAGAGCTCAACAACGGTGGCTACCTATCAAGAAGCAATTCACCGGAAAACCCATCGACAAAAATTTAATTGATTTATTTATTTATCGAGAACCGAAAAAAAAGAGAGAAAACAAACCGAATACTTTTCATTTATTAATTTTTAATTTAATTTCCCGAAAAAAAACAAACTGAAATCAAACCAAAAAAAATTCGTTCATGTAAAAAAAAATTTTTTTTAAAAGAAAGAATATGAAAATATTATTGTTAATTTTGTCCCGTGTAATTTTATTGATGTACAATTCTATAATTGATTTTTTTTTCTTACAAATAAATTATAATTATTGTTGCCTATTTTGTTGTGAATTGTGAATAGAATAAATTATATATATATATATATATATATATATATATATATATATATATATTAATATTAATATCTATTTTGGAATTTCCAATTTTTTATTCCCACATCAAAAATCTACACAAAAAAAAATTTTTTAAT
>OX_Smed_1.0.10165
AAAAATAGAGAAACAAGTTGAAAGCATTGAAACAAAACTTGATTTATTAATTGACATGTATACAGAAGACCGGAAAAGTTACAAGGACCATTTATCCATTAACGACTCAATTACTTGTTTAAGTGGAAACGCAGAATATCACGTAACCTCTCCGTGGGTCAATTTGACTAATTATAACAACATGCCATGCAATACTCAAACAGACAGTTTTGGATTTTCGGAGCAAGATGATGCTATTAGGCCTTCTATATTAAAAAGTAAATGTTGTGATTTTACTAAAGAAACTTTTGATGAACACTCTTGCCATCGAGTTAATGAGAATGTTCCTCCTATCGTGTTAGACACTAATGCCTTTTTGGATATCTCAAAAAGGTATAATTCATCCGGCAACGCCCAATTTTTTATCGGAACTAACACTCAAATTCAATGTCTTGATCAGTTATCTAGTAAAGATCTTTGCAACGAGACGGTGATTATAAATAATGAAAAATCTAACTGCATAGTTACTAGAACGGAATCGAATCCAATCAAAGAAAATACCAATAAAAACTCAAAAATAGGCCAAACTCATTGCCCAACTTCAGATATTGAATTGAACACCATTCTTGACAAATATGACCATACGAAAAATCTTAAAACTTATACTTCATTTATTGGACCTTTTTCCGATAGTGACGCTTGGCTATCTGAAATTGATGAGACATCAGAATGCAAAGACTACTCAACAATAAACAAATTTTTACAGTCTGATAAAAAAACAAATATCTCAGTCAATCAGAAATCTACAAGACATTTGTCCAAAACCAAGCAAGTTCCAGAATCATCTGTTCAACCACCTCAGGAATTATCCGTAGCGTATAAAATGAAACCGGAAAGTCAGCCATTGCTTATTGGCACTCATGTCAAGCAAATGAAGAAATCTTTCTGCTGATAAAGTGACACTTTTAAAAATCATCGATATTTCTATCACTTCCTTATGATTTCCTTTTATATTTTTATCAGTTTTTTTGAAATATATATGTTTATT
>OX_Smed_1.0.10244
TTTTGCAGTCGCGGCCTGCCGTTAACAATGGAATCGGTTCTGGAGGATTTCCANTCCATTGATTTCCGGTACTGGAGGAACACGGGTAACTGTCCAGTCGATATACNGATTGATTCATGCACCTTGTGCCGGCTTCACTCAAATCCGATCGATATCCCTCNACCAGTTTATCAATCAAATTATTTGATGAATTCTCCTTCCGATAGAACGTATTCAGATTTAACGATCTGGCTTTTGGCATCATCAACCAGGGGCTGATTTCCATTGGCGGTTGATAATTGAGATTACTCGAGATCTTTGAGAATGCGATCATAANTACAATTAACAATATAGGCAACACCAGTTCCGCTACAAATCCTTTAATATTACGCTTGGTGTAATGGAATCGTTTGACTTGTAACCCTAGCAACTGTTGACGAAGTAGAGCCGACCCAGTTAGCAACGAGCTAGGAGCACCCGATTCATATGGTATTGAATTCAAATCGTCGAATCTAGGAAATTCCCGTTTGCATCGAAAACTCAACCGAGAGGAAGGCCGAGGAAAATTACCGTCGTCTGTGAGAGAATCGAGATCTTCCGTCGTGATCTGTTTATCCTTGATTTCTTCCACGGTTCCGGCCGGATCGTCAGCAACCTTGAGAAAAACTTCCTCCAGAGATGTGTCCGATAAACCGTAGGATACAATGTTCAATCCCGACAGCGATCGATCGATATCGGCAAAAAGATCCGAAAACTTGCCATTATTGATTTCGTTCTGTGACAAAACGATTGTCCATTGGGTTCTCGTTTCTTCTATCATTTTGGCATCGGTAATGTGAGCTCGGATGAAGTTCAGCACCTTTTCACCGGAACTGGAAATTCCACTCCGGAAATCTTCTTCCTGAGATCGAGAATTCTTCACCAGGATCAAATAATATCCATCACCAAATTCCTTTTTCAAAAATAACGATGAACCGCAACACTGGAGCTTTCCCTGTGAAATGATAGCAATTCTGTCACTGAGATAATCAGCTTCGTCCATGTGATGGGTTGTTAGGATTATCGTTCTCTCATCGTTCCTGTATTTAATCAATAGATTCCAGATTCCTCGCCGAGCGAACGGATCGACTCCGGCAGTTGGTTCATCGAGAAATACCACCTTGGAATCTCCTATAAATGCCATAGCAACACTCAATTTTCGTTTCATTCCGCCTGAGAGATTTTTTGAGAAAGATTTCATTTTTTTCGTCAAACCGACATCTTCAATGATTTTCGGTAAGATTTCTCGGATTTCTTCGGTTTTCATTCCTTTCAACAGCCCATAGAAATATATGTGATCCTCCACGGTCAGATTGCTGAATAGGATGTTATGTTGCGGACAGAGTCCCATTTTCTCTCGGATCTTATCCATATCGCTCCGAATGTCCTCATTCAGAATGTAAGCCGTCCCGGACGAGGGAGAAAAGATTCCGGTCAATATGGAGATCGTTGTCGTTTTACCAGCTCCATTGTGACCGAGAAATGCCGTGATTTGTGACTGATAAAAATTCAAATTCAAATCATCAACGGCTCTGGTTTTCGCTCCAGGATATGTTTTCACTAAATTTTTAATCGATATTCCGACTTTCAAATTCCTTGGCTCGCTTTCGAATCCGTGTTTTAATATCCCTTCGTTAATATTTGGAATCGGCGACGATTCGTAGGGATAATAATTATCGATTGGGGTGATTTTATCACTAGCAGAATTTTGGCACCAATAATGTCGGGTAAACAGAAAGTACCAAGGCTTACCGACCCCATATTGGCCGGGAAACACCGATTCCACATACCAAGCAATCAATAGATAGATGACACTGTCCACCCACATCATTACCATGCAATGGCCGACCCCAACATTCAAATTGACAACGGTACTGTCGAAAAGATTTGAAAATTGAACCCCATCTGTCGACTGTTCCCAAAAGGCGATAAAATTAATTGAATTGCAAAACGCGACCTGGGTCAACAGCCCCACCCCGTAATACATGGAATCTGTCACGTCGTCAGGGATAGTGATAAAAACATAAAAAGGCAAATACGAAATGAAATAGATGATTCCCCCAGCTACCGCGGCAACATTGGCCTTATCGAAGAACACGCTGATCATAAACGATTGGCAGATGAAAGAAACGACATAGGAAAGAAGGATTAGAAAGACAACTGCTGGCGATGAAAAAGCGAGAATCTTGCCATAACGTAAAATCAAAGTCATTATGATAATCGGCAACATGAGAATGGAAATAGTCGTTATAAACCAGCCAATCCAATGCACGAGATTCGACAGTCCCATTACCTGCATGAATTCCTTCAATCGATTTTCTTTCTCATACACGATCCCTTTCAACAGAATGGTCACAGACGGCATCCACGCGATTATCAATAGAAACGGCATCATACNNGACANNAATTTANTGAANTTATCATTCACATAACACGGATACGGCATTATTTGCATGCTTGAGCCTACATTTATCGATTCATTGTTGGTCGAGACTATTTCGATGAAAGCTTGGTCGAGAGCTTCTTGGAGCAACATAAATCCACTGGTGTAATATTTGAAATCACTAAACGTATTGATTCTCGGCGCTGGAGTCCAAAACGAATCGATAACTTTAAATTTCAATGTNGTATCGATTCGATTTGTCGGCATTCGGATTTGATAGCTGAGAAATGTGGCATTATTCCGCGTAAGATACTGAAATGATTCATTGATAACCAATCCCGCATATATGTTAGTCAGCGATTGGTTTGCTAAATTATCGATATCGATCGATGATTTCATTGGCACAAATTTGTTCAATTCCGTACAATTCAATGAGTTTTCAACTATCGCAAATACTGCAGAAATTGCCGCATTGTAGGCAAGGATATTTTCCATGTCTAATGTTGCATTGAGATATATACACATTTNNGTTGGGTANCAGGAATGTTGAGCTTGCAGAAATTTCTGAGGTTATTGATCGGTTGGCTGTTGTTCATATAATTAACGAAATAGCTGCTAAAATGTAAACGCCATTCGACTGCTGATAATCTTAAATCGTCCAAGATTTTAAAAGTCGAATTTGCTCGTTTGATTAGTTCTCGAGTGAAAGGAGAATCGGGAGTGTAATAAATTTTCCCGAAAATTAGCGGAGCAAGAACTTTATATAGTTGACTACCGTAAGAACTAGATCCTAATGTTTGAAGAAATTGATTTTGACAAGACTGAAGTGATCGTTTGGATTTTTGATTANTCANAAAACTGTTCACAAATAGATTCATATCGTTTTCACTGGATCCACAAATTGATGCTTCAATCGTTTTCATGCCTTTGTCAGATTCTGTTTTATTTCCTGATTGAATTTGCATCATTGCTACTAACAAAGGATATGTGGAACTATTCAAGTAATTCAGGCTGTATGTTAATTGAGTTATATCATTTGGAGTTGGAGTTGGAAAGGGNTTATTAAAAACNNCATNTAAATAAGTCATATTATTCAAAAATGTTTGAAAGTCATTGGTGTTATTTCCACTCCAATCTATTTGGGTTTTATTATANCATGTTGTNTTAAGAGTGCATAAAAAATCTCTTAAAAATGGAATTGGTCCCATAGAAGCCATTTGTTTTTCTCTTAATTCACAAAGGNCCNNANTGNATTTNNTTTGNAANGTTTCGNANCGCCAATAATATAAAAATAATACATAGTGGAATCAAAATTTCTAAAATTAATGACAAGGGCCTTCGTTTTCTCAATCGAAAGTTCTTCCAAAGTAATAATTGTAGTTGATTAAAGAAAGTGGTTTTCATTTGGTTAAACGTAAAGGCCAAATGATACAAGCAATTCCCAGATGTTTATNTAAATNTAAACNACNTTNAAAANTANTTCGTGGANNTNTGAAATAAAAAATGAATTTATACAAAACATTTAACCAAAATTAAATTAAAAAGTGGAATTTTAACATAAACTAAAATCAGTTTAAGCGCGAATTCAAAGTTTAATC
>OX_Smed_1.0.10323
AAAATTCACTAAGTCTTTCTCTTTCTGCTCCTGCTCTGTTTGATCTTCCTTTCCCATGAATGTTTTTAATAAATGACTCTTATATCTTTTCGTTGTGTAACATCTATACGAAAGTTTATTGACTTAGAATATCTTCAGACACAACAACATACCAAAATTTAAAAATAATCATAAAACATCATAATCAACTGCTGATCTCCAAACTACAATTTTGGGATATTATTGCGTCATAAGTTAATTTAATTAATTTTACAATATTTTTTAATCATCCTTCCTTACATGTCTTAATTGAGCTACCGTAACTTGACACTCTATTTGCCATTTGTAAACTCGGTTGGTTATCATTTGTCTGTGTATGTTAATTAATTTGAGCATAAAAATGAGTATTTCAGTTGATGAAATTTCATTCTTCAACCTGATCATTTTATAAACTACAAAGTCAAAAACATCCAGAAAGTATAATGAATACGCAAATGCAAATTAATATCGCAAATAACAATGATAAGACATCCATATCCACTGGGAATGGAAATAAAAGCAATGATTATGCCAAATATCAGAAACTTCCGGATAATTAGTGGAAATTGTATTTTTTATGGTTGATTATTATATGTACGACACAGTTAATGGATAGAGTCAAGTTATTATGGTCCAAAGGTTGCCATTATATTTGAAAGTAGCTGCAGAGACATTGAAAAAAATTGATTNTTTNTATAAAAAAATCAATTTATTGAAATATAAATGGATCGAAAATTATTACAATCAAATTTTCACCAATAAAAATCAACAAAGAATCGCTTATTCATCGACTTGAACATAATTAGAGGGAAACATGCCTCTGCGACCATTTAGCTCACCAACCCACCAGCAAGCATCTATCTTTTCTATGTTCACGATTTTTTCACCAGCGACAAAATTGATCTCATCTTCCTCCTCGCCATCAAAATCAAACAATGCAACTGCCACTATGCCTTCATCTCCAACAGCTTGTACAACCTTTTCCTCTTTATCATGATGCTTTTCCTCTTTATCATGATGCTTTTCCTCTTTATCATGATGCTTTTCNTCCTTCTCAACAATTGGAATATGCTGCTGTTCATGCTCATTCGAATCATCATTTCGATTAGGTTCATTAATTTCTAATTGTTCTACATCTCTTGTGACATGCTCCACCTGTGCTTCAGGCTCTTTTTCCTGGACGTTGGCTTTTGGCGCCTCAACAGTATTCCAACCGACAGCTGATTTATCTTGACGATCCTTTTGAACTCCAAATTTACCACCGAATCCTTTAGAATGATCTGTTTGAGATGAATGCTTTTCGACTTCTTCCTTATGCTCCCAGCTGACAGCTGATTTATCCTGTCGATCTGCCTGGACACCGAATTTACCACCAAATCCTTTACTATAGTCTTGTTGAGAAGAATGTTTTTCAACTTCTTCTCTGTGTTCCCAACCAACTGCTGATTTATCTTGCCTATCCTGTTGTACCCCATATTTACCACCGAATCCTTTA
>OX_Smed_1.0.10406
CATTATTCTACATTGAATAAAAATCCTCATGGAGTAATTTAAATACTGAAATCAAATTGAATTGTTTTGAAATTAATAAATAATTATCGATTTGAAATATTAATTTTATTAATACTAAAAGTATTACAACTAACAATTAAAAAAATTAGTTTTAAGTTATCATGACAACTGATAAATAGATGCATCGATTTAGGATATTATAAATTGTCACGGGGAGGGGGCACGGTGCGTGATTACTGATACTAGCCCAATGGTAACATTTCTCTATACTTGCGTCGCCTTTTCACTGTTTATAGACTCCATTTGATTTTACAGTTAATTATTTATTATTTGATTTCAAAGTACATTCAGAGGAATATTTGTTTCCATCAAGTACGGTAAGTCATTTGGTCGATAATGAAATTTTTTTATATCCCGCATTTTTTTTGTTGTAAATTATTTTTTAATTTATGTTTCTGATTTCAATATATAAACAAAACTCCCCCAAAAAATAGATGAAATTTAGAAAAATTCATAGAAAATTAATTATTAGTTGCCAATAACGACGAAAGAAAAAAAAACGAAAAAACGAAAACTTTTTATTCATTCTTCCTGGCGATATGGAAGGCCAAGTTAGAGTTATTCAAGCGCCAACTGTTCAGAAAATAAAACAAAAGTTAATTAATAAGATGGCAATTGATGAATGATTTTTTATTTTTCTACCAATTCTTTCAGAGAAAAGTAAATCAAGATCGAATGAAAAAACCGATTGGTGTATTGAATCCACTTGATCTTTCGGCTCCTTTAGTTAAACGTGGTAAAGAACGTTTGAAACCAAAACCGAAAAAACCATCAAAACTCAAGAAAGCAATTCTACTTTATCGAAATCTAAAAAAAGAACTCCGAGAAAAATCGAATTTTCCCACGCCAGCCAATGAAAACGACCGAGAAATCGATAATGCTATCATTAGTGAAGCGGAAATTAAAATCCTCCCAGAAAAGCAAAAACCCGAGAATTCAGCCAATCGAATGCACAGTAAAAATTTCCGGGAATATTGCAATCATATGATTGACAATAAAATCAATTCAATTGTTTCACAACTGCTAAAAACTCTAATCGGATTCCAGGATAAACTCTACAATAGAGATCCATCGAAAGCGAAATTGAAACGGAGACTTTGCTTCGGATTGAGAGAAGTAACAAAGTTTGTCAACATGAAGAAGTTGCGGTTGATAATTATCGCTCCAGACCTGGAAAAGATTGAAATCGAAGGAGGACTGGATGATATTGTCAGCTTAATTATCAAAGGCGCTAGAGAATCGGGAATTCCTTACGTGTTTGGATTGAGTAGAAGTTCGTTGGCGTATTTATGTTACAAAAAATATCGAGTCGGTGCAATCGGTGTTTTCAATTATGATGGTGCCGAAACCTATGTGAAAGAGTTATTGGTGTGCGTAGATAAAGCCAGAGAGCAATATAATCAGATAAAACAGATAATGGAATCTATCAATCAAGATATTTCACCATTTTCACCAGCTCCCACTGTTAATTGCACATATTCGTTTGATGATAAATGTAATACTATTCAATTAAATGACAGCATTGCTTACCATGCTGGCCATTCACGCACGCCTTCAAATGCCTTGAGTGAACCAATTTCCGATATTATGGAAATGAATAAATTGCTTTTTAATTCTATCATGGAAGATCAATTCAATAGCACGAATTCCGAGAAAGAGGACATTACTCCTGTTGTATGTGAAGAAAAAGCTGAAGACGATTTGATTGATGATTTCGTGGAAAATATATTGAATTCCGTTGCTAAGCTAAATTTCCATGGTGAAATTGTATAAAATATTCCTCCCTTCGCTGTCCATATTTATTATTATTATTATTATTAATCATTTTACTAAAATGAAAGATTTATATCCTTATTACGATAGATTGTTAAAATTTTTCATTGACATTTTTGTTTACTAGTTTTATTTGTTGTGATTGGTGTTTCGAATTGCTGTTCATTAATTGGACGATTTTTATTTACAATTACTTTTTAGTTTTGCATTTCCAAACTTTTTTTTGCCTTAATTAATAATTTGGTCTCGTCAATCGGTAAGTTTTAATTGATGAAAAATTGTAATTTAAATGTGCCATGGCTTGTTTTCTGTAAATAATGAACAATGGGATAATTAAATAAAATAAATAAATGTTTTTCACTA
>OX_Smed_1.0.10544
AAAGTTTGATAATTATTATATTACAGTTATGCAAGTAACTTTTTAAAAATAAGTAACCAGCATTAATTCAATTTCGTAAATTTTAAAATGTATTGTAATTGTGACATTTAACTTTTAATCTAAAGTTCTAACTCTAGTTAATTGAATTAATGCTGGTTACTTAGTTTTAAAAAGTTACTTGCATAACTTTAATATAATAATTATCAAACTTTAACATCTATGTAACTTTGCTCCTGTTATTGATTATACGATGCGATTTTTGGATTAGTAATAATCATTTGGAAAGATTATGCTTGGGAATTACTTATTGATTTAAGCAAAAAATGTTTTGAGTTGAATATTTAATTATAAAAATATGAAATCTTTTCT
>OX_Smed_1.0.10575
TCTTTTTTTCTATATATGCTTCATGGTAAATGAATAATATCTTAATTCCAGCATTGATTCTCTACACTAGTAGTTCATAACCGGTGTTCCGTGGAATTAGATGAAGTGTTTCGCCAAACGTAGGTATTCAGAAAAAAATAGTATAAAATATTATGTAAAACATTTGCATTTAATATTTAACTAGTTTCATTTTTACACATTGAAATGTTTTAGAATTGCAAGATCACTGGTACTTTTTCAAAATAATTCTCGCGGCGTGAGGGGCCTCTCCCCTCTTCGCAACACCAACAATAACGTTTAGATAGGTTTTGTATTTCGCGCAAATCTTACAAATTCGTTCTTGATCGACACTCAGTCCCGCCAAAAACTTTGAGATTACAAAGTGCTCCTTCATTACAAAAAGATTACACAANNAGNNTNNTATNCNNNNGTTNATTNNNTGNANNTNTNANTTNTNNTTANTNNTNNTGNNTTNAATNTTATTTCTATAAATATTAATATAAAGATGTATCGAATGAAAGAAAGAGATGTTATTAGAGTCAAAGTAAAGTATTGTGATGATGAAAAAGAACCTCAAATAAAAAAATTCGCTATTGATCCAAGATTAACTAATTATGACATTTTATTAGGATTGCTTATTAAAGGATTGAACATTAAGCGGGATTTTATCATTCATTATTTGGCAACAGATGATTTTGGAGAACAATTTTATTTACCATTACTTTCTGATTGGGATTTAGACGCAGCTATTCTTACCGCATCTGATCCAATATTGCGATTAAAAGTTAATATTAAACGACAAGAAAAAGATCTCGATGAATGGGATATTGTTGTGCCAGGAGAAGCACCTGTCAGACTCAGTAAATCCAATCTCAATGCCAAAAGCGTTTCCCATATAATCAAACAGTCCATGAACCTGAAATCATTGAGTATGAATGATTCGTCTAAAATCGATAAAAACTCCTCAAATTCGTTTCTCAATCAAGTCTACCAACAAATGGAAAAAACAATGAATTCTATGCAACGTGTTTTTTCAAACACGAAATTGAATGAAACCGTTGGCAAACTTATCAAGCCACCAATGTCCGACATTGAATTTAGGAATTACATGGACAACATCGGCAGAATCGTTCAACCGGATGAATTCAAACAAAGCGTGTATTTGGGTGGTCTAGAACCAAGTTTGCGTAAAGTTGGTTGGAGATTGCTATTGGATATTTATCCAGTTGGATTAACTGGCCGAGAACGTTTAAACTTATTGGAAGTCAAGTCGAAACACTATCGATCTTTGAAACATTCTTGGAAACAGAAATTCAAAGAAGGCAAATTAACTGAACAAGAAATGGCTCAAATCGCCTTGGTCAGTGTCGACGTTATTAGAACCGATCGTTCTCTAAATTTTTATTCGGGAGAGAAAAATCAACAACATGTCGCTCAATTGTTTGATATTCTGGCAACATATTGTATTTACCATCCTTCTATAGGATATTATCAAGGAATGTCAGATCTAGCTAGTCCTCTTCTTTTTGTACAGTGCGAAGAAGCTGTTGCTTATCTTTGCTTTTGCTCTTTAATGAGGAGGGTTTCCTGTAATTTTGTTAGTGGATCTAATAGCCAAAATACCTCAAGCAGTCTCAACGGTGAAAAATCACAAAACAACACGGAATACAATGGAATTTTAGGGAAATTACAAAATCTTCACGATTTGCTTGTTTATCTCGATCCTCACTTAGCTTATTTTTTGAGAGAGAAATATCTTGGAAATTTCTTTTTTGCCCATCGATGGATTCTATTGGAAATGAAACGTGAATTTCCATTTTTAGATAGCTTAAGATTATTAGAAGTCCAATGGGCTTCGTTACCTTCTTCAAAATATTTAGGGACTTCTTCTTCAGAAGGTGTTTCATTGGTAGAAAACGGTTATGGAGATTCAATTGTTTCTGGGCCTCTTTGTCCGCAGCATTGTACAAATCGATTAAATCGTCGCGCCACTAAGATTCGTTGTTATGCCGTGAAAGATATGTCCTTGATATGCTCACTTATCGGTCCACAATATACACCTTTTCAACCGGTATCACCCCAACCTATTCTTTTATCTCAGTCTTCATCTCAAATGTTTGAAAATTTCGACAATCAAAATGTAACAGAATATGATGAAAATTCTGATTTTCCTCAATCGGATTTTAACGAATCCGATTCCAATGAAGAATCTGTATTTAAATTTCCAAATTATTGCATTTGCTCTCCCAATGATAACTCTACTGTGATAAATGGCGACAGTAAAAATCCACAGAAACCAAAACCTCACAAAAACCATTCCAAAATAACGAATTCAGATGATTTCGATGATCCAGCGTCTGAAAATTCTCCAAATATTCCTATGACAAAACGAACAATTAGCAACTCCAGTAATCACGATGAAGCTTTAATCCAAATGAAAGACGGAGTTGTTGAATTGCCTCCTCCAGAAGAATTGGGTCATGGAAATCCATTTCTTTTGTTTTTGTGTGTGTCGCTTCTTCTTGAGTATCGCGAAGTGATTCTGAAAGGTGTCACCGAAGCCAGTGATATTCTGATGCTCTATCAAAAATTCAATCAAAGACACAATACCATACAAGTTCTCAATCGTGCCAGAATGCTTTACGATCAGTATTTGCGAGATCAAGAGATAAAGAGACGAAATCTCGACGAATTTCCAGAATTAGAATTGTCTATGTAAAATTATGCTTTATTAACTTTGACATTGATTTAATTGTGATAAAATGGTGCAATAATATTTAAACATAATATATAATCATCAAGGTCCGTTAATATTATTATAATGGAAATAAAATTGTCTCGTTTTTAA
>OX_Smed_1.0.10741
AAATATTTGAATAAATAATTATAAACGTTAAGGTATCGGTTTGCTTTATTTTATAGAAAATTAAAGTTATGCATTCAAAACGAAAAGCATCAGATGATAATGAAATTGAATTACCGGCAAAATTTAGTCGAATTGATGAAGTATTGTCAAGAGGAAATAATTCATTGATGCAACTTAATGAAATTGGAATTAAAGGATTGAAATGGTCAATCGAGCAAATTAATAATAAGCACCCACAACGGTTTAAAGCATCATGCGTATTTACTGAGCCATTTTCCGGATGTTATGAAGTGATTCCATATGGATGATCTTCTTTTTTCTGTGAAGGCTTAAGCAAAGCGGCTTGTAAGCACGAAATTGCTAATCAAATAATGGATCGATTATCAGGAAAGTATTTGCCCCCTGAAGCTATGATAATTCCACCAAAAATCATTAACATATCGCCTGTCAAAGATCAATTAATTGTCAATCATAAAAACGTTAATGGCGAAGTGGTAACGCAAGATTCGGCTGTAAGAATTCTCAATGAGAAAACACAAGACATTGAATATATATTCACATTGAATGAAAATGGATATTGTTGTCACGTTTCATTCCGAGGATTCGTCTTTAAAGGCTCGGGGACCAATAAGAAGAGCGCCAAGCGTGACGTCGCCACCAAGATATTACAGCGCTGCTATAAGATCTCGGTGGCAGCAGATGAAAGTTAGTGCTGATAATTGCCATTGATAAAGTAGTAACCAATGAGCGTTGTCAGGCAAGTCGACAGCATTCCCAGCAGTGCCGTTCGAGCGTCCCCGTCGTTCCCCCGGTTTCCGAGGAAGACAAAATCCCGAAAAATCGCCAGAAAAACTTCTCAAATCTCATTCAATCGATGGTAAAAAACGGATACGAGAAGATCGCGAGCACGCTGGAGGTGCAGTACTCGAAACGGAAGGTTCTGTCGGGCCTGGTAATCAGCCGGCAGCTGAAGGCAGTCTATCCGAGTTACGTTGCCAATGATACCCAGCAACGGTTGCGATCCCACACGGCATATATCGATCCGATCGTGTTCCAGTCGCGCACCGGCTGGCAGCTGAACCCGGACGACCCGGGAGAAATACTGAAACTGATCACCATCAGCTCCGGCACCAAATGCCTCTCTGGCAACGAGATTAATGACAACGGGCTCGTTGTCAATGACTGCCATGCTGAGATCGTATCGAAACGGGCGTTCCAATATTTCCTGTACCAATCGATCGGCCGGTTGCAGCGGGACATTCAGGCGGAATTTGACGATGAGCTGTACGGCTGTGACATTTTGTACCCGTTCGATAAAGGCGGGCAGCAAATGGTGTACAAGCTGAAGGAGGACGTGAGAATCCATCTCTATGTGAGCAGTGCTCCGTGTGGCGATTCCAGGATATTCATGCCGCAATCTCTCAACTCCAGCATTGCCGAGGAACTCGAGGAGGAACCAGCAGCAGCAGCAGCATCTGCCCTGGATGATGGCAACGAGGATTCCCACCCCAATCGCAAAAATCGGGGCGTCCTGAGGACCAAAATTGAATGCGGGGAAGGAACCATTCCGATCAAGACGAAATTTCTGCAGACTTGGGACGGAATTTTGGGAGGAGAACGGTTGCTCACGATGTCGTGTTCCGATAAGGTTTGCACCTGGAACGTGCTCGGGATTCAGGGAGCACTTCTAAGCAATGTTCTGTGTAACCCAATATATCTCGACAGCATCACTATCGGATCGATATTTCATCACGAGCACTTAGTAAGGGCTCTGTGTGACAGAGCCAGAGGGGTTACAGAGGAACCGGAATGGATTAATGGGAATGCTATATATACGGAAGAATGCGAGCAAGGTGAGCTGCAAATAGTCCTGGACGCCAATGACAGTTTCCAAGTGAACAAGCCGTTCATCCTCACTGTCAGCAACCAGGACGACCGTTGCCCGGGAAAGGCGTCCAATTTCAGCATCAATTGGATCCTCGGCGAGCAGTCGTATGAGATCATTTCCACAGCCAAAGGCGTGACATTGACCAATACGCCATCGCGACTCTGCAAACGCAACCTGCTGAGCAAGTTCCTCTCGGTGTTCAATTGGCTGCCTCTCATCAGCGCTGGCAGCGGCGATTCCGGATATTATCAATACGGCGCCATCAAGAGCCTCGGTAACGTTCCCGATTACGCAATCGGCGCTCTCAATTATCAAAAGAAAAAGATTTCCCTGTTCAAATATTTTGATAAGCAAAATTTTGGCCTTTGGATTGGGAAACCGATTGAGCAGGATTGGTTTACTGTGCGGTTCCCCCCGGCTGCTGCTGTTGCTATGGAGGATGCGGTTGTTGCTATGGAGGAGTCTGCTACTGGGCTGCCGCCACAGGGTGGTTATTGATTTCATGTGCTCTTTATTCTCGTCTGTTTATCCTGTCAGTGTTTTTCTGCTCTTTTCCAGCCATCATTTGATTCACTATTTGCTGAATTCGGGTTTTTATAGCACTTTTATTAATAATCAATGAATTTCTGTATTTTAATATTTAATCAATATGATTTGATCGGGATTATCAATCAATTATCTATGGACTTTTGTTGTGATTTATCGATTTATTATAATTTTATTGATTACCATTATTTATATTGATTACTTATCGATTTATTATAATTTTATTGATCACCACTATTTATATTGATTACTTATCGATTATTATAATTTTATTCGTTATCATTATTTATATTGATTATTTATCGATTATAATTTTATTGATTATCACGATTTATATTGATTATTATAATTTCTAATTATTTTAT
>OX_Smed_1.0.10755
AAAGAATATTAAATCAGTTGATTTTCGAGGTCTTCTATCAGGAAATTCTGAAAGTTTTGTGAATCTCTTTCGACATTTGTTTTGTGAAAATAATATCGCATTTTCTCGATATATTGTTGAAAAAGGTTATGATTTATCCGGATTAACTGATTACAAATTTATGGAATCTGTTTACAAAATGATGAGAGATTTGTTTAATATTAAACCTTCTATAAATCAGAATCAGTTCTTTTCTCAAGGATTCACTCAACGGAAATTGGAAATGAGTACTCTGTTAGCAACCCACGTTAGAAAATTAACAAATGAATTGATTAGTAGAGTTAATAAGAAAACTGTCCAAACACAATCATTGATGAAATCATCGTTGAAACGACCAAACTCAGCTCCGAAACAAGCTAAAGTCATTGAACTAGGAGACGAACACGAAGAGGACTATGTCAAAAACCGGAGTTTTTCAATAAATAATAATCGGTCCAAAAAAATTAAATCTGTCAATAAGTATTCCGATAAGTTATCCGGTCTTAATGGAAAATCAAAAAAGAACTCAAATATTAAGGAGCATGCTGATGATATTAACGGTCTTAGTACTGATTCTGAGCCATCAAATCCAGCAAATAGCTTTAATTTCAACCACACAATCAATCCATCTTTGGATAACCATCAGTATAATAATGATGATGATGATGCAATCCGAGGTTGTGATAAATACCATGCTTTACAAGCTTTTCGGGAACCTATAGAAGTTGCAAATGTATCGGCTTATGAATCGGCAGCTTTAGATCATGAATCATATTTGAGGCCATATCAGAATTATCAGCAATATACACGTTCGGATTTGCACGATCAAAAAGTGTATGATGTTAAACAGTACACTCCGAGATCAAACGACGAAAACCAAGTCATCAAAAAACATGATAATATTCCGGGATTGGATAAAATTATGCAACAATTCGATACAGTGATAGCCAGAATCACTCTTCTTGAAAGTCGGATGCAAAGAATTGAATCGAAATTGAATATTAGTTACAAGCCTTCGTTTGACAATCAATCACTCGGTCACACATTTTATTCTGGACAGAACAATCAAAACAATCAGCAATTCTCAGTTCCTCATAACTATCACGATATCAACATTGTTGAATCTTACAATGAAAAAATCCCAAATTTTGTTCGTGATTCAA
>OX_Smed_1.0.10793
ACAATTAATAAATCAATTGAATTATTGACATTTAAAGATTTATACGGAATTGATTTGTTAATTGTTTTTAAATTTTATTTTAATAGAGATGTCACAACCGATTTTAGAAATAAGACTTCAGAAAATAAGTAAAACCTATGTAGAAAATGAAATGATTAAAGGCCTTGTTTTTATTGATTCAAAGCAAGAGTTTTCTCACCAAGGAATTAATCTAACCCTGAACGGAATGGTAAATTTGGAGATCAGTAGTAAAACACATGGCAGATTTGATGCTCTATATAATTCTGTTAAACCGATCCAACTGGCTCACAAATCATTGGAACTAAGCAAACCGGGTAAAATTCCTTCTGGAATTATTGAAATCCCTTTTGAAATCCCATTGAAATCTTGTGCCAGTTCGACAACTGGAATCAAACGTCTGTTGGAAACTTATCGAGGCGTGTTCATCATTATATCGTATTTTTTAACGGTTGATGTGAAACGGTCGTTGCTCCTGAAATCGTTCCAGGCTCAGACTGATGTCCTCGTTCAATATAATGATATTGGCAACAAGGATGAAGTGGCAACGCCTAAACCGAAGAAATTCCAAATGAATTCTAAAAACGTTTCCAATGTTGCAAATCCCCAGAAATTACCGAATTTCAGCGTGGTTGGCCAAATCGATAGCTTGGAGGTATCGATGAAACAGCCAATTACTGGCCACATTATTGTCGAGCATTGCGATAGACCAATCAAATCTATTGAACTTCAACTGGTTCGTGTCGAAACCTGCGGTTGTGCTGAAGGCCACTCCAAGGATTCGACGGAAATAGAAAATCTGCAAATGGGTGAAGGAGATGTGTTTCGCAATTTGGAGATTCCTTTGTATTTGATCTTACCCAGGTTATTCACATGTCCATCAGTTTATTCCATCAATTTTATAATCGATTTCGAGCTGGTTGTTGTCATTCTGTTTGCCGATAATCACCTCATTACCGAGTCACTACCGTTGAAAATAACTCGATTCTAAACAATTTTGATAGTTTCATTCTAAATAAATTGATTTTACACTTTGCCTTCTATAATTGTCCTTATTAATCGTTTTCATGTTTGATTGTTTTTTATGAATTACATTTTTTTTCATTTGAAANNNNNTCTAGACTTATTATGCAAACTGGAAAATTCAGATTTAATAATGAAATGAAATTAAATGAAAATCAGTATCGAAATAGGTTATNCTTCATCAAAAAGAAATACCTTGCAGATTCAAAANATATTCCAGTGATAAANTTTATAATACCNAATTCAAGCAGTAAAAATCNANTNATAANNATTTTGTNTTATCAANANNTCAAATANNAAAACGTTTTCAAAGNTATTCATAATTCATTTAATGAGACAAATTCAAGTTTTGATTAGTTCAAACTTTAGAACTCGTGTAAAGTCAAATTCCTTTCAGAAAAATAAAGGACATGATACGCTAAGATCTGATAAATGTTTTAAAGACTCAAATTTAAGAAGATCAACTACTAAGGATTCTGAGAAAAAATCAAGCCATATAAGAAAAAAATCATCTGGAAATTTAGGAATTTCTTCAATCGAAAAGCGTTTGGTTGATACAGATAATTGGATTATTAAGGATTCAATATCAGTTTTTGAAGAAGATAATTCGAGGAAATTACTGCCCAAACTCAATGATTCGAAAGAAAATTCTATAAAATCGGATTCTGGTAATGAATTGTTGTCCAACGGAGCAAAAGATATTTCGATAGAGCATAACTACAATTTGAAAAGATTGTATCCGAGCGAAAATGTTCACGATGTTAGCAAATCTACGAAACACAATCTAGTGGAATTAATAGATTTCTCAGTTAATTTTGGTCCAACTTTAATCGTATCAGAGTCAAATATTATTTTACCTAAATGGATATATTGTTGAAAGAAACGAGATTATATGAATAATAAACAAATCATATCCTGAATTTTCTTCGTTTTCAATTAATCATGACCACAAGAATTACGATTTATCAGACAGATAAAAACTTAGATTTAAAGAGACAAATTAGTTCAATAAAACCGGGCTTTATCTATATTTTATTCGATAAAAATAATAATGTCGCGGAATTAAATCTTCAGGATGGATATAATAGTCAGTTGTTTTGCAATTTAAGTAAACATGTAATGATTTAGTTATACAATTTTAAAAAAAAACNNTTTNATAAATATCTTGGCAAAAATCCTATAAAAAGCNAAAAGCTTATTCTGATTGGTTGATTTACCTCCAATCATATTTGCAGTATTTATGTTGATCTTATTTAACTTGCCAAAGTTCCAAGCTAATGAAAAACATTCACAGTCATTCTATTGCGGTAGATCTTACAAAAGAAGCTATTTAGAATCTTGGATATGGTTCATGCAGATCAATATTTTGGTTCATTTTTAAAAATAAATCCTTAATTAAGCG
>OX_Smed_1.0.10832
AAAAATTGAAAGCAATTATATTTATTTTAACGAAATTATAAATTTCAAAAAAATTAAANTCCTCAATAAATTTCATCTGCTTACAGGATCTTGGGTAACGATTAAAATTGACGAATAACTGTTTTCTTGCTTAATAAATGGCAGTTCTGACGAGTTTTTCAGGTAATTATTATTATCCAAATATTGATCATCATTATTGGAATTCGATCTTAACGAATTATTATAAATGATTGCTGCTTTCACCATTAGGCTATGTATTTCATAAACTCCTGGTTTAGTAACGATACATTTCAGATTAAATTTTATTGAAGAATCTGCCTTCATGAGAAACTGCCGGCAGCTTAATCCAATCCAAAGCACGCTGGAAAATAGATCTGGACCTTTATTTATCCTTAATAAATTCGAATTTGGTAATTCCACATCGGATCTGATTTGAACTGCAGATGAATCAGAAATCAGTTTATCTTTGGAAATTTCTGGTGGGTCAAGAGGTTCTAATCTAACCAAAATTTCTTCTTTTGATGTGTTATAAAGTATTACTAACACTGGTATTATTAATTTTCTTTTCAGATTGAAATTGTGTTTTACTTTCTGTTTAAATTTGTGATTAATATTGATAATTTTCGAATACCTTAGCAAGGGTTGCAAATCAAAATTAGAAGCCACCAGTTTCTTATTTGCTTCAAACACGGGGTTGGCATTATTTTGCTTGATAGTATTATCTCCGGATAAATTCGAAAAATCATTTATAGAAGAAAATATATGTGACTGTCCCTCGTGAAGAACCTGATGATCACTGATATGATGTACAATAGCTCTCCATAAAACGATAATGTAGATATCTTCCCAGAATGAGGAAAGCAACGGATTTGTATTTTTATTTCCATCGCATGACAGTAAATCTTGGTTTGATTTATTATGAAAATAATGTAAATAAAAGAAATCTGAACACGGTGATCCAACAGTGTTTACTGACTGGCAAGAATTGCTGTCCAAAATCAAATCGGAAAAGTAATAAAGGTCCTTCGAATTTTTGGAATCTGAAAAATCTATTGATTTTAGTTTGAAACAAGTGGAATCGGTTTCCTTGGAACGTATTCTGATGGGGTTTTTTACATTATTATCGCAGAAATCTTGATCAAACTGCCACTTTTTGCTAATAGATGTTATTTGATATACTTCAAATTCAGTTTCTTTGTCTTCAATTTGATAATTTTGATTTTCCATTTCAAAATTTATAAAAAAGCAATGATTTTCCATTCCCTTAGGTCGTATAAATTGTCCCTGGAACCGCATATTTGATCGTAAATCCACTTCGGCTTTATGATGAAGAAGACGATAACTCAGATATGGATGTTGAGAGACTGATTCATAATAAAAAAGAAATTTTACAGTTTTCTTTTCACATGATAAATTATGAAATCGAATCCAAATCGGCAGAGTTACAGAATTTCTTGGGAGTAGTTGATTTTCATTGCCAAGATTTACAATATGACAGCTATTGCATTTGAAATCTTCATTTAAAATATTTGATCTACTATTAATTTTTTCTTTGTTTATATTTGCATTTTGATAAATTTTATTTGTAATAGAATGACAAAATTCATCTAAACCAAATGTTAGAAAGTCAGAAGGTTTGACTGCTAGTACGAGGTTTTTCAATGCTTCTTTGCCGATATTTGTTAAAGTAATATTAAGCCTCGTTACTTCATCAATTATCATTGTTTTAGGAAATTCAGAAAATACCGCCTTCAATTTTGGCATATTAGGTGTAATAATTAGCTCTAATTTGTTTTTGATATTTTGAGCAATATCAAAAATTATTTTTCCTCTGAGTTTTAAAACAGGCAATTCACATAAATCACTATCTAATCCATAATCTGTAGATTGGTTGAAATAAGTATGAGAACATTGGTTTGGAGATCCAGAATTCAAATAGAAAGCTAAACCAGTTATTCTTAAAATTCCTAAAGCCTTGGGTATTATTGAAAGTTCCAGCGGTTTCCTCTCAGTTGGTAATAGACATAGATCAGAATGAATTTCAGTACTGACGAATTCGTGAATATCACAAAGGCTGCCTTCGTCAATTTCATTAGTAATTATAGGGCAATTTTTCATATATTTAACATATTGAATATTGAAAGAATCTTCATTACCACAATTGTCGAATGTAAACTGCCATAAAAGACATATATTTGTTAAGATTAATGGAATGTGAAGAGGGTTTTCTAAAAAAACTTGAACAGTAATTGGTTCTCCAATGACTGAAATAGATAAATTTTTATTTTTGAGTAAGAATGAAGATTTAGGATTTTTATTCATTGAAGCAACCCTTTCTATGATAGATGATTCAAGTTCTTTAAAAT
>OX_Smed_1.0.10941
TTTTAATAATTTCTCTTATTTCTAATGTCCAAATCAGTGGATGACAAATATTTATCTAAATCTTTTAGAAAAAATTCACGAAGCATTTTACAACGATCTAAAACGTTGTCAATTCCCAGACCGAGGCTTAAAAGACAGAAAAATATTCATTTTGAATCTCGGCCACCATTGTTGGTTGTTTCTACATCACAATCATCATTGAATTGCAATCTCTCCTATGAAATCAAAGAGAAATCTTATCCAATTGACAAAAATCTGAGATATTTATCTAAGCCTTCGGAAATCTCTTTAGAAAATAAATGTAATAAACTGTTTAATTGTTGTTCTTGTCTAAAATCTCCAATGAAATTACTTCCTGTACCAATGAATACTCCAGATAGAAAAGATTCTTTACCACAATCAGATAATGAAGTGTCATCATATGAAGAAATTCCAGTGAATTGTGACAATTTAAGCCAGTCTTTTGAATCCTATCATCTTTTAAATGTTCCTTCAACAACATCCTTACTCGTTGATACCAAACACCGCAGGGACAGCTACGGTAACAAGTCTAATTATCCAACAATTGAAGAAATTCAATCATGTCGATCCAGATCTCGAAGAATCACTTTAAATGTTGGCGGGNTAATCTTTCAAACACTTTGGAGAACATTAGACTATTTACCNAATACTAGATTAGGAAGATTGAGTCGATGTGAAGGCCACAATGAATTAATGGACCTTTGTGATGGCTATAATCTAGAAAATGCTGAATTCTATTTTGACAGAAACGCAACCTCTTTCGGATGCATACTCGACTTTTATCGAACAGGAATGCTTCATATGTCAGATTTAACGTGCGTTATGACATTTTCCGAAGATCTTCAATACTGGCAAATCAATGACGTTTTCATTTATTCATGTTGTTTGAGTAAATATCATCATCGCAAAGAGCTAATGTTAGAGGAGATCCGAAAAGAGGCGCACGCATTGGAAAACAAAGACAATGTCGAGAAATTTAGTACAGAATTTTCCGGTCGTTGCAGAAAAAAANCTTTGGTATATACTTGATAAACCAAGCACTTCGCGATTGGCTCAAGTGACTGCTGTCGTTTCGGTTTTATTTATCCTGATTTCGACAATCGGTTTGACAATTAATACTCTCCCACAGCTCCAAGTCAATGTTACTGAAACTCATCACAATTTGTCTAAACATTCTAAAACCTCTGAAGGCCATAAACAAGCAGTTTATACTCATTATGTTCTGAGAGATAACCCCTCTCTTGAAATGGTTGAATACGTCTGTATTAGTTGGTTTAGTGTTGAATATATTCTGAGAATATGGTCTTGCCCAAGTCGAATAAAATTCCTTTGTGAAACCCTTAATGTAATAGATCTTATAGCGATTTTGCCATTTTATATTTCCTTGATACTCTTAGAAATCGAAAACAAACATAATTTGGAATCACTTTTATCTATCAGTAAAGTTGTGCAAATATTTAGGATTTTACGAGTTCTTCGAGTTTTAAAGCTGGCTCGACATTCGACTGGTCTTCAGTCTTTGGGTTACACACTTCGTAGAAGCTATAAAGAACTCGGCATGCTTTTGATGTTTGTAGCGCTTGGTGTATTGCTATTCAGCAGTCTGGCATTTTCTGCAGAAAAAGAAGAAAATGAAATTCAATTTCGGAGCATTCCAGCTGCATTTTGGTGGGCAGCCATAACAATGACGACTGTGGGTTATGGTGATATGGCGCCAAAAACCCCACTAGGCAAAGTCATTGGTTCTTTTTGCTGTCTTTGTGGAGTGCTTGTTGTTGCACTTCCTATTCCTATCATTGTTAACAACTTTGCCGACTATTACAAAGATCAACTTCGTAAAGAAAAAGCTGTGAGAAGAAATGAAGAATTAGAAAGAGCAAGAAGAAGTGGAAGTATAGTGTCAGTGAGTTCGTTTGGAAGACGGAGCATTTCAGAATTTCAAAGTCCAAATAAACGTTTGTCATATGATAGCGGATGTGACCGAAACAATCAAAGTACTATTGAATTGCAGAATTTGTAAATATTTGTATTCATCATTTTTACATTGCTTTTAAATGACTGCGCTCCAAATTTCAATGTTTCCTTATATTTCCTGAAATCTTGAAACCCTGCTGAAAATTGATATATACAATTGTAGTAGTACTTGACTATCCTAGAAATTATCCTAAATTTTCGTTCAAGTAAACATCTCTTCTTATAACTTCGAGTTTCAATTTCCGTCTCCTTGCATTGTATGTAAATCCAAATTTTATGACTTCGTAATACTTATAAGAACCGCTCGTTTCCAATTGCTAGGGTTACAGAATAAAATCGGTAAGATCGGAAGAGCGT
>OX_Smed_1.0.10998
AGACAAATCTCAGTACCATGTTTAAGCATTTAAATTCATGTGAATTTATTACAAGTTAATTTTATTCTAGATTTGACAATTGAAATGTCTAGGAAAACAATTCTGGCAAATCTTCATCGTTTTGTGAGACTAAATGACAAAAGCGACACTCAAGTGTTTACATTTATTGTTCCAACTCAACTGACAAGAGGATTTGTAAATGAAGTCTATTCGGAGAATTTTCTCTACAGAAATCAAACATGGGTAGTGAAATTTGATAGAAAAGAACGCCACATCGGTGCTTATTTGATCATGAGATCTATGCAAAACCAGCTTTCATGCATTATCGACTACAGTTTCATGGTGTTGAATAAAGATCATTTTACGAAAAACGAATCGTTTAGTGAAAGAAGCTGTGAATTTTCTTTGAAGAAATTATGCCGTGGGCGACCGTCGTTTATTGAAGTCTCCGATTTGGAGGGCCGCCATTTCTTGTTCGATGATGGGAAATTTCTTATTGAATTGGAGTTGAGGAATTGTGCCACGATTTATGAGGATGAATTGGGTTTAGCGCAGTTAGACGAATCGAATGATACTGTTGAGAGCAACTATTTCACGTTTGGTGGTTGCGATTGGAGTATTCTTTTACGAATGCCAATGACAAAACCCGGAGAGGCGAGTAATTCTCCAGAATTTTCCTTGGTTCGACATTCTCATTTTGAACATTATTGTAAAATTAGTTACAGAATTACTGTAAAGGGCCCAGAATGGCCAGAAATGAGTGCCTCTGTTGAACAGCAGTTAGACATCAAAGGTTATGGAAGTTTTTTCAGATTGCGCACAGACAAACCTTTATCTATTAATTTGAAACAAACTCTACATCTTTCTTTGCGACTTTATTCCATGAGACAACTCAGTATTATCGATCTTCTGCCAACCAATCGACAGAAGAATGCCGGTCGATGCTACGATTTGAACCAGCATGATTGGATGGTTCAGAGCGACATTTTAGGAAGTGTTGTAAAGTTAAGATTTTTTTATATGCAAGTTGCAAATGTTCCCAAAAACCAAGCCCATTTAGTTTGTTGGGACACACAAATTCTGCCTCACAACCCCAAGCTCGACATCGTGAAAACTGTCAGTGGACCTTATTGTGTTTATTACTCACAAAAAGAATCAGACGAAGGAATTGAAGTCGCAACCAATCTTATAGTTGAACAGGTCTGTGATTCTAAATCAGGATATGTTGATCCAGAAACTGGAGCCTTAACAATTCAAGTTGAATGGTTGCAAACTCACATTCTAACACCAAATCATTACCACGTATTTGACAACATTGCTAGAATTCACAAAACTCAGATGAGTCGTGAAATAAAAACACTTCAATCAGAAAACTATGCCTTGGAGAAACAGTTATATAAGTATCAGCAATCTGTTTCAATCAAGAAGCTGTCGTTGCGTGATGAGTCCGGCAGTGATACAGTCTCACTAAGTGGGGTCAGCTGTCCAGATTATCAGATCCAACAAACACCTGCCCCTGGGGATTATCTAAGAGATTCTTTTAGTCCACAGAATGTGAGAGTTAGCCAAAACACTTTACACACTTCTCAGCCACGTCGAGAATCGTCAAACTCTGCCAGCCGTTCTCTAAGTCCAAACGCAACGGCCCCGTTGAAATATCAACAGCAATATAATAACTATAAACCTCGCGAATTAGATCGTAACAAAATGAATATGATCTCGCCGCCTTTAAACTTGGCAAAACCAATGGCAAACACTTATAATAATGCTCATGAAAACGATTACGTGTATGATGGATCGAATGTAATCAAGCGTCAATTACCAAGGAATCCTGGAGAAAATATTGACTCTCGGCCTACTAGAATAAGAGAAGAACAAAGAATTGACAACATACCCTCAAGACATTCACGAAGATCACCAAACGGTGAACGGCGAAACCGACAACAGTCTCCAATGATCAATGCCGATTATCCAGAAATGTCAAAATCACCGAGAGTCGAACAGAACTCAAACCGNCAATATAAATACAGTTATACCCCACCCGAAGACGAATACAACTCATTGGCTATGAAGTATGAAAATCGAGTNAGCACACAGAAAAAGTGGTGAAGTGTTATTAATATTATTATTANTATTANTNNNNNNNTNNTNANNNNNNTNATNANNNNTNNNNNNGTANNGNNTANNNNNNATTTCATAATTGGAGGAATCCG
>OX_Smed_1.0.11189
ATTAAATTAAAATTACAAATTTAACGTTTCCTGAAATGTTGTCAGTGAGATTAATTATTTTCATATTTTACCTGGAATTGGTCGGAAAGGTCTTTCCGTTTCCCACAGTTCGGCCAACGTTTCCACATCTATTGAATACGTCTTTTCAGTTACAGTTTCCAATTCATCCGCAATATGAACCTGTAACCAAACACATTACAGATACGATGGTAATACGCATTACGAATAAGTCCGAAGCTGTCCTCGAACGACATATTTTCAATCATGGATATTTAGACACCATAGATGATGAATTCAAAGGCAAATATATGGATATACCCTTATTGGAGGTGGACAAAGATACAATACGAGTTTCTATTCATTTTAAACGAATATCTCACGGTCAAATAATTGAGATCTATCTGCTTTCAGCGCAAACAAAGCAAGAACGAAAGAAAATGCTGAAAAATCTAAAATTATCAAGACAAATTTATAAATCAGTTATTGCGTTATACGTTCCTTACAGATTGGAGTTGAAGCTGGGTTCCGCAAACGGAACTACGAATCCTCTTGAGCTCAACCGATTGGCGGCCGCCACTTGTAGGGCTTACGATGGATTTCCGCAGGAAAATGTCACAATTGAAATTCCAAAAATTTTCAAGGAAACTAAAAAAGAATTTGATTTCAATAAAAATGAATACAAAATTTGGTTCAATGCTTCAAAAGAAATTCATAATAAAATACTAAAATGCAAGGTTGATAACGTCTCCAGTTCCGTGTCAATTCAGGTCTTACATCCTCCAACGGATCTTTTAATCTCTCCTCAAATAAATAAATCCATTGAAAAAAATGTTGTCATTTCATGTTATGCGAAAGATGGTTTTCCTGCCAGTCGTATCAAATGGCATTTGATTAAAGGTCCCGAAAACTCCTCAAATTTTTATATAATTGATTCAACAAATTATCAGATTCGTTTCAAAGTAAATGTGCCAAGCAGATCTTCGTGGGAATTCAACTGCTCTTCAGAATACAATACTTCAAATTCTTTAATCATTTTAAACAAAAATATTTCTTTTTTCATTGAAGAAGACTCGATGAAGGAGTATCAGACTACTCAGTCCAAATACTTTGCAAATCTAATAATAAAGGATATTAAAGAGCACATTAACAGATTAATTTTGAAGTCGGGGTCCTTCATAAACAAGAACGAGAGTCTAGAAGGTGTAGCAACACGATCAGATAAACTAACTAGTCAAATTGAATCCTTAGTGAAAGAAAATCTAAAGAAAATCTATCGGAATATCACCAACCAAATAAATAGATGGACTACCCAAGTGAATAAAAGCAACGGGAGATGTGTCCAGGACTCCTTAGAGAAGCTAAACCTTATTGTCAACCTCACCCAACAAAACATCAGAGAACACAAATCAGTAAATGTTACTCAAATGAATGAAATAATTCTAATTCAAAACAAAATAGAACAACTTAAGAAGACCATCAGCTTATTGAAAGAAACCCAACCAAATAGATTAAAGGAATTGAAAGAGAATTATGAAAGATTCAATTCCTTGGCAGATTTGATGATTAGAAACCTGTCTAAGGTTCATCTGAATATTAAAAACGAATTGAAAGTAAATCGAAAGAACGACAAGAAAGGTTTCAACGAGAACATCAAATCCGACCGTTTGCTATTCTGGTCCATTGATGGAATTCTTCGCTATGTCCGAACTGGGAAAAGTTTATTTGCTCACAAGAATAAATTTGAAAATATTTACGATATCTACGTTTGGAAATTTTTCGACCCCGACCTATTTCGAAGCCATCTGACTTTTAGGGTGTTTCCTTTCGTGGCGCTGCCCCGCCGTATGCGAGTGACTATCCAGCTAGTCAACAGTGACAATGACATCTACGTCTCAACCGCCAAGGAAATCGTGATCGCTAGCCGATTTATAAAATCTCCGGACTTTAAATTCCATTATGAAGATTTTACAAATTTTCATAAAAATGAACTCGATTCCGTGATAATGAAATGTCACTTTTTATGGATATAAATCTATGACTTTTGCTTGTCATTTGGGAGAATAAATATTTGTATCAGAAAAAAAAAAAAAAAAAATG
>OX_Smed_1.0.11233
AATCTATATAAATCTTATATGAAATGACAACTATTGCGGAAGCATATCTATATCAAACTCAAGAACAACAATATTCAAAAGACGCTCACTCGCAGTTAGACCACGTTTGTCAATTAGACATCGATCGCAAACCAGCTTACATTCGCCAAACTAATATCATTTGCACAATTGGTGATTCGTCTGATACTGAAGAGAAGTTACGAGAGTTAATTGAAAATGGAATGAATATTGCTCGATTAAATTTAACTCTGGGATCATTTTCGTACTACAGCAAAATTATCCACATGATCCGTCGGTTGGAAAAGGAAATGAAAAATGCATGCGTTGCAATAGCTGTAGATTTAGTAGCTCCAACAGTAAGAACTGGATTGGTGAATAATGATGTTATGGCGGAGGTTGAATTGAAGGAAGGACAGCAGATTGAACTGACTATCGATGATAAATATAAAAATGATTGCAATTCAGAAAATATTTGGGTTGATTCGACTTATTTTCGAAATGTGATTCCTGCAATGAAAACTGGTGACAGAATTTTCATTGACGACGGCGCTATAATTGTTATTGTGCGAGAAACAGGATTGGAAAGTGCTCGATGTCTTGTTGAGCAAGGGGGTAGACTTGGCAGCAGTAAGAGATGTATTTTACCTAGAAATGCTCTTTTCAAACATGCATTTTCTGTCTCGTTTCGGCAAAATCTGTTGTTTGCTCTGGAGAATCAGGTTGATATGATATTTTCAAGTTTCATCGATTCAAGAGCCGACGTGCTGAGAATCAAGGAGGTTATCGGTCCAGTTGGCAGAGGCATTAAAATTGTTGCAAAAATTGAAACCAAGAATGGAATTGTTCATCTTGATGAGATAGTCGAAGAAGCTGACGCTATCATGATCGGAAGAGGTGATCTTGGCTTGGAGCTCCCAATAGAAAAGGTATTCGTAGCACAGAAATCAATAATTGCTCGCTGCCAAATGGCCAAAAAGCCCGTTATGGTCGTCACACAAATGTTGGAGTCTATGCGTTACAAGCCTAGGGCGACGAGAGCAGAAATCAGTGATGTGGCAAATGCAGTTCTGGATGGTGCAGATGGTCTAGTATTATCTGTGGAAACTGCTAGAGGAATGTACCCAGTTGAAACACTGCAAACAATGCATAGGGTTTGTCGAGAAGCAGAATCGGCAATGTTCCATCGTCAACTGTTTCTCGATTTGAAAATCCACGAAGCATCATCACATATGATTGATCCGACCAAAACTACAGCAATTGCTGCAGTTGAGGCATCGAGCAAGGCAAAGGCATCATGCATTATTGTCGTGACCACTTCAGGCCGATCTGCCAGCTTGATTGCCAGCTATCGACCACAATGTCCGGTTATTACTGTTACTAGACAAGTGCAAGTAGCTAGACAATGCCATTTATGGCGTGGCCTTCACCCCCTGGTTTATACGGAATATAAAGCTGACGATTGGTCGGAAGACATGGATTTGCGGATCAATTACGCAATTGAATGGGGCTGCAGTAGAGGTTTCCTGAAGCCCGGAGATCCTGTGATCATTGTCACTGGTTGGATTGCAGGAACCGGCTCCACCAATACGGTGCGCGTTTTCTATGTGCCTGAAAAGAAAACGACTGAACTGCATGTAGTGCGATCAATTCAGCGATTGATCGATCTCGGAGATGAAAAGGCAATGGCCGTAGTTCAGGACATGGCATCTCTTGATCGTACAGAATCGAATACTCATCTAGGAGTATTCGACAAGTCCAATCTTTTATACGATTGATTTATGAGCATTTTATTTCACTCTGACCTTTAGTGGATTGATCAGAATTATCCTTTTTTCCATTGGTTTTGTGTGCATCTTAGTTGATTTAGTTTCAATAATAAATGTTATTTTATATTATTTCATCTACTGTCAATTGTCAGTAGATCATTTCATTCTATTGCTATATAATTTTTCAATGTTATTTACGGATTTTATTTTGGTATTTATTGATGTATGATATATTTAGTTTTTATTATAATTACAAGATCGTCCTATTTATCA
>OX_Smed_1.0.11240
TCCGATCTTTTCAATATAAATATTTATTTTTTAAGTAAAACTATAAATTTATTTTGCATGTCTTTTCAACGCCTTCCAAAACAAGTGATCGGACTCTGTTGACAACGCAACGCCGAATTCGCATACCATTTCTTGAATCGTCTCGAATCATATCGTCTTTTTTCCGGTTTCAGAAGTTCAGAAACGAAATTCGCAATTATATCTCGATCATTTTCTTTGAGCTCATTGAATAATTTCTGATCCTCATTTGACAGATCTGAGAGGGATGCTGAAGAGATTTCAAAAGAAATCAAGGTTAATAAAAACAAGCAAAATAAAATCGACATCCTTGCGAATTTCGTTT
>OX_Smed_1.0.11300
TCAATTCTTTTAATGAGATAGATGAATGCAATGGTTTGGTCGAAAGCATCAATATTTGACATCAATTCAGTTAAATTCAACTTTAAATCTCTTCTGAGAGTAATTTTCAATCTGTTTCTTCTTTTTCAATGAAATTTACAACCAAACTGGAAACCCTTTCCTTTGAGATATGAAGCTATGGAAAGCTTCCTCGCTATATCCCATAATGTAGGATATGTTTTTGAAGCCGAAATTTCTAGTATTCTTTTTTGAACTCCGCCTTAAGTTTTTCATTTCTACTTATTCCGATTAGCTGATCTTGTGACAATGTATTAATTACTTCATCAGCAATTCACATGTCTGTATTTTGCGAATTATTCCATTTCGGTTAAGGCATGGCAAAATTAGATTCATTCTCATTCACCCATAATTTTTGATTGCACTGTCAAGGGCGCCTTTCAGGCTCGAATCGCNCCCTAGGGGTCAATATTGGCTACTTTGGGAGTCACTGGTCTAGAAGTACCCTGACAGCAGTAATAATCTATGAATCTCCGAGTGCAGCAATAGATTGGCAATGCTATCAAAATCTATACAGAAAAGGAACAGAGAGGCCAAAATTGGTTTTGCTGTAGAAATGGGGCATAAAAAGCGAAATTATTCGAAAAGAGAATCAAAAGCAAAATATAGAAAGACTAGAAAAAAGAATGTGAAAGCGGTTTATTTATCGATTGAAAGAAAAGAAATATTTGCTGGGTAAACAAGCAAAAGCCACAAAAGAGTGAAGGAACGAGTTCTGATTTTTGAGTTGATTAATAAATTCGGTTCATTGAGGTTTTGGGAGAGATAAAAAAGCAAAGTAAATCTGGTCGAGAAATTGCTGAGTAAAGAAAAGAAAAAGTTATCATAATCTAGATTTCATGTTTCGCTATATTTTCTCACTAAATTCTGCATAAATAAATCAATAGTAAAATACGATAATTTCCTGGCAGCAGAATCAATTCACAATAATCTAATCAATAAATGATATTATAAGCCTTTTATGCGAGTGAGAAGATTTTGATTTTTTTTTGACTTGATTGGATCTTGATTTAATTTTATACTTTTTTATTTTTGAAAAAATTTTTTGATGTTATTTTGGATCCGAAAATTGAATTCGTGATTTGCAGTATTTATTTCCATTCTTATAGCAAGCAGAAAGAATGGAATCGAGAGGAAAGCAATGGGAAATTGGATATTATTATTTATATGTAAAGCTTATAGGATGGAGGTAATTGGTGGAAACAGGAGAAATCTAGACAGAACTGGAATAATTGGAAACATTCAAGTGACAAGGAAACCGTTATAAACCACGACAAAACCTGGAATTTGTCACAGGTTGCTAATTAGCTCTATAATAGAATCACCTTTGACCGATGCGAATTATAACTATGAAATTACAAAGTCCAAAAATGCAAACGAATCAGCAGGCTAATTATAATATCTCTGTGCATTATTTGCGTAACCCCCCATTACCAATTGGAATAAAGTTTCGATTACAAATCAACTGAAAGGGTATCTGGACTGCCCCCCCTCCTCATTTAGTGTCGATACAAATTGTAAATATAATTTATGACAGGAAATTGGCACTGACATTCACTCGCATTCCTCTAAGCTGCATCCTGTGACTGATTGCGTCATAACTATCTCGGCAGCAGTTACGTAATACAAAACAAATAGCTCAACCCGACAAACTATCCTTTATNNNNNATTNNNNNNNNNNNTNANNTAACAATATTAAATTTAAAAAATAATTAATGTCGAGTGTTACTAGTGAGAATGAAAGTGAATATGCACAGAGATGTGTAGATGTTGCTATAAATGCAGGTTTAAATAGTCTAAAATCCAAAAATGAAAATCCGGAACATAATACAGAAAACTATGAATTTATTAGTCATGAAAAAGTGTCTAAAAATCCTTACAAATCAGCTTTAGAATACATGGAAAGACATTCTATATTGTATTTATTTCAGAAAATGACAGCAGATTTGTTGTTAGATAAACCTGAGGATGCAGTTGAATACATGATTCAATTTGTTGAAAAAAATTATTCTGCAAATTGTTAAATGCAAATTTTTCAAAAAGATTTTATTTAATATATTAATATTTTT
>OX_Smed_1.0.11310
TTTAAATTATTAATTCTTTANNNNNCTNATTAAATTATAAATGAATACGATTTATTTCGTATTTTTAGTCACTGTTATTGCAACAGTTTCGGCAACTTATAATGACTACAGATGCAAATGCATTTGTAATTTACCAAACAATAGTAAAAATATTTCGACTTTATCCAAAAAAGTCTACATTCAATCAGTAGAATTGGAAAACTGTCGCTGTCCATTTATGATGCCTGATTTAGATGCAAAATGGTGTCCAAGATGTGAATGCAAATACCAAAGTAGGAAAACAAAAATCATAGAGGTCGTTGTTTGGATCGTGATATCGTCGATATTTGGTTTATCATGTTATATGTTTGTCCTACAACTCATTGATATGTTCTGTAAGAAGAAGTCTGACAGTAGTTTTATGATAAAAATGAACACAAGCCGAAAGCTTTCGTCACCTGGAACAGTGAAAATTATCAAGCACGATAAATCAAATGCGAAATCGATAAATACCAGTGAAATTGATCATTATGACGATTTGCCATTTGCATCTCGTGATCAGCTTCAAGAAAATGTCCACGAAGAAGATTCGAATGTCGGCAGCGAGACAACCTGCCGGAAACAGGACGGAGAAATATTAACTCCTAGAATGCGCACCAAATCAGAGGCGATGTCCGATGTTGTAAATCGGGCTCGTTACGAGCAAGATCGATGGCGTGGAACTGTGAAAATTCAGCGTGATCGAGTTTTCCACGATCATTCGATATTAAATTGAATAATCAATACATGTATTCAATAGAAATTATTGTCATAGATTTTATCACATTTAATCATTAAATAAATCAATTTGTTTCTTATTTTTATTCAAATAATAACAATAGGAAAATAAATAACTGATTTTAAATATGTTCAGGGTTACAGAAATTTCTATTACATAAACTATTGATTAGCACTTGAGTGCTATTGATTCTCTGTTGGAATATGCAGCACAAGTTATAGTCGTTCGCACTGGCTTGCTGATGTAATCGAAGAATTTCCGTTGGGTCACAATTGAATATATTCTTACATTGTAGAGTAGGTAACAGGTTTTCAGGCTGGTAAATCCGTATTCCGTTGATTAGATATTGAAATGTTTTGCGTTCTTTATCATATTTTAAATCTGCAGCAATATGTAGCACATTGTTTTTCATGGCCAATTCTATTTGGGGATACGCTCTATTGGCGATCAATAAATTTATCAGTATCTCGTTCATCTGATAGGTCGCAATTGATAGCGCTGTTTCCTTGGCAGCGTTTTGATGATTGACCAATGGCCATTGATGATTTTCATCGATTTCCTTCAACGCTTTTTCCACATCACCTATTTGACCACGCCGACAACATTTTATTAAGTTAGTGTCTCCAAAATCAAGTAACCAATGATCCATATCTATTCTTTTCTTGCTAAAAAATTTGTTCATAATAATGTCTTGGAGACGTTTTTTTGGTGTTTTTTTGCTAGCTGATATTGGGCAATGCCGATCTTCAAATTTTGGGTATGTAGATACAGTAGTTATATTATTATCGAATAATTGCGAGATTATTTCTGGATTTTCAGACGTTGGCGAATTTTTAGGATCTAATTCTTCCAAAACTTTCATAAAATATGATATTTTGTTTTTATTTTGGGTTACAGTTGCAGGAATTGACTTGTTGCACTTTGGTTTTCCTCGGGAAACATATTCTTCTTCACTTTTAGATGATTCCGAACTGCTAGTGATTCGAATACTGTCCAAAGGATCATTTATAGACTCACTGCCTTGGTTGGAACTTGAGTAATCTCCGTTCAACCAAAATGTTATTTTTTCATTTTTCTCCATTGAAAATGATGTAATTGTTGGTTATTTGATAGATATTGAATTAAATGATCTCTGCTCTTAACCAATTGACGTCTAGCATGGCAGTATGCCAGCCTCGTTTGTACTTCATCACAATTACTGAAACTGACACAACACAAA
>OX_Smed_1.0.11327
TGATAGCATTAAAAGATGTATCCTTTTAAAAGTATTTAAATTCTTTATTAAATCCTTTAAAAAACATGTGTCACCTTTTATGACTTCCTTTTTTACTGATAATCTAGTGATATTTATGAGATTCTTTGAAAGAAAAATCAGAGATTACAATGGCAATAGAGCATACAACAACCCAATGGAAGCAGTTGACGGGATTCATTAAAAAACGTCTTTGTTATGAAATAATACAAAACCCGGAAAACATGTATTGTTTAAAAGTTCTTTTTCGTCCATGGATTAATATATGTTCAAAGAAAAAGAATTATTAAAAGAATCTTTGAGAATTATTTGAAAATNNNANATNNNTANTTTNNANNTGNAANNNNNANNACNATNTTATANNANNNNNNTNNNNNCATNANNAAANNCGAAAATTTTCAGAAGTTTTATTTTATTAGTTTATAAAAATTTCATGTCAAAATGGCACGTGATTCAGAATTTTAGCGGAATTTTTGAATTTTACTTCCATAAAATTGTAATTTTTCATTAACATCATTCACTTTACGGAAACTCTCAAAAATGAATAAAATTAACTCAGCAGTCGAGCTTCTTACAAACTATTCCTTAGACATTCCAAACTTATCGTCAAGCTTAAAATGTATAATCTGCAGCTCTTTATTAAAAAACGCAAAACAAACGAAATGCGGCTGTAAAGTTTGTGAAAATTGTATCAACGAGTATTTGTCAAAAGGTCCTAAAGATTGTCCCAATAAGGAATGTTTCAATGAACTTCTGAGCATTGACAAGGACATTTACAATGACAACGCAACAAACAAGGAAATCCTCAATCTAAAAATCGCATGTCCCTTCAAAGGATGCGCTCAATTGGAAACTGTGTTCAAGATTTCACAGCACGTCAAGTCCTGTGAATACCGCGATGTGACATGTGACCCATGTCAAAAGCGGATTCTTGCTAAAGAAAAACAGAAACACATTGACGGCGAATGTGAAATGAGAATTACGAAATGTGAGTTCTGCCATAAAACGATGACAATAAAATATCTCAACGAAACGCATTTAAATACAACCAAAAACGAATTATGCTCGGAATACGTAGGCCATTGTCCCAATAACTGTGGTGAGACGAAAGAACTCAATCTCAAACTTCATTTAGAAACCTGTCTAAACAGAAAATCAGACGACCAGAACGACACAAATTATCACATTCAAGAATTTAGTAATACTCAATTGTCAAACCTTTTGAAACAGATTGCACTTCTCAATCAAACCTCGAAAGATTTGCTAACAAAACTCGAAAATCAAGATGTAATCATTAGAGAAATGTCAACAAAATACATAGCTCTGACAGAAGACAACATAAAGTTAACTAAGAAAATCAACGCATTGGAAGCGGAAAGATCAAACCCAGTAAAAATAATTGCAAAAACTAATGACTTTCGAAATGGGAGTTTCATCTGGAAAATCAAAGATCTTAAGTCTCAAATACAAAATGCAGAACGTTCTGAACGTCTCTCGATTACTAGTGATCCGTTCTATACAAGTGAGTTCGGTTATAAGCTGTGCTTACGTGTTTATCCTTCAGGTGACGGGTTAGGAAAGGGCACTCATTTGTCAGTTTTTTTTGCCTTGATGAAAGGAGAATATGATGATCTCTTGCCATGGCCATTTCGACAGAAATTAACCTTAAGTTTATTAGACCAAGAGAATTTTACTAAACATTATTCAGACACATTTAAACCAGATCCGAAATCTCCATGTTTCCAAAGACCTATACTTGATTCCAATATTGCATCGGGATCACCAAAATTCTATTCCATTAGTCATTTGAGTTTCAATTCTATATATTATAAGAATGATACAATATATATCAAAATAACCGTTGATCTGTCTGGAATTCACAGACCATGACACTTTCATACAAATTTATTATTATGTTTTCAAAAAAAA
>OX_Smed_1.0.11372
ATTTATGAATGTTACTAAATTTGGATCATTAAAACCGGATCTAAGAATTCCAAGAATGAAATTGGAAATTTTATATGCCAAAAATCGCAAAACAGTTAATGCCGATGAAAATATGCTTGTTGCAGATCTGAAGCGCTCAATTGCCAAATCATTTCAAATAAATGCGAATAATATGATTTTGTTATGCGCGAGTGTTNTCATNNNNNATGANAAGNCGATTNTTANATATGGANTCACNGAGAATTCTGTTATTNAAGTNTTNAANCGGAAAATCGACNTTAAANTCATCAGTGACACTTCGGAAGTTTTATTGAAAGATTTGGATATCAACATGAAAATAGGGGATCTGAAAAAGAGATATTCTCCACAAAACTGGAATAATTTAATTTTCTATTACCGATATGAATATTCGGAATTCAATGATAAGAAGATTGTGGATTTAAAGATTCTGAATGAAAAAATAGATGGAAAAGAAGAAGTTTCAGAAATGAAAAAAACTGAAATAAAGGATAGATATTACTCTAAATATGGGGGTGACAAATTATATTGGTTTATACATGAAAAGCTGGCAAACGATAATGCAACTATAGCCGAATATGCATTAAATGAAAATTGTACAATATATATTGCATTCCAAATATATGTATTCAAAGGCGGCTCTGTTTATACATTTGATGTATTCAAGGATTTATCAATCCGTGACTTGAAGAGTCTAATTAGACTAAAAATAGATAAATCTATTCTGGACTTTGAATTGACATTTCAAGGGGAAGTTCTCCAAGATACNAAGAGAATAAANGATTACGAAATGGANCGAGGGTGCACATTAATAATGACCATTGGCACGGGCGGTGGATGACTGCATAACTGCTGGCTGATATTTTATATCTTTATTTATTTGAAAATTGAAATGTTGTTAAATTATTCTAAACAGAAATCAGTAAAATATTTTACTTGTATTTACCGAAAATGATTGCAGATGTCAGTTTTTATATGATTCCCTTTTTTGATGACAATATATTATCAAATACGACTGGGGGTTAGGAACACTGCTAGAAATATTTAGACATTGCAACTCTATTAGGAAAACTAAATAATACACAACTTAAGGAAATTACAAAGAAGAACCAAGCAAAGTATTATTAAAACGGAATTTCCATTTACCAACCTGATTAAATAAAATAAGCCATTCAATTTTTGATAAGTATTAAGAACATGTTTTTCGCATAAATCAACCAATCAGGATTTAAACATTACCAAAACCTGAAAATTACCAATTTTTAATGTTTCGACCTGATGATAACATTGAAACTGTCTAAATATNTTAAGTTATTTGAGTAACGGTTTCCATTATGTAAGTCAATGATTTAATCTATATAAAATTTATGCTTTACTTGTTCTAGCATTCAAAAAACATCTTGCAAAAAATATCCGTGAATGAAAAGCTGTTATTGATAGAATTGTATTTGTACAATGAAACTATTGAGCTTTGTTTGTGAGTATATTCTATATTATAAGACTGGATTTCAAATTCTGTTTCAGCATCATGTTCGAATCTTGGTTTTAAATATAAATATCATAAGGGTAATGCCACTTGCATAGAAGTGACTTCCAATTATCTACTTTCTCAAATTCTTGATTACTTTTAGCGGAAGGAATTGATTATTTTAAGTGAACACAGTTTTCGCTTTGTGTTTGTATTGTTGCATTTGAAGCGATATTGATTTCTGCAAAGATAGGAATGACGCCCGTTATCTCCGTATACTTGTTATAAACTATTTTTAGTAATATACTACAAATTATAAATGTTTGAAATTATATTAAGAAATAGGGGTGCCACAAGAAAAATTACCAAATTAAGGCTCCTCTATTAGAAAAAGATAGAAAAACTCTGAATTATGGTCTACTTTTG
>OX_Smed_1.0.11406
CCAAATGCTTTTCGACCATGGAATCAGAATAACAGCAGTCATGGCAATGGTATGAATACAGAGAACCGGTTGAAGGCCACTGCCAGTGCAGATCTATTGGATACTTTGGGAAATGATCAAGTAAAATTGCATGAAAACAAAGTCTGTGCTAATACTGTCCAACAGCTAAGAAGAAACACGAATTTGTCAGGAATGCACTGGACGAATAGTGAGAGTTGTGAAAGCTTGTCGAGTGATAAATTCGAGCAAGACAGCTCTACAAATAGCCTGGAAACAGAACCAGCATTTGTTTTCATTGACAAAATCTATGATAAAGTTACCGGTTCATTGGGAGCAATACGTTTACCGACAGGAAAGTATTGGCCTGATAGTCAAATTGATGGAGACTCGCCAGCAGCAGCAGCAGCACCGTGCATTGAATGCACTCAATCAATTCACGTGCACATGACAACTTGCAGTCAATGTGCCAATTGTCAGCGACCTGTATACGATGACGACATCATGAATGGGTGGTCATATAATGACAGTGATTTACAATCTTTGTGTCCCTATTGCAACGATTCCAATAGAACGCACTCGAATTCTCCATCTTATCGATTTACACCGAAACTAAATTTCCTAGTTTATATTAATCATCCGGATCCGCAAAACGGCAAAATCAACACTCAATCCTTAGCCTATACAAACACTGTTAATTATTTAAGTCCATTTGTACTTCGTAAAGAGCTGGAATCGGTTTTGGATCAAGAAGGAGAAATTGCACTTCTGAAATCGGAATTTCTATATGAACATGGGATTCTCTATTGGAACTTGCTGTGGTATTATAGTCGGTTGGGGTTGCCGACACATCTGTTGTCGTTTCTGACGATTTGGTTGAAGAGGAAAGGAGAATCGTTGTCAGCGGCATCTCAGAGCAGCAGAAACAAATATGAAATACTTGTGAATTTGACCGGATTTGAGCAAGTCGTTGTTTTTCTCTTTTGGGAATTCGCTTCAACTTCCAATCCTCTTTATCGCTGCGTCACTAACTCTGCCGCCATGGAACACATGGCACCTGGTATAAAGTCACGGATAAATGAGGCGCTCACGGGAATTACCAACAACTATCTGAGTGATGCAATCGAAGCGTTGATTCTGATCAGGATCGAGAGTGGAGAAAATGCTAATATAATGTCTCGGTCGATTTACCGTGAATTGTTCTGCCTGATTACCGCAGTGCTCGGTAACCAAGTCAATTACGATGTGTTCAATTTCACTTACAATTCCCCATGGCAACAGCTGAAGCGGAAATACCAGGCCTATGTGAAAACACATGATAATCCCCCATCTGAGCAAACTTTATTCTGTCGCAAGTTTTTTCGGCCTCTTCAACTGATATAATTTAATTTCATATATTTTATATAAAATAATCAATATTTCAGTGTTTATCGATTTCTAACCGAATAATAAATAATATTGATTGCAAATATATAAATATAATCAATAATCAATATAAATAAATATAAGTTCTGGACCATTTTATGATTATATTTATTATTATTATTACGATTTGTGCTTTTGGTTTCTTTCTTTTCTTTTGTACAATTGGACTCGATGGATATGTTAGGATATCGATTTCATTCAGTTTTATTATTGATATTTATTTGATTTCCGAGATTCCCGTATTATTATTATTATTATTGCTGACAATATTGATTGTGCTGACAAAATTGATTATCGGATTTCGGATTCCGCCAGAATAATTAGATAAATAAATAATTAATCAATCAATTATTCAATTGCGACTGCCGCCGATTGTGACAACAATTGATACCAAGATTCAATGCATTTTCATTTTTCATGTTATATTTTATTATTATTATTGATTCTACTTCTGGCGTTATTGATTTTTATTATCGATTTTATTGATTATCTATATTATCGATTATTATATATAGTATTGATTTCTATTGATATTATTAATAATTATTATTGTAATCAATAATAATGATATTAGTGATTTCACTGTACTAATGTTACTATATTAGTGATTTATTGTTTATATTATTATATTTTCAGTGATATTGATTATTACTGAATTTAAT
>OX_Smed_1.0.11445
TTTTTTTTAAAAATAGTTTCACGATTTATATTTAAAAGCAATAACAATTTATTTTTAATAAACAACGATTTAATTATTTGTCCCATCTTCATCCATTGATTCAGCAGCAGTTGTTGTAATGCCTTCTGGCAATTGAGGAACTTCTGCTTCTGGAACCATCTCCGTATCAACAGGCATCGGTTCAGGGGCGGCCGGTTCCACGGCTTGATCACGACCTTTCGATACTTTCACACCTTTCAAATAGTCAGTCAATTCGGTGTCATTCAGAATAATAAATTCCTTGTCTTTTCCAACAATAGATACGGTACAGTTTTTTGCATTTAATGTTACATCATTTGGCAAAGTATCATTTAACGCTTGAAGTCCATGACCAATTAATTCATCTAAACTACAGCCTTTGAATGAATCCATGTGTCTCTCTAAATATGTTCGAGCTGATTGCGATCTCGATCCAATTGCCATAGCTTTACAATCATACGAATTAGCAGAAGGACATAAGTAATGAATGTGAGGACCTTTGAAATCATATCCTCCAATCAATATACCAACGCCAAATGGCCTACTTCCATACTTTTGTGTAGGAACTTGCATTTTGTAAGCCATATTTGATACCATTCTTGAAATAGGCAAAGGTTCGTTTGTACTCCACTTCGAGTCCAAACACTGTTTGATCATATAATTACAAAGAGATCTACCATCTGCTGTCAACCCGGCTATACTACATCCAACATGATCATCTATTTTATTTATTTTTTCTTGATATGAACTTAATTCAGAGGGTGCACGTTTCAAAGCAACAAGAATCGCATAATCAAAACTTTTCAAACCTACAGTTGCTGATCCTTGTTTCACAGCTTCCATGGCATATTCGATTTGATGAATTCTACCTTGTGGACTCCATACTGTAACATCATGATCATATTGATTTCGAAACATATTATTAATTANATTTTGNNANTNANANTNNTNTANNAATANTANANNNNNNTNTNAATTATATTTTGAAAATGGAAAATTCACTAGCATATCAATCTAGAAAACTTCTTGAACAATTAACCAATCGAAGAAATTTTAATATTAAAGATAGAAGTTGGCAAAACAATAGCACAAATGTTGAAAACAGTAACAATTTATTATTTAATTCTAATAATTTGCGTCAAAGTAATCTTTCCAATATGACAANNAAGCATAATTTGGCTGAATCCTTTCCTAAATCATCAATAACATCAATTTTGAGTCGAAGTGCATATTTAAGCAAATCANNNNNNNNNNNNNTTNNNTTNGGAATTTNNAATANTTTNGATTATAATTTAATTTTCACCATATTAAAATTTTTAGTAAAAAATAATTTTTTAAATTTNAATCTATCAAAGCTGTCGGTTCTAAAGATACTTCTTCATACGTATTATCATCTATGTTGGTATTTAGTTCATGTGATGCTTCAATGGATGCCTCATTTATCATTACTTCTTCATTAGCAATAATTTGTTTTATAAAAATTTCGGATTGGATGTAGTTTTTTTTTGTTTGTTTTCTTTCCTTTTTAGCTTTTTGAGCACTGAATTCAGAACTAGTCATTGAATGCATATCTGCATAAGATAAAGAGTCATTCACTTTGTTGGTTCGCTTCGTATACTTCCTTTTAGCAGGTTTGTTTTCAACAATATTTTGTTTGGGAATGTTATTTATCATATGATTTTTGGGTATTTCTTTAATCATGGACTTTAAAACAAATTTAATAAATGCTTGTTCATCATTTTGATCGGAAATATATGATGTATTTCGAGATCGCTTATAGTCTTTAATCAAAACCAATTTTTCTTTCAGTGGAAGCGAGTTGTAAAACATATTAAAGTCTG
>OX_Smed_1.0.11542
CGAAGTTATCCGACAATGAACATATCCATCAAGATTAGAAGTTATATGGATGCCAAACCAGTATACATTAACATAGATAATTACGTCAGCAAATCTGCCCAAAAAACCAAACCTCAACTGATATCATTTGAAGACGTCATTCAGATCCCAAATTCGTTAAAATTTCTAAATAGACCAAACCGCCATCTATATCTTGCTACCATAACTAATAGAGGCCTGCATAACTTTACAGACCTCTTCAATGTTCGTAATTTCACTGAAAGACTTACTGTTTAAGAAGTTCCTATCAAACTGGATAAAAGGTAGCTTTAAAAAATGTTTCAGATATATCACACCTTCGAAAAGATCTGAAGTAGGTGAGACTCGCCTAAATAATATCAACTAGCTCTTTGTTTGTGAGTTATTATGAGACAAGGGATTAATTTAATTAGGAATTAATCTTCTAGCTATTTCTCAGTTGATCATGAAATATAGATCCGATCGACTTGTTAATCTTAGGTCGATATAATATTGACTCTGCACTTTGCTTTGCCTTGCTATTTTGAGCCTCCTAACTTTAACCATCATTCGGCTTAAGTTGGTAAACTCAACTCGTCTCAATCCACGCGGGATTTTAGATCCAGTATGCACTATATA
>OX_Smed_1.0.11669
TGCCAATAGCGTCGCTAGAATATGTACTCTTCCCGGGATTACTTTAGGTCTACTGTAATGAAAAGAAAAGTTTTTTCAGTTAACTCCCAATTTATCAAATGTTTCAAGACATGCTTAACTATTTTGACTTCCTTAAAAATGACAAAACTTGTTTTTATTCTAAGTTACTTTGAGTTCGATAAACATTTACAGCCAAAAAATCAATACTTGCAAAATGTCTGAGGGGGGTGACGTGTCAGAAGGCCTTGTTATTAGTTACATGTTTATATTGGACGAAAACTTAGTAACTAATGACCAATCATATGAAAATATCATTGGATATATATATATATATCCATTGTTTTCCTCACGTGCATTATGTCAGATTGCACAATCATTTACACTGTAAATTTTACAGTCATTCACCTTTATCAAGATACACATTTGAACGAGGATAACCCATTTAGAGTATGACACGCAACCAAGCTCAGAAATATCTGCAAGAAATGGGTTTCAGTTTGAGTGATTCTATCGGTGCTCTAGTTAACAATCAAATGGATCTTCCAAAAGCTTTAAATGAGTTGCAGAGTAAATATCGCATGTCAACAAACGGTGCAAATATTTCCAGTAACATGTGCAACCAGCCCCTTTCGTTTAATCGCAACACCGATAACGTCAATATTGCCCGCATTCCATCGGGCGCTACGATAAATCCCATTGTCGGCCAGAATACGTCGTCGATTCCATCAATAATGAGCTCGAACTTCCCCAACAATATAGATATGTTTCATTCTGAGATTTCTGATCAGATGTTGGATTCCAAATATATAATGGATCAAAACATGACAGCATTCAACCGTATGCCAGACTCTAGTCGCCAACAATCTCTTAATATGGCAAGACAAAGCTCATTTCAAAACAACTATTCTAACACTGGCATAAACAACCGATCTATGTCAACGAACTCTGGGCATTTCTGTAATTCCGATATTAATCTAATCAATCAAAGCATGAGTCGAGTGAATTTCAATAATGCTCCTGCGAACATTATGAATCAAAACAATTCATTCAATATCAGACCAAATAATAATTCCTGTGGATTTAATGGAATGCATAATATAAACAATAGTAATAACACAAATAGCAGTAACATTAACATTAACAACAACAACAATAATAATAATCCAAATATTATGCTCAATAATAATGGTAATGTTGATGTAAGACAGAATTTCGCTGGGATGCCAAATGTCTATGGTAGGTCGATTTCGAAACCACCAATTTTCCCAATGAACAATTGTGCAATGAATTGGCATGCAGATCCGTCTGTAATGTCGCCAAATGGTGTTATACCAGATCTGAGCCAAGTACGTGTTGCCAAAAATTTGTCTTG
>OX_Smed_1.0.11757
CTTGGCTTGGTCATGGAAAGCAGGAAAATATGAAGCTGTTATCTTTAACTTGGTTCGCGGCAATTTTTTTTATTACTATTTCATCAATTGTAACCGAATTAATATTCGAACCTGAGCCTGGATCAAATAGTTACAGGTTGAGAAACGACAAACGAATATATAGTGATCAGAAATTGCGGGAAATGAGATATTTCAAGACTTGGCTTGGTCATGGAAAGCATAATCTCTTAGAAATAGGAAAAAAATAGTCTGATCGAATTACTGGCGAACCATTTAACTGAAAAATAAATTTACAATGGTGAATTTATGAAATGTTTTTATAATTATAAAATATATTAACGACAATCGTTTTATTAGTTTTTAGTTTTAATTTATTTAAAGTTTGTATTCTAAATAA
>OX_Smed_1.0.11767
TGAAAATTCATTTTTAATGTGTGATATGAATTAATTTTNTGNATTAATTTTGTGATTTCATGAAATCTACTTGTTAAACATTATTTTANTGAGATGGCGAAAGCTGAAACGAGTAAAGTAAAAGTCTATATTAATTGCTGTACAAGGCTAAATGGATTGGTCGATTCTCTCAATAAGGCTGACATGGATAAAGAGGAGTTATTGACAACACTTGAAGATATAGCTGGGACGATGGAAAAACTTGCAAACGATCCAAATTTCTTGAGTGACGAAGATGAGGTCAACGAAATCGATGACATGCCTCCCGAAATTAAGGATTGGCTCGCTAGCACGTTTACTGGTACGGCCGCTCCTAAAAAACGAACTGAACGTCCTAGATTTAAAGCAGTAGTTAATGCAATTCTAGCTATGCTGATGGTGGAAAAAATATTTAAAAAGTCAACAGAAAGCGCTGCCATGAATATTCCACCGGCTATAGCGAAATTGATGGAAAACAGCATTCATGAATGGGATTTCGATATCCTGTCTTTGGACAAGAGATGCAGTGGCCATACTCTCAAATATATGACAGTTTATATATTTCTACATCACAATATCCTAAGGAAATACAAAGTTTCATATGATTTTTTGGAAGAATTCCTGAACAGCATAGAAATCGGATACAATCAAAACAGCCATCCATATTTCAACAGTGTACACGCGTCTGATGTTTTGCAGACAGTCCATTTTTTCATCCAGAATTACAAGATGATGCATTGGATAACTGATCTCCAGGTTTTCGTGTTTTTGTTTTCTGCCGTTATTCATGATTACGATGATCCTGGATATAGCAATGCTTTTCTTATTAAAACAAATGATCAACTAGGTCTCATTTATAATGATAACCAAATAAGGGAAAATCATCACGTGTCTGCTGTTTTCAAAATTTTGCAGAATCCCAAATGCAATTTCATCCGTGCACTTAATAAGAATGAATACAGGGAATTTCGTAAATCAGTTATTGAATGTGTTTTGAGTTGTGATCTATCTCAACATTTTTATCATTTAAAAACGATCAAGGCAGAAATGGTTAGTGGAAATGAAGTTGATAAAATGAAAACCATACAATTCATGTTGCATGCAGCTGATATATCTCACCCGTCGAAAATTTGGTCAATTCATAACAAATGGGTTGAGATGTGGCAAGAGCAAATGTTCAGACAAGGAGATCGGGAAAAGGAGTTAAACATTCCCTTCTCTCCATTGTGCAGTAGGAAGACTGCGTCTATACCAGAAATCCAGTCAAGTTTCTTGACTTATATTATCGAGCCTACCTTTCAACTATTAGGACGACTACTGGAACTGGTTCGACCATCATCGCCTTTCATAAAATCAACGAGTGACATGACAATTATACCGAGTCTGCCACATACACATTCGGCAAGCGGCCCCGTCACCAAATCATATCCTTGGACTAACAGAATTGTGCTAAATAAGTCTATGTGGCTACGTATGACGATGGCAAAAACCAAATCAAATCAATCTTTTATTTAAATTTGAATTGATTTTCAAAATTTGTTATCTATAAATAAAAAATTATTTTTCTTTTTTAAAAAAAAAAAAAAAAAAAAAAAAATGCGA
>OX_Smed_1.0.11819
AATAAGTATATGAGACCCTTATTAAATACTTTCGCACATGGATAAAGTGTCAATCAGAAGTCACTTTTCATTTGCTTCCATAAAGTAAATCCTGCAAGAGATTTCACTATTAATGTTTACTTGGAAGCCTGTAAACATTTTGATACANGTAGAAATGGCATCAATTGACTTGATGTAGATCATTTCTAAATCTAATAAAACCGTTTGGGATGTCGAATTGTAAATACCATTTGAATTTATCACAGGTTAATCATGTGCTATTTCGTCTAAATTGCCCAGTATCGGTCTATTTCCATAATCCTTGCTTCAGCCCTGCAATGAGCTGTTACATTTTCAATATTAAGGAATTTGTTTGTTTTTGTTGTATACAACATGCTTCGCACATATATCAACGTATCGATTTTAATCTTCGAATATTTATCTCATTATCTGAGAGGTTTGGAACTTTTTNNAATGTGTCATCACCATAGATTGCATTCTTGTCTAACTGAATTATTATATCAATGTTTAAACGAAATTAAGAATATTTCNTCATTTAAAATAAAGAAAATTTGAAATAAAAGTAAATTAAACAAAATTTATTAAATCATTTCTGTCCGCGCTTCAAGGGGTAACCTACTTAAAGTTGCTAGGTCAACCACTTTTCTAATAACAACTCATCGCTAGGCGCCAATTCGATTGTTGCTTAGTGCCGTTTTAACAGCTACAGGGTGTTGCACGACTAAAACACTGGTTCTGTACAATGGGGTCGAAAATGATTATGAGTCTAGCTACGCACATCCAACTACTACACGATGGTTTCTCTCTACAATCTTGACTACCGATAGATCTTGACTTGCGTGTTTTCGAATCTTATCCTCATCTCAACCTCTTTCACTGGTCTCAATAAATCGATCATACTATACAATAAATTAAAACCATAATAACGAAGTTATGAAACAAGACAAAACTTATACATCAGCTTAAAAATTCAAGAATCGCTGTTATGCTATTAACTATTATATTTTATAATCTGTAGTTTTACTTCCACTATTACAGATTGACATCACTTTTTTTAGTCCTGACAACTTTTCAATCAAAACTTAATCACTAAAATGACTTCTAGAAAGAAAATCTTGTTAAAAGTTATTATTTTGGGTGACAGTGGTGTTGGAAAAACATCTTTGATGAATCAGTATGTTAATAAGAAATTCACCAATCAGTATAAAGCAACAATTGGAGCAGATTTTTTGACCAAAGATGTAATTGTTGACGACAGAGTAGTGACTATGCAGATCTGGGACACTGCTGGCCAAGAAAGATTTCAGTCACTGGGAGTGGCGTTTTATCGTGGTGCCGATTGCTGTGTACTTGTTTATGACGTAACAATGCCTAAAACGTTTACAAATCTGGAGTCATGGAGGGATGAGTTTTTGATTCAATCAAGTCCTCGTGATCCAGATCATTTTCCATTTGTTGTGATAGGAAACAAAGTCGATTTAGGAGAAAGAAATGTTGCATCTCGACGTGCCCAACAATGGTGTCAGTCGAAAGGTGACATCGCATATTTCGAATGTAGTGCAAAAGAAGCTTTAAACGTTGAGCAGGCTTTTCAGAATGTGGCTCGAGCCGCACTCGCTCAGGAAAGTGAGGCAGACATAATCAATGAATTCCCAGACAAGATCAACCTGGGTGATAACAACCGGGAACAGAAGACCAGTAATTGTTCATGTTGACAAATTGACAAATATCGACATTTCCACCGGATCCAGTGAAATGTTTAACTGTTTTCGTTGTTTATTGATTATTCAATAATAAAATTTAATTTTTAATTGATCGAATTTATTTTTGAACATTTATTGAACATTTATTGTTCAAATTGTAATTATCGATTTACTCAATTAATAATCCATTTATTGTATTTTATCGAACTTTCGGAATTTATTGATCATCATTGGATTATTTATCTGCCTGCCTGCCTACGTGTGTGTGTGTGTGTGTGTGTGTGTGGAATAGATTTACGCGTTCCATTCGACCTGAGAATTTGTAGATTTATTCTTTGTTGATTTTTTATTGATTACTTGTTTTTAAATATATAATCATTTTTCTAGCAGCACGCCATGGAAACAATTTGTAATCAGCTAATAAGCACTCGTTTCGCTGATTTCCCGGAATTTATTAAAAGATTTT
>OX_Smed_1.0.11860
CTAGAATCAATATGTGATCTCTATCATAGATCGAAAATAGGCAAAGTCCACAACTATCGTATTTGATGAAATCGCCGATTCCATTTAATAGCTGTTATATAAAATCAATCTGTGAATTCACTAATTTGGAAATAATAATCGCATTGGAATTTTCGTCTCCGCATAGGATCCCCGAAGAATCAATTCTTCAGAGAAACCACACTCACTCGGTTGACTTCCATCGGCATGGATACTTCCTATTAGAATCCCCAGATTCAACTCCAATTAAGATCCTTCACAAATGGAAATTTTATGACTCCGGAACATTTTAATTTTTCAAATAAGTTTTTAACAGTGATTATATTTGTC
>OX_Smed_1.0.11862
CAGGTCAATAGATGTTTAAATAATTTTAAAAATGGAAATATTTTAAAAAACTAACTAAATAATGTAAAAAATGACTAATTTATGATTTCAATTTTTTAAAGAAATATTTACACTGATCAGCTAAAAATCGAAACTAACAAAAGTTTCTATGAATATATTCATCCATTCAATTTAAATGAGGTTAAGAACTGTCATTTGGAAGTTATCAATTGTGGTCAATCTTGCTCCAGCAATATTATTTGGATTACTGGAATAGAAGAAAGAGTGGTTCAATTAAAGTTGACTCAATTTATTGATAGGAAAACCTCTAATAATTATTTTATTTTAATTATAATTCATGTTAAAAAATAAATTTTTTGTCTTGATATTAAAAAAAACGTTTGCAATTTTTAGTATATGAAGAAGAATTATTAATCTTTGCAATTTTGTTACTACAAATGGATAATCTTTGATCCAGTGGGTGACCTGTCGTGGCGATTAGCTGCCCCGTTAGCAAGGGGGTCGAATTTCTCCTTGGGTCATTTCCTCGATCTATTTTACATCGAAATATACATGAAATAAACTGCCTACGATATGACAAACTCAAAATGCAAAGTGTCAAAGGATTAAGACACGGATACACAAAAGTGAGAATTTCGCACATAATTTGTACGAATTGAAAACCGACATCGTAAAAAATGATCCAGAACTTTTGAATTTGTTCCGGCAATTTACAAAATAGGAAAATGATTATCAAACCAAGCACAATTTTTGCTAATTTCTTTCTCGACGTTATCTGAACTGTAGAAATCGAGTTTATGTTTCCCGGGGTCCTTGAATGGCACATTAAATACAGTGCAATAAATGTGTAACAAGTGCCAATGACGACAAAAGGAATTAGGAAAAAAGCAGAAAACGTTATCCAAAATTGAAAAATCTTTTCCTGATAGGAATGATAATCGGCTCGACTTGAACAAACTTCTGTGAAGAGACAGATGGTCTGATTGCCTTCATTTTCAATGCTTATGTTAATTTTTGCTATATAACTATTTATTGCGTTGGGTGTTGCTAAAACTGTTGATGTCAACCATATTCCGACAACTCCTGTCGTTGCAAATAATCTAGATTGATCAGGAGATAATTGCCTTCTCAGAGGACAGACTATAACACGAAGTCGATCAATTGCAAGAAACATTAATGTGAATATACTGATCCCAAGAGTGTAGTTTCTAGTGAAAGTTAATAATTTACACAAAGTAGAATCCGCGTGAAATTTCGATAAAATGTACGTTGGTAAAGTCGACAAGACNTGAGCCAAAAGAAAAATCGTATCCCCAACTGCTAGATTGACGATGAGGAAATTTGGCAAAGTTCGCATTCGCTTGTTAGCGAGAATGATAATTATCAAAACGAAATTTCCCAATAATCCGAAAATGAATATCAATAAAACAACAAAAAACATGACGTAAGACTCGACAGATTTTCCNGCGCGATATTGAATCCATTTTGTACAACTTTCCGATGATAAA
>OX_Smed_1.0.11866
CGCTCTTCCGATCTTTTGACTCTTAATCGAGATGAAATTTTTAATAACCTTTTGTTTTGTTTTTTTGGTGATGATGGCTACGATTAAGAGTCAAAGATATAACTGTAAAGACCCAATGAAGTCTGGTCCGTGTAAGGGATATTTTCCTAGATTTTATTTCAATCATTATATTGGGAAATGCGTAAGATTTATCTTTGGAGGTTGCAAACCAAATGGGAATAATTTCCGTACAAAAAAACTATGTGAAATACATTGTAGAAAAAAAAGACATCAGTTTTGAATGAAAAATAAATATTTAATTATTTAAAAA
>OX_Smed_1.0.11948
TTTTTCTCAATTTCAAACTCATTTATTGTTATGAAAACGTAACAAAATTTCCAAAATTTATCTGAAGTCAAAATCTTTTTACTCGAAAATTTTCACAAATTAATCTTCTAGCATTTCAAAGGGTTCAGTTTGAGATTTCTTCAGTCGAATAATGTGATTGCGTTTAGCGTTTCTTAGTCGGATCATGTGATTGCGTTTAATATTTCTCAGTCGAATCATATGATTGCGTTTAGCATTTCTCAACCGGATCATGTGATTTCTTTTTTCGTAAGGTGTCCATTTGGAATTATCATGTATATTCGAATCTATATCGGTCTGAGTTTCGTATTCATTCCAATGCATGACAATTATCATCAAAACCAATAATAAATTTGATATTAACATAATTTCTGAAAATAATAACTTAATATTTTACTTATAATTTGTCATCAACATTTTAATTTTTTTCAAAATATATGGACAACCAATTCAAGAAATGAGTCAAATGCACGTGAGCCAATGTTTTTAGTTTTATTGAAAGGGAGCATCCATTAAGGACGCCCATAAAAAATAAGCAATTTTTGATCCCCTTCCCCAAGTCCATTTTTGTCCTTTTTTATGATCACCCCAGGGAGATATCCCTCCAAAAANAGATATTCTTTATTNTCAGNAGAAATTTCTATAATTTATAAGCATATAAGCTAAATTTAATGTAAAAAATATTGATTGGAAAATTGAAAAAACATTCATACACAATTAAAATGATTAAATGAGAAAAATAAAGGACATGAAACACACCGCTTACTTCTTGCCATGTATGGTACATAAAAAAGATTATAGAAAAATTTTAAAAATCAATAATCCATTATGTATAATATTTAATCGACCAATGCTACTGGGGATTTCCTAAGCACTTGACTCCCTTTCCTAGTATCCCCGTTTGATCCTTTAGCAAAGACCCCTTCCCTCCCTCTTCTTAGTGGACGTACTTAATGGATGCTCCCTTATTGTATATNNTCATTATTTTTAAAAAAGTGATCATCAAAAACATTTGTAAAATGTCTGAAATGAGACGCATTGGTATTGTTACTTTGTTCACACTCCTGTAATCGCCACAGATTTATTGAAGGAAACATTTTCAACTTTACTAACGCCAAAAAATCATAAAGAACAAACACAAATCCATAATTAGCACAAATTAGTTTCTAAAAACTTACAAAAACCCAAATACGTGTAAAATCAAGATTCAACAAGTAGAGTGAGAAGAATGAAGAATTTCAAGTTTCATAAAATGTTTTAGCCAGAGTTGATATCGTATTTACACATTAGGTTACTGCAAAATTATTGCTGGTTTTTATTATAAACTTTGAAACGTTGTTAATACTTGGCTAATACTGAACTTTATTAATCAATATAAGACCCAAGAGATATTCGATACAATTATGCCAATAAGAGTTTGTTTATTCCATTAATATTAAAAACTGATTTCTGTTGTCAGAAATTTTAAAAATAGGTAATTTCTGTATTAGTGAAGGGATAGGTATTGTGTGTTAAGGATTGGGTGAT
>OX_Smed_1.0.11972
AATACTATTTTTTGGATTTGCATTTTTTAAAAATTAGCACGTGCCAAAAATTATGTTAAGATGAAAAAAATATAGAAAATGAATAAAAATAAAATTAGTGTGTTTCAATTAATCTTGAAGTCTTCAGGTATAGAATAAAGAAAAATACGTAAAAAGGCCAAACCAGCTCTGATTCAACGGTGACTACATGCATTTTTATATTTGATTTACAAAATTGTTATTATTAAATTGTGAGTTAAATTTTGTGCTAAACAATTAAAATTGGTTCAGTATTTCTTCAATTTGGTGTATTCATAATTTGGTTCAAATGGTATTATATTTGGTTCATTTTCAACTAAAATATTAAATTTGGTGCATATTTCATTTATTTTGCTAATAGAGATATAAATGTTTTATCTTGTATTAAATTAATTTAATGATANTTTAATTTTAAAAACTTTAAAAGTTTTAACCTATTTTAATTGACATTATTTTCATCCGTGTTTTAATTTTCCAATAAAACGATGAAAGAAGTTGAAATTATAAATTTAGAAAACTTTAAATATTTAGAATCTATTGATGTTATGAAGGAAAATTTTAAAAAACGAGTTCCGGTAATTTTTCGAAATTTAAATATTGGTAAATGTGTGGAAAAATGGCAAAATAATGATTATTTATTCGAGAGTAATCCAAGTCATATAGTATCAGTTCACTTAGCAAATACGAAGGAAATGGATTTTAAGAATAAAAATTTCGAATATAAAAATATGCGAATGGACGACTTCATTAGAGCGGCAGCAATTGATAGTGAAGATAATTGGTATTATCTGCGTGCGCTCGGTGCCGATGTCCGCAAGGAAAAGGCTCATTTCCCCGATCAATATCCGAATTTGGCTGAAGATTTGCAAATTCCGCCAGTATTTTCTCCGAATGAATATTTTTCATCGGTTTTCAGAATTTCATCAAAGAATTGCCGATTGTGGACGCATTATGACACCATGGACAATATTCTCATTCAAGTTCGCGGAGAGAAATCGATAATTTTCTATTCCCCGTTCGATGCCGAATATTTATATCTTGAAGACGGGAAATCTCCAATTTTGTGTCCAGAATCGGCAGACTTGACTCAGTATCCGCTCTTGTCGCGGGCAACTCCGTTGCTAGGAAACCTTAGCGACGGCGATGTCGTCTTCATTCCCGCTTTGTGGTTTCATAACGTGCAGGCCAATGCCTTCTCTGTCGCGGTAAATGTGTTCTGGTACCATCTCAAGGAGGAGTTCTATGATAGGAGGGACGTTTATGGGAACAAAGATCCGCTGCCGGTGGCGAGAGTCAATCAGAGCATTGACAGTTGCATTAGAGCTCTGTCTGGCCTGCCTGAGGAATATCGGCACCTTTACGGGCTGAATTTAGTCAAGAAGCTCTCGATGAAGCTGCTGAAACAGAAGCCAGATTAAATCGATTTTTGGAATAAATTGTCGCCATCTTAGTTTTTTATTGATTTTAA
>OX_Smed_1.0.12012
TTCCTGTGAATTGTTTAAATATTGAAATAATTCAAGTACAAATTTATTAAATTGAAAAAAATTTGAAATTTTAGAAAATCCTAACATTGATAATATGGAATCTTACAAACCTTCACAGGAAGTTGAAAAATCGAATGTTACAGATAATAAACAAAAAATATTTAGGAATTATATGCCCAGTGATGAGTCTCTATTGGAATTAAAATCTGATCAAATACCCTTTATTAAAATTCAGCCACTAATTGAAGAACAGCTAAAGTTGACAAAAAATGTTGCTGTAAAAGAATTTACTGCTCAGAATTTACAACCGAAAAAAATTGATGAAGATTTGAAAAAAATGCTAGAGAAGGATTTTAAAGATTTAGATTTACTTACTAAACAAGCCATAAATGAATGTGCCCAAAACAAGCACCACGCCGCAGAAGATTAAAATTACAAATAAATTCTTTAATAAATATATTTTTCTTATTGAAAGATCGGAAGAGCG
>OX_Smed_1.0.12072
CGATTTTAGAATGAAAATTGAAATTTTAGGAATTATTTTATTTTTGTATGTATAAATATTGCAGTAGTTTTCTGTGGATGTGTCTCAAGCATTTCAGGCTAAACGACGAGTTACAACCAGGAAATAGGCAATCAGAATGCTACAATAATCTACAATAATAATTTATTTTCTCAGTCAAACTAAATTACAAGTGTAAGTAGCAGCAAAAAAATATCATTTTGGACCCATCAACCCTAGAGGATTAAACTTCTGATTTTCTATAAACAGCTATTTATGCAAACATGGATAAGTAATAAAACATTATTTAAAAATAATAAAGATAAAATGTAAACAAGAAAATATGAAAAATTTACTGAACAATTAAAATTTTCCTTTATTTTTAATTTTATGGCATTAAATAAGAATATTGAATCTGGTCAAGTTAACTCAAATTTGGATTGTAACATATGCCTTGAGGAATCAACACAATCAGTTGTGACTTATTGTGGCCATGTTTTTTGTTGGCCATGTATTTTTACATGGATTGAAGTACAAAATTCCACAGAAAATATTTGCCCAGTTTGTAAAGCTGTTATTTCTGTAGATAAGCTTATACCTATTTATGGTCAAAATTCTAATCAGATAGATCCAAGAAATACAATTCCACCAAGACCGTTAGCTCAGTATTCTGAACAAAATTTAAATCATTATCCGGCCTCTTTCAGTTTTCCAGATTCAATCAATTCGAATGCAATGATGGCATCTGCCTCATTCAATTTCGGGGGCTTTGGATTTAGGGCTTCTTTAGGGCCATCGCAAACGATAGTTGGCTCTTGGGGTGTTAGCAACGGTGAAGTCGAGGAGTCCAGAAATAGTATTGGCCAGATATTTGTCACCGAGTTGACTAAAAATCTTTTTTTTAGCGTCTCTCTTCTTTCATTTCTCTATATGTTGATCATCTGATTTCCTCGGATTCCTATTGGCTAAATTATTTCATAATATTCCTACTTGATGGGAATATTTGAAATATTTTATCTTAATAATTTAGATATATCTAAACAGTAAAAACGATTTGTTGACTTTTCTTATGAATTTAATTTATAGATTTATTGTGTTATCTAATTTTATCTAATATTTTTCCTAATCAATATTTTATTTTACACAATTCAAATAATTTTTAATTTTATAATTGATTTCTCTCGGTTTTCAGGGTTAAATTATAAACTACGCAGCCAATGGGATTGCAATATTAAGCATGTTTATCAGAAATGCTTCGTCGATGTTTGGAAGATCTTTGACTGATAATAAATTGATAGGAAACATTTAGTTTTAGCCTGTTATTTAAGATTTTTGTATTGTTGCTCTGCAAGTAATTATTGAATATTTGTATTTAATTAATTAATCCACACATTGCGTGTCTTGTATGGAAAATTGATGTTGTAATATGCAGAGTTTTAATTATAACATAAAGATATTATTATGTTTTTCTAAGAAATGTCGTTCAAATTGAAGAAAGTGATATCGAGGAAATTTTACTAAAACTATTTTATCC
>OX_Smed_1.0.12080
CTTGAATAAGTTTATTTTAGAATTTAACTTTTAAATTCAATTTTAAAGTTTTATTAATTCGTTTAAAGTTTTAAAATTAATTACTGTAATTTCTTTCCCACAAGCATCTTATTGTAAAATAAAATACTCTAAATGAATAAATCTAAAGAAGCCAAAGTTAAAAAACAGAAAGAAACTCATAGCGAAATTGAAAGAAAACGAAGAGAAAGGATGAAAAGAGAAACTGAATTTTTGAGTACTCAGTTACTTGATAAAGCAGTTCGAAAAGATAAACTCTCTATTTACAAAGCTGGCGCTGATCAGTTATTAAAATATGCTGAAAAACTCGGAAAANGAGAATTTATTTTGAATGATTCAGAATATTCAGCTATAATTGTTAATAATTTTAGTGGCATTGCATTGCATATAAATTGTATTGATGGAGAAATATTTTGGTGTAATGACAATATCACAACAGTTCTTGGATTAGACGAACATTCTGTGATTGGTAATACCATATATCGGATTTGTGAGCCGTCGTTTGAGACAATAAATATTATCGAAACCAATCTCTCTGTTGACGGCACTGAAGAGGATAAGTTAAGAAATGGAGAATTAATATCTAGGAATTTTATCATTGGGTTAAAAATATCAGACAAATTTTCCAAGGAAAATTGCACAAGAGGATTCGACGGAAAATGGTATAGATTTGTTGAATTATGCGGTGATTTGTCTGCAAATTCTGATGAGAGGGGAACGAATGAAATTTCACCAATTGTTTTTAAAGGTCTTGGGAGACTTCTTGATTTAGCTAATTCTGGTTCCGGTGAAACAATATCCTTTACTACCAAGCTTCATCCGGATACATATCGCGTTATAGAAATTTTGGGGAACGTCCAGTATTTATTGGGGTTAAAAGCTTCAGATATGATTGATCAGAACTTATCAGACTTTGTTGTCGAAGAAGAACAGCAGTATTTCAAAAACTCATTATATGAATGCATTTCCAAGGAATCTATAAACTTGTTAATAAATCTGAAGTCTTCCGACAAAAATAAATGTCAGTTCTCCGTATCTCTAAATGCAGTTTCTGTCAACAAAAAACTATTATTTATAATAGGAAAATTCGAACCTTACCATCCTGTACATGATCATCAGACATGGACCAAAACTGAGCCTATTTTGGAAGATATGGTTTATGGAAACAACAGTACAAAATTAGAATCTCAGGTAACTTTTAATCTAGCAGAACATGAGCTTGCTGAACAAAACGAGGCGAATAATAGGCATTTTATATCTGAGAATAGCAAGACATCAATGATAATTGATGAAGTGATGAATGAAAAATCTTTGGGTGACATTGATAATTTACCGAGCAATGACAGTTTCAAAAGTCTTATTGGCGACTGTAATGACTTATTTCAACCTGATTCTATTCAAGATTTAGTGTCAGAAGATATAAATGATATCCAATGTTACGATATACTTTAATGATTTTAATTCATTTTTAATTCTTCGA
>OX_Smed_1.0.12135
AATTGAGTTTTGTTTAAAAGTTTAGATAATAAGTTATAACCAGTTACTGTGTTTCACCGAAATAATGCGAAATATAATAAGTGTAATTTTCTTTCATTTAATACTCATTTTCATCAAAAATGCCCAATCAGATAAACAAGACTGTCAAGATAATATATGTAAATGCTACATGTTGCCTGTAGACTTTATTGGCCCAGTTCCAAAATCATTTGTTCGACTTCAAAACGAAGAATGCGTGGATTTATCTGACCTTAGAAATTTTTCTTCAAAAGTTGGTTCTAATGATGACGCTTACCAAAACGGTAATCAATTAGTAATTAATTTTCAAAACAATACCAATGAATTTAATTTAACGGACGATGAAATAAATATATATTCACGTGAAAACACATTAACAGAAATTGAAAACAAATCTACTCTGACAAATACTGTCGATTGCATTTCACAAGATAAACAATTTAATAAAGTCATTTTACCAAAAATTAAAAATCTTACTATTAGAATTCATTTGCCGGATTATACCAAAGTCTTTATTGAAACTCCAGGAAATAACGAGCAATTAACTGAAGAAGTTAAAATCAATTGCATCGATTAGCAACTATTTTGCATCTTTATTTTTATTTTTGTGAACAATATCATTTTGTCATAAAATAAATATTTTTGTTTACATTAAAAAATTNTNNNANNANNNNTNAATNTTTTTACCCAAGGTTTTATTTTGTCAAAAATAAATTTTGNTGGGCAATTTATTTGTTAAAAAAAAATCAAAGATTTCTAAACAAGATGAGTCTGTTTTGCAGCTGAAGCATATAAGGGATAAATTGAAAATTTATCAAAAAAAAATCGATTTTGTAATAAGCAATGATCGTGTATTAGCCAAAAAGCTGATTGAAAACAATCAAAAAAATAAGGCTTTGCTATTATTACGGAAGAAAAAGTACCAGGAATCTCTTATTGATCGATCGCAGAAGCAATTGGATAATATAAATCAAATGATTCAAGATATAGAATTTACTCAAATTGAAANTCAAGTTATCAAAGCATTAGATGATGGAAATAAAGCATTAAAAAGTCTCCATCAGTTTTTAAACTTGGAAAATGTAGAATCAATTCTTGATGAAACGCAAACATCCATTGAATATCAAAGAGAAATAGACAATCTTATTTCAGGAGGGTTGACGAAAGACGAGGAAATGGATGTTGAGAGAGAATTAGATGAACTAATTGCTTATGAATTACCCAATGTTCCATCTCACGAACTTCCCGTTNTTGAAAAATCAAGCAAGCCAAAATCAAACAAAACTGATTTAGTCCAAGAATTAGTTGAGGCCAGTTAAGAAATTTAATCTACTGTCTTTCTATTTCATTGTGTAATTTGAATTTAATAATTAAGTTTTCTATCAAANNNAAANNATTTGCCATTTCAAAAAAAAAAAAAAAAAAA
>OX_Smed_1.0.12191
AATTTATCATATTAAGTAATATAAAATAGTTTTATTCAAAAACTATGCTTTCTAAATCATTTTAATCCATGAAAACTTAAAATGCTTGCATAAGCGTCATTCTGTTAATTTTCTATGGATAATTCATCTTATTTATCACCCGCTACTCATGATTCTGAAGGTTCCATTGAAAAAGACTATGCTCATGATTTACCAGAAAATTTATTAAATGCTGGATGGCGGAAATTTTGGTCTAAACGTGAAAATCGAGAATATTATTATAATAAAATAACTGGAGCAAGTTTATGGGATTTAAACGAACTCCAATTACAAGAGTCCAGTTATAATAGCATAACCAAACGGAAAGCAAGTGGTGATAGTGATGAAATTAATCAAAAGCGTGCTTGCTATCGAAGCAACATACATATCGAGCCATTATTGGGCCCAGCCTTTGTTCCTGGATCCTTGTATAATTTTGTTAGTTCAAAATATATTCCAATGGTCAAAGGTCGACGTCCTAATAAATCTGTATTTTTACCACCGCATCCATTGATAGAATTCGAGAGAGCAAATTTGTTAAATAAATTACGTAGCCAATTTGTCAATTCATGCATGACCCGAGAAAATATTCACCCGCCAGATGGATCTTTCAATCGGTGGTTGTTACAAATGAAAGTAATAGATACAGACAAATTTTATATGATGCATTTGATTTAAAGACAATTGATTATGGTTATGATCCAATTTTTCCGAGTCGATGCGATAAAAGCATTGGTTCATCAATGAAACGCGAATTGCTGTTGTCACTTCCGTTTCCAATTGTCAAACCAAAATATCTCAATGCGGCTAAAACTCAATTGATTCGATATTCGGAGTCGGTTAAAGGCCTAGTTGAAAGACGAAATGCTAGTCCACCTTGTCGTAAAATAATTAAACACAATGTGGATGAAACCCTTAGATGGATCAGAAGTGAAGAATACCGTTCTTTTGATGATTATATAGAAAAATTAGTGAGTATTAAAAGAATTTGTCAGCCACATATTCAGGATTTGGTTCGCGAAAGTGTAGAAAAAATATGTATAAAAATGTATAATCTGAGTCAAGAGTATACAATGAGATTGCGAACAAACCATCTAAAACTATTTCAGCAAAATGGAATACCATTACCAGAAATATTAAATGATTTAAATATCGAACATGTTGTGCAAAATCCATATAATGATTTACTGGATATAGATATTAATCAATTGACTCAAAAGTCAAATGAATTCATTAATCAAGAGTTAACTCCTTGCCATCCTATTGGGCTGGCTTGTCCTTGTCCTTTATTTACCTCTTTAAATACTCAGATGACAGTTACAATTCAAGAAGAGCTTAATATATCTGATCCTAAAGCAAGTTTAGTGTCTATTGAAATCCCAGATTTAGCAAAATTTCATATTACCAAGTGCCATTTTGAAAAACTTGAAACTCTTTATCTAGTCAGTACAAGAGATGATCCTGAAAAAATTGCATTTAATAATCGTCTTTGGTGTTTACTTCAAAGATATTACAGTTATCTTGGCTGTGAAAATGGTTCATTTGGTGGAGTCATCAATCAAGCTGCATTACCAGTTGCAGTTTTCGAAGTCTTAAATAGATTATTTGATGTTAATTTCGAGATGTTTGCTTCTCCTCTCAACTGTTATTTTCCTCAATACTGTTCTGCATTCCATGATACAGATCGATACTTCGGATCATGTGGACCAGCTTTGGAATTTTTTCCTGTAACAGGATCTTTTGAAGCTAACCCTCCATTTTGTGAAGAATTACTTCTTGGATTTGTTAATTATGTGGAAAAACTTTTGCAAAATTCTGAATTGGCATTAAGTTTCATTGTATTCATTCCTGATTGGAGAGATCCTCCATTTGAAGCGCTCACTTTATTGGAAGTTTCACCTTTCAATAGACATCAAATGACCCTCCGAGCACGAGAACATGAATATAGAATTGCAAATTTTCCACCTAATAATAACAATCCGAGTTCTAGTACAAGAAATCAACCAGAAATATTGAAACGATCTGGTCATAGTACTTTGGTGGTCTTTTTACAGAATAATTCCGGATTTCAGCGCTGGACACCTACTACTGAACGCTTAAATGAGTTAATGGCAGTATATTATACTGCAAATCTGTCAAATAATATTCCAAGTAGACGAGACTTTGATGAAGAATACGTCAATTCTGTTTCATAAAGAGATCATTTAAAGACTATAAAACTATAAAAATCATTTGAATTTCAAACATTCGACTGCCTGTATTCAACATTTATTAATATTTCAAAATTAATTTACAGACATTTTATCTTACTGCCTTGTATTAATTTTTCATTTCTGTATTAAATTTTTTTATTATTTCAAATATCAACTATTTCATCGGTGTAGGTATTGCCGTTGACTAAATTTTCAGCAGCTAAATGTAATTGGATCATCTACCTTTAGCCAATGGCTGTCATTTATTATTCACTATAAATAGCTGAAATCATTAATTATGTTTTAGATTTTGATTGTTACATCCAAATGGTAAGATTGATGATTAATTGTAATTGTTATTTTTAATTCATATTATTTGATGCTTTAATTTTATCATTTTCAAATATTTTTATTCACTGATTATCACAGTTGATAAAATCGGTAATTTTGTGTGGG
>OX_Smed_1.0.12345
GTTTATATTCATGAATACACATAAAAATATTTATAAAATAATATAATTTGCATGAATAAAATTGTGAAATGAGCAACTTAAATTAGGTTTACAGAAATGTTCCTCTTCTGTTTTCTTTGACTTCGTGCATTTGATGGGTTTGTTGAATCATTTTTATCGTTCTCGCTCCTTTGTACTTTAATTGGCACTGCAGACGCTCCAAATATTCTTTGTCTCTTTGTTTCATTATTCGACGCCTTTTGCAAGCCACCGCATAGATCATGACAATGAATCCAAAATTATACCCTGCAAAAGCGACCGCCATTCCAATAATAACGTAAATTTCCATGTCTTTTGGAAGATTGTATTCTGATTTAGATGCAAATCTTTCTATTACTACTATCATGCCGTGCCAAACACAAATTACCGTCAGAATGAATAAACTGGAAATGACATATTTATCCAAATAAGTGAGATATGATATTTTTGGGAGACATTGGTTGACAACAAATTTGAAGGCCACTAATGTCAATACTAATGTGAATGTCAACTGTAACCGATTCTGTGGAAGGCTTTTGTCAACTGCAAATGTGACCAACGACAATGAACAAATAAGAAACGTAACTAGAAATATATTCCATATAAAATACGCTGGACGTCTCGCTGCGCGACATTTCACTGAGATCGCTGGCTTAACGGAAGATGGATCTGCATATTCATAAGCTAATTCTTTCTGTTCAGTTTCTATGTGTTTGAATAAATACCATTCTTGCTCATCAACAAACGATTGTTTGTTTACTCGATGCGTTTCATCTGGATCATTAACAAGTCGGATTTCGGTCGACGGCAGATTCGATGCTATTGTTATTGTTAAATCCTGAACATCGAAAGGAAAATGATTTAATTCTAGATTTTCTAAAAATATTCCAGAAACTCTACGCTTCTCGCAAAGAAATGCGTGCTGATTCTCATTGAAAATAATCATTTGGTAGACATGTTCCTTAGCTTCACCAATTGTATTTTCAATGTACAATTTAGGGGTCCAAGAATTGGCCCAGTCATATTCCAATTTTTCAGTGTTATGATCAAGTCTAGGTTCTCGCCATTTGCATTTTATCAAGATATCTGCTGCATATTGTTCTTTAATTGTATCAATTTCTCCAATTTTTAAGAATACGACACAGACGTAAACTTGCCTCTTTCTATTGTTTTGATCTCCGAAAATTCTTTCATCATTATTCACACTATAATTGTCACTTTCGTGTTTGTATCTATTCCTAACATCGATCAGTGGCATTGCAGCATCATCAGATGGACTGAAAACGGTCTCAGGTGGAGAAGAGTTTTGAGTAAGTCCATTAATGTTTATTAAAGGCGAAGAAAACATTTACTGAATAATATTAAAG
>OX_Smed_1.0.12406
AGATAACAAAAATGATATGTCATTAATCAATCAAGATCTTTTAGAAAATAGAATCATAAATGAATTTAATTCTATAGAAATTTTGAATTCCGATGAAACCATAAGGGGCCTAAATGCAAATATAGAAAAATGGTTATCAATTTTAAGAAAAAATATATTAGAAGAATTTGAGGAAATGAAAATAGTTTTAAAAAATGCATCTAAAAGTATTATCATTAAAGAAATTAAAAGATTTGAAAGCGAAATGTTGCAATTAAAAAATTGCAATGTGGACTGCCAAAATAAAATAATCAAAGTAAACGAGCAGTTGCTCGGTTACAAAAGAAATATTAAAATTTTATCTTCCAAATTGTCTGAAAACAAAAACAAGCTTATTGAAGCTAGGTATATGTTCAATTGGCGACTTCNNNNNNNNCAANTNNANCNNCANCGATTCTGTGAAAAGATTTCAATGAAATTTCATGAAAATTCCATTTTGAAAAAAGCATTCTATGGATGGAAAAATTCTTTGGAAATGACTTGGAAAAATAGAAACAACTCTAAAATTGAACGGCAGGCTCAGTCGGTTTGTAAGCAGTTGGTTACTGAATATGAGAAACAGATAATCGAGTTAAGAACTGAAATTACGAAACTCCAAGATGAAAATGCTAGCATGCACACCTCCAGGTCTGCCACTCAAGATGCCGTTAAAAAGGCATTATTGAGAGGAGTCTGTGCACTCAATATGGAAACCATGAGTATCTTGAATCAAAATGGCATTTTAATTGAAAATGATCTCGGATGTAACACCAACAACAATTTTTCTGGATCAAATGTATCCGGCAAGTGTAAAAATCAAATTGATTTCATGGGTTGCAAAATTGATAATGACGATCAACCGAGATTTCCTCTCTACAATAAAAGTCTTATGAATGCGAATGAAAATCTATCTTATTTCTCGATTTCTGACTCGCTGCACAATCATATTGATGAGATGGAAATAAATAATGTTGAAAACTCGAATATTTATTCTAAAGACANNAAAAGCCTCAGTATTGCAAGAAAAAATTCCTACAGAATCATGGAAATTCTCATAAAATAAAATCCGATTCTTCCGATTTTTTGGCTGAAAACAATTTAATTCCCAAGATACTTATATCTAAAAATTCAGCCATTACAGTTCAAGCGGGCAATCCAACTGGATCTCATACTCACTCTACAAATCCGTCATTAAATATCAGTATACAGAAACACACAGACAATACGGTTCTTTCAAATCATTTCATCAGTCATCAATTAGACGGTATTGCAGACAAAAAATATTTTAAAAAGTGAAACACGTAATGTCGATATAAATTAATTATATTTTAATTGCTAATAAAATGATTTGTTCTTA
>OX_Smed_1.0.12431
CATCAACATAATTGAATAACAATGGCAAAATGTAAGTTCAAGCTTTTGTACAAACCTGGCCTGATACCCTTTCTTACTTATTTTATGCAAATTAAATTACATTTATGTTGAAATGCGCTCATTTCAGATGGATAAAAGCAGTGATTCTGGAGTATCTGACAGGAAGCCGGGATTGGATNCNGNTGTANCAGAAAGTAAAGAAAAATTTGATAACAATTTCTGCTCAAATAGAATGTCACAGGACGTTGATAGTCCCCAGGGCTTTAGTGGAGATATTCAAGGCATAAATTCATGGATTGCGCAGCCAGAAATAAGGCGTCGTCCGAGCTATAGTGGAAGCCACCGGNAAATTAGGCGTTCAAAAAGAGAAAAGGATTTATTCATTGGATATAAAAGCTGTGAGAAAAAAAATATTCAATCCATAAATTTAGAGATTTTGCAGCCAGAAATAAGGCGTCGCCCGAGCTATAGTGGAAGCCACCGGAAAATTAGGCGTTCAAAAAGAGAAAAGGATTTATTCATTGGATATAAAAGCTGTGAGAAAAAAAATATTCAAGGCATAAATTTAGAGATTTTGCAGTCAGAAATATGGGTATGTTCACCGAGTTCGTTCTTAAAATTACAAAAAAGTCGTAAATATATCACAAATAAAAATAAATTAATGAAAATATGTGAGAAATTCAACAAAAGTTACAAATCAAAGATNATCCGAACCATAAATTCACAGTCAGAGCTACCAGAGCAAATGAAGGAGGCCATGGACAGCTTCTGTGAGACATTGGACATCCTCTCAAAATTTAATATTACGGATTTCCAATTTGTTGCTTCTGCGATTCAGGAATTATTTACTAGACTCAACGGCATAAAATACACAAATAAATATGGACAGCGACTATGCGAGGCCATTCTGTGGGTGATTTGCAACGCTTTCAAAAAGTCAGTAGCAGAAATTGATAAAAAATTCTGGTTTGAGAAATTGCAAAGTTATTATTCAAATGAAAACAATTCCGATGAAATAAAATATTATGCATTATTTATCCTGATTAACACAGGGATGGCGACCCCTCCATTGAGCATGATGTTGCTGAATAACTTAATGGATATAAAAGAGAAAGAAATCGAATCTTATCTCGGATTTTCTGAAGAGGAAATATTATCCGTTAAAGCCATCGGAATTACGAATCATTTGGAACATTGCAAAAAGTTCATTGACTGATGAAAACAAAGAGCCAAGCCTGCTGCTCACCTATCAAATATCAAGGGACGTCTTAAATGTTGGATATAAACAAAATGAATATTACGAAAGAGCAATTAACAGTAATTCAATGTCAAATCTAGAACGATTAAAAGAAAAATTTGAACAAATATTGCGCGAAAAGTTGACGATTCTAACAAAGTTGGAGGAGAAAGAGGAGACAACTTTGAATATCGTGTGCAACACCTTCACCATTTGTGGACAGTTTCATGCCTCTCCACAAATGGCCCCCTATATTAGTGACATATTTGCAACCATAATGAAATATCTGGAAATCCTGCAACCGAAATCAAATCTAGATATGATTACGTCACGCGTCAGTGAAGTCATCCTGTATTGCTTATGTAATATAGCTCAAGACGGCAAATTGAGTGGCATGCAAGGCTGGAGGCCAATTCTTTATGAATATTACAAAGAATGCAAATATTCAGATGAGATCAAACTTGCATCGGCAGTTTCCATTTGTTTGCTGCTGGGAAATGGGGAGAGTCAACGAGAATATAAATCCGAAATCGAGGAGATCAAGATATATTTGAATATGAAAAAATGTGATTTAAATAAATCCGACAGAACTGATTATTTGGGATTTACACTGGAAGAGATCGAGGGGGCCTTAGCTATGGCATCATTGTGATTGACTTTCATTTATTTTATATGGTAATGAATATTTATTCTTTCAGATTATATTTAAACTTGATTATTTTTAATCAGAATATTTTGAAAATATATTTTCAATG
>OX_Smed_1.0.12449
CCTTAAAATTATAATTTACAGAATAACTGTATTTCGATTTGCATGGAAACTACATTTGCATAAGTTATCAATGACCTTAAACAGGTATATTAGAGATTTCGTGAATCATTTGTCACTGTATAACGTATTTATAAATATTTGGATGTTTTAAGTGTGTTCTCAACTTATTATTTTGAAATTATTTTTGTTTTAATAATATATTTTTGACAATACTTTTGAATAAAACTTTCATTTTTAACAAAACATGACTAACATTGCTTCAATTGGATGCCATTTTGAATTGCCGCAACTCCCGTTACTTTTCAGAAACTAATGAATAAAGTTAAAATTCATCTTCAACTTGTTNAAATATTTTATATATAAAGCTAAGCATAAAATATTTTCAAAGGGTTTATATAGAGTTTGCAATGAGTGCTAGCATATTTATGTTATCTGTGTTCATGCTGGCGGGTCCCCTTGTGGGACTCCTCGGTGCCATGCAGTGTCCAATCACCAACTATAACAAGAAATTGAGCTATTTCGTAATACCAAAACCTATTTGCAATCCTCCACAAGAAGTTGCATCGCAATCGTTTCAAATGAATTTACAGATCCGTTTTGAAAGCCTACCGAAGCCCATGACGGTGTTTAGACTAGTTACTGGCAGTGGAGTGAGTTCTTTGAAGTTCTTTTCAGAAAAAAATGGAGGTACACAAGCTGGTCAAAGCGAAACGAAATATGTGATAGATAAAAAAAGAAATTATTCTCAAAACTTTCGAAGTCTTATTCTAGATGAATGGAACAGCATCAAACCAATTAATATGAACGTCACCATCAAGGATTCGAATGACTTCACTGTGGCATGGCTTTTCTTCAAGGTAGATAAAACAGATACATTAATTTCATGGTTTAAAAAAGAAAATTTGTTATCCTCACATCCATGGAATATAAAAATGTTGTTAGGAAACCTTTATAATTATTTTAATATTCCGGGCCATGCACCTCCAGATCAATCAGTAATAAGACTCTTTTTTATTAATCTATCCTATGGAGGATGCCCCAATGATGTAGGAGTCTTTTGTGTTTTTGACAGAGCCGATCCATGTCCATTTGGGAAATCAACGTGCGGATATCCGCTCATTAAATACGCCATACACAATGGAAATGGCGCCAACTGGAATCACTATTCAACCGCCGCAAAATCCATGGAAATAGTGGCGACCTACGATGAAATGATTTACTTTTATTCTTAAATTCTGTATATCTACTCTTACAGTTGCTTTTTTGCTTAATTAATATGAGTTTAATAAATCTTTAATTATTTACCATTGATTGACTATTTTCAACTTTTAAAATTTATATTCTCGTCTGACTGCTAACTGCGGATTAGCGGAAAGAAC
>OX_Smed_1.0.12482
ACCGCTCTTCCGATCTTAAAGAACTGCTTTCCGAAGACGATTTGCAACGTAAAATCAGTGAATTGCCATCGGAATTACAGGCTGAATTTTTACAAGCGACAGATGTGTTGATTCAACGAGAATCGGAACTATTTTTAGAAATGATCAAAGAATCTCGAAACGAAATCAATGGCATATTGCAAGGTTTACGGTGTGAATCGTCCGGAGTTCGATTAAACACTGGAAGAACTGAAAAATTCAACGAAAACAATGTAAATTCATCTAAAAAAGCCAGCAGCAAACTGTTGGAATTCGTTGAAAAAAGAGAAAAAACCAAAAGGATTTCAAAAATTAATTATGCATTCGATAAAGATCATGAAGCGGTTGACAATTATTTGAAAGCCGTCGGCAGGCACAAGGGAAATGAAAATGATAATGCTCCGGTGAATAATGTTCCGAGTTACGCTCGACCTGCAAGTTCTGGGCCGAAAGAAGTTCGACCTGGGACAGCTTACAAATTAAGACTTAATGAAGCTCAACCATATAAATATTCCGAAACTACTGAAAACGAAATAAGTAACTCAGTTATCAGTATCAAGAATAATTTTTCCAGTGACAAAGAAGAAGAACTTATAAATAAACTCAAAGAACAAGATACTCAAGCACTTACAGAAAGAGATAGACAAATGAAATTAATTGAAAAAAGAAAAGCGGAAAGACAAAACAAAACTGCTGCCGGTGACAGTGGAGTTGCAGCTACTCTCATGAATCAAAGTCGAGGAGTAGATGAAAAACAGTTGCAAAACAAACTAAATCAGGAAAAGGCTATTCAAGAAAGACTAGAAAAAGTACGAGGAGCTAAAGCTTTTAATCCATTGGAAGAACGGTCCTCAACTATAATTGAAATCCATACAAACGAAAGCAACCGAAATTCATTATTTGAAGAGAGTATAAATGAGCTGAGTATTCGTCCAAGAACTGGAGACAGTAAAAGTCCGATGAAAACCCCCGAAATAATTCGATTGCAAACGCCTACAAAATCAGGTTGGAGTGATTCGGGATCGTCTCGAGACATATCATCTTTATTTGAAGTTCGTGAGCAGTACCCCCAATCAAATGCAGAAGTAAAACCTCATCGATCAAAAAAACACAAGAAAAAAAAAGAATCGGTAGAAAAGAAACTTGATGACAACAAATCTGTAGAATTCATAACTATAGAAGATTGAATTTTTTAGGTTGAAAGAGCACAATTATTAAAATAAACAATTTGAAAACATATTTCTATTAGTTGCATGTTAAAATAGATAATTTTGAAAATTTTTCAACACAATGAATCATTT
>OX_Smed_1.0.12496
CGATATTTGATTTGGGAACAATAACAACAAACAACAAATGCTCCTACATTCATACCTGGATCACAGATTTATCAAACTCCCACGACACCGAAGTCAACAAAGTTTTCACCAAACGCAGCCCCATTTACACTAAAGTCAACAGTATTATCACCAAGCGCAACACCTTTTACTCCAAAGTTCACAGGTTTTTCTCCTATGGCTAATTCTTTTACACCGAAACGAGAAAGGAAGGCATTAGTAATTATTAATCCAAAAAATATGGAACAACTCAAGATAGATGATATTGTCAAAATTGCTGTTGATCTCAATGAATCAGTTTCGTCTGTAAAATGTACTGATTCTGTAACCGAGAACATGTTATCACTTAAAGAATGGCCAATTTGCGATGAATTGTTTTCAAAAGAAAACGGTTCAGAAGAAAATACACACGAGGTTGTAAATGTCAATGAAATGAAACCAGACGAAACTGAAATCGTTAATGAAGATATAATAGTTCCAGCAACAACCAAAAAGAAAATTTTTTCACGTAAAGAATTACTAAAGCATATCAATTATGAAGACGCTCCAAAAGATTTGCCANNNNNNNNNNNNNNNNNNNNNNNNNNNNNNNNNNNNNNNNNNNNNNNNNNNNNNNNNNNNNNNNNNNNNNNNNNNNNNNNNNNNNNNNNNNNNNNNNNNNNNNNNNNNNNNNNNNNNNNNNNNNNNNNNNNNNNNNNNNNNNNNNNNNNNNNNNNNNNNNNNNNNNNNNNNNNNNNNNNNNNNNNNNNNNNNNNNNNNNNNNNNNNNNNNNNNGCCACACTTAATAAAATGACACCAGAGAATTTCGATTTATGTTTTAACGAAATATCTGGCTACAAGTTAGCTTCAAAAGAAGAAATAGCCATTCTAACCGANNNNNNNNNNNNNNNNNNNNNNNNNNNNNNNNNNNNNNNNNNNNNNNNNNNNNNNNNNNNNNNNNNNNNNNNNNNNNNNNNNNNNNNNNNNNNNNNNNNNNNNNNNNNNNNNNNNNNNNNNNNNNNNNNNNNNNNNNNNNNNNNNNNNNNNNNNNNNNNNNNNNNNNNNNNNNNNNNNNNNNNNNNNNNNNNNNNNNNNNNNNNNNNNNNNNNNNNNNNNNNNNNNNNNNNNNNNNNNNNNNNNNNNNNNNNNNNNNNNNNNNNNNNNNNNNNNNNNNNNNNNNNNNNNNNNNNNNNNNNNNNNNNNNNNNNNNNNNNNNNNNNNNNNNNNNNNNNNNNNNNNNNNNNNNNNNNNNNNNNNNNNNNNNNNNNNNNNNNNNNNNNNNNNNNNNNNNNNNNNNNNNNNNNNNNNNNNNNNNNNNNNNNNNNNNNNNNNNNNNNNNNNNNNNNNNNNNNNNNNNNNNNNNNNNNNNNNNNNNNNNNNNNNNNNNNNNNNNNNNNNNNNNNNNNNNNNNNNNNNNNNNNNNNNNNNNNNNNNNNNNNNNNNNNNNNNNNNNNNNNNNNNNNNNNNNNNNNNNNNNNNNNNNNNNNNNNNNNNNNNNNNNNNNNNNNNNNNNNNNNNNNNNNNNNNNNNNNNNNNNNNNNNNNNNNNNNNNNNNNNNNNNNNNNNNNNNNNNNNNNNNNNNNNNNNNNNNNNNNNNNNNNNNNNNNNNNNNNNNNNNNNNNNNNNNNNNNNNNNNNNNNNNNNNNNNNNNNNNNNNNNNNNNNNNNNNNNNNNNNNNNNNNNNNNNNNNNNNNNNNNNNNNNNNNNNNNNNNNNNNNNNNNNNNNNNNNNNNNNNNNNNNNNNNNNNNNNNNNNNNNNNNNNNNNNNNNNNNNNNNNNNNNNNNNNNNNNNNNNNNNNNNNNNNNNNNNNNNNNNNNNNNNNNNNNNNNNNNNNNNNNNNNNNNNNNNNNNCTACCATATCTGACAATAGGAATGATGAAGAGATTTCGGAAGAATTGTTCAAAGATATAATGAAAAGTGAAGCTTCAACGGATCGTTGGCGTCAGATATCGAAACCGGTTGAAATAATTGACAAGTGGCTTGATAAAATATTGGAGAGGAGATCAGACAGTCGGGCACTGCTTGGTGACTACTTCAATAAGTTATTAAAATTGAAATTGTTGAGTAAAGACGATTTTATTGAAGGTTCAAAACAAATATTGGAATGTTCAGGGGATCTGATATCAGACATTCCTAAATTGTGGGAATTCTGGGCTGAATTTCTCGAGAGGTTCATCGAAAATGGAGAGTCTAACATAGGATTTTTCAACCTATTTTTCAAAAATGTCGAAAATAAA
>OX_Smed_1.0.12497
TTTGTCAGAAAATTGTTTTGATTTGAGGTTTTTTTTGTTCATAACATAAACATTTTAAAGTCTATGAGATTAAATGCGACATTTGGCACTCCATTTTGTGACAGTTTGAGTTTTCTATTCACTCCGGAATCGGTCTTTGTGTAGTGTTTTTTTTAATTTTGTGTTCGGATAGAAATTTTAACCAGCAACCAGGAAATTTGGTTACTCATTTGTCTGGTCTTTTCATAAATTTTAGACGCCCATGTAGAAAACATAAACACAGCATGTCAATCATTAAAGTCCCTCACGTGGTTGTCACATTTATCAACCAACGAATGCGATTTGTCTATTTTGTGACTCAGCCGTGGGTGTCACCAAATTTCGTATAAATACTTGATGAAATCGGCTGAAATTAATTCTTGTTTTTGGATTTCAATAACTATTTAGCAATGGAACAGCCACATGAAAGTAAAACTTTGCTTTTCGATTAATGATGATATTAACCTGTTATTTATTCTACAGCCGAAGTCGCCCCGGAAGAACACACTGGTGGTGAACAAAGTCAAGAAGCAGAACCCAAGGAGGGAGAAGATGAATAAAATTCCATTATGATACTTTATGTTTAATGTTATATTAGTGCAATAATTAAATATATATTAATTGGTCTTTTCTAATTTAAGTCTTAATAAAGTTTATTTAATATTTCTTT
>OX_Smed_1.0.12506
GGAGTATCCAAATTGAAAAGCCTTCAATAATAAATAATATCTTTTTCCTTTTAAATTCGCTATTATTATTTTTCTCCGATAGCGTTGACTTGATCTTTATAATTCTTTAAAACCCATTCCATCTTGTGAGTGATTTCTTCTAGCTTCGTTGTATTTCATCTGAAAATGTTTTTATTTGTTTTATCAATTACTTTCTTCTGAATACGCTGCTGTTATTTTTAGTAATTTGATCTCTCCTTTAATACAAAATTCAATAAATAATCTCCTGCTGTCTACGGCTTACAAAAGAATTAACTACGGTTTTTACAANAATTATTTTTCTCANAATGTTATGTTTTAATAATTAATTTCTTAGAATTATCATATTTTTAGAATAATATTTTTTTAAAAAATTTTATAGTTGTATTAAACGATTTGTAAATTACTATTAATTGAAGAATTTTATGAAAACTAGATTTACTTTTTGTTTACTTCTTGTAATTTATAATCTTGTTTGCTTATATGTGTTTCCATGTCCAATACCATGTAAATGCACTCATCATTCTGTTGATTGTCGACATCAAGCTTTAAAAGATGTGCCAAAAGGTATTTCAATTGATGTTACTATATTAGATCTATCATTCAATTTGATCAAGTCGTTATCGAATAATTCCTTTCAAACTTTAATAAATTTGAAGCGTTTAAAATTATCTCACAATGAAATGAAAGAAATTAATGAAAATGCTTTTGTTGGATTATCTAATTTACGAAATTTGCATCTTGAAAATAATGATCTATCGGTTTTGCATCCAGAAACATTCAATAAAGGATTAATTAAATTGCTTCATGTTTATTTGGGTAACAATGAATTCGAAAAAATTCCGGTTTTGAAAGCCACACACATGACAAAATTAAACCTGGACAGTAATAAAATCCGAAGTGCAGTTGTCGATAAATCTTTTCTATTAAATACCGGTTTACAAACTTTGATTTTAACGAAAAATGAAATTAAAGAAATAAACCAAACTGATTTTATCAATTTGAAAAATACAAAATTAACGACATTGACATTAAAAATGAATAGTTTAGAAAATATAGCTGCCGAAGCATTTGTGCCGGTGAAAAATTCACTAATCAATCTCGAGTTAGAGGGAAATAAATTGTTGAATTCCACAATAGTAGAACAAGCTTTGACTGGATTTAATGGAGCAACGGGATTTCAATTTCTGGATTTAAAAAGCTGTGGGCTAACATCGATTTCCGGGGATTTTCTGAAGCCTTTTTTCGACTCAAAATTGCACCATTTGGATTTAAGCGAAAATTCCATGTTGAAATCCATCGACAATGATGCATTTCGTGGTCTCGACAATCTGCAAATACTCAACTTGGCCAAATGCAAAATCTCCGATCCCGATATCCGATTCAGCGCCATGGCAAAATTAACACATTTATTCATGAATGACAACAACCTGATTAATTGCCCGCATCGATTGCCGGCCAGCTTGAAATTTCTCCATCTCCAGTCGAACAATATTCGACAGATCCGCCAGGACGACTTCAAAAGTCTAACAAACCTCAAAGAGCTCCACCTGAAAAAGAACTCAATTCTCTCTATCGAAACGAATTCGTTTGACGATTTGGCGAGTTTGACGAGTTTAGATCTCGGCTTCAATCGATTGACACGAATCGAATCGGGAATTTTCCACCGAATGCCGAAATTGATTTCATTGAATTTGGAACAGCAAAATCCAGTGCTGTTGACAATCGCGCCGAATTCGTTCGTGCTCTCGAATCTCGAATCGATCGAATTGCAGGGCAATCGAATCAAATTCGATGCGACTGCCGGCCCGATTTTCGATAAATTGCCGAAATTGGTGAATTTGTCTATGAGAGACAATCAAATTACGAAATTGAATGAGAATCTATTTTCCGGTAGTGTAAATATTCAATTAATCGATTTGTCAATGAACAGTTTGATTGGTTGGCCGGCAAAAACATTCCTGCCGTTGATTTCATCTGCCATCGATATCCGACTCAATATGAATAAGCTCTCGACGATTTCGATCGATTTCAATAGCACAAATTATCTGCCGATCGATTTCGCCAAACTGAAGAATATCTCATTGGAAAATAATCAATGGAACTGCTCGTGTCACCAGATCCAATGGCTGCTCCATTTTCGAAAATTGATATTGAATCGCGACCAAATTTTATGCAATATTCCGAATGAGAAGGCCGGGAAAAATTTGTTCTTAGTAATGGTTAATTGTTCCGATGTAATACTGAGCCGGATATTGTCACATGTGGAGCAGAAATCAAAAGTCAAATCGATCGTCATTAGCTTTGTGGTTGTCATAATAATCGTGGTTATTTTGGTATTGATATGTAGGCATCGAAAAAGATTGAAATTTTGCAAGAGAATGTCTAGTCCATCTTACGATATACTCCATAATTCTTCTTTCGAAAACACCTTGGGAGAGGATATTAATAACAATAATGATACCAGGGGAAATTTTAATGGTTCTCTTTGTTTAAAAGATTATGAAAATGAACCGTATTGTGAAATTAATTCAAAAAAAGAACCGATTTATGATTTGGAACTGGATTTCGATGTATTATATGTTACTGACAACGTAAATGATAGAGACTTTGTCAGATTGACTGTGAAATTTGTTAATGAATTAACTGAATTGAAAGTTAAAATGCAAATTTTGCACTGTGAAGTGCTAGCTATCGATTATCGATTCAAAGAAATGGAAAATTTAAAGGAAATATTAAAAGAACGAGGAAAGAAAAAGAAGAACTTTTTCCTTTATGAATCTGCGATTTGCGAAGAAGAATTAATTAATGAAATGAAACTTTATTGTGATTGTAGGATTTTTGATTCAGATATTAACCAAATGTTTTACGACCTGATTGATTAGAATTACAGTTCATGACAAGAGTGGCGGTGTTTATTTATACATTCCATTATTATATATCATTTTTTCTCAATATTATGCTCTCTCGTTGCTGTGGAGATGCGCTTTCTTTTCATTTTGTAAGTAATTGCTGGTTTGGAAATATATTGGGATTGTAATCAAAGGTTGGGAAATTTTTGAGATGTTCAGATACATTTTGAGTACTGTTTACTCAAGCTTCACATATTTATTGATTGTTTTAAAATAAATTTATTTATGTCTCTGTGTGTGTGTGGTTAAAATAAAAGTGAAATTTATGTACAAATAATTAACCGATGGATCTACACTATTGGTTGGCCAAAATAGATAAATAGCAAAACTGATTAATTACATTATTATAAATATCATTCGTATTTATAATAATTACAAAATGTAATTTGTTTAAATAATCAAATAAATGGAAGAAATAGAAATTCATAAACGGGTTTTCTAATTTATTCATTTATATTAAAATCTAATAAATATTTGTTATCGACGATACTGAAGGAGCCAACATTTGTGTCAGAATTGTTCTATAATTCTTTTACCGTATAACAACTTGGTTCAATCTGGTAGATGAGTCATTCAAGTTAACATCCATTAAAAATGAGAAGACGAAATATTTACGATTTCTAACCAACCTTCCACCACTCATTCCTCATGAATATTCCAATTTACAAAGACCAAACACTAAGACAATTGAATTTCTCAAATGTAGTGTGTCGAAATATATATGTATGTTTAATTGAAAAAAA
>OX_Smed_1.0.12507
CTTGATTCAACCTCGNGTNGNNATCATTTTACTTTTCACTTTATTCTTTGTTGGATCGATTTTCTGTTCTGAAGATCATCATGACGTAGCTGCTAATGAAGATGATTTGGAAGTTAAAGATTTCAGTGAAATGGAAGTTAATGAAGACAAAGAAGAGAATGAGTCTAAGTTATTCAAGAAACCTAAATTTTGTGGAGTTAGAAGATGCATAGTGTTCTTCGGAAGACGAAAGTTCAATTGCACTATTAGATTCTACCGTCAAACTTCAATCTGCAAACCTCGAAGGTTTTCATGTTCTTAAATGAACTTCTAATTTTAACTTCAATTCTAACAAAATAAACTCGTAGTTATGATCTTTTGTGTTAACATTTAGTTTCATTAAAATAAAATTTAGAAGAACGTTTAAAAAAAA
>OX_Smed_1.0.12613
TTGGGCTGGTTGATAGATAAAACTTTGCCAGTTCTGAGGAGTAATGTTGATAACTTACTCAAGATAACTAATGGGAAATTGGACTCATTCTCAAAATACCAGGGGGGTGACGAAGTTCAAAAGAAATTTATAAGCGAAAAAATTAAAGATATCGAAAATAAAACTAAAAATCTACTTGTAAAAGGAAAACATGAAATTTTTGGATATGATAATATTAAATGTTTTTTGGAAAAAAATGGAATTTTAGATTCTATCAAAGAACATGAAACATTTCTGTACATGTGGCACAATGTTTTCAATGGACTGTATGGGAAATTTAATTGTGTATTTGAAGAGCTTTTCAATGATGGTTATGGAAAATATCGGAAAGAAAACCATCTTGAAAATATAAACAAGAAAAATAGAACTGAAGATATTCCAATCTACATCAGTTCGAGGCTATTTAAAAAGATTGTCGAGGAGGCTTTACTAAAATTTAGAGAAAAAACTGACGAGTGCGTCAAGCTTTGTTGTAGAATTATATCGTTCATCATCCAAGACGTCCTTGTCAAGGACTTTGAAGTTAAACTTTTACCTCTTAAAAAAGATATTCAAAAAATCAGTCGCAGGGTACTCAAGGAAAAGGAAGTGGAAATCGAAAATTATTTAACATTTCTATTCAAAAGCGAGCGCACGTATTTCACCCAGGACACCATAATCGAAGGTCAAGCCGTTCTTACTGCACAAAATTTGGTACCGACATCAAATGCTGGAAATAAATTATATTCAAACCAACAATCAAATTTGTTTTCAATTAGTACAAATCTTTCTCCTGAAAATTTTCAAACAGAGAATGGAAAAATATTAAAACATTGTTTGACAAAATATTTAAAAAATGCTATCCGGAAATTAGGGGACGTAATTCCCTGTTTTATCAAGCAAAGTTTATTTGTTGATTTCAGTGCGTCCTTGACAGCTGCTCTGGAAATGGAAGTTTTATACTCGAATAAGTCTCTGTCGTACTTTGCTTTAACTGATGAAGACAGAAATGAACTAGAGAGATTGCGCGAGTCTAGAAAAAGTTTGAAAGAATATAGCAAAAGGTTAAATGATTTTGACAGTTGATTAATTTTTGATAATTATTTTGAAATGTCATATATTTTTTAGTTCTAATTATGTTGTTTTGTTTTAATTTTCTGAGCTTTTGATTACCACTAACATTTTTAAAAATAAAATGTTTAGTAGAAAAAAA
>OX_Smed_1.0.12619
TTGCCNTNTAANNTNNNNNAGTNNAANANNAANAANNGNATNNTTAAATAATTGTCAAAACCATGTCAATTTGTTAACAATAAACTTTTGCGTTTATTACTAATAATTAATTTAAAATTTCATTTTCTCGAAATTTTTTCATAAATTAATTGATTGTTTCTATTATTTAATTATTCATTTATTAATTTTACTGCTGATTACATGGCAATCGGATCCGGTATTGTTATTCTCGCAGTTTTGTGGACTGTTGCATTATTTGCATGTTTATTTTTATTCACAAGTAACAAAGGAAACCACAAGTGGCTTATAATTCCAGTACTGCTGGTTGTTGGATCGATAACTTTGGCCTTAATTTTTATTCCATTATACAAACAGAATGACGTGGTCTCAGTGAGCTCGGGCATCTATGATTCAGTATTATGGGCCAGAATAATTCTGCTGATCGTGTTGCTATTGACATTATTCTATGAGTTTGTACTCTACATCGCGTTCTCCTTGTTCCCACGTCAATATGCTAAACCTTTACAAGCGATGTGAACTTTCTATGAATCATATTTTTATATAATTTTTATTATCCTCTTCTAATTATTGTTNATAAACATTTAATAAATNCTNTNNATTNNNANNTTNAANNNNNNTAACTTTTAACGCAGTCAGAAATCTTTCAAAATAATTTTAAGAAATTATGTATTCTAATTGTTTACTTAAAATCACGACAATATAAATTTATTTAGCTCGTTTAGTTCTTGGAACAGGCTTTTGATAATCTTTGATTTCATTCAGAGAATTGGTAAAAACACTAATACATTGATCTAAATCAGCATTGGAAACAACATAGTTCTGACATGTGATCCTAAGTAATTCAGCTTTTGATAAAATATTTCCAGATAAATTTTCATATAATCCAATTTTCAAAAATGGACAATAAGGGGCATGTTTGGCATGTTCTTCCATTGGAACGTCGTCTTTCTCCCATCCATCTAACTCTTTCAAGCACATGAAACATTTTAACGAATCCGATTTAGGATTAGTACAATAAAATCCTGCTTTAGCTAAACTTACTGAATCGCAAGAACTATTCATTTTATCAAACTGCCAGTTTTTAAAAGTTTGAATTCTCCACTTTAAAAAACATTCATTAGGAATGTAATTCATCGAAATATTGTATCAAAATTAATTATTTTAGTTTTCGAATTTAAATATAGATTACAAATTATATAAACAAAGA
>OX_Smed_1.0.12634
TGTCTTCAAAAGTATGTTNGNNNTNNCNANNTAAAANCNNNTNANNATNTCTNNNNANGCTCGTAACCAATTAAAAACTTTTAATAAATTAAAAAAGGATGGTAAAAAATGGTTTATGAAAGGAGAGGTATTTGCGAGTGATACTATAGACAATGAAACTGGTGAAGCTCCTATTAATGAAACTGTTGAAATGATGAATCATCATGTTGGGCATACTTCATTTAAAGTTGATTACGACGAAATAGTTGCATATATTGAAGAAGCAGTAGAAAAAAATGTCAATTTTGCTAATCATGTTCGTAAAGTAAAACCAACTGAATCTCAGACAAATGAAATAGTAATTTCCGGTGAAAAATCTAAGTTATCTCTAGCTGATGAGTATGTAAACATTATGAAAAGAGAAGAAGATTTTCTCAAATTGCAAGGTGATGATTTTGACGCGACGAGAAAAGAAATGAAGAGTTTATTTATTGAACTCGATACTCTGTTCCATAATAATTACATTCCTATAAATTCTGCAATTGAATTGAAAGTACTGGGCAAAAATGCCGATCAATCTGGACAGGAGGAAATCGGTGTTGCCGGCATTCCTAACTTATTGAAACTGGCTCCACAAGAGTTACTACCGAACAAAAAAATCAGCGAAATGAAAGGCACGACAGAACGCAGCAAATTAGATAGAAAGAGAAAGAAGAAAATCAATGGTCAGCATCTCGAAAGTAAAAAGGCTAAAGAACAATAAATTATTTTGACTGCTTTGATTTGTTATTATTTTTGTNTAANTTTTATTTTGTACATAATAAAATTCTTAACTTTATACATCGCGAGATAGTGTTATCAGTTTTTGTTTGCTTATTCATATGAGGCCTAATATTTTCATGGGAACCATTTGGTTATGGTTTAATGTCCAGCACTGGTATACTTTAATGACTCAAATCTTATCAAATTACGGATGTAAAGAACCAGCTTTTCGCATATGTTGTAGCATAGTTGCATTTTAAGGGCCTCGGTTGAACGACGTATTTTTAATAAATTAATTAAAATACTTTTACATATAAATATCAATCAACTCATAAGTTTATTTGAAATATATTATTTATTATGGTTATGCACCAAACCGCATTTGATATGACTTATTTGGACAGTTATTTGCGCCTTATTTATAGTAATTTTGGTAAGTAAGGATATAATTTTTTTTATAATAAGGTCTTTATG
>OX_Smed_1.0.12675
AACTGATATCAGTAGAAATTTTTTTATTGGATAAAATTAAAATTTTACATTAATTTTAATTAATGTCAAAATGAAATGTTTAAAAAATTTCTACTGATATCAGTTTTTTGTTTGAGTTTGAAATCCCAAGTCCACGAGTTCAGAAATCGGCACAATTTTGCACAGGTTTTCCCGGCAAAACCAAATAATGAAGTCTCACTTGTCAATATCAAAATTACTCATTTGTCATTTGAAATTGGTAAACCGATCAATATAAAGTCGTTGAAGGAGAAGGAACATTTGAAAATAATCTCCGGAATGAGTTTAACGGTTAGATGCCGAGTAACGGGAAAACCGGAACCTACAGTCTATTGGATGAAGAACTCNAAAAAGCTCGACTCCAACGAAGAAGATAGAATATTTACAACTAAAAAAAATGAAGCAGTTTTACATTTCCCAAGTATTTCTCTGGCCGATTCTTCGAACTACTCTTGCAAAGCTAGCAACTCTAACGGGTTTATAAATAAATGGTTCCAAATTAAAGTTATTAAAAATGATTCTTCCAATGACCAAAAAGATGATTGGACTACAAAATTAAATATCAAGCCATGTTCCGAGAATAGTCGATGTCAATTCCGTGACTGCAAAATTCTTGATAATATGGTCGCGTGTCGGATGCGCTGCGAGATTTCAAAATTAAGTTCATCCCAGATGCCGAGAAAATCATGTCCAACAATAGAAAATCCAAAAAAAATTTATTGCCTCCAGAAATATCAAATTATATTTGCATTAATATTGATTGCTCTGATATTATTCATAATATTGTGCCTGTTTTGGTACAGCTTCAGAGCAAAAATAAATTTAAAAATAAATACTCATCAAGATATATCCAGAAAAGGATTTAAACTCCCTACATTTCAACTCGACAGTGAAGAAGTTTTCAAAGATCTTCCAACTGATGTACTGTTTAATTGTTCGAATAAAGTGAAAGCAATCAGCGGTCAGGAAAAATCTCAATTCACCGAAACACAGAAAGAAGATTTGACTTGTTTCAGGATTTACGAGAGAAATGGCAACCCTGACGAACCCTTAGTGGTCAACGGCTATTGCTATTTGTCAAACAATCTGAAATGAAGAATAAGTTGGCCCATCTTTCTTGACATTAACCACACGAACGTCGAATTTTGAGGAAATTATAAATTGGTTTATAATAAATAAATTA
>OX_Smed_1.0.12783
TTATTGTTGATGATATACTAGTTTTCACTTTAAATTCATAAAGCACATGATAAATTAATTCATTTTCGATAAAATCAATGAAAAACCCAAAAATATACCTCTTAAACGAATAAAGTGGGAGATTTTACTAATTGAAGTTGAGCAATTAAAAGTTACATTATTTTTTGTAATTATCTACGACATATGTTTTTAAACTGTTGCGGGCGTAGAAAAAACAAAATTAAATTGAAGGTCCGCATATTTTAGATTTTATACGAGTGTTCCGTGAAGTAAAACGTTTAAGAACCACTGGACAAAAATATAATATTACCGCAAAATAAAATACATATTAAAATGTTTNTTTTTTTGAAAGATAAAATTAAAATTTATTAAAATTTTTCTAACAAGTCATAACATAATTTGAAAATAAACTATTTTCTTTAATATCCAGCTTTGAAAACTTGGACTCCAGTTTGAGAACCGACTTTCACATGACAGAATTTATGTTCCTCATGAGTAACGTATGTTGCGAAATTCTTTCCAACAATGCATTGCCATGGGCCTTCAAATTCCTGGTCTAGTTTGGCTTTAATTTCTTTTGCTCGTTCAGCATTTGACTCCAAATTTTGAAAAACATCTTCGACAATTTCGGAAATTCGTTTATTTTCATCATCGGTACATTTGCTACTTTCAATTGTTACTGGCATTTCAAAATTTTATTTTGCTGNNAATGAAGAAATNNNNNNTANNTNNNNANANNNNNNNNNGTTTCTGGCTGGCCAGTTATTTGTGTATATATCCGATATTTTTATACAAGCGGCTATTAATGTAGACCGACTACTGTAAATATGATGCTGCAGTGTTCCTTTTTATTAGGCTGACACCGACAGCAAGGGCAACATTGAATGCTTTAGGCGATATTTTCACTTTTTGTACGTATGAGACGATTATGAGCCGCAGCGGCCGCCGCCATTGCCGCCGCCGCCGCCGCCGCCTCCGCCGCCTCACCTCAGTTTCTGTATGTCTAGCACAAATTTTCCTTGGATTATGAATAAATCTTTTTGATTAAAA
>OX_Smed_1.0.12803
TTTGTTTAAATACGTCAATTACTACGTCATTTTGATTGAAAATAAATGCTTGCGTAGTCCTACACAAATTTTAAGACATACTTTATTATTCAATCTCTTCTGAATGTTTCATTGTGATTTATTATTGTTATTATTATTTATATTGTTAATATACACGGATCACGTTAGAAACGAGGACAAGGAGAAAGTAACATTCTTCAGTGAGTTGAATCAAAAAGATTATGCAGAGTATATGCAAAGTGTGATGACAGAGTTGGGAACCGATATAGAATTCCAAAATAAAGTTCTTGATAAAAAGGGCTCAAGGTCGAACGAAGACTACGTTGGAGCTTTAAATTTTGCAAGTAGTTCGGCTCGCAATAAATTGGATGAAATAAAACGTAGAGAAATCGAAAGATTAAATTTGGCAAAACTGGAACTGAAAAGAACATTGAAAAGAAATTTAAATATTAATAAATACGAAAGAGATAAATTGATACGAAGTTTGACAGTAGACGACAACAATCATATTCATTCAACAGATAATGAAAAGTTTACAAAAGAAGATTTTGAAAAATTAATTTCTCAAATTCAGCATGATTTGCGACTTGTCGACCAGGCTAGAGAAAAAGAATATCGAAGGCATGAATGGAAAAAAGATTTAGAAATTAAAAAAAAATTGGAAAATGAAAAAGATCCCGATGTTAAAAGTAAAAGGTTAGAAGAATTAAAAAAGGCAAGAAAAACTCCCAGAAATCATAAACCTTTGAATGAACCAGGAAGCGAGGAACAATTGAAAGAACTGTGGAGAACAGATGATAAACTCGATGAATCATATTTTAATCTTAAAACCTTTTTCAATTTACACGACATCAATCAAGACGGGCATTGGGATATTGAAGAAGTTGAGTCAATGCTGATTCCCGAAGTTCTAAAGATTTATGAAGCGGGAAATCAAACTGGAGATCCTGAAGAAAAGTATCACGAAATAATGAAAATGAGAAAACATTTCATGGAGAAAATGGACACTGATAAAGATGAAATAGTTACTTACGAAGAATATCTTGAATTTTCAAAAAAGAAAGAATTCAAAAACAATAAAGAATGGAAGGTGACTGAAGAGCAAGACAATGAGATCTATTCAAATGAAGACATTGAAGAGTTTGAAGAAGAACTAAAAATTGTTCCAAAAAGGTGACAAATTCAGTAAAATGAAAATTTTCAAGTTCGGATTCTTGAATGGCTTTTGTTTTATTTTTGTGGGATCTATTTCATTTAAAAAAAATTAAAACGTTTTATGTTTTAAAATAAATTTTAAAGTTTAGAAAAAAAAAAAAAAAAAATGCGA
>OX_Smed_1.0.12824
TGCAGCATTAGTGTTTAGTCTGAAAAATCAATGTGCTCGTGTCCTCAGTCATGATGACGCTGTCTAGACAGAATACATAGACATACACTCACTGTATCAACAGTTTTACACACTCATTCACACAGGATCGACAAATCANTTTGTGTGTAATTAAGTGTATGTGTGTGTATATGTTATTCTACTGAGCCAAATATTACGAAATAGTTAACTATATACCGCACCTCATTGGAGTTTTTAGTTATTTATTCTTTCAGACTTGAAGCTTAAATTATTATTTTTCATGTGTTTGGATATGATACTCAAAATATTAGCGAAACCAAAATCATCAAATACAAATTCCACATGTTCAAATTGTGGAAGCACACTCAGAAATTCCAATCTCAATCAGAGCAAATCTATGGAGTACACTTATGGAAATTATTCAAATATTCAATCAAACAAATCAACAAATGAAGCTCATTTTAATTTCCCCCAACATGTGGATCATTATATTAATAGGGATTATTTAAGATATCGACATCATCCATCCAGCCATCACAGTTTAAGAACTTTTCAAAGACAAACTATTTCAATTCCGAATGTTAATCCGTTTCTATAATAAAATTTTTAAAAAAATCAAAAAANNNTCCGTCAAATAATTTTAATTCACAAATTATTACATCTTAAAAAGTTTACTGAATTTTTATTCCAATTTAAAAGAATAATTTTTTTATGCGTGAAATCAAAGGATTTTTAAATACAAATTGGAGGGAATGGTTTTGTCGTGAGAGCTGTTGACAAGTTGTTCGTTCATTATAACATTTGCTTTATCATTCAGTTTTTCTTTGAGGTATTTATTGTATCCTTTAGTTCTTCTTTGGGGAATTTATTGTATCATTCGGTTCTTCTTTGNNGCATTTATTGTATCATTNNGTTCTTCTTTGGNNCATTTATTGTATCATTCAGTTATACGTGCCATATTAAATAGTAAACATATGAATATGAACATAGCAAGTTTCACTATCGAA
>OX_Smed_1.0.12905
TACAATTATAATTCATTAGCTTTTAATATATTACCTTGAATATTTAACAACTTTTTTAATTATCTTTGTTTAAAATATAGTAATCTAAGACAGTGTAACAGTGGCTTTTTAAATTGTCTATTAATAGCTAATGAATTATAATTGTAATTTCTACATAATTTGATTTATATATGGGTCAAAATTTTTCGTTTGCTGGAGGAATTTGTAGAATATTTTGTTATAAGACTTATAAAACTATTTGCTGTGTGCCAGATATAAAGTATTTACCAGTTTGTAATGCATTATGTGTTGGACTGGCCAACGTTGGAAAGTCTCGAATGTTAGCTGCTTTAAATAAAGAAAATTTGAACACTGAACCAACTATTGGATTCAATGTAAAAGCCATTAAATTAGACAATTGTATTCTCAGTATCAAAGAGTTAGGAGGCGAAGACAATGTTCGACAATTTTGGTCTCATTATTTTGTGAATTTGGAATCTTTAATCATTGTCATGAAGATATCAGACTGCCATCGGATCTCTGACGAAGTTTCAAATCAAAAACGTAAAATGATGAACATTTTTAATTTACACAATGAATTCAATTATCCTTTATTGGTCATAATTTCGTTAGAAAACTTTGAGGAGTCCGACGAATCCTTCTCGATAATCAACGAAGTGCTTGGTGAATCTCTCAACCATGATAAGTCAATATTACTCGTCGTTTCTGACTTAATAAAGGACTCTGAGAGAATTAAAGAAACTATGAACATATTCTGTTTTAAATTTTTGTTGTTTTAATTGTGCTTTAATAGAACTGTAACTAGTCTACATGTGAATACTGGGTTGGCAATCAAATGTCCGATCAGATGTAATAAATGCCCAAGAAGCAGA
>OX_Smed_1.0.12951
TACAAGTCAAAGGCACCTGTTACTAATTATTGAATATCATATGAAGACATTATAATCAGAGTGATATATGCATATATAGAAAGATTTATATTATGAATTCTAAATTATTATATGAAAAGAGCTTCGTATTATATCCCGGAGGAGTTCCTGCGAAAACGGATCTAAATCGTTCAACTCAACCGATTTATCGGTTTCATAATGAAAAATGGATAAAAGTTGTTAAAATCAACGGTGATTCTGACTTCAAAGCTAGCCTTACGCCTATAAAAGAAGCAATAGATCCTTTGGAAGTGTTCAAACGACTCTCAGAAAAGCGAACTCGCATCATGTCCGCCACTAAACCGAGAGTACCATCGGCATCCGAAACTCAAAATATTTACAAATTATCTCACAAAAGAAATTCCATGGCAGAGTTTTATAATGAACTGCAAAAAAATCGCTCAGTTGTTCAAAACAGAGACATAAGATTATTATGGAAGCAGTATAAAGACAAGATTGATACTAACAAAGAAGAGTTCAGGAAAAATAGAGAATTGGTATTTTTAGAATTAAAAGATAATATTGTTTATAATGATTTGTCGGACCCTTTTGGCTATTTAATTGAGAACCGACAAATTAGGAATAATAAGCGAATTATTACTGCAATTCTTCAATGGAAAATTTCGTCACAAGAACTGAAAGCCCGTTCTAACAATATTAACTCAAAGAATTCATCCTCATCGATCGCAAGGCCCCATACGGTTCTGTAAAAGATTTCTATAAGATAATGTTAATAAAATTTCTGAGTTTTTTAAAAAAAAAAAAAAAAAATG
>OX_Smed_1.0.12952
CATTTCACACCCTTCTCCATTCAATCATTTTTACCAAAGCTCATGAACGATTTAATATTGTTCCTGGGTTCGCTTAATTTGAATATTTTACATGTTGCATTTGGTGAACGTAATTTATTTTTCTTGAATGGGTTTTGCATTTTATATTTTATGTAAAATTTGACTTTGTAACTAAAAAGGTATTAATTAAATTTGTAGTTGATCTTTTGGATTTAATTTCACTGTTGATCTCTAGTTTGTTAGATATAGCAGTGAAAATGAACCCTCGTCCAGTCAGTTTTTTTCATCAAATATTCTGACAAATCTCTACCAGATAGATCCATTCTACAAATTGTATTAGACAACGCATAACCATTTCCGGAATCAAGAACGATACCCACTGTGCACTTCTGACTTATATAAAGAAAAAGCTGCTTGAATTGCATCACACATAATTTGAGTAAAAGTTTCTCGGTCTGTCTTTGGATTCAACTGAGCTTTAGTCAACAAAACTGAATGTTCTACTGGTACTGCTCTCAGTTTATTATAAAATGAGCAATGCCAAATATTTCCCAAATCATCATTATATGTCCAAATATCGCGTTGAATATAGATACATTTTTCATCCTTTATTATTTCCCCATATGATTCAGTAAAATTCGACGATAGAAAAATTCAAGTAGACATTTTCGTAACCAGAAGATTAAATAAATAACGTAAAAAGTGTTTACTTCAAATGCAAATTAACCAAAAGAACCCATAAATTCAAATTCCGTCTAAAGTTCTTTAATTTCGAAAAACTAAATTAAATATAATAAACCAATTGAATCTTGTCAAAATCAAAAGTATAAAAAAGCCACAAAATCGCATTACGCTTACAGGCGCTAAACATAATCACAAGAAAGCGCACACAGACACGATGAAAAATAAATATTTGAATGTCCTTTCAACTATCAAATCCTTTTCCATCTTTATTTTCCTTCACAACAATTTCTTTATTTTCTTCGATTCTCACTGTTTAGGTTTTGCTGGAATTTTCACTTTCTGGCATCTCAGAGTCATGTATTCTTCGTTATATGTATATATTTAGGTTTTTTCCAGGACTAGACACCAACATAATGAAGGTCTAGTGATGAAATTTGGGGGGAATGTCTTGGCTGTTTAAGTTACCGATCTTGTAGCTAGTCCACCTGGCTAAATTAGTCCGTATGAAAAACACCATCCAAGATTGGTCAGATATAAATTTTCTATCTTGTGTGCAAGTGAATTTTTATCATCATAAACTGCATGCCAGTGAAGGCGTCTTCTGTTTTGAA
>OX_Smed_1.0.13040
ACGACGCTCTTNNNANCTNTAAAAATTGAAATCATTGATTCTGACGGAAGTGCGTCGAGAAGTTACGAAGACAATGTCAACCGTTCAATCTCAATAAAGGAATTGAAAAATAAATGGTCTGATAAATTTAATATTGCTATCCAATCGGTTAAATTTAACAATCAAATTCTAAGCAACGACAGCAATTGCAGCTCTTGTAGTATTATCAATGGATCAACTGTGCAACTCATCCAGGATAAATCGAACGATCAGATCACTTTGGTTGTGGAACTGCAGTCAATAAATACCAACCAAAGATCGATTCAAATCCCAGTGAATCCAAATATCACAACCGAAGAACTGATGAGCGTTATCCGAAATAGAATTTCATTCGATTTAGGGTCGGCTTATCTAACTCATCATGGCCAACAACTTCGTTCTGCGGTCAGTTTAAAAGACCAAAATGTCAAAAATAATGACAGGATCCAAGTATTGATGAGAACCAGAGGTGGATAAATTAATTTGAGAAAACATTAACATTAAACAGATCTTCAATTTTATTATTAATTAAATNNTCNNANNTTANTANNNTNNCANTTNTTANNAATNAAAAANGGAAGTTCTAAATCCCATAAATGAAATTAAACTAATTTCTATGAGAAGCATGGTGGATTTGGCTTTAGGAGCACCTGAAGTTGGAGCAGTGAATTTTAATGTTTTACATTCTTTACTGCATGCGATTCTTGCTAAACTAGAAATGGGCGATAATCCTGTAGATATAGCAGTAGAAGAAAATAAAACACCAGCTTCAAAATCAAAATTACCTGTAATACCGGTTTCCACAATTCCATATCATGGTCTACAGGATCGAATAAAAATATTAGAAAATCAAATTAGTGATTTGAATTCTTTGCCATCAAATAAAGATATTCTGAATACTATACTGGATAACAACACCAAAGATCAAGCTAAATCCGACAATCAACGATTGGTTTCAGATTTATGGCAAACAATAAACATACGAAAAAAAGTCAATGCAAATGAAGAAGGAATAGATAGACTCTCGTCAATGGTGGATTCAATTCTAAATGAAATGAAGCAGTTGAAGTCTGAAAATGAAACCATGAAAAAACAACTGGAAGATCTATCCGGATTAAAAGGCATGGGTGACAAAGTTGACGGACTTCAAAACGAAATTGCCGATTTATTAGATCAATTTAATAAATTAAAAGATATTTTGGCTGAATATCCGCCTCCGGATGCTTTTAAAAACATTGTTACTTGGGATGGTTTGGAAAAGGCATTGAAAGGCATCAAAGACGACATGGATGATTTAAGAAAACCCACTGAAAGAGTTGTAGTCAATATGGCTACTGAACTTTTGAAAAAGCCAATGAGTAGACCGGCAAGTCAAATTAGCTCCCCTGGTCCGAGTGAAGTATGCGCCGAAATGTTGGAGAAGCTTGGCATTTTAACAACGGCTCATGATTTATTAGACAAAAGAGTTGTGGTATTAGAGGAAGAAATGCCTAATAAAGCCGACAAAAAGGATTTAGAAAATTTAAAAATTCCAGATGATTTATTGAAAACTATTGCATTATTAAAGGCTCAAATGGAGTCATTAATGGCTTCGAAAAATCGGGCTGTTCCAGAAGTCGTTAGTACGGATGGCGAAGCCTTGGCTAGAATCAGAGATATTCTAAATGCTCTCCAGGATAAAATGAATGCCGTCAATGATACTCTTGATAAACTAAACGGAGAACATAAAGACCTATTAAATCAACTCGAAGAACTATTCGGCATAACTAAAGATCACGAAACCAGAAAAGCTGATTTAGGCTACATTGAAGGTTTATTAAGAACGAAAGCAGATAAAAGTTTGCTGGATACTAAAGTTAACTTCAGTTTATTTGATGAAACAGCCGGCAATTTGCATAGCTTAATTGATGATGTTTTGAAAAAACTCCTTGCTGCGGAAGAAGAATTAAGAAATCTTTTGCGATCTCTAGCATCTGATGTTAATGGAAAGGTTGACAAAGATGATTTGAATGCTCTCAAAGAATGGATAGAAAAACGGCTGCGTGCATTAGCTGAAAAACTTAAACATTTACGAGGTGGTGATGTGACTGAAGATGATGCCGCAGGACTAAGAAAACAGTTATTGCAGCATTTCCATTGTATTTCTTGCGATCGACCTCTCGATATAATGACTCATGGAATTAATTATGGCAATNNNNNANCNNNNNCNANNGNATTNCNNNCNATCGANNNNCTNNANANNATNACNCNTNNANTTNAATTNNNNGCNATNNNCNACNNNANNCNAANNNANNNNNANCNTNNNNATCNNNNNNNNNNNTNNNNTNCANNNNGNNNNNGNNNNNANTCNNCAANANTNTNNAANTTATGGAGCAGATATTGTTGATGTATATCAAACTCCACGACCATGTGGAGGTAGTCATACAACTTCTTATCCTCAAAAGAAAATGGTACGTTTAGGAAATATGAATAATTCCTTTATCGATGAAGAGTTACATACTAGAACATTGAAAGAAGAAGCTGATTTAACAGGGGCAGATGGTCACATTTACAAAGGTAGAATAGATCGCAGTCAAACAACAATGATAAATAATAACAATTATATTGAACAACCAAGCAATGATAAACTACCTCCTGTCACAGCATCACAACGAAGTCAAACAATAGTCAATAATAATTTCACCCCTAGGGGAGCATTTGTAACGTCTCGTCCAAAATCTGCAGTGAAAATAACTCCAAGACATTCTTCTAGTGCTGGTCCGACGCGTCCATCATCTGCAAGAGTTATCTTGCAAGAACCAGATTCAAGACCAACCTCTCCAGTTCCACAAGTCAATGAAAATAGTATCCAAGAATCATCAGACGAATTAATGCAAGTCACAAACAATTTCAATCAGATGTCAAATAACGAAACAATCATCACATCAGAGAGTTTCAATCTGGAAATCCTAAATCAGTCCGAAAACGAACCCAAGTCAGCGGTAGATGAGGCAGTCGCATTGTAATATGTATAGAACGTTCAAGTATTACCAATATCAAAATCAGAAATTTGACAACTCTAATCGACTGATCTTAGAATCCTATTATTATATTATTATTATATTTTTCTTATATTTTTATTAAATGATTTTTAATTGCACGATGACTGATAAAAACAAAAATCATGGATGATGATTCTCTTTCATGAT
>OX_Smed_1.0.13144
ATTTTTCTAATAATTTAAAAGAAATTCTATTAACATTTCTTAACAAGGTCTTCTAATGAAGGTTGGATATTGGAGTCCTAGAACAGCTACTATTGACTGGTGTGAAGAGAATTATGAAGTTTCATACTACATTGCAGAGTTTTGGAATACAATCAGTAATTTTCTAATGATTGCATTTCCCGTTTGTTTTCTATGGATTTCACGGAATTGGAATATTGGATTCGAATTCAAGATGTGTTATTTAAGCCTTATTTTAGTTGGTATTGGATCTTGGGCATTTCACATGACTCTCCTATATCCTATGCAACTTTTGGATGAGTTACCAATGATATGGTGTTCATGTTTGTTATTGAATACCGTAGAGCTATGTCGGCAATTCTCTATCAGTCTGACAGAACGTTTCCTGAATTACGTCAGTCAAATTCGGCGATTTTATTTTCTGCGAGAAATGATTATTTCAAAATGGAACGGAACGCAACAAATTTGAAGACGAACTTGTTAATAATTTATTCAATTGTTGTTACTTTTACTTACCTCTGTATTCCAAATCCTCTTCTCCATCATTCCTGTTATGCTCTATTAGTGATATATACAATTTATCGAACGGTGCAGATTGTTAAAATAGAACAACGCTCAAGAAATATTGCACTAATTTCAGCATCAACTTATACAATCGGATTTTTCTTTTGGAATATTGACAATATTTTCTGTAAATATTTACAAAACTTCCGGTCTTCCGAATTTTCACTCATTAATCCATTGTCTCAAATGCACGCATGGTGGCATATCTTCAGTGGTTTTGGCAGTTATTTTTACTTGATATTTTTAACTCATATTTCAATGAAACACCGGAGTGAAAATCCTCAATCTTATGTCATTGGATATATTGTTCCTATTGTTCGACCAACTTCATCTACAAATAATAAAAGTAGAAGAGTTTTGTAGTGATTTTTCATTATTTGNTNNTANTTNANNGNNNNCTTTCANTNNTTTNNTTTTAATAAAAATTNATAATTTAAAAATACATTTNTATCTACTAAATTTTTTTTNNATCAAATTAATNTNACANGCTAATTAGTATTTGAATTGCAATATTTTCCAAAAGAAAACAGTTCAAATTGAAATATGTTAGTAAATGCAAATGAAGACGATCTTCTTCTAAAGGACAATAAAAATGTTAAAGATAAATATCATTTGGTGTATTTTATTGTGTTCTTTACGGGAATCGGAGTCTTGATACCTTGGAATTTTTTTATCACAGCTAAACAGTATTTTGTATTCAAATTAACCGACACAGGAAATTCAACAGCATCAGATCTACCTTATAAATTTGAGAATTATTTGTCCATTGCATCTATGGTTCCGGCGGCTATCATTAATATACTGAATCTTGTTCTCAGGAGATATATTACACCGATGCGTCGATTTTCCGTTGGTATATCACTTATGTTTCTAGTATTTTTGGTTACATTAATATTAACAAAAGTGAATACACAAAAAGATATTATGTCTTTCTTCATTATTACAATGATCTCAGTTGTTATCCTGAATACGTGCAGTGGTATAATGCAAGGTAGTTCTTTGGGGGTCATTTCTATGATGCCTGGTCGATACATAAAAGGATATATGGAAGGCCAAGCAATTGGGGGTTTGATTGCATCTGTGGCAAATATATTAGCCATCGTCGCTGTTAGTTCTCCAGATAGCAGTGCATTTATATACTTTTTAGTAGCTTTGATATTTTTATTAATAACCGGGATTGGATTTTGTCGATTAGGCAAAATAAAATTCTCTCGCTCTTATGTTAAAATAGCAAATCAAATGGATAATGAAACCGAAGACGAATATCCCGATATTGCTTTTAACACTGACTCTTTGCCACTTAGCAGTATTGGCAATCGTCAGTCTTTCATGGAGAAATATGCTCCTTTGGTTAAACAGATATATTGGTTTGGACTTACGGTGACACTTGAATTTGTAGTGACATTATCTCTATTTCCCGCGTTTTCATCACAAATTGTAACCCAGTCAAATAATGAAAATTGGAAAAAATTTTTTACTCCTGTCACATGTTTTCTGTTTTTTAATATTGCAGATTACATTGGAAGATATTTCTGTGGAATATTAAAATTTCCTTCCCAGAACTATCCTAAAACATTATTTTTTATTGCCTTGATACGTTTCATTTTTGTTCCTCTAATATTTATGTGTAATATTCCAACAAGAACAAATTTTCCAATAATTTTCTATAATGATGCATATCCTATTGTTTTTACAATACTTTTGGGGCTTACAAATGGATATTTTATTACGTTATCACTAATCTATGCTCCCAGCCAAGTATCAGACAAAGAAAAAGAAGCAGTTGGAACTTTAATGAATTTATTTTTGTGTTTTGGACTAGCTTTTGGAGTTGCCTTATCATTTGTATATTTGTACATTATTTAATTTTACCTCTAATAAATTGTACTTTTCAAAAAAAAAAAAAAAAAAAGGCTGGCGCCTTTTTTTTTTTTTTTTTTTTAGTTTTTTTTAATAGTATTTTTTTAGATTGTTAAAGATTTGTTAG
>OX_Smed_1.0.13220
ATCTTGATATAACCATGAATGATAACAGCCACATAAATTCAACCCTAACCCCAATATATATCCAACACAACTTGCCATCTACAGTCCCCGTTACACAGTATCGAGTAACAGCATTAGAAACAACTACAACTCCTGGATTAGTTATCCACAATGCTCTTGATCCAAATAATTTGCAATTACTTCAAACAACAAACACATCAAATAATCCTCCCGATCGAGTTATTACTTCTTCCAATGTTAATATTGATCACAAATCCAAATTTAATATGATGAAGAAGTCCCCAGAAAAAAACAAAACCGATCAATATTCACAGATAATGGAAGAAAATGAACAGTTGAAACGGAAATTAATGGATCTGCAAAAGCAGACCAATGACCTTCAAACGGCAAATGAATTACTATTGGATCAAAATGCTCGATTGAGAAATTTCAAAACCTGCTGTAACGTACAGACAAATAATATTCCATTGGACTCCAAATCTAATTCTATTGATACTGAAGATCGGTCTCATATTTCCCTCAACCAGATCTTTTCCAATCCAATCAGCAATCAATCTCTGATATCTAAACAAAGTGAAGCTGTTTCTAATTCGATGTCAGAAATGGCTACTATAACATTAACCGTTCCAATAGGAATAACCCACAGCAACCCATCAATCGATCATTCTTCAACTGGATCTAATTCATTGGCCTCTCATAACAATGAACTCATCGTTAACAAATTGAAAATACCTAATGCTGAAATCAGTTATTTGCGTTCTAATAACGATGAATCGGTTTACAAAAGCGTCTGCACGACAACCGAATGTACTGATTACATATCCCCGACTCTTGTGTCCAGTGCTCTGAGAAGTATTCAAAAATCAGTTATGCCGACTTTGCACGCTCTTGTAGCTTCATCAAACGTAATTAAATCCGAAGATTATTCCTTGAAACAGCATCAGCAGCAACAACAGAAACAACAACAACAACAGCAACAGCAACAAANTCAGATAGTAAATCCATTAGCNTTCTCTCAACCAATAGCAATCCAAGCACCTATTGGCATCAATGGCAGTTTTGGGAATATTCAATTCCAACAAATCGCTAATTGCTTGTCTGAAAATCTAACAAGTGATCAATTAAACAGCAATGGTAGTGATCCTTTATTACAACAAGATACCTTATGTCAACCAAGTTGTTCTATGACTCCATCTTCTAGCGATAATGTAGTTATAGCTAATAATAGTAATGGTCAAAATAATCAGAGTGGATCTTCAAGTATTATTTCCACCACCAACGATACTCAAGCCGGGAATGCTCATCAGGCTACTATACTTGGCTATTCCGTAGCACCAAATTCACAGCAACCTAATCAGACAATAGGGTTAAGTTCAAATCAGAGTATAATGGGAAATCAAAATATTACACTTGCATATATCTCAAATCAACATACATCTCCACATCAATCCCAAAGTGGTGCATTTTCATCACTGAATAACTCAAATGCTACACATATTGTTATTCCAATTTCTGGGTCAAATATCGGACAAGCAGGAAACATTGTGCAAATCACAGATCCTCAACAGCAAAGGCTCATATGCAATCAGGCCTCGGTAGCCAATATCGTAAATTGTTTCACAAATTGTGGCTCGTTAACAAATGGTTCCTTGTCCAATAATAATATCAATAATTCAAACAATCCAAACAATAATAATAATATTTCCGTTTCCAATAATAACACAAATAATAATAATAGTAACAATAATCAAATTCAAAGTAGTCGCACCATTGCATCATCTTCAAGTACTAGTGGAATCTCAAGTGTTGCTGGTCAGAATGACCTCGATCTCATCTCATCAAGTAGTGGAGTTGCCGAGACAAGTACCGGTAATCATTTATATCATCAACATTGTACCGCTCCGGTTCAGTTGGCTGACTGTGAGGATCAGTTAGTTCAATGTTCTTCATCAGACGAAAAATTAGTCTATGCGGCTCTTTGAGATTTATTCTCATTAAAATCCAGAAAAAAGTATTGAGTCGATTTTTTAACTGCCGATTTGTGAAATTTATCATTAATTTCTTTATTTTTTCTTAATGTCATTTTATTGTTTAACTTCGAATTAATACCAAAAGAAAAAGTTTCCATTGATGTTGAACTGAACTGATTTGATTGCGATTTACTTGAAGAATTTACGGTTGAATTATCTTTTNTTTGCATTTACAAAGCTATCAGAAATTTTCAATGAATATACTAGGAAAAACAAATATTGAACTTTACAAAGAAAATATCAACCTGAAAAGAGAATATTCTGATTATGGATTGCTAAAATTATCTGTGTGTTTAGAGACTAATTGATC
>OX_Smed_1.0.13245
TCAAAAACCAAGTATAAAACAAATGAATTCTTTTAATGCATTCATATTGGTTCAAATTTAAACAATAAGTTAAATTTCATTCTAGCGGTTTTGTTAGAAATGATCGCAATATTTATTGTTTTAATGGTGTTCGGCTGTGTCCACTGTTCATCAGATCATAACTCAACTACCATACAAGTCGCTCAATGGGATGTAAAAGAAACCGGAAAGTATATCGTTTTCAGTTTGTTTATATTCTTTGTTAGTCTTGGTAAGCTATGTTATATGAAATTCAAATTTATTTCAGCATATATACCGGAATCGTTTTTATTAATTCTTCTTGGAATTTTGACCGGCTTTATTTGCCATGAAGTAGAGCTTGATGTAAGTGTCAAATTAACTCCAGAACTTTTTTTCCTTATTCTTCTGCCCCCTATTGTGCTTGATTCCGCTTATCAAATGTATAACCGTACTTTTGGCAACATTTTGGGAATAGTTTTAATTTTTGCTGTTTTTGGAACGATCCTTAGTTTTGCCATAATTGGAATGTCTTTATTCGGATTGCAGAAATTAAATAATAACTTTTTACCTGATGTGAATGATAAATTAATGGCAATTCTTTTGTTCAGTTCTTTCATTGTTGCCGTTGACCCGGTTGCAGTGTTGGCAATTTTCAAAGACCTAAAAGTGGATAAAGAGTTATATTATATGATCTTTGGGGAGTCATTATTAAATGATGCAGTAACAATAGTATTGTACGACATTATTAAAGAATTAATGATTATTGGAGATACTAATGTGAAAAATATTTCTTTAGGATTTGTTTCCTTTTTCACTGTTAGTCTCGGAGGACTTTTAGTTGGAGTTATAACAGGAGTTTTGTCAGTATTGCTGACGAGATTCCAATCAAAAAGGGAAATTCACTGTGTGATGATAATAGCGACAGCGTATTTGTCCTACATTATCGCATATAGCATTCATTGGTCAGGTATAATGAGTATCATTGGATGCGGTATAGTTCAAGCTGCCTATGGATTTAGAAATATTGAAAAAAGCATGCAACTCACCGTAAGAAATTTCGTTGAATTAACCGCAGGGGTTTCTGAGTCTATAATATTTGTTTATTTAGGAATAGAATTTTTTAAAGTTGAAAAGGTTTTTGACCATATCGAATTCCAGATATCCGCATTCTTTTTATGCTTAATTGCTAGGTTTATAGTGATTTTCGTATTAAGACTTCTCATTAATTTTGCAAAAGTTGATCAACGCAAAATAAGTTGGACAGAAATGTTTATAGCGGCATACGGGGGCCTGAGAGGAGCAGTTGCATTTTCTCTGGCGACTTTGATCATTCCTGAAATTGTGTGGAAAGGAGATACGGAAAACAGAAAGGAGATGAAAATGTTATTCGTTAAAACAACTTTAATGATAATTATTTTGACTGTAGCTGTTATGGGAACTACAATTAAACCGCTAGCAAAATTATTGAAAGTGAAGTCAGAGGAAAAGAAAATCTTGAGTGTCTACAATGAACTGAATAATGCAGTAATTGAAAATCTGACGGCTACATTGGAAGGGATCATTGATCAAAAAGGTCGAAATAGTTATCTTATTCAATTAGCCAATTTCGACAATTTATATATACGACCATGGCTCGTAAATGAGCCTTGTGACAATAAAGTGTTTAAAATTTTGAAAAGGCTTGAACAAGTGTCTCTAGCATTGCATTACGCAAATTTAGATGGAGAATATGCACAAAGAAAATTGACCAACATTCCTAAGGGATTGTGGCCTAAATTAAAAGAAAACGAACAAGACGAAAGGTCCATAGACAATAAAGTGATAGAACTTATAAGAAAAACAAGCAAAAGTGTAAAAAAAGCAGCTAGTATCAACCTGGAACCAAAGAAACAACAGTATATAGATACTTTAGAAAAAAATTTCAATAACCGACTTACAAATGTTATAAGACGTAGACAAACATGTTGTCAAATGACTCAAAAGGTTGAATTGCCATCAACAATTTTTAGTTTGATTCCATTTGAAAATAACTGGAAAACTATTTTCGAAAATGAGGAATTTCAGGAAAATCCAATGGCATTGAAAAGAGTCGTTGCTTCTTTCAGAGTAAATAAGGGATTTCTTGCTGATGAGTATGACATTGAAATGTCAGAAAAGAATAAAACAGATAAATGAAAAAAATCATTGACTTTTTATTTTGTTTAACTTTTTAATTTTATTTACTAATAGATCATATTGTTGAGCATTAATGAATAAAAGACAACTTGAGTTTGTTTAAAAAAAAAAAAAAAAAATG
>OX_Smed_1.0.13292
GCTAAAGCATTTGAATCAGTTGCCGATTCCAAAGACGATGTTGTATTTGGTGTCACATCTCAAAAAGCTGTCTTTGATGAATTTAAAGTTTCAAGTGACGATAGCATTGTTTTGTTTAAGAAATTTGATGAAGGCCGAAATGATTTTACTGGTCCTTTTGTTGATAAGGACATCCGAACCTTTATTGATAAATACCAATTGCCAATTGTTATTGAATTCAATCAAGAAACTGCCGGCAAAATATTTGGCGGTTCAATTAAAAAGCATGTTTTGAGCTTCATAAGCAAAAAATCTGAAAAATACGCTGAATTGAAAGGACAATTTGAAACATCTGCAAAGAAATTTTTGGGACAAGTTCTATTTGTTATTATCAATACAGATGAAGAAGACAATGATCGTGTTTTGGAATTTTTCGGAATGGCTAAGACTGATACTCCGAGCTTCAGAATGATCCAACTGGAAGATGATANGNGNCNNNNTTCNNANCTNNATNATNCNANTANNNNNTNTNANANTNTTAATCTNTNNNNGNANNNANNTNNTCTNGANNNNGAANNGGNTNAAANNNNATATNNTNANTNAAGNNNATNNNNNNNGNTTNNNNTANNNANNNCNNNTNANGTNTTAGNNTTNNAAAGANTNTNGNTTNNANNNNNNNGNGANANAANNTNNNGCTGTTTTCGNTGAATTTTATGCTCCATGGTGTGGACACTGTAAGAAATTAGCTCCTGAATATGAAATCGCAGCCACGGCTTTAAAGAAACAAGATCCACCCATCGCAATTGCTAAAGTAGATTGTACTGCTGAAACTAAAACCTGTGAAAAGCATGGTGTTAGTGGATATCCAACCCTTAAAGTTTTTAAAAATGGGCAATTCGCATTTGATTATAGCGGAGAACGATCAGCCGATGGAATAATTAAATATATGGTATCGAAAAGTGGCCCTTCATCTAAAGAACTTAAAACTGAAGAAAATTTTAATAAATTTACTGCTTCAGCAGACCCGGTTGTTGTTGGGTTTTTCACATCAGAATCTTCAGATCTGTATAAGACATTTTTAAGTGTGGCCGAAAAATTAAATGAAGACTTTCGATTTGCCCACACTTTTGATGAGACTTTAAGTACAAAGTTGAATTATAAAAATAATATTGTTATTTTCCATTCCAAAAAAATGGCAAATAAATTTGAAGATACCCAAGTGAAGTACAAAGGAGACGCATCAGAACATCAAATAAGAACCTGGGTTGAAGAAAATATCATGGGATTGGCTGGCCATAGAACTCATTCTAATGTCAAATACTTTGCCAAAAGACCTTTGATCGTCGCTCTTTACAATGTTGACTACGAAAAGAATCCTAAAGGAACAAACTATTGGAGAAATAGAATATTGAAAGTTGCCAAAAAATTTATCGATTCTGGAAAATCTATACATTTTGCTATTTCCAATGTTCAAGAAATGAACCAAGAACTGTCAGAATATGGCATCGAATCTCCAGATTTCAGTAAAGTATACATCACAGCCAGAGATGAAAGAAATCAGAAATTTAAAATGATAGCAGATTTTTCGATGGAAAATTTGGAAAAATTCATTAACGATTTCCTACAAGAGAAAGTCCCAGTCTATTTGAAATCTGAATCTATTCCAGAGAAAAACGATGAACCGGTTAAAGTTGTTGTGGCTAAGAATTTCGACGAGATCGTTAACGATCCTACAAAAGATGTATTGATTGAGTTCTATGCCCCGTGGTGCGGACATTGCAAGAGTTTGGCGCCGAAATATGAGGAATTAGCCAAGAAACTGTCCGCTGAATCAGATATTGTTATTGCAAAAATGGATGCTACTGCAAACGATGTTCCGAGTCCTTATGAGGTGTCAGGATTCCCGACAATTTATTTTGCGCCGAAGAATTCTAAACACTCTCCTAAATCATACAGTAGCGGTCGAGAGGTCGACGATATGTTGAAGTATATTGCATCTGAAGCATCTTCTCCATTGAAAAATTTCGATCGACAAGGCAGAGATCGTANATCAGATCTTTAGAAATTNTAGTTTATTGAAATTAAATCATCATTGACAGGCGTTGTATTTTGCTATTCAATTTATCTGGTTTATTAACGTGTATGTAATTGTGTACTTGAAAATAAATTTCTTTATCGGANNNAAAAAA
>OX_Smed_1.0.13321
GAATTTATTTCCCTAGCTATTATTTTTTTTTACAATATTGTAAAACAACCAATAAGACTATGTAATTGATTGATGATTTATTGTCTTGTCCATGATATGCACAATTGTTTCTCCCGGGAAATTCATAGGTTTTTGATTTTAGTTTTTTCTGTCGAAACAAATCTGACACAATGACTTTGATTTTGTTTGATTATGGACGCTTTGAGAATCTCTCGCGGATCTTTGATAGGAAACTTCATTATAGACAGAGAAATTTTAGTATTGATGTTAACAACAGTTCCGAAGTACAACTGAATTCCGAAGCACCATCAAAAGACGAAGAAGCCGACGACGTAGTGTCTCCGATTTCAACGGTCTGTCAAGGTCATGTCATGAGATCTACGAATTCTGATCGGCGAATGTCAGTTCCGCAATTGTCAAGAAATAAATCCATCGTTAAAGCAAGAGAACAGAGAATCGCATCAGTTGTTGGAGTACCCCATCGGCATCATATCACTATTGCGGTCAACGACGAGCCGGTTGATATAATTAAAACTACATGTACAGGACCTTGTTTGCAATCTTGTCATATTAACTCGTCAACTAAATCCAATTCCTCACTGCCAACTCATGGGGTAAAATTTCAAAACAAAACCGACATAGCGAATGAATCCCGAAGCACGAATCAATCGACAAATATCATTCTGATGACTTTGATATACGTCATTAGCACTTTATCTGTTCGATCTATTATCAACTTATACATTATTTTGAATGACATCTCAAACACCCAACGCAAAATCACTTTAGCATTCCTGTATTTCTTTTCAGCTATGATAACTTTGACATTGAGCCTAAACTGCTTTTCCAAGCCAATCAAATCTATTACCGTTCGTGTAGAGTTGGTTGTTTCAGTTGTTATGATATTAATCTGGTCAGGTTTGCACTTGATACCGATTTCTTCGTGGCCGTGGTTGATTTTTACTGCTGTTTTACTTGCAATCGGAAGTAGTCTGTTATGGGACAGTCAAATAACAATGCTCTCTAAATGGAGTATTTACTCCTCTAGTAGATCCCAAATTCATGCATTCAATGATATCATGTCTCATGCAAATATCATTCCGACAACTTCGGTAATTGGCCATTCTTTGCATATCTGGTCTAGCGTACTTATTTTCATCCTTTTGGAAACTATGTCCTCCAACACTCATAGTAAATCGCTTAATCTTTCGTCATTCCCAATGGAAATTACTGACAAATACAATGACAGTAAATTTAAATCAAATTTCACGGACTTATGCGGAATATATTTTAAAAACGTAGATCAGCCAAAATCCTTAAAGGTTCCTGACCGAACAATGTACTGTCTGTTCTACATTTGTATTGGGCTCAATGTCGTCTCTTTAATACTAGTGGTGCTCCTGCTGGATAAATCAAGGACCATTACAATACCGTCCCATTCACAAGATAAAGATGCTATTCATCCCATGATTGTCGGACATATGAATCAGAATGTTTCCAATCCAATTATAGTACATGAAAATTGGGTTGATAGAATCAAAAGCAGTTTATTTATCTGGATAAGGAAAAATTCAAAAACCCTTTTGAAATTGTGGAAATGTCAGACATTAAAATTCACAATGCCTACATTATTTACTATGGGATTAGTTGAAGGATTTTTCATATCCGATTATAATCAGAATTTCATAAGCTGTTACAAAAAGCCAAGCTTCATAGGGATCTCAATGTTGATGTTCTCAATTGGTCCTATTGCATTTGTGAATATATTTCCTTTCATTGCAAAACTACGAATGATTGAAATATTTTCATGTCCGATTTCCCGGGCTATATTTTTGTGCAGCTTTTTATTGCTTGCACTAACAAAAGTAGGAAGCCATTGGTCATATTTACTGGTTTTCTTCCCATGGGTCATAGCTCTCGACAACGTCATTTGCTTAGCCATTTTTTATATAAGCGCATCAAGTTTACCAAATAACTTATTAGACAGTAGCATTGTCATTCAGAGAGTTCTACGAATGCTTGGAATTGCCATTTATTCTGTGATTTCTGGTGCGTTTGGAACTCTATCTGCGCTAATAATAACGATTTTGGCCCACATTTTCATAAGTCCTTTGATTATTGTCCTAGGTAGTTTAGTGAGATGCTCCAAAAATTAAAACGCAACCTCAACAACGTTCATTGGGAATTTCCGACTATTTCTAGATAGTAAATAATGTTGTTTACGGTTATAAATTGTTGTTTATTAGTTGTAAATCGGTCAATGGGACGTGTTCATTAATGGATAATTGTAATTTCGATTCCGTGTCAATATTTCTCCTGTTGTCGAATAAAACCGCCGAATTTTTTATTGAAATACTTTTGCCGTTTGATAATATTTTAATGCGGCTAGCCCGTTTTGACAAGGGGCAAAATCTGGTGTTTTTCAATGAACTGACTTAGAGATTGCATTTTATTTGCAAGGTTTTTTGTTTTGTGATACTTTTTTGTTATTGTCTATTTCTGTTATGAAAATAATATAAATAATAATAAAAATT
>OX_Smed_1.0.13328
CGCTCTTCCGATCTAATAAANANNANNNNANTTTANNNNTNNTNTTNGAATNNTCATATATTTTAACAAAGGCACTTTAAAGATATTCTTAGAATTATATTTAGAGAAACTTTATTTATTGAATGAATCTTGATAGAAAAAATTTTAGTACTCTTTATCCCACAATTGCCTCTCAAATCAAAGAATGTGATTTAATAGCTTTTGACCTTGAGTATTCTGGAATTAAGTTAAGTGAACAAAGTAATTACAGTCTTTTTGATACTATGGAGGACAGATATCAGCATATTAAAAGTTGTTCTAAATCTTTTACAACATTTCAAATGGGCATTGTCTTGTATACCAGAAGACTAAATGAGAAAACAATATTATTAAATAATTGTTCAAAATTTTCAAGTGTAACATATAATATCAATTTATTCCCCACGGGTTTTGATTTATTTGATTCAACGTTCACATGTTCAGCAGCTGCAATGAAATTTCTTCGAAATCATGGAATGAATGTCAACGATATAATCGATAATGGGGTTGGTTTTTTAAACAGTGAAGAATTTCAGCAATTAAAAACTAAGTTGGATTCATATTCTAACGTACACAATGTTTTAACAGAAGATCAAGAGAAAATTTTGGAAAGTCAGCGAAAACTAATTGCAAATTGGTTAAATCAAATGAAACCCAATGAAAATTCTGAGCTTACATTTCAATTCATTGTGCCTTGTATCGATGGTTTATCTCCTTATTTTCATCACATGTTTTTGAGATCACACTTTACTGAAATATCTACTACTACGAAAAACAATAAGATTTTAGTAGAGAAAGTCAGCAACGAAAAACGATTTGAAATCGACCAAAAAGAAGATGATTTGCATCCATCGAGCGAAAAATATGCATTTTGCATGGAAATGCTCGGAGTTAGTAAAATCTGGAAGTTAATTTCTAGATTGAAAAAGCCTGTCGTCGGACATAACTGCCTTTTCGATCTCATTACTATCTATCAGAAGTTTTTCGCTCCTCTTCCTGAAAATTTTGAAGAATTCCGATTCGAGTTGAATCGATTTCTTCCGACAATTTACGACACGAAATTTATCTTCGGTAGGATGAGAATGACCTTTAAAGAGCTGGCGGAAATTGAAGGAGGACTCGAGTCGTTATTTATTTCTCTCAAACACTTGAATCACAACAACAAAGATCTTGAAGTCAACATTGAAGAAGAAATTACTGATGGGCTTTCAAATGCTTTGAGTAGAACTTGTCAAGCTCACGAGGCAGGATATGACGCTTTTATGACAGGGTGTTGTCTTATTTATTTAGCTCATTTATTGTACAAAAGTCAAATTTCTGAAAATCTAGTGGAAAAAGTTCCAAAAGAAACATTTGACATTGGAATATACAAATCGCCTTGTCAAAAAAGTGCCACTATATCAGTGGCCTCATTTGAGACTTATGAAAAATTGTTTAAACCTTGGAAAAACTATATAAATGTTATCAGAGCTCATGAATTCTGTGTTTGCATTGACAAGTTGAATGCTGATGATGGTTTCCGTACAAGTGGTGGTAATCGACTTATAAATACGCGCCCGCCTTGGCTGATCATTTATGACAGAAATCCTTTATCTGAATTATTGCCTAAAAATGATGATATTATCAATGATGAAAACATATTAACCGATGATGATTGCAGCAGCACTTTAGGATCTTCAACCGAATCTTGCTTTTCACAGGCTTTTCTTGAGCAGCTGCTTTTTGAATTTGGAGATGCAAATGTTAAGAAATTTGGCAAAGTCGTTGATGATGAGAAATATCAAAAATTTCTTGTTGCTTTACCAAATTATAATATTAATAGAAGTTTTAAAAAGGCCATGAAAAAACGTTGGCCAAGATTAATTGTGAGAGAATATTCCAAATTACGAGATGATCCTCTTTCAAGAAGTGCTTTGCTTGGGTTAACAACTTTGAGCACTTCTATTAGCATTTGGGCGATCATTAGCATGGTCAAAGAACTAAAGTCACTATGAAAGATTACTTATATAAACTTTTGTCACTTAAAAATGTTCAACGTTTATTTAGTAATAAAATTTGCATTGCTATTTTTCTTTTGATTGGATTGAAAAAAAAAATTTTTTT
>OX_Smed_1.0.13351
TTTAATTGAACCCGAAAATTATTTTACTGATGTTCGAATCCTTGTTTTATTTTTTGGTTTGTGAACAATTTTGTTTTTAAATTATTAATTTCATGATGATTTTTCTTGTCGTGGTTTTCAAAAAAAAACTTAATTTTTGTATTTCCTGATTTAATTTTTATTTTGTGGGTGAAAGAATGAAAAGAGCGTCATTATTCAAAGCAAAGGTAAGACACATTGCTGTTTATTGTTTATTGTTTATTGAATACCGGAAAAATAATTTTAAAAAATCCAATTTAAGTTTACGTTTATGTTCGGGCATGGCCTCCTCTGACGGAAAAACGACTTATTTATGATTCTGTGTGTAATACGTATTTAACAATATGTACATTGTTCAGTGTAGGGTAAAATATTCCAAAACAGTGTTGTATTTCATGGCGTCACAATCCAAAATAGTCATAGCTATTGGTTATCCAATGAAAATGAAACCAATGAGAATTATCATTAGAAAGAGGTCTTACTCAATTCTTTCATTCTATAACCCGAGTAAAACATTTGAGCTTCATTATAAAACAAATGTCATTTTGTGTTATTTATTTTGCTTGAAGCTTTAATTTTATTTACAAAAGTACTATTTTANATTTTGTTTATTTTNTAATAATTTGTGAATTATTTTAATGATAAGACTTGGAATTGTAGGCAGCGGTCCTGCTGCATTTTATACTGCACAAAAGCTTTTAAAAAATAATCAAAATATAAAAGTTGATATGTTTGAAAAGTTACCTGTACCCTTTGGTCTTGTCCGATATGGCGTTGCCCCAGATCACCCTGAAGTGAAAAATGTTATCAATTCATTTACTCAAGTAGCTCGTAATAAGAATTTTCGATTTTTCGGCAATGTAAATATCGGTAAAGATCTTCAAATAAAGGAATTACGAGAATTATATCATGGTATTGTTTTGGCTTTTGGTGCAACCCAAGATAAGAAAATGGGTATTCCTGGAGAAGATTTAAAACAAGTTTATTCAGCCATTGATATGGTAGGATGGTACAACGGATTACCTGAAAAAGAATCATTTTGCCCCGATCTGACCGGAGAAGAAGCGGTCATTATTGGCCACGGAAATGTAGCTCTCGATATCGCTCGAATTCTGCTAACTCCGGTGGATATTTTGAAAAAAACCGATATCCCTGATCATGTGCTTTCGCAATTGGCTGAAAGCCGGCTGAAAAATATCCATCTTGTCGGACGTAGAGGTCCTTTGCAAGTCGCATTTACCATCAAGGAATTACGAGAGTTGATCAATTTGGAAAGTGTCAAGTGTAAAATTGTGTTACCCAATCAAGCCGATCTGAATCCGGAGGTAATTAACAATTTGCCTCGACCAAAGAAAAGATTAATAAGTCTAATTATGGAAACTTTTCTAAAGGAAACTGGAGAATTTAATTTAACGGATTCTAATTTCAGTAAAAATTGGTTCATGCATTTCCTGAAATATCCTAGAGCTATTTATGATGGAGTTTCTAATCCTGGATCTGTCGACTTTGTGAGATTTGGAATAAATAATATCCAGGGTGAACTGGTTTCTGATTCTGGGAAAACTGTCGATATGTCTTGTCAACTACTGATCCGGAGTATTGGCTATCAGGGTTTCAATATCGACCCTGATATTCCCTTTGATAACGATCGGAAAATCATTCCCAATATAAATGGAAAGGTCATTGAAGAATTATCCACCGATAATAATAAAAGTAATTCCCATAAATCTCTGTTGTATTGCGTCGGGTGGATCAAGCGCGGTCCGGTCGGTGTGATCCTCAATACTCTGTCTGATGCTCATGAGACCAGCTCTACTATTTTGCAGGACATGAGCAACATGGATCTCAGCTGCCCATTGGACGATGTGAGCGATTTATTAACATCGAAGGGTACCAAATATTTGTCCTTTGTCAATTGGGAAGCTCTAGATAGAATTGAGACCGGTCTCGGCGAGAAAAAAGGGAAACCCAGAGAAAAGTTAACGAATATTCACGAAATGATGTTGGCAGCTACACAAGTAAATAAATAGAGCTCTTTTATTGGATAAAATATTTTTGGATCAATAAATTTTGGGTTTTGA
>OX_Smed_1.0.13478
CAATAATATCGGATAAAAATATGAGCACTACCATCTCTAATAACATGACCAATTCCAAACTCTCTATTTCTTCTACTTCAAAAAACCAGTTGTCTCTAGATCAGCTTTTAATGGATGATGAGCTTCCGATTTTCCCTAATACGGATGAAAAGGTTCCGAAGAAAACATCGGAATCAGCGTCGACAAGAAATGCCAACACTAAAATAATTAAATCGCAACCATCTACTCCTGTGGTATCTAATAGTATGGGAGTGCTGGAAACTCTTCTCAATCAAAAAACTCCGTCGATGTGTACCTTGAGACAAATGTCAACAGAAAATATTCTTAAACATTCCATTCCGTCTCGCCAAAATTCCTCGGATATCTTTATGGAAGACTCCAGCTATTCTTTTGAAACTAATGACAAAGATAAAGGATTGAAGAAAAATTCATTATTAATCACACTACTAAATACCAGTCAAAATCCCGAAAAAGGAAAAATGCTAAATTCTTCATCATCTATGGAAGGCTTGTCGCCAAATTATCAAACCAAGCGTTCCCGTATGTCGTCAGGAACGCAGTCAATGCTTGATAATTCCAACTCCAATAAAAAAATGGAGGATAAATTAGTTTCCCCTGAAGTTGACGTATTTGATTTCGTGGATACGGAGATTGGATTTGGTGCCACGGATACGCAGTCGACTGTTGTTACGTCGAGCCAATCGCTTTGTACTAGGAAACGGGCGCAGTCGAAACGCACAAGAAAGCGTCGTTATTCAAAAGATAGATCCGTTGACAGCGATGGGAGTAGCGATCAGTTGTCTTCTCTTGGGGATAAGTACATGAAAAATTCATCAGTTGGCAGCGTTAAAACCGATGACAAAAACATCATTCTTACATCGCTATTGGAAAACAAAAAACCGAGAAGTATTTTAACACCTTCAACGCCTGGAAAAGTGCCTGTGAATGCTGAAAAGCCAGACAATGAATATACTCCACAAGCTATGGTTTATGACAATCAAGCAGATCATGACGATAATCTCGATTTGGAGGATATCAAAATCGACGATTTTGATTTGGAGAATTTGATTGATATATCTGAGAATTTCGGTGAATCAAATCCCGTTGAAATGAACGCATCTGTTGACCAGCCTACGAGTGGGGTCAATATCCAACAATCTAATAGCGATCCGTCATCACTGGTTAATAAATCCGTTGTAACGAATTCAAGCATTTCTGGTGCTGCCACTTTTGATGTGATGCCACCAGTATATAAAATGATCGGACCAGTGATTAAATCTGATCCCATTGTGCCAATGTCAAAACAGTCAGTTCTGCGAGTGTCAGATAAAAACAGTATTTTATTATCTGCTATTCAATCAACTTCTACTAGTAACTCTATCAGTTTCGAGTGTTTAGATAATGAAAGAGAGAGATTATTGCGTCAACAACAGCAACAAAAAGTTTGCATGGGGGGTGATAAACCTTCAATAACTATGGGTCATCAATTGTCATTGGATATGTTATCGAAGCAAATGAAAGAAGTTGGTCCAAATGTTATGGTAGAATTGTCAGTTCCTTCAGAAATACCTCGATCAAGAAAAGGTAGTATTTCTCGAAGTCAATCTGGAATGTCCACGATATCTCCAACGTGTAATCCACCGAGCTTAATGTCGACGTCGCCGACTTGTCGATCATCATATCAGTCGTCTAGTTCAACTGAAATTTCAATGGATAACACAAAGGTTCCACATACTAATGCAAGTCAAGTCAATCATCAGCAAGTTCGTGAAGGCTTGAGGTTGTTGGTCAGCAGTCGATCAGCTCAAAATATTTCCAAAAACAACATGCAAATTAACCGAGCCAATTCTGGGAGTTTGACTGAAACTGTACCTCAAAATGATATTCCATCAACTCCCAAAACCTCTGTGAAAGATGTATTACATTATCCATCAAGTATCCAATCGAATAACCCCAATAAAGATCCATCATATCCCTACTCAAATCAGTCTTACGGTTCAAATGTTAATAATGCCAGTGAATTTAAAACTGCGGATATTCTTGAAGATTCTCTTGTCAATGACGTCTTTGGATTGGAAGAACTTGTCAACAGCAAATCTCGTCATTCTAGTGCAAATCTAGAATACTCAAGATTGAATATACAAGAAACCATGAGTGCTGATCTTCAAATCGAATCATCGACATTTCCACCAGGGAGCTGTCAACAAAGTACTCCTGGAAATAATTCATTTGCTCAGTCTAAACCGCCTCATCATCATCACCATTATACTCATCACTATCACCATCATCACCAACATCATCACCATCACCCGGTTCCCAATTCACAGCCGATTAACGACTCAAATATCACCACATCTAAAGAGAAACAAAACGTAAATTCTGGACTTTTAGAAACCCTTTTATCTAGATAAACTCCAGAGTCTCCTATCAGTGCTGCTTTATAATTACCATTGACTATATGAAGATTATCAATAAATATGCCAGAGATTTGCCAGTTTTCATTAACTATCGATTTGATAAAAACGGTTTTATTATTCTTATTATTATTATATTTGTGTGGTTATGTAAATGTTTATCCAAAACATGTTATGCGCCTCAATTCTTGATGTAAACCATTTATTATTTATTTGAACTTTATATCTAATCGATAATATCACTATCGATTGATGTGAAGTATAAATANTTATTTTTATTATTTATTTATCTGTTATTATTATTATTATGTTTGAGTTGATGAGTCCGAGTTTATATTTGGATATACGAGGGAAATTTATTGATTTAATTAGGTGCTGTTTTATAATGTTGTCAAGATGGATTCGAGTGAGTGAATATATGTGTAAATATTGATTTCATAACAAATAACATTTGCACATGATTTTTGGTTTTCTCTTTTTATCGATGGATCGAAAATTCATTTTTTGGTTTTTCAAGATAACAATTGGTCTTATTCATGTTTTTATTGTATTTTTTCGATCTCGTGTAACTGTGACAAAAATGATTTTTAATTCACTTAACATTGCTGAATCGTCGACGAAAGTTATTATCAGTTCTCAAATCATTTAGAAAATAGCTTATTTAAAGGATGTCATTATTAACAGATTAGTGGAATGATTGTTTGTTTGTGAAGTTATTATTATTATAATTATTATTATTATNTTATNATATNNNTNNTATNTNNTNATNTTGNANNNNTNTNNNNNATGTNAATTTTANTGCATTAATCATGTATATAATATTNTAATATAATGATTTACNGAACTAATTTAAATCAATGAATTATAATGAACTCAGTGTAGACCTAATTTTAATTATTTACGCATGTTTTTGTAAAAAGCATGATTCATTGTAGATTCATAATGGATGAATGATTCAATGTAATGTAAATTTAATCTTAAATTTATTTTTTGGTGAACAATNTCTNCNNNNATNNTGGATTTAAAGTTTTTAAAGTTATTTATTCATTCTGAAATTGGCACACCTCTANATTTGCGCCATATGTTGCAGCACCGCTGGTACCTCTGTTTTATATTTACTTTCGTTCAATTATGACAAGCATGTGGCTGCACAAGAAGTAGTATCTATGTATGCGTGCAACGAGAAATGTGCATGTTTTCTGCTTATAACGGGTTGACCTTACAAAATGGTGTATGCTCGGTTTCAAATGTTATGTATGCCCTAAATGTTATTTATTAATGATTAATATTAAAAGAGAACCATCTTTTAGCTGTATGAGTTTCAAAAATCACTTAGATAATGTTACCAAACCAATGGGGTTCATGTCAGTTCAAAGAGGTAACATTCGTATCATGCACATCAAACTAAGTACCATTTCAATAAAATTTAACTTTAGCTGTAAAACAGATAAAGTTGAAAGTAATGCCGGGAGAACAAATAAAATGATCGGATTGTTGATAGCAACTCTGGTTGTGAACCTCATTTTTGTTCTTTTGCTGATAGTCGAAGTCCGATTCAGCATAATAACTAGATGCCTCAAAATACGAAAAAAAAAATCCTTCTCATCCCAAAGGCCTCTTTTAGATTCTACAGATAATCAAAATAATTTGAATCAGGCGAAATATCAAAATAATTTTGAAAATATTAAAGATTTATTTGATACAAAATTTACTGAGATGATTGGCATCGTGAAAAATTTATCGGAAATATATTCTATGCAATTTCAAGTGGCTGGAAGTGAAAATCTGATAAAGGTAAAGGTCTCTCCCGAAGATACAGTGGTNGAAAGTAAAAAGAAAGATCTTTCATCAAATTCGTGAAAAGTCTTTGGGAAATTATAAAATTATGAAAATGAAATGCAATGAAAAAGATCTCGAGGATAACAAATGTCTTTTGTCTCAAATCTCTTTTCAACCCGATGTAATCATCAAATGTGAATTTGATGAGACAAGAAAATCAAATGGAATTCTTGATCTACGAATTCGAGATTTTAACGGAAAGGTCAAATTATACCAATTCTACAAAAATCAGACGGTTAAAGATGTGAAAGAGACATTGTTACCCGATGGAGTCGGAGAAGCTATTGTTTTGAAAAACACAAAGAAATTGGAAAACACTGACAAATTAGCGAAATGTGATTTAGATGATGATTCCTTGTTGACTTTGATAAAGAGTGAGCACANNAAACTTTCTATGAATTACATGTTCTATGAGGACCAGAAGCTCTCCGTCACTTACTGTACGACAGATCCGATCAAAAATATACTTGTAAATATTGCCAACCAAATGAATACGAATATAAAAAATCTGGTTTTATTTATTGACAGACTTTATTTAGACGTAGGGAAATATTTATACGAATATGGAAAGGACATTCAAAATCAGCCGGTGCTAGTTTGCGTCATGAAAAGATTTTGTGACATAGAATTACAGGAACAAATTTACAGCGGATCTTTCTATAAGTTTCACGAAGCATTGGAAAAAACTAAGAATGAAAAAATTTTAATTAAGAAATATCAAATTGGAGACCTGAAATTAATTTTAAAAGAATTGGCAGTATTTCAGATAACGAAGTCTTGTTCAAGATTTATTCAGATTTCCAATGTTTATAGTGATGATAGCAGCATATACGTTGCCATCGAGTACATGTCTCAGGGAGTCATGGCAGAATATCTGAGTCACATCGAAGGCATAGACATCCGTATGATTCAGAAATGGTCCCGTCAAATTTTAGAAGGCTTGCAGTTTCTACATCAAAACGATACAATTGTCCGGGACCTAAATCCGACTAGCATCCTCATTGACGCCAACGACGACGTCAAACTTTTCAATCTCAATTTTTCTAAATATACCGATTATAGAAAGCCGAGTTCGTCAATTAAGAAGTGTTTATTTGTTAGGTATCTTGCACCAGAGATTCTGAAAGAAATGATCTACGATTCTAGCGCAGATATATGGTCATTTGGGGCCCTTGTGTTCAAGCTTGAATCTGGAAAAGAGCTTTATGCGGATTTGGATAATGATAAAGCAGTCAAAAGCATCCTTGAATATTCTAACATTCAATTCAAATTGTCTCGGCTCAATTTCAAAGAATTAGAAAGTTTCATCAGCAACTGCTTGAAGTCAAATCCTATGGAGAGAGCTTCAATCACTCAACTAATCTCACATTCCTTTCTTGCAAAAAACTCTTTCTAAAAAATAATGAAAATTGATGCAAAACTTGATATTACTGATAATTTTAAATGATATTTGATCATATCTGATTTATTTTTCTGAATTTTTAACCCTTTGATTTATTTATTTTNATACATAATTATTTTCAAA
>OX_Smed_1.0.13723
CTATCAATGTTTAAATGTCTATTACAGTGAAATTTCTATCAATTAAGGATGGAATTAATTGTAAATTACCTGTAAAAGATAATGACAATTTAGTTTCCATTAGAAGCATAGTTATCAAACGACTGTGGAAAACTGAATTAATTGATGAGAGTAAGGTACGATTTTTATTAAACGATCAAATTTTAGATGTCAATAAACCATTACTAAAATTGATTAATTCACAAGAATGTGCTATAAATTGTCAAATCGATAATGAAATCAATTCGGAATTTTTAGATGTTCTGGATTTAAATTTTGTAAACTCTAAAGAATCAATTACTTATCGAATTGAAGTCCATAGAGACCGGAATTTAGAAGAATTGAAATTGCTGATAAGTGAAATCTTGGAAATTGATATTTCCAGAATCAACCATCAACAAGACATTGAACAAAGTAATCAAATGGTAATCGATGTCGAAGAAAACACAAAGATCATATTGTCAAGGTTATAATATGCGACTACGAATAATAGTATCGCCGCCAGCAGTACCACTCAAAACCATCAATACCGCTAAACAACAGAGCAATAGGAATATTCCGAATTCAGTACAATCCGTATTTTCATATCATATGTCTACTATACTCATTTGTTTTACTGTGCGATTGATGAGAGAATGATACGAATATTGAGAACTTGTTTTATGCGAATATCATGATTTACGTGTTTATTTACTTTCGACAGTGATAATGATATGATTGATGTTGATATTTTTAGATACACATGAAATAATTAATTGTTGTAATTCTGCATAAAAATTGTTGATTATTTTTTTTAAAAAAATTTATGTTTTAAATTTTTAAGTAAAAGATTAAGAGTAAATATGAAATGAAAATGGAATGTCAAATAAAATGTTTTTTTTCACGACAGAATTCAATCATTGTTAGTCGTAAA
>OX_Smed_1.0.13741
CTCGATATGAATATAAATATTTGTGTGGATAACCCAATAAATATCAAAATATCACAGATAAAAGTGAAATGTGCTGAAAAATCTTGTGAATTTGTTGATGAATTAATAAAAATGGAAGATCATTCACGGACGTGCAAATATCGATCAGCAGCTTGTCCATATTCCAATATCGGCTGTGACAAATGCAATATATCTCTGGATAAAGTTGCGGATCATTTGCAATCTGAAATATTGACACACACAAAATTACTGATGGATTTTTTTGGCAATTTCAATAATGAAATGGAGATGTTGAAAACCAATAATTACGGATTAAGGGCAGAGAATAAATTATTGAGAAATGAAATCAACGAATTGAAATTGGATGGCGAGAGAAGACGAGAGGAAATTGCTGAATTGCAGCGGAATATAATTTGTTTGAATGGAGAAAATGTTGCGATGAGAGAAATTATGAATAAATTGATTTCAGACTGGGAAAGAAATCGAGTTGAAATTGGAGATTTGCAGAGGAAATGTGCCGATCAAGTTGAGGAAATAAAATTACTAAATTTAGAAATGCCAACATCTAGAAAAAATCTCACAGAAATTTCAAATAAAATCGATAAATCAATGGACAATGTCGACAGAAAATTATTGGAAATGGAAGCCAATCAAAATCAGCTGAATTATGGAGAATTTGCGTGGAAGCTTGACAAATTCACTGATAAAATGGCACATGCGAAAAATGGAATCAACACAGACATTTATAGCGAATCATTTCTCACGCATAAAAATAGTTATAAAATGTGTTTGAGTGTGAATCCTGATGGATTTGGTGATGGCAAGGGCACTCATTTGACTGTAGGCTTTCATTTGATGAAGGGCGAGTTTGATGAGATTTTGGAATGGCCATTCAGGTATTCAGTCACACTTGCATTGATCAATCAGCGGACCCGACTGCCTCATGTCTGTAAGACTACGAATTGTGCAAATAATCCAAATAGTAAAGCATTAATTCAACCAACAGATAGAAATGGGGGAATGGGATTTCCTCAATTTGTAAGCCATGAAGAATTAGCGAGTAATCCAGATCTGATGCGTAACAATCAGATATTTATTAAATGTTCCGTTGACATTGGC
>OX_Smed_1.0.13752
[truncated: 319,381 more chars]
