# Supplementary material for: The planarian regeneration transcriptome reveals a shared but temporally shifted regulatory program between opposing head and tail scenarios
Source: BMC Genomics. 2013 Nov 16;14(1):797. doi: 10.1186/1471-2164-14-797 (PMC4046745; doi:10.1186/1471-2164-14-797)
Supplement: Supplementary file 3 — Additional file 3: ZIP file containing FASTA file of differentially expressed transcripts in H6-12-down, H6-12-up, T36-48-down, T36-48-up, F-head, F-tail, O-down, O-up, P-down, P-up, F-head + T0-24-up. Also contains platyhelminth, triclad, and S. mediterranea specific transcripts. (ZIP 18 MB) [file 12864_2013_5532_MOESM3_ESM.zip › P_up.fa]

>OX_Smed_1.0.00018
CATAAGAAAGAGAAAGCATGGCGTCTGCACCTAAAATACAGAAAACTGAAAGCAATGGAAAAGTTGACCAAGATCAAGTTTTAAATTCTTTAATTGAAAAAATTGATGAAGTTCAAAGTGATATTGACAAACTGAACGAGCAAGCTAGTGAAGAAATTTTAGAAGTAGAAAAGAAATTCAATCAAAAACGTCAACCATTATTTCAACAAAGAGCCAATTTAATCAAAACCATACCAAATTTTTGGATTAATGCTTTAAGCAATCATCCTCAATTGATGACACTAATCACCGAGCATGATGAAGAACTATTACAATCATTAACAAGTTTAGATGTTGAAGAATTCGACGATATCAAATCAGGATTCAAAATAATAATGACGTTTTCTTCTAATGAATACTTCACAAATACAACTATTACCAAGTCAATCCACGTTGGTGAATCTGAAATTAAGACAACTTGCGATACAGTTGATTGGAAAGATGGCAAAAATTTTGTCAAGTCATTAAATGAATCTTTAAACAAAGCTGCTGCTGGAAGTAAAGGTGGATCTAGTTCACCTATAAGTTTCATGCAATGGTTTACATCTGACATTGCCAATTCAATGGTAGAATTAGGAGAAGTCATTAAAGATGATTTGTGGCCAAATCCCCTACAATATTATTTAGCTGTTGAAGATGATGACGATGATGATGTTGCGGAAGATGAGGATCTAGAAGAGGAACCCGAGGACGGTTGTGATGACGATGAGTAACTGTAAACATTACTGCATTTTCCATTGTGAATGAATGTTGATTTCAAAGAAATCTGTATATTAATGTTTTTGTACGTTGACTTTAGTGAGAAAGTTTTATTAGTTTAAAAATAAATATGTCTGCAAATACTGTAAATTTTTTATTTCAATTTGGTGTTTTGATAATATCAAATTTGAGATAATTTTCAGTATTCTCATTCTGTCGATTTCATTGCTTGTGCATCATCGCTGGGATACATCCTAAAATGTAAATGAATTAAGCAATGAAATATTTATATGAATTTTGTATATAGAGTTTTTTAATATCTATTTTAATTGTAAGTTTTAGAAATTAATGATTGTAGCTTCATTAATGTGAATGTTTTCATTTTAAGTATAATTTATCAATGACTTTGTTTTCTTCGTGTAACTTAATTTATATAAATTTTTAAACAAAGCAAATTGTAATTAAATAAATATTGGATGTTTGTAGCTTTATTTATAAAATGAATTTTTCACAATTTATTATTTACAAATTATGCATAAAACAATGAAATTATAAAAACTTAATTTTATTAATTGAAATAACTTGGAGATGGTTGATAGGGCTACGTAATAATAGTTATTATGTTATGAACAATTGGAATGATCAGAATAATATTCATAATGACATTTTGTGTAGTCATATTTTTTTTTAAATTTAGACTTAGGTATCGTACTAATGGTGGGTTACAGGGTTTCGAATCTTGCTTAACTTTATGGTTGTCCCAGTAACGCCATACAAATGATTCTAGCTGCCACTTGGCACCCGTTGCTAGGCAACGTTGGTAATGTGTTCAAGTGGTGGATTGCCCGCAAAAAGTGAGTGCTATTGCTAATACTATAATTGCTCGGACAATCCTCGGGTTCACGAGCTGTCGATAGAAGACCTGTGCTCGCTTTAACATTATTTGGTCCCCTTGCGTTTTAGTTTCTATGTTTATCTATTTGTTTTGCCGACATTAGTTTACCATGAAATAAGTGTTATTGCTGATCTAACCTTTCTACAGTGCTACTTCAGCCTCAAGATGTTATAAAATAATAAAATGTACATGAAAACCACAATGTATGAATGATGTTTTATTTATCTAAAGATTAGAGGATTGTGATGGATTGGAAGATCGAGCGGCTCGGCGCTTAGCCCGCTCCTTACGCCCAGGTCGTCGACTGGCTGTGGACGGGGTGATTGGAGTAGTTGCGGGTGCCGATGGAGTAGATTTTGCTTCGCGATAGGCCAATTGAGCAGGGGCGAAGACTAGAGGGTAGGTCACCGCTGCTCCCTCCTGACAGGCGGATAACGCTACCTCTAACCCTCTGATTTGTGTCTTTAGGCCCTGCACTAACTGCTTTTCTTCTGCCCATCCCTTCTGGGCCGCAGCTAGCTTTTGGTATAATCGTTTGATTCGCGTGGGCTCGATCCATGTTGCTTTAATTCGCTGCGCTTCCCGTACTAATTGAATAAGTTGTTCGTGCAAGTTCTTATTAGTTTGCCTTGCCTGGGTTAGCTCATTCTGGAGTAACTGCATGAGATCCATCTCTGGAATAACAAGAGTTGAATTTCCCTGACGATTATTAATGATAATTGGGTTTAAACTCAAACAGATTTATGTAAAAATGAAGTAAACTATAATAATAAAAGAAAGAAGTGGCTTATAATACTAATATTCAAATTATTAACACAAGAGTCAATCGTCTGCAGGAATCGCTTGATCCCTTCTTCTGGTGAATAGCCAGGGATCACGAACACTGGCCTTTTGAGGTTCCGAACTGGCCTTGGTGATGGTGGGTATCTACTGGCTAACCGTCCTGCCACCAGATCATCTTGGACGTTGGCCAGGTGTGCTGTGGCCCTTGCCACATCTGCTTCGACTTGACGTTGGAGTTGGAGGAGGTCCTCCAGGAGCTCTTGGGCCTGAGTTAAGATATCCTGGGAAGGGTTAGGCTCGTCAAACGGCTTCCGGAACTGCCGCATGAATTCCTCCGGGGATATGTCTTCAGCCTGGTCATCTTCAGGCATGGAAGGGCATCGCTCTTGATACACCCGATTCCATGCCTGCCTCCATTGTTCCACTACATGGGCAGGGAGTTCGATCATAGCTCCGGTTGG
>OX_Smed_1.0.00022
ATAGCTGCCGATAGGAGGACTTACGCTCTTCTTTGAACGCACGATAAAACCCTTCGTTCCGCGATATTACATTCCTTTCCGAACGGAAAACCGTAAAAAATTTTGTCCCAGCGCGCCCGTAACCTTCATCCCCGATGCTCCCGCTTTCACTCAATAAGAAGAATCATGAAATCAACAACATTTATTAAGAAGGAAAAATTGAAGCAAGCGAAAAAATGAACAGTTCTCGCGTTTGTCAGCGTACGAGCAATTACCAGTAAACTTAGGACTCTGGCGGTTAGTCTTCTTCCGCGTCCATATCCGTCGGGAGGCATCTCCGTTTAGGCGGTCGGTACGATGGAGGATGGCCTCGAGGATCCTCGTCTCTCCGCGAAGATGGTCCAGCCATCTCACCACCGGGGCCAACGTTGGGAACCTTCCCGTGAGAACAGCGATCTCATCGAAATCCAACTCAAGATCGCTTAACGCCTGCATCAACGGGTGAGCTTCATTATCCTCATCCACCAGGTTGATATGTATGGAAGCTGGGGGAGAGGAGAATAAGATTCGCGGAGCATATCGGATATCCGGGTCCATCCCCGAGTTTTCGAACTCTTGGTAAGGGGGTGGTAAGATCGTCTAATTGGCCCACCCCTTCTATTGACTGAGCTTCCCCGGAGACGGGCTTCTTCTTGTCGGCGACGATCCCGACGTCGCTTATTTCGATTTGGCCGATGACGGGCCGTAGGGGCAGAAGAGTTAGCCCGGGTTTTCCACGGTTCCGGGAGAGGTGGTAACTGTGTGAGACTCACGCTCGGAGTAGGAGTGCTTGTTGTCGGGTTGGATTGATCTTCGTGCTGGGGAGGTGGTGAGCAGGGACGATATCAAGCTGCTCTGCCCGAATATTCCCAGGGACCCGAATTCGGAGCTCGGTATCCGAGTAGGCCTGATGCAGCGCCACCGACTGTTCGCGGATCAGTAGACGCTGGGCGCGTGACTCGACGATTAATTCGTCACGCGCCTGGGTGAGACGTGAGATCTTTTGCCTGAGCTCCCTGACGACTTCTGGTGGAGCCCAGGTCCCTTTGATCCTTTTGTGTTTACTCTGGAGATCTCTATACTGTATCTTGAGGTCTTCGTATTTGTGGCGGATTGCCACGATTGAAGGGGGCAGGCGAGGAATCCTCA
>OX_Smed_1.0.00024
TAGTTCTAACACTTTATTGTAAGTAATTTTATGCTTTCCAACATTAATTTGCTTAAGGTTTCTTTTTACCTTTGATATTGGCGCAATCTCAAATTCCATTGTTTGTCAAATCGGTCTCGAAATTTCCACATTTAATTGGTGACGCCTTTTCACTGGATATCCAATCACGAACCGAGAATGGCAAGTTGAGTTCTGATCCGTCAGATACGATGGCCATACGTATTGTGGATCTCAATTTTACGGAGATAGAAAGAGCGTATCTTATTTATGGGGTACAAAATTTCATGGATGACGAGTTCAAAGGGAAATTAATGAACATCAAAGTATGGGAAAAGAATCCAACATCAACAGCAATGAATATATCCATAATATTCAAGCAAGAGGCCCATAACAAATATCTAGAAATATTTTACTTTTCAGCTTCCAATGCACTTGAACGAAAAAAATATTTGAAGAATCTCTCCCTTGCCAAGCGGTTATTTCATGAACTGATTGACCTGTTTATCCCATCCACATTGACACTCTCGGTGCTCCCTATCAAGGTTGACAGAAGAGGAAATAATAATAAATGATATGGTAATGGCATCCTGCAAAGCATTCGGTGGGATACCACAAGAAAAACCGAGATTCGAGGATCACGCTCACTTGAATGTGACAGAGATAATATATAATAAAACGGCCAATGAGATCAGAATGAATTTGCGTGCATCTCTCACTGACCACCTCACTAATTTCAGCTGCGTCGCAGGAAATGTCACGGAAACGTTCACAATCCGTATTCATCATCATCCGTCCAAGATTCATATAAAGCCAGATATTAAAGATATATTGCAAGCCAACAGAGCCATTCAATGCTATGCCCAAGATGGATACCCTCAGCCTTCATTGCATTTCCAGCTCATCAAAGGTCCATCAAACGCATCTCACTATTATGAGACTAGGAAAAATGGATCCAAATCTACATCCGTTCAAGTGCCCCAACCGGATCAGCGTGGATGTTCAAATGCTTAATGAAAAGCACAATTGCAGGGGTAGCAATGACCAAGGAAAAGAATATTAACTTTCGAATAGCCAGCCATCCGACATCAATCCTGATCATGCCAGTGCCAGATGGAATAATGGAACCGAATTCAACAATTGCTTGTGGCCCAGCTGACGGATATCCTGTTGCCAGAGCAACATGGGAAGTTATTGCGGGCCCAGAAAGCGCTTCACTATATTATAATTTTATGCGCAATGGAACGCAAATTCATCTGAAAGAAAATTGCCCTACAAAATCTGAATGGGAAATCAAATGCTCTGTTAAAAGTTGCTTGGAAAATGTTTGTGTAATCCTCAATCGGACAATTTCATTTAGAATAGCAAATCACCCGACCGCATTATATATTCAACCAATCATCAAAAAGAGATTACGATCAAACTCAACAATAAAATGCTTCACAAAAGATGGATATCCAGATCCAGAAATAAATTGGCAATTAATTGAAGGCCCCCCAAATGCTGACCGATTTTACAATATCCCTGGAAAGGGTGACCAAATCCACATCAATAGCAACAGCCCGGTCGGTTCAAAATGGACATTAAAATGCACAATGAAAAGCGTTCTGGTCAATACCAAGAAAAGCCTGAATAAAACTATTTCATTTTCAATTGCTAAGAATCCGATGGAAATTTGCGGGGAGAAATGTTTGAATTCAAGGATTTCTGAAATTGAGGAATCTGTGGACGAGAACGAGAGGCTGCAAGAGGATATCCGGTCGATATTGAATCAGGTGAAGGAGCAGATGATAGCAATGGGAAAGGAGCAGCAGGAAACATCCAGAGGATTGAATACCATCATTAAGCAGAAAGCCATGATTGAACTGACGTTTTTGATGAAACATCTACAGGTCTCAACCCATTCAGACCTTGGCGTGATGAATAAATGTAACTATGAATTATTTTGGGTAAAACATGTATCGATATTTTATTACCTTCGTTCATGAACCATTTCTTTAGTCTATCTCAACCTTACAAATTAAATTATTTGTACTTTCCAATAACTTATATTTTCAAAGTAAATTTTATTAAT
>OX_Smed_1.0.00027
GTTTTTGAAAAATTTCTTTGAAAATTTGATCGTTATCAACATGTATAAAAAAGTAATAGTAAAAATTATACTAAAAATTTGATTGTAAGATTACATTAAAAATTTTTTCAATTAAAAACATGTGTAAAAATTTCATTGTAAAATTATCCTAAAAATTTCATCTTTAAAAATTATATATAAAAAATTCATCGATAAAATTATACTAAAAATTCTATTTAAAAATCATGTATAAAAAATTTCATTGTAAAATTATCCTAAAAATTTCATCTTTAAAAATCATGTATAAAAAATTTCATTGTAAAATTATGTTAAAAATTTTATCATTTAAAAATATGTATAAAAATTGATCGATAAAACTATACTAAAAATTTTATTTAATAAATTTTATCATGCAATATTGTCGACTCTTTAACTTTAAAAATTCTTACCTTATGTAATTTACCTTTTGACCCTCTGTTTACTTTTAAAAATTCTTACCTTATGTAATTTGCCTACTATAACTGCTTTTAAAATTTTCAGCTTTAAAAATTACCCTTATGTAACTTAACTGTTGACTCTCTATTTAATTTTAAAAAATTCTTACCTAACCTACCATACTTTACTCTAGGCACCTTAAATTACTTTAAGAACCTTAATTTACTTAAATTTATTCTAACGTACTTTAAATTACTCTGATGTACCTTAATTTACTTTATGAACCATAATTTACTTAAATGTACCCCAATGTACTTAAATTGACTTTCGACCCTTTAATTTACTTTAATTTACCTTAATGTACTCTAATGTATCTTAATTTACTAGAGGAACCTTAATTTACTCTAATATACTTAAATGTATTCTAATGTACTTTAATTTATCTAAATTTACTTTAATATAC
>OX_Smed_1.0.00028
GCATAAAATTAAAATCGGCTCAAATCGCCTAAGATAGTCAGAGTGGGTATTTTCATTCACAAAATTTTTTTTAATCACACTATAGTCAGGGGGTATTTTTGAAAAAGACTAAAATAAAATGGCCTGAAATCGCCTAACGATAAAAAAAAGCATAAAATTAAAATTGGCTCAAATCGCCTAAGATGAAAACACTATAGTCAGGGATATTTTTAACTCGTAATAAAAACAATGCAATATTTGGTCTCAATACTTTCTATAGGTAAATATAGGCATAAAATAAAAATGGCTTGAATCGCCTACTGATAAAAAATTGACAGGGGTATTTTATAGGCTTGTTAAAAAACACTTGAATATTTGTTCACACAATTTTCATAGGCAAATTTAGGCTCTAGATAAAAATAATTTAAAATACCTAAAGTAAATTAAGATAAATTAAAGTACATTAGGATACATTAGAGTATATTAAAGTAAATTAAGGTAAATTAAAGGTCTAAAGTAAATTAAGGTTCATAAAGTAAATTAAGGTACATCAGAGTAATTTAAAGTACGTTAGAATAAATTTAAGTAAATTAAGGTTCTTAAAGTAATTTAAGGTGCCTAGAGTAAAGTATGGTAAGTTAGGTAAGAATTTTTTAAAATTAAATAGAGAGTCAACAGTTAAGTTACATAAGGGTAATTTTTAAAGCTGAAAATTTTAAAAGCAGTTATAGTAGGCAAATTACATAAGGTAAGAATTTTTAAAAGTAAACAGTCGACAATATTGCATGATAAAATTTATTAAATAAAATTTTTAGTATAGTTTTATCGATCAATTTTTATACATATTTTTAAATGATAAAATTTTTAACATAATTTTACAATGAAATTTTTTATACATGATTTTTAAAGATGAAATTTTTAGGATAATTTTACAATGAAATTTTTTATACATGATTTTTAAATAGAATTTTTAGTATAATTTTATCGATGAATTTTTTATATATAATTTTTAAAGATGAAATTTTTAGGATAATTTTACAATGAAATTTTTACACATGTTTTTAATTGAAAAAATTTTTAATGTAATCTTACAATCAAATTTTTAGTATAATTTTTACTATTACTTTTTTATACATGTTGATAACGATCAAATTTTCAAAGAAATTTTTCAAAAAC
>OX_Smed_1.0.00052
TACATAACAGAAATACAAGATCAGTTAGATCGTGAAAATGATGTTATAATTATCGACGATGATGGTAAATTTTAATTTTATATATGTTTTATTTATAAATTATTTTAGAAGTTATTTTAATCGAAGATACAATTGTTATCAGCGATAGAGAAGACGATATTATCGAAGATGGTAAATTTTAATTTAATTTTATTATATATATTTAAAAACATTTTAGTTGATTTGGATGCAGATGATCATCATAATGCCACCGTTTTTGGAGATGCCCCCATTTCTGGGGATGATATGGAGGACCTCTCTTCTATAGAGGATGATGATTCGTCGGAATCAGGAGATAAATGTTAGTTTTTTATTTATTTTTATTTATCGAAATTAAGTTAATGATATTTGAAGTATTATTAAAATATTACATCAAATATCAATAATTTATAATAATTTATAATAAATTTATAATAAGGATCTATTTATTTCAAAAGTTTTATGATAAATATATTTTTAAATTGATGAAATTTAAAGTATTATTTTAATAATACTTCAAATATCATTAATTTATAATATATTTAAAAAAAGTATTATTACTGAAACATATATTAACATAATAAATTATAAACAAATATAGTTGAACAAATAGTTTTTGAATTATATAGGCATTTTTATTATAGATCTTACGTAATTGAATTATATATGAATTATATAGGAATTATTTTAATAGATATTTTATACATATTTAATAGTTTGCAGTGAGCATGCAAATATTATTGTATTTAAGGTTTTATTTATTAGAATTATTAGAATTATTTAATAGTTTGCAGTGAGCATGCAAATATTATTGTATTTAAGGTTTTATTTATTAGAATTATTAGAATTTTATTAAATAGTTTGCAGTGAGCATGCAAATATTATTAGTTACTTTATTACTTTATTTGTTAGAATTATTAGATATTTTATATCATAGTTAGAATTATTAGTTACTTTATATAGGTTTTTAATTTAATATTTTTATTAGGCACTTTTTATCCGAGATATTGCATCTCATCATTGCAACATAATGAAAGTTGCCATGAAGAAATGAAAAAATATTACCGCCATAGATTTAATGGCATCAACTTTTTTATCTGCGCCATATGCAAAACATCCCAGAACATTAAATATAAAGAATTTTATAGGGAACATGCGGTTCATTTAAATTCTTTCAAGTCGAGTAAAATAAATATGTTTAAGAAAATTAATAAAAATAACGTCGATATTTTGAATATACTACAAAATAAAAAAACATCAAATAAAAAGAATAAAAGACCTGCTGCACCTATTAAAATTAATATCCCAAATAAAATAATTAAAAAAGAAGTCATCGAAATCATTGATGACTCTAATATTATAAATAATGTAAGTATTGAAAATAATGAAAATATTATAAGTCATCCAATGACCTTGAATGANTCATGGTCTTTGTTTNAATNNCCTTGAGTGAGTCATTGTCTTTGTCTTGAAAATTTTTTGTACTTTTGGACTTGGAAAAGTTTTCTCTCAGCCGGGGGGGAAGGGGTACTGTTCTGGATTTGACACATCCCACTACTGAAGTAAATGGAAATACAAATCTGTCATCGCTCTCTTAACCCACGTCAACGCCCTCATTTTTTTCTGGACCATTTAACGCCCCCTCTAAGTCTCAAACGCCCACAAGGGTGGGTTATCGCCCACTTTGAGAAAGACCGCACTAACCCATTGTTTTACAAAAAGTTTCGTTCGTTGTTTATGCATTGATTTTTGACTGACTCAATTACAGTCGAATTACCATAGTTCATGAAAAAAATACATAACTACAAAATGAGTAAAATACATTTTATGCGATTT
>OX_Smed_1.0.00057
GTATACATTTATTAATTCAATGAACAGTTGGCTGAGCTGTTGAATGATCTGTTTGATAGGCTGTTGGATGTACTGTTGGATGTGCTGTTGGATAATCACGTGGAAAATTATTATCTTTATTCATTGTCAGTCTCAATCATATAATGACCATATGCCATCCATCAATATCCATCAAATCCTTGCTGTCACTCGCTATCAGCATATTGCAATCTCGATTATCACTATCAGGCCAGTCCATTAAATCCGAGGAATTTATCACCGTAAACGGTTTTCCAAGGGTTTGCTCGATCGTCGCCTTCATTTGACTGGACGGGGGCAGCCTGGCGCTCAACACGCACTTCTTTCCGATAGAATTCATTCTGACAAATGGATTCCCATTAAGTTGTGATGAGCAATTGTGACAAATATCAAACCAAAACTGCCGATAGAATTCAACCAGAAACAATGGGAAATAAAATGGCGTCCCCCCCAAAATTAAAATATGAAACCTTTACAAATTTCAATCATTTTATCATTAGCTGGAATGGGAAACAATATTTAAGTTAAAGGTAAGAAATAATTAAATTTATTTATTAAAAACTGATATTAATATTTAATTACCTAATCAAATATAATTAAAATAAAAAATGTGATTTTATCACGTTAAATTTTTATTAAAATATTTACTGCAATTTTGCATTATTTTTTATGTAGCAACATTTATATTTACATGCAAATAATAAAAATATAAATAATAATTTATATAATAATTTTTACGCTTCAAAATATTATAATTGAATTATTTACTAGCCTTATCAGTTTTGTATTTGATAAATTATCTTGTTGATAGTGATTAT
>OX_Smed_1.0.00102
CCTAAAACGTGGATTTTAACAATGAAAGGGAATTAAAAGTTCAAAATTTAAATTTGTATTATAAATTATAATTTTTCAAATTTATTCAAGCAGTTCTATACATTTTCTTTATAAAAGCTGTTGATGCAGTTTGAAATAGTTGTTAACATTTTAGCAATATTTCATTTAAATTAAAGAATACTGGTGGGTTACAGGGTTTCCAAATCTTGCTTATCTTTCTGGTTACCCTAGTAACGCCATACAAAATGATGCTGATCGCCACTTGGCACCCGTTGCTAGGCAACGTTGGTAATGTGTTCAAGTGGTGGATTGCCCGCAAAAATTGAGTACCATGTGCTAGTACTATAGTTGCTCGGACAACCCTCGGGTTCACGAGCTGTCGATAGAAGACCTATGCTCGCTTAGCTCTGTCCCTCATAAATAATTGCTCATGATTAGTGCTTAATTGACTGTGGAAAACTGAGACGTAATAGGGTTACTTGTGACCGTACTGGTATGCAATTTCAAAGGAAAAGACTCAACTAAGGCTAAAACTACTCTATTTAAATAAATCACATGTGGAATATCTACTGTTTGGCATTTTGAAGTTGGGTTGCTCGACGTCGGGCACGCTCCTTACGTCCCGGTCGACGATTGTTGGTGGCGATGGGTTGCTCTGCTGACTTGATTGCGGTCTGCGGCATTTGAGTTGGGGCGAAGATGAGCGGGTAAGTTACCGCTTCACCTTCTCGGCATACTGCGAGTGCGACTTCGAGTCCCCGAACCTGCGTACGCAGACTCCGATTGAGCTGGCGTTCTTCGGCCCAGCCTTTTTGAGCTGCAGAAAGTCGTTGATACAGGATCTTCGTTCGTTTAGGGTCTAAACAAGTCGCTTTGACCTGCTGTATCTCTCGAGTCAATTGCAGGATCTGGCCAAGTAATTCTGTATTCGCCTGCCTCGCACGGTCTAGTTCCGTCTGTAGGATCCGTAGAGAGGACATCGCTGAAATTAAATGGATTTTACTCGTCAATTTATGGTCGGCCTAAATGCTTTAAATCTTTCAAGCAATTCATTCAGTTATATATAAAAAAAAGAAATACACGCAGTTCTAATTATAATTATTATCTAATCACTATAACGATTTGTCCGTCAGTTCATTCGTCCGGGCAGTATCGTTCTAGGCTTCTTTTGAGAGCTTCTACCGTGTAGGGTCGTCTAGTATCCCGAACCGGACGAGGTGGATGG
>OX_Smed_1.0.00103
AAGCGAAAAATATACTTTAAAAATGATTTATTACATTTATTAAATGAACGGATACATATGCGAATTTTACGCGGTTAATAGACCCACCCATATAAGATAGACGCAGTCATAAATGCAGTACCATATTATTTTACTAAGCCGCAAAACTCTTTTGGCTCAACGCACGACACAAAATTATCAGTTTTACTAACTACGGTACTCAAACACCTAAATTCGAGCTAACGAGTTCTCTCGTACAGGATGAGAGCGATTCCATTTTCCAGCGAATTATTAAATGTAAGGAGAAAGATGGAGTAAACATATATTTTTAATTCAGGGTACACTAGAACCATGATTGATATGCCCGCTCACACTGTAGAACAATGGAGGCTAGCCTGGAGTCGGGTATACCAGGAACGATATCCTGAGGTGCCTACAGAGGATCAAATGGAGGAAATATCGCCGGAAAAGTTCATGAAGCAATTTCGGAAGACGGCGGACGAACCCAACCGTCACGGGACATTTTAAAGCAGGCCCAAGAGCTCCTGGAAGACCTTCTACAGCATCAGCGACAAATCGAGGCTGATGTAGCATGGGCCACATCTTACCTGGCCAATGTCAAAGATGACATAGCGGCCGGACGACTGGCCGACAGCTACCCGCCTTCTCCAAGACCGATCAGAAACCTCAAGCGACCAGTGCTCGTGGTCTCGGGATACGCTCCGGAAGAGGGATCAAGCGATTCTTCGCGGAGGAGTAAACTCCATTGATGTGGACATTTATTATTATTACAGTGACATTGTGATCGATTCAAACAAAGTTTTTCTGTT
>OX_Smed_1.0.00106
TATTCACCACAGATAACATTCCAAATGTTCGAATTTATTTTAATTTTTATTGAATTAAAAGATTTATTGAATTTGTAACAATTGAACTGCTAATGAGGATTTGTATAATGAATTTGATTGCGGTTTCATCAGCAATTTTCTGCTTGGCATTTCATTTATCCGCAGCGGTGAAATATTTGGCTGTCAACCAATCAAATTGCAGAATCGGCGTCAATTTGACCAATCCGTGCGGATTTATTATCGATGTTAAAGGTGATATTAATGAGGATATCCGTTGCCAGTTGCATTTAAATACATCCAATGCAACTGTGGAATTCTCCAATCAAATCATTTATATCAACGGGCTAGCATCACCAAAATGTCCTCATTTTAGCTTACACCTTGTCACATCATTGGGGACGATTTCCAGTTTATTTGATTGGAATGCGAGATGTAATTTAGATTTCCATTAACAGACAACTTGTGGCGGTCACATTGACCCGCAGAATAAAACTAGTGAGTTATTCAATCGGGCTGAACTGTTTTATGATCTGCAGGGGCTGATTAATAGAAATGAATCCCGATTGCTAATAACTTTAGCAATTCTCAATGAGATATTTGCTAATTTATTATTGTAATGATCCGTATTAATATCAGATCCAGATCCAAATGCTTGTTCAGATCCGGGGTTTTTAATGAAAATATTTAGCGGTCAACCAGACCAATTGTATAAATGGGGCGGATTTATTTCATCCGTGCGGGTTTATTATCGATGTTAAAGGTGATATTAATGAGGATATCCGTTGCCAATTGCATTTCAATACATCCAATGCAACTGTGGAATTCTCCAATAAAATCCTTCAAATCCACGGGCTAGCATCCCGAAAATGTCCCCATTTTAGCTTACACCTTGTCACATCATTGCGGACATTTCCATTCCAGACAACTTGTGGCGGTGACATTGAGCCGCAGAATAAAACTATGGAGTTATTCAATCGGGCTGAACTGTTTTATGATCGGCAGGGCTTGATTAGTAGGAATGAATCCCAATTGGAAATGAGTTTGACAAATCTCAATCCGGATCCAAATGCTTGTTCCAATCCGGATCAGCGTACAAGCAGATCTGTTTCACAACTCGTCAAGACAATTACTGTCACTCCAGAGTCAGCAGGAACTGGCAAGGATAAACCGGCTGCGAGTGATTGGTCAATTGGTTATTATATCGGTATTCCAATAGCAATTATTGCCATTATAATATTAATTGCCATTACAATGATATGTGTAATCTTGATTATTGTGAGAAAACGAAAATTCCGACGCAACAGGGCAAATAATGAATCTCAAAAGACAACCGATGAACAAGCGCTTCAAATAAGGGCCAACAAAACTGATGATGAGAGGACCGATCTAAAGCTGATAGCAGTTCCTGATCAGACATCTAAAACATCCTACCGAATCAGCTGTCAGATGCAATAATAAACAGTGACAGATTAGCATTCAGTTCAATATTATATTTCTGCTTTATCATTTGATCTGTATACATATCATGTTGGTTAAATAAATGTACTTATTTTGTCT
>OX_Smed_1.0.00110
TCAACGTATATTTAAAGGAAAAACACACACATATATATATATTAGGGTTTGATATAAATCGAAACGACACATTAACACAAATGCAATAAAAACTTATGAAATCAATGAAAACATCAAAAATAATAGAATTGCAAAATTAAAAACTGATATAAAAACTGAGCTATGTAGAAGCTAATTGTCATTGCACCAAAGAAACGTTAACGACTACCAGTCAAATAACAAACAATCTAAAGGTTGGTCATAATAAAAAGAAAAGAACATACATATTAAAATAAAAATATTTGAGTTCGGAAAAAGCTAATTTCAATTTATTTTATCAATATTAATTTTTAGTGGTGACACAAATTATTAATATAAACTTAATTAAATATAAATTATAAATTCTTTACACAAAATTAATAGACAATAATTATATTTTTGTAATTTACTCAAACTAATTTATTTAAAAAAACTTTTCTGATTTAACTTGATATGAATCTTTTCCATGTAACTATAGCAACCTATGTTATTAAATTGGATTTTAAAAATTTAGTTTTCAAATATCTCAGTTACAATTTATTCAATTTATTTCTTTGTAGGGAATCAACAAATAACTTATTGCATAAGTATGTATTTTTGAAAAATTAATAGATGAGAAATAAATCAATAAGTATTTTCATTTGTACTTTACTAAATCTTGATATTAATGATTTTAATGAAACTATAGCAACCTATGTTATTAAATTTGATTTTTCAAACATCATATTTATAATTTATTCAATTTAAATTGATTAAAAATTTCAATTTGTATGTAATTTTTAGTATAAACAATCGATTTATTTAGTATAAACGAATGATTTTGAGGTATAAACAATCAATTATTAATTAAATTATTATTAAAATATTATCATAAGTAAGTTTACTTTTTATGTATATTTAATTTACTATTTGTTTTTAGTGAATTATTGCTATACATATAAATTTTGCGTAGCTATCAGTCACGAAGATGTTCACTACTGTGAACTTGTTACATCATCATATTTCAAGATAAATGATGCTGGTTTCCCTGGTTATGTGTGTCCAGAATGTCTCACAATAACATCTGGTAGATGGTCAATGTTTTTACAACAACACGGGCATCACCTCAGACAATTCGGAGAATCGAAAAGTAGTATAGTTGCCAAAAGTACGTGTATGTATAATATAACTAACTATTAACTTTTTTAGTATTGTCAAAGAGGACAACCCTTCAAGACACTTTGCATATTGATAAATATGATACAAGTAATCTTTTGATAATTTTAATGATTTTTAAATTATTAACTGTTAGATACTTTTAATATTCAAGATTCAAGATCGAGTAATGAAAGAAATGAATATAAAAATGGTAATTTTTTACTTTTATTTAAATTATTAATTATTTTTAATTTAGATGATTTAAATGTTCACATTGAAAACATAGATGATAGAATATTTTATGAAACAAATTATGACGAACTTGAAAATATCTCTACTGTAAATGTTAAATGTGAGTTTTTTGTTATTACAATCAGAATTATTTAACTTTTTCATGTTTCAGGTAATCTTTATCCGAAGTATTGTCAATCTACAAGCCATGATAACAACTGCCACAATAAAATGAATCGATATTATCAAGTGAATAATTATTATATATGTCCTGTATGCCAGACCCAAACCTCTGACCCATACCTTAAATTTTATAATGACCATAAAAATCACTTGACTCAATTTTATACGGATAAAAAATCATTGTTTAAACACAGTTTGAAACGAAAAAGTCACCATAAAATCTGAAATACTTGAAAAAATATTTATTAAAGATGATTTACAAATTTGACTAGGGTTAAGTGACATTATTGTTGAACCAGAAATTGAATATGATTTACTACGCTCACATGAATTATAAAAGTGAACATCGGAAGATATAATGTTAAGGAACTAGTTCTTCCATCTTCTCTTTTGGAAAAATTAAAATTACATTAAATGAAATGAACATTCAAAAGTTCAATTTGGAGTCCAAGTAGAATTTGAAAAAGATGGGGAACTCAAAGTAGTTAGTATATCAAATCACGCTGCTTCAGTGACTACAACTTTCTTGATGAGG
>OX_Smed_1.0.00119
GGTTTATAGATCCCTTATGGATTTTAGTGAATCAATTGTGCCTCTTTACCTTTTGATTTTGGATCCAAGAAAAGCCTATCCAACTGGCAATTTAATCATATTTTATTAACCTTCATTGTAATATTTTTTCTATCTAAACAATTTAACCGAGGTAATCTGAGTGTAGAATTTGGTAAATAAATCTATTTTAGACGTATTTCTTAGCTCGAATTGCGGGAAAGTTATTAATTTCTACAAAAAATCTAATTCTCAAATTGAGAATCTCGGGGAAGCGACAGATTTTGGTTTCTAGTCGACCCACTTATTTTATGAATCTAAATTTGATTAATTTTGATTAGCCATCAGCGCAAAGTTATCCACTAGATCATAGGATTTTCCCTTGATTTGATAAGAGACTTGGATAGTTTTAGGTCCCTCAGTATGGTTTCATAGAGGATTAAATTCGAATTCCGTATTTATTTATATTTTTTTTTGAAGATGAAAATATATACAGCGTTGCTAATGACTTTTTGCATTCAGAAAAACCTAGTTCGAGGAGTTACGTTTCAACTCACATTGCGGATCGGTGGAGATGGGCATGGGAACGTTTCCGACAAGAAAAATGCCCCAAGTTCCCTCAACCGGAGCCTCAACTGACCGATTCCACGGAAGATGCCCACGACCGATGGCTGGCCGATCAACCACGGGAAGAATGGAGCCCGGCCTGGGAGATCCACGAGCAGGCTCGTCTTCTTCTCAAGCAGCTCGAAAGCCACCAACGCCAGGTGGACGTGCAAGTGCCCCGAGCTCGCCAATACCTGGCGAATGTCGAGGAGGACCTACTGGCGGGTCGGATCGCCAGCAACTATCGGCCTCCGCAGCGAGGCACTGTCGCACGAACCACCCGACCAACAACTACCCGAATCCGAGATGTCAGGCGGCCAGTAATGACCATCTCTGGTTATTCGCCGGAAGAGTGGGTGGAAAAGGGTTTTCCCTCCTCCTAATCCACCTCCTCATAATAAACTATTTTAGGACTCAAACTATTAGTAAATGTTCATGATAAATAAATTGGGTGTCCTCTTAATAACTGTTTTATTTTTATTGTAATGTAAAAATCTTCTTATTGGTTTAAATATAA
>OX_Smed_1.0.00133
ATGTACACTACTGCCAATATAACTTGCTCATAACATTCGTGTTGTTTTGTTTTTCTTTCCTACCGAAACTAAATAAATTAATTCCATTTTATGAGAGGTGAGGTATAGATAACAATGGGTGTCGTGAAAGGTTTGCAAACAGATGTTGGGCATAATCACTCTCCACGATTTTCTCAACGTAGTCAGGGCAAAAAGTAGTGATTAGAAATGAGTTAAGAGATAGAAGCGTAAGTCCTTCCAGCGGCAGCTAATGATCCGGGAAAGACGAAGGTCCTTCGAGGAGTAGTGTTAGTAATACGCTCACCTGCTCGAATGGCATTCGGCTATTGCGTACAGTACCAACATGATTTCGGTCATGGGTACGCAATGGTTATTAAAATCGTGCGACGTATCAGGAAGTATCCCTAGTAGTTAAACGGAAGGTACACCAACAGGATAAGGGATATAGTACGCTGAAAATTCCTATGCGTCCAACATAGGGTTGGACTATATTAATTTTTCTAAATTTCACAGCTTAATATCTGGTAGGTATTTTAATTCATTTATAATATTTATTTGCACTTTCAGTCTATCAATAGTCTAATGTAAGTTCGTCATATCTTTGATTAATTAATATCGATCCAGTTTTTAGGGATTTTTGTGAATTGCTTGCTGGTTCTATTGCGGATCAATTTTATCAGATTTTGGGGTTTTATCTTTTCCTTATTACTAGTCTAAATTTAAACGAGATTTTAATTGTTTTTATTCATTGAATTTTTGTAAGATTTCGATCGGGCTCCTTTATTGTCTTTAGACAGATTTTGGTTAGTTATTTGTTAAAGAATCTTATCAGGCGAAAATTTCGTTATTTTATTAGTGGAAGAAATCAATCGGGTTTTAAATGCCTGTGCCGTAGCATTGCCAGTTAAGGTTGAGCCGATTCTGAAAAGGGGACTTTGGCTATTTATGCGACTATTATGTTGGAAAAAGCTTTTTGATTTTATATTTTCCTTGTAAGCTAATGAAAATTTGTATGGTTGTGAAAATAAAAATGGCTTAAGGGAAGTTAAAAAAAAAAAAAAAAAATGCGAGCC
>OX_Smed_1.0.00137
ATGCTGAACATTTATTCAAAGTTTTATTCGTTTTTATTCGTCGTCAGAGTCCAACAGAACGGGACTTTGGATGCCACAGTCCCATTCCCTGCGTACATTGCAAGGCGGGCGTCTTTCAAACCTACTGCCTGTATCCACAATGGCAAAGGTACGTTTCAATCCCTTTCGGCGCGGTGGCAAAGGGACCCTGAAAAAGAAATTAAAATAAAAAACCTGGTAGTATGGCAGTCAAATAACCATTGCATAACATCGAGATGCTCAAACTTAGGTTCTGGGACCTAAAATAGTAAGGGTTGAAAAGAAAAATGAAATAAATACTGTGTAAAACTCCGTACCATGGCGCCCTCGACAAATAATTAGTGCAGGCAAGTAATTGATTTTAAGAATTACGTAATAAATTAATAAGTATAAATACGGCTAAAATTGTCAGAAAAATACGAGTAGCTGTAATTAGAGGTTTGCTTTTAGTATAAATACAAAATCAGAAAATCAAAAATATATGACCAAACACATGAGTGTGGTATAGGTAGTTGCATAAACAAATTAACGAACTAAAATTAAACAGTAAATAAGTTAAGTTAATAAGTATCAATAAGTTAATTTAATAAGCAACACGAGCACTTGCAATCACCGGGGTTTGGCTACCCTGGACAGCGATTGCAAGTGTTCGGTTACTATGAGGGTAGTTGAGGACAGCATGGTAAAAGAATCACAAAAACAAAAAATAACAAAAGACAAGTAATCACTTACGTCCATAGTAATTGAGGGATGGCGTTGCTAAAATTCAAAAAAAAATATATGAAAAAGAGAAATAAAATATAAAATGCTTACTTCAAGATTGGCAAGACAAAACTAACGAAAAGTGGTAAAGCAGACACTTATATAGAACGCTTATCAGTACAGGCTACGTTAACAAACCAAAGGGTAATTAATTAGAAAGCTTATCAGCACGGGCTACGTTAAGAAACCACAGGGTAATTAATTATAGAGCCTATCAGTATCGGCTACGTCAAAAACCGCAGGATAAGTAAAAATTCATTCGGAATATTAATGTTCATCGCAGATACCTTATCAGGCTGAGTAAACAAAGTGATATCATGAGTCGGTCGGTGCGGGGGAGATTAACTTTTTACCATGCTGCGAGCGAAATAAACCAATAAGTTATTAATAACGAAAATTATTTTTAAATCATAATATTAATAATAATGGTAATACCATCATCGGAGAGGGCGCAAGATCGGTGTTTGCCATAGGCGTCATTTACTCTAGGTATGCCACTAACAACAAAGTAACTGACATTTTCAGTATAGAAGTATTACCGTACAATATACATTGTTTACAAATGTTTTAAATCGTCCAAAAAAAAAAAATATTTAAAAAACTAGAACAAAATCTAAGCTGAAATTTCTAAAAGTAAAGAATTTAAACTAATATTGCAGCGAATAATATTACACAAGACTTAAATTGTAATTTATTAG
>OX_Smed_1.0.00169
AAAAAACAATCATATTATCCTGTTTGTTTTATATTGTTGGATCTTTAATAAGTTTTAATTATCGTGTGGTAATTGCTGTAGGACGGTTCTTGATTGGAATTGGACTTGGTATTTCTTCTACTTGCTGTCCACTTTACATCGCTGAAATAACTCCGAAAGTTATTCGAGGTCGCATTATTACTATTTATCAAATTTGTTTAACATTTGGACTGTTTCTGTCCTCGGTTGTCAATGCAACACTCAATTATGCATCACCCACTTATGGATCAGACACAACAACGCCAATCATACTAATTACCCCTGCCGTACCGGCACTTTTCCTATTGATCGGAATGCTTACGGTTCCGGAGAGTTACAGGTGGCTGTTGTCGAAAAACAGAATCGACGAAGCGATAGAAGTAGTTCGGAAGCTGAAACAAATTCCAGAATCGAATATTACAGAGTTTGTGGAAAATATTTTGGAAGCTAACGTTTTGATTGAAGAGGATTTGCAAGAACAAAAAGAACAAAAGAAATTTATTTTATGTCGAATTCTTGGCGATAAAATAGCGAGAAAGACTCTCGTAATGGGATGTTCTCTCCAAATGCTTGCTCAGTTAATTGGAATAAATGGGCTAATGTATTACGCGAATTCATTGTTTCAAAAGTACGTAACTAATAATATCAAAATTTACTTGTGGTTCACTCCATTGCTTACTTTCATCAATTTGATATCGTCGTTTGTTGCTTATAAACTAATTGACAAAATTGGAAGAAGAAAATTGGCGCTCATCAGTTTGTTTGGAATCATTTCCAGTTCAGTAATCATTGCGGTAAACCTTCAACTAGTCGACGTGAGGTATCTAAAAAGAAACCAGAATAATATTTGTGACAATTTTCTGGCATGCGATGACTGGGTTAGTTATCACTGTGAATATTGTCAAATTGACGAAAATTCCGGATATACTTGTGTTAATTCTGGGGCAAACTATAAAATTTTTTATATTGTTTATTATTATTATTATTATTTGAATATTTTATTTGCATCAGAATGGCACTTGTTCAATTTATGACTTTTGTAATCCAAGCACAATAAATATTAATTGGATTCTTTTGTTGGGAATGATATTGTATGTCATCAGTTTTGCAATTGGAATGGGGCCGATTCCTTGGGTGGTCACTTCGGAAATATATCCCGCGTGGTGCCGCAGTTCCAATATGGCATTATCAACGACAGCAAATTGGTTTTTCAATTTTTCCGTTACAATGACTGTATTTCCCATTGGATTGTACGAAACATTTTGGATTTATTCCGCGTTTACTCTTTGTGGAATTGCTCTAATATATAGAAATTTTCCCGAAATGAACCAAGCGAATATGGAAGAAATATTACATGTGCTATAAATTAAATTGTGATTTGAATATTTGATTTAATAAATAATTTATTTTAG
>OX_Smed_1.0.00202
TATTAATACAATTAAGCACACATAAATCCAAACTAATATTTTATAATTAATGCAAATCGTCTCATTCTTATTAGTAATGGTTACCAAAATATAAAAGTAGATTGGGTTTGAGTTTTCATTTCATGATAATAGTAAATACCTAAGGTAGCATTAGATTTATAGTTTTTTTCTTGCATGCTCAGTAAATAAGTATCGCCGTAGGTGATCAATAGTTATATTTTAAGCCAAATTGTACATCATTTCTGCCGTTTGAATATTAAGTGCGTTTATTAGGTGCGATATAAACACTTGATATATTAAAAAGGCTGTATGTATATAAGTTAACCTATTGAATTTATTTGCAAATGATAAATTGGGTATTACATTATTACCCAGTGCAATGCATGTCTTAGTCTTGTTCCTTATGGTTCCCAGCACAAAGATGAGGTATTGTTGTCCTTTCTTAATTCGGAGTACAATTGATTCGAATTGTAAATGGTGTTATGATGGTCGATCTGTAAAAACGTAAGCTACATGGTCTGAAAAAAATAAATCTAATTAAAGGATCAGGTGTTAATATAATGCATTCCTACTGAATGGAGTAAATTTTGTTAATTTTGTAAACCCCCCACATATATTCAACCAACTAGCTAATATTTTTGTGTGAAAAAGGAGATATTGAGAATCTATGATGCATGATGCATGATATTGAATATTGAAAATAACATAAACTTTAATTTGGCAGTAACAGGAAATGCTCGTGAACGTTGGTCGGACGACAGTCGAATCACATTGACGATCCATAACAAATTCGCCGGACGTTACCGACAAGCCCTGTGGGAACATGGATACTCCCTATCTACACACGGTACCTCCATAGCCTCTCCGGAATCAGAATCGGGATGACGAAGACATGGAGCTGCCAAGTCTCGCCATAAAACCGGAGCCAGGAAGAAATCCGCCTCGAAAAAGTCGCCATGAAGCCGAGGTGGCACTTCATCAATTCGAAAACCTCGAAAAAAATACAGGTGGAAAGCCAACCAGCAACGTAGACGGTTGGCGAAGATTCCAAACTCCGATGGCTACCTACCCGATTACAGCATAGATATGATCCAAAGGATTCGGCCCTCTTAGAGCTCAACGCGCCGGTACATCTAGTTGTTCCCAAGCATATCCTCCAACCTGACATCCTGG
>OX_Smed_1.0.00219
TGAACATTATTATTTTATAAATATGTTAATGAGCATTATTATTTTTAATTTATTATTAATTTATAAGAGTATTTTAATGAGTATAAGTTAATAATATGTAAAGTAAATAATATAATACTTTAAATATTATTAATTTATAATAGAAATATATGATTTGAAATATGAATAGAAATATTTGATTTGTAATCAGAATATTAATTTTATAATAGAAATATATGATTTGAAATAATGAATATTAATTTTTATAAATTATTTACGGTATGTTATTCAAACATGTGATTTATAATAGAAATAACGGATTTATAATACGAATTGAAATATTAATTTTAACATATTTACATAATTATCATCATTTATATATTATTATTTGATTCATATATGATTTAAATAATAATAAACATTTGATAATAATTACATATTTATCAGGTCGATTGTATAAAAACTATTGCCAATCTGGAATTGGTCATAACTCGAAATGCCATACGACTATGGAAAGTTACTACGGTCATAGATTCTATGGCATCGACTTTTTTATTTGCCCTAAATGCGATACAGCCCAAGACATTGAATATCTAGAGTTTTATAAGAAACACTCTAGCCATTTAAATCAATTTAAAATTAATAAAAAGGCATTATTTCAAATGATTAATGCGAAAAATGTTAATAATAATAATAATAATAACACAAATACTACG
>OX_Smed_1.0.00221
CAATTAAATTAAGGGCTTTATAATTACTTAGAGATTCGTCGTATAATCAAACCCACGTGGTATAAGTACGAATTTGTGTATGTACCGATTTAAAAGTTAAGTGTGTGGAGATGATAGACTATGTTACTACCAGACATATTATAATCAGTTTTTAAAAGAAAATTCATGCGATAAACATTTTCACGACATTCAGTTATTCAAATTAAAAGGCAGTTAGTGTGGTATAAAATCGGCCCTTTGAGTAATTTTAAACTTAAATATTTTTTTGCTATTAAAAATCAGATTTTTAATTTTTTGGTCATTGATTTAAATAAAGTTGAATAATTTTTATAAATTATTTAATTTTGATTTAATATTTTATTATTTAATTTATTATTAAAATGCTATTTTTAATTTAAAAACGTAATTTTCTATAATATAATTTTTAATTATTTTTAAAATTTTCATTATTTATAAATTATAATTCAGAATGACCATGAAGTAAAAAAATAACAGAAAAAATAAAAATTGAAGAACAATTCTGGTACCCTAAAAATGAATTTCCGGAATTGTAATTTTTTTGCAAATTTGGATATCTCTGTGAAGAAACATTTTCAATTACGAATTTTATAAAAAGTACCGTAATTATCCAATATAAGACGCATCATTAAAAATTGACTGAATTCAAGAAAATATAAGTAACCCAAATATAAGACGCATGTATAATTATTACCTTACATTAAATTTATTATTAAATTTATTTTTTGTTTAAAATTAAAATTTCAGTTACCTAAATTCAAATTTAAATTTTTATTTCCCTATAATGTCTTCAAAACGCTGCAGTTATACGACAGGTTTCAAATTGAAGGTAATTGAAGCAGCCGAACGTATCGGAAATAGAGGAGCATCTAGAGAATATGGACTCAGTGAAGCTAATGTAAGGCGTTGGAGAAAAAATAAAAATACTTTAAAAGAGTGCAGATCCTCTACAAAGGCCTCTGGCAGAGGTAGGAAATTATTTTTTCCTGATGTGGAGATAAAATTAGTTGAATATGTTCATGAAAGGCGATTTTCAGGTTCCTCAATATCCACTGTAGAAGTTAGGTTGAAGGCTTTAGAGTTAGTCAAGGAGATGTATCCTGGTTCAATATTTAAAGCCTCAGCGCGCTGGTGCCAGCTTTTCATGAAAAGGAATGATATTTCTATAAGAAAAAGGACTTCAATTGCACAGCGACTGCCGGATGATGTAGAAAATAAGCTGCTCGACTATCAGAAATATATAATAAATTTAAGGAAAAGGCATGAATATCCAATTAGTTGCATAGGGAATGGGGATCAGACCCCACTAAGTTTTGATATACCTTCATTTCAGACATTGGATTTCAAAGGAGTCAAGTCTGTACCTATTAANNNNNNNNNNNNNNNNNNNNNNNNNNNNNNNGTCTGTACCTATTAAAACTACAGGCAACGAAAAGAATCGGTTTACAGTTATGTTGGGAGCTTATGGGGATGGCAAGAAGATGCCACCTTATGTAATTTTTAAAAGAAAGTCTTTACCAAAGAANNNNNNNNNNNNNNNNNNNNNNNNNNNNNNNNNNNNNNNNNNNNNNNNNNNNNNNNNNNNNNNNNNNNNNNNNNNNNNNNAAAGATGAATTTCGAAATTCAAGGAGGTTACTGGTATTAGACGCATTTAGATGCCACCGTATGCCATGCGTAAAGGAAATTTTGGCAAAAAACAAAACAGATCTTGTGATTATTCCTGGAGGGATGACCGGGCAACTTCAAGTTATGGATGTAGTTTGCAATAGGCCATTTGGCCATTTAAGCAAGAGATGCGAAAGAGATGGAATGAGTGGTTTTTTTCTGGTGCTCCATCATTTACTGCTTCTGGAAACAGAAGAAAGGTTGGTTTAGAAACTATTTGCAAATGGATTCAACTATCATGGGATGCAGTTAGTGAGGCAATTATTATCAAAGGGTTCAAGAAATGTTGTTTGAGTAATGCTATGGATGGATCAGAAGACGATATTATTTGGCAGGACGATATATCTGATGTAGGGAATGAGGAAGATGATATTGATGATATGGAAAATGAATTAATGTTTGGAGAAGTGGACGAGTCCATTGAGATTGAGAATTTGATGGAAAGTGAAGATGAAAATAATGGTCTCTGTAATAAAAAAAACATTCTGTAACTAAAAATAAACATTTTGTATTAATTTATACTTTATTTCCCTTGCCCATACCGGTTTTTCAGAAAATTTTCTGAGTAGGAAAAAATATTTCCTGTTATACCCATGTATAAGACGCACCACGATTATCATCCCCAAAAGTGATGAAAAAAAAGCGTCTTATATTCGGATAATTACGGTAAT
>OX_Smed_1.0.00242
AAGTTAAGAAATCAAATACATAATATTAATCTTTATAATCTAATAAGTAGTATAGGAGGTACCAAAAAGTGAGCCAGGTGGTACAATATTCACTACTACAAGGGGCCATTGTGTTAGAAAACCAATGCGGAGCACTTTGTTGAACGGTTCATTATATGTTCAATTCGATGTCAGGTTCGCTATATATTCAAGGGCTATTACAATGACTTGTCCATATTGCTGGTGTACTGGGTGTAATTAATTTGTTTAAATCTGTGCAAAGCTTATTCAAACCTATTTCCCTCTATCAAAATACCTTCTTTTCCTAGGGTCTATGCTGTCTCACCCAGACGCCCCACAATTTTAATCCTACCACTATATACCCATGAGCAAGCTCATGTTGGTACTGTATATAGCAGCTGAAAATTCATGAGCAGGTGAGCTCCATTTCTAGAACTACTCCTCATGATATTTTCACTTTCGGGTTCCTGACTGCCGATGGAAGGTCTTACGTCTCTTTCTATCTATACGCTTGTTCATACTCATCTATTTCTACAATTCCTATATCAATTTGTCATCATTACTGTTTATTTATTAAAATATTTTTCAAAAATTTTGGCAGCGTCCCGCCCTTATTTTATGGAAAATTCCTTGTTTCATACAAACGTCAGCCTACGGTAAATTGAAATGAATGTATTATTATAATGTCATTATTTTAGTCCAACAACTCATTTGATTTCCTAGGGTCGCCACAGTTACCACCATTCGTAAATCTTTATATTATCATCTCACAGATCTAT
>OX_Smed_1.0.00341
AACTTGTTTAAATTGTTATTTTATATAAGTTTAATATTAATATTGCATAGAATTAATGTTTTTTTTTAGATTTTATTGATTTTAGAATGAATCATTTGAAAAGAAAAAACTCCAGTAAAATAGATTTACAAGTAAAATTGTTTGCTTTGGATTTGTATAATCGCGGTACACGAGTTAGTGTTATTTCCAAAAAAATTGGTTATTCGGAACCTACTATAAAATACTGGGTTAATCATTCTGAATCTATTCGTTCACAAGATAAGACCGATTTGAATTCCACCAGTTTCAAAGAATTTACTGAAAGTATAAACTATCAACAAAATGAAATGTATAAAAATCAATTTAATCGCAGATTTGTGGAGAGTTCTGGCGTTTCTAATGATGTGGTGCGATATTCTAGCAAAAAATTGTGTGCTAGCTGCAATAACACTTTGGTTGATATTGAAAATAATGTTTTAAACAATTCAAATTCCTTTGAAAGTGAAGAAAATGCTAATGATCAAGTGAATTCTGCAGCATCTACGAAAGATACCGAAAATATGGAATTCAATTCACCGCCTAAATTAACTGAGTACTACTCCTATAATGTTAACCTTTTAAATCAATCTAAAAATTCAAACGGAGTAATTCGCAAAACTTATGCTGATCTCACAGATAGTAAAGATTACAAAAATTTCAAAAATGATTTTACAAATTGTCAAGAAGCTCTAGAAGAATTAATGGAATATATTTCGGCGGGGAAAAAGCTAATAAATAAGGCTTCGAATTTCCTTTACCAAATGCAGGAAACAATGAATAATTATGAAATCATTAAAAAGGTAAAATACGAATGCCAATAAAACTGCAGGAATTTGCGTAATCGGACGCAGATTATTCCCGGAATCTGTTAGATTTCCCACTAAAATAGATGCCTAATTAAATGTAAATAATAGATTATCTTGTTGATGATTTTAGTGTTGATATCCTTTTTTGAGGCTTGTTTGTCCATTTTTTTGTTTGATATTTATATAAATTTTGTCTTCCTACTATGAGATAAAATAATTAATATTTTACA
>OX_Smed_1.0.00351
ATCTACACTATTTTTTTTATCTGTGCATTCATTCAAATCTAGTGAAGAGAAAGATGCTGAAAAATATCTGACAGAATTTTACGATTATGACAAGTCAACCGGATCCCTTAAAGATTCATTGAAAGATCTGCAAAAAATGGCTGGAATAGAAGCCGATGGCAAATTATCCGATGAAGTTATTTCTCACATGAATAAAGGTCGATGCGGCGGTAAAGATAAAGATAAAAAAAGCAAAAGATATGTTGCCGCTAATGCCAGATGGGATCGAGGGGTAACATACAAATATTATCTTCATTTAGACTGGATGCCACGGACAATGTCTGAAGCAGAAGTTCGAAGAGCCATTCAAGTTGCTCTTGATTATTGGGTTCGAGTGTCAAATCTTGGCTTTGCTGCATCTCGTGACAAAGCTGGTTGTATGTTTTCAGTTAGTTTTTCTGGAAGAGACCATCTACAGTACGATGTCAACAAAAACTTTCAACCAAGCAAAGATCCTTATCCTTTGGATAATGTTCCCAGTGGTGTCCTTGCTCATGCTTTTTTCCCCAGAAACGGTAATTTGCATTATGACAATGCTGAAACATGGACCGAAGGAAAAGATTCGGGTATCAATTTGAGAATTGTGACTGCACACGAAATGGGTCATGCTATTGGTTTACACCATAGTAACGATCCATCTGCATTGATGGCTCCTTGGTATGGCGGTTATATTTCTGAAGCTGACTATAGACTACCAAATGATGATACTTTGGGAGCGCAAAGTCTTTATGGTGCGAGAGGAAAGAGAGCTCTTCCTTTGAAAAAGAGAGACCTTGGAAAGCTTCAATCAAGATTGTGCAATGCTAAGAATTACGATGGCGTTTTTGCATTTTCCGATGATAAGACATATGTAATTGCTGATGGCAGCAATTTGTTCCGACTTGATGGCACAAATGTTGATGAAACATTTGAGCCGGTGGAGATAAACGAAGCCTTGAAAAACGCAGATTCAATGTTTTACGATAAAGTTAATAAAAAAACTCGTCGTATTCAAAGGAGACAAAGTCTACTCTGCTTCTGGTTCCGATGTAAAATATCTAAAAGTAGAAGAAATGAAAATTGGAGGTCATGGAACCTATCTAGGAAAAAGTTCTGCAGCCTTTGCAAGAGAAATTTCTACTGATGAAAGCATGCAATATTTTTGGCTTATTCAAAATAACGAAGTTATCTCTGGTGAAATTTTGAACCACAAAATTATGTTTTCAAGACGGGTTCGTCCTCTGTCGGAAGTTATTTTAATGGAAAACGGAGTTAAATTTCCCCCTAGCATCGATGCGGCTCTTTTGAGTGGTGAAAAAGATAATTTAAAATTATATTTATTTGTAGGAAATAGTTATTACATCGGTAAACCGAATGGAAGAAAACAATTAAAATATCACATTTCAGCCGATTATCCCAA
>OX_Smed_1.0.00357
AAGACAAAACATATATTTACTCCACAAATTCAAAAAGAAAAATCCCCAATACTGACAGCGTCACAAACAACCTTCTCATCACACACGAATAAGAAAAGACAAAATTATTTATTGTAAAAATATTCCACTTTATTGAATCAGCTCACTGACAATATTTGATAATTTTTTCTGAAAGGCCTTGAAAGAAAATTCTTCACAAGCTCGCTGATGTCCTGCTTCCCCGAGTTCGCGACGGAGATTCTCATCAACAATCAGCCGTTTCATTGACTCAGAGAAAGCATCAGGATCAGATTCACACAGAAACCCAGTCAACCCATCAACAACAGTTTCCCTAGGGCCGCCGCTATTCACAGCAATAACAGGACATTTCAGGTACATCGCTTCAACCGGCACTATGCCAAAGTGTTCATTGGATGGAGTGTACAATAACGCACTTGCTCGCTTCAGGAAATTCACCTTGACGTCATTGGCACACGATTTCAGCAAGAATGCACAATTATCAATCTAGCCACACATACAATTATATCAACGGGTAAGTTCAATCGGAGGGACGGGGAAACTATTATGGGCAAATAGGAACGTTTATCATAATTTTATAGCTATTAAATATCTATCCCCAGCAACAGTAACTAAGGAAAAAGTTATATGCGTATTTTTTTTAATTAATTTCTTTAAATGAAGTGCTAACGGGAATTTTTTTTAATTAAATGCTTTTATGGGATTTGTGAATTTTGTTTAAATAAAGTAACTTCGGGATATTTAAAATTTGTTTTGGCGGAATATTTAAAATCATTTTTGAAAAATAAGTTTCGTCTGGATTTTCAAAATAATATTTGTTTAAATCAATTTTTGGCAAAATATTTAAAATAATTTTTGTCAGG
>OX_Smed_1.0.00391
TCCTCTTCCCTTCGTGTGGACGGTCCGGCTATCTCGCCTCGGGGGCCGATATTGGGCACTTCCCCGGTGAGGATAGCAATCTCCTCCAGATTTAATTCGAGGTCGCTTAAGGCCTGCATCAATGGGCGAGATTCATTATCTTCATCCACCAAGTTGATGTGGATGGAAGCTGGGGGAGAGGAGAATAGGATCCGCGGAGCGTAACGAATGTCTGGATCCATCTCAGAGTTCTCGAACTCTTGATAAGGGGGTGGTAGATCATTTAGTTGGCCCATCCCTTCCGCCAACTGAGCCTCCCGGAAACGGGCTTCTTCTTGTCGGCGACGATCTCGACGCCGCTTATTCCGGTTTGGCCGATGCCGGGCCGTAGAGTTGGTCCGGTTTTCAGTAGTCCCAGAAGGTAGAAATTGTGGGACATTTACACGCGAGCTCAGAGTGGCTATTATTGGATTCGGCTGGACTTCGGCACTGGGGAGGTGATGAGCAGGGATGACGTCGAGCTGCTCTGCCCGAATATTTCCAGGGACCTTGATTCGGAGTTCCGTATCTGTGTAGGCTTGGTGTAACGCTACCGATTGTTCTCGGATCAATAGTCGTTGGGCGCGTGATTCGACGATTAGTTCGTCACGCGCCTGAGTGAGGCGAGAGATTTTCTGCCGGAGCTCCCGGACGACTTCTGGGGGAGCCCAGGTCCCTTTTACTCTCTCGTGCTTCGCCTGAAGGTCCCGGTGCTGGAGCTTGAGATCCTCGTATTTAGTGGCGGATTGCCACGATTGACGGGGGCAGACGAGGGATCCTCATTGAAGTATTGTATTTTCGTTTCTTGACATACT
>OX_Smed_1.0.00397
TTCAGATTTAAATAATCCCGATTTGACCTTGGAGAAGGCCGGTGTCAAGGACAATGATCAAATTGTTGCAATCACAAAAAAACCCCGTAAAAATTATGTTTTCATCAATCCTTAGTAATGACGAAAATTTCAATAGTGAGTTATCGAATGTTGAAAGGGTTTCGTCGATTTTGAATATAGTTGAACAAAAATTTAAATCTGAAGATGTTTTAATAATTGGTGAACGTGACATGATATCAGAGCAATTTCTGTTCCAGTATAATATTGATGACGAGAGCCAGATCAAATATTGCAGATTTAATGAGATGGACGCACAGGATCAAGAAGTGAAGCCTCTTAAAGAATCAGTGGGAAGATTGAGGTTTAGCATTATTGGCATATTTAAAAAGCAAGAGTTATCACAAATATACAAAGCAACGGATAATTTCAACAATAAAGAGGTTGCTTTGATGCAGTATAGACTATCCGATTGGAAGGCTTTTATAAACAATTCTAGTTTGATAAAGGAGCTGAGAAAACTCACAGTAATGAATGCAAGTGAAAGATTTGTGCGGATATTTGCCATATATAAAGGCGAGGGGTTGGTATCTGTGTCCATGGAATTGATGGCGATATCATTGAAAGAACATTTTAAAGCTGTTGATGGCAAAACCAGAATAGCCTCAAATGATGAAGTTATTAAATGGTATCGACAAATTCTTGAAGGCCTCGCCTGTCTTCATGATCACGGCATTGTATATGATGAGCTGACAATGTCTCACATTCTTCTGGATAGCAAAGGGGACATCAAGCTAGCCAGCATCAATATTGGTAAAATAATTCCTGGACAAAAAAGAAATGAAATAAATAAAGATTATCTTGCTCCTGAGATTTTGGACAATAAACCGTGGAACATTAAGGCCGACGTGTGGTCATTTGGAATCATTCTGCTGGAGATTATTACCGGGAAATGTTTCAATTTCAGTGCAAAAAATGAAGCTTTAAATGATTCTAATTTCTTCAAAATTGATTATAGCAAATATGTTTTCCCGAGATCAATAAATGAAAGGTTCAAGGGCGTCATTGACAGGTGCTTGGTTGAGGATCCGAATTATAGGATATCTGTGCACGAGCTACTGAGCATTGATTTACTGAGATCCTTTTGAAGGCTCTCGCAATTCCTGTTTGCCGACTGGTTACATTAATTATTGCCGCAATATTTATTATTTACCATTATTAATTTTGTTACTTTATCTTTTTTTAAAGGTGCTGATTTTGGATAATTTATTTTCTTCAATTGATCTTTTCAAAAACACCAGATAATTTCCAAATGCACTTTTAGTAGCCATGGTGACGAGGACCTTCCTTTTACCATTCATATGGATCATCAGATGGAGTATTCCCATCAAAAGAGTGCGTTGACTTTAAAGCTGGTGTGAAAGAGAAATTAATTATTTTTCTTTATTATTAATTATTATCATTAACTTATTGATCCGCTTTGAATAGTTTTTGGGTNAGGAAAATCATTACTGAATGAGATTATCTTTTTCCTACATAAATTAAATGTTGACTCAAATGGAAACAGATTAATATCAAAGTATAGATAACCTCCCAAAAACCTGAAATAAATCAAATACAATAAGCAGAACATGGGAAAAGAACAATTATATAATACGTTGAGCATTTTATTTGCCAATAATAAACTATCACCAAGGCGTACGCATGAATGAGAACTAGCCGAATAGCAGAGCTATGCATAAACTGAAATCCAATTAGCGGCATTAACTACGCTAAATTGTTCTGATT
>OX_Smed_1.0.00458
TTATATACCCCTTAATAAATTTCTTTTGCCCCCAAAATTTTCTACCTCCGCAAATTTTGCTTCCCCTCTTTTGCTCTCAACAGCCAATCAAATTCATCATGGTCGAAAGGTGCAAATCTTTACATTATTCAAAATAAAAAGTTAATACTTATACTGTACTACTACATTATCATAATTGCATGCAAAATAAATGTATCTCACTACACGAATGTTTCCTCAGAAAAAATCGAGGTCTTGGGGTCCTGGATTGACTTTCAGTATGTTGTTTAAGTTTGAGAAGAAAACACTTGCAATGCGAGGAGAAAAATGATAAAAAATGATATCACACTGATTATACTGATCGATAAAAATCACACATATGGTTTCATTGTTATCAGATGAAGATGATTTTGTATCGTTTTCCCGAATTTGTATATTAGCCATATGGTCATTGAATGAAGATAATATTTTTTTATGTCTTCGAATATTTACATTAGAAATATGAGAGTAACNTGTATTCTTTATGAGTTCCGTTGAACTATTTACAACTCGAATGAAT
>OX_Smed_1.0.00511
CAATAAACAACATCAAGATGAGTTGGTGTTTATCTATGTTATAAGATGATTAATTGTTATTTAATATTATAGAATATTTATTTGACCCCAGCCTCGTGTATTTCCTATTGTGTGCTTTGTATATTATTGAAACTTTGTTCGAATTAGAAACATTAAAAATTTTTCAACCCGCAATGTAAGATTCAACCACTTGAATCAAATTAGTCTAATAAAATGCAATATAACTCACAAAAAAGAATGTAAGACAAAATAAAAAACATCGGTATTAAATTACAAAATGGTTTATATAACAATTATATAATTATCAAAAATAAATAGATAGAAATTGTATACAGCAAATACAGTAATTTATCCAAATATCAAATTTCTACATCTGGATCGGTTATAAATGCGCAAACGGACAGAAATAGTAATTCTTCTAAATGTAACAGTTTTTGTTGACTGTACTTTCCTAATGTTACTCGATTTTATTGTTATCCTCTGTGAATCCGAAATGGAAATTATAATCGTATAATTGGTTCCAACACGATACTGATTCCTCCTGAAAATAATTTTATTCACACCATCATTGTATGCTTTCGATAGATAAAGAAAATTTGATTTTGGAAGAAAGATGGATGTTTATTCACAGACATTTTTAGATTTTTNCTTCGTGAGGAACTTTTTGTAAAGCAATTTAAGGCAACTCCAACTTGGAGTAAAGGTCAAAATAATATATTTATGCATTCACAAAATATAACAAAAATTGATTTGTCAGTCTAATCCTAAATGTTTTATAATTATATCTACACTAGGTGCTTGACGGGTCCCTCGTTGCTATGGTATTATAATACTATTATAATAACTTCATCTTTATAAAAATTTTCTGCTTCTTTATGTGTTAAATTATTTGCATTAACATTTAGTATTCATGTTCATCATATCAATCACATCTATTATTTTCACAAGGATAAAATTACATAACAGTGTAGTGCCTCAGTCATTACAATTACAATTATATATATATATATATAATTGAAAACACATTATTTTCTAATA
>OX_Smed_1.0.00518
AAGGATAATAAATATATTTATACTGAATGATATCAGCAATTCCGCTGAGATTACCGGAACACGGGGCAAAGAGGGGCATTTATTGGGTAACATCGTGTAGCGGTCCTTATTAGCTTTATTTGCTCCAGTATTGAGAATGAGCTATAAATAAATGGAAAATTCAAAAATATCTAAGCAGGCCAATGAAAAAAGAAGTATATTAATAAAACCCATTAAAACGTTTAATAGATCACCAGAAGAATAAATGAAAAAGTTTCCCTCATATAATATAATTAAAACAATAATTACGCAATCACCAGGATATTTCAACTCACATTTAAATTTATTCATTTAAAAATCTAGAAATATTAAAATATATCTATCTATGTTTATAATCAATAATTGATTTTATTTTGAATAAATATTTAAAATCCATATTTCAATATGTAAATTCTAAATGATTAATTAATTCTGTATGATTTGTTGCTAGAAATGACTGGAAATGACTACTAGAAATATATTAATAAAGAATATCAGTGGTAATTAAAATAGAATAATATTCGGACATAAATACAAATGTAAATGAAATTATAACGCCGATAAATTTGACCTAGATTACAGTACTAGTCATATTAGGATTAATATGAGAACTAATTTGAATATTCCAAATGTTGTCGGAAATATTACCAGTAGTAAACGAGAAATAATTACTTTGAATTTTTTATTAAATGAGATTAAAAAAGCATTTGGAACAAGGCTTCAGTGTCAAGATAGTAATCTCTGGCTTAGGTTTAGCATCTTGTAAACGAAAAAAAAACGAAGTAAATGATTTTAAAGATTAAAAAAGAAGGAAATCAGTAATTTTATGCTATCAAGAAAGAAAGAAAAGTACCAAAAACCAAAGTTTTAAAGGAAATTAAGCATACGAAAAACAAACAAACGCAATGATCTTGAAATTCATTTATTTCACAATAAAAGTTTGGTGAAACCTAAACGAATTTAGATTAATCCAGAAATTATGGACATATTCTACTAAATCCAAAAAATCTTTTAATCCTTTCCCCCCGACTTTCGGCTGATGGCACTAAGCTTAATTTATTTTTTGGAACTTGTTAATATTGGCTAAATATGAAATGAAACACAAATATTACCGGTAAATATTTTAAATTTGGAACAATGAAACACTGAAACTAATCTCTAACAATGAAAATTGCTTTGAAAACATCCCAGCAGTATTATGATGAAAGTTTCTGGGACCTAAAGGCGATAGGGTTAAGTCAGTTAAAAAACAAGAG
>OX_Smed_1.0.00562
AAACATCAGCAAAGACTGCATTGAATGTTGAGGAAGCATTTATCAATACTGCCAAGGCAATTTACGGCAAAATTCAGGAGGGTGTTTTAGACATAAATAATGAGGCGAATGGCATAAAGCTGGGCCCCAATACATCAAATGCCAATACCCAGGGAGGGTTCAATTCATCCTCAGGAAAATCATCTAGCGGTTGCTGTTAATAATATATATATATATATATATATATGTGTGTATATATATATATATCTGTGTGTAATATCCTCCTGATTATTATTATTATTATTTCTTTGTGACCTTTGTCATTGACATTCCTCCTTGTTTCGTTAATTCTGCGCGTCTATTCAAGTTCTTTGTGAAACTATATTATTTGTGATTTTGATTCAATGTTTTTGACGTGTAATAATAATACATATATTGATAGGATATTGATTGATTGGTTGATTGGCTGATTGGCTTGCTGATTGGTTTTGATTGGTTGATGATTAATAATTACTTTTCCGATTCAGATTTTATGTAGCCTTACTTTTATTGGTTAAAAAATGTCATTATTATTGTTGTTATTGTTGTGAAATTGTCGATCTCCTATTGTTTTTATGTGCTCGATTATCGATAATTTATTGATTGAATTTGAACAGAATTTTTGTGTTAAATGTTGTAATAATTGCTCATCCGCAATATGAAATGATTTTTATTATCACTGTTAATGTTCTTTCAATGAAATCGTGATGTTCTTGTTATATTTTGCAACCGGGTAACAATGGGGTTACAAAAAAGTGACAAGAGGCACATTTTCATATACTAGCACAATCTAATTGATTCTATATAATAATCGATAATATTCCGAATAGATAATATTCAATCGATGTTCCTATAGTGATCTTTCCACTATCACCGATCAATCGATATAGACAAGTGACATGAGAATTCCATTGTAACTAAATATTGCAAGATGAATACATTTAGTAAATATAAAATATTGACTTTATTAATTAAACAACTTGAACATGTAAGATATTGTTTTTGTACTTCATCCAGTTTATCCTTGATTTTTATTTCGATTTTATCTGCATTATCAATGTAGGATTGAATAACATCTCGATATTTGCCAAACCTGAAATCCATGCACATCCAGAATAGATTAAGCATATTAATTTCTGTAGGATTTAT
>OX_Smed_1.0.00566
TAATACAGTAGAACCTCGTTATAACGGACCCCGTTATAACGGACTTCGGTTATAACGGACAAAAATAATCGCAGAAATATATTAATTAAAATTTTCTTATTTTGACTTAATCTCTTAACAAATCCGTTCAATGCATTACAAATGATATTTATTTCTATCAATTAAACAATATTGATTGTATTTTTAAGTGAATAGCCTTCATATAAAATAGTGGCCTGTTTTAAGAATAAGAAATAAAACCCTATTTTTTTACATTAGATTATTTTATACATTGCGGTATATTTTTTTTAGTGCAATTAAAGAATCTTTTATTTCTACTAATAGTTTGCTGTTCCTTAACCGTCAAAATGGATAAACGAAAAAGAACAATGCTCAGTATCAACCAAAAATTAGAAATAATTAACAAATTAGCATCAGGTGTTCCTGTTTCTCGCATATGTGAACAGTATGATATAAAGAAGCAAACTGTATCAGATATAAAGAAAAATGCCGAGAGAATAAATAAATTTGCACTACTCTGTGATGTAGGGAATATGAACAATGAACGTAAAAAAATGAGATTTGCAAAAAATGCATTGCTCGAAGAGGCGTTAATGAAGTGGTACATTCAACAACGCTCCTGTGGAATTCCAGTAAGAGCTCTTGAGCTAAAAACTGCAGTAATCAAGTTAGGAAAGTATATGAATATAAATATTAAAGCAAGTGATGGATGGTTGTGGCGCTTCCGAAAAAGACACGGAGTATCAAACAAACGGATTTATGGCGATGCAATGAGTTGTGCAGTGGAAGAAATTGAACCATTCAGACAAATGTTTAAAGATTTTATGACTGCTAAAAACTTCTCAAAGTTTCAGATTTATAATGCTGACGAGACTGGTCTACTCTGGCGCACTTTATCCTGAGAATACTCAAGCTTATAATTTCGATAAAAATACACCAGGAAGAAAAAGTTGTAAGGATAGAATTTCAGCGTTGCTTTGTGCAAACGCAGATGGCAGCCATAGATTAACCCCTGTGATTGTTGGCAAATCTTGCAAACCTCGGGTTTTAAAAGATGTTATGCATTCTTTGCCGGTAGTATATTACAATTCTAAAAAAGCATGGTTTACTTCAGAAATTTTCAAAAATTGGTTTTTTAATCATTTTGTTCCAGATGTTATAAAATTTCAACATGAAAAGCTTGGAATTCTTCCTGCAGAAGCTACTGGTATTTTGTTGTTAGATAATTGTCCTGCGCATCCGTCAGAAAGTATCTTAAGAACACCAGATGGCAAATTTACTTGCATGTTCTTGCCAAAAAATACAACAGCTCTCATTCAACCAATGGATCAAGGAATTATATTAGCAACAAAACGAATCTATCGCAAGAAGTTTTTAGATGAAGTGATGGTTGTGTGCTTGAATCAAAAAGAGGAAGAAGATACAAGAGGTCAACGCACAGTACAAAATTTGAAAAATTACAATATTAAATCTGCAATTTTTAATTTTGCCAGTGCGTGGAAAGAAGTGAAAGAGCTGACACTAACAAACGGTTGGAAAAATCTTTTTAATGGAATTGATGAAGATATTGATATTGTTCTTGATGGTATTGAAGTTCGTGACTTTTATGAGGTGATCCAAAATAACGGGGAAACTAAAGTAGCAGAGGATGATGTTTACGAATGGTTGGAAATAGACGAAGATGATCCTGGCTATAATATTATGACTGAGGGTGAAATAGCAGATCTGCTTATAAATGAGCAAAACAGCGAAAAAAGTGAATCAACAACTGAAGAAAACACACCTCGAAGGGTAAAAATATCAACAATCGCTTCTCACCTTGCCGATCTGATCGCGTTTATTGACACTTCGCCGGACAGTGATTTCCAACAATATTCTATGCACTTTCGCCTTTTTCGCGAGTTAATTATCAAGAAACAACGAGCGCTATTAAAACAGACAACCCTCGATTCATTTTTGATTACATCTTCATGCCCGAAACAATTAGATAGTGAAAAAACGAACTTCCAAGATGAAAAACGGGATAATAATTAAACAACTTTAAGTTAATTTTTTTATCTTGTAAAAAACTTTTATATGCGCATTTTAAATGCATAAGTAACAATTGTGACATTGTTTTTAACCCAGAGTCTTTTTAAGAAGATTTATGGAGTCGATACGAAAATTTACTTATAACGGACTTTCGGTTATAACGGACAACCCCTTCCCCGATATAGTCCGTTATAACGAGGTTCTACTGTATTNATTNTAAANNATNATTTNNTTNATANNNNNTAATNNTNCNNNATTTTGGTTATGTTATGTAATAATTACGTAATCCAAGAGGGGGGGTTGTATCTGACGGGCTCAAATCCTGCTACTTTCGGTCTCCTGACCGATTAACATAAAAAGCAAAATGGAAGATTATTTGAAGTCTCTTACGACTCTCAGACGCAAGGGTTTATACACCGTTATGTCCAATCATTGTCTCAATCTTCGATCATCCTGACCGTTTAAAGAAGATTCATTTCATAATCACTGGTACCATATTCATCATTTAATCTTTATCTAT
>OX_Smed_1.0.00630
ATAGTGTTTGTTAACAAACGTTAATCCTCCTCGTGTTTCTCCCTCGTAATAATTGAACATTTCTATGTCCTGTAAAAGCTCCATGGGTTCATCTTATGTCATAAGCGCTGACGCCCATGACATTCTAGGAATACCATAGAAATTTAAAGGTTCAAGACCATTGTATGCGATGGTCTTTTCACGGAACTGTTGAAAGTAATCAGCGAGTAGGAATACATCAACTTTTAAATAATGCATCATATAGTCACGCAAATTACCACAGTTTTGTTGCATCCAAACCAATTCAGCAGTCGCATACTCATCATCCGTCACACCCTCCCATTTAGGAGGCAATTCATAAGTAGTTTCAAGAACATCAAAAGACGCGGCATAATCATAAGGAAATATACCTTTAGAATCTATAATTGAACCAGGAAAGGCAGAGGTAGCGTAGTAAGTGTTTTTACAGCCTTAGATAAAGAGCAATTTACAAATTGCATACTATCTATAAATCTAACAGCCAAATTTTTTATATGTACAATTAAAGATATAAATTTTTCAGTCGAGGTAGGGATAATTTCTAAATTCCAAGAAGGAAAACCGTTGAGACCATGTTTTAAAATATGATGCAGATCGTAACCTTTTAAATTATGAAACACTATCGGAAGCAACTTATATATTCTACGC
>OX_Smed_1.0.00638
AGTCAAAGAAATTCAACATAAGAAAAAATTGCACGTGAAATTTCAAATACTCTCAATGAATTGCAATTATCACTTGGACATTAATTTCCATCACTATCCATCAATGAATATGAATGGGTGATTAATCCATTCACAATCAGTGAAACAACCGTCTTAACAACAGAAGAGGAGGAACAGTTGATTTAATTGAGAAATCACAATTTTTATCACTCAACATTCACTGATATGAATTTGGAAGTGTTTTGGCTTTCAGTTAAAAAATCATATCCTTCAATTTACGCAAGAGCAATCAAAATTTTATTGCCTTTTTCATATTCGTGGATATGTGAATTAAAAATGTGAATTAGCAGGTTTTCTGCATTAACATAAATCAAATNNAAAANNANAGAAANTTCTCAAAATTGATGATGAAATGCGAGTTTACTTGTCTAATTTAGATACTTTTGATTTTTACGTTTTGCGTAATTTTATGTTTTCTCTTAAGCAAGCTCATCCATAGCATTAAATAATAATCTTTAAAAAATCTTAAAAATGACTAAAAATTTTTTAGTGTCGTGATCCAAAAAAGTTTGAGAAACACTGCTGTAGAGTGTTACATCCAGCGTTAACCTTCAAATATAGACAAACTGGTACTCATACATTTCAACTACCGTATTTTCCTGGTTATAAGTCGCATCGTGGTATTAGTTACACCTGCCTGAATTATCGAAAAAATTATCATATAAATCGCATACAAAAGTTTGAAGCTGACCCAAATTCCGTCAAATTCCGATATCATATTAATGTATTAGTTAGATTTGTTTTTAAAAAGAACAAAAGTAGCGGTTTATAAAACGGAATATACGTTAATTTTGATTTCCCA
>OX_Smed_1.0.00656
CTATATCAGTGGTGTTGTGCTAATTTTTTTTTACCGGAACGCGTATATATAATTATATAGACAGGAGCCGATCCTGGGTAGGCGGCCGCTCTGTGCGGTCTCATGTCCCAAATTTAACGACGGAGGGTGATTTTCCATGATAATCCTGGCGGCGACGTTTTTTAGGTCTCATGTCCCAAATTTGACGACGGGGGAGATTTCCCCCAATTTTCGCCCGTCGCCAGGATCGGCCCTGTATAT
>OX_Smed_1.0.00664
CAATGTCTCACCCTCCACAGTTGTTCCTTTTAGACAAAAAACACTGGAGAAAAATTTTGGGGAGAAAATATTGACATTTAGAGGCAGCTCAAGAGCATCAAAGTTTTTACGAATGGTGCGTTTTTCGCAACTCTTATATAAAAATGAAAGAAGCAAATTGTCACGCTTTTAATGCCATCAACAAATATCACTGACATTGGAGTTGGTATATAAGATAAACCAAAGACAAATGGAGAAGTTTTAGCATCACACTGTTGCTAGGATGCAGCATCGGCATTCGGCAGCCAGCACCGGGCACCCCACTGTCACTTGTCTTACACATTCGCGTCCGATTCATGAATATCTGTGGCAAAATTCTCTGAAGTTAGGGTCTGCTTCAGGGAGTTAGGAAACAGTCTACGATTCTCCTGCACAACTTGAATCAGGAACTGGAATTGCTGTTCATTTTTTGTGAGCATGCCGCTTAACTCCTGAACCAAAGCTACTCCGCGCTCCCCATGATCGTTGACTACCTTCAGATCGCGTACAAGTGCAGCTGCATGCTCGTAGTCTTCGTGGCCATTCCACTCCTCCGGATCAACAGCAAGAAAAGAATCTGNNNNNNNNNNNNNNNNNNNNNNNNNNNNNNNNNNNNNNNNNNNNNNNNNNNNNNNNNNNNNNNNNNNNNNNNNNNNNNNNNNNNNNNNNNNNNNNNNNNNNNNNNNNNNNNNNNNNNNNNNNNNNNNNNNNNNNNNNNNNNNNNNNNNNNNNNNNNNAAATGACATAAGTCAAGTAAACATCAAGCAATCAGTCAATCACCTTGATAGCACTGACGAGTTCGCGCTTCGTTGCAGTTGATAGATCCTTGTCAAACAGAGCCAGTCCAACGAGTTCCTCCGAGATATACCAAAGATGTTTGGCCATTTTAGCAGAAGCTGCCTTGGAGATGGCTGGGTGCACTACTTCATAATCAATGAGGGCCTGAAGGAACGTGAGATCATTATGCGGTGCTGTTGCAGCACAAGGAGCTGTGAACCAGACTTTCATGTAAAGGCTGACCGAGAAAGTGCAGATGTCTCGCAGCCCTTTTACTTCTGTTGGTCTGAGATCAAACTGCGATCGAAACATATAAACCTTCAAACTGTACAGTACTTTGCTCATCCATCGAGCATGGTGCATGGCACCTGGAGCGATGAAACGAATGCCTCTTGCNNNNNNNNNNNNNNNNNNNNNNNNNNNNNNNNNNNNNNNNNNNNNNNNNNNNNNNNNNNNNNNNNNNNNNNNNNNNNNNNNNNNNNNNNNNNNNNNNNNNNNNNNNNNNNNNNNNNNNNNNNNNNNNNNNNNNNNNNNNNNNNNNNNNNNNNNNNNNNNNNNNNNNNNNNNNNNNNNNNNNNNNNNNNNNNNNNNNNNNNNNNNNNNNNNNNNNNNNNNNNNNNNNNNNNNNNNNNNNNNNNNNNNNNNNNNNNNNNNNNNNNNNNNNNNNNNNNNNNNNNNNNNNNNNNNNNNNCAGATTGATGCCAAGCATCTGGTCGAGGACACAAGCCCCATTGGCCAGACCTGTGTTGGAACTCGTCGTGTCAAATGACATGGCTCTCACCCGGTCGGCAATCCCCATTCATTTAGAGCAGCATACACGGCTTCAGCTTGTGCTTTTCCAGTTGACGATTGAAGCTTGGCTGCTACCAACAACTGAGAAATACCTTTTCCAGAGACGAGGATGGGTAGTCGATCTATGGTCTCCTTGCCCGTTAGGTCACGAAGCATTTTGCCGTCCCAATGCACAACCAGTGGGACGTCAACATCAGCTCGGAACTCCTCTCTTAGACGGCCTGATATCATCTCCCGATGATCTTGTCGCTGTCGACGTATTGTACTCCTGTTCAAGGCAAGATCTTTCACATCTTGACCAAGACTTTTTGCCGTTTCTGCCACTAGGTACACAGCCTTACGGTCAGACACCTTCGTTCTGTCCAGCATTGCAGCTAACCCAGGGCTAACCACTTCCAACCTCCCTCTCCTTGCGTTGAGATCGAACAGGCGTGTGAACTCCGCCAGTAGCACCCTGCATTTCATCACCTGATTCGTCAGATTCAGATGTGGAGCTGTTGCTGTGGCTGTCCAGTTCACTGAGTTCAGCCTTCGCATCCAACTGCTGCTGGTCACACACTGCTCGATGCCGTCTAGCCGCAAGCTTGTCCCTAGCTTCAGATGCTCTTTGCTCTTACATCAAGCCCCAGCATACTTCCTCTCCGTCCCTTCTCCCTCTGAGCTATAAGAAATTCTCTGTCTTCTTCTATCTTTATATTCTTGAGTGCATCGGCATGGGCGATGTCAAATAAATCATCCAGCCTAGAACAAAATGCCGCTTCCTTAGCCTTCTGTGTCTCAGCTTTCCTTGATGCATTTTTCTTTAGTAGACGCCATACAACGAATTCACTCTCTACCTTAGCTTGGCAATGCTGAACTGCCCTTGTTGGTATTCTTGCCTTTTGCCAAAACTTAGCAGTACTTTCAATGGCAATCGTTGATGCCTCTCGTATTGTTTTGCCATTCTCTTTGTGTTCATGAAGGAAAAGACCGAGTACCTGCCGTAATGAAGGCAACTTCCCACCAGTCAAAACCTCTGTATAACTCTCCAGCAGATACACCTTTGTCTTAGACCTGGTACTGTTCATTCTAAAAGTAAGTGAAGTACAATACAATGTATGTCATGATTTGATTTACAGTGAGAAATTATTTATTAATTACTGCTAGCAATCCACTAAGTCCAGTAAAACTGCAACTACAATTCACAGTCAGGTTGCCACTATTGCAGTAACAGAAAAACTATTACAATATTTTCAACCAGAAGCTACACAAAAATGTAAACAATAAGTTAGCAGATAATCAGTACACATACCTTTAAATAATTACAGTAATAAATACTATTCAGAGCTTTTCTTAAACGTAAATAACAATTCACTATAACTTCACCAGACAGTTAGTTGCACAAAATATTGAAGAAGTAGAACAAGAACACCAAAGGCTGGTTCCCACACACTGAGTAGTAAGTAACAAAATCAGTGATGATTTAAATGATAATCTATTGCTAAATTTTAAACTCAGCAGTAGTGGGGGTTATGTATTTCACTATTTTTGATAATGCGGTCTATTATAAAACTTTGACTTCATTGAGCTACCTCTAAATGTTGTTCAATTGAGCTCATATTTGGCCTAAATTTTTTTCTTATATATAGGAACAAAATAAAAGGGTGAGACAGGCACTTTTTGAAAGTTGAAAAA
>OX_Smed_1.0.00674
ATTATTTTTTGTCGAATTTGTTATTTGGTATTTTTGGATTTCTTTTTCATACGTTAATTGTGATTCATTTTTATTCGATTTAGATTATTTCCTTTTCAAGATAAAATAATGTTAAAATTAAAAGTGATGCTTGGATTTTACATTGTCCGCAAATCTCCAAAAAATCTGATCAACGTTTTGTCGTTGTTGGCCTTCTTCCACAAGTAATGTGCGAAAAATAAAAATACTGATCAAGGCACGAAATTATTATTATTATTATTATTATTATTATCCGCAGCTTCTATTGGAAATTATTAATTAAATCTGTAGTAAATTAAGTTAACGATTTGATAAAATTTTCAATAAACATTTAAATATTTATCTTGAATC
>OX_Smed_1.0.00677
AACAGAATTAAATATAATTCGGGACCAAAATAAAATTACAAGTAATACAATCTACATTTAAATTGCTTATTATGGAACATACTAAAATTACTTTTTAAATTAATAAAATTAACCAATAAAACATTTTTTATTAAAAAAATATCTTAACTTACCTTAATAATTTAATATAGTCTACAATCTTTTACCAGCTGTTCTAATTTTCATTTTGTGAATCACGATTTTGAAATTTTTATAAGAGTTATAAAATATACATTTAATATAAAAATTCCGTTAAATATAAATAAAACGAACCATTAAAATGCAATTGATGAATATTTTAAATATTCACATAAATCAAGTCGTCATAAATATTTTTATATAAGCTTTTATAAAATATAGTATAATTCTCCTAAAACTATTCCTGTCATACATTAACCGTGAGGAATAGACGACAAAAACTGCTATAATCGTTATAGTTTAGCATTCATTAACATAGCACGAAAATACATTCCATAAAAATATTACATAATAAATTACAGAATATTGTAAATCCTATTTGTTATAATTTTTAAAATGATGACTGATGCCCTATATTTAGTAAATTGGATAAATTATACAAGACAAAATTCATTAAGAATAAAAATACCTTTATTAGGTAAATGATATAAAATATCGTCCTTAAATATTTAACCAACACGAAAAACTAATTGACTAATACAAGTTAACAATCATATGATTTTGAAAATAAATTTTAATAATACATAGACTCTTGATATACACTAAT
>OX_Smed_1.0.00682
CGATCGATTTTGTTAAATTTCTAGAAATATTTTCAGTAAAATTAGCAAATAAATTCTAAAAGTCACCGAGAAAATTAAACAACCTATATGACGACGAGGCATAAATGAAGCAATTAAAATTGACTGTAAAATTTTTTGGCGCTTGTTTAGAATTGCCCCGCATTTTTTAAATAAATTTTATTTTAAATAATAAACTTTTAATACAAGCTTTTATTATTAAAGATAGCTAACATGACTGTAAAAACAGTTATCTAACTCGATCATTGGGCAGGTGGCCAGTATTCACGGATATCATGTAAAATCTTTTCAAATGGATTTGCACCATTTAATCTTCGTCGCCACATATACTCACATAAATAACTATCTAACATGCCACGATGCGTCCCAAAATGACGCTTATTTCTTTGTTTCGCTAAACTCCAACATCCTTCAATCATTTGTGTGTTTGCACCGGTAATGGGATTAATGAAATTTACTGAATGGTTGACTGTTTCATGCACGTAACCAAATCCCAGGTTTGGAATTTGACTATATGCCCGCCATTCATCAGATATTATAATTGACCCTGGTCTTATGGATTGCTGTATGATGGGCATTAAGGTGTTTGCCGAGCGATCAGGAACGACATAAAGAAAGCAATCCCCAGTTTCCCTACAAATGCCGCCGAACACCCACTGTTGTGGATAAACACGTCCAACGTTGTTTTTTCTCCTGGTAAATAGAGATTCATCAATCTCTACATGTAAACCAGGGCCACCGATGATCAAGGGATTTCGTAACAGACTACTGGCACAAACCTCTCGGAGATAATTGTTCCAGTCAATGATGGTTGCGTTTGATGAAATACTTAACTCCCTTTGGCAAAATTTAATCGAAGTTAATTCAAAACTCCAAGAATATATAAATAAAACAACTTCGGTATAAGAGAGGTTAATGTTTTCCAGCCAAGATCCAGACTTCAAAGAAACCTCGTTTCTACAGGTTTTTTTCGTACATCTCCATCTTTCTCTTTCATCTGTGATCGATAAAATCATTTCGTGGTTGTTTAGGCATGCTTTGCGTCGATTTAATATACCTCTATCTTGCAAAAATCTAATGGCACCTTCCTTGGTTCGAACAATGTCATAAAGTGACAATAAGTTCAAATTAATCATTGATTTTTTGTTAGGTTGATAATCCATCTTTAAAAGTATTAAATGCCCTATAATAAAATTTATTTAAAAAATGCGGGGCAATTCTAAACAAGCGCCAAAAATACTGCTAAATTATCTGGACAATTAGAATCAGATTTTGAATACTTCATACCTTCTTGGTGTCTATCTGATAATAAAATATACTCTGAAATGGTTTTGAAATTTCAGCTAAAAGTTTTAAATGCACACACTATTTGGGTTAAAAGGGCAACCTATTTTTTACGATACATTCTTTGCCGGCTGTAGAACATAAATTACGGTCTATTATTGGTAACATAGCTATATATAAACAAGGTATCTGTTTCAAGTCTTTTAAATATGGGTTAAAACATTTGACCGGTGGAAAGTGATGTGACTCTC
>OX_Smed_1.0.00697
CATCAAAATAAAGTTGTTTCGCAAATATAGATCAAAAGTAAATAAAACCATAGAACAGTTTTAAGTTATCTCAAAAATAAAATCATGTTTTACAAATATCCATCATAAAAAGTATAAACAGAAAACTGTTTCAAGTTAAAGGCCTCACAACAAACCTGTTCAAATTTGGCTCGCGTTTCTTCACGCTGTGCGAAATTCAGCTCGATATTATTATGAAAAAGATATCATTATTATTAAAAATGATAAAACCTTAGTAAAAAACTATAACAAGTTTTCAACACAAGTAATTTAAAATAATAAGATGTTTCTAAAAAGATTTATTTTAAATCAGTCCGACAACACGTCGTCAATATCAATATCGTCATCAAAATCATTGTCATTGAATCTAGGGCTCAATCCACCTGTTGGGCAAAAACTGATGTGAGCCCTTAAATTTTGTTTGGTCAGCACAATAATGCCTATATACCTATGAG
>OX_Smed_1.0.00707
AATATTAGTAAAATCGAACAGCAGCAAAATCCAAGAGCTGTTTTAAATGCATTAAACATTTTAGTGGATAAAAATAAAAACAAAGAGAAATATATGATGGATTTATCACTGCCGACAAATAGCTCATCTGATTCTGCAGGTTAAATTTATTTTGATTTCGTATCAAATATGTAAAGATTCGGTTTACGTTGTGTCTCGGTATCGTTTATTGTATACCTCACTATGTAGCACGTCATTAATGAAAAGTCACGTTACGTGTGTTTTTGTAGTCAGTGAATTCATGTTGTACAAGTTTAAATTCCATAATTACATCATTCTTAAAATTATGAATAATTGAATTCTTACATTATTTCTATCATTGCTGCAATTTTGAAATTTGATTATTTTGGAGTTTTAGGTTACATTGAAGGCAATTGTAAACTTATTACAAAATTTATTGACAATATTACATATTCTCGTAGTTTAAACTGATAGTTTCCAGCAATTCACTATAGGGAATTTTCAAAATATAATGTTAAATATACTTTTTGGGTAATTTTTCCAATAGACTTGCAAA
>OX_Smed_1.0.00721
CGTTTTCTATTATATGAGAAGAAAAGAAAAACCACACGCAGTTCTAATTATAATTATCATCTAATCTCTACATCAATTTGTCTTTTAGTTCAATCGTCTGGGCAATACCGTTCTAGACTCTTCTTGAGGGCTTCCACCGTGTAGGGTCGCCTAGTATCCCGAACCGGACGAGATGGATGGGCGACAGCGATCCGCCCGGCAAGGATGTCATCCAGCACGTTTGCAAGGTACCATCCTTGCCTTGACTACTTGTAAGTCCACCCACTCCTGCACCCGCTCCCACTGGGTGAGGAGGCCCTGCGCGTTAGCGAATATCTCAGCAGCTGGGTACTGCTGTCTATTGAGTTCCTCCGGGCCGTTATTTAGATCAGGTACCCTCCGAATGGCAGGGTACGGCCATTGCCGACGAATTTTCCCGATCGCCCCTGTTCTCCTGGGCGTCTCCTTCCTAGATGGCGTGTTGGTTGATCTGGTGTCTGTCCAATCTAGAGGCATGTTTGACTGAAAGCAATGTAGTATGATCAATTACTGGCTTATGATAACGACAGAAATAAAACGGATCACCTAACTTGGGGCGCGATTTATTATGGCTAGGGGATGGCCGTTGGGCTCTCATATTGTTTAATATTAGGTTGCTAGATGAGTAGAAACTGGCGTTCGGTCACTTATTGTCCTTTGGCAGTGTTGGGCGGAACTTATCGTTGGATCTATATTAGACTTGACGTGAACCTTAGGGTTAGGAGTTATGGGGGTTATCTATTTACTTGTGAACCCTTTGCGCCCTCAAGGTATCTGAATTGATCGACCTTTCCTATTTAGATGGGTTTGATCATGCACCTCTCTTAATTAACAAAACAAAAAAATGTTTTCG
>OX_Smed_1.0.00734
AAAAATTTGATGAAGCTAGAAAAAACGGAAAAGATTACTTCTCTGATTCCCGTTTATTGAGATTAATGTTTTTACTGTGGAAATTTAACAAATACTATCATTTAGAGGAGAATATTTATAGATTTCTGAAAATTTTTACTAACAAAGTAATTGAAAAAGTGTATTTAGTTCTTGGAGACTATCGGAATAAAGATGCAAAAGAAAATTTAATAAATTTCAAAAATGCTTTGAAAATTTGCGCTAAATTCCGTGGAACTTATTTAGATACTCGGGATATGGTAGATGAGATCAATCAAAAGCACGAAGTGGAAAACGCAGATTTAATTCGACACGCTAATAAAGGTGAAATGTGGCGAACTAAGGTTTATGGCCCTAATGCCTTCAAATCTTCATATCGGCTGAAATCCGAAGCCAACCCCAATGATGCGGAGGACGACGTAATTGATGAAATTTGTCTAATAAGTACATGGCCAGCAAGAAATTCTCCTTGCTTTGATAGTCTAAATCGTTTCATTCAAAGATGCAATGACTGTGTGGAATTATTACAATCTTCGGAACATTTTCGATCTTTATCAGATGTAGCGAAAATTGGAGGCGCTTCTACAAGAACTCTTAATTCTATGGTTGTGGAAATCGACAATCGGTTTCAAATGGCTACCAAACACTTTTACCAAAAGGTTACCGATATTCTCGACTTGAAAAATTCGGCCATATTTGCAAGAGCATTTTTCGAGTTTCGCAGTGTTGTTAAAAATTTAGAAAAAGCTCTGGGAATAATTATTGACAATAGTCTTGACCTATGTCCTACAGTGGAATCAAAATTACACTTAATTGAAGTTTTTGAAGGTATTAGTGGTCGGGACATTGTACAAAAAATTCTAGCAGTGAAGCTTCAAAAAATTGTTGAAGAATTTAAAATGGAAATCAAAGAGATTCGATTACTTAGTAGGAAAAAAAAAAAAAAAAAAAA
>OX_Smed_1.0.00735
TTAGTAAGTAAGAAATCAAATTCAGAATAAAATGCCAGAGTCAAATAGAAGAGCTGGCGTGTCAGAACAAAGTACTATCAACATTCATCAAGCGAACATTCGAAGAGATTCGTCAAAATCAGTGTGAATCATGCATGCTTCGCTTATCTGGGCTCGATATCACAACGAGCACTTGTTCGTCACTCGAGAACCATCGCAACTCAAGACCAAATTGCGCAAATGAAATCGATCTTAATCAATTGTTTCAGGAAAATCTTAGATTTCCTGCAGCAAACAGTCAAGAGTCTTCCATAAATTCAAATTTTTTCAAAAATAATCATTCTGATCAGAAAGCCATATATTTCAATGAATTATTTTCCGAGCACAATGAAAAGGAAATCCCTTTTGATGAAATGGACTTCTACCGGAAATTGGATCATTCAATTACCAGAAACTTTTATAAAATGGCTTCTTGGTCACCCCACGTCAACGGTGATTATCACATTGATCTTAAAAAGTCAAAATCTTCCAATGACCCAAGTCAATGTACAAGCGAAACCAGTATTGCCAATTCTCAAGAAGAAATTAATAAATTCAATGATAAAATTATGAATTTCTAAATAAATAAATTTCTGATT
>OX_Smed_1.0.00736
AGACACAAGTAAACTATCAGATCTTGAAAAGCAGAAAATATTTGGAAAATGGTAAGACCTTTATTTGATACGGTTTACTGGTGCTCAGTTCATGGTCAGGATTTCACAGCGAATCTGACCAACGGTAACAATAAAACCTGTTTTAATAATAGTGTTTACTCAAGTCAAAGAAGGTTGAAAACTATTGATGTGTGTCATTATTTGTGTGTGAAAGAATCATATGATATTCATAAGAAAATAGCATATTGAATGTAAGACAAAGCAGCTTGTATATTTGATGACTTTAATAATTCAATACTTTAATACCATATATAACAGGGGTCGGCAACCTTTTCTGGCATATGAACTACATTCAGTTTTTACGTTTAATAAATGCGCCGCAATCATTTAATTTTATTAATAATTGGGAAATAGCAAAAAACGAAAAGTAGATGGCTATATTTTTATTATATTTTATGTAAAAAGTTCAGAAATATTTTAACGTACCTAACGATAAGATTTGAAACAAACATGAAAATAAAACTAAAACTTTCCTGCTCATGATTACTCACACATTTGGCTAGCGTTAAAAT
>OX_Smed_1.0.00852
CTGAAATATTATTTTATTTGTATTTCATGATTTAAGTTTTTATACACATCGATAACTTACATATCTACCCGCATCAGTAAAACTAAAATCCACGAAACACCAAGTAATTCTATCATTAACTCCGCTAATTATGCCAATTGATCATTTTTGAAAATTTGAAAACTGTCTTTTCAATTGTTTCTCTAAACAGATTTGGTCTTTGGTTCTGTCTACAGTGCAACGCTATTTATGATTGTGGAGTGCCAATATTCACCCTCTTTAAGTGTTACATTTTACTTCTAAATCATGTGTAAGACGCTCTTTCCCGTTTGTGCTGCGATTCTTCTAAATTTACGATGATTCTGTTGGGTTTTTATATAGAAAGTCGGTGCTTAGGTCTGACTCTTTAGTGTCATTCTTTAATCGATTCAATTAACCCAACACAATAAGATTTATTTCCAATTTATATATCACAACTTCATTCACAACTTTCACAAAAATTGATTCAATTTACAATACGCTACAAAATTACTCTGCACGATTTCACAAAATTCAATGCGTAGGGATACGTCTTCCAAAGGGAGATGTCCCTGTCTGGTACGCAACTTGTTTGACTGGTTGATTTATCTTAAAGTTTATTACCTCCTTAACTTCGCTCTCTGAAATATTCTCTTTGACCAACTGGCAATTTCGTTGATCTGCCTTTTCTTTTTACACTCATCTCGCAACTCAAGTCACCCGCAAACTAAATTGGTTTTGGCATTTTTTGACATCTCTCTATCCAAAACCAAATTAGTTATTTCTGTGCTCCCGGGGTTTCCATTTGTTTACAATTATTATTTTGGTGCCGGGTTCCTCTTTTATCCCGGGTTTCCTTCGTCAACCAATTTCGTTTTCCGTAATTAGAAAATTTGTTGACGTTCCGGGTTTCTCACACTATTCGGGTTTTCTGTTGGCTTGGACTTCCCATTAGCTCGGGTTTCCCATTAGCCAATTAATTTTTAATTGGTTTGTATTTTTATTAAATATTTCCTTCTGGGGAACCCTAATCGATTTAATTTTACGATATTTGGATTTGTCTCGTCATTTGGCATCCGTCCATACCCGTTTCCCCCAATAAATATTTATTTTAAAATTTTAATTGATTTTGCCTTTTTAATTATTATTTCGATGTCAATGTTTTTATTGATTTTCCATTTTTTACTTTGATGCATTTCGTTAACCCCAACAATTCTTTCAAATGATTCATTTATCTTAGGAAAATACGTGCATCTGAATATCATGTTAACTTTCCACTTAATACATAAATCTGGAATTAGTTGCAAAATATTTGAGTTATCCAGCAAAGGTTTATTCAGTTCTTTCCCTGAAAATCTCATCATAAATTTTTCGAATCTTTTCAACCACTGTCGATTATTGTTAGGTAGTTCTAACCGTCATAATGTATTGTGACAACCCAATTTTGATCACAACTTTTTAATGTCTAGTTTCCTTTCTTTGTATTTAACAGCAATCGAATTATGATATTGACATTTCAGAAAATTTTCGCCACTTGTTCCACAGCTTCGTTTTTGAAAATTAAACGAGGTACAAAATTTGATTTACAACGAAATGATTCTTTTCGTCTATCTAAAAAATAGGTTTTTGATCAATATTCGTGCTTGATGTATGGGTTACCAGCCACTGCAACTGTATCAAAAATAAATGATCCCATAAATAGTTTTAATTTCAAATTTCAACTATATTTTGGCATTTGGCACATAAACTGTCTCCATAGCACCTATCGATAATAAAACATAAAATTTTGTTAAAAGAAAACGCCATTCAAATTCGTCGTACGATATATTTCGACATTCTAACTGCCATGTTCAAGCAGTTAAATGAATTAGAAATGATCACATTCAATTGACAAATTGCACTCCTTAGGATTTTTAATTAATTTGTCAACAGTCTTTTTTCATCAATAATAAAAATGATTCTG
>OX_Smed_1.0.00882
AAAATTTATAAATAAGATTAGAAAACAGAAATTAAATGATCAAGTAAAATTTGATGAAATATTAAAAAATCGATACAAAATGGATTTTAATCTTTTTCAGTAATTTAAAATAAGCTAATATAGATTTTCAAACCAATGTAACATATAAAACAGTTGATCTTTAAATTTCTTAGCAATCGAAATATTTTCTGCAAATTATATATTAACGAATAATTCAATGAATCTACAGTTTATCTAATAAATAGAGAAATAATTTATTATAGAGATTGAGACGCTACCGGTATTGAACATAATATTAACATTTGGAATCAAATTTGTGTAGTGACATTATAGATCGCATCGGTATTGAGCCAATTCTATTGACAATTAGATTTGGAATATAACTCGAAATATCGATGAAACTCTGATTGGAATAAGAAATTGAAATAAGTTGAAATGAAATATGAATTGGTATTGAATTGTCAGTTGAAATGAAATATGAATTGGTATTGATTTGTCAGTTGAAATGAAATATGAATTGGTATTGATTTGTCAGTTGAAATGAAATATGAATTGGTATTGAATTGTCAGTTGAAATTAAATATGAATTGGTATTGATTGTCAGTTGAAATGAAATATGAATTGGTATTGAATTGTC
>OX_Smed_1.0.00979
AAATCTGACAAATGCTTTATTATATTAATTATTATAAGTAATTCATGCACGGTAATTCCTCCATTACAAGGTACGATAAAACAATAAACTTGTCCTGACTCATGAATTCGATCGTTGATGTTTCCGGACATTTGAGGTTTCTGTCATCCACTGTGACTATCCACTTGTTTGAGACAAACAGATACCAGAGTACCATTTTTCTACAAATATCAACCAAGGGGTACCTTGAATCAATCAAGACATGAGCAGATTTCCATAGAATTTTTAATGCGACTTCCGTTTTGTTTTAACTTCTGGCGCTACGTAGTTCCGAAGGAAACTGTAATGACTTATAGCTTTTCTTTGAAGTTTCTCAATTGTTGATTGTTGCTGATTATTTATATTATTGTTATCTCGTTGACAAAAATAGGTTTTCTTTGGAAATCTGTTGGGCCGAAGGAGTCTCCTTTAAAAAGTGGCGGGACAGTTGGTCTGAATGTTATATTCAAAATGTGCACATAACAATATTTACAACAAATAGATATTAATAATAAACATACAAATAAATTAATTTGGTATCAATTCGTATATATAGTCTGGATTGTAGAAAATAAAATTGTTTTCAACTCTTCAGTTTCTTTAGTTTTCGGTGGATTTATTTTATTTCTTTTATCTTTAGAATTGAATCTGAAGTGATTGTGAATTTGGATATTTAATTGTTTATCCGATTTGCCCAGCTACTAATTTATTAACCGGCAATTCTTTCGTGTTTCAATGAATGTTTTATTGGTTGACAAATTAAGCTTTCTTTTTATTTTATTAATTTAAAGCTTTAAAACGACATTTTTGGAACCGCTGAAGCGCTGGACGACGTGTGTGAACAACAATGGGTCTTACATTGAGCAATGAGGGTATACATGTTGCTTATTTGTTGTGCGAAATATGAAGTTTCTGTGACTTACCTTTCATAGTTAGTCCGGGGACTTAATGCGCGTACCACGTATTTCTTCGAAGTAATTATCTAACGGAAGCCTTTAGACCTAGGCGAGAAGTCAAAGTTTTA
>OX_Smed_1.0.01034
AATATCTGTTCTAAACCGTAATTCATCAGGACATGCTGGGTGAAATCGATAAAAATATAACCATGTGCATTTTTAGTTGCATCTTGAAATGAACTGTTTAGAAAATTTCTATTTTTTATATATACCTGTCTAGAAAAAAATTAATAACAGTAGCATCCCTCGGATTTTTGAAAACCACTAAATATTGTACATTTAAATTACGTGTTCGATGATTGCCTCCTTGATGAAACAGATTTTGAGTGTTAAAAATACCCGTTACACCAACATGTCTACTGACGTTGTGTTCAAAAAAATATGAGTCATCGGATGAGTCAGAAAAACTTTTCCAAGTGGGTATGTCTTTTGTTTAAAAATATATGACTCATGCTTTTCACCTGACATGACCTCTTTGACCTAATGTGTAAATCATGCCATGAGTCACACAAAAACATATGACGCATCAAAATGACCGGTGACTCACCCTCTACATAATGAGTCATAACATCCCGCCAGCCACTCAGAATGCTTTGTGCTGGATGGGACACATCTACCTACTCTCCTGAGATTGAGATAACCAATGTCATAGCCATCACTTAATATATGATTGCTTTATACTTCTCTATCGATTACCAATGACATCCTGTCATTCTCTCAATACACAATTACATCAATCGATCCTTATACTCACAACAATCTCACAATCAAATCAACTTTTGATTCAGCTACGATCAATGACCAATTATGTCCCAAAATTCT
>OX_Smed_1.0.01047
ATCTTTTTAGCCAGGACTTTGGCTGATAAAAATCCTTGGGAAAAAAGCATAATTTCACAAATCTGTTGCAAATCGGGAACAATGACAACAACTGGACGGAATTGGGCTTTAACTGATTCTGGTAGTTCAGTTCTTCCCGCATAACCTGGATTCATTGTTATGAAGATACCAACTCGGCTGTCTAATTTTATTTCTTGACCCTCAAAGTGAAACCTTGATAACTTCATTATTAATCCATTTTGAATTGTTTTCAATTGAGTTGAAATGACTGATAATACCGATACTTCGATTCTATTAAATTCATCAAAGCAACCCCATGCACCACATTGGCAGAGACCGTTGAAGATCTTTCCAACTGAACGGTAATCCATGCCTTCTCCACAATTTGTAACTACGCATAACAGTCCCAATGCTTTTGCTAGATCTTTTGTGGTTTCCGTTTTACCAGTACCTGCTGGACCAGCTGGAGCACCTCCCAAGTACATACTTAACGCTTGTGTTAGAGTTAAATAGATCCTATCAGTAAGTGGTGTTATAACCAGTCTCCCATTTAGACCCATGTACTCATAACCGTATCCAAATTGGCCAGTGCATTGTTGGATTTGAATTTCATCAGCCTCGCGTAGCCAATAAAATCGCAATTGAGACTCCCATTCGAATTCCTTGGCATCCATGATGCTGTCTCGCACGAAACTGTCCACAATATCTCTAGCATGGACATCAATGATTAAAACTGTTGTTAATTTTGATCTATCATTTTTCGATAAGGGTGACCGAACATTGAATACGATTTCATCAATTTGATTGTGTAATAGTTTTGCATAATCTTTTAAAGCAGTTTTTTGACCTTTTTTAATCTTCCTAAACACATCCTCCACTTCCCAAGTCCACCAGATCTGATTCGTGCACAATGCAACCATTCCTTGATAATCAAACATCCATTGGACTCTGACTTTAGATTCTCTGTAGAAGAAAACAGCTTCTTTAGTAATGACTCGATTCGTTCGTCTCATTTCCATTTCGATTTTCGTCATCCAATCTTCAACTCGACCTTCGATCAGAACTGGACTTCTGAATTCCATGATTTCTTGTTCACTAGATATCATCGCTGTAGCTGACATTTCCAGGCTCGTTCCTTTAGTGAATCGCAAACTGCTAATATTGTCAAACATCTTTATCATGTGCTCTTGTACGCATTCACAGTCGCTGGAGCCTAATATGCTAAGAAGCTCATCGTCAGAAATAAAAAAGAATCTCGGGAAAGCATTTCTCTTTGAATCAAGATA
>OX_Smed_1.0.01069
TATGCATTCAAAAAATATTCCACAATACAAACATGAAACTCCAAAAACTCCGCCTCACATCATTTTACATTATTCGCAATTCAAAGTGATTTGGGATTGGGTTATTTTACTGCTAACGTATTATACTGCTGTCATGGTGCCATTCAATGCTGCCTTCAGCAACAAGTCTATGGACGCCGTTCTATTTCTTATCGTTGACAGTATTGTAGATGTCATATTTTTCCTCGACATTGTTTTAAATTTTCACACGACATTTGTTGGCTCAACTGGAGAAGTTATTTCTGATGCATTTATTATCAGAATAAATTATCTAAAAGGATGGTTTATTATAGACCTTATGTCATGTCTTCCATATGATGTTTTTAATGCCTTCCAACCTGGATCCCAAGAGGGAATCAGCCAACTTCTTGGAGCTTTGAAGGTTGTTAGGTTACTCAGACTTGGTCGAGTTCTTCGCAAACTGGACCAATACCTCGAATATATGGCTACAATGTTGGTACTTATGATTTTTGTTTTTTTACTATTAGCGCACTGGTTTGCATGTATTTGGTACACTGTTGGAAACACAGATTTGAGAAATAATAAACAGTACGGATGGATACCAAAAATGTTGCAGGACTGCCATCAAACAGTTGCGAATTGGACTACATTTGACCCAAACAAAGAGCATAAGTTGTTGAATTATGCTACATCTCTTTATTTTACGATGTCTTTATTGACGAGTATTGGATTTGGAAATGTGTCGGCCAATACTGAATTGGAAAAATTTGCTTGCGTCATTTTTATGTTATTTGGAGCTCTGATTTATGCAACTGTATTTGGCAATGTCACAACGATCCTCCATCAAATGTACTCATCTAAAGCACGCTATCAAGAAATGATGAATAATATTAAAGAATTTATTCGAATTCATGATGTTCCACAAGAACTGGGAGAAAGAGTTCTTGATTATGTAACATCTTCTTGGGCAATAACCAAAGGAATAGATACTGAGAAGGTTCTCAATTACTGCCCAAAAGACATGAAAGCAGATTTATCAGTACATCTCAATCGAATGGTATTTAACTCCCATCCTGCTTTCCGCTTAGCCAGTGATGGGTGCCTCAGAGCTCTTGCAGTCAATTTTACCACCATGCATACTGCTCCAGGAGATCTTATATTCCATCAAGGAGAAAGCATTGATCAATTATGTTTCGTAGTTTCTGGTTCTTTGGAGGTTATTCAGGACGAGGAAGTGGTAGCAATAATGGGAAAAGGTGATGTTTTCGGTGATAATGTTTGGGTAGAAAAGAGTCTGGGACAGTCCGCTTCGACAGTGAGAGTGCTCACATATTGCAATCTGCACTGTATTAAGCGTGAAAAACTTTTATTTGTTTTAAATTTTTATGCTTCTTTTGCCAATTCATTTTCTCGAAATTTAGTATTGACTGTGAATTTAAGGAACCGATTTGTGTTTCGCAAAATCAACGACATGAATAAAGAAAAAGAGCTTCAAGAGCGACGAAAAGAGGATTTTAACTTATCAAAATTTTCTAATGAACATCCGGTTCGAAAATTAATCTCTAAGTTCAGAATGAGAAGTGATCCAAAGTTTCTTAGAGAGCAACAGTCAGGAATTTCTATGAATCATTTAACAATGTCCAAAATATCTTCTGACCTCCAGCAAAGTTCCATTGAAGAAATTAACGATGGTGAAAGTGANACATTTGACAATAAACATGACGAAGATTTAAACAGAAACGAATTTCAGGTGTCAAATAAAAATAATTCATCGAAACAAAGAAAAAGAATAGATTGTCAAAATTGTAATACTTGCCAAAACTGTGTGGAGAACATCATCTGCCAAGTTAAGCACCATTTCGGAAGTGAAATTGACAACTTCAGCCTTCATCTGAACAATATAGATTCGAAGTTGAACACTTTAATTAACTTGCTTTCAAATAATCAAGAAGCTGAACACGAATCTTCCTCGAATTATTCAATTAATAAGTCAAGTTGTTTTGATGAAGTTTGCAGACCTTCATCCGAAAATCGAATCTATAAGTCTTTATTTTCAACAAAAAAGTCTCGAATGACCGTGGCCCCAATCGAAATACTTGAGGAAAAGAAAGACTCGAGAAAT
>OX_Smed_1.0.01075
TTTGAAACCATAATTTATTTTACCGAACATTTCAAGCACTATTTATATAGCAAAATGTTTCAATAGAGAACAAATCATAAAGCAATAACGTTTATGTTGATGATCAACAGAGCAATCACACCTCGATTTTAAACATGGATCAACCAATTTACTAGTCTAAATTTTGAATGAAAAAACGTAAGGTTGACACGCATTATAATGCAGATGCACTGTTAAGAACTGGATGTTATACATGGATACAATATCAAACGATTCACGAGGAGCCAAAAACAGGAAAACTAAAAACAAAGGTTCTAGCACTCATATGCCAGGAAGATAGAAAACTGTAGCAACAACATTCCAAGGAAATAGAAAATGTCAAGAGATATACTAATATGGCAAAAACAAATTTTATAGAAAGTAATGACATTATTCATTCAGGTAAAGGCAAAACATGGATTCCAGATGAAAGAAAAACAGAATTTGTTTTGTACACTCATGAAATTTTATTTTAAAGTCTTCTAAGTCAGTTGCTTATAACGCGAAATGAAGAATTAGCTAAAGTTGAATAATTTATAATTTTATTACCCAATTCAATGAAATTAGAGAACAATATCGATTAACCCTTAGTAAAACTAAGAAAAATTAAAAATAAAATTCATTTTTCCAGTACCAACGTATTTGATTAATATCATTGTTTTGTAATCATGGAATTTTTAGAACGCGCGTAAAATTTCTGTTATTTTATCATTATATGGGTATCCCTCATAACCCATATAATGGTTTGATCCAGTATATTTAATATATTAGCTAGAAGTACCGAAGGTCTATTTTGAAGCCAAACAAAGTTTATTTGACAATTCATTTACACAATTTGTTTTGATAATTATTGTTTTGATATTGTTTTTTTGTGATAAAGATTGAAATTGTTAATTAGGATCTGTTTTTTTGGGTGAAGACAATCGAAATACTTCAAACGCAATCTCTAAAATCGTAGCTCGAGGAATCCAAGTATTATTTGGCAAGTGCACTTATTTTGGGAAAATTACAACTCCGCAACTTCATTTTCTAGTTCGAAAACAAAATAATCTTGAGTCTGGAAAATCCATTACAAATATATATTCGTACTTCCAACAGATTTGTGGAAGCTTTGAACGGTTGATATATCCAGAAAAGATTATTCACAATTCCTCTCTTTATGTCGATTGCGCTAATGGAATCGGTGCAAGACATTTATCATCTATTATACAGTTTCTCCAGCCTCATTTGAATTATATCCACGTTTGCAATTCAGATCCAACTGGAAATATTATCAATTTAAAATGCGGAGCCGATTTCATTAAGTCAAAAATGCAATTCCCCATAATACACAATGGTGATGTTTCGGATATCAATGAAAATGACCGGTGGGCCAGTATTGATGGAGACGCAGATAGATTGATTTATTTTTTCAAAAATAATGGGAAATTATGTATATTGGATGGCGATAAGCAGGCAGTNNNNNNNNNNNNNNNNNNNNNNNAACTCATAGAGAGTATTGGTAATTGGAATCCTGAGGATATCAAATTGGGAGTTGTTCAAACTGCATATGCCAACTTTAATTGTACAAAAACCTTAATTGAAAATATTGGTGTTCCAGTAGTTTGTGTCCCAACCGGTGTCAAATATTTACATCACACAGGAAAGGAGTTAGACATTAGAATTTATTTCGAGACTAATGGCCATGGCTCCATATTATTATCAAAAAGGGCTAGGATTTATCTTAACAAATATCTTGATTCAGAGCATCCTTTAAGATTTATACTGTTGAATGGGTTGATCAATGAAGCCGTTGGAGATTCATTTTCAATTTTGTTATTAATTGAACATATTCTTTCGTGCTATAATCTGTCACTAAATTCTTGGTTTGATATGTATCATGAATACCCATCATCCTTACTGCAAGTTAAAATACGAGATCGTCGAGCTATATCAACAACAAATTGTGAGAGAACTGTGTCGAAACCAGTTAAATTGCAACAAAATATTAATGAGAAAATGTTGGAATTTGGTAAAGGATTTATGTCACGAGTATTTGTTAGGCCTTCTGGAACTGAAGACATCGTAAGAGTTTATGCAGAATCTGAGAACCAGGAAGTAGCTGCATTAGTTGCGACTGAAGTAGCTCGATTAGTCTATGACCAGGTTGGAGGAATCGGGATTAGGCCTTAAAATGTTTTTTCTACTATATTATCATTACTTATATCTTGTGCAAATTCAACGTTATAGTGAATTATATTCTCTTAGATCTTTCCAAGAATTTAATGATGGCTTTTTGTTGATATTCATACTATCTGATCTGAAATTTCATTATTTTTTTGAATATTTTT
>OX_Smed_1.0.01103
TGATAAAAGATGGATTGAAAAGCTTTATTATGATAACATTGGTGATGTTAACTAATCTGTCTGGTGGCAGCAAGTGTTATTCAAGTGCCGTAGGCCCCCGGTAACACATTAAGCAAACATAACCAGCGTATTTCAGCCGTTGCCGCCAAGGATGGCATTTGCATTATCATCTAGCATTAAATATCAACTCAGATCATGATTATGTATTTTGTTTATCCAATTGAAATGCTTGTCTCGTTGTCAGATATTCGGTCCGGTGATGCAGATAATGAAGTTCAAGGATACTAATGAAGTGATTGCAAGAGCCAACAATAACGAATATGGTCTCGCTGCTTCGATATTTACACAGGACATCGACAAATCTTTGCACGTAACGCAGTCGCTACGCGCGGGCACAGTTTGGGTGAATTGCTATGACGTATTTGATGCGGCTGCGCCTTTCGGAGGCTACAAATCATCGGGGGTCGGCAGAGAGCTCGGTGAATACGGCTTGAGTAATTACACGGAGGTGAAAATGGTGACAATCAAGACCCCCTCCAAAAACAGCTAGATATCATATCATTACTTCATCGCCGGGATTCACATCAAACCAATTCACATCGAATAATAAATGTTTGCATCGAGTTTATTGTTTTATTATTGATTTATTATTGCGCGTTAGTGGGATCCTGAGATCTGATCCTCAATTTGCCATTAGTTTTCCTGTTTTCCAGCTGTTTTCACTAAGGCATTGATTTATCATTTTATTGATTTATCCAAATATT
>OX_Smed_1.0.01118
AATATTTATTAATTTACAGATAAAACAGAAAGGAAATATCGAGATGGGGTGAGATATTGATTATAATTTGCATTGGATAATTTGCATTGCAGGGAATTTGAATGTTTCAAGGAGCAATTGATGAATGGAAATGCAGAGGGGGTCAGGGAGAATTTGAAGGGGGAATTTGTGGATAAAGTTATTGATGATGATGTGAGATGGATTGTCAATGCTAATTTAGTGGGTGAATATTTCTGATTTCAGGGCCATTTTCCCATTCACATCGCCTGCCGTGAGGGATTTGTTGATGTTGCTAGGTTATTGCTGGATAATAACTGTAATATTGATTGTGAGGCCAAACGAAAATGGAGACCAATTCATTATGCGAGCAGAGGAGGGCATTCAGAAATTTTGAAATTATTGCTTGACCGCAATTGCAATTTTGAGTGCGAGACAAAATCGGGAATGAGACCGATTCATTGGGCAAGTAGAGAGGGACATTTGAATATAATTAAAGTATTGCTTGACTGCAACTGCAATATCGAATGTATGACGAAATTGG
>OX_Smed_1.0.01139
TGGGTGTGAGATTCAGGAAAAAAATGAAAAGTATTGTAGCTCACCGGTATTTTCAAAGGGGTATTCTCATTGCTATTCTCATCAATACTTTGAGTATGGGAATCGAGTACCACAATCAACCAGTTTTATTGACAAACACTTTGGAGTATAGCAACATGATATTCAATGGACTTTTTTTGGTTGAGATGCTGCTTAAGATTTTAGCCGAAGGACTACTGGGTTACATAAGCAATGGATTCAATGTCTTTGATGGAGGCATCGTTATATTAGGACTTGTGGAATTAGCTCAAGAAGGAGGGGCATCCGGGCTTTCAGTTTTACGTACTTTTCGTTTATTGCGAATTCTCAAATTAGTAAGATTTATGCCAGCTCTTCGACTACAGTTGATTGTCATGTTGAAAACAATGGATAATGTAGCAACATTTTTCGCTCTTCTTATTCTATTTATTTTCATATTTAGGTAAGATTTTTGATACTATTTATTTCCTTTTACATATATTTTTTAAAAATTTAAATTTAGTCTATAAATATTTTTAATTAATTTTTTAA
>OX_Smed_1.0.01147
TTTGTAATCGATCGGAGATATTTTGAAAGGTCAGGAACACAAAAAAAAATTAATTGATTAAATTATTTTATGAGAATCAATTAATCAAGGAACACCAAGCATAATGGGTTGCCCGGGATTAGGGAAATGGGCAATAAATTGTCGAACCAGTTAGAAACTTTTTTTTGTAATTATTTCAAATTAATGGGCAACCCAGAGTTATAAAATCAATAAGCAAAAAATTAAGTGAGTCGAGGGAAAAAATTAAATAATTACAAGATGAGGAAATGAACGGGGGAAATAATTAAAAGAATCTAGTCAGATTGTAAAGTGACTTATCCGGTGAGATCCTTAAGGTGTTAATCCGATCGTGCAAATTGTATTCTGTTGTGAATAATTACGAAAAAGGACTTCATTGTTGGGGTTTCGTCTTATTTGATAATTGAACAGGAGGAGTCGGGTCGGGAGTTATTCTAACTCTATTATTGTAATAAAAGTAACTAATCCAGGAGATTTAAACTTGAAAAATAGTTATTAGTAAGTGAAATTTCTGGTATTAAAGAAAATGAAGTTCATTTAAAAAGTATTAATTACATCGTCAAATAAAAAGGCAGATTTTTAATCGATATCACACATTTATTTAAATAGAAAAATCATTTCATCAAAAATACTTATTTTTTGTATTGAAATTGAAATTTTTGTGAATCACTAAGTGGCGATAATTACCTTCGAGATTCACATTTCTGGGAATAAAATATAACTATATTTAAACAACATTCCGATATTCACATCTTTATCCCGTTTTTAGTCTTAAACGTCACTTGATTTTAACAAAAAAATCCAATTTTCACAAAAATTTCAATATAATATAAACAATTATAATAAGGTTTGGGTAGAGTGGAATTTGAAAACCTCTCTCGCGCGATAAGCTTACATCCAAAAGAAATATTTTTAACTAAGCATTAATTTACATGAAGTTAATATACTATTTTCTATGGATACAATGCCGCCTTAGTCTATTTTATAACTAAGAAAATGTTACTTCAAAATAAAATCGAATAATAGAGAGTAAAAATTCGTTTAAGACCTTTAAGTAAATCTTCAATAACATGTTTGGTGAGTCTCGCTGTAATGTCTGTACTTGGAGCTAAACATGGACTCGAATTAATCTCCAGCAACCATGTCTTAAGATTATTTTCTGTAACCATAAAATCAGCACCATATAATTCAAATGAATTTTTTCTGTCCTCAATTTCTTCTTGTGCACAGAGCAAAATATCAATAATTATGTTTTTCATTGCTGGTAAAATAGATTTTTGCCAGCCATTAGCATAACCATGGTTGCTGTAAAAACATTTAAATTATTTAATGTAAAAAATAAATATTAAATTTCTATAGAATAAAATTAACTATTAGTTTGTGCGTTACTTTTCAGTTATTATTTCATT
>OX_Smed_1.0.01150
GAAGATTCATATTCGGAGTACCTGTTGCTCATGTTAACTGCCCTCACAAATTATACGATTCTACATTCGAGTTGAATGATCCAAATTTCTATATCGCCTCTAAAACTGGAGAAATATTTTCTCGTAACATTCTTACAAAGTCAATATATGATATAAATGCTCGGGTATCATCAGTCAACGCCATAAACAGTCTTGAAATTCCTATAAGAGTATATATTATGGACAGGATAAACAATGCTAAAATTGAATTTCATAACAATCAGTTGGCGATATCCTTAGTTTGGAAAACTCCTGTCAAATCTGTTGTCACATCTGTCAAAGCCATCGTTGTTCCTTCGAGCTATCAATCTCTTTTGGAATATTCAGTAGTATATTTCTGTTGCATTTATGCTACGAATGTCGCAATTTACAATGGTACCATCTATCAGACTTTTTTCAGCATTAATCGTGAATCGGGACAGATCAGTTTAAATGAGCCATTACCACAATTAGTTTCGGTGTATACTCTGAGAATTAGAGCGTCATTAAAAATGGTGAATTCTAAAATCTTGTGGTACAAAGACACAGATGTGTCAATATCTGTCTATGATAATGTATGCAAATGCACAAATCATGGATACTTTACCGGATCCGTTGAAGAGAATTCAGACTCAGAAATATCCGTGTCCAATAATATATTGTCATGTAATGGAAATAGTAAAGTCTCATTCACACTACATCCCAAATGGAGCCAAGACTATTTATATTATAATGCCGAGACTAATGAGATTAGAACTGCTCATAAGCCTGTTGATCGTGAAGTCTACAACAACCTCGAGATCAGCGTGATTATTGCAGATGGATCCGGAGGAATCATTGAGTCATGTCCAGGAATAATCAAAGTGATAGATCTGAATGATAACAGCCCTATTTTCACTCTTAATTATTTCATGGGGTTCGTTTCTGAAAATGCACTAATTGGAAGTTGGATAATTGACATTGGAGTAATAGATGCAGACTCGAAACTGTTTCCACTTAAATTTAGTTTGCAAGGAGAGGAAAATAATGCGTTTTCAATAAACCCACAAAACGGCAGTGTATTTTTGGCACAGACCGTAGATAGGGAACTAAAAAGCAAATATGAAATGAAAGTAGCCGTTTCTGATGGGATAAACGTATTAGAAATTGGGATGCTAATCACTGTGACAGATTCCAATGACAATCGCCCTCAAATATTCAAAGAAATAATTAATAAAACCTTTGTTATCAACACAAGTGAATTTGCACATGGTAATATTTTTGTGGTAAACATTACGGCAACGGATGCCGATGATTCCCAGTCAAACAATTCTCAAATTCGATATAGCTTATCGTCAGAAAATCAAAGAATCCCAGTCAAATCGCTATTCCTGTTAGACGAGGATTCAGGATCCTTGACAATAAAGGCAGTCGCACTGAATTGGATATCAGATAATGAAACTGTTGATGTAATCATTACAGCATCCGATAGAGGCCAGCCGCCTCTTTTTCATTCAATTACAGTACATTTTCTCTTTATAACTGCCGAATGCGAATTGAGAATATTGAAATCCACATTCCAATATCCAATTGCAGTGCTATACACCAGTCAGGAAGGATCCAGAGTTGCTAATATTGCTGTCAATCACGATAACCTTTATGGAGAAATTACTTTTTTTATTATCAGTGGCAACGGCTCATCGTACTTTTCGATTGGTTCGAAAAATGGTCAAATCTCAACCAGTAGAAATGTCAATTCTGCTATATTGGGCCAATGGTTTTCATTAATCGTTCAAGCTTGTGGAACCAAGATACTTTCTTCAGTTTCTTTCTGTTCAAAGCGAGAAACAATTACTCTTGTAATTTCTGATTTTAATTTATATTCTCCTCAAATAAGAATAAGCGAAACAACCATTTCAATTTCTGAATTAATCAAGGTTGGCAGTAATCTTCTCCAGGTAGATGTCATAGATCCAGACGCCGGACTTGCGGGCATTGTCAAGTTAAAAATTATTACATCAACCGACNGACCGCTTTTCTCTCGTTCCATTTCCAACTAATGGAAATTCTTATCAATTAAAAGTCGTGAATCCTTTAGATTATGAAATCCAACATCAATATTCCTTGACTCTACTTGCCCATGATCTCGGGTTTCCGAGAAAATCTCAAACATCCATTGTCTTAATCAAAGTACTCGATGAGGATGATAATTCTCCATATTTTATTTCTCGCAATTTTGTGGCGTCTCTGAGAGAATTAGATCAGCTCATCGTTTTACCGGAAATTAGAGATGAAGATTCCATAATGGCTTCTAGAAATGAACCTTCCTATACCTTGAAAAGTAAAACTTCATCTAAAGTTCAATTATTTCAATCGAAAACAAATTTTACACTAAAGATATTAAAACGTTCAACAAACGAATCTGTTATTAATCTAATTCTTGATGTATTTGGGGCATCACAGGAAAATTATCCCAAGCGGTTACCTTTGGGAAGGTATTCTAGACTCACGATTTACCTTATTTTACCGAAAATTCCACATTCTCAAATACATTGTTTATTTAAAGAAATAAATTCTGGCAATGAGATAAAATTCGTTCCTGTTATTGCTCAAGAAGGCTTGGTTTATAATTTACTGAGAATTTCTCCAAAGGTTTCCAAACCATTCATATCGGTGGACAGGACTACTGGCTATATATCCACACAGAGAATCATTAAAATAGCAAATATCCTAATTTCAGCCTCCGCGCAGTTACCCGGAAGTGAAAAATACCAAATATGTCAAATTTCACGCTCTACATCAATGAGAAATGTCGTAGCTAATAATATAATAATTGAAAACGATATAAAATACAGTCAGATAGTTGGAACAATAATAATAGATTCGAGTCCTCAGATAAATTTCAATGAGATAAATTTGCGAGTTTACAGTAGCTATTATTTACCCTTTTTCATTACAAAGAAAGGAGAAATTATAAGTACGGACAACCTTTTTTTGAACTATCCCACCAGTTATAATGTTCTTCTAATGGTCTCGTCAAAGGACAACGAATTCGACAAGGCANTAACTAAGTTTNTAATAANAGTGATATCAAATCCCGAAAAGAAACTTGGATTGTCTATTTCCCTAAACGTTCGTGAGANTATCGGATATGGTGCTATATTTGGATCTGTTCAATCATTAATGAAAAATAATCTCATAATAAGAGGCGGATATTCTTTTCCAAAAGAATCTTTTGATATTTCAGGTCATTTATCCGTTGACAGAAAAGGTATTATACGTATTCGTAAGTCTATCGATAAGGAATCTGTTGACTCATTGACGGTCCAAAGTTCTATACAATTTAAAGGCAAATCAGAATTACTTACCTTGACTGTTAATGTTAATGATGAAAACGATTCTGAAAGCAAATCTAGAATTACGGATATTTTCATAGGCATTGCTGAAAATGCCTTTCAATTGACGAGAATAGCACAGTTGTTGCCAATTGATCCGGACATCACTGGAGACTTTCAGTGCAGACTGGATACGCTTAACGTCCCTCTCGGAATACTGATCACTCCAGACTGTTGGTTGCACATTATCAATACTTCTTCAGCTATTAGGTCTATCAATAACTCTTACATGCGTATCCTTCATCATGATGGTTACCATAACGCCGTCGTATCATCCTTCAGAATGAAAGTTAANTTGTTAAATAATAAAAATATTCAAACAAATTGGATCGTTTTTAAAATACCAAATTTATTCATTACCAGTTTAGTTAAAAATCTGAAAATTCTCAAAGCCTTATTGCTATCTCTAAACGTTGATGTCGCTTTAATGGCTATAGAAACAGTGAAAAATTACTTGGTGATTTGGCCGAGATCACCGAATAGAGAAAAAGCTTTACAAGTCGTTGAACAATTTAAAGACAAANTCGANNNCNNTCCNTGAAAATCGAAATCCAGGAAATAACAATCAGATTATGTAATAGGAAGTTGTGCAATTCTCATGGATTGTGTTCGATAGGCATTCAAGTCAACTATGAACAGCTCTTTACCGATGAGGATTCTATCACGGCCAATATCATTTACATATATCCATCAGTGAATTTCAATATCAAATGTCTTTGCGATGATGGCTTCCTCGGGGAAAAGTGCGCTTTGCTAGCGAAATGTAGACAACAAGTTTGTCACAATGGCGGCGTATGTGGAGTGAATAGAAACGGCGAGGCNGTATGTGAATGTGCTCCCGGATATACGGGATACAATTGTGAGTACGATATCAATGAATGCGAAAAGACAAATTTATGTACTCCTCATGGAAACTGCAATAATATTCGTGGGGGATTTAAATGTGAATGTCAACTTAATTGGATTGGAAATGGTCTTTGCACCCAACCTTTTAATTACTGCTCTTCTAATCCGTGTTCAGAACTCGGAACTGAACGCTGTATTCCAATATTAGGGGGATTTAAATGTCGGTGCCATTTCGGGAATTTCGGAGATCACTGCCAATATTCTGCAATCAGTTTCCCTGCCGAATCATACATGGAAATGGATTTTCAAAAGATTTCAAAAATGTCGCTTGAGTTTTCGACTATTTTAAAAGATACCCCTCTGATTTCTATCGTTATATCAACCTCTGTCATCGTTCAAGTCTCTCTTTCATCGGGAAGCATTCGCCTATCAATATTCGAAGATTCAGCTTTGGTTTCTCAGCGAGACTCGAATAAGGATTTGTCCAATGGAAATTGGTGGAAATTAGATTTGAATGTTCAATCGAACAGTGTGCTAGTTTCAGTCGTAGCCTGCGAAGACTGGAATCAGTGTGACCATACCATTGATCAGTTCAGAACCATACGCCAAAGGTTTGATGTCAGCTCATCAATGGGAAGAAATAACGTGGATTCCAATTCAATTATTCGCGTGTTGATCGGGAGTATTCAAAAACTGAAATTATCCGGAGTTCAATACTTTGTTGGTTGTGCTCGTAATCTACAATTCTTCAATGGTTCTTTGATCAGAAATGAACAAAAGGGTGTCCTATTCGATAGTTGCCCACGATATAGGAACGGTATTTTGCCATGTTCAAACTCCGATCTGGAATGTGGAAATGTTGGAAAATGCATTGATGAATGGTTTGCCAGTAGGTGTGAATGTCCACCAGGTTATCAGCCTCCTTCCTGTACACCGGGATATTCCTCATACGCTTTAGCGCCGAATACAATAATTTCATTTGTGAAACGACCGAAATCTGATTCAACAAATAGCAATAGCCCTAAAAACTTTGATAGTTATTTAAAGAGAAAACGATCTGTTTCCCCAGAATATACCATGATTTCTATTCGCATTAAAACAAGAGACAGGAACAGCATCATTTTCATGGCTCTCAGTAGCTTCCACAGTTACACATTAGTACAGCTTGAAAATGGATTAGTCAAGGTTGTTGACAAGTACGCCGGTTCATACCAGGAAATGCTACATAAAGTTGTCACTGTTAATGATGACAAGATTCATACAATTACTGTGACCAGGCACAGTACGGGAACAGTAAGCGTTACGGTAGATTTTGTGGTTGCGCAAGTCAACTGGTTGCAGTCTCATGATATACTAGGACACTCAGTTAATGAAGTTTATCTTGCCGGACTGCCTGATTTAAAAAAAATAGAAAACTCATTGAGTTTTCCAAGTTGGACTTTGATAACTAATCTCATCAATTTTCTGTTTTTTCGCAGATTTTGTTGGATGCATTTCTGACGTGCGATTTAATAACAAAACGATGCCTTTAAGAGGTCTAAGTGAGAATTTCAATGTCTCCATTATTCAAGGTTCAATAACTTCTGGCTGCTCATCTGACATTTGCCGTCAGTCAGGCGTGTGTGAAAAATATCAAAAATGTCTAGAAATTGACGGAATTCCTCATGCGATTTGGGGTCAATATAAATGCGTTGATGACAATAAATATCGGTTATTATCAATCTTGCTCCCTGTCTTAGTTGGGATTCTGCTTTGTGTCGTTCTGAGCGCTTTGCTTGCTATACTGATTAAAAGGCGCTCCCGAAAAAGAAAATCCAAAAGACCTGTTGACCCCACCAATCGTGAAGGGTTGTTACATAAAACTGAATCTGTTGATCATACCGATTTCAAAGGTACAAAGAAGTTTCGAGACACTAAGCGTTCTTTGACTTCAAGTACTCTTATGCAGGAATATGAATTGAGAAATGTGTCTCATCCTGATCTTATCCGTAGCCATGAAGTATCCTTTGAACCTAGTACTTCACTGAAATTAAAATCAAAATTCGATTCCAATTACGGCCAGGATTCAACGATTCACAATCCTTACATATCATCGGGCAATATTACGATGCACAAGGATNATCACTCTAAATCAACTAAATTCGATCCGTTAAATACTCAAAATCGCAGGTTCTTTAACTCATCCAGTGGAACTCTAAGAACCGACGATTCTCTTATATATCAGTGTTCCAGGCCGGATGATTATGAAGCTGTTGGGAGTCATTTGTCATCAAATACGAGCCAAGACCAATTAGACCAGCCAAAGTTTCCTTACGCCTATCAATTTCAAACTCAAGGAATCAAATCAGATTTTCATGCCCAAAACAAGCTAATATCTGAAGGCAAAATTCCACGTCATTGTGATATTCGACAGTCATCTTCTTCATCGTCCGCTCTTTCTCATAACCCTCGCATATCATCACGAAAATATCTATTTCCAGAGAATAGAAANACAGATGAAATTTTTTCCAACACAGAAAGTAATTTTACTAACTCTCCTCACCAACAAATCAGTCTAGAGTCATTGAGCAGTAGCACTAGTAGCACAAATAGTCAAAATGAATTTACCCCAACTAATAGCAGTGAAAGTATTCCTAGNAATAAAAATACCAGCATACCCAATACCAATAATTGCTGGAAAAATATTCAAAGAGCCCTTCCANNTCNNNNNNNCNNNAGAAGACCAATATGAATATGCAGACATGAAGACTAATTAAGATTTCACTGTTCCTATCGATCTCTG
>OX_Smed_1.0.01161
GCTATAAATTATATGTCAATACTTCTTTTGGACCACGATATTTTAAACGTGAATTAATAAAAGCTAGTACTAAATACGAAAATGGTTTTCATTCAAATATCAAAGTTTTGAAATATGGATTTGTAAATGTTACAATAATTCCCTATTCTTTGAATAATTATGGTTTCATTATTTGGACTGATAAACAACTAGGTTGTTTTTTGATCGATCCCGGCAATGCATTGCCGTTTCAGGATTATTTGGTCAAAAATAAATTAATCCCTAAATTGATTCTCATTACTCACAAGCATCATGATCACTCGTATGGTTTGAGTTATTTAATCGATTTGTATCCAAATGTCCAGGTGGTTGGTTCTGCAGCTGATCGATTAAGATCGTTTACTTATCTCATTGAAAAGGAACAAGAGATAATTAATTTCCAATTCAGTTTAAAAAAAGAGGAACAAGAACCATCACTATCGATTGTTGGATTTCTGACTCCTGGCCACACAATCGGTCATGTTATTTACTCGATTAATATTGATAATACTTCTATTGAGAACAATGGCGAATATGGGAAATATGCATTATATTTCACTGGCGATACGATTTTTCTTGGAAGTATAGGAAGAATGTTTGAATGTAAACCATCTGTCTATTTCAAGTCTATTCAACGATTTATTGAGTCTTTATTAGAACTTAATTGTTTGATTGAGAACGTATATTTATTTCCAGCTCATGAATACAGCATTGTAAATTTAAGGTTCATCACCGAAATTTTAAATTTCAGCAATACTAAAGCCATAACAAAATTGGATTGGTGTCGAAATCAGCGAGAGATAAAAGAGCCTACTATTCCTTGTCAAATTCTTGAAGAATTTTCTTACAATCCATTCTTAGAGATTGTTATGTCTGACAATACTCAGTTACTGGCAAAACTAAATCAAAAGTTCAATTTTAATTTAAATATGCCCGATNTCGAGAGGATTTTAATGACGTACTATTTATCGAAATCCCAGAGGAAATTTCTGGCTAATATAAAACCAGAATTAAATTTACCAGAACGACTGTTTTTAGAAGTGCGGAAAATGCGAGATTCGGTTAATTTTAATGAGTAATTATGTTTAAAAATATATCAACAATTATTGTTTTTCTTAATTTTTAATGTTTCCATATATTTCATAAATATCATCGCGAGGAAATATATGTTCTTCT
>OX_Smed_1.0.01195
CTTTAAGCGGTACGTAATTTTTTTGGTGAGTTTTTTTGGTTGTTTTCACACTATTGTAATAATTATCCATATACAAATGATGCCATTTGTCACAATGTGGAGAAACTAATGTCTCGATTGTTTGTCTGAGAGTTTTTAATCCAATACGATACGTAGTACTATGTTACCCGCATTAGAGCGCTAATTATGAAAAATCGTAGGATCACGTGAGCCGCTTAAAATGAGTTAATAATACATAGTAACCGAAAACAGAAAAAAATATGTAAATAACAAACATCGAAATTTAGATTAAATATAATTATATTTTTTCTTCAACTTAAAAACTCATTGAGAAATATTATTTATACTCCTTAAAAATAAGTCGCTTTTGATTTGAACAACAATATTAACTTTCCGATAAAGTAGCTAAATTTCAATGGAAATTTCAAACTTTGAAGAACTTATTAGAGACATTTAAGAAATGATCCATTTTATATATCATATCATCACTGTAAAAGTACATGGGCTTCAAAGCTCAATGTTAAATTAGGAAAATGTAACTTGGGGATATTTTATTCTGTCGATCAAAACATATTATAACAAAAATATTTCAGATCAACCGAAATACATCTATAAAATGTCAATGGAGGAAATAGTGAATAACGACGACGAAATATTTCACGGATAATTTAGATGAAAAGATGACTAAAATATACAAATAAATGAAACCAAATATAATGGTGCAACAAACAAAAAACATTTATAAGATAATATAATATAATATACCTGATAATTTTCCCACTAAATAATAAATTAATTTTTTAAAATTTTACTCTTAACACAATTTTAAAGAAATTTAACTAATAAATGTCTCATTGCCGTTGCGATAAGCTTACAGACAATGGACAAATATATAAAATATACAAAGCGAAACAGCTCAAAGCACTGGCATTGAGGAATAATAGTGACTCAAAGCTGAGGCTCCTAGGTCACCCTCTTCATTTAGAATTTATTACTAAATTTTATTCCAACTCCCAAGCACCAGCAATCATATGCCTACAAATATCGGTTTGCATAGATCTCTAAATCTTGAAAAATAGTTTCTACGAATTTCAGTTACCTGAATGTTTCAACCAAAAATCCAAAAAAATCAAATTGATATTAAAAAATTGAAGACCAAAAATTAAATTTAGCATTTTGTCTGAGAAAAATCAATTGGCAGTGGCAGCTAATCGATTTCTTTTCCTTTTGAAATTCTACAGGAATATAATTTTGTTACAGGCATTTCTATAACTAGAAATTGTCATTTCTGTCTTTTGTTTCTTTTGCCCTTTTACCCTTTCGTAATTTTTTTTCAAAGCCAAAACTATAGTATAAAAACTACAGATAATGGATCAAAATCACAGACTGACTCACTGAAAAGGACTTGCAATAAAAGGTTTGAACATTCATATTTAAAGGTTTAAATTTTATTTTGAAGAAAAATAATTAATTTTCATATCAAGAAAATATCGTGTAAATTATCAGTACTCATTATTAATCAAACTGAAAAGAAATAATTACAATGTTGAAATTATATTATCAGTAGAATGAAAATGCAAAATATAAATCAATTATTGAAAGAACTTTTTCTAGTTTTTACCTCTGATTGCTTTTAAGTTTGCCATGTCGTAAAGAATTTTTTATTGATTGACTATGAATCAGATGTTTTATTGATATAATAATAAATAAATATCCAAATGGAAAAATCCTTGAAACAATTGATCAACTCACCTTTTTAAGTCATAAACCTCGCATCTCATTAATAATATAACAATGAATAATATTGCCATAAATTACACATATTTTTCTACAGTTTCTAAAATGCTTATACCTGTTTGAAGGACTTTTACCACTTATAAATGGAAATAAGAAAGAACTAAGAAAGTTAACATCCCCACAAAATACTTACCAAATTTGAAAGGGAAAATCAAAACTGATGTAAAATTCAATTTTGTTAAAAATAAATTTTAATTAAAAACAATTTAATTTAATTAAACTCACTCATTAATTTTTTTAGCCGAATCGAGTTGCGTATCCAAAACGTTAATATTACTTAACCGGACACTAACTTCCATTGCTGAATTGAGGTGCATTGAACCTTCAACTGACAAGTTTTCACATTTCATCTTCGTCAGACATTTATCGGGAGGCATTTCACTGGCCCACTCATTCTGAATGGTAAAAGATCAAGTCAGAGATATTCTTGAGATGAGATCAAACTGGATTCGCATCTCCTTTAAACAGTTCAACATCTAAGAATTCCATTTTGAATCCAAACTGAACCGTTATCGATTCATCACTAGTAGTGCGAGCCGATCCAGATTTATCATCTTTTGGTAAAATTTTCCTTGATTTGACTTCTTCTTTTGATTCAGGAACACTAGGAACTTGGTTGATGGCCTCATTGAAGTTGGATTGAAGAACTAGTTGAAACATATTATAATCTCCTTGCGACATTCCAACACTGATAGATGTCATTCTGGCAGCAATGCTGATCTGCGGTATTGTATGATCTTGATTCCATGAGAGATTGCGAGTCATATCCATGAATATATTAATTGGATGCAAAATACCCTTTTCGTTTTTTACTGTATTTTCCAATAAAATGGATCTAACGATG
>OX_Smed_1.0.01201
ATTATTATTTTTATTATCATCATTATTATTATTATTAATATTATTATTATTATTATTATTATTATTATTATTTTAATTATATATGTATATAAATATAATGATAATGAAATAATTGCCAGGTGCTGCGTATCTCAGCGAAACATATCAAAGAAAAGGATAAGTCCATTGAGGACGAAGTGACATCCCTCTGGGAATCATTCATATTTCAGTTACAAGAAGCAAATGATTTTGTGAATAGTGAAAAAGAAAATGTTTTATTCACAATTAAAACAAGGATCAAGGAACTAGAAGACAGTGCTAGAAATATCGAGAATGTGATCTGCGGATCGAGATATTCAACGGTTTCCGATGATGTCAAAGAGGTGTTGATGGAGATCAGTAAAGTCCTTGAGGGTTGTGATCAAATACACGGAGAATTGGACAGCCTATTCAAGTGCTATCAATCTATTGCTATTGAAGAGTGTCCCAAAACAGTTGATTTAGATCAGATCCGATCACTAGTGAGCCTAGTCTATTCAAATTGGACCTTGCTGTTCAATTCGGCAGATCAAATAGAAATATGGAAAAGATCATTGTTCTCTCTTTTCCAAATCTCGACGGCTGCGGAAAGGATATCCGAATGGGAAACGGAAACGGCAGCATTTAAATTGAATTATAATTCAAGAATCATGATTGTTGAACAGACCCGGGACGGTGTCAATGAATTTGCCAGTTTTATGCCGTTTTTTCGCCAGTTGTCCTCCCAGATGTTTACATTGCAACATTGGCAGCAATTCTTCCTTCAAATTGGTCACGAATTCATTGACCCTTATGACAAGTTGACTGTGCAAGATTTAATAGATCTAGATGTGAGGGAACATTCAAGGATCCTAGAAGCGTTGCACAATGATGCGGCAATGAAAAATAAAGCAAACAAAGAATTTAACCACCATTTGAGATATTGGATAACGAAAGAATTCGAATTCGAGAAGCACATAACAGATTTGAGTTGTCAGAGATCTCTTCATGAACGATTCGAATCCATCGCCATTTCCAAAACTCCAGTTGGCAACCGCACTCGATCTGAACTGGAAAGATATCACGACAACAAAAGTCTCGAAAACAAGCTGGAGAAGTTGAGCCGATTGCCTATTACCAATAATGAGAATAGGGAGATATTTTTGATCGGCGAACTGAATAAATTGGAAGAAGACATTGCCGACTCTATAATTTCAATCCAATTGAAGAAGCCACAGGCAACAG
>OX_Smed_1.0.01207
TTCTTGATATTTACAATTAAACAGAAACATGTCAGCAAAGTCAATATATGAAAATCAAGGAAAATCACTAATTTTTAGGACAATTAAGAGTAAAAATCTTTTTCAGCAAAACAGCTTTGTGGTCCATCATAATTGTGAAAATTTAGACTTTTTGACTGAGAACTATTCATTTTTGAATGAAAAAATAGTTTGTAAACCAGATCAGTTAATCAAACGTCGTGGTAAATTAGGTCTAATTAAAATTGGATTATGGAATGATACCAAAGATTGGCTTAATGAGAAAATGAATACTAATTTTAAAATTGGAAATTGTACTGGAAAACTCAATAGGTTTCTAGTGGAACCTTTTTATGAACATGAAACGAGCGATGAACATTATTTGTGTATTTATTCTGAAAGGCAATGTGACGTTATTTTATTTTATCATTTGGGTGGAATTGAAATTGGTAATGTGGACGAAAAGGCCACAAGAATCGAAATACCAATTAATATTGACTACCTGACTCAAGACATGTTAAATGTTTTGTTGATAAATCTCGATCCTTTGAAACACGCAGTGGTTTCTGAGTTTATTCAAAGCTTATATGATGTATACAAAAATCAATATTTCACCTATCTAGAAATTAACCCTTTGGTTGTTAAAAAGAAAACTATTGGAGAATATGAAATATTTTTAATGGATTTGGCAGCTAAAATCGATCAAACAGCTGAATTTATTTGCAAAAATACTTGGCAAGACTTAGAATTTCCAGCGGGATTTGGAAGAGATGCTTATCCAGAAGTCATAGTTATATATTTTAGATAAAAAAATAATTTCCAATAGGAGTCGAAAATTCAGGATTTAGACTCTAAATCTGGTGCTTCGTTGAAATTGACTGTGATAAATCCAAAAGGTCGCATTTGGACAATGGTGGCCGGTGGAGGGGCATCAGTTATTTTCGCTGATACAATTTGTGATTATGGCGAAAAGGAGGAATTGGCTAATTATGGAGAATACTCGGGTGCTCCTACAGAGCAGCAAACATATGAGTATGCGAAAACTATTCTTTCTCTGATGACGAAATATGAACACAATGAAGGGAAAGTTCTTTTAATTGAAGGGGGAATTGCTAATTTTACAAATGTCGCTGCTACATTTAAGGGCATCGTAAAAGCATTAAAAGAATTTCAAGTGTTATTAAAAGAACATAACGTGTCAATATTTGTCCGTCGCGCCGGTCCCAACTTTCAAGAAGGATTAAGAATAATGCGTGAATTAGGCGAATTTCTCGGGGTTCCTATGCATGTATTTGGACCAGAAAATCATATGACATCGATTGTTGCCATGGAATTACATAAACGAGACATTCCCGAAACTCTCCCACACGGACAAGTCTCTACTGGTAATTTTCTAGTGGTCAACAAATTCGATACCGATCCAAAGCGAATTAAAAT
>OX_Smed_1.0.01210
AAAACATTTAATTTTATTATAGATTCAATTGAAGAAATTTATCATTGCTTCAATCCATATCATAACGCTCTTCATTCAACAGATGTAGCTCAAGCTATGCATTGTTTTTTTTTAGATTCAAAAATAAAAGTCATATCTGAACCTATCGATGTGCTGAGTGCTATTATTGCAGCATTTTGTCACGACGCTGATCATCCAGGATTAAATCAAATTTATTTGGAGAAAATTAATCATTTTCTTGTTACCTTATACAACGTTAGTTAAAGGTTTTGTTATTTCCATTATAATTGATAAAATTCAACCCATTCAAATCTGGAATACTATATTAGTAAAAGGTATCCTGTCCTTTTAGAACATACATTTTGTAAAACACGATATTTCAATGAGAATCGGCTGTAAAGGACCACTTTTTTCTTCCACTTGCCTGTTATCTTATAATAATAGGTCTTCTCCATTTGCAGTGACCACAACTATGGTTGGAAATGAATGTCTTGTCTACGGCTTGAATTGTGAGACTTAAAATGTTGCTTACTTTAATATTCCTTATAACTTTTATGATAAAACTTAATGCAGGCAACCTTTGTGTTTAACCAACATTTTCTGATACAGTAGTTATGAGAAATTGTGACTGCAGATTATTTTTTTGGCATTGTCAAGTGGAGCACTTAAATTTTTTAGGAATTTCACATTTTCAATAAATTTTGTTATCAAAAATTTTGACTTCAATAAACAAATTCCATTAGATTAATAGTTTGTTTTGTTCTTTATCACTTCTAATAACTTTCAGTTTGCTGCCGTTAAAGTACAGATGTCTGTATCATAAAATAGTATATTCGATTGATTGAAAACTCTAACACAAAATTTTAACTGGTTTCCTTTGAAATGTAACATATAGTGATTATCAAAAAGATGACAGTTTCGGTTATTAGCAAGAACTCTGTAAATGAAATAAAATTTTCAACATTCATGACATCCATCTACTGCAATAAGATGGACTCGCATGTGCAGAATTTCCTATAACTCGTAATAATTTCAACTTACGAATTTTTTTTAATTGCATAATTTTAGTTACTAACCTAGAAAACATGGAAATGACCAGTGTGGTTCAATTTAGTTTTAGATCGCAATCTCTTTTCTATAAAAATGTGATAATGTCTATTATTTGATTCTAAATTACTTGATTGTTCATAAATAATAGACATTATCATGTTATAGAGAACAGATTGCTTTATAA
>OX_Smed_1.0.01218
AAAGATTTAAATATTCATAAAATAAAATCTTAGTTTTTGGAAATTATTTATGATTCAATCTATCTGAACTTAGCCTAAAAAATTAAAAAATTTTCAATATATAATTTAAATTTAAACATAACATAGTAATATCTTAAAAATATTATTATTAATTCTAATTTAATAACAACAATATTATAATTACTTATTAAAACAAAATATTTTTTAAATAATAAAAATACTATTTAATTTATTGATTTTTAAAATATATTTTTTTCATTTTAGTATGTACAATTTAATTGATGAAAATGGCGAACGCCAAACAGACAACTGTTTTCAGAAAATCGGCCGGAAGTTTTTTGATTTTAATTTTAAAGTTAAACAGAGAACTCTTGTTTTGATGATTGTCTTCGTTGCTTTACTTCTGGATAACGTACTGCTGACCGTTATAGTTCCAATAATGCCCGAGTATCTCTGGACAATAAACCATAATGAGAAAATCAAATTATTTTGTCCAGGCGAAAAGGTTACGAATAAAGACTGGACAAGCATGATCGGACGAAAACATTTCGGTTCTGAAATCTTGACATCAACTCGAGAAAATGATTCAATTTCATGTATTGAGGAATTAAAATCTAACAGTTTATCGAACATATCTTCGGAAAGTATAGCCATTGGCTTGATGTTTGCGTCAAAGCCTGTAGTTCAATTAATTGTCAATCCATTGGTAGGACCGATTACCAACAGGATGGGGTATACTGTTCCTATGTTTACAGGTTTCGTGGTGCTTTTCATTTCAACAATTGTTTTTGCTTTTGCTGAATCTTATAAATTATTATTTTTCGCTCGAAGTTTTCAAGGTATTGGTTCGGCTTGTTCCAGTGTTTCGGGTATGGGAATGTTAGCAACATTTTATCCGGATGATAAAGAACGTGGTGAAGCTTTTGGATTCGCTCTTAGTGGCTTGGCTATGGGAGTATTGATTGGACCGTCATTTGGAGGTATTATGTATGAATATACAGATAAACAGGTCCCATTTATTATATTAGGAGCTCTTGTCTTTCTAGATGGAGTTCTCCAAATGATTGTTTTGAAACCGTCAATTAAACCGGAACCTCAACTTGGAGCATCATTGAAAAGTCTACTTATGGATCCATATATAGTTTTAGCAGCCGCTTGTATCACCATTGGGAACATGGGAATCGCAGTTTTGGAACCTTCGTTGCCGATTTGGATAAAATCTACAATGAAAGCATCCAGGTTAGAACAAGGACTTGTATTTCTACCCTTCAGTTTATCCTATCTCCTTGGGACTAATGTCTTCGGATATATTGGCCATAAAATAGGTCGATGGTTGGGTACAATGATTGGAATGCTGCTGATTAGTATTTTTTTATTAATTATCCCATTAGCTGTTGATATCGG
>OX_Smed_1.0.01221
TTAAGGATTTGAAGTCAAAGGTCCGAGTGAAGCTAAATTGTCATGCAAAGATCAAGGAAATGGAAAGGTTCAAGTCGAATACCTACCAGAATTGCCTGGCGAATACAGCGTTAGAGTTCTCTGCAACGATAGTGATATCCAAAACTCTCCATTCATGGTACCCATCACTCCAGCCTTGCTAGACAAATGCGACCTGACCAAGGCCAAGGCATTTGGTCCTGGAATCGAATCCAAACCTTTACCAGTTGATAAGGAGACCACATTTACAGTGGACACTCGGGATTGTGGACCAGTAGTACCAGCAGTGGCTAAATGTTATGACAAGCAAGGAAATTCGGTCCCTGTAAAATCTACGAAACAACCAAATGGAACAGAAACATTTGTGTATACTCCGAAAAGAAATGAGGATCATGTCGTTCAAGTCTTGGTTGACAACAAAGAAATTCCAAAGAGCCCATTCAAAGTCAATGTTGGTTCAACAACTGAAAATGAGGTCACTGCTTACGGACCCGGTCTAAACAACGTAGAACAGAATACCCCAACAAGTTTTGTGGTCGACGCGACTGGTATCAATGGTACCACGAATAAGATAAAGCACTCGATTGTTGATGATAAAAATCGAACCGTTCCAACAAAGACGTCAGAAATTGCTCCTGGAAAACAAGAGATTTCCTATACACCTTCAAATATCGGAGTCACAGATGTCACGGTGAATGTGTCCTATGATGACAAACCAATCAAAGGAAGTCCATTCAAAACTCCAGTTCAACCGAAGAAAGACAAGAATGTAACTGTAACTGGACGTGGCGTTCAACCGCTCGGATTGAGGGTTGATGAAATCGTTAATTTTACTGTTGAATCAGATGTACCAATCGATAGTAAAGATTTGAAACCGAAGATCGTTGGACCAGGAGGCATTCAAGACAAACCAACTGTCACACAAGTCTCGCCCAATAAGTTGCAATGCACGTACGTTCCATCGAAAGTAGGAGATTATTCCATCGTCACAGAGCTAGAAGGGAAACCGATTGATAAGTCACCTTTCAAGGTTGATGTAGCCCCAAAATCCAAATCACCGGTAAAGGCATTTGGATCGGGTCTAGAAGGAGGTCAGGCAAAATCTCCAGCAATTTTCTTCGTAGAAACGAACGGAGAAACTGGGAAAATTGGATTTGAAGTCAAAGGTCCGAGTGAAGCTAAATTGTCATGCAAAGATCAAGGAAATGGAAAGGTTCAAGTCGAATACCTACCAGAATTGCCTGGCGAATACAGCGTTAGAGTTCTCTGCAACGATAGTGATATCCAAAACTCTCCATTCATGGTACCCATCACTCCAGCCTTGCTAGACAAATGCGACCTGACCAAGGCCAAGGCATTTGGTCCTGGAATCGAATCCAAACCTTTACCAGTTGATAAGGAGACCACATTTACAGTGGACACTCGGGATTGTGGACCAGTAGTACCAGCAGTGGCTAAATGTTATGACAAGCAAGGAAATTCGGTCCCTGTAAAATCTACGAAACAACCAAATGGAACAGAAACATTTGTGTATACTCCGAAAAGAAATGAGGATCACGTCGTTCAAGTCTTGGTTGACAACAAAGAAATTCCAAAGAGTCCCTTTAAATTAAATGTTGAATCCACAAAGCCTGTTGAAGCTTTAAAGCCCTTCGATGGAATTTTGGTATACGGATCTGGCCTTAAAGATGCTGAAATTAATTCCGACTCTCCAAACCATTTCTATGTCGATTGTCGACTCTGTGACAGTCCATCAACATCTATTCCGAAGGTTGAACTATTCGATGATAACAAAAAGCTAGTTTTTTCGGAAACTAAACCTACAAAAACTCCAGATCTTTACGAGGTTACATATAGACCTCAAGAATGTCCTAATAGTAAGGCATTGCATCCTAAAGTGACAGTGGGCGGTGAAGATATCCCAGGAAGTCCATTCACCATTCCATTTACCAAGAAAGATGAGGATTCCAAATATATTGGAACACTGGAAGATCTAAAACCAAATGTCAAACTGCAACAGCCTCAGACATTTAAGGTGAAGTTGAATGACGGAATAAAATCAGAGCCTTGCGTAACTGTTTCTGACAAAAATGGTGTCCCTGTAGAGCCAGTTCTCGTAAAGAAAGTGAGCCCAAACACATATCAAGCCACTTACACTCCCACTAAACTTGGCCAGCACATAATTACAGCCTCAGCCGATGGGAAACCTGTTGCTAAAACTCCCGTAGTTGTGTCAGTAGTGGATGAAATACCTGAAAATGTTGAGAAAATCAAAGTAGAAGGTCTTGCCCCGATGATTGAAGTTTGCGCTCCTCAAACCTTTAAAGTTTTATCACCAGAAAAAGTTATCAATCCTGATCTAGTGGATGTCCAAGTTCTGAATCCTGAAAACAAAATCATTCCGATTCATAAAGAAGCAGCGCCAGATGGAACAAAGGTTACATTTGTTCCAAAGGAAAATGGACCACATTCAATTGGATGTTGGGTGCAAGATCAACCAATCAACGAAACTCCTTGCATTGTTAAATCGCTTCCCAAAGCCGATATTCATGAAGCCATTAATAAAAAGTCAAGTCCAGCTACATTAGCTGTAGAAGAAAAAGAAGGCCAAGTAAACAAGCCTTGCTCATTTACCATAGTAAAGGACAATACCAATGATGATATCCATGACTTCGATGTTGTCGTTTTGTCCCCTGACAATCATCAGCCCATACCTGTCAAATCAAAAAAATTGCCAAAAGGACTTTTATGCGAGTTTATACCAAAGAAAGCCGGACCATATTCATTGGTAGCTTCTGTCGACAATAATCCCATAAAAGGTTCACCACAAACTATTGTTGTTCAAGAAAGTCCATTAATAACAGAAGAACCGATCTTATCAGAGCAAATTAAGACCTTGAAAGCTGGAAATCCACATAACCCAATGCAGAAAGCCAATCCTGGCAAGAGCAATAAACCATATACCGCATTAGAAGAAGCCATCAAGGAAATGAAAGAATCTGCCGTCGAGTCTAGCAAGTGGCCACAAAGCAAACACGATCAACCATCATCAAAAGTTATAGTTTATGGAAAAGGCCTTGAAAAGGTCGCCGCTAAAGAAAAGGCAATCTTTACTATTGATTCTAAAGATGCGCCGTCAGCTCCAATTGGAGTAACAGTTGAAGGTCCTGGTGAGGCAGTAATTGATTGCGTAGACAATGGTGATGGAACATGTGGGGTTGTTTATGAGGTACCAGTACCAGGATTGTACACAATTAATGTCCTCTACGATAATGTTCATATTCCTCAAAGCCCAATTGTTGTGCCTGTTTATCCTAAAGACAATAAAAATTTAGATCTTTCTACTGTAACTGCCTCCGGTCCCGGACTCAGTCCTGAAGGAGTGTTTAAAGACTGTTTCGCCAAATTTACCGTAGATGCTTCTGAGGTCAGTCAAAATGGACAGGGAACTGTCAAAGCGCTAGTTCAAAGCCCATCTGGTAAACAAACTAATGGCTTAATAGACAACCTTAATAATGGAAAGTATGTAGTTCGATACACGCCTACAGAAGAAGGTCCTCATAAAATTAATGTTACGTACGAAGGACTTCCTATTCAAGATAGTCCTTTTATTGTAAAAGCTAAACCTGGATTTAATGCTCAACTCGTGACTGCAAGTGGACCGGGACTTCATTCATGTAAAGTCAACGAGAAAACACAGTTTGTTGTCGATCTTGATGGTGCAGGTCACGGAAGTCTTGGATTGGCAATTGAAGGTCCGGCAGATGCCGAAATACAATGCCATGATAATAAAGACGGTACATGTCTGGTCGAGTATACACCAGTGAAAGCGGGAGACTATGACATCAGTGTCAAATTTAATGATGAGGATATTTCAGATAGTCCATTCCACGTGGAAGTTGTTGACGAAGTTAAACCAGAAAAGGTTAAATCCAAAGGACCAATCAAAGATGCAAAATTATTAAGACCAAATCATTTTACTATAGATTGTAGTGAAGCTGGTAAGGCTCCTTTAGAGGTAAAGGTTTCCAAACCTGGTAGTGGGATATCTGACAGACCAGTGACAATAAAACAAGTAGAAGGAGCTGCTCCTGGTACTTTTGACGTCTGCTATGTTCCTGAAGAATTGGGCCCATGCTTGATTGATGTCAAGTATAACAAATCTCCAATTTCTGGATCTCCTTTTAAAACAAACGTCGTGCAACCGGCACAAGTAGAAAAGGTCAAAGTTGATGGTGATGGAATCATCCCGCAAAACGGAGCGATCTTGGCATCTATGCCAGCAGTCTTCCACGTTAATACCAAGGACGCTGGAGTCAATCCTGATGTAATTGTTGGATTATTTAATCCAAACGGAGAGCCAATGCCATTACACATCGAGGCCAGACCTAATGGCTTGTACACGTGTGAATATCAAACTCACGATGTAGGCGACCATAAAATTAGTGTTGATGTCGATGGTGCACCTTTACCAAAAAGTCCATATACTGTAAAATCCATGCCAACAGGAAATCCGGAAAAATGTGCCATAAAAGCTGGAAAAGACAAAACTATACAAGTGAACAAAGAATCAGTAATAACAATCGAAACGAAAGAAGCTGGAAAAGGACAAATAACTTGTACGGTTAAGAAAATTGAGAGGCAAAAGGTTGGACAAGTTGAACAAATCAAGGTCCTTGACTCGATCAAAGTCAAAGTTCAAGAGCATCCAGACGGAATTGCCAGTGTACATTATATGCCAAAAGAGGAAGGAGAATATTTGGTTGAGGTTAAATATGGAGGTCAATCCATTCCAAATGGGAAATTCTTTCAAACTGCTACTTATTCGTTCCAAGAAGTCAGAGAAACAATGACACGTTCTGTACAAAACCAGATCTCAAATGAACTTGCATCAAATGCTTTCCACGGAGTTAACTTTGAAATCAACACCAAAGACGGGGTGCCTGTTGATTTGAATGCTAAGGTCGTGCGACCCAGCGGATGCATGGAAGAAGTGCCAATAACCTCAAATGACAATTATAAACACAATATTAAAATTGATTATCAGCCATCGGAAAGAGGTCCTCATCAATTACAAGTAAACAGTCAGGGTAGACCTATTAAAGGCAGTCCTTTCCAATTCTTTGTTGATACAAAGGGTGAGGGTAGAGTTACTGCTTTTGGTCCAGGCCTGAGTTCAGGAACCACAAATGAGGTAGCAGAATTCACAATCATTACAAAGGATGCTGGACCAGGTGGTTTGTCACTGATTGTCGAAGGTCCGTCGAAAACTGAAATAAAATGTGAAGACAACCATGACGGCACATTTAAAGTTAGCTATGTCCCCCAAGCTCCTGGGAATTACAACATAATAATCAAATTCAAAGATCAACCGATTGCTGGATCTCCATTTACTGCTAATATTACAGGGGAGCCAGTTAAAAAGAGTCAAGTAGCTGTTGGAAACTCAAGCGAGATCCCTTTGAAAATCCCGTCATCTGACCTGTCCACTCTTACTGCCGAGTTGACGACTCCTTCCAAAATCAAAGTCCCTTGTGTTATCAAAAAGATGAACAATGGAGCACTCGGAGTCTCATTCACACCAAAAGAAACTGGCGAACACTTGGTCAATGTTTATGAAAAAGGAACAGACATACCTGGAAGCCCATTTAAAGTGAATGTTAAAAATGAAGAAGTCGGTGATGCAACTAAAGTGAAAGTAAGCGGAAAAGGTTTGGAGAAAGGACTAGCTAATCAAGGCAATGAATTCACAATTGACACAAGAGATGCCGGATATGGGTCTCTTAATATTTCAATCGAGGGTCCAAGCAAAGCTGAAATCGATTGCAAAGACAATGAAAATGGAGTCTGTACCGTGAAATATCTTCCTACCGAACCGGGAAATTACGTCATCAATGTAACTTATGCTGGGAAAAATGTACCGGGAAGCCCATTCAATGTCAATGTTGAAGGAGACAAGGTCGTACCTTGTGAAACCCAGAAAATGGAACGAGTTCAAGAAGCGGTGAAGGCTACTCAAGTTGGAGGCAACTGTGAAATAAATCTAAAAATCGATGAAATGGCATTGAAGGATCTGAAAGTCAATGTCCACACTCCTTCAGGTTTCACGGAACCATGTGATATTGAAGATACTGGAAACGGAAATCTGCGAATCAAATTTGTAGCTAGAGAAAGCGGAATTCATCACGTATCAGTCCTTCATAAAGATAGGCACATTCGAGGAAGTCCATTCCAATTTACTGTTGGTAGTGTCACTCCCGGAGGATCTAAAGATGTTACTGCTTCCGGTCCGGGATTAGAAAAAGGGTTTATAGACATAAACAATGAATTCGCAATTTACACAAGAGAAGCCGGCGCTGGCAACATATCTGTTGCGATGGAGGGCCCAAGTAAAGCCGAAATGAAGTTTCAAGAAAGCCAAGACAAAGGAAGTTGCGCAGTTACCTATCGAGTATCCCAACCTGGAGATTACGAATGCAGCATTAAATTTAATGGAGAACACATCGTAAACTCTCCATTCCATATAATTGTTGAGGATGACTCCATCAAGCCAGTTGCTGCTAGAGCAGTTTCTTCCTCTTTCACAGAGAAAACCACCGAGAAAGACGCTGGAGGGTTAATATCAATCACTGTCAGAGCAGAAGATGGTGAAATTCCGAAACTGGAAGCTAGCGTACAGACGCCTTCTGGAAATATGGAGCCCGCAATCGTTCAGCAAATAGGAGACGGGCAATATGGAGTGAAATTTAGTCCAAGAGAATTTGGAACTCATTTAGTATTCGTTGAGAACAACAAAAAACCAATTAATGGCAGTCCTTTCCGAATTCCTGTCGGACACTACAAGGCTGATCCAGGAATGGTACATGCAAGTGGTGAAGGTTTATCACACGCAATCGTCGACAAAAAGGCAAAATTTTTTGTAAATACATCAAATGCTGGATCTGGATCATTGAATGTCGCCATAGATGGACCAAGCAAGGTAAACATGAATTGTCATGAAACTGAGGACGGATATGAGTTCACATATGTAGCCACAGCTCCTGGCAATTATATCATCAACATAACGTACGGTGGAAATTTCCACATTGTAGGATCTCCCTTCACTGCGGTTGTTGAAGGCAACAAGAGTGCGACCAATGTCAATCAGGAGGAACAGCATTCTCAAGTGGAAATCGAGGCGTCTGATAAACGATGTGTCAGTCAGTATGCCGAGAAATCCAGCTCAAACGTCGAGAAAATTATTTGTCAAGGTTTAGGCTTGAAGCAAGCTCGTTTGAATAGTGTCAACTCATTCTTTGTGGATGCCAGCCAAGCTGGTTATGGGATTTTGTTAGTAGGAATCGCCGGTCCAGTAAGACCTTGTGAAGAAGTTGTAGTGAAACATGTAGGAAACAATCAATTTACAGTGGATTACGTTGTTAAAGAGTCTGGCACTCATATCATTATGGTACGATGGGGAGATAAAGACATCCCTGGAAGCCCATTTATGGTCCATGTTGACTGATTGACAATATTTTAATGACTGCATGATCCAATTTCTTGGAAACCTCTTTATATCTAGGCCTAATAAAATTTTGAATTGTTGATTTTTATTCCTGTAACATTTGAACATTTACTAGGATTGAGTTTTTCATTTTAATAAATTTTATTTAAATAAAAAGATTTTGTTTATA
>OX_Smed_1.0.01222
AGTTTAATGCTCAATCATTGCTTTCAAAAGTTAAAATCCGTTCAAGTTACAACCCTTCATTGCTCAGCTCAAACGACACCGGTTCATGTTTTGCAAAAACTTAATCAAGCTTGCATAATAATTAATTCAAATACTGGAAGGGTCTATCGGCCTAAAGAGTCAGAAAGACTTATTCTATATTTAAAAGATATTAATCTACCAAAATTGGATAAATGGGGTACAAGTCAACTGATATCGTTTCTACAGCAAGTTATAACATATAAAGGATTTTATGATTCAAACTTAGAATTTGTTGGACTTGACGGAGTTCAAATTGTTTGTAGTATGAATTCTTCTTCAAGTATGGGTCGAAGTTCTTTGTCAACGAGGTTTACATCTATCGTCCGTTTATGTTCCATAAGCTATCCTTCAAAGGATCAGTTAAATGATATCTATACTGCATACTTGAAGCCTGTCCTCAAAAGGTTAATCCCAAAACATCCAATATGGTCTCAGAATTCAAAAGTTAAATTACTTGCCAACACAATGATTGAGGTTTACTCTCAATTGAAATCAAAATTTACCGTTGATGATTATAGCCATTATCTTTTTACTCCCAGTGACTTAACCCAATGGGTTTTATCATTATTGAGGTATGATTTGCCTGTTACTTCAGATAATACAGCAGTTTCTCTTTTGGAAATAGTGTCATATGAATCAATGAGAATTTTTCAAGATAGGTTAGTAAGCTCTGATGCCAGGAAACGAGCTGATGGAATATTGTTTAATACAATTCATAGTGAGTGGTCAGTTGAAGTTCAAGATTCGTTGAATGATGTCTGGTTTGTTACATGGGGCTCTAGAGAACCACAAGCGGCTGGTGCTCCACCTCCGATTCAGGGTAAATCTCTTGGTAAACTAACATCAGAATATCTCAAAGATACAATTGATCGCGGACTTTTACAGTATTCAAGAGAATGTAGGGATTTGGATATCATGTTATTTAAGGAGGTATATGACAATGTCGCAAAACTCGATCGCGTTTTAACGAAACCTGGAGGTTCAGTTTTATTGGCGGGAAAATCAGGTGTTGGTCGAAGGACAACTTCTCTATTGGTATCCCATATGCATAACATAAAATTAATCTCTCCTAAAATGCATAGAGGTTATGAACTCAAACAATTTAAAAACGATTTGAAATCTACTTTGCAAACTGCTGGAGTCGAAGGAGAACATATTGTCCTACTTTTGGAAGACCATCAATTTCTGGAACCGCAATATTTGGAATTAATTAACAGTTTATTAGCATCTGGGGAAGTGCCGGGATTATATACCACTGAAGAATTGGAACCTATTTTGATGTCTTTAAAAGATCTTGCTAATGAATCCGGTCATAGAGGAAGTTTGGCCAATTATTTTGCCGATAGAATAAAGCATTACCTTCATATTATTTTGATAATGGACTGTTCCAATTTGAATTTCGTTATAAACTGTCAAAGCAATCCAGCATTCTTTAAATACTGTTCTGTTCAATGGTTGGAGCAATGGTCCAGAGACTCAATGCTTAAAATTCCTTATATGTTGATAAATAAAATACCAAGAGAAGAAGGAAGTCAATTGACGCAAAATTCCGCAAAACCTAAAACCCAACTCACAGGAAGTGACAATTTGAATAGCTACTTTTTAGACTTGCATGATACTTGCCCGGTTGAATTTTCCACATCCCGACATTACATTAATTTCATTAAAATGTACATAAGGATCTATCTGAAGAAGAAAAATGAAATCGAAACACGACAAAATCATATTCAAGTTGGTATCAAAAAAATAAGTGAAGCTAAAGAAATGGTAGCAGAACTTAAATCAAAAGCTGCTGAACAAAGTAAACTACTAACTGAAAAACAGCTGGAAGCTGATAAAGCTCTGAAGAAAATAACATCAGTAATGCAAGGAGCAACAGAGAGAAAAGGAGAAATGGAAAAATTGACAGTTAAAACCGGAGAAGAAAATGTTATTTTAGCTAAGCGTAAAGCTGCAATCGACGATGAGTTGGCTTTGATAGAACCGCAAGTTAAGCAAGCTAGAGATGCTGTAAGTGATATCAAATCAAGCGATTTATCGGAAATAAGAGCTTTGAGGGCTCCACCAGATGTTATACGAGATATTTTGGAAGGAGTTTTACTTATTATGGGAACCATGGATACTTCTTGGGTTAGCATGAGAAATTTCTTGGGTAAAAGAGGAATACAAGAAGAAATTCAAACTTTTGATGCGAGAAGAATCACCAGAGAAAGTCGTATTCAAGTTGAAGAATTATTAACGAGATGTAAAGATTCTTTTGACCCTAAAAATGCAAAAAGAGCTTCGATTGCTGCTGCCCCTCTTGCAGCGTGGGTTAAAGCAAATGTTAAGTATTCATATGCACTGGAAAAAATCGCACCGCTTGAAAATGAACAGAATCAATTAAAAAGAAATCTTGAGAATGCCGAAAAGAAAATGAAGGATCTAGAAAAAGGAGTTTCGGATGTAGACAAAGCTGTTGCTGGATATCGAAAAGATTTTGAAAAGTTTACAGCTGATGCGGCAAAATTAGAATTTGAATTAAAAAATGCCAACGAAACAATCAGCGCTGCGGAAGATTTGGTTTTCAAATTGGAAAATGAATTTGAAAGATGGAATAAACAAATAGTTGAGCTCAATGCAGAGTTGAGTGCGCTAACTATAAAATCTCTTTTGGCGGCCGCGAGCGTTATTTATATGCCTTCCTCTCCAGAAGATCAAAGAAAGGAAAAAATGCAGTTATGGATGGAGAAAACAGGATTAGAAAAATTTGATATGAGGAAATTTTTAACGACTGAAAGGGAACAGTTAGAATGGAAAAAGGAGGGCCTTTCTTCAGATGAATTATCAATGGAAAACGCATTAGTGATATTACAAGGAATTTTAATTCCTTTTCTAATTGATCCGTCATCCAACGCTACAGCATGGTTGAAAAACCATTTTAAGGATAGGAAACTGGAAATCGTAAATCAACAAGATTCTAATTTTAGTACGGTTTTAGAACTTTCTGTGAGATTTGGAAAAACTTTAATTATTCAAGAAGTCGATGGATTAGAGCCGGTTTTGTATCCGTTGTTACGAGGAGATTTAATATCGCAAGGTCCACGGCAAGTTGTTCAACTTGGAGATAAATTAATTGACTATAATCCCGATTTCAAACTTTTTCTAGCAACTAGAAATCCCCAACCCCAATTGCCTCCTGATGCTTTAGCAATTGTATCCACAGTGAATTTCACAACGACTAAAGCTGGCTTAAAAGGTCAATTATTAGCGTTGACCATGCAACATGTCAAACCAAAACTTGAAGAACGCAAAACGAATCTTTTACAAGAAGAAGAGAAACTGAAAATTGAATTATCAAAAATGGAAGAATCATTATTACAAGAGTTAGCTAATGCTACTGGAAATATTTTAAATAATAAAGATCTTTTATTATCCCTGAATAAAACAAAAGAAAGCAGTATTACTATTTCTCAATCACTGGAAGAATCGGTTAAATTACAAATGTCATTGGATGAAGAACGAGACGCATTTTTACCACTGGCTGAACATGGCAGCTCTTTATTCTTTGTAATCTCAGATCTGTCGAAAATTAATAACATGTATCGTTTTTCTCTAACGTCGTTTTTACGATTATTCCAAAGAGCTCTTAATACATCAGAAATTTCAACGGATTCAACAATGCGTAACACTTCTCTAATTGCGTGCTTGGAAAAGCTCGTTTATGAATACGTTTGTAGGTCGATCTTTAAATCTGATCGACTGATGTTTGCACTTCACATGTCACATTGTTGTCGTCCAGATCTATTCAAGCCTCAAGAATGGGAATTGTTTACTGGAACCTTTATCGGCGACAAATCTGATAGAAATATAACTGTTCCTAAATGGATAGATGCCGATAGGACAGTTGCTATATCGAATTTAGCGAGTGCTATGCCTGAGTTGTGGTCGGTATTGAACATAAAGGATGATGATTTATGGCATCAATTTGCCAAGTCCAGTGAGTGTGAGCGTGAAATACCACAATCACTGAAAAATAAGCTTTCTTTATTTCAAAAGATTTTGATTATTCAAGCTTTACGTCCCGACCGATTACAGTCAGCTCTTTCGCAATTTTGTTGTGACGTTTTAGAATTAAAACATTTGAGTCCTTCCTCAATGAACCTCCATCAGATATATGAAAGTGAAACCATATCTAATGAACCAATTTTAATAATAATTTCTCCTGGCGCTGATCCTTCTCAAGATTTACAAGAGCTTGCTACAAAGGTTATTGGATCAGAGAGATATAATCAGGTAGCAATGGGCCAAGGTCAAGCGGATATTGCACTGAATCTGTTGCATAAATGCTCTCAAAATGGGGATTGGTTGTGTCTTAAAAATCTCCATTTGGTTACAAGTTGGCTACCGGTCTTAGAAAAGGAATTGAATTCTTTAAAACCCCACAAAGACTTTCGTTTATGGGTAACAGCAGAACCTCATATTGGATTTTCCACGATTCTTTTACAATCGAGTCTTAAAATCACATATGAAGCTCCCCCGGGTGTTAAAAACAATTTACTAAGAAGCTATGACAATTGGAGTGAGGATTTCATCAGCAAAACCGGTTCAGGAACTCGGGCTAATGCTCTGTTTTCATTGGCATGGTTTCATGCAATTATCCAGGAAAGGAGGAATTTTATCCCTCAAGGATGGACTAAATTCTATGAGTTTTCAATTGCTGATTTGCGTGCCGGTACTGAAATACTCGATCAGATTATCAAGAAGTCCAATAGAAATATCCAGTGGAAATTTATTCATGGTCTCTTTGAAAATGCAATTTTCGGAGGAAGAGTTGATAATCCTTTTGATATGCGAGTGCTTTCGTCGTATATTAAGAGATATTTCAACGATAGTGTTGTTAATGGATCTGGAAACTTTTACGGAAAGATCCAATTACCGTCTGCTGCGTCTAAACGAGATTATCTTGCAATCATTAACCAGCTTTCAGATTACAATAGTCCTTCGTTTTTCTCGCTGCCTGACAACATCGACAGAAGTTCTCAAAGGATAATTAGTTCTCAGGTTATTTTACAACTGAGAATTCTTCAGAGGTTTTCAGTGCATGGCACAAAATTCGATAAGGACATTTGGAGTAGGGAATTGAATCCGGTGTTAAATCGATGGAAAATTCTGAATCAGGGATTAAATATCATAAAGGCATCTTTACCGGATTCTTTAAAACGCAGCTCTGCAGATTCACCGGTAGTTGCATTCTTACAACTAGAACGGTATAACTCAATCAAACTCGTCAAATTTGTCCATAGTTCGTTGATAAGTCTTTCCAAAGTTTTAAAGGGATCAGAGTTATTGACAAAAGAGGTTCAAAATCTTAGTGAATGTTTATTGACAGGCCAAACTCCTAATGTATGGCTTCAACAGTGGGAAGGTCCAGAAGAACCGTTTGACTATATGAGAATTTTAATTTTCAAAGCTAAAGCTGTTGAGAAATGGGCTGAACTTTCTGAGAAAGATGAATTATTATCAACGATTTTGGATCTGGGTGAATTATTTCATCCCGATACATTTTTGAATGCACTGAGACAACTGACAGCTAGAACAATTAAGATATCAATGGATGAGTTGAAATTTGTATGTCGATGGGGAGGAAGCAACGTATCGGCAAAATATTCAGTTAAAATCGGCAATTTGCATATCGAAGGATGTTTATTCGATGGAACCATGATAACTGAATGTAACCGGGATTCTAATTCGATTGTACTCTTACCGCCGGTATCTGTTGGATGGGTTGACAAAAATCAGCCAAATAGCTACTCAGAAGATGACATGATAAGCCTGCCTATTTACTATGATATTTTACGGGATAAAATCGTCACTAAAATTGATATTCCCTGTCAAAGTGGCCAACAGGACAAATGGATTCAATCTGGAGTGGCTTTGTTTCTGAAATCATAAGCAGTTATAATTGTTTATATATTATATATATACATATAATTATGATATTTGGTTGATATTTTATTAAAAAAAAATAACATACAAACTCTTCAAAATATAAATTGTTGTTTAAAAATAAATATTAAAATGAAAGAGATGAACAAAAAATTAAGGATTGTTGTAGATTGTTGTGTAATTGTATGTAATGAGCGCATGTTTAGTCTGCAGGCCTAATTTGTCTTATGCCGATGTATTAAAATGAATATTTATATTTTGCCAATGAAATAACACAAT
>OX_Smed_1.0.01224
CATATGTTAAATTGCGAAAAATCAAAATTCATATAATTCGTCGAAATTAACTGTTCAATAAAATAATTATTCATCGACTACTTTAGAAATTTCTTTCTTTTTTCGATAAAAGATCAAGAATTAAGAAATGAAGCATCCAGATGAAGAAGAGATTTCATTTTTACGAACAGATGACCACGTTTGCTTGAGTTCCGTCGGTCATGGAAGCAGCGATCGATTTTGCTTGAGTGCCAATGGATTTGGGAGTCGAACTTGTTTCTTAGAAAATCTTTCTTTAGAAAATAATCCTCCTGACCTCTCTCTGTGTGTTTTCATTCTTGATCAAGCTTTATCAGTTCGAGCCCTTCAAGAAGTTGTAGCAAAAGGATATGACACCAACGCAATCGGGGGTCAATCTGGACATAAGACTTTGCTGTACGGTCATGCCGTACTATTGAAACATACAATGAGCAACATGTTTTTATCATGCTTGTCAACAAGTTCTAGCGCTGATAAATTAGCTTTTGATGTTGGGCTACAAGAAGAAGCGAATAGTGAGGCATGTTGGTGGACAGTTCATCCTGCTACCAAGCAACGATCAGAAGGAGAGAAAGTCAGAATTGGGGATGATCTGATTCTTGTCAGTGTGTCCTCAGAAAGATATCTGCATTTGACAGCGGATAACGGTGAAACGATACAGCAAAGTGTGATTGCAAGTTTCCAGCAAACATTATGGACAGTGATTCCAGTCTCAAGCGGTGCAATAAGGCAAAAATCGATAGGAATGGTTTTCGGTGGTGATGTTCTTAGATTATTTCATGGTGATGAATGCCTCACTGTTCCACATTCAAATGGGGAACACAGTCCTCAACATGAGTCTGTAATGTATGAAATTGGAGCTGTAAGTTCTCACGCGAGATCATTATGGCGCTTAGAATTAATAAAAACTAAATGGTCTGGAGGTTTTATTACTTGGGGCAGCAAGTGCAGATTGCGTCACGTTACATCTGGACGATATCTTAGTGTATCTGGCTCTGGTAATGAGGTTACTACAGTTCATCGCAGTCAAGCCGGTGAAAGCTCGACAGCCTTTTATGTTCGACAATCAAAAGATGACAAGAAAAGTAGATGGGAAGAACACGAGGAAGACAGTATGGGAAGTGCAGATATAAAATTTGGTGAAACTACAGTATTTTTGCAACACGTTTCTAGCAATCGGTGGCTTTCATACGAAGCTTATGAAGTAAAAAAACGAGGAGTAGGAAAAGTTGAGGAAAAACAAGCGGTTGTTTTAGTTGAAGGCCATATGGATGATGGATTTACTGTTGCAAAAGGTCAAGATGAAGAATCAAAATCGGCAGCAGCCATCAGACGATGCGCTTCAGTTTTTACACGATTTATTCAAGTACTTGATGAATGGGTGATGGAAGAACAAAGATCATCTCTATCAAAAATGAATCTTCATGAAGTTATCAGATGTCTAGAGGACCTTATTGACTTTTTCGTCCGACCTAATATGGACGAAGAACATGAGATTAAACAGGCCAAATTGACGGCTTTAAGAAATCGACAAGATTTATTTCAAGAAGAAGGAATAATAAATTTGATGTTAGCTACAATCGACAAGTTTACAGGAGCATTTAAAGAGCGTAGAGATTTTATTCAAGCAATGGGCGAAGACAAGAAAGAATGGTTTGATCAACTAAGCAACTATTTATATCTTCTATTGGCAGCAATGATTCGTGGAAATCGAGCCAATTGTGCACAATTCGCACAAGTGTCGAGGATGGATTGGATGTTTCATAGATTAGAAAGTCCTCAGTCAGCCGAAGGTGTATTGGATGTACTACATTGCGTTCTTACAGATTCAGACGAAGCCTTAAATATCATTACTGATTTACACATCAGAATACTTATCAGACTGCTTGATAAAAAGGGCAGGGATCCCAGAGTGTTGCAAGTTCTTTGTTCCTTATGCATGGGCCGCCAAGGAGGAGCCGTTCGTCTCAATCAATGCTTGATCTACGATAATTTACTTCCAGATAGAGACCTTTTACTGCAGACTAGATTGGTTGACTTGTGCAGTTCTGTTAGACCAAATTTGTTTATAGGTGTAGAAGAAAGAAGTGCCACCTATCAGAAATGGTACTATGAAATTAGGATTGATTCAATAGAAAATGTTACAAACAACAAGGCTCTTCTCCGAGTGGGTTGGTCAAACAATGAAGGATTTTGTCCGTTTCCTGGCGGAAGACAAGGATGGGGAAGTTGTGCAGTTGGTGATGATTTATTTTCATTTGGATTTGACGGAGAAAATCTATGGACTGGAGGAAAGCCGAAAAGAATTCGAAATGTTGTTCAACAACCAATTTTAAATCACGGAGATATTATTGGATGTATGCTAGATCTAACTGTTCCTGTTATACAGTTTGCCATAAACAATGAACCAGTGAAAGGATATTTTAGAGATTTTAATATCGATGGAATGTTTTATCCCTGTGTAAGTGCTAGTGCAAAAGTTAGCGTAAGAATGATATTTGGTGGACCCCATGGAAGATTGAGATATGGGCCTCCGGAAGGTTATTCTGCAATGTTTGAAGCTCTTCTTCCAAAAGAACGATTAAGACTTGAGCCATGCTTCAGTTTCGGGAATCTTGAAAAATCTATATATGCAGGAAATTCAGAAACCAAAGAAAACGTTGTATTCATCCCAAGACCTGTGGAAACCAATGAAATTCAATTGCCCAACTATGTTGAGAACATCCGCGATAAATTAGCTGAAAACATTCACGAAATGTGGGCTATGCAAAAGATTGATCAAGGGTGGACATATGGACAGAATCGCGATGATTTAAACAAGACTCATCCATGTTTGACAACTTTTGAAAGACTGCCGCATAATGAACGTCAATTCGATGTGACATTGGCTTATGAAACATTAAGAACAATAGTGGCTCTTGGTTATACAATAAATTATGAAATGCCAAGCGAAGGAAGTCGTCTAAAAACAATTAAATTACCAAATAGCTTCCTTCAGTCAAATGGTTACCGACCACAACCTTTAGACCTTTTAAATATTTCATTGTCCAGCCATTTAGAAACCTTAGTTAACCAATTAGCTGAGAATACACATAATATTTGGGCTATGGATCGAATAAAGCAAGGCTGGAGTTACGGATGTGTTGAGAATAATGCACTGAAACGTAGCCCGCATTTAGTGCCTTATGAAAAAGTCGACGATTCAATTAAAAAATCAAACAGACAAACCTCAATGGAAACTGTTAAAACTCTTCTAGCATATAATTATTCGATTGAGACTCCTCCTACTGATGTTTCTGAAATGGCAGTTTCCAACTCCTTCAATATCCTGAAGCGGAAAGGATCCAGTGCAATCCGAACGTTCCGTGCTCAATCAACCTGGAAAGTTACCAGTGGAAAATGGTATTATGAAGTCGAACTACTTACATGTGGATTCATGAGATTTGGATGGGTGATGGTCGACTTTGAGTCCGGCTGTGAGATAGGATCCAACAGTCAATCATATGCCTTTGATACTGAATCAGCCACNNNNNGNNNTTTAGAAAGCGNNNNCTACGGGAAAATATGTCAACCTGGTGATGTAATAGGATGCATGCTGGATCTGCAAGATCAAACTATCACATTTTCTTTGAATGGTGAATTAATGATGGATCCAATGGGACAAGAAATCGCGTTTAAAAATATGTCCTGTGACATGGGTTATGTTCCTGGTTTTTCTTTCGGACCTGGTCAATATGCAAAATTAAATTTCGGAAATGACGTTCACACTCTAAAATATTTTACTTGCTGTGGCCTCCAAGAAGGTTACAGTCCATTTTGCGTAAATATGAGTCGCCCAGTCCCGCTTTGGTATTCTAGAGAGGATCCTTGTTTGTTTGTTGATATTGATAAAGAAAATAGCAAAGTTGAAGTGCAATTACATACTGGAAGTGTTCCAACCTTGAAGCTTATATCAAAAATATTCGGAGTACAAAAATCAGAAATGGAATTCCTTAGATTAGGTCTCCCGATAAAGTGTAAAGATCACTTCACAACGAAGTCGTTACAAGAACGTCACGCAAGTATTGAATTAATGAGGCGACAATTGGATCCAATTCAAGTACCGACGACACAAGACCTAATACTTGAACAAATGCCATCATATCCTGGCACACTTAATCGTAATTTAACAAAAAATTTACAGAATATGTCGAGTTCGACTCTTGATATCAACAAAAAAGGCAAAAAGATGAGGCTTGGCAAAAATCCTTTCAAAAAAAATAGATCAAGGGATGCTAGTCCTGACATTGTCGCTGGAACGACAACAAAATCCAAAAAACACCATGTTGGAATTATTACTCCTGGGGGAATCGGCAGTACTTCAGGATTAAGTGGAACAGGANGCNNTTCNGNANNTCTTGGAGATCTTGGACAAACTTCTATTACAAAATCTACAGTTGATGATAATGATTATCTTTTGCCGGAAATGCAATTAAGAGAAAATAGTCTGGTTGAGTTGATGGACCAATATTATTTCAGCGTAGTCGTACTTCCTGGACAAGATACAAAACAGATTTTTATCGGATGGGTTACGTCATCATTCAAATTATCCCGTTCTATCTTAATGAAATGCAGTGATAATCAGTCTTTTGACACGAGAGTGCACAAAGGTAAATCCACTTTAGATCACAAAACAAAAGGAGACTCAAAAGAATCAAATGATTGGGATGTACCACACGTAACAATCTGTCAATTGGAAAATGATCTTTCTCTTAAATCAAGTGTTGTGGACAGTTGTATGTACCTTATCAATGTGGCGGATGTTCTGAATAATTTTGGNAATCAGGATGATATGGGAAAGAAAATGTCCCAAGGAGTTACAATCGGATGCTTTTTAGATTATGCCACCGGAAATTTGACTTTTGAATTGAATTCTAGAGAGTTGCCTATTTCATTTCAAGTTGCACCAATGACAAGTTTATATCCGGCCATGTTTGTNAAGCCGACCGCAAGAGAATTTGCATCATTTGAACTAGGCCGAACACGAAACACGCTACCAGTGATTGCAGGAATGCTTAGACGCCCTAGACGTGCCACTCCGATTTTGCATTCCAGATTAAAGCTACAAATGCTACAAAAATCTCACTGGTCCCGAGTTGTGANATGCTCAAAGTAAAATTCATATTCTCAAGTTAAATGAAGTTCGAGGATGGAGCTTATTGAACGAAGAATCCGTTCAAATGATGGCAGTTCATATTCCAGAAGAAGATCGCTGTCTCGATATTTTGGAACTGGATGAGCATCCACAGCTTTTAAGGTTTCATTGTGAAACTTTGGAACTTTATAAAACGATTTGTTGCTATGGAAATCATAATGTTGCGCAAAGTCTTACGACTCATATGGATGAAAATCAATTTTTTTACATTATTCAAAATCACTATTTGCATGGAGAATTAAGAACAAAGTTTTTTGATCTATTAATCGCAATGCANCTGGAAAGTCATTCAAGGTTGAAACTTGAAACCCAAAACGAAATTGTAGTTCCTCTTCAATGCTCTCTGCAATCGTGTCGTGTTACCGAGAAGAGCTATCAAAAATATCACAACCATCAAAAGAACTCGGATTTCGCTTCATCAATGGAAGAGATTGATTTCGATTTTCACAAAATACCTTCTCAAACTGAAAGCTGTTCAATTTATCCGAATCTTATTTCNGACGATGTCACTCTAAAAATGCTAGGTGAAAATGGAGAAGATATTTTTCCGAAACTGGACATGTGTCCAGAAATCAACTATGAAAGATTAAAAAATATCAGTCTGAAGGAGTTAGCAAATGCAGTGAATAANGGCGCCCAAATTGTGGAACCTATTGGAGGATCTCCTGAAAATATTTTTGTACCATTGCTAAAAGTCGTTGATCACCTACTTATCATGGGTATGATGTTATCAAATGACATCAATGTTATTCTTAGCGTCCTTGACTGTGCGACCTTTAAATCCAAGCCAGCCCTGAGAATGCCTCGTGTGACCAGAAGTATACTTGATATGCCACTCCAAGAATCAGTGAAATTACAGTTATGCCATTTACTCCACGGTCTATGTGACATTCAATTGAGACATAGGATAGAATGCATTGTTCAAATATCCAATGATTTTGTTAGTAATATTCAAAATGACCAACTGCGTAGATATGTAGAAATCAAACAGTCTGATTTACCATCATCTGTCACTGCTAAAATGACCAAAGAATTCCGATGTCCACCAGAAGACCAAATGGCGGGAATATTAAATTTCCATTATACTAGTTTAACTTGTCATGAAGAAAAGGATGATATTTCATGTTGCGCAGAAGAATTGAAACGAAAGATCAACATTTTCCATCGTAAACTTATGGACAACTGTGGAATTGAACCGCCAGAAGGTTTAGATATAAATGAATTGCTTAATCAGTGTTTTAAAACCAAAAGATCTCGATCGCTTCATCTTTTACCTATGGGTATTGGCCATCCAGAAGAGGGAGAAAGCATACCACAATTTCTTCAAAACATATTAAACTTATTTGAAAGACGACCAATTGAAGAATCTAAACTGTGCATTGAAACAGCTAAGATTGATGAAAACAAGAATCTTTCTCAAGTCATCAAAGGGACATTAATAGCATGGGCTAAATCGGCTTTCATTGAAAACATTGATTTAATAAGGGAAATGTTTAGTTTGCTTTTTAGACAATACAATGCCTTGGGAGAGATTCAAAATTCTTTGAAAAAAACATATGTTATCAGTTACCAGTCTAAGGATGATGTAACTCAGCTATTAAGATCCCTAGGTAGAGTTCGTTGTCTTTTAGGCGTTCAGGTAGGAGAAGCTGAAGAAATGTTGCTAAAAAATTGTCTTTGGGATATAATGAATAACAAAGTCTTCTTTCAACATCCGAACTTAACTCGGCGCTTAGCGGTGCATGAAACAGTTATGCAATTGATGGTTCACACTCTAACTAGATCCAAAATTGGCAATACGGATAACAGAAGCAGCATACAAGTGGGCTTCGATTCCTCGGCGGGCAATCATCACGAACAATTAATTATCGGTCAATCAGTGACATTAGCCAATCAAAACAGCATGCCAGCCTTACCGGAAGAAACAACCGAAGTTCAGAAAAAGAAAACTGATGGCCCCGCTGAAATGGTTGTACAATGTTGTAGATTTCTATGTTACTTTTGTCGAACAAGCAGTCAAAATCAGAAGACAATGTTTGAACACCTGAGTTATATGTTAGAAAATTCCTCAATGTTGCTGGCTCGTCCCAGTTTGAGAGGTACCTGTCCATTAGATGTTGCTTATTCGTCTCTGATGGATAATAATGAGTTGGCTCTGGCAATTAGAGAAAAACAACTGGAAAAGGTGGCAGTATATTTATCAAGAAGTGGTGTTCAGTCTAATGTTGAATTATTAAGTAAAGGCTATCCCGATATCGGTTGGGATCCAGTTGAAGGGGAAAGATTTCTTGACTTTCTTAGATTCACAGTGTGGGTCAATGGTGAGTGTATGGAAGAAAATGCAAATTTAGTCGTTCGGCTTTTGATAAGACGTCCTGAATGTCTTGGTCCTGCTTTAAGAGGAAGTAGTACTGCAATAACTCGAGCAGATCCAGGAACTACAGCGAAAGAAAGTACAGTTATATTTAGTGCAACACACGCAACAGAAGGAACCACAGAAAATATTGGTACATCACATACTTCGGAATTTAATATTCCCAAATCACACCCAGCTATAGCTACGACCAAACCAAATAATGTCAGTGGAGGCGGTGGTCTATTGAAAGCTATGAAAGAGGGCATAGTAATGTCAGCGCAAATAAAATTACACAAGTTAGCACAAGAAGTCGAATATGGAGTGAGTGCCGATGAAAATCCACAACAAAAAACTTTGCCAATGATTTTTGCTGACTACGAAGATGCCAATTTATTCGCCGAATTGCCATATAATTTTCACAATCTCCCACCAGAAGATGATCCAGATTATGTTGATCTCGGAGCTGCCATTTTAACCTTTTACTCAGTTCTTGTTGATCTACTGGGACGATGCGCTCCTGAACACGATACATCGAAAAGTAGTTCACTCAGAGTGAGGGCTATATTACAATCACTTGTGAGTATGGAAGATCTAGAAGGAGTTTTGTCATTAAGATTTATTCTTCCCGCACCACAAATGGAATTAACCGTAAATGAAGATGGTGAAGAAGAATGGAAAGATAAAGCAGGAATGCCTCCAGGTCTTTTGCCAGAGCATAAAGCTTCCGTTGTTTTGTTTTTAGAACGAGTCTATGGTATTCAGGATTGTGAAACCTTTCTTCGGCTTTTAGAGAATGCATTCCTAACAGATATGAGAGCTGCAACTGTTCTTGATATGGGTTCATCTGGTGACAGTGACTTTGCATTAGCGCTGAATAGATATCTTGGAAACTCAGTTTTACCATTGTTGACGAAACATTCCCATTATCTTGGTGAATGGGAAAGAACAGCAAGTATCCTTGAAACGACACTTCATACAGCATATCGACTTTCAAGATGTCGCTCTCTTACTAAAGGTCAACGCGAGGAAGTCAGTGACTTTTTGGTTGCTTTAACTCAACAGCTTCAACCACCAATGATTACAAAGCTTCTCAGAAAATTAATTATTGATGTTCCGAGTTTAACACCAGAGTCTGTTGTGCCGCTTCGTTTATTGACAGCTTTCTATCAAAGATGTGGTTGTTATTATAGTTCAACTGGAATGCCTGGCCAAGGAATAGCTAATGAGGAAGAAAAGCAATTAACCGGCCAATTGTTTTCTGGAATTTTTGATAATTTGGCCAAACTTCCTTATGACCCGGAATTGTTCTCTAAGGCATTACCTTGTTTAACTGCTATAGGTTGTGCACTGTCACCAGACTATTCGTTTCAACCTTCTTTGGGTTCAATTAAAATATCAAGTATTCGGAGTCATAGTGCACAATCTCCTACTGGACAATCTCTCGCACCGGGTGGACCAGGTGTAATTGAGTTTGAAGAGCAACTGGATGTTGAAGCTGCGATGGCTTCGTCTTCAACCGATGATGATTTTAAACCTCAACCAGTAGACACATCACATATAAGACTTCCAAATTCTCTAGAAAGTCTCTTGGACCAGTTTGCTCAGCATCTTCATGATAGCTGGGCACTTGAGATGGTAGAAAAAGGATATGTTTACGGGATGACAAGAAATGATTTAAATAAAACCCATCCAAATCTTATATCGTTTGATTTATTATCTCAAGATGATCAAATGAAATATATCGAACCTGTTATAGAAGCCTTGAAAGCTATGATAGCATGGGGATGGACCATTGATGCTGATCTAAGTCGAATAGAAATGCACGGCGAAAGACGGCGGCCTACAATAATTAACGACGGCTATAATCCTAATCCTAAAGATTTGAGAGGTGTCAATGTCACCAAAGAAATGCTAGATATGGCTGAAAAGTTAGCAGAAAATGCTCATAATATATGGGCTCNTAATGTCACCAAAGAAATGCTAGATATGGCTGAAAAGTTAGCTGAAAATGCTCATAATATATGGGCTCAAGGCAAAAAAGCCGATATGGATTCCATTGGAGGAGGAGTTCACCAAATGTTGGTTCCTTTTGAAATATTGACTGACAAAGAAAAGAGTAGATATCGTAAATTGACGAATGAACTTTTGAAGTATCTTCAATATAATGGCTACCGGTTGTCGATAAATTCCACTTCTTCATCATTGTCCAAATCNAAATGAACTTTTGAAGTATCTTCAATATAATGGCTACCGGTTGTCGATAAATGCCACTTCTTCATCATTGTCCAAATCATTAGCTGGAACGGCGAGACATGGCCTCGATCGTCCATCCGATTCAATTGACCGAAGTAATTGGCAAAGACAAAAAAGTCAACCAACAGCAAATGGAGAATATTCTAAAACCTCCTCCGAAACAACGAGATTTGCATATGTACTACTGTCTAAACTTCTTCGTTACGTAGAGCAAGCAATTGTCACAGTGCAGCAAATGCGCCCAAGTTCGAGATACAGTCGAAATCTACCGTTTTCACAAGAGACTGAAGATATAAAATTTTTCGGTAAAGTCGTTCTTCCTCTGGTTGAAAGATATTTTGGTGCACATAAAAATTATTTTGTTGGGCCTCAATCAATGGCATTTAACGAGGAAAAGAAAATGGCAGCAACATTATTTTGTAAATTATTTTCGTTACTTCGTCAAAAGCTCACGGCACTTGGTCATGACATCAACATTTCGGTGAGATGTTTGCAAGGATTGGTTCAAGCAATAGACATAAGGGCCATAGTAAAAATATCTAGTACATCAGAAGACTTTGTTCGAGTACGACTTCTTCCGTTTTTCATTAATTGTGCTGATGATCTAACTCTTCTTCTACAAAATCTGACGATGGAAAGGTTCTCACATTTGAAAGGAACAGTTGAAAGAGGAGCCGTTAGCCTTAACTATATGCACATGGTTTTATTACCAGTTCTAAAATCTATGTTCGATCACGTAAGTAAAACAAATACCGGGGGAGACCTTCTAGTTGGAGATGTTCAAGTGGCGTGCTACAAAATTCTCAATGCTCTGTATCAGTTAGGAACTAAAAGTTCACAATATACTGATAGAGAAGACATAGCAGAGGAGTTCAATCGCCATAGACCATTGCTTGGCGAATGCGTTGCAGCGATTGCCCATACATTCCCAGTGGCGTTTTTGGAATCCCATCTCAATAAAAACAATAAATACAGTATTCTTTACAACTGCACGGGAGAATATAGTTTAGAAGCGCGAGAAATTCTTGGAGAATTGGAGAAAAATCTTCCTAATCTAGATGCAATTGTAGAAGAGATTGTTGACCTAGCTGAATCTGGAGGCAAATACAC
>OX_Smed_1.0.01232
TCCTTGCTTTCCGAATCCATGTAAAAAAGGAACATGCATGAAATCAAAAGGTGAATTTTACTGCCAATGTATTGAAAGGTGGACTGGAAAATTGTGCGATCAAGATACGAGTATTTGCGATCAGAATTCTTGTCAGAATGGCGGTCAGTGTGGTAAAGACGAAAATGGAAATCGTCGATGTATTTGCCAGCAAGGTTATAAGGGGTCTGAATGCCATTTAGCGGCACCGTGTGAAAATTCTCAGTGTAAGCATGCTTTGGATTGCCAGATCCAGTCAACTGCTTTGGGTGATTATAAGTGTCTTTGTCAACCTGGATACACCGGAAAATACTGTGATAAAGAAATAAACGAATGCGTACCAAACCCTTGTAAAAATAATGGAGTGTGCACGGATTCAATAAACGATTACAAATGTAACTGCAGCACCAGTTTCAAAGGAAAGAATTGTGAGCTTAATATAGCTTGTCAGAACCAACCCTGCAAGAATGGCGGTGTTTGCCAGGAAGTTGACACCGGATACACTTGTAAATGTAAAACTGGATATACTGGCACAAACTGCGAGATATATAAAACCGGCTGCAGTCCAAATCCTTGTTTAAATGGTGCTTACTGTTACACTATCAATCAGGACTTTTACTGTCACTGCAATAAGGAATTTTGGGGTAAACGCTGTGAACATTCACGACCTTATTGTGGTAATGAATCATGTGAAAGCGCCTACGATGCGTGTTCTATGCCACAAATGTTAAATTCTAGTGGTATTAAGCATAACTATTGCGGCAAATACGGAACATGTTTGAGTCATGAAAAGGAAAAGTTCATATGCAGATGCATGCCAGGGTTTGAGGGTGACTCGTGTGAAATTGATATTGATGATTGTAAAACGAATCCGTGCAAAAACGGAGGAATATGCATTGACAGCATCAATAATTTTGAATGTATTTGTGACAACGGATTCTTTGGGAAAACTTGTGAAGAAAGAACGGATTATTGCATCAAAAGTCCTTGTATGAATTACGGTGTCTGCCTCCGGCATTCGGATGAATTATATAACGATTTCATCTGTGAATGCAAAAATAATTGGGGAGGCAGACTTTGCCATCTTCCGAAGCATTCGATATGTGACAGTAATCCTTGTTTGAATGGAGGAAGTTGTTCTAGATTATCTACGTTAAATGGCTTTCAGTGCCATTGTAATCAAGGCTGGATTGGGACCGTTTGTCAGTTTCTTCACATTGACTTTCAGCCTTGTAGAAGAAAAAATCTTTGTAAAAATGAAGGGGTTTGTATCAACGTTGGCTATAATGATTTCACTTGTCACTGCAAACCGGGATTTGAAGGCAAGCATTGTGACATAAACACAAACGAATGCAATCCAAATCCTTGGTTCAACGGCGGGAAATGCATTGATAAACTAAATTCCTACAGATGCATTTGCGCAAAAGGATTTTACGGTTCAAACTGTCAGCTAAATTATGATGAATGTGCATCTTTTCCTTGTGCGTACGGTGCGATTTGCGTTGACAGAATTGATGATTTCGAGTGTCGGTGTCCTGAAGGTCGAGATGGAAAACTTTGCGACCATGTAAAAAATAATGAATCTCCTCAACCTCCATCGTGCGTATATTATAACAGGATTTTCGACAGTGGAGAAACTTGGTCGTATAACTGTCAGAATTGTGCATGTGATCGTGGAAAAGTCACTTGTGAAAGTGTTCCCTGTGGAGTATGGACATGCTTACAAGCCAATGGAACTGATGACCCATATGCATGTAAACCCGGTGAAATGTGTTACTCTTTCCCATTCAATCCGAAAAGGTGTTTTGTTCCTCCTTGTGTTCCTAAAGCTCGCTGTATTAAAGAATACTCTATTTATCCAAATAATCAAATATCCTGGCCGGGTGAATCGCATAAAGATTGCCAACCGAATTCAATTAAAAATCATAATTATTGTGCCAAAATTATTCTGACTTTTAATAAGAAAAACGTTCCTATCGGAATAACAATCGACGATATTTGTGATGGAATCAAAACTTTGAAATGTATTCAAGACCTAAATGGTACCCCAAGGGGTAGATCCTTAGGAATAAGTTGCGATATTAATGAAAATAATTCAACTATTGTAAATGTGGCGATTTACTCGCCAATGGAAAACATATATATTGACGAATTGAAAAACTCCAGACCATTTGCTCACTACCTCAGTGGAGTTATTGCAAAAGGTTTGATTGATGTAATAAAAAATAACAATACGTTTTTCACCGGCCTGGTGGACATAACAATTCACACATTGTTATTGAATTCTGACTCCTTTGACCGAGCAACTTTGATAAAGTACTTATTGGTACCAATAATCGCTTTTGGAGTTTTAGTGTTGATCGGTGCCTATTGGTACCATCGGAAAAAAATGGTAGAGATTCGTGAAAAATACGCAAACAGTACGAAAATAAATAACAACAACCTTCAATCTCAACCTCTGAATCCCGTAAGATCTCAATATCCGATTATGAGACCAACAGTGCAAAATAAACATTTAACCGAGCCGCCTAATTTCTACGAGAGAAACATTTCCAATTCCACTTCGAGATTCGCTTGGCCGAAATTTCAGCATCCGTTTCAAAATTGAACATTTTACAAGACCAAATCAAAATTGTGATTTTTGTACAGGATTTAATATCGACTGTAAATATTTTTTCCTTCTTTTTTATGTTAATGTCTGTGTGTTTGTGTGTTTGTCTGTGTGTGCCTGTGTTTGTCTGTGTGTGTTCTTACGCATGATTGTGTACGCGCAAGTGCTTGTATGCCAGCTATTCCATTATTGTCATGTCATTTGTGATAAGTTTTTTTTGGAATTCGTAGAATTCGCTAATTGAAAATATTTAAATTTCATCGATTTCCGGAAATCAATTTACAAGTTTTTATACATATTTGTTCCCAATTTTTATCATATTTTTCCAGCGAAGTTTTCTCTCTTAGCTATGTATTGGGTCAACATTACATAGAATGGATTCTTGCGACATAATCGATTTATTTTCGTCCCTACGTTCCTGTGATACAGGGTTCTAATAATCGTGCAAGAAATTATTATGTTAAGTCTTCTATGTTTGTAGGAGTTCGTGATCTTATTTGGGTTTAGTGCGGATTCTTACGGCAGTTGGATGC
>OX_Smed_1.0.01258
ATGTATAATAAAATGAATGTTCTCATTTTAATTTCATCTTTATATCTTATTTGTTTCCAAAGTGCCCAAGGCGATCTTACAGATCCACAGAAGAAAGAAATGCTTGATATTCACAACGGGTTCAGAGCATTAATTGCGGGTGGAAGAGGACCTCGGCAGCCCAGTGCTGCAAATATGCTGAAATTGAAATGGAGCGCTGAATCGGCATCGAAGGCGCAAAACCTAGCGGACCAATGTAATTTTGATGACGTCACGATGGAGGATATAAGCTACGGAACGTACAAAAGCGTTGGGAATAATAGTGCTCTGATTACAGATAGTTTTGATGTCAGCGATCCTTCAATCATTTACCAACAGTGGTTTCAAGAAATTGATTATTACAACATTAAAACAAATACATGCAAATCTCCTACTTGTGAACATTATGCTCAAATGGTATGGGCTGATTCTCAAGAACTTGGATGTGGTACGTCCATATGTGAAACTTCCCAGATAAAGCAAAGTTATTTAATCTGCATTTACGGACCTGGAGGAGATGTGAAACTCAAACCTCCATATATAAGAGGACGTCCTTGCTCGCAATGTCCAATTGGAACACATTGTGTCAATTCATTATGCAGTTGACTTTTAAAATGAATTTTTCTCATTTATCAAATGAAAATATTTTAAAATAAATGTTTTCATTTTAAAAAAAAAAAAAAAAAAAAA
>OX_Smed_1.0.01291
ACCTAAATAGAAAACGAAAGTTGACAAATAATCAATTAGGTAAAACAACAAATTACTTCCTCATCCATAGTAAAACTGAAAGAATAATAATTCAGAATTTGGAAATAACTTGAATTAGAACACAAAGAAAAGTGAGATTAATTATTTGATAATCGAAAACGTATTGTAAATATTTAAGATAATATTGATATTTAATACTGCAGTTATTATAAAAATTACATTCCACTAATTTAAAATTTAATTCCTATTTCAAATCAAACTGTCTCTATTATATTTAAGATAATATTGATAAATTTAAAATACTGCAGTTATTATAAAAATTACATTCCACTAATTTAAAATTTAATTCCTATTTCAAATCAAACTGTCTCTATTAATAAAATTTACAGCACACGCAAAAAATAACATTCAAAATCATTGAGCAAATTACTCGAGCAAAAGTAGTTCTATTCTTTTTTAAGTAACGGAGTTTCATTTAGAATATTACAATTTCTGTCAAATCCGCCAGCAAAATATATCCTCCAAAATCACACATTGATTTTATTATAAAACAAGTAGTGATAAATAATTTTTTTTCTAATGTTGATAAAATGTCTGTGGAGCTAAGTCAGAAAGAATGTGTCTGTTGGTATTTCTCGTTTTCTAGACTGACATAATTTGTAAGCTTTCGAATTTGAGGAAATGAGCATAATTTTATAGTGGAAATACAAGTATGATTTGAGATTGCGTTGTTTTCGTATTTTTTTCAAGATACACCATCATCTATGTGAGGCAACATCACTACAACGGAAACACCACAGGCTCTGAAAAACAATGATTCAAAGCAAGAGAAAGTAACATTACTGAATTGTCGATAGAATGCGATGTTTTTCGATTAAGGAACTAAAATGTGTGTAGACTTCAACAATGGCTTGAAAGTATTTGAGTAATTTTATGAGTAAAGACACCTTATTTCAGATGTAACACAAATGTCAAAGGTTCACTAGGAATTTCCTATTTCAAATCAAACTGTCTCTATTAATAAAATTTACAGCACACGCAAAAAATAACATTCAAAATCATTGAGCAAATTACTCGAGCAAAAGTAGTTCTATTCTTTTTTAAGTAACGGAGTTTCATTTAGAATATTACAATTTCTGTCAAATCCGCCAGCAAAATATATCCTCCAAAATCACACATTGATTTTATTATAAAACAAGTAGTGATAAATAATTTTTTTTCTAATGTTGATAAAATGTCTGTGGAGCTAAGTCAGAAAGAATGTGTCTGTTGGTATTTCTCGTTTTCTAGACTGACATAATTTGTAAGCTTTCGAATTTGAGGAAATGAGCATAATTTTATAGTGGAAATACAAGTATGATTTGAGATTGCGTTGTTTTCGTATTTTTTTCAAGATACACCATCATCTATGTGAGGCAACATCACTACAACGGAAACACCACAGGCTCTGAAAAACAATGATTCAAAGCAAGAGAAAGTAACATTACTGAATTGTCGATAGAATGCGATGTTTTTCGATTAAGGAACTAAAATGTGTGTAGACT
>OX_Smed_1.0.01295
ATTTTGTCGAAGCTATTTTTTTATTTTGAACATTACTGGGCTTATAGACTACATTAAAACCTGTTAGATAATTAATATTATTGAATATTTTTACTCAGACCTTCGTTTTTAAATCGAAAAATGCAAAGTTTTGATGAAATAAAAATGATTGATGAATCTTTATATACGAAAGACCAATTTTTTATTAGGTATTAAAATTTACGCTAGTTGAATTTATTAGCAAAAAAGATTTGAATATACGTAACTTTGGGATTTGTGAGCTACAAAATTTCTTCATTTTGTATTGGTTGATAAATTAAATTATTTAACGAACAGCTTCCAATTCAAAATAACAACAAAAATAAAAAAGATTATCTTGGAAATCTTAATTTTTAGGTGAGAAATATTTTGGTTGGAACCCTCTTTCCACGTCGCGTCCATAGCATCTCTGTAGAGCTCTGCTTGGCGACGACGTGGGGAGAGAGGCATTTATGTTTTATTTTATGTTATGATATGATGGAATGGTTATGAAGGGTAATTATGTTTTTGTTTATAATTAATAAATATTATTTACATAAATTGTTTTATATGTTTTCATAAACTAAAATGAAAATGTCGAAATTTTTCCGGCCCACAGCCAACACATAGCGCAAGATAGTAAAATCTACATAGTGCAGATTCATGTAAGCGCGTGGAAAATCGCCAATGATATGCACCCGTGAAGACCCAGCGTGCGCAACGCAGCGGTCGTAACGTCAATATTTATCCCTATAGCTGAAGCGAGAAATAAGGAAGAAGTCTCTGGCTGCTTCCTCGTTTCTCAATTCTGTAAAATCGACCTAAATTATATTACATACGGCTTAAAATTATCACACCGAGTAGTCCAGTGGGCACTCAATAAATATAATATAAACACAATATGCGTCTAAGGTCTATTAAAGGGAAAGGACACGGGGATAAAACAAATTAAATCGTTGATATACCTAAAACTATTGATATGCGAAATAAATGGATTAAATATTTATTATTTAAAATAAAGAAATCATTTGATTAAATACTGAAAACTATTGATAAAACTAAAATAGATCTGTTGATT
>OX_Smed_1.0.01306
ATGTATAATAAAATGAATGTTCTCATTTTAATTTCATCTTTATATTTTATTTGTTTCCAAAGTGCCCAAGGCAATCTTACAGATGAACAGAAGAATGATCTCCTTGCAGTTCACAACGAGTTCAGAGCAGCTGTTGCTAGTGGACAAAGAGCTCCGCTGCCCAGTGCTGCAAATATGATGAACATGAAATGGAGCGATGAATCCGCATCGAAGGCGCAAAACCTAGCGAACCAATGTAAGTTTGATGACTTCACGATGGAGGATATAAGCTACGGAACGTACAAAAGCGTTGGGAATAATAGTGAGCTGCTTACAGAGGATATATATATCAGCAATCCGGTTTACAAATTCTACCAGTTGTTAGACGACTTTTTTTATTACGACATGTCAACAAATATATGCAAATCTCCTAAATGTGAACATCATGCTCAAATGGTATGGGCTGATTCTCAAGAACTTGGATGTGGTATGTCCAACTGTGACACTTCCCAGATTAAGCAAAGTTATTTAATCTGCATTTACGGACCTGGAGGAGATGTGAAACTCAAACCTCCATATATAAGTGGACCTCCTTGCTCGCAATGTCCAATTGGAACATCTTGTGTCGATTCATTATGCAGTTGACTTTTAAAATGAATTTCTCTCATTTATCAAATGAAAATATTTTAAAATAAATGTTTTTCTATTTTCAA
>OX_Smed_1.0.01342
AATATTATTTTATGCAGAGCGAGCACTATAACTATTCACAATTACTTCCATGGTTACACAACCCACAATAAGCCAATGATTGCAAAACCCACTATCAAACCAAAATTGATTCTAATAATTCCTTATAGAGCTCCAATAGTAGCAAATCAGCAGAACACAATAGTATGAATTTGGAACTGAAATCAATTTGTAAACTCCAAGGAATAGTATCAAATCAATCAGATAATATTCAGAGTTTCGCGAAATCTCTTGACGAAACAATGAATTCTAGTAATCATTTCGGTTTACAATATCAAAAAAGCGCCATTTTACTGCTGTCTATACTGAGTAACATAGACAACGATTCAATGCTTTGGGCTTTCAAAATTTGCGGATGGCTCTTTGTGGTATATTGGTTATCTAAAAGTGCAACTGATTATTCTATAATAGAACCATTCAACATTATTTCAATCTTGCCTAAAATCTGGATTCCTAGAATTTATGTGCAACTGTCCCATCATATTTTACAAAGCTTCCTTTACAAAACAAGACCCAAGATTCACAGCCTTCTTGGATCTATGCGCCATAACATCTGCAAGCATAATTGTATCAAACAAAATCCAAGAATTCAGTCGACTGCTGGAGATGTGTGAAATTCTGCACGTGTCAGCATTGAAATTATCAAAGCAATTAACAAAAACAGGTAACTAAAATTTCTCAAAATCTTAGCAAAAAACTAGAAAAATTTATTATATACACATTTAACATCTCATTCAAAATGTTATTTCTAAAATTTAGGAACCATTAATCATGGCACCGGAACTCTGGCCCATTACGCACTGGAGAAAATATTAATGACAATAATTGAAAGCATTTGTATTATTAATTCAAACGACCCGGCATTCAATATCCCGATCACCAGCAGTTGTATTCAGAAATTTCGTAAGATTTATTATGCGTAACACAAAGCAATTACATCAAACTTTTATTTAATTAATATTAACACGACAATCAATTACACGATATAAATAAACCTTCTAAAAAACCTAAAAGAATTTATACAGCTAAGCTTTATTATCATTGAAAAACAACTAAAACATTGCAATAACCCAAGTGTATTACGAATAACATAAACAAATATTTAATACTTTTACAATACTTATAACTACTTTATCAATTTTAGTATTCAAATACAGGCTGCTTACGAATCAATATGGATTTCAGAAGAATTTGAATGAACAGCTTTCAGAAACAATTAAATCCACAATTGGGATAGTAATCAACACAGAAAAATGTAAGTTTTGATCTTTTTATAAATAGAAGAGCCTATTTCTTATTCTTTCATTAATGGCAACGGGATTAGAGCCCTTATGCACCTTTCCAACTAATTCAGCCAATCTATGCGCATAATGCACTGGAACCGGAACTCGGATAGTTCCCATCCAATTGAAATATAAATGAGTTAGAGCATAGGTAATCTTTTGCAGCTCATTCGGTGCCATAGGATCCATAGTACCTTTTTTCGTTAGCAATCGAGTATCTTCTAAAACATTATAATTAGTTGGAGTTGCAGTTCCTTTCGTTGTTCTTTGTGAAACTAGGAAAAATTCATAGAAATTCGGTTTGACAATTTCTTTATCCACAACAGTTCCAGGATTTGGATTATTTCCTCTGTTGAAAAGCTTAGTGCCGACTCTTTTCTTTACGATGACATAAATGATTTGTGGAACAGGGAATCCGTTGCCTTTGTATATATTTTCAATAAGCGGTTTCATTGCATCAACTTCAAAATTTTTAGTAAATTGAAGTTGGTTATCTCCAACACCATCTCTAAAGACTAAAATTCGCTGGGGCAATATGTCATAACGTTTCTTGAAATCTTCTAACGCTAAATTGAAATTTTTGCCTAAAGTTTCGTGGAATTCCTGACGTCCTTTAGGAGAATTAACAAAGCTCATATATTGTGTAAATGTGCTGTTGATCGAAAATACAGATGCTTGAATTGATTTCTTGCTGGACTT
>OX_Smed_1.0.01385
AACTATGTCGATTTTGCAATGAGTTTACAGTCGAGCAATGAAGTTTTCAGTGATATGACTTTTGCGATGGATAGCTATTATGAAACTGGAAGGTTTTTTCAGTCTTACAAATCAAATTTGCATTCAAAATACAAAGGAAAAACCATTCAGTTATATAAAATCGACTTGCCTTCAGGAGAAATAAAAATCGACAGTCAACTGGGCTACTACATAAAATATTCGTCACTTTCAAGTATAAAATTGGACATGAAGTATAAATTTAATTCCATCAGAGACATGAGTATGAAATATAAGATGCTGTTAAATCCGGCCTTTGATGAAATTCAATTTGAATTCATTTACTTTCGAAATCTCGAAGGTGAAAAACCTAAGAATTTTGAAACCTTCGGCGAAGCAAAATGGTTTTGTAAAATGGATTTCAAGTGTAAAGACAATTTGCTTAAAGCAGTTGGTTTTGTTGATAAAAACTTTGCCAAAGGAGTTTTCAATTTCCAGGCAAACATTCCAAAAATCTCTCTGAAATTTAATGAGGTTTTATTCAATGTAGAAATTCAAAAAGAGTCGGATAGCAGTTATAAAGGAACTGCCAAATATAAAGAACTGGAGTATAAGTTTAGATACAAACCCTTAGGACTGAGTAAACAGAGTCTTGAAGTTGAAGCCGTTTCAAAAAATACTCAACCAAAAATTATAACTTTGTCTTATGATTTCAATGACAATTTAATTTTGAAAGTCTCTATAGATAAAGTTCTGAAATTTGATGTTAATTTAAAGTCTGAATCCGGAGAAAAGAAAGCAGGTACCGTAGAACTCGTTTTTAAAGATAAAAATATTCTGAAAGTATATTTAAACGTAATGTTAAATATCCATCTGACGTTAAAACAATCAACGATGCTGTTATATCTTTGTTTAAATTTAAGAAAGGTATTTATTTTAAATATACAAATAAATGGTAAAATATTTAGAAAAAAATGTTAAAAGAAGCACAGAAATGTATCATATGAAGAGTGAAAAATTTCCTGGAGGTACTAAAAGCTTTTATAGTTCTGAGACTACTATTGAGTCGGCTCGCTCAATGAGTAGTAAAACTTTGATTTCTTTAGATGGAAACAGTCCAATGTATGAATGGGAGGATGCCTGTTTTTTAAAAGTTGATAATGAGCTTATATTTGATGTTTCTCATTTAGTCAAATTCATTAGCTACAATGACATCATGGTTAGGACGTCGTCGATTATTAAAAATAAATACAAATCAAATATTCTAGCGATTTATAATGCGCAAATCATTCAATTCAATGGGAAATTTGAGTTTCCTGAAAAAGATATCTTGCTTGGATTTGGATTTAGAGTCGCAAGATCAAACGACTTAGATCTGAGCCTGGCATATTGCAATAATAATTATACGTTTAGCACAAATCTGGGCAACTTAATATCACTGGATAAAAGGGAAAATTACTTTCCAGTCGGTAAAGAATATTATATTGTAATTTCTAAAACATACGAAATTAGAATTGCTAGAAAAAAGTCTATGGAATATGAAGCTGTTTTAAATTGCAATTGGCCTAAACCATTAAAAGTAAATGTAATGATTGAAATTAAAAAGGAAAAATGGTGGTTGGAATTAAAAGGTAGTTCTCCATTTGAACAAATGAAAAGCTTCAATTTAAAATTTACCAATGTATATTTACAAAACCCTTACGAGTTCATTGTCTCTATACGATTAAACAAAAACAAATATCTGATTTAAATTTAAAGATATATCTTGCATATCAAAACACTCCTTATAGCATAAAATTGAATTATAAAGGAAATAAAAATGTAAATGGTGAAATTAGTTTAGATGTGAAAAATTATAAATTCTCTCATTCAATTGTTGTAAAAGACGGAGCTTACAAAACTGAATTATGGAGTTGCTTTTCAAAGTGTCAAATAATGCCCACATTCGACTGTTACATAACTCATAAAAACAGTGCTAGAGAAATCGTGGTCGGTATGAATTTGGAGAAAAACGTGAAGAGACTTGAGTTGACATGGCACAAATCAAAACGCCAGAGTTTGATATTGACTATAAAAGAAAAGAGTGGGGAAAAAATTATTTTATTTGAAAATCCAATGAACAAGATTCGTTTAATGCGCGCTCAAGTAATACAACATGATGAAAAGGTCGGGAAATTATATTTGGATGTGGAAAGTATAGGAAAATCAACTGAGAAAAACAATTTTATAAATGTAAATTATGCCATGAAAGGATCGCTGAAGTCAGATTATAAATTGGAAGTCAAACTTAATACATCACTAATGCATAAAGAAGTCAAAGTAGTAATTAAAAGAGACGTAAGCCTCGATATTGGTGACTTGTATGCTTTAGAGGTGAATGCTTCGTTTGTCAATGAAAAATCTGCATTTTTTACAGTGAAAGGATATCTACGACAACTCTCTACAAGAAGCTATGAAGTTAAACTTCACAGCACAAATTACGATAGATTTGCTACTCTTACGATAACGACAATTTTCGCTTCAGAAGAAATATCTTTAGAATACAAACTAATCCAAAGTGATTTGCCGGCTAAAGAATTTCTCTTTCAATATATTCCCCTTAGAAAGTTCCACTTAACAAATAAAAAAGACCTCAATATATTAATGAATCGGGTCATGTATCAATATGGATATAGAAGTGACTATGCATTAAAATTAGGTAAAGACGGGTTAGATATTTCAGCCTTCTCGACCTTTTCTCGAAGTCCTATAAAATATTACTTAGAGATAAACAGAAAAGATGAAAAAATTGTTATTCACTTAAGACCCGTTGGAAATTTTATTATTGGAGAATTATATCGAAAGACATCTGATAAAAAAATGCTAGATGCTTCTTTGAAATTGAACATTGATGATCGTAATGTTCTAAATTCAAAACTTTACTGGAATCCTGAATTACTTGAACGAATAAAGAAACTATTAGATTTGATTTTCAATCCGAAAAACATTCGAAATCTTATGACACAAACCTATCAAAATAGTGAAAATCAACTTTCAAAATATTTATCCTCTGTAAAGATGGATATTATAAAAAATGTTAACGTTCCCGTTAGTCTAGATTTTGCCAAGAGTATAGTAAATGATTGGGAAGAGTTTCCGAAAACTATGAGTTTGAGTTATGAAAACGATAATTATTATATAAAAACAGCATTAAAAAAAATGTCAGATGGTTTTGCACAAATGGATTTTTCATTAAGTTTCAATCGCTTTCAAAATTCTTGCTCTGAATTGAAAAATGTTCTTTCAAGCTCTTTGTATGAGTGGTTCGTAGAAGCTAAACTCTATTCGATTTTTTATGAACCAATTAAGAATAAATTAAATTCATTTACTTATGACCATATAAAAAGCGGAATTCAAATGATCGTAAATTGCGGTAAAAGAGGTTTTCAAGTTTATAAAGTCATAGTAGGTAAAATCGCCGATGTGATGGGGATTATAAGCGAAAAAGCAAAAAAGACATTATTTTTATCTAACAGTCTGAAAAATGCTTTGAAAAATGTGTACAGCAATTCATTGATAATGGATCTTTTCTCAATAATGGCTGATTTAAAAACTGAAGTTCTAAATATTCTAGAAAAAATAATGCAAACTGATATAATAAAACAAAGAATAAAATATTATCAAGATGCAATTAAAGATTCAGAAGAAACTATTAATCTTATTCTATCATTCAAAAATAAAGTATTAGAATATTTTAAAACATCAAATGCGGTGACAAATATTTTAAAAACAATTGAATTTATCAGATCCTTGAAATATAAAGAAGCATTTTTAAATTTAGTTAAATTAGAAGAAACCAAATTACAAATGAATCTTGATGAAGCCTCAATAGAATTTAAAATGTATGTTCCTCCAGTTTCAATGACTTATTTTAAAATATTAAAAACATTTACTAATTGGTTACCGTCACAAACATTCTATAAAGTTGCAAAACTTAGAATAAGTGATAAATTGCTCGAATTGTTTTATCGGTACGAATATATAATGTTCAATTACGGATCATATAATTTTGAGTCCTTGAGAAAACTTCTACCTCCATTTTCAAAAACTGCTTGGGTATTGGATGGAAATTCAATTTTAACCTTTGATGGTAATGCAATAAAAATTGGATCAGGACAGTGCTCATATTTGTTGGCTCGGGACTTCAAAAAAGGCAGTTTTAGTTTAGTCATGAATGTTGATTCAAAAAATAATAAAATTGAATACGAATTATCATATATCAATAAAATAGTTATCCGAAACGATGGAAGGGTTTCGGTAGACGGGAAAATCGTAAATATTCTTCCCGCGGTTTTTAAAGACGAAAAAAGAAATTTTGCCATTTATCGAAATGATGATTTGGTAAAAATAAAAACATCTGAAGGAATAGTCATTAAATACTTTAATGAATTTAAAAGTTTGAAGATAATGGCAATAGGATTTTGGCATGGATCTATAAAAGGTCTGCTTGGTTCAAATGATTTTGAGAAAAGCAACGATTTGTCTACCCCAACTGGCCTAATCACTCATGATGCTGGAGTTTTATCAAAATCATGGAGTTTGGGAAAATGCGATGCAAAGACTAAAACCGGATTATATTCAATAAAGATCAGTACAAGTCAACTTCAAGAATGTGAGAACACATTTCATCCAGACTCTTTATCATATCTCAAACGATGCTTTTCTTTGATAAATCCGGAACCATATTTTGCTTTATGTCATCGTACATTGCAATATGGTCCAAAATCTAAATCAGAATTTAAAGAATTATTGTGCAGCTTGTCAAGAAACTATGTAATGCGTTGTAAATCCAAAGGAATTTTGATACGATTAGACAAAACATGCGTCAATTGTGGCAAAATCAACCTCAACAAAAAAATATCTGACCATGAGCTTCAAAAGAACTCCAAATTCCATTATATTTTTATAATTGAACAATCTAAGTGCATTGAATCCTACAGAGTCTTAATCGAAAATCTTGCAAAAATGATGGGATTAAAATCGGAAAATATTTTTACCCTTTTGTCTTTTAATGGAAAAGACGTGTATAAAGAAGTTCATTTCAAAACTATTAATAATAAAATGTATGTAAACTATGACGAAATCATGAAATTGCTTCAAGAGGCATTTTCTCCAGAGCAATTGACATCAAAAATGACAGAAAAGAAAATAACTGAACCGGGACAAGCTATTTATGACGTTATAAAAATGTCAAGCGTGCCAGGATTTACTGAAAAAATCGTTCTTCTAACATGTTCTGCTTGTTCTGAACATCAGAAATATGGATATTCTTTGCTTGCGGGCCTTCTCAACAATGCTGGAATATCAATTTCATATTTAACTACTGAAACCTTTACTGGTGGTAACTCAGATGTCGTGGGTATCGCAAATAAAATGGTCTATACGTTTGAAAAAGATAAAATAAAAAAGGTCCAATGGAAAAGAAATATCCAGTTACCTTCTGATGCTTGTTCAGCACTTGCAAGATTAAAAGATGGAAATATTTGGTCATTAAAACCATTGGTTGACGATATGAGAAATAGACGATTATCTGAAGTCATTCATGAAGAACTTATTAAACCAAAAATAAACTCCCAAACCTGTTATTGTATGGCTGGAAATTATGAAAATGGGAAAACTGAATGTAAAATATCAAAATTTAGACAAACTTACTCAATGTTGTTTTAACAAACTGAACATATTACATTTATGAAATCCCAAGTTCAAACTTTGTAATATAAATAAATAAAACCTATTCATTTCTTTGTTTT
>OX_Smed_1.0.01407
ACTTTTATGTTATAATATGCACTGTATTCGTTAATTTCAAATATGAACAATATAAAAAATTTATTGATTGTCGGAAGTGGTGCAACAGGTTCTTCTACTTATCATATGTTAAAGCAATCTCCAGATTTTATGAAAAATTATAAAGTTCATTTATGGGATAAAGCTAATGGAGCAGGTTATGTTTTTTAATTTTAAAGATTTCTCTCATTTTACAAAATTGTCTGCACAATTAACCTTGAATTACATAGGTGGTAGAATGTCAACTAAAAGACTAGATTCTATAAATTGCTTTAGTTTTACTATCGATTTGGGTGCTCAATATTTTTCATTAAATACTGAACATTTTACTAAATTCCCAGAGTAATTTCCTATTATTAAGTTCAATAATTAATTTATGTCTACTAGAATATATAAAAATTTAATCTCCTCTAAATTACTACAGTTAATTGATGGAAATGAAATAGTTAATTCACCAAGTTATGCTTTCGACATCAAACATTACATTGCTCCTCAAGGCTCTAATTCTATAATTAAACATTTTTTAAAAGGTAAGGCCATCCCTCTCAATCTGTGTTTTTTATTTGTTTTGAATTTAGATCCTGACAATGTTCAATTTAATAGAAGTTTAAACAGTATTAAAATACTAAGTAGTATATTTATAAATTAACCATAAATCGATGAGATACATTCAGATAATCAATGCTATGTTAAATGCAACAATGATGAGAATTCCATCGATATTCCATTTGACATCGTTATATTGACTTGTCCAGTTCCTCAAATACTAAATATAAATGGAATTTCAGAAATTTTAAGTAAATTATGCAGTTAATGAGCGTTCATTAAAGACGTCCCCTAAGAAGTGGGTCTTCGCAAAATGGACAAACGGGGACAATAGGGAGGGTTAGAAAGGGACAAAGGAAGAGGGTCAAAAATATCTTATTTTTGGAGGATGTCTATAATGGATGCTCCTTTAATTTAATTTATTGAAATTTTGAACTTTAGTTTAACAGCGAATAATATTAATTTAAAATAGAAAGTTGAAATTAAAGATCTCATCGTACGTTCAAGTATATCAATTGAATTTAAACCTTTGAAAAGTAGTATTAATGTGGTCATTCCACATAGGTAGAACTTCTATTATTATACCTTAAATTTTATTTTGATGAATAAGTTCTTGCCAAATAACTAATAGATGAAAATTCTTTGGTCGAGTCGTTTGCGATATTGAGGGTGTTTCACCGACATTAGAATTGGTTTATGAAAATGTTGCACGTAAACCTTTATCTATCCAAGGTCGTCTATTTGAATTAATCAATACTCATATAATAATTTCCAACATTTGATAACCAACGCTATCTCGAAACTCCAAAAATATAGAAAGATGAAAAAATCTAGTGCAGTGCCACCCGTCCCGTCCCGTCTCAATGTCGTGAGAATATAAATCACTCACACAAATAATACACACATTGTACCAATCTTGATCCCTTCCAGCGGCAAAACAACCCAAATTAACCAAAAATCTTGACTTCTGAGCCCATAAAATCGAGCTTTTTCGCTAAAAAAATAAACTAAAAAGGATGTTTGACCGAAATTCGACCATTTAAACAAAAATCTAAAATAACGATTGTTATTAACCCATGCCGTACCAAGCCGGTCAAAATGACCGGCAAATCACTCAATCAAAAAGTTTAAATAATTATTTTGATTATATTATCCAAAATTTATTATTATTAAACAAAAACCTTTCATAAAATCTCCAATATTTGGAAAATTAATTAAAAAATTCAAATTATTGATAATATACATATAACTTGGCAACATCGCACGGCATATAAAAGTTTTGACATTCGACATAGGCGTGCTTAGAAATTAGCTGTTTAGCAGGTTACAATTTAGAGACGCGGGATTTCACATTATTTATTTATATTTCATTATTATTTTTACAATTATAACATATAAATAATCTGGGTTCAAAATGACCGGCTTGGTATGCGACGTTCTAAAATGGCGGGTTAAAGTAGAAATTTAAAATTACAAGTATGTAATATTCCTTGAAATATTACATAATAAAAGCTCGATATAATAATGACACTACACGACCTTACTATATCCCATAATATGACCCTAAGCCATTACGTAACCCTAACTCTGACGAGTAATGACGCGGACCTGGCATACCTTCTCCCAAACGGACATGAATATTTTGTTGAAATCTGAAATTCTTCAAGAAAACCCAATAATTAAAATTTTTATATCATTACGCAACTTTCATCAGATCAATATTTCTGCTCGAAATTCTTATTTTATGTTTTAATTAAAGTTGTTTAGATCACTAGAGAATTATGTACTTATTGTTGGATTACCATCTCTTATGCCCACTGTTTACGGTTTAAAACAAATATTGATTTAATGAGTTTCGAAACATATTTATTAGAAGGTTTTGTAAATAATCCAATTAGGTGTTGACTCGTAATGCCCGACCATTTAACTCATAAATATTAGTTTAAATGTCTATGAAACAGCCTAAATTCAAAAGCCATCGATATAATTACATAATTATAGCTGATCTATTGATTTCTTAAAGTGGTTAATAATAACTAGCTGTAAGGCGACTGTTGGCAAATAACAAATACTTAAATATATACACGAAATAATTATTAAAAATCCAATTTCTGCTAATATGTCAATTAATAACAATGGAAAATATTTGACAAACACTTCATTGAGTGCGAATTTTCTCTGGTCATTCAATAATCTTCCTTGTGTATTCGTTTCAATATACAAATTTATTTGACTTACAACTCTTGATCGTGATAACACCACATACAGTTTACCATGTGAAATTACTGAGGTCTTCAAATTGATG
>OX_Smed_1.0.01410
AGAATTTATTATTCTGTTATGTTGTCATTGTTTTTCATAAAGGTCTCGATATTGTTTCTATTGTTCGAGAGGATGAGAGGTGAAACGTTTCACGATCTGGATCAACTGAAACGGAAGTTGGCTATTACTCAATTCAGAAACAAACTGATTGACCATTTCAAAAAATTCAAGATCGAGTCAGTTTTGACTGGGGTTAGCCATCATGAAGGAACTAAGACTAAAAACATCAATCGGATTCTCGCGGGCATTGAAAAGATTCAAGAAATTCCATCGGAAAATCGGAAAACTGTTACCAAAATATTGGTTCTAGGTGTAAAAGCGAATTCTTGCGTTAGGCCGAGTACTGCATGCATCGAGTTTCTTCTACCTCAAAAATTCTTTAATGAAAATATCAAATTGGCAAAGTTTCTGCTGGCTGTTCCAGGCCGGAGAGGAGTTCTAATTAGATGGCAGATAGACCTAATAATAGGCCGAATGCAAATTGCCACTTTCAATATAAAATCAAGGCAGTTGCAAGTCGGGATTCATGAAATAGAGTGCACCAATATTTTACAGTTGTTTTTCAGTAAGTATAATCAAACTGATGGGAAAAAGATATTGAAGCTGGGATTGCGAGTTCAATACAATGGGAAAGGGTTTCAAAAACCAAATGTTTACATACGAACTATAATCCTTTTGGCTTCAATGGCCTCTGCTAAGAGACGATATCCGAGAGCTGCAGTTAAACAGTCGCCCTTAGTATGTACAAGTTCTTCGATATTTTGTTGCATGAAAAATTTCACAGTAACCCCAACTGATCTGGGGTTACAAAACCTCATCAGTCCAGATTTGATTCATCTAAATTATTGCAAGGGAGACTGTAATCATTATTCTCCGTATAGAAGTAAACATGCGAGCTACCTTTCAATGCTGAAAAGATCCAAGACCTCCTTGCTATCCGCCAGACAACTCGAGACCATGAAAAACTGTTGCACTCCCGTATTCTACAACAAATTACAAATCCAGTACCGAGATTACACCCAGGATATCAGGAATACCGAAGTCAATGACATGATTGTCGAAAGTTGCGGTTGCAATTAAAATCCGAAAAAATACAAAAATATTCTATTTGAATAAATTTATTTTCCTAATAATTTATTTTCGAGATTTCAATCTGATCTGTCAGGCTTGCGTCTAATTTCATTAATTTCAACTTTTCCCTCATTTTCATTGGTTGACTCTGTCGGAGAAGTTTCCCTATAAAATCTGTAGAATTTCTGGTCATTTTCGATTTTAAACAAAAACATAAAATAATATGGCTTTGATAAAAACACTCAACCTCCTGTTTGTCATGGGGACCGTTTTGGTCATTTTCACAGCAAATTCAAACACTGAAGAAGTGAAACGCTATGACACCGGCCATGATATATTTTAGATTAAAAAAAAGCTATCATTACTTTCGACTTAGACGAGCCTTGGACCAAATGAAGTGCTCTAGGAACACTAATGACCTTGTGAATTTTATCGAAAAACACTGCATGGAAAAACCGGATTTCCTAGCACAAATGTTTTAATTCAAATTTCCCGAGATTCGGCAAAGATTTTTGTTCTGATTCTTGTTCATGAAAATGTAAAAGCTTTTCTTGAATAAATTCGTAATTTCTT
>OX_Smed_1.0.01421
TTTTGTTTAAATAATTGGAATTTTTTTACAGTTATTTCAAATTTTTATATATAAATTATTGGTAGTAATTCTACAATCATAAATTTGGCATTTGATATTTTATTATTTTTATGTCTAAGCCATCCAGAGCATTAATTGTCCGATCTTTTCAAAAGGACACAATATATATTCATAAATTGCAAAATGCTTTGTCAAAATGTTTTGAACCTTTTATAGGAAATTGCAATCAATTGAAATATGTGACAATGCTTGAATCAATTGCTAAATTAGTTTACTATATGAGTAGTTCCGCGAGAGCATTACAAACGCTCGGGGAGGAATACACTAGTCTTGTTGCTGTCAAATTGTCCACGGGTGGCAAATTGAACGTTCCAACTCGATCGCTTCTCACTGTGTATTCTCTCAGTCAGTCAATCTCAGCGGTTCTCAGTAAACTTTTTGTGCGCCTCTTGCTCTCTTGGTTTCGTTTTTATCGGCATGCCAGCACAGAGCGAATGCAGTTATTGAGAATTACTTTGCAATCGCTGCTCACTCTGGCTGCAGCATTGAACACTGGGTTGTTTTACTTGACCGGGGATGGATACCGGCTGGCACAGCGGTTGTTGGGCATTTCCTATCTGACCATGTCATCAAAATCAACAGACCATTTTAGCACAACTCTGTTCCAGGTGATTGGCGCATTCAATGTTGCCCGATCTGTTTATGATATTTGGGTGACTTTGAGCCACTTCGTTAGCTCATCTAGCGTTGCACCATCACAGTGAGTTTTCATTTGAATTTCTGAGTTTGCTTTTCCATCATATGGAAATATTTTGTCATTCTGCAATTGCCTCTTGAATGCTCTTGGAGGTTGCCATTGAATCAATTGCTCGCCTTGTTGGTATTGTAAGCAATCGGAATATTATGAGCTGACCTTGTATGGTATTCCTGTCCTCTAGTATCGATCTAAATGCCTTTTGCATGGGATAATTGTAAACATCCAATCATATTGCCGCTAGCTGCTATTGACTAGTAACTTTAATAGCATATTCAACGGGTTTACAGAAAATTGTCGCATCGATAATGGATGCAGATCTTTGGTCTTTCTGAGTTCTGAGTTCTGATTGTTCAATGTTACTCTGTCATTGTTGCAGGGCGGAGGTGACAGATATGCTCCGGAATGACTCGCCGGCGTTGGCCCGATCCAGGTGCAGTCTCTGTTTAGAGAGTCCGTGTATCGATGCCACCGCCGCAATTTGTGGCCACGTGTTTTGCTGGCATTGTATTGTCGATTCCACAAGAGCAGTGCCAGAGTGCCCCTTGTGCCGCATCAGGTGCCATCCAAGCCGATTGATCTATCTGCAGAATTTGTGATTTCTATCATAATAAATTGTTTTTACTAACTTTGTCCTATTATCTTTGAATTTGTGGAAACCTCTTTGGTCTATTGATCCTGGGCTTGATATTGATTGCAATTCTCAAACACAAGATAATAGAAAATTATAAAAATCGAATTTTGA
>OX_Smed_1.0.01430
ATAGATTAACAGTTTTTGTTTAAAATTCTATAAATTTTATAAATTTAAACTTAATATTTTTATTTTATTTAAAATTTTAATAAATTATATTATTTTAAGTCGAAAAATTGGCTATTGCATTTGGAACGATTTGAACGAAATTCAATTTTAAAATTGTAATAATTCAAATTAATAATTTTTTGATTTTGATACATGAAGCGTTTACTTTTTAAATTAATTCAATATAGTAAAATTGCCAAATTTCCACTTGTTTCTCTTACTGGAGTAGGAGGGTTAACATATTTTATTTATAATCGTAATACCAAATTTAATAAAATGCCTATGTCAATTCCTGCATATGCACTTTCGTCTAGTGAAAAACCCGATAATAATATATCACGAAAAAGAAAATTCCGCGAAGAACGATTTTTAGACTTTGCTTCATTTGAATGTAATGGTGAAGTCTACATGACTCCTGCTGATTTCCTTGAGTCAGTAACTCAAAATAATCCCCGATATCGTACAACTCGTCACGTTTTAACAGTAAAAGAAGCTAAACGAATGGTTAGAAACACTCCAGCAAGACGAAGCGGGTCTAAGGACTTATTTCGATCACTTGATAAAGAAGGACTGATTTCTTATACCGAATATTTGTTTCTTTTGGGAGTATTGACGAAGCCTCGCTCGGGATTTAAAATTGCTTTCAATATGTTTGATACTGATATGAATGAAGAGGTTGACAAAACCGAATTTCTAGTGATGGAACGAACTATGCAAAATAAAAAAGCGGAAGTAGCTGATAATCATAAGGCTGCAATGGAGTCGAAAAAAGCCGAAAAGACTTGGTTTCTTTTTAAATTAGTGCTTCACAAAGCAATTGTTGGAGTATCTACTGCTTTTGAAACAAATGAAAATTTAGTCGAAGAAGTCATAGAAGCGGGAAGCAATGATGTATCACAAGAAAATGAGAATATCAATAAATTCACATCCATTCCGGAACTGGAATTTGATACTACAATGTTGGTTCATTTTTTCGGGAAATCCGGTAAAGACAAACTACGGTTCACTGATTTCTCGAGATTTATGGAAAATTTACAAACCGAAGTTCTGGAAATTGAGTTTCTTGAATTCTCGAAAGGCTTAAAAACCATATCAGAAAGTGAATTTGCGAAAATTTTGCTCCGATACACAACAGTGGACGATGATAAACACGATATTTATTGCGACAGAGTCTTGAAAAAAATGTCAAATGAAAAAGGAATTACGTTCGATGACTTCAAAGCTTTTTTTCAGTTTCTGAACAATTTAGAGGATTTTATTTTGGCAATGAAAATGTATACTCTAGTTGATAGGCCGATTTCACAACAAGAATTCCACCAAGCCGTTAAAGCCTGTACCAATATGACCTTGAGTTCACAATTAGTTCAGACGATATTCTTTTTGTTTGACGAAGACAATGATGGATTTTTGAGTTACAATGAATTTATTAAAAGTATGAAGAACCGAATGAACAGAGGATTTAGTTCGACATCTACAAAATTGAATTTTTCCAAGCAATTCAAATACTGTGTATCGGATGAATTAAATAAGTCTTATTAGTTATTAATAGTTTGATTTTGAACGTTGATTAAAATTTTTTCGTTTACATATGTTATAATCTCTTTCCTCTTTCAAATATATTGTTTCCACTTTTTTCTA
>OX_Smed_1.0.01451
TTTTACAAATCATACGCATATTTAAATATTTAAATATTTAATTTTGATATTATATAATTATTTCATTTAATTTATTAAATTTTATTTTAGGTTAAAAAAAGACGTAGTGTTAAAAAGGCGTCTAAAAGTAATTTTCTAATTATTATAAATTACTATTCCATTTTAGTTATAGTATCAAATACTAATACAATAAAACGCACATGTTCTCTCTGCGATATAAGTTGTGATGAGCCTTATCTAGGTGAATTACTGACCGAATCTAATTTTTCGATTCATGAAAATTGCTTATTTTTCAGTCCAGTTTTACACCAGCAACTTGATCCATCTGTGAAAAGAAAAGGCTTCATTCTTGGATTTAGAATTTCGGATATAGAAAAAGAAATCAAAAGAATAAGTCGTTTAAAATGTTTTGTGTGCAAAAAAAGGAAGGCTGGGATTGGATGTTGCAATGAAATATGTAAGCGTTCATATCACTTAGTATGTGGTCTGCAATCTAATGCAATGGGAATATTCACTGATTCGTTCACTTTCTACTGCAAAGAACACGCTATACGACAGGACTTACGGAAGCAAATCGAAAGCTGTGGCAATATTGTACCAGAATGCGCCGCCTGCCTCGATTCGATGGCAGCAACTGAGAACGAGGTGCTTGCGTCAGTACCGGATAATGAATGGGATCTATTTATGCGTAATGTAGCCACCCGTAGTGTTATGCACGCAGGATGCTGTACGCGCGCATGGTTGCACAGGACATGCATGGCCAAACACTGCCTGGCGTCTGGCCTGCATCACGTCAAATGCCCGAATTGTGGTAATAAGTCCGTTTACATCGACACCGCTCTCAAATATGGTTTGTGGATTCCAGATAGGGATGCCGCATGGGAAATGGAGCCCGGTGCATTCCAGGAGATGTACGAGGATGCAGCGCCGCTGAATCATGATGAAGCTATTACAATTTCATCTGATAGTGATACAGGGTTTCCGATGTCGTCTGATGGTAATCCGGTCCTTCCAGTGACACATATCCAGGGTGATAAAGGCTCTCATCTTATATCTGATGGTGATGCAGCCCTTCCGGTATTGTCAGGGGGTAACGCGGTTCTTCTAGTCACGCTTGATGGTGATTCAGACGTTCCTATTTCACCTGATGCTACTGGTCGTGATGCAGCTGTTTCGATTACATCTGGGAACGCTGCTGCTATTCCAGTATCAACACCAGCTGTCAATGATGAAAATAAACAACCAGTTACAACATCATCACCCAGTAGATCCTTTCCAGTTGGGAAAATGCAGTCGGATATCCGGAAATTCTTTGCTTCATCTCAGCCGATCACTTCATGTACTAATTTACAGAAATCGAACGTTTCGTCTAAATCGACAAGAAAACGAGCATTGACATCAAATTCTGGCGCAAGTCCAGTCTCCATCAAGCGACGGCGGGTAAGTTCTAAAAAAGCCAAGAAACCGATGAAAACCATACCACTTGTTAATGGTATTTGCTCAAAATGTTCACGCTCTTTAGTTTGCTACAGCGTCAACAACAGTGACAATGCCAAATTGGTTCTTTCGTCAAAGAATAATGTCAAGGTTGGGCACAATTGCTGCTATTGATTGATATTTTCGTCTAGGAACCTATCAAGCTATCGCCTGAAAATAATTATATTTGCATTTATTGTGAACTGCTGTGAAGGCATTTGTTGTAATTTAATTAAATTTTCAGATTTTATTGTTCA
>OX_Smed_1.0.01467
ATCGAAATCTATATAAATCTTATATGAAATAGTGAAAATGATAATTAACAGATTTAATTTTATTATTATTCGTTTTGCATCTACTGAGGCTATTAACTCAAAAATGAGAGCATGGCAAATTTATAATTATGGAGACATTAAAGATTTAAGATTAACAAACAGTTACCGAGTTCCAGCAATAACAAATACTAACCATGTTCTTATTAAAGTTGATGCAGCCTCTGTAAATCCTATTGATTTGTCTATAATTACTGGCTATGGAGCATCTATTTTCAAAATATTGGGAAAATTTTACAATGTTAATGAATTTCCTAAAACACTAGGTCGGGATTTTTGTGGAACTGTAATGAAAACTGGAAGATCTGTAAAATATTTTAAATCTGGAATGGAAGTTATCGGAGCATTGTGGCCATTCCAAGAAGGGTCTCATTCAGATTATGTTGTTTGTCACCAAGATCAGTTGGCAATGAAGCCACAATCATTGACTTGCAGTGATGCTGCAGCGCTTCCTTATGCGGGATTAACTGCTTATACAGCTCTTGTGGATTTTGCAAATTTGAAGGCGGGAACTGCATTGGGTAAAAGAGTTCTTATTCTTGGTGGTAGCGGGGGTGTCGGGACGATTGCATTACAATTGGCGAAAGCATGGGATGCCTATGTGGGTGTAACATGCAGGGAGGATTCTGAAGACTTACTCATGGAATTAGGTGCAGATGCGATTCACAGTGACAATTTGTCATCAATAAATGAAACATATGACGTCATATTGGATACTATTGGGGATGACTTTGAAAGAAATGCTCCATTTCTGAAACCAGGCTCATCATCGAGATATGTAACAATAAGGCAATCGGTATTGAAACATTCAGATCAATATTCCCCGTGTTTGGGAGTCCCAATAGCAGCAATGGAAATCACAGGGAAAATCATTAAAAACTTCATCAAAAGCCAAGGCGCGCTGTACCAATGGGGTTTCTTTCGCGCAAGTGGCAACAATCTGTCAGTAATATCGAATCTAGTCGATCGAGGTCTGATTGTACCAGTTGTCCATGCTCAATTCAATTTCGAAAATGCCCCAGAAGCCTTCAAATGCCTCCAGTCTGGCGGGATTAAGGGCAAAGTGATAATTCAGATGTCGCCCGATATAAATACTTGAGCTTTTTGCAGGTTTAGAGAATTTTAAATTCGTTTGTTCATAAAATAAATTTTCGTTCGTNTNAAATGCATTTCAGTATATCAAAATTTCACTGACTATTTTGCTGACCTTAAAAGCAGACAATGTGTTCGTGTCTCTACTGAAATTTATGATAGCAACGCATAGTGTTAGGCATCGTTGTTATGGTAACTGCATGACAACCGCCTATTAGAGAGTCAATGTCGTTTTTGAAGATTTTGACACACATTCTTTCATAACTGTCTGTTACTACATTCAGTAAATAAATTTTATTTATCGATTTCGCTCTAAAATAATTTTTCACTACAGGTAAATGATGAAACAGTGACTTTCTGGTAACCAAGGAGCCAAAATAATTTAATAGTAATGTTTTTTTTGTTATGTATGTTCAGGCGACAGTGTGATACAATTGTTGATAGTTGATTCAATTCTGATTTTGCAGATTTTTT
>OX_Smed_1.0.01509
ATGCAATAAAAATCCTTAAAAAGGATGTGATAATCCAAGACGATGATATAGAATGTACAATGATTGAGAAGAGAGTTTTAGCTCTTCAAGGGAAACCTCCAATGCTCGTTCAGTTGCATTCTTGTTTTCAAACAATGGATAGATTGTATTTTGTAATGGAATACGTAAATGGAGGGGATCTCATGTATCGAATACAGCAAGAAGGGAAATTTAAAGAGCCTGTCGCTGTATTTTATTCTGCTGAAATAGCTGTTGGTCTCATATTTTTGCACAATCATGGAATCATTTATAGAGATCTAAAATTGGACAACGTACTGCTGGACTCCGAAGGACACATAAAAATTGCTGATTTTGGAATGTGTAAAGAAAATATAGTCGGAAATTCAACGACTAAAACTTTTTGTGGCACTCCAGATTATATTGCACCAGAGATTATCAAATATCAGCCCTATGGGAAATCCGTCGATTGGTGGGCATTTGGCGTTCTGCTTTATGAGATGTTGGCTGGACAGCCACCATTCGATGGGGAAGATGAGGAAGATTTGTTCAATTCAATTACGAACCACAATGTATCTTTTCCTAGGAGCATGTCAAGAGAAGCAGTTAATATATGCAGAGGACTAATGACAAAAGAGATAAATAAACGCTTGGGATGTGGTTTAAATGGAGTTCGTCAAATACAAGAACATGTATTTTTTAGGAGAATTGAGTGGGACAAAATTGAATTGCGGGAAATTCAGCCCCCATATAAACCAAAGTTTAAAAATAAGCGTGACGTTAGCAATTTCGATAAGTTATTTACAAAGGAACAGCACCAAATGACTCCAACCGACAAGCTTTTCATAATGAATTTAGATCAGACGGAATTTGCAGGATTCTCATTTGTCAATCCTGAATTCGTTGTGGAGGTCTGATTGGTCGAAATCTGGAAATTTGAAAACGATAAAACTGAAATTATTGTCAATTTAGTCCTTTTTAATTATTGACCATGATTGCAACTGTTTTATCAATTTTTTCTGATTAAGTGGTTGAGTTTTACTGATTTTTTTTTATTATATTTATTCTTTGTTTTATTTAATTTTATTCTAATTAAATAAATGAAATTATCCCCAATTATTTGTACTACTCTAATTTTATCAAATTAATATTTTTATC
>OX_Smed_1.0.01516
ATATTTGATTTATCTCCATCTATTTGCTTGCAATATGAGCCCTATCATCTTGTTCCTTATATCATTTTCATGGTTACTAGGAAATTTGATTTCTATAAAGAGGAAGATCAAATGACAAATTTCCTCTCAAAATTGATAGTGGCTTTGAAGAGAACAATAAGGGGATTGATTTGAACAAATTTAAAACAATATGTGAAATTTTGGCTGCTATTCTCCACCTTGGTAACATCAGATTCCGGTCCAATGACGCTACAGATAGTTCGATTATAGAAAATCCAGAACTACTGAAATTAATTGCTGGCCTTTTGGGGTGTTCAATTGATCAATTGAAAATTTGGCTGTGTTTTCGTACTATTTCAACCTTCCAAGAAACCCTTCATAAACCCTTATCAAAAGCGGAAGCTCAATATTTTCGAGATGCTTTTGTTAAAACTTTATATTCAAATCTTTTCGATTGGATTGTGAAACAGGCCAACAAAGTATTATCTACTGACGTCAGTATCAATATTAAAAAGAAGTTAAAGAAGACTATTGTTGTGAATCAGGAAGACAAGAAAAAATTCATTGCAGTTCTCGATATTTATGGATTTGAAACTTTTGAGGAAAACAGTTTTGAACAGTTTTGTATTAATTTTGCCAATGAAAAGCTGCAATTGCAGTTTAATTTGCATGTTTTCAAACTCGAGCAAGAAGAATACATGAATGAAGGTCTGGAGTGGACATTTATTGACTACTACAACAACCAGCCTTGCATTGACTTGATTGAATCCAGGCTTGGTTTACTGGATCTACTTGATGAGGAATGCAAGCTATTGAAGGGTTCCGATGAGAATTGGTGTTGTAAAATTTATTCACATCATTTAAACAAGTCAGCTAAATTTTAATAAACCAAAGTTATCCAATATGGTTTTTATCATTGAACATTTTGCTGGACCTGTTGAATATAAATGTGCTGGCTTCATTGAAAAAAATCGTGATTCGGTGCTTGAAGAACAAATCAATCTACTTAAAGCTAGTGATGTGCAATTAATTGCAGAATTATTCCGTGACAGTGAAATAGAGATCTTCGATACAAATAATTCCAAACCTAAAGTTTCAATAAAATCGTCCACCAAAAGTATTATGTCAATAAAACAAGAAAATACAAGAAAAATGAAAAAGACTGTTGGTAGTCAATTTAGAAATTCCTTGAAATCCCTAATGGATGCTCTCAATAAAACCAATCCACATTATGTGAGATGCATAAAACCAAATGATCTTAAATTGCCTTTTACGTGAGTT
>OX_Smed_1.0.01535
CTATAATATATATTCAATGTATTTTTGAAATAAAAACAATAGAAATCGTATTTATTTAACTAATTTAAATATCAACTTTTTGTATCACAATGAAAGTAAAATCATGTTCTGGGACTATCATTACTTCATTGTTTAGACTTCTGATTCGCATTAATGTTAAATCATTAGTCGGATCAAGTTCTTGCACAGCCATTTTTGTTTTGTATATTAAATGATGGAATAATGAACAATATTGAATTGTTTCGTTATCTTCAAGAGTTGACTTAATAGGAACACCATCATTATTCAAAATGACAATTCCTATGATACCCTTATGACTTTGTATTCGAGTCATAAATTCATCAACTTCTGACATCGAATTAAATTTTCAAATAATTTAATAAAATTAATAATAGAATTTAATTTGATTTTTGGGGTCGTTTCAGATTTTATAGACCTGTCTGAATTTTATCCGACATTTGTTAATAATTTCGAAACCTATTTCATTCAATTTTCACATTTCTCCCCGGATACAGAAATAGAGATCCGGAAATCGGGCGAGAACAGAATTTATCCAAAGAATTATGGCATCTCGTGCAGACTAAATGAGTTGGTTAGATTTCAAATAAAATTCATTAAAATAGAAACCCCTTTGGAGATACCTTTTAACGTGTCATGCGTTGAAAAATGTGATTGGTTAAAGGAAATGGAAATCAGCGAGAAAGTCACAAAAGACGGCTTGCTAATAAATTGGACATTTAACTTAAATGTTGTTCAGTATTTTGTATATATTCTCTCGAACAAGTATGAGCAGGAAGCGATAATATTGGACAAGTCACAAACATCAACATTTTTAGCCACCCCCAAATTGAATAAGACTCAGCAAGTTTGCGTTGCAGCAATAAATAACAAATGGGAAACAAGCATATTTAAATGCAAACAAATTGTGAAAAGGTTTGCTGTAAATTATGCTATACAAAATGTTAGTTACGAGGCGAGAAGTTGTCAAATAAACCTTTCGTGGAGCAATGGAATATTATATAATTATGTCGTGGACATCATTGGAACTGATAATGACATATGTCGAACAATAATTATACAAATGATAAATTTAACGGTAGTAGTAGGTTATAACACAACTTGTCCACAGACAGACTACTTTCTATGGAGGAGAATGAAAGTTCTGGAGGTTACTAATTTGCCTGCCTATTCAACCTTCAATGTCAACATCCTGCTTGTCGATGTAGATATGATGCAAACCGAGGTCAAGACCATGAGCATACGAACGAAACAAGGAAAAAGTCAGGGAGTACAAAATTTGAAATTAAAAATAAAATCAAATAATTTAATTGCAATATCCTTTTCGCCACCTCGTAGACCGAATGGAGTTGTGGACGAATATAGAGTTAGAATAAGGCCAACAAAGGAAAATTTTCCAGTTATGGAGAATTATACAAAAAAAACGAGACAATCGTTATAAATATAACGGACTTGTCAAAATGCGATTTTTATTCGGTTGAGATCAGCCCCATTAACGGGTGGGATTCAAACAACGGATCGGGAGAATCAACGCATTCCGAATTCCAAAATTCTATGAATTTCCGTTCCGTATCAGTGAATCCAACCTTGACATTGGATTACCTTAAACTAGATTTTAATGGTACACTTAAACATACCAAATGTCCTGGAGAAGGAATTCTCATTGACTTTGTCAATGTCTATAACTCAGATGATTGTTTTGTGAGAATACTATCAATAGATAATTGTCGAAATTTCACAGAAAATTTTTCAAACCCAAAGAAATGTAGAAATTTCGAATGTTTGATTTTTAACTTCAAATCTGTGAGTATAAATATTTCTGGAACTTCATTTAGGAATTACCCCTTGAAGTTCCGGTTACGTATATTTCACATTTCTGCTCAACTAGATGAGATTTATTCTGGAGTTGTGGGAATCCAACAATTTAATGAAATTAGGTATTTATTCAAGATTCTAATATTTCTGCTCATCTTTTTATCGGGCATCCTGGTTGTTTTTATTAGTTTTAAAAAAATAAGCAGGATAATATTTGATAAAAGAAAACGCAACTCTGTATTTTCAGATGTGGATATTTATGAAACTGAAGAGAAAAATTATTCCATTCCGGTAGATGAATATTCAAGAAAATACGAATACTTCAAAGAAAGAGAATTTAAGCCCCTTTATAAGGAATATGAAGAACTTATTTCTGAATTCCAAAAGACCAATCGTTCTAATATTGAAATTCGATCCAACCGATCAAATACCAATACAAATGATCTTACAGAAAATACCAGCTATTGCACGAATGGAGAATCTGTACTGTAGAAAATCTAAGTAATTCTTTGAACGTAATTCATATCCCATTTCAAAATGATGAGATCAAAAATGAATACATTGTATCATTCAACCCGGATTTGAGCAATATCCTAGAATTCTTGGACTTGGTCTGGAAGGAAAACGTTAACTGCATTGTGATGCTTTCGAAAAAGTTGTCAAACATGGAATTCGATTGCGCTCAATATTGGCCCGACCATGTTGGGGAGGCTGTGCTAATCGGGGACCCAGATCAGTTTACAATATTTCTTACTGATGAAAAGAACTATGAGTCTTTCAGTATTCGAACGTTCACTCTCAAATACTCAAAAAGTTATAGAGAAATCAAACAAATTCAGTTGTATAATTCAATAGACCTGGTGGAGACAAATCTAGAGCAAATAGATGAAGTCGTTTACAAATTTCATGAAATGAGCAATGATGAAATTACCGCTCCATTTCTGATTCATTTCAATTCGAAAAGATGCGTAGCGGCCATATTTATTTGCATAGATCGGATGATAAAACTTTTGATGGAGGGCCATCAGGAAATTCGTATTTTTAACTTAACTTTGGATTTAATGAATTTTACATTTATGACAAGAGAACAATACGTATTTATTTACAGTTACTTTGAACATTTCTTGTCGAAATATATGATAACTATATGAAATATCAGTAAAAGCTATTGTAAATATGTTCGCTGACATTTTGACATTATATATAAATAATACCGAGTTTAAAATTTCCGAAATGAAATAATTCTGAATTTGCAAAAAATGTTGGTCATATTTTGCATATTTTGACAACTTTGGTCTTTCCTCCTTGAATGAGGTTTTTTGCCTTGTACCATTTTGTATTATTAAATATATAAATGAAAGGGGAA
>OX_Smed_1.0.01570
CCTAACATAACTTTATTTACCGATTTAAATTTGAAACATCAAATCAAGCAATTTATTTTATTGAGTAAAATCAAAGAGATTTTCACACAAGCGTAAATAAGAATAAAAAGCATTCTGGGAAAATCTTAGTTAGGACTAGTTGACAAATAAATGATTGTCCATACATCACCGAAGGTAAAAGAAAATTATTAAAAGAAATTTCAAATAACAATTATTATTATTATTTAAAATAGATTTATCCACCAAAATTTAATTCGTGTTTCGAAATATTTTTAAATTTGTAATTACGCAATTTCATGATCAGACTCTTCTGTGAGATTACGTTGTGAATCATTGCCGATGAGAAAAGGCATAGAAACATTGAGAAAATGCCGATTTTCCTCATCCCGTTCATTTGTATCATCAGAACTCAAACTGGTAACCGAACTATATCTGTCAGAATTAAGAACTCTATCTAGATAAAATAATGCATTTTGATTATCGAATCCTGACTCGTGAATTGTTAAATGAGAAATTCCCGGCACAGAATTTATATCACCACTCGATTCATTTCGATTTGCCCAAGAAAAAGTTGTTCGATCACCCCGGTGACGTAATTCTGATAAAGATAAAAAAGGGGAATCGATATAAGCGTGCTCATAATTTAGATATGGTAAAATCGACGATGTGTGACGAAAGGTAGATCGTCCAGATTGCTGAATTGTTGGCAACGGTGCTGGTGAATTAGTATTTGCTTCAACAGTAGTGATAAATGTCGGATTTAAAAGTTGCATATATCTCGATGTACGTTCATTTCGAGCATCGATTCCTAGATTGGTATCTGACATATTTCCAACAATGTTCGGATAAAGAGCATCAGGACCTCCTTGAACACTGCCAGGAACTTCAAGATTGACTATAGGTGACTGGCCCAAAATATTTAACTGTGGGCCACCACGTCCTTCAACTTCTTCAGTTCCGCTTTCATCGAATGGGTACGTATCAAAAACAATTGTATCCCGTCTTGTTACGTGAGCAGGTACGGGTTGACCGGACTGGCTATTGTAAGGAGCATAAACTGGAAATAGAATATTCATAGAATGACGAAATTCTTGATTTAAGGATTCCGATACTGCTCCGGGAACTGAGGTTTGAATACTAGTAGATGGCTCCTCTTCAGTTCTATTAATTGGTTCTATAACAGTTATATTTTCTGATTTTTGGTTTTTTTCTTGAGCAGATTGATGAATTGGTTCGGCAAGTTGAAATAACCTTACCATACACATTCCGGTATCACAACGTTCATGGCGCATTGGACAGCTTTTGAAAGTAATCCATGAATTTGGAGTTGGAGAAACCAATCCATATCTATCATGTGCTTCAACTGTATTTAATAGGCGATTGCCATCGTATCTATAATTGGAACGAATTAGTAAGACATAAAAATACAGATAAAGGGTTCGTAATCTTAGTTATTTCAAGAGGATTTTTGGAAGCTTACTCAATTCAGTGACCTCAATATACAAAAATATTTTTTTTCTAAAATATTAACACTGGCATAAGCAAATATTAATGCCACTTCCAGGATTATATACTAAGCTCAACCCGAACAAAAATAGTTTTCTTCTAATCAACTAACAACAACGATAAGGAAAATAAATCAAATAAAGATCAACGAAAAATAAGCAGGCGTACTCAAGATATTACAAAAGTTTACGTAAGTGTTTAGGAAAATTGAAGTAAATGAAGTTATTACGAATGATTCTTTGAATAACTTGATAATTCTATGATCTTCATTCCCCAACAGTTTCATAAGAATCAGCTTCTTTTACAAATCACTGATATTTTTAGAAATAATCAACCATAAATGACTGAATACAATTTATTTCATGTTAAATATTTCGACAATATCATACATAATCTTTCAGTACTCAATATATTTTCAAAAATTTACATTTTAATATAGTAACTACTACATGACGTGTCCAATAACGTTATGATTTTTTAAATCGAAGCGCCTATATAATAATTTTTTGTTCAAAAAGAGTACACTTTGCAAGTATTTCATAGGTGAAAAAAAAGAAGAAAAAACGATAGAAACTTTATTTTCTTTTAAAAACATATTTTTCTTCGTCTAATAATGTAGCCACATCCGAACAACTTTCATTTTGCATATTAAATTTGACTGTTAAGACGGCAGATAATGTTTTTACAGAAAGTTAGCGACTTCTCACTGATCCAATAATCATTCCCTAGTGAAAAAATACCCTTTCAACCGCAGCATATTGTATCCATCTCTTC
>OX_Smed_1.0.01576
TATATCTTAAAATTCAGAGATGGGATTTTATGTTCGGGTTGGTTGACTGGTACCGATGTGGTCCTGCAGAAAAGGCACGGATTGCTTTTAATGGATAATGCCCGAGATCAACCAGCAGCTCTAAGAGAAATTAATTTGGATTCTTGCCATCTGCCCGGATTCGTTTACCTTCAGTCTCTTTTACCTCATCATTGTCGTATACCCGATATTTATTTCATGCTGATCGCTCTCCTGTTGGGAAACAAAATTAAAAACATTCCAGATAATTTGAAGTTTGAATTCGAATCGGTGTGTAATTTTCTTTTTGGCAATTCTACCGAACAAAGTCAAGCCTCTAATAAACAAGCATCTGGATCTGGATGGACTGCTGGACCAATTGGCGTTCTTCTAAATAGGATTGATTATCAGAACAATGCAAATAAAAAGTCTAATGTTGTAAAAAAATCTGTTGAAATGTGCAGTGAAGCAGCTACTATTTTATTAACCATGATGCGTGTAATGCTAAATCAGATTAAAAAGTTTAAAGTTGCCGCTAGTGCTGATGGTGAACTTTACTATTGCTTTTCCATGTCAAAATCTATTTTAAAAACTGATGAATATCAACAATTGTCGCCGGCTTTGGATATGAATGATTCAAATAATCCTAAAACAGTGGAAGAAAATATTAATTGTTCAAATGAAGATCCGGAAGAATCTCTTCGTAATACGGAATCTTTGCTGAGAGGTCGAAAAGTAAGTGTCAGCATTTTAGATACTTCTATTCCAATGAAAGGTGACAATAAAATCGACGATGAGTGGCAGGATACTAAATTCAAACCAGAAGATATTATTGATCAGGAAGATGAAGAAACGTTTAATAAGGACAATATGTTTTCAGACACTGTTGATGATTCCGATTTCCCTCTAGATACAGAAAAAACATCGAGAAGCGAGTCAAAATTAAAAAAATTAAATTCCGAACAATCTTTGGATTCATCTGCAATAATTCCGAATCCATCAGCTCAATCACAAGAATCGGCGAAGAAACAATCTAGCATTTCCACTCAATGGGATAATCAGGTTGCGATTGAACATATGATAGGATCAGATGAGAAAATTCATTTTATGTTTCGATGTGCCAGAATTCAAGGTTTGGATGTCCATGAAGGTCTGTTATTATTCGGACAAAGTTATTTCTATATTATCGATGGATTTACTTTGTTGAAAACAAGAGAAATAGTTGAAATAAACAATATTCCTATTGATGTACATGAACCCATTGTTCCTTCAACTCCAACTGTCAATACTTTCAATCACCGAAGAAAAATGAGTGACAAATTCTCTTTTGGTGAAATCAGAGAGGTCCATAAACGGCGATATTTGTTACAGCCGATTGCAGTTGAAGTATTTTTGGGAGATGGGAGAAATTTTTTGCTAGCATTTCCAAAGAAAATGCAAAATAAAATTTATGCCAAAAAGGAGAAATCAGTAATTTTCAATATTTGATGTACTTGAATACTTTGGCCGGCAGATCGTATAATGATTTAATGCAATATCCTGTTTTCCCTTGGATTTTAGCTGATTATGAAAGTGAAACCCTAGATTTGACTTCTCCTTCTACTTTCCGGCAATTAGACAAACCAATGGGAGCTCAGAGTGAAAATAGATTACATCAATTTGAAAAAAGGTATCGAGAATGGGATGACCCGAGTGGAGAGACCCCTCCATATCATTATGGCACTCATTATTCATCAGCAATGATTGTCGCATTTTATCTCGTTCGGATGGAACCCTTTACACAACATTTTCTGAAATTACAAGGTGGTCATTTTGATTTAGCCGATCGTATGTTCCATTCTATTAAAGATACATGGGAAAGCGCCAGTCAACATAACATGGCCGATATTAAAGAATTGATTCCTGAATTTTTCTATCTTCCAAATTTCTTAAACAATACCAACAAATTTGATTTGGGAAATAAGCAAAACGGAGTTGTGCTCGGTGATATCTTGTTGCCTCCTTGGGCTAAAGGAGATTCGAGAGAATTTATTCGAGCTCACAGAGAAGCATTGGAATGTGATTACGTTTCTGCTCATTTAAATGAATGGATTGATTTGATATTCGGGTATAAGCAGCTTGGTGATGCTGCAGTTGAAGCTGTGAATGTATTCCATCATTTATTCTACGAAGGTAATGTAGACATTTATTCAATCGATGATCCGTTGAAAAGATCTGCTGTTATTGGTTTCATCAACAATTTCGGTCAAATACCCAAACAACTATTCAAAAAACCCCATCCAACTAAGCGGCTGCTTATACCAATATCAATTATTAATAAACAGATTGACCCAATGGCCCCGCTAGCCAGCAGTGCACCGGCGGAACGGTTATTTTATCACAATTTGGATAATATGGAACCTTCGTTGCAACCGGTGAAAGAACTGAAAAATGCTGTCGGTCAAATAATTCAAGCTGATCTAAATGGGACTAATTCAAATGCGGTTGGTTCTGTACCGAGTTCAGTTCTTGCTGTTGAACAAAACAAGTGTCTTATTCCTCCATTATACACTCGCTATGTGGCGTGGGGATTTTCTGATGGTAGCTTGAGGGTCGGCAATTACGACTCAGATAAATTAATCAAAGTTTATGAAATGCCAGATCCTTATGGGGATATAATGTGTGTCCTTTGTCTGAATGAGCGCATTTTGATAACCGGTGGCTTTAGTACGGTCGTTCGCGTTTGGAATATGTCGGTTAATGCCAGTAAACCAACAGCATCTGGTAGTGCTGGGTCGCGTTTGACAGGTGGTTTAGCACCAGCATTGAGTTTGCAAGCAAATTTATATGGCCACATTGAAGCTGTTACATGCTTAGCTGTTGCTGCATCTTATAATCTCCTCGTTTCCGGGAGTCGCGATCGTACCTGCATAATGTGGGACCTGGGTAGGATGTGTTATTTGAGACAATTGAGTGGACACGCAGCGCCAGTGGCAGCGATATGTATTAGTGAAGTGACTGGGATGGTAGCTAGTTGTGCTGGAACGTATTTGCATTTGTGGAGTATTGATGGTGAAGAACTTGCATCAGTTAATACAGCTACAGGTCGAAGCAAACAAATTCTTACTGTTACAATGAGCACTATGATGGATTGGGATCCTGGAAATGTCGTTATAACCGGCGGAACTGATGGTGTAGTACGAATGTGGAGTCTCGAATATGTTCAAGTTCCGATTTCTACTTCATTTTGTTCAGCTGATCTCAGTGAACCCCAGGCGGTAAGTTCACAGCCTGGTTTTGAATCCGTGTCTTCAGTTTGTGAAAGTTCAAATTTGGAAGAAGATGAATATGATCAGGAAGAAATATGGCAGTCCTCAAAATCCATTGAAAATAAATCACAAACTGCTACCTTGACTAGGTCAAACATGGCAATTAGCATTGATAATAAAGATAAGTCTTCAGATGAGCTTGATGAAGAATATGTAGTTATTGGTTCAAATGAGATCAATTCCGATCTAGTCAATAAATCCGTATTGTCCGAAGATGGTATTAATATTGTTGAAAGGGCAAATAATTCGAAGGTGCAAAGCACATTATTGAAATCATTATCACAGCCTCAAATGCGCCCAAATATGAGAAAATTGAGGAAAGGATTTCATTGGCAAAGACAATTGATATTCCGGAGTAAACTAACAATGCATACTGCGTATGAAAGATCAGATAATGCTAATCCTTCTCCAATCAGTTCACTGGCAATTTCACGAGATCATCGAAGTATTTATGTTGGTGATCAAAGGGGACGAGTATTTTTTTGGTCAGTACCACAAGAGCCGGGTCGATCAATGGCAGATCATTGGATTCGTGATGAGAACGCTGAAGTTTGTATCGGTTGCAAAATCAGGTTCTCTTTGACAGAAAGGAGGCATCATTGTAGAAATTGCGGACTCGTTTTTTGCAATAAGTGCAGTAAACATGAAACAGAAATCCATCGACTTCGTTTATTCAAACCGGTCAGAGTTTGTGCAAAATGTTTCTATTCCATCACTAGTCAACAATCAAGCTAAATTTGCAAAAGGAATCATCTGAGAATAAAAGATTTAGGAATCGCATTTGACCTGGTTAAATTCTGTGATTAGTCTCTCATCGGCATAATTGATTGAAAGATGATAATTATATTTATTTGTTTTAATTGGAGAAAAATTGATATTTATTGATTCGTTTTAGATGGAATATTTCATTTGTTTCTGGTGTATTATAGTACTGATATAAATTTTAGTGCGCGTTTTGTATACTCACGATATTGTTTACGGGCATATTCTTTGTGATTATATTGTAGATAATATGATAATCCATCTTTGTTTTTGTTTATTCGCTTTATTTGATTTCTTCATTTATTGATTTTGATA
>OX_Smed_1.0.01613
TGGATTAATTTATTCATTGCCACAGTTTTTAGGACCATTTATATGCCCATTTGCTGATGCAACTGGTTCCTTTTTTGGTTCAGTTTTAGGTGGTATAATTTTGGCTTCAAGTATCTTTCTGTCAAGATTTGTAATCAGCCTGCAAATTATGTATGTAACAATGGGATTTTTGGCGAGTATTGGTCTTGAATTAACTTATGCCAGTGCAATTATAGCAGTTACCAAAGGATTTAATGATAAAAATATTTAGGATTAGCCACCGGAATAACGGTGTCAGGATCTGGGATTGGTGTTTTGTGTTTAATCCATTTCTGAATTATTTAATCAATATCTACGCCTGGCAGGGCGCTTTGACAATTGAGTCGGCACTCTTTCTTCATATCATTCTTGCTGGATTTATCTTTAAATTAGCAGTAACATTTTCCACACTCGTCGAACACAAGCCCGAGAAAAGCTCAGTGAAGACTAATCCAGACAAAGTCGTAAGGATAAAAGTTCAACCGACAGAAACTAATCACCAAGAGAATGGTACTCCTACTTCATACTCAGCTACTGTCATTAATGAATCAACTGAAATAGAAAAGAAAGGATCTCGACATGCAAGTCAGGAAACTCTTTCTTCAAAACCAAGTCTATTGTTTGAAAATTCAGAGACAGACAATATATTAGAACGAAGTTTTTCGAAAGGAAATGATGAACCCAATCCATCCATTCATTTAGCAAATAATCGGCTTTGGCAATCGAAATGGAAACTATTTGTGGAAAATTTTAAAATTTCGTTCTCTCCTTTAATGTCAAAATCATTTTGGAAAAATAAAAAGTTACTGACATTCTACTTGATTTCATTTTTATTTGGATTTTCCGTTGTCACTCTTTGGACATTTTCATATAATTACTCGACAACGATGAACATTGATGAATCGAAGGCATCGTTACTCGTGTCCCTAATTGGTGGGGGTGCCTGTATCGGTCAAATCACATTTGGAATACTTTCCGAGTATGTTCCTGCCATCTCATTATATGCAATCGGCTGTTTGATTGCTGGGATAATCGTAATGATCATTTGGTTGGTATCATCATATTGGGCTCTGGCAATATTTCATTTTGTTTTTGGATTTGGCCAAGGTGTATCATATGCTTTGTTTAGCCTAATTTTATTGGAGTTCACATCCATTGAGGTATACCCGGCCAGTCTCGGTATATTCCTGTTCTTGTCTGGATGCGGCAATCTGATGGGCACATCAATATCAGGCTATGTTTATGACGTAACGGGAAGTTATGGTTATGCATTCTTGATTAGTGGTGCCATTTTGATATTATGTGCTACTATTGCAGTTCCTTTAATATATCTATGGAAAAGGAAGCGCTAAACCATCCGAATTAGTTTAGAAAATTATTAAATATATTCGATTTCATTGCCAGATGTTTATAAATTTATATTTGTAATAAATTTTTTTTAAATTTTATTGTTGAAATTCGTTTGATTATTATTATTATCATCATTATCATTTATCGGTTCGTGTGATTTACTACTAATATATTATTTGATTTTTATAATACTATAGAGACATTTTTTATATAATTTTCTGTAATTTGTTTTCCTGTAAATACGCCTGTACCCGCATTTCTGTTTATATTAGTTATTTATGACAGATTTGGATAATGATTTTATGATAATATAAATGTTCTATCGGTGA
>OX_Smed_1.0.01707
TTGAATTTAATTATATCTTTTTATCATATTAATCTATTATATAATTTGCATGAGTAAAACAATTCTTATTTATATGTCTTTTAATTTGCAGTAAATGTCTTCAAATTCGGATGTCAGTACAAGAAGAAGAGTTAAATTATACATGCTAAATGAAGAAAGACAGTGGGACGATAAAGGCACTGGACATGTGTCAGCGACGTTTGTTGAAAACAACTCAATGGCATTGGTTGTTATTTCTGAAACTGATGGTTCACATTTATTAGAATCCAAAATACAACATGACACAGCGTATCAAAAACAACAAGAAACTCTTATAGTATGGTCAGAAGGAGATAACATGGATCTTGCGTTGTCATTTCAAGAAAAAACTGGTTGTGATGATATTTGGGAAAAAATTTGCAACGTCCAAGGAAAAGATCCTTCTGTTGACATAACTCAAGATTTAATTGATGATGCTGACGATGCAGATGATATGGAAATGGACACAAGTTCTACAGGTAACAATCAAGGATTTGAGTTTCCAACCTGTGATTTAAACCATTTATTGGAAATCAGTGAAATGTTTACACAAGTCGTTAATTATCCTATTCAAAGAGAACGATTAGCGACAGCTCTTGAAAGATCTCAGTATTTAAAACAATTAGTTGATTTATTTCACAAAGCCGAAGATCTGGAAGACTTGAAATCTTTACATCATTTATATGAAATAATGCGTGCTATTGTTCAGTTCAACCGTAGGAATTTGTACGAATTAATTTTCTCAGATGAAATGATGATGGACACAGTTGGTATACTTGAGTATAACCCACATAAACGAGTGAAACATAGAGAGTTTCTAACTAAAAAAGCCAATTTCAAAGAAGTATTTCCGATGAATAATGCATTAAAAAACAAAATCCAGCAGACATATCGAGTTCAGTATATACAAGATTCTTGCATGCCACCACCGTCATTATTTGATGACAATGCCGCATCTTCATTAAATTCGTTTGTATACCTTAATAAAATAGATATTATTACAAAATTACAAGATGATAATCAGTTTACTCAACATCTGTTTAATGGATTATTAAACCTTGAAACCACATCCGAAAGCAGGAAAGATCTTTTGTTCTTGCTGAAAGAATTCTGTATAATTGTCAATTCATTACAGCCATCTCAGAAAGAATCGTTTTTCAATTTTCTCTGCCTAAACCGAGCTCTCAAAGCAATATTTTACTCATTTAAAGTCGCAGATGAATCATTAAAACCAGTTTGTATAGATATTATTCAGATTTTCATTGAAAATCAAGCAAGTGTCGTTCGAGACTTTTTTATTAATGACTCTCGGGAAAACCCGAACGATTCGCTTTACATCAACATTCTCATCGACCACATGATCAACGATCTCGATTCCGAACTCAGTAATGGATTTATAATCACCAACATGCTGAAAGTATTGATCGATCCTGAAAACATGATAAACTCGAATCAGAAAAACGAAAAGCAGGAATTTCTGAATTTCTTCTACAAATGCAGCATTGCACATTTGACAAAACCGCTTGTGGATTTAACTGCAGATAATCAATTGAAATATGATGATTACCACACAGCAATGGTGATGAATAATATTGTGGAGTTGCTGGCATTCTGTGTTGAATTTCATTCATATAACATGAAGAATTATGCGTTTCACAACAACATTTTGCTTCGTGTCGTCACGCTGTTCAAATCCCAGCATAAGTTCGTTGTCCTTGGTGCATTGCGCGTCATTAGGAAATTCATCAGCTCCAAAGAAGAATTCAATTATCGATATATAATCAAGAACAACATCCTTAGCAGTGTTGTTGGCCTGCTCAATGAGAACCGTCAGTATAACATGCTCAACTCGGCTATTTTGGAATTGTTCGAATTTATCCGCACGGAAAACATTAATTGTTTGATCAATAACGTGATCGAGAACCATTGGGAGAGTTTGCAGCTACACAAATATGTCAACACATTCCAGACTCTCAAGGCCCGATACGATCAGAGCGTTGAGAGGTCACTCAAGAATACCGCCGCAGTGTCGGCTGCGTCTGCGGTTTCGGTCGTCTCGTCGAATAATAACAATAATGCGGGTAATTCTGTGATCGCGTCCAGCTCTGTCAATATGATGTCGCTAATGACAACCAATGCGACCCGATTGCGGAAAGATCCCCGCTCATTGGATGAGGATGAAGAGCAGTGGTATGATCAAGATGATGAGGATGAGGATGACTCCATAAACAATTATCAGAATACCGCTCCTGCTGCGCTTAGCTCTCCTACGCCGTTTATCGAGCGGTATTCCGCCAGGCTCGCAACCGGTGGTTCGGTGGTAACTAACGCCAACGGAATTACCGGAAGCAACAGTATTGCAATTACCAGTGCCAAAACAGCGACAGACTCGGTGCCATTCAAACTCGGCAATCGATACGGTAAAGAGCAACATATTCCCATCAATATCAAGAGCACCAGTTTGACGCTAGGTTCAGTTTCGTCGACCAGTAGTGGAGCAGGAACTATCGATACTTGTCAGGAACTGAATGGTAGTTTCGATATAGATTACAACAGATTGACAAATGGCGAGATCGATAAGGTCTCCTCCATCAGTTCAGATGAACAGCATCAGAAGGAATGTTTAACCACCAGCGCTACCAGTATCATTATCAGTGACAAGTTGATCGATTCTACTGCCATCAGTTCAGAAGTAGCTCAAAAAGCCAATGAACAGCAGCCACCCTGCTGTATGCTGACCGGACTCGTAGATTACTCATCAGACGATGAGGAAGAAAATGAAATCACATCAAACACAGACAACAATACCAGCAAGGAAGCTGCCGAATGGGGCTCCGTTTCTAGTCCGAAAAGATTGAAAATAGACTAATTTTATTCGAAGAGTAAAATTTTCAATGATCTAGTTTTGGTTGTTAAATAAACGATGTGATTAGCAAGCAATAATATAGCAGCAGCATTATGTATTGTACAAATTATTCTTTTATAAATAAATATTAATCTATCGAAAAAAAAAAAAAAAAAAAAAAAAAAGGGCGGCC
>OX_Smed_1.0.01787
ATTTCATATTTATTTGTAGTTTTATTTTAATGAATTTCGAATACAGTATCGATAGTCTATTTGACGCTGGTAACATTGAAGTGCTTTACACTAACCAATTTATCCATTATATTACTTTCCCTATAATTGGCGGGTTTATGTTTGGCTATGTCACTGGAACCGTTCCAGACGTCTATGGCATTTTCCATATGTTTATGGTTGCTACCATAGCTGGGGGAGCATTGTTGAGCTCATTACCAACTGGATATCTAGCTGACAGATTTGGACGTAAAAAAACAATCATATTATCCTGTTTGTTTTATATTGTTGGATCTTTAATAAGTTTTAATTATCGTGTGGTAATTGCTGTAGGACGGTTCTTGATTGGAATTGGACTTGGTATTTCTTCTACTTGCTGTCCACTTTACATCGCTGAAATAACTCCGAAAGTTATTCGAGGTCGCATTATTACTATTTATCAAATTTGTTTAACATTTGGACTGTTTCTGTCCTCGGTTGTCAATGCAACACTCAATTATGCATCACCCACTTATGGATCAGACACAACAACGCCAATCATACTAATTACCCCTGCCGTACCGGCACTTTTCCTATTGATCGGAATGCTTACGGTTCCGGAGAGTTACAGGTGGCTGTTGTCGAAAAACAGAATCGACGAAGCGATAGAAGTAGTTCGGAAGCTGAAACAAATTCCAGAATCGAATATTACAGAGTTTGTGGAAAATATTTTGGAAGCTAACGTTTTGATTGAAGAGGATTTGCAAGAACAAAAAGAACAAAAGAAATTTATTTTATGTCGAATTCTTGGCGATAAAATAGCGAGAAAGACTCTCGTAATGGGATGTTCTCTCCAAATGCTTGCTCAGTTAATTGGAATAAATGGGCTAATGTATTACGCGAATTCATTGTTTCAAACGTACGTAACTAATAATATCAAAATTTACTTGTGGTTCACTCCATTGCTTACTTTCATCAATTTGATATCGTCGTTTGTTGCTTATAAACTAATTGACAAAATTGGAAGAAGAAAATTGGCGCTCATCAGTTTGTTTGGAATCATTTTCAGTTTGGTAATCATTGCGGTAAACCTTCAACTAGTCGACGTGAGGTATCTAAAAAGAAACCAGAATAATAATTGTAGCAATTTTCTGTCATGCGATGACTGCATCAATAATATTTGTGAATATTGTCAAATTGACGAAAATTCCGGATATACTTGTGTTAATTCTGGGGCAAACTGTACAAATAAAGGCAATTATCCAATTTATAACTTCGATAATCACTGCCCAAACAATATTAATTGGATTCTTTTGTTAGGAATGATATTGTATGTCATCAGTTTTGCAATTGGAATGGGACCGATTCCTTGGGTGGTCACTTCGGAAATATACCCCGCGTGGTGCCGCAGTACCAATATGGCATTATCAACGACAGCAAATTGGTTTTTCAATTTTTCCGTTACAATGACTGTATTTCCCATTGGATTGTACGAAACATTTTGGATTTATTCCGCGTTTACTCTTTGTGGAATTGCTCTAATATATAGAAATTTTCCCGAAATGAACCAAGCGAATATGGAAGAAATATTACATGTGCTATAAATTAAATTGTGATTTGAATATTTGATTTAATAAATAATTTATTTTAG
>OX_Smed_1.0.01794
GGGATTTTATCAAGTGCAGCTTTAATATGAAATGGAACTGTAGAATTTAACATTTCAATCCAACGAAGAGATTTTCCTGCTTCACTTTTATCGAATTGTGCTGCTTGAGGAGAAATAATATGAGATGTAATTCCAACTTGCGGTTTAAGAGTAGATAGAGCTTCTAGAGCTGTGGTAACCTCTTTAGTTAGACGAGTCACAACTCTACACGAAACATCGTATTGAATTCACGTTTAAAAGCCTGGTTCTCTTGCTTCGTCGTAAATTGTTGAAGCATCAAAGCATCCCATTCATCCTGAAAAGATTTCAATAAAGCTGGAATGGATGTAAAACTGGGTGGTTTCGATTTCACGTGCATTAGAACTCTAATTTTAATCAAATCATCTCCAGAAAACTGTACCCCAGTGACTGGATTTAGATCACTAGTTGTTAAGTATTTATCAATTAACCTTTTTTCATAACCATGCCCTTATAATCTATTAAGAACTGGAACTTCAGCAATTTCATTAGAAATCGAACATATTAACATTTTTAAGAATATTTAAAACAAAATTTTAAACGTTTTTAAAAGAGCTCAAGTCAATTACAAATTTATTTTTCAATTCCTACAATTTATTGACTATATTTAAACACAACTTTTTTCATTACCAAACTAAAAAATATCACAAATTTCAAAATAAAGTCTTCTTTTATATTCATTTTAAACAATATCAATTCTATTTTTATTTTTCTGTCTTTTTCTATTTTTTTTATTATTATTGTTGTTAATGGGAGAAAAGACTCAAACTTTGAATCCATTCTCGAAGTTACTAAACAACATGGGGCTAAGGTAGCAAACTAACGAAATTCTCAACATATATATATATATATATATATATATATATATATATTCTAATTTTGACATGCGAATAACCAACTTCCGTGAACCAACAAGACAACCTACGACGCACTGACCTCCCATTCGTCGAAATCAAACGGGAATCTGGCCGCAACCCGTCATGGTAAATCAGAGGCCCAGCCGAATTTCTGCTCGCTCGATTAGAAGAGCATCAGCGGTAGACTGAGCGGCGATTGGAGAAGGCCAGGAAATATTTAGAAGAGGTCAACCGGGACATAGCCGCCGGTCGGATCCCGAGTACGGACGGGTACGCCCCTCCGTACAATACCACGTTCAATTTAGATGACCCCAGACTGGACGCAACAACGGCAATCAACGTGTTTGTCCCGAAAAATGTATTGCCACGAGAAATGCGGAAAAGAGAATGCGAGAAAATCGAGCACCCATACGCTCGAGAATACCCAAGACGAAGATAGTACCCAGCATTAACCGAGAAACAACTAATTAAATCCTGTAATACGAATATATTTTTCTCGCGAGTTTTCGCTTGTTCAACAAACATAGAAAAGTCATAGGAATAATTAGTTAATCGAAGTAGTACAAACTTTACAGGCCTAAGCATAGCTAAATAAAAGAATATAATTCATAAGATTATATCAGAATTTATATCAGGTTTCTATTATAGACATGAATCCTTATCAAATTCTACAGCAAGAATTAACGCGGATGCGGAAAACCAACGCAGATCTTCATCAACAGATATTACAGCTAACCAAGGAAGTCCAACGAATCAAGGCCACCTGGGTGGAGCCAGGTAGGGTAAAACGCCTTTACCAGAAAATGACAGCTGCGCAGAAGGGTTGGGCTGAGGAGAAGCATCTTAACCAAAGTCAGAAAAAACAAATCAGAGGCCTGGGTGTAGCGTACCAAGAAGGCGCCGCGGTGACCTACCCTTAGTATTCGCCCATCGTAATTGGCCTACAGAGATGCGGCTGCCACCTCAAAGCCCGCGTCCAAACCAATCAAACATCGGCCGGGAAAATCTGAACGAGCTAAGTTGTGAATGTTTTTTTAGAAAGTTAGTTGACTTGTGTTAATTCCAACTAAATAAATTCGAATCAAAAACAAGCTGATTAATAATTTCAGTACTACTCAACATTAGTAAGGGACCAGAAAAAGAAAGCGCACGTAAACCTTCTAACGGTAGTGCGTTGGACCAAGTCTGAGGTCATGCCAGAGTAGTTCCTGTGTGGCGCTCACCTTTGACGATCTCAAAACCAGTGGTTACATTACCAACGTTGCCTAGCGACGTGTAACCATTAAGGGGCGAAAGTTATATCTGGGGTCACTGTTAACCAGGCCATAAACCCCACAACTTATTGACTTAATAGTCAGGACATTAAAGATGATAAATGTAATATAAATGATTCCCTAAACGGTTTTCAATATGAAGATTTTAGACGATACCAAAATGGATTAAAATTCTGCTGTAACGAGATTTGAACTTTTACACCTGAGTGCTTTAAACTATACGTCTAATTGTCGTTAAATTCAGCTTTTCGGAATTTCTTAATTTCCTAATGATTTCAAAGTCAACACGTATGGGCAGTTGTTCTTTGCTTTGTTTTGTTCACCACTGCCTTATATACCACGATTGTTCGTGTGTGTATTTTGATGAGGTAAAACAAGGAATTTTAATTTTTAATTTTTTTAATTAATTTTTTCGATTTTATTATGAATTTTCAAGTTCTTCTGTATCAAACTTGATTTAAATTTTAGATTATTTTTTATTTTAAATCTTTACATTTTCTTTCCCATTTAATACTTTAGCTCAAAAATATACAAACATTTTCGTGATAAACAAACAAAATTGAGGGCTTAGATCAGTTTTTGGAAATAATGAGACAGCATAATGCATCTTATATAATCAAACAAAAATATAACCAATAATAAATGTGTGCATGTCATAGCTAAAATAGAATTTTGGTAAGATCTGGTCATTAGGTAGGGGCTTATATTATAGGAGGGCAGAGAAATTCATTTTCAAGATTTCAGAAAGAAAAAATTTTAAAGAAGAAATTCAGAGCAAGAAAATCAGACAGAATATTTGATCCTCGAAAATCATACGTTATTACCATAAAATATTATCATCACATCAAGAGATATTTCACAAAATGTCTAAAGAACAAAGAGATTTTGGGTATATAATTATATAAAATATAATGAAAACTGGGCTAGATTGTTAAAGTCAGATAAAACAAAATGGAATGTAAGAAAAAGTGGAAATAACTATGAATCACGATTGAATTGTATAAAGATCTGAAACACTGAGGCAAAGGACTCATACACTCGCGCGCCGATATAACAGTAATTAAGTGTATGCCCATCTAAATCAATAGATAGTGACAGCAGCTGATTTGATATTATTTGATAAAACGAATAATTTACACAAAAAAAATAATTTTAATCAAAATTATATTTTGAGAAAATATTAATATTAATTACTGAATCGAATTTTCAAATAATTTTATGTTAGAATGTCTTACGTCTCATTTATCTTAATTTAACCGCCAATATTGAGTATACTCATTTCTGAATCTTGGGGGAAAATTTCCACTGATTTATCATTAACTTTCACGTCGAAATCTATCCTAATCCATCAGAACCAATTTCTTTAGAAAATTGGCGGACGGCTTACATTTTTAATTTTAACTAAGATTTATTTTTCTAATTTATCTATTTAAGCTTTTGCTTTCTTCGATTGTTTAAATAATTCACTTTTTACAAGTATTTTTATATAATAACGACGTATTGTTTATTAAATCGAATCATATTTGAAATTATTAGCATAAATATTTATGAACCGCATAATAGCAAATTTGCTTAATGGTAAAAGAAAAATGGAAAATATTAAATTATCGGGGGAAGCGACTAGTGCTGATACTGTATCAGCTTTTATTTAGCGTTTATCTGTATTTGATTCTGGAGAATTTGTCCAAATAATGAATTTTCACCCAGAGTGTCAATCGACATATCGGGAAAATTCCTTAAATAGAAAACCTTTGATGTTTTCAATCACTAATCAATCTCCGTAATTAATTAATAATCGACTTATGCAAAAACTCACACAGGTGACTTTGTCATGCACCAATAAGATATTTTTACTGTTTGTACTATATTATGTAATATTGTGACTGGACTACAGATTCACACAGAAAATTTCCAAATGACAATACTGGCGGCATCACCAATCAAACTGTACAAAAATGATCAAAATATCATTAAGATTAATAAGACAGACTCAAATCAGAAGTTTATACAATGCTTCATGTAATAAAATTGTGATTGATTTTCAAATTTTTACGAAAGGATTTTCGATATTGTTTTAACACTATTATTTGATATTTGAAGGGACCGTAAAGATGAAACATTCTGTGATAGCTCTTGAACACAGTGTGCGTCAGGATATAATTTGTAATTGCGATATGGTTCACCTTTTACTGACAACCAACCATTAGAACATAATTAAACGTAACTTGTGACGAGTACTTAATGGCTATCTTTTTATGTGCTTATCTGATGAGAATCCCCTTAGAGGTATATGCGTCAATATTTCTTTCCCATTAGGTACCCAGTACGAGGTTCAACAACTTTTGAAATACTTTAAATTTTATTGACTGTTTTGTAATTTTTCTTATGAATTAGTTAGATTTAAAAATTAAATAAAGAAAAATTTTAGTAGCAAATGGAAAAAGTTTACACTGTGAATTACAGAGCTTTTATATAAAAGGGTGAGCATGTGACAAAAAAGTTTTTTCACTTAGCACACAAATTTGAAATAGTTATACATAAACAACATCTGATTAAATATTTTTCGAGAATTGTTATTAATTGATAAATAGAAATTTATTAAAAATAATGCCAAATTTACGTTTAATTAAATTATATCCGACATCGATCACCTAATATCAGAGTTATTTATTAGACATGAGCTGAGTAAAAAAAGGGCCTCATTAACAGCGAAAACAGACATTTCAAAAATAAAGTTCGATTTCATCTACCACAATCAAAAGATGATTTTAACGTTCCTTCGAAAACAAAACTAAAGATGATTTCTATATTGGTCTTTGTTGCACCAGGGGATCTCTGCAACCACAAATTGTAAGACAGCAAGTACAGAATGCATTACAAAAGTTTGCGGGAACTGAATTTCGAAACATATTTGCAAGGAAATTATCAAACTGAAAAAGAATTTTTGATTTCTAAGCTAGTCATTGTTGAATTGTTTTATTTCAAAAATGCTTTTTAATAAAAGTTAATGAGCTATAACTTATTAACATTTATTAAATATGAGTTTTCAATTACTATTTTTAAATAACCTTATGATATTAGCATTCTGTTTTATTACTAAAATTGTGAGTTTATTTTGTTATTACAGTGAACCTTTTGTCGTTGATCTCCTAGTTAACCATAACTTTTTAATAAAGATCTGATTAACATAAATTTTAAGTTTCAAGTTGAGATTTTATAATTTAATTTGGTTTTTTTTCAAACTCTAATTTTAACAAATTAATAACCATGCCAGTTGCAAATGTCTGACACCGTCAAGTTCTATAAGTATCATGTAAGTTATATACGATTGACATTCTCAGTTTTAATGAAAGTTACGTCAGTCATAACCAGTTAATGATATGCATAAATTTGTATTATATTTAAGTTTATAAAATCATGTGACTGAAATGGTCTCAAGGAAAAAATTAAATTTTTGAGCCACGTCAGTCACATAAAGGTGACAAGGATATTTAAAAAATAAAAAAACATGTTTATATGGTTATGCCATTTCATAAGATGGACCTAAAAGAATAGCATGAAAAAAGCAGAAATATATTTGTTTCTATTTTATTAATCAAGTTAATTAACTCACTCGGCTATTAACATGTTAATAACATTTGGAATATCATATCCAGAATCTTCAACACTTTTACCTAAATTATGATCAAAACACGTGTAGTTCATATTGAAATGGCACCAAATGAAGAATTATACGTAGACTAACCAAACAGTTTTGGAATAGATGGATGAAAGAGTTAGTACCCTGTTGGAGGAATAGAACTTGGGAAAGGAAATAATAGCGTAGGCCCATGGTATGGCTAAGAATATACAATGAAAGAAGGTGTGGTGTTGATTTATTGGATCAAATGATACAATATTATCGAGAAAATATTCGCACTGTCAAGTGGACATTACGTATCATAATGAACTTCGTTGATTTGGTTTAAACTGCGATATTTATAGAGTACTTTCAAGATTGTGTCCCAAATAGAGTTCCGAAAAAGAAGAAGCAATTTCTTTGAAAACTTTCATAATAAAAAAATAATTCCTATAAAATTAATGTTTTATCATAGCTTTTCAAATAACCTCTGGAATGGCGATGTCGAAAATATTCGACAGTGTCTAACGGCCAGAAGAGAAGGCTCAGGTGAGAAAAAAAATATTTTTCTCGTGTTCAGGAGCATCGTATTAGTCTATGTACCAATTTTCAGATTTTTAGTTTATCATAAATTATTTTTGAAATGGAGAGGGTTAATTTAGTTAATTTTATTTAGGTGTCACTACATACAGAAGAGAGGGTAGCGTGAATTGATTTATATTTCGTTGATGTCGGATAACTAA
>OX_Smed_1.0.01811
TATATCAAATTTGTTTATTACGTAGTTTTTTAATTAAAATATAAAGGAAAATGGCTGATCAACTTGACTCGGCTCTTGATTTAATGAGGAGATTACCTCCACAAAAAATTGACAAAAGTTTACAAGATCTTATTGAATTAGTTCCGGATTTATGCGAAGATCTTCTCTCATCTGTAGATCAACCTTTAAGAATAGCCAAAGACACAAAGAGTGGAAAAGATTATTTGCTTGGTGATTATAACCGTGATGGAGATTCATACAGATCTCCCTGGTCAAATTCATATGAGCCTCCACTCGAAGATGGATCATTGCCCAGTGATAGAGTTCGTGCTTTAGAAGTTGAAGCTAATAAAGCTTTTGAAGTTTACCGTGAAATGTATTACGACGGAGGGGTTTCATCAGTTTATTTGTGGGATCTTGATAGTGGTTTTGCTGGTGCTGTGCTTATAAAAAAAGCTGGAGATATTAAATCAGCAACAGGATGTTGGGATTCAATTCATGTCATTGAAGTCGAAGAGAAAGGTAATGGTAGAAATGCTCGTTACAAGTTGACAAGTACTATAATGCTATGGTTGGATACTCAAAATTCTGAAACTGGATCCTTTAATTTGGGTGGTAGTTTGACTAGAATGACTGAGAAAGAGGTATCATTAACAGAAGCTAACAATCACATTGTTAATATTGGCCGTTTAGTTGAAGATATGGAAAATTCCATCAGGAAACAATTAAATGATGTTTATTTTGGCACATCTAAAAATTTGATAGATTCACTCAGATCTGGTCTATCAAAGAACGTAGAAGATCAGCAACGTAAGCTTTGCCAGGATGTCAAAATTGCTATTCAAAACAAGAATCAAGGAAATGCCAGTTAAATACAAAATGACTTTATCTTATCTATTATTTGATTGACCACCACAAATAGATTTCATATAATGTTCCGGTATTTGTTGGCAGCTTCTATATAATTTTGTTTCCAATTTCAATGCTGTGTATCGTCTATACTGAAATGTGATTAATTGCGGCTGAGACTTTATTTTATTCTATTTTATAATCGATAAGAAATAGGTGTTTTCTATTTTCCCTAGTTCTAAGAATTTTATATTATCGCTTAATTATTATCGTTTTTTATTGGCATCTGGGCAATTCCACGCAGATTTAAAATCAGATCTATAAATACAAAATAACCACTAAAAATATAAGAAAGAAATTATTAAAATATAAAATTAGAGACAAAAGTAAATAAAAATAATAACAAAATGCAACAAGATCCACAGGAAAATTGACAATTTACTTAAAGAACTTGAATTTGAAACAATTCAAATTAAAGTGTTGGGCCAGAACACAAACGGCCTTGGAAAATGTTTAAATGGATCGGTAACACAC
>OX_Smed_1.0.01841
TCAAATGGCTGATATTACAGCTAATCTAGTTCAGCCACCTGATCAAGAAATTACAGCAATTAGTTTACCGAAGTTTATTAAATACTTAACACTATATGCTTTTCCATGCATGCTTAATGATGATGAAAGTAAAAGCAGAAAGGACTATGAATTATTTTTATCAGAACCTCAGAATGAAGAATGCCTAACGAAATTCATTAATGATAATCAAGTTACAACACTTACTATTCAACAAACTAAAAGAGAGGAAGAAGAAGGTTCAGAATTTGAATTTATGTTCAAAATATCTAATGAAGTCAACTTCGAATCTAACAAATCCCAAACATCAATATTTATAAAAAATAATCAAGTCATCGAGGCTGACAAAACCATTAGCTCTCAATTGCAAGTTTTAAGTTATTGTGATGGTCCACCATTTGAAACAATGCATTCTTTGGTTTGTTATGGACTTCTACCATATTTCAAATCATACATAAAGAAAATTGGAAAGGATAGCAGTTCATCGAGCGATAAAATGGTGCCAAGTGTTGAGAAAAAAATCGCAGAATTAGAAATTGGATTATTGCATCTGCAACAAAACATCGAAATTCCGGAAATAACGCTTACACCTCATCCATATGTGGCTCACATAATACAAGAGAAATTGTTGCAAAATAAAGAAGCTAGAGTATCGGATTTTGAAGACAAATTCGAGGACACTCAATTTCTCAATCAACTTCAAGCTGGTGTCAATCGTTGGATCAAAGAAATCCAAAAGGTTACAAAATTGAATCGAGATCCAAGTACTGGCACAGCACTCCAGGAGATATCATTCTGGTTGAATCTCGAACATAGTCTTGATAAAATTCAAGAAAAACGAGAATCTCTGGAAGTGGCACTGACTCTTGCAATTTTAAAACAGGCTAAGCGGTTTCATGCTACTACTAGTTTCGATACAGACACAGCTCTTTCAAGTGCTAAAATCCAAGTGAAAGATTATAATCAATTGATGAAGGATTTCCCAATCAACGACTTGCTATCAGCGAGTCAGTTGGACAAAATCAGTGAAGCTTTGCAACAGATATTTTCACATCTGAAAAAAGTCCGTGCAACCAAATATCCAGTCAATCGAATCATCAAGCTAATGGAAGCGCTGTCACGGGATCTAACAACCCAACTAATGAAAGTCATCAGTAACATGCACCTCATGAGCATGCCATACGATGAGTTCGAGAAAATTTTCACGGCCTGTCAGCAAGTTTTCAGCACGTGGGAGGACGAGTATGACAAAATGCAGAACCTTTTGCGGGATATCGCTAAAAAAAAGCGAGAAGAATTCACGAAATTCGCATGGAAAATGAACGCTACACACAAAAAGCTGCAGACGAGATTGGAAAATATTAAAAAATTCCGATACCAACATGAACAGTTACGTCAAGTTATTGTTCGAGTTCTTAAGCCGGTTACTAAAGTTGTCCCAAGTGTGGAAGCTGGTGTACCTAAAGATCAAATAACTGATAAAGGAGACAAATCAAGCACTTTTCTCCCTGAATCTGCTGACACAAGTTCTATTGACGAAGTAAACGCAGCTTATGAAATTGTCAAGGTCATAGATTGCTTGGATTTTGCAAAAGAAGAAAATGACGAGTGGGATGCAGCTATCAAACGATACGAAGAAAGAATTGATAGAGTAGAATCTAGAATTGCATCACATCTTAGAGACTTGTTAGGTCAATCTAAAAATGCTAATGAAATGTTTCGTTACTTTTCACGTTTTAACGCCCTATTTGTTCGACCTCACATTCGAGGTGCTATTGGAGAATATCAAACTCAACTAATACAAAGAGTGAAAGATGACATTGAAGCACTTCATAACAAATTCAAAGTACAATATGCTTCAAGTACAGCATGCAAAATGAGTAAAGTCAGAGATCTGCCACCGGTTTCCGGATCAATTATTTGGGTGCGTCAAATTTTGCGCCAACTCAATGCCTACATGAAGCGTGTAGAAGATGTACTCGGCAAGGATTGGGCTCAACACATTGAAGGTCAAAAATTGAAGGCCGACGGAGAAAGCTTTAAACTAAAACTAAATACCAGTGAGCTATTTGAAGAATGGTCCAAAAAAGTTGCCGAAAAATCATTATCTGTTGCCGGGTCAATATTCAATGTCGAATCAACAAGAACTGTTGTGACAGTTCGTGATAGAGAGCCGCAAAAAATTACCGTTTTAAAATTGAAGGTCAATTTTCTCCCAGATGTTATTACATTGGCCAAAGAAGTAAGAAACATGCGAGCACTAGGGTTTCGAACTCCATTATCGATCGTAAATAAAGCTCACTCAGCAAATCAACTGTATCCATTTGCAATTTCATTAATTGAAAGCGTACGAACATATGAGAGCACTTGCAGCAAAATCGAAGAACATAAAATGCAGAATATCTCTCTATTGACAGCTGGATTACGCAAAGATGTACAATTATGTATTCACGAAGGTGTGCAAATTACATGGGAATCTTATCGATTGGATCAATACGTTCAGAAATTGGCGGAATTAGTTTTCAGCTTCCAGGAAAAAGTAGATGATCTGGTTATTGTGATCAAAGAGATCGATTTTAACGTAAAAGCACTGGAAACATGTTCCTATAACAAGCAGACATTTGAAGAGATCTTAATCCGCATTCAAGAAGCTGTTGACAATATGAGCTTGCATCAGTTTTCAAATCTCGCTCAATGGGTGTCGAATTTAGATAGTTTAGTTGAACAGCGGCTCATTGTTAGATTGGAAGCGGGGTTGCTCGAATGGATAAAGGTTTTAAAGGGAGAAAATCGCGAGGACGAAGAAGATGATCAAGACACTGATCCTGATGTAAATTCAATGGCCAAGCATCGATTAGGAGGAAAGCCTCAAATCAAGAAACTGATTCACGAATTGAGAATCACAAATCAACAAATGCACTTGTATCCGAGCATTGAAGTCGCAACTCAGGATATTTTGTATCAGATGTCTTCGTGGCAGAATATCATTTTGAATCTATCGAGAATTGTTCATTCAAGATATCAAGTCGGTCTTGAAACCGAATCGGATAATCAGAAAACCTATAAAAAATTGTTATCAAGTCTACCAAATTCAGGTGAGAGTTTAGAAAATGCTTATGCAGCAGTCCACAACATTTTGAGAGATGCCAATGAATATGTGAAAACATGGACTAATTACCAATCATTATGGGATTTACAAGGAGATCAGTTATTCTCTCTAATAGCTGATGATAACACCGTATGGATGAATGTTTTGGAAGAAATTAAGAGCATGAGAAAACATTTTGACGTAGCAGAAACTCAAAAAGAATTTGGACCATTAGTAATTGCATTCGGTAAAGTGCAATCTAAAGTATCAATGAAATACGATAATTGGCATAAGGAAGTTTTAACTAAATTCGGTCAAAATATGGGAAAAATGATGACAACATTATATAATGAAGTGCAAAGAGCCCGAAACGAACTGGAGCAGCAATCAATTGATTCTGGAGGAACTAACGAATCAGTCAATTTCATTACTTACACCCAAAATATCAAACGAAAAATGAATACATGGGAAAAGCAAGCTGAAGCGTGTCGTGCTGGTCAGAACATTTTATGCCGGGATCGATTCCAGTTCCCCAATGATTGGCTAGACAGTGAAAACATTCAAGGAGAGTGGAGTGCCTTTAAAGAAATTATGCGCAGAAAGCAGGAAACAATTTCCAGTCAAGTAGCAAGTTTACAGATGAAAATCACTGAGGAAGATAAAATTGTGGAATCTAAGACAACAGAAGTGTTGGGAAATTGGGAAAAAGACAAACCAATAGCAGGAGATCTAACACCCGAAGAAGCAGTTAATATTATTCAAATCCTTGAAGGGAAATTCAATCGATTGAAAGAAGAGCGTGAGAATGTTCAAAAAGCAAAAGAAGCTCTTGAATTAACGGAAATCGGAGTTAAACCAATCAGTGAAGAGAAAGTGACAAATGCTCTTAGTGAGCTACATGATTTGAAAAATGTTTGGAATGAACTTAAAAGCATATGGGAAAAGATTCGGGACATGAAAGAGACTCCTTGGCTTTCGGTCCAACCTCGAAAACTTCGTCAAGATATCGAAAATTTAACAGCACAACTCAAAGAGTTACCGAACAGTTTTAAACAATACGCATCATTTGAGCACGTTCGCACTTTGCTAAAGATGTACATGAAGGTCAATGCATCAATTGTGGAATTGAAATCCGAAGCAATCAAAGAACGACATTGGAGAATGCTTATGAGAAAATTGAATGTCAGCTGGTCATTAAACGAACTTCAATTGGGAAAAGTGTGGGATATTGATTTAGTGAAAAATGAAGAAATAATAAGGGAAGTTTTGGCAATAGCCCAAGGTGAAAAGGCATTAGAAGAATATTTACGTCAAATCACTGAAGTTTGGAAGAATTATGTTCTGGAATTGACTAATTATCAAAGCAAAAGCAAAATTATTAAAGGCTGGGATGATTTATTCAATAAAGTCAAAGAGCACATTAACAACGTTACAAGCATGAAGGCTTCACCTTATTTCAAACAATTTGAAGAAGAAGCAACTGCATGGGAAGACAGATTAAATAAAATAAATGCTCTTTTTGATGTATGGATTGATGTTCAAAGAAGATGGATTTATTTAGATGGCATTTTTGCTGGTTCGGCTGACATCAAAGTTCTTTTACCAGTAGAGTCACAACGATTTCAAAGCGTTAGCACCGAATTCTTAGGCTTAATGAAAAAAGTTCAAAAGTCCCCACTGGTAACAGATGTGCTTAACATTGCAAATGTTCAAAGACAGTTAGAAAGATTGGCTGATTTACTTGGAAAAATTCAAAAATCATTGGGAGAATATTTAGAGAGACAAAGATCATCTTTTCCTAGATTCTATTTCGTCGGTGATGAAGATTTATTGGAAATTATTGGAAATAGTAAAGACCTGAAAAAATTACAGAAACATTTCAAAAAAATGTTTGCTGGAGTTCATTCTATTATTCTAAGTGAAGATGAAAAGGTAATATTAGGAATGATGTCAAAAGAAGGCGAAGAATTGCGATTCATATCACCAGTTTCAATAATAGAACATCCCAGGATAAATGATTGGTTAACTGCAATGGAAAAAGAAATGCGAGTATCTCTTGCTAAATATTTAAATGTAGCCGTTAAAGAAATCAGTGGCTGGAGAACCGAATCAAACATTGATAAAGATAAGTTTATGGTCTGGCTGGATAAATACCAAGCTCAGATAGTGGTTTTGGCTGCTCAAATAACGTGGTCAGAAGCAGTGGAAGCTAGTTTGGCCAGTGGAGTATCTCTGGAATCGACCATGACCGTTGTCCATAGCACCCTGAATATGCTGGCCGACACAGTTCTCTATGAGCAACCGCCAGTCAGAAGAAGGAAATTGGAACACCTGATTATCGAGTATGTCCATCAGAGAGATGTATTACGTGCGTTACACAATGACGGAGTAAGCAGCAACAAAAATTTCGATTGGATGAGTCAAATGCGTTTCTATTTCGATCCGAAACAAACCGATCCATTGCATCAGCTGAGCATCCACGTTGCTAACGCCAAATTCCATTACGGATTCGAATATCTGGGTGTGTGTGACAGACTGGTCCAAACCCCATTAACCGACAGATGTTACCTGACAATGACACAGGCTTTGGAAGCGAGATTGGGAGGATCTCCATTCGGCCCCGCAGGTACCGGCAAAACGGAATCAGTAAAATCTCTCGGTAATCAACTCGGAAGATTCGTTCTAGTGTTCAATTGCGATGAGACGTTTGATTTTCAAGCTATGGGAAGGATTTTTGTCGGTCTCTGTCAAGTTGGCGCGTGGGGATGCTTCGACGAATTCAACCGATTGGAAGAGAGAATGTTGTCTGCGGTTTCCCAGCAAATCCAAGGAATCCAAGAGGCACTCAGAGAGCTGATGGTATCAAAGAAAGACTCAATCAATGTGGAATTGCTTGGCAAACAGGTCCATGTGAATCCCGACATGGCAATATTTATCACAATGAATCCCGGATACGCAGGACGGTCTAATCTGCCGGATAATCTGAAAAAACTGTTCCGTTCATTGGCAATGACTCAACCGGATCGACAACTCATCGCACAGGTCATGCTCTATTCCCAGGGATTCAGAACTGCTGAAGTTCTTGCTGGAAAAGTCGTACCGTTTTTCAAACTCTGTGATGAACAGCTGTCACCCCAGTCGCATTACGATTTCGGTTTGCGGGCGCTGAAAAGTGTTTTAGTGTCAGCTGGCAACGTGAAAAGAGATAGAATTAAACAGGAGAAAGAAAAGATAGTCGCACGAGGTGAAGAAATCAATGAAACCGCTATCGCAGAACAATTACCGGAACAAGAGATCCTTATCCAATCTGTCATGGAAACGATGGTTCCCAAACTGATAGCCGATGATATTCCACTATTGTACTCTCTATTGACCGACGTGTTTCCCGGAGTTGAATACCGCCAAGCGGAAATGAAACGATTGCGAGAAGAACTGAGAAAAGTATCAGAAAATAAGTTCCTAGTTTACAGTGACGAGCCAAATACCGCGGGATATTTATGGGTGGAAAAGGTTCTGCAGCTCTATCAAATCACAACAATCCATCACGGACTGATGATGGTTGGGCCTTCAGGAAGCGGTAAAACCATGGCATGCCGTGTGCTGTTGCAGGCGCTGGAAAACATAGACGGAATAGAGGGAGTAGCACACATTATCGATCCGAAATCCATCAGCAAAGACTCACTTTACGGATACATGGACCCCAACACCCGGGAATGGACTGATGGGTTATTTACACATATTCTTCGACGAATTATCGACAGTGTTCGTGGAGAAAGCAACAAACGCCAGTGGATCGTATTCGATGGGGACGTAGATCCGGAATGGGTGGAAAATTTGAACTCTGTGCTCGATGACAACAAACTGTTGACACTGCCAAATGGAGAGCGATTGGCAATTCCACCAAATGTCAGGATTATGTTCGAGGTGCAGGATTTGAAATATGCCACTCTGGCAACGGTTTCTCGCTGTGGAATGGTCTGGTTCAGTGAAGAAGTTTTAACTACCGGAATGATTTTGACACATTTCCTGAATGAATTGAAAAAAGTCCAAGTTATGGAAGGAGAAGAAGATTTCTCCGTTAACCAAGGCGATACCGGTGCAGACGCAGACTCAAAGATATCGAGCTCTCCAATTATCCAGTTACAAACTCAAGTCTCATCGATTTTAGCACCTTTCTTCACGGAAGATGGACTGATTGCCAAATGCTTAGACTACAGCACAACTCTTGAACATATTATGGATTTTACGAGATTGCGAGCTCTAACTAGTCTGTTTTCAATGATCAAACAATCCATTAGAAACATGATTGAATATAATCAAAGCCATTCGGATTTCCCATTGAATAATGAACAAATCGAAAACTATGTCGCGAAATCACTCATTTCATCGGTAGTGTGGAGCATGAGTGGAGATAGTAAATTAAAAGTCCGAGAACAATTGAGTCAATATATTAAGAACATCAGCACGGTAGATCTTCCAACTGTGGGAGGAATTAAAAACATAATCGATTTTGAAGTGAATATACAAGGCACTTGGGTGGCATGGTCGAATAAGGTACCTCAAATCGAGGTGGAAACTCATAAAATCACAGCAACAGACGTTGTAGTACCGACAATGGATACCGTTCGTCATGAGGCACTGTTGTACACATGGTTAGCTGAACATAGACCGGTGCTTTTGTGTGGGCCTCCTGGATCTGGAAAAACCATGACATTGTTCAGCGCACTGAGATGCTTACCGGACATGGAAGTCGTCGGACTCAACTTCAGTAGTGCTACTACTCCGGAATTAATGCTGAAAACATTCGATCAATACTGTGAATATCGAAAAACACCGAATGGAATCGTTCTGGCACCTCAACAACTGAATAAATGGTTGATATTTTTCTGCGATGAAATCAATTTGCCCGACATGGATAAATATGGAACCCAGAGAGTTATAAGCTTCCTGAGACAAATGGTTGAACATCATGGATTCTATCGCATTACCGATATGCAGTGGGTGAGCTTTGAACGCATTCAATTTGTTGGCGCATGTAATCCGCCGACTGATCCCGGCAGGAAGCCGTTATCTCATCGATTCCTGAGACACGTGCCCGTGGTTTATGTCGATTATCCCGGAGAAACGTCTTTGAAACAGATCTATTCGACATTTAATCGGGCTATGTTACGAATGCTACCGTCGTTGAGGGGATATGCTGATACATTGACAAATGCTATGGTGGAATTCTTCTTGAAAACCCAGGAACGATTTACCCATGACATGCAGCCTCATTACATTTATAGCCCCAGAGAAATGACAAGATGGGTTAGAGGTATTCACGAGGCTTTGAAACCACTGGAATCGTTATCAGTAGAGGGCCTTGTAAGGATTTGGGCCCATGAAGCCTTGCGTCTATTCCAGGACAGACTCGTTGAAGAAGATGAAAGACATTGGACTGATGACAATATAAATGAAGTTGCTTTGAAACATTTCCCAAATATCAATAAAGAAGAAGCATTGAAACGACCCATTTTATACAGTAATTGGTTGAGTAAGGACTACAGCGCTGTCACTCAAGAAGAATTACGAGATTACGTGAAAGCCAGATTGAAAGTATTTTATGAAGAAGAATTAGACGTGCCGTTGGTGTTGTTCAATCAAGTGCTGGATCATGTTTTGAGAATCGATCGAGTATTTCGCCAACCACAAGGCCATTTGCTATTGATTGGAGTTAGTGGAGCAGGAAAAACAACCTTATCCCGATTTGTTTCTTGGATTAATGGACTGAGTGTTTTCCAAGTAAAAGTTCATAATAAATACACAGCTGAAGATTTCGACGAAGATCTAAGAAATGTTCTAAGACGCTCTGGTTGCAAAGGAGAAAAAATCACATTCATAATGGATGAATCTAATGTCATGGATTCGAGTTTCCTGGAAAGGATGAATACTCTTCTGGCAAACGGAGAGGTTCCTGGATTATTTGAAGGCGATGAATTGACTACCCTAATGACACAATGCAAAGAAGGAGCCATTCGAGAGGGATTAATGATTGATTCACAAGAGGAATTATATAAATGGTTCACTCAACAAATTTGCCGAAATTTGCATGTCGTTTTTACAATGAATCCGTCTGCTGATGGGCTAAAAGACAAAGCGAGTACATCGCCTGCTTTATTCAATCGTTGCGTATTAAATTGGTTCGGAGATTGGTCGTTAGAAGCCTATTTTCAGGTTGGAAAGGAATTCACAAATCGTTTGGATCTCGAAAGAACGGATTATAAAGTACCAGATACTCTTCCATGTATTGCTGAAGGATTATTACCACAAAACCCAATTTATCGAGACGTTGTTGTTAATGCTCTGGTTTTCGTGCACCAAACTATGCATCAAGCAAACGTTCGTGTTCAAAAGCGAGGAGGTCGAACAGCTGCTATTACTCCGAGACATTATTTGGATCTTATTGCTCATTACATGAAATTATCTGCTGAAAAACGCGCGGATTTAGAGGAACAACAATTGCATTTAAATAATGGCTTAAAGAAAATTGAACAAACTGTGGATCAAGTAGAAGTGATGCAAAGATCATTAACAAAGAAAAGACAAGAGTTGGAAAATATGAATGAAGCTGCTAATGCAAAACTGAAACAGATGGTTCAAGATCAACAAGAAGCAGAACAAAAAAAAACAACAGGACAAGCTTTAAAAGAAGAATTAGCTAAACAAGAACAATTTGTAAATGAAAAGCAAAAGACAGTCAAACAAGAATTGGATCAAGTCGAACCTACCGTTAATGAAGCAAAACAAGCCGTGCAAAATATCCGCAAAAAAGATATTCAGGAAATAAAAGCCATGAAAAATCCACCAAATGCCGTGAAAATGGCAGTTGAGTCTATTTGCTTATTGTTAGGAGAGAAAACCACAGATTGGCAATCCATTTTAAAAGTAATCATAAAAGACACATTTGTGACAAGCATTCTTAATTTCAATACCGACGATGTTTCGTAAGTAAAATCGGTTTTTAAAATTTTTAAATATTGAAATTTATAGTGACAACACTCGAGAAACGATGAAAAAGAAATATCTGAGTAATCCAGATTATAATTTTGAAAAAGTTAACAAAGCCAGTAATGCTTGTGGTCCAATGGTAAAATGGGTTTTAGCTCAGATAAGTTATGCTGACATTTTGAAACGAGTCGAACCTCTAAGAAATGAATTAACGGAATTGAGCGATGCGGCAGAACAGAACAGGAAAAAATCTCAAGAAACTGAAGATTTAATTGCTCAACTAGAAAAGAGTATTGCTAAATACACTGAAGAATATGCAACCTTAATCAGTCAAGCTCAAACAATAAAATCGGATTTAGCGTCTGTTGAAAGCAAAGTTGGAAGATCTGTAGCTTTATTAGGGTCGCTTAGTTCTGAGAGAACTCGATGGGATAGTGGTTCGGAAACCTTCAAAGCACAGATGGCAACAATTAATGGCGATTGTTTATTATCAAGCGCTTTTATGGCTTATGGAGGATATTTTGATCAGCACATGAGAACTAGTTTATTCAATACATGGTGTCATCATTTATCTGAAGCTGACATTCTATTCAGATCTGATTTAGCTCGTGTTGAATATTTATCAAATCCAGATGATCGCCTTAGGTGGCAAGCAAATTCTCTTCCCGCTGATGACTTGTGTGTAGAAAATGCGATAATCCTTCGTAGGTACAACAGATATCCATTGATCATTGATCCCAGTGGTCAGGCAACCACTTTCTTATTGAATGAATATAAAGAGAAAAAAATAACTAAAACATCCTTTTTAGATGACAGCTTTAGAAAAACACTTGAATCAGCTTTACGATTTGGAACTCCATTACTTGTGCAAGATGTTGAATCTTATGATCCAATATTGAATCCGGTTCTTAATAGAGAAGTGCGAAGAACTGGTGGTCGAACTTTGATAACTTTAGGAGATCAAGATATTGATTTGTCACCAACGTTCACTATATTTTTGTCTACTAGAGATCCATCTGTGGAATTTGCTCCAGATATTTGTTCTCGTGTCACATTTGTTAATTTTACCGTAACTAGAAGTAGTTTGCAAAATCAATGTCTAAATGCAGTTTTGAAAATCGAACGTCCCGATATTGATCAAAAACGATCTGATCTGCTGAAAGCACAAGGAGAATTTCAATTGAAACTAAGACATTTAGAAAAGGATTTGCTTCAATCTTTGAATGAAGCACAAGGAAATCTGTTAGAAAACGATAAAATAATTGCTAGATTAGAAACATTGAAGCGTGAAGCTGCAGATGTGGCTAAAAAAGTAGAAGAAACAGATGTCGTGATGCAGGAAGTTGAAAGTGTCTCAACAGAATATGTTCCATTGGCACAATCGTGTTCTAATATCTATTTCACACTCGAAGCAATGAATCAAATTCATTTCCTTTATCAATATTCGTTACAATTAATGCTGGATATTTTCTCATCGGTTCTAATTAACAATCCTGAGCTTGCCAATGTTAAAGCTGCATCTGACAGACTGAAAATAATTACCAAAAACCTCTTTCAAGTTACATATAATCGCCTAGCAAGGGGAATGCTTCATGAAGATCAAATTACATTCGCGACAATTTTAGCTCGAATATTTCTCAAAGGAAGTACACCAATCGGATTTTTAGAAAATGAATTTCAGCATTTCCTAAGAAGTCAAGAAGCAACTATTACATCATCGGATAGTAATAAACAAGATAATCTAGGACTCACTTTGCATCAAGATCAAATTGATTCTGTTAAACGATTAAAGAAATTGAAAGTGTTTGCTAAAATAGAGGAGAAAGTTAAATCGACAAAAGACATAAAGAATTGGACACTGACTGTGACACCGGAAAGTAATGTTCCAGAATTGTGGGTCGATGATAATAATTACAACGATGAAAAGTTATCCAAAATAGCAAAGGGCATGTACAATCTATTAATAATACAGGCAATAAGACCAGATAGATTGTTGGCCAGCACTCAGAAATTCATTGCCTCTGTCCTTGGGGATACATTCACTGAATCTGTAAGGGGCACATTGGATCTAGCTAGTATTGTTGAAGTTGAAGTTACAGCTTGTGTGCCGATTCTTCTGTGCGCAGTTCAAGGATATGATCCCAGTGGAAGAGTTGAAGATTTAGCTTCGGAACAAGGCAAACAACTCACCGGAATAGCTATTGGATCCGCTGAAGGCTTCAGTCAAGCAGAGAAAGCCATTAATTCAGCCGCTAAAACCGGGAAATGGGTAATGCTGAAAAATGTACACCTGGCAACTTCTTGGTTGGTTTCATTGGAGAAAAAAATTCATTCCCTACAAGCACACCCGAATTTCAGACTGTTCCTGACAATGGAAATCACTCCAAAGCTACCTGTCAATCTATTGAGAGCTGGGAGAGTTTTAGTATTTGAACCTCCACCGGGAATAAAAGCCAACTTATTGAGAACCTTATCATCGATTAATAATCAACGAATGTCAAAGGAACCAGTTGAAAGATCACGGCTATATTTCTTATTGGCCTGGTTAAACGCAATCGTACAAGAAAGGCTGAGATATGTTCCCCTAGGTTATTCTAAAAAATATGAATTCGGTGAAAGTGATTTCAAGTGTGCTCTCGATACCATTGACACATGGGTTGACGGCGCTGCTATGGGTAGAACCAATTTGCCACCGGAGAAAATCCCATGGGTTGCCCTTCAAACATTGCTCGGCTCTTGTATTTATGGTGGAAAGATCGATAATGCTTTCGATCAAAGGCTACTGAATTCTTTCCTAGGATATTTGTTTACTGAAAAATGCTTCGACCACAATTTTGCCCTGGTCTCTGATGCTGATGACGGAAGCAATATTGCATTCCCAGAATCCACTAAGCATACTGACATTTTACAATGGGTTCACAAATTGCCGGATTTGCAAACACCTTCGTGGCTGGGATTGCCGAATTCTGCTGAGAAAGTTTTGTTGACTAACTTAGCTGCAAGATTAAAAAAAGATGTTTTAACCCTGGTTGCTACCGACGAAGCAGCAACAGAGGACGCTAAACAAGAAAAAGGACAATCATTAATTGGAAATATTCTGAAAATGCAACAGTCATTGGAAGATGACGAAGAATTAGTAGTTGGACAGTCGAAAACAAAACGAACAATTGAAGTTGGGGATGGTCGACCTGCTTGGATGCGACAATTATATCAAAGCACTCAAACATGGCTACAAATATTACCGAAATCTGTAACACCTCTTCAACGAACCATCGAAAATATAAAAGATCCTATGTATCGATGTTTTGAAAGAGAAGTTAATTCGGGATGTAATTTATTAGCCTCTGTTCGAAAAGATCTTGAAGACGTTGCTGAAGTCTGTAAAGGAGCCAAGAAACCGACCAATCATCATAGATCGATGATGGCTGATCTTGCTAAAGGCATTATCCCGAAAATGTGGATCCGATACGCTATTCCACCCGGACTTACGGTTATCCAATGGATCCAAGACTTTGCTGACCGAATAAAACAGCTGTTACACATAAGTGACACCGCGGCAAAAAGTGGAGTAATTGCTCTCCGAAGCATTCAAGTGTGGCTCGGCGGACTGTTTATGGCTGAAGCTTACATAACCGCTACCCGACAATCCGTTGCTCAGAATAACAAATGGGCACTGGAGGAACTGTTCCTTGACGTGGAATTGGGTGAAGGAAAGGTGGATTCAAATACATGCGTAATCACTGGGTTACGATTGATGGGCAGTGAAATCGTCGATCCAAGAACTCTGAAATTGAGTACATTGATTTATAAAGATATCGATATTTGTCGTTTGAAATGGATCAGGTTAGTTGATCCATATATAATATTATTTCAATGCTGTTTCCAGGGTGGAGAAATCTCAGCAACTTGAAGGAAGCTCTGCTAAAGATAAAGTCTGCTTACCGATTTATTTGAACGCAGCCCGGTCAACTGTGCTGTTTACTCTCTATTTTAGCACGACGGATTCCAGTTATGATTTTTATAAGAGAGGAGTGGCAATTTTGTCTTCGTCATTAGGATGATCGGAATTATATTTAATTTGTGTTAACTGCATTGGACTTATTATTATTAATATATATTTGAATGTGC
>OX_Smed_1.0.01850
TAAAACATGAGTACTATTTTGTTTCTGTTAATTGCTACGATAGCTTTTGAAAAAATCAGAGCTGAAGAAATCTGCGAAGACAAGCCAAATATGCATTGCGACGACTGGAAACGGAGCGGGTTCTGTGAAAGAGACCGGGAGAGCTTGAAAATATATTGCCCAAAAACCTGTGGATTTTGCAAAACTGACAAAGAAGACGCAAAATGCATAGATAACAATGTTAATTGCCAAATGTGGGCCGACCGAGGAGAGTGCGGAATCAATCCCGAAGGAATGCTTGAAACTTGTAAAAAGAGTTGCAATCAATGTGGAAATCCAGGAAAATGCAGCGATTATAGAAAAGATTGCCCGAAATTCGCTAAGGAGGGACAGTGCGAGAAGAACTTTAGTTTTATGCAAAAGAATTGTAAACTTAGTTGCAACGCATGTCAGGATATAGGAGACGGAGATAATTCAAACCCAAACTGCCGAAACGAAAACGAAAGCTGTGACATTTGGGCAGAACGCGGTGAATGTGCTTCAAATCCAGGATTTATGCTTAGATCTTGTAAAAAAGCTTGCAACGTTTGTGGAAAGGAAAATCAATGCGTTGATTATCGAAAACGATGCCCGATAATGGCAAAATACGGTCTCTGTGAAACTGAACCGAGTTACATGATGCAAAACTGTAAAGAAAGCTGTGGAGTTTGTGACGGCTCGAGTAAAAACCGACCCTGCATTGATGCGAATCGAGATTGTCCGGCTTGGGCGGCTTCAGATGAATGCGAGGGAAATCCAGCATGGATGCTATTCAACTGCAAAAAGTCATGCAACCATTGCAGGGATGCCAGACTTGAAAGCGTGAATGATCCAAATTGCAAAGATTTACAAATTCATTGTCTTTATTGGGCCAACGCTGGAGAATGTCAACTGAATGAGGGTTGGGCAAAAGAGAATTGTCCGTTTAGTTGTCAGTATTGTGGCGGATGTCGAGATTTAATTCAGAACTGTGATAAATTCGTTGCACAAGGATATTGCAAAACCAATGAAGTATACATGAATCAGTCATGCAAAAAATCATGTGGATTTTGTAAATAATCACAAAATAATAAATAAATAAATTTATTAATAATTCGAAAAAAAAAAAAAAAAAAAAAAA
>OX_Smed_1.0.01890
TTTAAGACCATTCATATATTTCAAGGTGACAATAACCATGTTATAATAACTTCGAATGTTTGATAACTTAAGAAATATTTGCAAATCTTGTGAAAAGACGACAAGAATTTTAAGGGCGCCAGAAATTCCGAAATTCAAATGAATGAGACAATTTGAACAAAAAGGTGTCGAATTTCATAATAAGTTAGAAAGATTACTTGTTGGAATTGAAATCAAATGAGATATACCAATCTACAGTGTATCATACAGAAGAGAGAATTATACTACTTTTGTGGTAGATCAAGTCATTTTAGAAGCCAGATAATAAATAAAGAAACAAATTTAAGAAATAAGAAGACATAAAAGAAATATGATAATGGAATATCAGATCATTTCCATCTAAAATTGTAGAAAACGATCGTTTCAAACTGCAATCTCATTTCACGCAATCAACCACTCAGGAGCCGTCATTATTCTCATTAATCTCATCAAATATTTGATTGTTTTATTGATTGCAATTATTATAATTAATATATTATATATGCATGCATAGTTAGATAAATTTTAATTTATGAATAATAAATGAAAACCATAATTAAACTTCCCCCCACAAAATTTCATATATTATTTATGTGGCCTGTGGGATTATAATGCGCTTCCAAAGTCACACACAAGATCATTTGGGTTAACCAAATCTGATCTAGAATGATTGATTTTCCACAAATCCAGGGTTTCTCTGGTTGAAGAAAATCAATAAATAGTTTATGATTACATAATTTCACTAGAGATATTAATGCAAATATTAAAGACAATTCTAAAGCTTGAAAGGCATTTCTCCTTTGAAATCAAATAATAATCAGAAGTGACTTGAAATGTGAAATTAAAAATATAATAAAATGCATTTGGGAGGCTGTTGGAGTACTGCTCTAAGCAAACTACACAATAACAAGTTTCTTCTTCGCTATCACTCTCTTGTCTATTTACTAATTTTTTTACGATATTTACTTTTTTTGCAGTTCTTCCTTGGATGACTTCTCTTTTTCTTTTTTGTTGCCTGTTTATTTTGATACTCTTTTCCTAGTACTTTAACAATACTGTCCGCCAAAATATCAGTTGACTCCGTAAGATAATTTATTTTAAACTCTTTAACTGTTTAATGAATTCAAATGTGTTCAATATTAATTCTTCTTACTGCTTTCATTACAAATTCCGGATAAATTTTCCAACAACTAGCACTCTTTTTAAAATTCCTTACCATTTCATGGGTAGAGTTACTTCCTAAAATAAAATTTAACTCACAAACTAAATAGTTTCTACAAATGGAGTCAGTAATCACATTGGAAAACTAACCCAATGTATGCTATGGTAAATAATCCGTTTGAAAACAAACAATGTTTAAGTTTTTCAGAAAGTTATCAAAAGAAACATTTAATTATACTCTTTACAAAATAATAGTGAATAATTTACTGTTAATATTAAAATATCAAAATTTGAAAAAAAGGTGAAAATACTCACCCACGACAAAAACGTTAATTAGTTGTAAAAAATTCTTTGATATTCAACAAGGTCTCTATGGGCAGAAAGCAACCTAACCTAGTTACGGATAACGAATTACTTAATCAAAGCGCATGAACGTAATAAAAATTGTGACAACCATCCCAGGTCTCCCTTACTTGAGAGCTTGATATTTTTACACCTAAATGACAAAATGTTTAACATCACAAATCTTTAAATAGTCCTTCCTATTATGATATTTTACAAAACCCTATTTCCTTTTAAAATGTGGCATACTTCATTGACGGCTCTAAATAAAACGAATCAATTACCTGTAATGTTTTATCAAACCACCTGTTTGGAGAATTCATTTTACAACCGTTTCCATGTAACATATTTCGGGCAACAATCGAATCGGGATTTTCACTTTTATATTCCTCTGTGAATACGGGCTTGTCCAAACAGAACAGAAAAATGCTTTTCTGTATATATGAAAAGGATTTGCTATTTTCTGGAATTTCTCGTAATCGAGTAAATGATGTTCCCCAAGTATTTCTATTTTCAGCAGTCAATAAGCCAATTGGCTGTCCACTAGTTTGAGATAGCTCTAATATTTTGCAAAATCCCTAGAAAAATAGCATCTTTA
>OX_Smed_1.0.01893
AACTATTTGTTGATTTTGTTTAAATAAATTGTCTCTTAGCTTTTTAAATTTTAATAAATTTCAATTAAATTTTAATGCAATTTTACTTTAAAATAAATGATGCCCATTTGCGCTTTATAACAAGCGTTGGTTACAACATTTTCAAGCACGAAATTGTTACTGGAGCGGAAGGTGACAATGAGGCGTATTGATAATTATTAATGAGGATTTTTTGAATATTAGATGGATTGGTGAAATTCTGGGAATTAGAAACTGGAGCATTTATTTCATCGGTTCAAGCCCACCAAGGATGGGTTACTTGTTTTGTGTTCTGGTAAATTATGATTACAGAACTTGGAGTTGTTTATTGAAGCTTTGAAATTAGGAAAGCCGCTAAATTGATGTTCTCATCCAGTCACGATTGTACAATCTCATTGTGGCAAGGCAACTCGGTGTTACAAACTATTGAATTCGATGAACCGTTTTATAAATTGTGTTTAGATTGTTGTGAATGCTTTCTAATGTGTGGCACATCGAGTGGGCTGCACACGTACAATTTGGACAAAGACAAACAATCCGGATCTCTCATCGACATTGACAGCAACATACAAATGAGCGATCTCTCAGGCATTGTTCGATGCATTGTCGCGTTGGACAATCGAGTCTATTGTGGGGGGTTTGATAAGAAGCTTGTCATCTACGATTGTCTTTATTATGGAACTGAATATTTAAAGGCAAGCGTAACGATTCAGGCTCACGAGGCGGCAATCACATGCCTGTGTGTTAATAAGGATTCTGACAACAACGTATGGATCGCGACTGGGGCGTTCGATAAGGTTGTCAAGGTGTGGAATAACGCGGGGAAACTGGTCCACCGCATTGACGGATTCAGCTCCTCAATTATCGACGTGTGCGCCGTTGACAGGTCGAAACAGATTTGGGTTTCAACCGGCTCAAACCTCCCAATCGTTTATGACATCAAGAGCGGGGAGGATGTCAGCAGATTCAGCAACAATTTCCAGATTATTCAGTCTGAGAGATTCAAGATCCAGCTGATAAAGCATTTCCCGGAAGTTGGAATGGTGATTGCAACGACAAATCGAAGGCAAATTCTCTCTTGGCGATCTCAGATATCGTCGGCGGTTACGAAATTGACTTGTGGAGTTCCAATTGACTCGATTTGTATTTCTACCAAAGAACCCCTTCTAATATATTGCGGAATTGAGAATGGGCAACTTATTCAATGGGAGAAACGAGAATCTAATGAGGCATCCTTTCAACACGAGATTATAAAACTCTCAAGGTCAATGAAAATCATGGTGGAGAGCAAACTCCAATCAAGACAATTTCAAACGGAACAATCATACTCAAAAAACCGAGCCCAGCAAAAATTAGATGCCAAAAGAAATAAAACAAACAAGCGATTCATTAAAATGATCTATTGCGATCAGAAAGATATCCTCATTGCTGCGGCAGAAGATGGGATTATATACGTTTTTGGATACGATATTGCCGCTCTAAACGCATTTCTAGAAGAGGCAAGGGCTAAAACTGCTTCACATAAGAAAGGTGAAAAGGTTCTCCATCCACTGATGGTGGATAACACTATTAGCCCCGTTACCATGAGGATTACCGGCCTGGCTTGCCAGCAAGTCCTGCTTGAGCACAAAAGTGTCGTTTCTGGCATCACAATTGTTCCTTGTTGNNNNNNNNTCATGGTAGACATGAAATGTTCATGCTAAGTTGTTCCTGGGATCAGAGAATCTGTTTGTGGAGTTTAGAAACATTCGAATTGGTAACAAAATTTCAGAACAATCATACGGGCGATAAGGAGGCGCGAGAATTAGCGGCCGACGATGTCATAACGTGCATTGAGTACTGTGATTGCCACGATCAATTCGCATATGCGAGTGCAGATTTCCTTTTCCATATCCGAAAGTTTTCATTAATTGGTACTCAAATGGTCCTGATCAAGCGAATCGATTTCTACGAAAACGAAGTGACAAATCTTTCTTGGATTGGAACGTTGAACAGTTGGATTACGACATCTGAGGATCATATGATTAAAATATGGAATTGCAGTGAAGATTTCTCCTGCAGCCAGTCCATCAATGCTGGAGCTCCTGTGACTTGCATGTGTTTTGACTACTCCAGTCATATCCTGATAGCTGCTGTTGGTAAGGAAATCAAATTATTTGATGTTCTCGAAGAACGGATGGTTCAGGTAAACTGTGGACACAGTGACGACATAAGAAGCCTCGCAATTCTTCCTGCAAAAAATCAGTTTGTTTCATCTGGTGAGGATGGCCAGCTGCTTATCTGGAG
>OX_Smed_1.0.01983
TCTATCTACAACCTTTGTCATTATAAAAAAAAATCATGTCGGTTAATGATGGTAAGAAAATTTTTATGTTTTGTTACTTTGATTTACTATAATTTTAGGATTAAGTGATGAAGAATGGGGAGCATGGGGTTTTTAAAATTTACTTCACATTACTTTTTAAATTATTTTTAGGACAAACTTCCGTAGTCACAGAAAATATAAGTACTCAAAAAAGTAATATTACTTTGTATGCAATAAATTTAGAACCATTTGTAGATAATTCAAAACCTCAAAATGGCTTTGGCAGTGATGATGAAGTAATTATCAATACTGACACCTCAAATGTTCAAGCAATCTCAAAGTTTAGTGTAAATAGTTATAACAAAGAAAATAATTTAAATGGCGGATCTTATGAAAAAAGAGGAGGTTTTAATGGAAATAGGGGAACTAACAGATTTGCTACCAGAAAAGTAGAATCAGAGGACAAGAATGAAACTAATGGTGATAGAAATTATAACAGGAATGGTTACTCTAATGATAGAGATACTAAACCGAACTATCAGAATAACAGAAACTCAGAATTTAAAAGGAACGGAAATGAACAAAATAATTATCCAAATGATAGAAATTTTAATAAACGAGATAATAGTCCCGGTGATAAAAATCAGTATGCGAATGAAAGGAATGATTCCAGAGAACGCTCACGTAATAATGGATTGTTTGATGATTCAAGAGAACGTAAAACTCCTCGTGGTGACAAACGTGATGATTCAAGAGATCGTAAAATAAACCGAGACGATTCGAGGGATCGTAGAAAGTATCGTGATGATTCCAGAGATCGTAGAAAGTATCGTGACGATTCCAGAGATCGTAAAAAATATCGAGATGATTCGAGGGATCGCAAGAAGTATCGTGATGATTCAAGAGATCGTAAAAAGTATCGTGATGATTCAAGCGATCGTAAAAAGTATCGTGATGATTCAAATGATCGTAAAAAGTATCGTGATAGCTCGATGGATCGTAGAAAACCTCGTGATGATTCCAGGGATCATAAAAAGTATCGTGACGATTCTAGAGATAAACGAAACAATTTAAAGCGCCGTGATGATTCCTATGATAATAATGATAGAAATCGAAGACCAGATAGAAGAAATCGAGATGATTCTCGCGAAAATCGAAAGAAAAGGGACGATTCGCAAGAAAATCGAACACGAAATAGAAAAGAGGAATTTAAACGTGATGAATCCTGGGAAGACCGTAGATCCGAATTCCAACGAGATCAGAGAATAAATAATGATAGTTTTGCTAGAGCAACGAAAGAAAATGGAGCTAACAATTTTGAATCGAAAAAGTTCCGTGGAAATAACGATGCAAATAATGGATTTAGAAACGACGAATTTGATGGCAATTTCCAAGGAAAACGTAATGGAAATTCCAACGATTTTTCCACTGAATTCGATAGAACTGTGACTTTGGAAGAAAATCCTGCCTATTCATCGAAAACATTTGTTCGTGGTCAAAAGCAGCCGGAACAAACCAATCAAAATGATGATGCTATTCCAATCGTTAAAAGAGCGACATTTATCCCCGATGATAATCAAGAAGATTACGAACTCCATGTAAATTCAGGAATTAATTTCGATAATTACGACAAAATCCCGGTTGAGGTTACAGGCGATGATGTTCCGCCGGCCTTGAACACGTTTTCCAGTCTTCATCTCCCGGAATTTCTCACATCGAATGTTGAAAATCTCAAATATACAAAATTGACCCCAGTGCAAAAATATGCAATTCCGATTATCGATTCCAAACGCGACCTCATGGCATGCGCACAAACCGGTTCTGGCAAAACTGCGGCTTTTCTAATCCCGATAATCAAATCTCTCAGTGAGAATGGGACGGAATCTCCAGCATCGGCAGTCGCGTTTCCGAAAGCTTTAATAATGGCTCCAACTAGGGAGTTGTGTCGTCAGATATTCACTGCTGCGCGTCATCTCTGTCGCGGTTCCAATATCAAATGTGCCTATATTTACGGTGGAATTGAAATGAACAAATCCCGACGTAATATACAAGCAACCGGTTGCGATATCCTCGTGGCGACTCCAGGCCGATTGATTCATTTCCTGGAATTAGTTTGGCTCTCTTTGAGATATTTGCAGTTTTTTGTGCTCGATGAGGCCGATCGAATGCTCGATTCCGATGGATTTTATGAAAGCGTTACGAAAATCTACAACGAGGCCAATTTTAGTGGAGACGATCGATCGATCCAAATTTCGATGTTTAGTGCAACTTTCCCCAATGAAATTCAAACTTTAGCGAGAAATCTCCTGAAAAATTATCTATTTCTAGCTGTTGGAGTTGTTGGCTCAGCAAATAGTGACGTAAAGCAGGAGATTATCCAATCGGATCAAAGGGAGAAAGTCAATACTGCAATTGAATATATAAAAACTATTCCCGATGAGAAAACTCTGATTTTCGTTGAGAGCAAAAGAATGGCCGATTTCATGGGAATAAAGCTCGGATATTTGGGATTTAAAGCGACGACAATTCACGGTGATCGGGAACAGGAACAGAGAGAAATCGCTCTTAATGATTTCAAAAGTGGCCGAGTTAATTTCATGGTTGCCACTAATGTTGCCGCTCGAGGTCTCGATATTCCGAAAGTCGATAATGTAATCAATATCGACATGCCTGACACAATCGATACGTATGTTCATCGAATCGGTAGAACCGGTCGTTGTGGAAATGTTGGACGTGCAATTAGCTTTTTCGATGAAATGAAGGATATTGGATTGGCACAAGGGCTTGTTAGTAAGCTGCAAGAAGCCAATCAGGAGTGTCCTGATTGGTTGAGAGCACTATGTGACGGATCCGGTTCCAGGATGGCCAATTATTCGAGAGACACTAGAAAAAATGTTAAAAGCTCTAAATATATTGACAACCCTACCGATGACGGATTTATGAAGGGTACAAATATTGATTATGATGACGTGAAGCCGACTTCTGAATGGCTCGAAGATTAGAATATTTTTATAAGAGCTAATAAAGAAAATTTGTATTCTATGTTATTTGTGACGATCTTCTATGTTCCATTTTTGTAAATAATTGCATTTAATAAACATTTTTTGTTTTACATTTCTACTTGCTTA
>OX_Smed_1.0.01991
CTATTGGTAATGGTATTTTAATATCCATTTTATTAATTATCATAAAGAGTTAACTATAACACAGTCTAATTCGCTTAATAGTCCGACTCTGTGTCTTACAGTGACATGTCATTTCCCGTTTCCAGTCATATTTAATTTTATATACATTTTTGTTTCACATTTGTTTGAATGAATTTGTTGCAATATTGAATGAACACAGCAGATCAGTAGAGATGAAATTGTGAAATATTTCCCGATGAATATGGCACTATTGAATCGTAATTGAGGGATAGGTATAAATTTATATCAAAACATAAATATATATATATACATAGGCACCGCTTATATGATAGCTGTATATGATAGAATGAATAAAGACACTAATGTATTTTACAAATTATATATATATATATATATATATATATATTCATGGCATATAATAAACACTATGGAATTAAATAATTATGCTTCCAGCAAAATACTTATAACTTATGTTCTGCCTATCTCAGAATTATTTTCACAGTTTTCAGTAACCGCCAAAATATGTCACATCAAAACCCCTAATATAATTTTTATACAAGAGTCTCGTAACTAGCTTAACTGATGGTATACAGAAATTTTCGTGTAATGTTCCCCAATGTGCCACTACCAATTTGTATAACTTCCAAGGCAGGTTTTAAAAACTGTTGAGTAAAATGATGTACTGAAAATTCGTGTAAAACATAGAGAAATATTTATCCGTTAATACAGGAATAAAGATAAAGGGAAATGTGAGTTTGACGTGTTGTGAAATGAAAGGTATAAAATAAATTATCAAAACTCCAACTTTCTAATCAAGTTCATTACATTATTATTATGTGATAAAACATCTTAATTAAGTGCTATAAATTAATTTTTTACAGTTAATATGCATAGTTTATTCAAATGTAACTATCAGAATTCAGCACTTATGCGTTTTTGACTTTGAAAACCACAAATGATGTAAGTAACTAATTTAGTAAAATTAAATCCCATGCTCGGAATCTGCGTTATAAAGTTATACTAAAATAGGTTGATTTAATATCATTGGGAGGGGGGGTGTTGTGAATTGGTGTTGGGTATTCTTTTTGGCATTGGTGAACAATTTGTCATTTAGAATATCTTATGTTACTAACAAACAGTTGTAAATAATACGTTGTACAAGGAGATAATTCCATGGCAAATAATAGGCGACTTTATCAAACTGATTTTCCAATTTGAAATCAGTTCCGGAATTTATTTTATTGAATATTTCAGATGATCGGTTCATTATCAAGCAGCTGCAGCTGATCGAATTGGATGGGTTCAAAAAATTTCATCAGAAATATTTCGATTATGTAACTGAGAGATTACGAAACAAGCAAAAATGCGTTTTGGCTAAAATTCTTGGTGTATATCAAGTTGAATATAACAATACTCTCACAAAAGTTAACAATAGAATGGAATTTTTGGTGATGGAAAATGTTTTTTACAATCATAAACCGAGTAAAATATTCGATTTAAAAGGCAACAAGCAAGGGGCTACAAATATATCAACGGAAAAGGTCAATGTTGCAGATAATTCTGTGAAACAGGATAAGGATTTTATCAAATATAGTCGAGAAAATCCTTTGTATGTTTCATGGCAGGCTCAGATTGCTTTAAAAGAAACTTTAACTCGAGACACAGACTTCTTGCAAAGTCTTCCAGTGATGGATTATTCTCTGTTGGTGGGTATTGATGATACCAATCAAGTATTGGTCATTGGTATCATTGACTATTTGAGAATGTTTACCATGAACAAACTGATTGAAATGCATATAAAACAGAAACTGCTCACTCCTCACGGAGAATTACCCACTGTCATCCAACCGCAGAAATATCAAAAACGATTTCTCGAAGCAATGGAAGAATATTTCCAGATTTGTCCAATTCCTTGGGATTATTTATTACTTTACCCGTCTAATTCCAATTGCAACAATAATTCCAATAAAAATCCGAGTTTCCTATTCAATTTTTCCTCGATATTTCCCAATAGGCCGCCGAAACCGTTGCCATTGAAGCGCAGTTTCGAGAGATATTCAGATGAAAACAAATTGAGATTGGGTCTCGCGTCAACCATATAGAGATCAATCAGAGATTTGTGCGCCCATTCCGATTTATCCTCGCCCCCATAAAGATGACATTTTCTATTTTCACTGTTTCCAAATCGATTCATTTATTTTTTATTCGATTTTCAATGATTTTTCAAATAAATTATTATAATTGAAAAAAAAAAAAAAAAAATG
>OX_Smed_1.0.02001
CCTGTAAAATTTTATTTTTCAAATGCCAAGAGATTTAATAACTTTACAATTAGGACAGTGTGGTAACCAAATTGGTTTGGAATTCTGGAAACAATTGTGCATTGAACACGGAATAAGTCCTGATGGAAAATTAGAAGATTTTGCAACTAGTACAGTAGATCGAAAAGATGTGTTTTTCTACCAAGCAGACGATGAACACTATATACCCAGAGCTATATTAATAGATTTGGAACCCAGAGTTATTGAAAATATCATGAAATCTCAATATAACCACTTATATAGTAATGAAAATGTTTATATTTGTAAAGAAGGTGGAGGAGCTGGTAATAATTGGGCATCAGGTTATGCACAGGCTGATAAAATTCAAGAAGAAATTTTTGATATGATGGATAGAGAAGCAGAAAGTAGTGATAGTTTACAAGGATTTGTAATGTGCCATTCAATTGCTGGTGGTACAGGATCAGGTTTGGGATCATATGTGTTGGAGAGATTATATGATAAATTTCCCAAGAAAATTGTGCAAACATATTCAGTATTTCCGAATTTAAGTGACTTGGGCGATGTTGTTGTACAACCGTATAATAGCATTCTAACAATGCGCCGATTAACGGAACACGCAGATTGTGTGGTCGTTCTAGATAATACTGCTTTATACAGAATCGCCGGTGAGAGCACTGAATTAAATCAGCAGAGTTTTTCACAGATTAATCAATTGGTCTCCAAAGTTATGGCAACTAGTACTGCAACGTTGCGGTATCCAAGCCCTATGAACAATGATTTAGTTAGCCTTATTTGTCCGTTAATTCCAACGCCGCGTTTGCATTTTCTAATGACTGGCTATACTCCTCTTTCTTCTGACATGTCTCAAAGTACAAATATCCGTAAAACTACCGTGTTCGATGTAATGCGACGACTGCTTCAGCCGAAAAACATGATGGTTTCTACCCTATTGAATAGGAATGAAAAGAGCGATGTCAACCATTGTTATGTGTCCATTTTAAACATTCTCCAGGGTGATGTCGATCCTACGGAAATACATAAATCGATCATGCGGCTTCGCGATAAGAATTTGATTAGGTATATTCCTTGGTCTCCTGCATGTCCCATGGTAGCTCTTGCTAAGCGATCGCCTTATGTTTCCGCAACTCACAAAGTCAGTGGGCTTATGCTTGCAAATCATACGAGTATCAGCACGCTTTTCAAGCGAACTCTAATTCAATTTGAGAAGTTGATTAAAGCCAATGCCTTCATCAGTGAGTTCAAGAAGGAGTCGATATTCGATGACATTCTCCATGAAATGCGCGAGAGTGAACATGTTATGAAAAGTGTTATTCAAGAGCATGAAGATGCCACTACAAAGGAATATGTCCAGTATGGGAGTCACATGGTAACCCAGCTTGGAAGCGTCTAAAATATCAGTTTGGATTTGTATGTAGTAAATAAATTAGTTTTTTTTGTTTTTTA
>OX_Smed_1.0.02003
GCTCATTGAAAACGGTAAAAATTAATTCAATTCTATAGCTGGCGTTCCGTTGAAATATGGATGAGAATAAGTATATGGAAGGCAGTGTTCGGAACATTCAGTCAGACAAACAGAACTTGCAATCCTACAACTTCAAAGCAAACTCAAAGAAATTCTTATCAAGCATTCAGAAAATCAGAGATTTAAGCAATCAGTCAATTCGAGATGTAGGAGAAAACGACCGATCAAATTCTACGATAGTGGCAGGATATAATGTGACAAATCTCATTCAGGGAATAGGAATACTGGGCGTCCCGTATGCTATTGCAAAGGGCAGTTGGATTGGGATAATTCTCATTATTTTTATTGCATTTGTAGCCTCATCGACAGGGACAATGCTTATTGAATGCTTATATCAAAATAAAAATTTACCAAACTCTAAACGGATCTACAAAACCTACAGCTGTATTGGAGAAGCAGTCTGGCCAAAATTCGGCAAATCCCTTGTTACTGTGATTTCACTGGTAGAAATGTTTGGTGGGACAACTTTATACATTATTTTACTCTCTGTAGAAAGTCAAAGGTTTCTCTTAAATTTCTTCAGTGACGTCAATATCAATTACTGTTGCATCATTTTGACGTATGCCGTCTTACCAATAACTTTTGTGAAAAGGATGTCCATAATTTCATGGTTTAGTTTCATTGCTGTGGTGGGATTAATCAGTTCCATAGGGATAATCATGACATTTTGCTTTTTTAACTTCTCCAAACTTTCCATTAATAACTTTCCGGCAATATCTTGGTCATCGGTTCCATTGAGCATGGGCATTATTACATTCTCCTATTGCGCACATGCTGCATTTCCCGGAATCGAAGCCAGTATGAAACATCCTAATTCTTTCGACAAAATGATGAAAGTTTCCTTTACCACTGCCGCAGTTATCAAGTTCCTTATGGGTTTTTTATTCAATCTGATTTCTGGGAATGAAATCCTCCAACAGTGCTCTCTAAATGTGGATATTTATGAGTTCAGTCTCACTTTGGAAATATTCGTAATAATTAATACATTTTTCAGCATCCCATTAGTAATGTTCGTAATTAGTGAAAGAATTGATGAAATCTTTCAATATCATTTCCCTTCATCAATGTGGCCAGGTGGGGTCCTGTATTGGTACTGGCTATTACTGTCGAGAGGGATCATTATAACGTTGTCAATGCTCATGGCGATGATTGTGCCCCACTTTGCCCTTGTGATGGGTTTGGTGGGATCCATTACTGGTAGCTGTTTGACATTCATTTTCCCAGGTATATTTAACTTGAGCCTGAAACGATCAGAATTAACGAAATTGCAGAAGGTTTATAGAATCCTTATAATTGCTACAGGAATATTTTTTGGCATTTCCGGTACAATTGTATCAATGATTGACATTGTCCAAAACTTTAAAATGTAAATCTATGTTTAATTTCAATGATGAATTGAGGCGACAATTTTCAAAAAAAAAAAAAAAAAATG
>OX_Smed_1.0.02013
TTATATTTTCGTTAATTTAGATGGAAGAATTAATTGAAAGATTTTGTTCAGTAACAGGATCAAATTCTAGTGTTGCAACTCGTTTTTTACAAATGACAAATGGTGATATTGATAATGCTATAACATATTATTTTGACTCTGATCAGTCGGATCAGTCACATAATCTTGAAAGTACTAATTCCATGTCACATAATGTTCAAAATATGGAGGAATCTCGACAACCAATTCCACAGAAACATGAACGCCTAATAGAACCAGAAATTACATCTGGAGTTACAGTGCGCACTAGAGCATCTATCCACAGAAATGCTTTTGATGTTGAAAACCAATCTAATTTATTCATGGCATCAGTTCCTGGAGCTTCAAATAACCAAAATGGTAGTGGATCGACTTTTGATAAGATGTTTGAACCTCCACTGGAATTATTATTTAATGGCACATTTGAAGAAGCTAAACAACACGCTCGAGAGAAAAACGTTTGGCTTTTAGTATCAGTTCATAACGATGAAGTGTTTGATTGTCATCGACTCAACCGGGATTTGTGGAAAAATCCAAAAATTATCAATCTGGTCAAAGAATCTTTTGTTTTATGGCAGGTATTGAAAAACAGATTTGAAGCCCAGAATTTTGTGCAATGGTATCGATATGACAAAGATAGCGCCCATCTAGCTGTAATTGATCCAATAACAGGAGAATGTAAAATGTCATTTATCGGATCAGAAGTCACAGAACCGAATGAAATGCACACAACTTTGAGTTCATTCATTAAATACAACTGTCGAAACGGCAACGCTAGCTCTCGTAAGCGTGCGATGATCAGCAGCAGCGACAGCGATTCCAATTGTATAGATCTAACAGAGTCCATACCAAGAATGAAAAAAATGAAAATCCTTTCGCCATTGTCAGATCCCAGTGAAGCAGCCGGTTGTAGCAATTATAATATATCCTCAGAAAGTTGGCTCGATTATCTCGGAAACAATGGAGATCCGATCTACTCAATATTAATTCGGTTACCGACCGGTGTCAGAGAAGTTATTGATGTTCCTTCCTCGTCCAAATTGAAAGCGATTTTCCTCTACATTCAAGATCGTGGATTCGAAATTAGCAAATATGAATTGCTGAAATGTTTCCCCAAGAAAATTCTCACAGCGAAAATGAGTGAATTGACTCTGGAAAGCTGTGGAATTGTAAATAGAGATACGATCCACGTCCAGGAGAACAGTTGTTAATGACAACGACCACGCCAATTGCAGTATTGTTCTCAATTTGTAAATATTAATTATTTTGTTCCAGTCGGGTTCTGTATTTGTTATCGAAAATCACAACTGATGTTGTATTTGAATAAATTTGTTTTTATCGAAAAAAAAAAAAAAAAAAAAAAAATTTCTGTTGATTGATGATGTAATTTGTGTTTTGGTGAATGAGATAAATATTATTGATTATTATTATTGATTATTGATGAATATGTGATTTCCAGTCAATCAGCTAATGGCGTCAACCGCAACCAAAATATCGATGGTCATGATGGAGAGCGTTGTCAGTGGACACAAGGTCCTCCGATTCCGCCCGCGTACTTCCAATTCGAAAAAGGAGTGCATCGCATTTGATCCGATTGTTCAAAAGGAAGTTCTCTATCGGGAAACGAAAAAAATTCGCACTCTGCGTAATTTTGGGTCGAAAAAATAGGAAAATATTCGGTAATCTAATCGCA
>OX_Smed_1.0.02036
AAGTGGCTTTGACCTGCTGTATCTCTCGAGTCAATTGTAGGACCTGGCCAAGTAATTCTGTATTCGCCTGCCTCGCACGATCTAGTTCTGTCTGAAGAATCCGTAGAGAGGACATTACTGAAATTAAATGGGTTATTACACGTCGGTTTATGATAGAGCTAAATGTTTAAATTTATCCAAACAAATCAACAGCTCATTTTCTATTTAATAAGAAAACACACACAGTTCTAATTATAATTGTTCTCTGATCACTACAACAAGATGTCTATCAATTATTCGTCCGGACAATATCGTTCTAAACTCTTCTTGAGGGCCTCCACCGTGTAGGGCCGCCTAGTATCTCGAACCGGACGAGGTGGATGGGCGATGGCGATCCGCCCGGCAAGGATGTCATCCAGCACGTTTGCAAGGTACATCCTTGCCTTGACGACTTGTAAGTCCACCTGCTCCTGTACCCGCTCCCACTGGGTGAGGAGGTCCTGCGCGTTAGCGAATATTTCGGCAGCTGGGTACTGCTGTCGACTTAGTTCCTCGGGGTCGTTGTTGAGATTAGATGTCCTCCGAATGGCAGGGTACGGCCATTGTCGACGTATTTTCCCGATTGTCCCTGTTTTCCTGGGCGACTCCTTCCTAGATGGCGTGTTGGTTGAGCTGGAATCTGTCCTATCTAGAGGCATGTTTGGCTGAAAGTAATGTAGTATGGTCAATTACTAGCTTTTGATAATTATAGCACTAAAACGGATTATCTAACTTGAGTGTGGGATTCATTATTGGGTTCTCTAATGACTAGGGGATGGCTATTGGACTTTTAATATTGTGTTGTGGAGATGAATAAGAACTGGTATTCTATCAAGTTGTCGTTTGTCGATGATGAGCGGAACTTAGGTTTATATTGGGCTGGGCGTTGATGTCAGAGTTACGGGGGTTTCTATTCTCTTGGTACGCCTTTGCGCCCTCTCAGTAGCTAATGTGCTCGACCTGTTCTATTTGAATGAGTTTGGTTATGCATCTCTTATAAGCAACAAAAATGTTTCGATGTGTACGGTATACATAATGATTGGGCTAATAGATAACAATATAGGTGTGATAATGACTAAAACTTATTGATGGCTAACGGATCTAATAGATGATTTTAACAGAAATTATTAATGGGCCGACAGATTAAATACCGTGAGGCTAGTGAAAATTATCAACGGTTAACGAATTAAATGTGATATAAAAATATATTAACGGATTAATTAAATATTGATCGAAAATACCACACCTATATCGCAATTCACGTAAATTTTAATCATTAAGGTATGACGAACTGCATTCGTTTATTTAAATTATGTAGCATAGATTATGCAAATTCGCAAACCAAGTCCTTTCGTGTCGTTCGATCATCTCAGGATTCGGTTAATGCACGCTTGTCCATTAGGTCTACGGCAATTAAATTTCACGTTAATTTATTCAAATTTATTCGTGCTATTTCAAATTTTGATTATCGAGCTTGATCGAAGTAATTGCGGTAAGTTTGTCGTTCTAGTTAATATCTCTACTTTTCTGTTAGATTTTAGCGCGTTTCTACCGTGGATCTCCCCTCGTCTCATTTAGGTAGTATCGGATTGGAAATTACCTTAGCCCGCAGTAACATTAGTCGACAGATTTTTCAATCGCATGAATCATAAATCAGAAGTCGTGCCTCTGAGTATTGATGGACTTTGAATATCGCACATTTCCTAACTTATTTGGTCTGAAATTTCATCGCTACATTCCGATTGTGGGCACTTGACCTATGGGCCTATGGATTACCTATTGTTGATTTAAGATCTCAAATTAGTCGATTCATTTATGCTGGATTTTAATTGCTATATTAAAGGTTCATTTGATTTTGTTTTCTTTTGTTTTCGTAAATCATTAATACTTTTATGGTTATCAACATTTTATTTCATTAAACTCCTGGTTTGGGTTGATGGTGCGAAGGGATTTTACTCGGTTATCATGAAAAGTACCTTTAAACTAAGCTCTGCTGGATTTTCCTACGATATTAAATATATTTATTCGTTGAAATTGGTTGTACTTAACATGGAATTCATTTCTTTTCGCCTAATTTTTATTAATTTTCTTTACTCCGCTGAATAACTTTTTATCTGCTTTACTCTCTCAGTGAACCCATCTGTCGACATTGGACTATAACTCTAAATTGTTGCTAATAATTATTTCACTTAATGAGTTGTTTTACCCTTAGTTTAACGATTTACTGGCATTTTGGTATTTCTCGCATTCACGTGCATTTAAAATTGAGCGATTTCATATTACTAACCTTGCAGTTATTAAATCTCTTCGAACCATCAATCCAATTCGGGGTTTAAATTAATTATCCAAATTACTCTAACAATTATTTCACGGGCTTTAATTCTATCAGTGATTTTAGTTAATACATTTTTAGCTCGTTTATTTTACTCAAGGAGTTAATTCTGATGGAACTGTAAGCTACTTAGATTTCCCATGATTAATTTTATCAAAATCTACTTTAATTAATGGAGTATTTATTTTTAATGACGACAAAAAAATCTGTTAATTTGATGGATGAATTCAATTTAAGAAATTCACTAAACTATTTACGATGGTTACGTTTAATTTTTATGAACCAATCTACTACTAGTTGAGTCATTTTTATTATCAATTGAATTTATTTATACCAACGATTTCAGTCAATTTATCCCCGTGCCCTTTCCCTTTAATAGCTCCTAAGCGCCGTTGTGTTTATATTATATTTATTGAGTGCCCACTGGACTACTCGGTGTGGTGAATTTAAGCCGTTTGTAAGATCATTTTAGGTCGATTTTACAGAA
>OX_Smed_1.0.02065
TAATAAATTTATTATTATATTATTCGGTATGAAATTAGCGGTATTAGCATTTTGCTTAGTGCTGACAACGAATGCCGCGATTATTAAAAGCCAATATGAAAAATATGATAACTTTTTCCAGCCATCATTAACAAGACACAAACGGCAGGCAGTATCAGAAGATGAGACGACATTTTTCGATCAAAACATTCCTCCACTCACCGGAACTGGAAGATCAAACACTAGATTTCCAATGAGAAAGGTACGCGATGGAGCTCCAGAATCGCCACAAATAATTAGGTTACGAGGTGAAAATGCATTGACAGCTAATGAAGGTCGAGTGGAAGTCTATGATTCGAACTCAAAGCTCTGGGGATTAGTGTGTGACGATTATTGGAATATTTTGGATGCCAATGTCACCTGCCGACAACTCGGATTTCGCAGAAAAGCTCGTGAAGCAACTCGACAGGATCGTTATGGAAGAGGTGATTGGTCTGTCAACGACTACACAGTCCATAAGATCCAGTGTACAGGCAACGAAAAAAGTCTCGTTGATTGCCCGCACGATTCTACTTCATATTGTTCTGGAAAATCAGCCGGAGTTAGTTGCGTTTACAATTTAGGATGTCCCAATGGCTGGATATCATTCAATGGAGCTTGTTATCAAATTAACACTCAACAAATGGATTATAAACAAGCTGACAAGTTCTGTCAAGATCACAATTCAAAATTAGCCTTTATTTTGAAAGCCAAAGAAAATAATTTTATTTCCAATGTTCTTTATACACAATATAAAAGTATCGCACAAATATGGACCGGTGGTTATTACGCAGAAGTGAAATTAGACGAAGGCCGATCAGAATTCCGATGGAATTGGTACTCTACAATTCATAATGTAGATCAGTGGAGCACTTCAAATTTGTGGTTTCCTGGATTTTATGAGACTAAAACTGACAAACGACCTCAAGGTGACCCAAAAACCCAATCATGTGTGGCCCTCAATCGGGCCTTTGCAGACTCTCAAAGAAAAAATACAGTGTATGATGTAAATTACTTTTGGTGGGATAATCTTTCCTGCAACGAAAAACTACCTTTTATCTGCCAAATGAATATCCCACAATCGAGATCTGACTGCTATGAAGATAACGGTTTGGATTATCGTGGTAGAATATCAAGAACAGTTCAAGGTTCATCTTGTGCTAAATGGACAGATCCGGCAGCAACTGTGAATCCTCAGACTAATCCGGAGGCTGGTCTTGGAGATCACAACTTCTGCCGAAATCCAGATAATGATTTACAACCCTGGTGTTGGACTAATCCTACAAATGGTGTTTACGGCTACTGTGCCATTGGGAAATGTTCAGAATTGCCTCCGCCAACTGCAACATTGAAGCCCCAAGTTACTGATCCTATGGGATTCGGTCAAGGAGGCTGTCAATCAATTCAATATCATTGCCCATCTATGATTTCATACAACCGACAGTGCATTCCTAAAAATGAGGTCTGTGACAAAATACCCCATTGCTTGGGGAAAGAAGATGAAGATCATGGATTCTGTAAGAAATATCTTTGCAAAGAAAATGAATTTTTCTGTGCCTCAGACATGTTTTGCATTCTAAAAACACATGTTTGTGACGGAAAACGCAATTGTGCAGATGGATCAGATGAAAAGAATTGTACAGTTTTAGATGAATCTGCATTACTAAAGGTTTATGATAAGACTGACTCAAAAATTCTTGATGTTTCCGATAAGCTTGACTACATAGACATACCAATAGACAAGTGCGCAGAAAAATGCAAAATTCTCTTTCATCAATTTGCCTGTAAAAGCTTCAATTATTTGCCACCTCACGAGTCTCGTACGCATAGTGAATGCAGACTTCTAACAAAATTGGCATCAGAAGAGCCGTATAAATTAATTGCAATTACATATCCGGGAGCACATTACAGCATGAAATCCGACTGCACCGCTGAACAGTTCAAATGCACAAGAGGAATGTGCATTGAGCTTTCAAAAAAATGCGATCATAGGGATGACTGTGGAGACAATTCAGACGAGACTGATTGCACAACAGTTACATTCCCACCGTTCGAGATCAGACTGACTGGCAGTGTCAACAAATACGAAGGAAAAGTCGAAGTCCGTTATCAAGGTGAATGGGGCTTCGTTTGCGATGATGGATTTGATATTAAAGCTGCTGAAGTTGTTTGCAAACAATTGGGATTTTTGGGTGCCATGGAATCCATCCATTCTGCTGTTAACCGTTTCGGAAAAAATCGCTCTCCAAATCTATTGGTCGACGAAATTAAATGCACTGGTACTGAAAATTCTTTAGAAGAATGTAAACATAGCCCATGGAGATCACACAATTGTCGACCGGATGAAATTGCAGGAGTTGTTTGCAAGGTTGATCGGGCATGTACAAATTCCGAGTTCCGATGTTCCAAAGACAAGATGTGTATCAGTCTCAGTAAGGTATGCGATAAAACAAATGATTGTTCCGATGGTAGTGATGAGCCAGAAGGAAAATGCACCGTGAAAGTAACGCTTGCTGATGGACCTGACGCAAAATCGGGTCGTGTTGAACTTAGTAGAGGTGGATTAAAGGGCACTGTTTGTGATGATGACTACGACGATAAAGACGCAGCCGTTATTTGTAGAATGCTTCAGATTCCAGGACGAGCTCAGGCAATTAAAGATAAACGATTCGGAGAAGGAGCAGGAGCTATTGTTTTGGATAATTTAAAATGTACAGGCGAAGAACTTAATTTAGAGAATTGTCCATTTTTTAAATGGGGAGAACATAAATGTACTCATAAAGAGGATATTGGAGTTATTTGTGGGCTACCTGATGAAGTGGTAACTCAACCACCAAAGCCTACTGCAAAAGTCGACCCAGCTGCCGGATTAAAATGCGGTCACAGACCAATTGTGCACAAAAGAGGGCGAGTGGTTGGTGGATTTGAAGCTGTTTACGGAGCTTTTCCATGGCAAGTTGGAGTAAGACAAAAAGTTGACGATTACGATTCTCATTGGTGTGGAGCTTCTATTTTGAGTGAAGATTGGATTATTGGAGCAGCCCATTGCTACGCTCGACCTAAGAGCGATTATCGAGTTCGAACAGGAGATTGGGATAACGCTTCCGATGATAAATATGAACAAGTATTTGAAATTGAAGAACTTATTCTCCATCCCAACAGGAATAATGCAAATTACGACTATGATTATGCCTTGATCAAAATTGAAAGAAACGATGGAGTTGGAATCAAATTCAACAATTACGTCCAACCAGTATGTTTGCCTAAGCTAGGCATGGTGCCTGATCCAAATTCTAAATGCCTAGTTTCGGGCTGGGGAGATACTCTTTCTACTTATCCGGAAAAACTGTTAGCTGCAGAAGTGCCTCTAATTAAACATGAAAGATGCTTTGAATTTTATAAAGGCCGACTGACAGAAAGAATGCAGTGCGCTGGTTATGAAGCGGGGGGTATTGATACTTGTCAAGGTGACAGTGGTGGACCATTGGTTTGTAAAGTTAACGGAGTATACACGATTTTTGGAGCAACTTCATGGGGCAATGGATGTGCTCAACCAAAAAATCCTGGTGTTTACGCCAAAATTCAAATGCAGCTTGACTGGATCAAGGAACAAACTGGATTGTAACTTGTAATCGGGAAAACTAAATGACAAATTAGTGCAATTTCATTGAATATAGAACTGTTTCCATTTTTTCAGACTAATCAAAATTTATTCATTGTTAG
>OX_Smed_1.0.02099
GAGCAGTCAATTACAATTTCGTATATATCATCCATTTCGCAAGTTTGTAGTGCTGCTTGCTTGGTTCGCAAAGCTTCTATTGCCACTGTGCTCCGATTGAAATATGCAGCAAGCCGCCAAGCATCTTCGCAATTGTCTGTATTTTTAAACCAGGATCGATTGCCAATTGCAAGGTGTGTGCGAAGCATTGCTGGTCTGGCCAATTGCCTAAGAAATCCATAGCCAAATTGATGTTGGAACCATTGTCATGGACGATGGCGGCAATTTTCTTGACGGGAATCCCTCATTCATCGGCAGCCTCCTGCAAAAAAATGCTGATGTTCTCCCTTGTATGTCTTTTTGGAGTTTCCCTCGTTTGTAAGATGACTGATTCCAGCTCCCAATTATCGTTTAACCAATGTGCAGTAACACATATGTATGCAATGTTTTACAAAGAGGTCAACATGCCAGTCGTGAAAGCAATAAAATCAACTTTATCCAACTGAATCTTCAACTCCTGAACAGCATTTTTATACATCTCCTTTATCAGGGATGCCGTCGTCGTACTGCACTTTAATTCGTAGTCTGTCTCTGAAAATTTCAACAAACTACAGAAGCCATTTCCTTCAACAATACTAATTGGCCTCGCGTCATGTGCAATAAACTCCGCAACTTTTCTATCCAATTCACTTATTCTCAATTTCGTCAATTTCGTTCGTGGTGCTGCAAAAAATGATGCTATGTTTGTCGTTAATCCACTTTTGCTGCCGGCGCCATCTAGGTCTATGTGTTGACTTACCACAAGATGACCGCAAAGGGTGCTCGTATTGCCTCCTTTTGCCGAAAGTACATTCTCACACAGAGCGCACCTAGCAGAACTTTCATCTATACCAGTGTCGGACAACCTTTTTCGAGTCGTGGCGCACTAAGTCAAAAAAAAATCCGTGGCGCACTCAATAACAAACTTATAATTTTGTAAGATCGGGAGAAAATTTATTTTCAAACGTTAAATCAATATCAGAAAAACTTTTTTTATTAATGTGAACACTGAAATTGTTTTTTATCACAAATTTTTTTTGCCTTCATTGTTTTCATTTGGCTTATCATTCTTATCACTTACTTCTTTCCGAATTAAAAATTTGTCCATTTACATAGCTTGGGAAGTTTTATATAAATTAATAATGAGTTATAAAGCAGAATTAAGCTTATTTACCCAGAAATAAAAAGTAGTTAACCCCTATGATTCTTCAAATCGATCTTCAAACGTTATATTTTAAGTAATATTTATATTCCGATAATTATTGATGAAAAAGAAATTTATTATTATTTTTTCAATGTTTCCATGTCAATATGCAATATTTTTAAAATTCATGAAATAACATCTTCATTCAATTTTTTATTAAACTATTGAACGTTCAAAAACGTTAACAATTTAAGATATTTAGAAAAGTCTTCGCAGCGCACCGGTTGCTTGACACTGATCGATACGCTTCGCATATTACCAAACTTTGGATGTCTTGCTCATTTCGACTTATTCATATTTTTATTTTTATAATGAATTATTGAATTTGCAATCAATATAGATACTAACTACTAACTAGCTAGATAATATATATAACCGCACAACACTGATGGCATGTTTGTTCATATACTTAATATTCCTGTTAACCACGTGGGAAAGGGGGATACAGTTTTTAAAGCTCGCCGACTGCTAGTCTGCTGCTGTATTGAACTGAGGAGACTTGGCAAGTTGGCAATGGCATTCATCTCAACTTTCAGCAATCAGAGCACAGTCAGCATACATTTACAGTGAACCTGGACCATAGTTTAGTAGCTGCCAGCGCAGCAGCGATGAGTCGCTGAAAACAGACATTGGCTCCTCAAGCAAATACAGTTCACATGCATCGCTTGCAAACTAAACTTCGTTGCTGGCTGCTGGTGCTGGCCAGCAAGTGTAGCTTACAGGTGAACTTGTTAAAGACTGTCGGCGCATAATCGCAGACTGCGATTCGCAGTCATCAAAGGCTGTTGGCCGGTCGAAAATCATGCAGATTGTCGTCTCATAAGTCACGATAAATAGAGGAACTGAATTAGAAACGGGAAGAACGAGTACTCGATTGATGATTTAGATACCTGGTTAAGATCCGACGGTCGGTTACCCGGAAAACCGGGTACCGTTGACAACCTTAGCGTTTTATGCCCCACCTGCTTCGAATGGAATAAGAATCTCATTTTCCACTAAATCATCTACTGCTTTATTTACTTTTTTCTACAAGTGCAATTGTAACAACACGTACTGTACAGAATTGATGCTCTGCATTTAGGATGGGTTTGATTATTGCTTTGACTTCTTTAATTGCTTTTAATAGTTGAAATGTATCCACATTCATGACGGTTTGTATATTGTTTTCCTCGAGTTGTCCACAGACATTCGGTGATTTAACTGTAATTGCATTCCCCTAGATTCTACCATCATATGTCTTGAAAATCCTTCTTGAGACACTATTAGGTGTTATTCCCAGTTTCTTTACTAGCCTGAGGATATTATTGAGCAGGATTTATGATCGTATTTGCTTGTTTATTATTTATTGAAACATCTATACTATCTAGGCTTTTATGAACATTGATATTGTAAATGGTTGGACAATCAGTTTCTTCCTTCTCATCATTGTCATTTTTTGAAATTACATTTATTTTATCATCTCTGGATTTGCAGCACTTTGCAAAATGTCCTTTTACATGCATGTTTTGCATTTTTGTTTGTAATATGGGCAATCAGATCGTATTCTGTGACGCTTGTTTCCTAAAAAGTAGAATTTTTCTTGCGATTTAACGTTGGTCCGATGATTAGTGAAATTTATTTCGCTACTGTTTTTGCTTCTTTTCTTTGTTTTAATGAAGGGAGAGATGTTGACACTTCTCTGATATTGACTTCTAGGATCTTCTGTTGCGTATATACCTGATATTAGTTTCAGTAATATCGTCTCATCGGTAATTGATCGTAGTGATTCTCATTCATCAAATTTACATGATGAAGCTGCCTTTTTTAACCTCAAAATAAAATCTAAAATTGACTCTGCTCTTTCTTGTTTAATGGAAAAGAAATTGTTGCGTTCCACAATAATTAATTTTTTGGTTGAATGTTGATTGACTGTTTGATCTCTAAAAATATTGAAGTTTCTATTGAATTGGAGAAAAGAAGTGTTCTGATTTTTGAAATATTCTTGATTCCACATATTGCCACGAATTAATTCAACTTCTCGTCTCAGGATTTTTGATCTGCATAGAGCTTAATCGCCACGATCCATGATTCGCATTCTTCAACATTATCCACCTTCAATTCTCCTAACGACGCTATTGTTGAGAGGTTAAGATTACGAATTTTGAATTTCTAATATTTATTTATTTACAAATATTTAAAAATTTTAATACATTTAAGCATGTTAATTAATATGAAATATACAAAACATATCAGTCGTTTTTAGTGCTCATCTCAGTGACATTACACTGTAAACTTTTTGTGTTTGGATTATAACTAGATTTGACAACGTAAAAAATAGTCAGTCTAGAAAATAAGAAGTAGTTAGTTAAACATTTGTTATTTAAACATTAAATGCATTGTGCTATTTATCGTTTTTATATTTTGTTTGCTATTATATAGTTTTCTATTTTGGTTTTAACGCATGGTTCATTGTTTATATTGTCGCATCAATTTCATTATCGTAGTTTGTCCACAAATTCAATTTTTCTATCGTTTTTCAGTTGATTAAAAATTTTTTAATTTCTATCCTCAAATTTTTTACGATCAGGGCATAAATTTTGTGGTACTGATGTTTAGTCGGGCTACGTCCTTCTAGTATTTTTAAATTTCATTATTTGAATATTTGCTAATGATGTAGGAAATAAATAAATAAGCTATCTAAAAACGTCAAAAATTTTTATCAGGATGGATAAAATACTTTTCTAAATTTGAAAAAGAATATAGCAGTTCTATTGCTCCAAATGTAAAATCTTTCAACTATAGTGGATTTTTTAGTCATTATATGTGACAGTAAGGTTTTTACGTGTATCTACAAACAATAGATCTACCGACAGCTGGTAAAAGGAACACTTGTTTGCGAATTGTTTCATCGTTCCTAGATGTATATTATTCTTGATAATTTATAAGTCAAAGATTGTTTATATCACAAAGTATATTCACTTCTACAATTATTTTTTTATTCTTATCATTTATAATATAATTTCAGGTTGTCCTAAATTACCCCATCGTCTTATCGCTATATGTGATATTTCTGCTGATCCAGGAGGATCGATTGAATTTGTTAAAGAGTGCACTACAATAGATAAACCCTTTTGCCTTTACGATGCTGAACAAAATATGAGTAATGAAAAATTTTTTGGTCCCGGAGTACCTGTTTGTTCTGTTGACAATATGCCTGCACAACTACCTAGAGCAGCCACTGATTTCTTCGGTTCATTGCTCTTACCATATATTTATGAAATGATTAAATCAAACGCTGAAACACCTTTTGAAGATTTCAAGGTTTCTCCTGTAGTAAAAAATGCTGTTATAGCTAGCAATGGAGAACTAACTCCATTACATAAATACATTGACAAGTTGAGAGAATCTAAACGATCAGCACGATTGCAAACTTTAAAAACTACTTCTGGTAAGAGACAAGTGTTGATTTTGGGTTCAGGTCATGTTGTTGAACCATTGATCTCATATCTTGGTAAAGATCAAAATATTCAGATCACTTTGGGTGGTGCAGAAAAGGCTGAACTATTAAGTCTAGCGGATAAATTTGATTATGTTAATCCAGAATTAATCGACATTGTTACTGATAATGAACTGTTAGAAAAGTTGATAAAATCTCATGAGATCGTTGTTAGCATGGTTCCCTGGAAGTATCATGAACTTATTTTGAAACATTGTATCAAGCAACACCGAAACATGGTCACTGCCAGTTATTGTACACCGGATTTAGAAAAATATTCTAAAGCGGTTGAAGATGCAGGAATTACTGCTTTGATGGAAGTCGGATTGGATCCTGGAATAGACCATATGATTGCAAAGGATATTTTTGATGATATGTCAGAGAGTGGATTGAATATCGTTTCTTACAAATCTTTCACAGGTGGCTTACCGGCTCCGGAGTTTTCTGAAAATCCATTACGTTATAAATTTAGTTGGAGTCCTGAATCGGCTTTGATGACGGCTTTGAATCCTGCTAAATATATAGAAAACGGAAAGGTTAAAGAAATCAAAGCTGGTGGAGATTTAATGTTAGCTTCGAAAAAGATGTCGATTTTACCTGGTTTCAATTTACAAGGATATCCTAATCGAGATTCCACAGCCTATGTGAAAAAATACGGTCTAACTAATGTTCATACTCTAATAAGGGGAACTCTTAGATACAAAGGTTTTACTGATGCCATGTGGTCATTAATTCAGATGGGTCTTCTTTCACCTAAGCCGGATCCTCATTTACATCTTAATGGGCCAAAAATAACTTGGAAACAATTTATGTGTAAACAAATGGAAATGAACATAGATATTTTTACGGGAACATTAAAAAATGCAGTTTTTGAAAAATTAAACGAAGACAAATTTAAATTCTCTTGCCTTGAAGATTTTGGTTTATTCAAAGATAATGAAATTGAAAAGAAAGGTACTCCTCTTGCCACTATCTCTCATTATCTTTCCCAGAAATTGGCATATGAAAAAAATGAAAGAGATGTCGTGATTATGGCTCATGAAGTTCTTGTTAAATGGCCAGAAAACAAATTAAAGAAACTTGATGTTCGACTGGTTGTTTATGGAGATCCTAATGGTTTCATGGCCATGGCTACAACTGTTGGTTACCCTACTGCGATTGGGGTAAAAATGATTCTTGACGGAGAAATCCAGAAAAAGGGGATAGTTTTACCATTATCCGTTGATATCTATCGGCCAATGTTAAAGCGACTGAAGAAGGAAGGGATAGAGATAATGGAAACCACTACAATTATGGATGAATTCTAACTGCTAGAATATTTAGGCATTATTTAATATAATTAATTTTCCTAAGTACCGATTTTTTTTGTAAATTATCGGTAACTGATTTAACTTATAATTTAATATTTGTAAAACTCTTTTAAATTCAAAATATGTTCTTTACCTTTGTTTTCTATTTATTTTTAAGGACTCAGCTGTGTAAATTTGCAAATCGTATTGAGAATATGTTATCATTTTATAAATAAAATATTTTGTTATTTA
>OX_Smed_1.0.02121
TAGATCAGTTAATATTATTTATACTTGTGAAATATCAAATTTCGGAATTATTTTTGTTGTTTAGACTTTATTTGTTGAAATATACAATTTGTTCTAATTGGAGAAATATTTTCGTAATCGATGGATGAGGAATTCGAATTATTTATTAACGCAATCAGATCTGGATCCGCAGTATTATTCCGCAGATATTTCAAGGAGGAATATTTGGAGCGAAAGGATGCCGGTTTGAGGCGTCCGATCCATCACGCATGCATTGCAGGACACGCTGAAATTGTAAAGCTGCTGATTGAGTATAAATGCGATATCGAGGCGCTTGATAATTGGAATCTGCGGCCGATTCATTACGCATGCTATCAAGGGCACTCAGAGGCAGTCAAACTGCTGATTGAGCATAAATGCGATATCGAGGCGTTTGATTGGTGGAATCAGCGGCCGATTCCTCACGCATGCTATCAAGGGCGCTCAGAGGCAGTCAAACTGCTGATTGAGAATAAATGTGATATCGAGGCGCTTGATTGGTGGAATCAGCGGCCGATTCATCTCGCATGCGATCAAGGGCACTCAGAGGCAGTCAAACTGCTGATTGAGAATAAATGCGATATCGAGGCGCGTGACGGGTGGAATCAGCGGCCGATTCATCTCGCATGCGATCAAGGGCACTCAGAGGCAGTCAAACTGCTGATTGAGAATAAATGCGATATCGAGGCGCGTGACG
>OX_Smed_1.0.02126
AAATACCTTCACCCGCGTGATCTGACATATTTTGTTGCACACCTGATTTTCCTACACATCTATCCAAGTCGCTGGTAGCGGAAACATCAAGACTTGATTTGAAAAACTTTAACATTCGACCACTTTCCTTCTCATACTCTTGAGCTCTGAGAGTTTTGCGCTCGAGACTTTGAAATCTCGATGGCTTATTTGAGGATATTTTAAAATTACTAAAGTACCACTATAAATAATATTTAATTATTTTAATATAACAAAGTAATATTTGCTATTAAACTTACCAGCAAAGAAGTGCAATGTTCGAAATTAAAAGATTTATATTACCGTATATTTCGGCGTATAAGACGACCCTTAAAGTCAAAAAATCACCCTTGAAAATTGTGGGTCGTCTTATACAACCGATATAAAAGAAAGTATTACAGTACAGGTAGTTGTATTTATACTACTTTTATGCATATCTAAAACCCGATATATGATAAATCATAAAAATTTGCTCTAATTTTGTACCTCGTCTTATCTGACGGTCGCCTTATACGCCGAAATATACGGTAATTAAAATTAAATCTAAAACACTTCAGGATTAAAATATCAAATTTTCAATAAAAAACCAATAACATTATTAAAATCACTTTAACAGTAGAATAATTAATTGTCAACAATTGTCATCGTTATTCATTGAAGCAGTAACTCAATCTAGATTGAATTTGAAAACAAAATTTGTAAAAATTAGACTAGACAATTATATAATACACATCATTTATCTATTGTTTTTTCATTTACAATAGGTGAGGTTAAGTTTTAGATAACCTTCCGATTATGTAATCTTTTTACTCCGTTTAAAAAGTAAAATAGTGAAACTTGACCTCACTCGGTGATTAAATAATAAAAAGGGAACAAAACGATTTTACTAAAAAAGACTAGATTGACAAATTATGTGACAAACTCTTGTCCTATATTATTTTTAAAGCTATTTAATTCTACTTAAAAAAGTAGAAATAAAATTTTAAAAAATAAATGTGTGACGTCACACATCACCTGAATCCCCTCCCCCTGTCAGAAACCCCGGAGCGTGACGTACTTTATGGATGGCCCCTATATATTAAATATTCATTATAAATAAATTATTGATTTGAATTTTTGGTTAATAGTTATGATAACAGTACTTAAATCTTGGAATTAAATAATAATAATTAATATTTTTTCGTTTTAAACTCGTTTTATTACGGATACTTATATTGGCATTCTAATTAACTCTAAAATAAATCAAATATATAAGTTAAAATTAATTACAATGTTTTATTTATATATTTTTTATATTTGTATATCGAATTGTGTCTTTGTAATCTTATATAAGTAAAATCTTTATTCAGTTCATTGATCAATTAAAATTTATAAAAAGTGGTTGAAAAAAATTAAAATCTCCTAATTCTATCCAGTTATATTAAGAATTTATTTTTTTGACTGCAGGGATACAACAATAACATCAAAATGATGTTTGAAACGATACCAAACAGATTTTGGTTGATTAGATTCATGATTGATTTGACACGGTTTTGAGAATTCCTCATTCAATCGGAATTTTCGAGAGTAAGAAGTAATTGTGTCGGAATATTAAACTGATGTGACTGTTGTTGAGGATTGAGCGATAATGTTGATTAATGCGATAAATGCCTTGCCTGATTTGTGAGCTCTGTAATGACATTCGTATTGAAGGAATATCGATTCGTAATTTATTGGCACTTGAATTGTGTCAGTTTGCGAAATTGTTCTGCATTGATAATATTTCCTATGAATCAATTGATTTATTATAAACTTCTTGGAAGCTAGGATCTGAATTTGAACGACTGAACTTGAATGTGCTGAAACTAGTATGAAACAAAACAGCAATTTCCACGATTAAAGTTTGAAGTGAACAATTATCGATGAATGTTTGATGATATTCAACAGTTGTTGGAACATTTTTAAATTGAAAAAGGTTATGATATTCAAACGAAAATAAATATTTGTTATTTTTAATAACGCATTTGTAATTTAATTAAAATTTTAATAAAATTAATTTCAAAATAAATGTTGTAGTCGCGCTACATTGACATCGATGTTTTATTGATATAATTACTGATTCATAGTCAAATATTAAATTCTTACTGTCATTAAGAATTTAATAAAAATCAGAGGTGAAAACCAAAAAATATTTACTGTTATCGTATTACAATATTTAAAAATTATTTTCTTTTAGTTATTGTGATTTTTTATTTTTTAGGATCTATGAGCAATGACATTTCATATGAGGAAACGTTAGATTATAGTTTTGATAATAGGATTGTAATTATTGTTTTAATTTCCGTTAGGTTCAGTGATAAATCTTCCTCGACTAAACACAATGATGATAAATCAGATGATGAAAGTATCAAGGAAGAGATTGATGAACGAGTACTCTTCGGATAATCTGTTTTATTAGTAAACATACATTTAGAGCGAATCTCGGAATGGAGACATCACAATTGACTCAGAAAGAAGCCTCTCACTTGATTATATGGAAATTGCCAAGAAGAAATAATAAAACATAATCATTTCTTGTGTTCCGTTAATTTATTATTATTTTATAATATAATTTCTTGATATCTTT
>OX_Smed_1.0.02139
AAATAATATTTTAAACATCAATGACGAAGTTAAGTGAAATGACTATTGAACAAATAATTAACCAAGGTATGCAATTAAATATGCTATACAAATTATAATTAAAAATTTATTTTAAGAAATAAATGAACTACCGCTTCTTCCTAAACCATTCAAAGAACAGAACATAGGAAATCAACTATTAGTTGCTGGACTTCCTATTGTTCCTGAAAGTAAAGTTGAACAATTAAAAAAATTTATTAGAAGTAAAATGAGATGTGAAAATGTTGTAATTCCTTTGGATGCTAATAATCAAAGCAAAGGGTTTATTTTTGTAACTTTCCCAACTGATGAAATCGCTATGATGGCCCATAAGCAATTTAACGGAGTAGCTTTTGACAAAAGCCACACATTCCGAACAATTATATTATCCGAATTCCAGCAACTAATGAATGAAAATGATGAATGGAAAGAACCAGAACCTTTAGTTTGGAGATATCAAAACGATATGCTTTCTTGGCTTTTACAACGTCAGTGTAGGTAGAGATCAATTACTAATCCACAGTAAAAAGTGATATAACAATTTTTGAGCATTCATCACGAGATCTCGAAACAAAATGGAGTCGAAGTGATTTCACCGAATCCATTGTATTATGGTCACCGCTCGGTACATACATGGCAACAATCCATGACAAAGGTATTGCACTATGGGGCGGCGAGAAATTCATCCAAGTCAATCGATTTCTTCACACCAAAGTCCGACACGTTCTATTTTCACCGAATGAAAAATTTGTCATGACTTACAGCTTGAGCAATCTAACATTTCTCGTCAACGTCTGGGATGTCGTCACTGGAACTCTGATCCGAGAGTTTATCATCCCGAAAACCGACGAGGATGAAAATCAATACTGGCCGGAATTTCGCTGGAGTTTCGATGATAGATATTTCGCCCGCAAGCAAAAGGACAAAATCTCGGTCTACCAATCGGAAAACTGTGCGATGGTCGATAAGAAGAGCATCGAGATTGTCGGGGTGAAGGATTTCACGTGGTCGGCCAAGGGCCATCTCATCTCGTATTGGGTGGGCGAGCAAGAGAGCACTCCAGCTAGAATCGTTCTCATTAGCTTGCCGACTAAGAAGGAAGTTTTTGCAAAGACTCTTTTCAATGTTGCGGAAATCTCGTTGAAATGGAACTCGCAGGACGACTTTTTGGCAGTTATCGGAGAGCGATATGTGAAGAAGAAAACCGTCGACAATCAATTGAGATATATTGGATTAAGTGCATGTTTGGAAATTTACCGAGTAAAAGAAAAAGAAATTCCCGTGGAAAAGATTCCAATTAGTGAAAAAACACAAATTGTTGCCAACGATTGGGAAGCTAACGGATCGAAATTTGCTTTCCTTACTTTTAATCAAAAGTCGACTAGTATTCTGATTTACGATTTGAAAACAAGTGGACAAACCCAGAAAATAATGGATTTTGGATTCTCGACTCGAATGACAATGCTAAAATGGTCACCGACTGGCCAGTTTATTGCTTGCTCAATGACAAACAGTAGTTTTATCGAATTCATTGATGGACATGATGGAGTAGTGTTGAAGCGAGTCGAAACGAACAATTTGACCGATTTCGTTTGGGATCCTACTGGCCGATATTTAATGTCCTATCGACTGAGTTTGATTAATGAAAGCAGCGACTGTGGAGTCACTTTCCACAGTATTACCGGTCGACTGTTGATGGATAAACCATTTCAGGGGTTAAAGCAGATCATTTGGCGACCAAGACCGGCTTGTTTGTTGTCTGAAAATGAAATCAAAAACATTAAGAAGAACATGGCTAAATTCAATCAACAATTCGCTCATCAAGATGAGATGATGTCTAATGAAACCAAGCGCAAATTGATGGAGAATCGCCAGAAATTGATGGAAGAATGGGCAAAGGTAAAATCTCGCATCAGCCAAATGTTTAGCAACGAGAAGCCCACTAGAATCGGAATGAGAAAAAATACTGACACAGACAATCTCGAACATGGCAAATGCAAGGAGCAAACGTACGTTTTGGTTTCCTCTTCTATCCAATTATTGTCCCATTAATTAATTAATATTATCAATAGAGTTCTTGGGGTTTTTCCTGTCTTATTTCATTGTTTTTGTTTGATTTTCATAATAATAATATTGATAATAATTTTAATATTTATTATCAATAATTTAATTGATAAATTTTTGTCATTTGTTTAATAGCAATTATTTCCAT
>OX_Smed_1.0.02172
TATACGTTTTAAATAAGTAAAATTAAATATAAATGACATGGTGCAAAAATGGCCGATGTACATAAGAGAAAATAGAGTTTGAACATATTATCAATCAATTGCAATTAAAAAATATGCTGATAGGAAATTTATTTTGTCTTTCCAATCTTGATATACTTCAGAAAAAGACCTAGCTTCATATGTAGAACAAGAAATGCAACTTTCTCAATACGTACTGAAGGATCTTTATCAAAATCAGCACAATCAGGTTATGCATGAATGTGAAATAAAATTCAACTCACTTTATCTGAAATGAAGTACTCAGTAAATAAAGGCAAGGCAAAAATTTAATACTTTCAAGAAGACAATAAGGCCTTTATTTCACTGATTGCCTTGTCAAATCGTTACTTCTGCAAGCTTTTTCTTGAAATCTGGCTCTTTTTTAGTGCCTATTGATTTTCTGAGGTTGAATTTTCTACAAAACCCATTGAATAATTTCACAGATAATTTAAAGTTTTTGCTGCTTGATTCTTCATACACAATATCGGTCTCACTGCCCCCTAACAAATTTTGTCAAACAGAAGCTTTAAACAAATCATCTGGACGACCAGCTAAATCTGATAAATCCAATTTAGGAATTTTACAGCTCTGACAGTGCAAATTAATTGCATTCCGTCATAACTGCAATTTGTCAAATCAACGAAAATAGCGAACACAATATTCATGACTGACGCAGTGAGCCCTAATTCTAGGACCTGAAAATGACGGAAATCGGACCGAGGCATAAATTCATGCGGCATGCCGAACAGTTAAATGACGGCGTAAAATATTTTCTAAATCAGAATAACTAGTTTAGGATTCGTGCAACGCCGCATTGAAATTTTGCTCGAATCCACTTATAAACTCTAAGCATATATCCCCGTGTATAAATGGAGTTGTTGGAATCATTTTTATGCCCCAGTTCATTTCAATTCACAAGTTCCACAGACGAATCTACCAAACAAAAAAAACGATTGTTGCAAATTAAAATGAAAAACATACAAATAATTTTGTGAAAAATTCATTTAAAGTTAGTAAACTGCAGAGAACAGCAACATGCATTCACCCCCCTCCCACCTGCGGGTCCCAACTTTCAAACTAAGTGAAATCAGATTCCACATGCTAAACCAATAAAATTTACAAATGCCTGTATCTCAAAAACTGCCATGTCTTAAGAAACCTTAACATTTCATGGTGAAAAAACCTTATTACACCAGGGGAATCAAATGTCCCCCTCCCCGGAAATATCGAATAGTTATTATTGCTAATAAAGGAATGATATAATTCTCAGAATGGCTGGGAATGTCAGATGAGCAGCGTTAAGGAGAGAAGTTTATGAAATCCTTCATGCTTTGCAAATAACCAATTTCCATTGACACGAGACCTTGAGTATTGGTGCACTGAGAATAAAGGGGGGGGGGGTCATGAATAACTGACTGCTTTTGCATTTGCTCTTTAATTATTTGTTTTTGTTATTCCTCGAAGTAGGAAATAAGTGATTGAAATTTTACATGGCCTTGCATTAGTTGGTAATAAACTGCAGGCTGCCATTTATTTGTGGGATAGACTCATACCTTATCTCTGGTTGTGAAAGCATTGGCAAGCATTACCCCCGGCTCACTCAAGAAGTCTCTCATATAATGATCGCAATTTATTTATATTTTGATAAATACCGAATTGATTAATAAGATCCAGTGTAAATCCATTTCTCAATATTAATTATTTGTGATTCAATATCCACTATTATTTGATCCAGTATTTCCTACTCCGCAAGTCGCCCCGCTTGACCTTCGCGGGAAATACACTGTCACGTACAATCCTTGTCTGTTCGGATATACTCTTATGGCATCAATCACAATTGGCTTGTTTTGTCTATTTTGCACTGTTGTCAGCACTATTTATTGTTTATTTTTCATCATCATAAATAATTGATTCATTTTAATAATTATATAAACTATTGCCGAAATCAACTGAAATGCCATTCCTAGAGGTTGGTGAAATTGGCAACAAGGGTTTTAGAATGGATCTATGAGACACCAACAAGTCCCCATAATCATTAGCAACAGATAAAATAGGAATATTTACAATATTATTAATTATTTTTATATCAATTTTTCAACAAATAATGTTGACAAATAATAATGATTTGTTGTTATTCAGGTTGTAGAAGTTGACAAGAAGCCCGGTGAATCACTGGGAATGTCTGTGGCAGGAGGCGTGAATTCACAGCGCGGAGACACGCCAGTCTACATAACAAATATTGCTCCCAATAGCCTCCTGAAGAACACCAATGGAATAGACAAAGGTGACATTCTACTGGCAGTCAACGAAACTGAGCTGCTTGGATTAAGCCATGAGAGAGCAGTCGAAGCATTGAAATTGGCTCGGGATAATTGCAATAAAGTGACGGTCCGAGTGCTCAAAGTTCCTAATCTTTTGTTGATGGCCAACACTGATAATTTTATTCCATCATGGATGTACTGGCTGAAATTGCCCGGTTACTGTCAGATCCCAAGGATGATTACTTTATCTCGTGATGCGGCTACCGGGTCACTGGGATTCAGCATTGTTGGAGGCAACGACCCTATTTATCCATTTAATACTAACTCCTCATTAACTGATCTCAGCCACAACAAAGAAGCTCCTTACAGACCAATTATGATTAAATCTATTGTTTCCGGTTCACCCGCTCACAAAAATGGCCGCTTAAAATGCGGTGATATTCTCATCTCAATCAACGACTTTTCATTGTCCAACGTTTCACACTCAGACGCCGTCAACCTATTCAAGTCGACTCAAGGTCCAGTTCATTTGAAAGTCGTCTCATGGCCTGGCACAATTATTTAAAGGGCTAATCAAATCCAAATGCCCATGTGACAAAATGAAGTCTGAAATTCATATTTTCCCGTATTTTCTGTGTATAGATGACGTATTTAAGAATAAAATATATAGAATTTATTC
>OX_Smed_1.0.02173
TGCAATTATTTTGTCTAATGTTTAAATTTAGTCGACTATTTAATTCTGTTAAATTTGGAAGGAGATTCTGCTCAAGCAATCCTAAACAGGATAGCAAATATTCCAAAATGGCTCTAAAAACCAGTATTTTTGCTGGCTCTATATTTATTGCTGGATACTTCTATAAAAAATATAGAATAGATGAATTTGAGAAATTAATTGTTCAAAATAAACTAAATGAAGGAGTGGGAACACCTTTGATTGGTGGTGATTTTCATCTTGTTGATCACAACGGCACTTCAGTATCTTTACTCGATTTCAGAAGCAAATGGCTGTTGATTTATTTCGGATTTTGTAATTGCCCTGATGTTTGCCCAGATCAAATTGAAAAAGTAGTAATGGTTGTTGACAGATTGGCCCATAAGAAGATCAACGTTGTCCCATTATTCGTCAGTGTTGATCCTGAAAGGGATACTCCGGAAATTATGAAGGATTATTTAAAAGAATTCTCCAACAAAATCCTTGGATTGACAGGAAGTGTAGAAGATATCCATGCTGTCTCTAAGACATATCGTATTTATTATAGCAAAGGTCCAGTTGATAAATTCGGGGATTATATTGTGGACCATGCAATAATTATGTATCTGATTGGGCCAGAAGGTGAGTTTGTTGAATATTACGGCCAAAATAGGTCTGTGCCGGAGATTGCGCGAAGTATTCAAGGTCACATGCTAAAGAAGCAAGCTGCTTAAATTATTTTTTCTATTCAATAAAATTTTTGTCTTCAAAAAAAAAAAAAAAAAATGCGA
>OX_Smed_1.0.02176
GAACACAAATCTAAAAACATGATATTTTTTATCGCATTTTTAGCAATTTTCATTCCAGCTCTAAGTTGTGATAATCTGTACGTAGACATAACAGAGGATATGCGAGTGGCCAAGGAAAACTTTGACGCATTCATTCGTCTAAGTGATAAACCAAAAGAAAGTGAAAGTCAAATCATAACGTTCTTGGAATCCTTGGTAAAGATTACAGCAAATCTGGAGTCGGCAGGATACCGAAATGTTGCCGACGTTCTGAATAACAAATTGGATGACGCAAAAACAGCAGCGATTGCTTCGGTGAAATTTGCTCAATTAATCGGAGATCTTGATAGTGTTGAACCTCTTTTTAAAAATTTCGATGCTTACACTGAAGTTATAAACCTTTTCACAAAAAACGAACATGCAGTCAATCAGATGTACTACAATCCTTTTATGGCTGCATTTCATGTCAATGACCTCGAAGCATGGACAAAGTTCAGAGAGAATTACCTGCAATCTAAACTTGATGAAACGGTTGCTTCTATTACTAAAAGTCAGACAGTAATTCTCAAATTGTTATCCGAAAAAGATTGCAACAAAGTTGATGTGGGCAAATATTGTGCTTTCACTTTTGGTGAATTCTTCAAAGTTCTTGCAATGAGAGGGGCTGCCAGAGCAGTGAAGGGGGACAGTAAAATCGACAATGTAAATATTGACTACAATTCGGTTTTATCTTCTTGCCTTTCAACTTTGAAAAGTTGTTGAAATGATATTTAATTTGTACTAATAAATTGCTCGTATCTTGTTAAAAAAAAAAAAAAAAAATGCGA
>OX_Smed_1.0.02214
AGACTATAAGTCAATTTTACTTAAATTTACATGAATTTTCTGCACCGCCTTTCTAGGGATTCTTTTCCAATCTTGATTTATTCATTTGTGTGGAAGGACGACAATATTTTAATTTAGTCAAATTCTTGTTTTAATTAAAAATAATATTTTGCTTTGTCAATGATTGAATCGGAACTATTTAATTTTTCGAAATGTTTCGGTAATTTCGGTTTTGTTATTGATATGTTCATTAGGTCAAAACAAAGGTTTTATGCATTTCTCATATGTCAATTGCGCCACTTTATATAAAAGTGAGCTTATAGACAATATTTTTATAAAACAAATACAAGAATATAAGAATCAATGAAAAATGAAATTTTTCAGATGTGTTTTTTGATTGTTGGGTTTTTATAATAAGCCGGTATTAATATCTGGCTACTCTGCTTTCTTATTTAAACAAATCGAACAACCCAACACAACTTTGGTGTTGTTGTAAAATTTTAGAACTCTTTGCCTTATCCTCAACCAAACTGGCAATTTCGCTGACTTGTCCCTTCTTTATATATAATTTTCTTGATATAATTGGTTTCCCCTCAAATTGATTATTGTGGTTGGGCGCCACTTGGCTTTAGTATTTTATTTAAATATTTCCTTCATGGCACCCTCCCAGTGATTTACTTTTATTATATTTGCTTTCGTCTCGTCATTTAGCATGCACCCTTCCTATTTCTCCTTGTGAGTTATTTTAAATAAAATTAAATTTATATTGCATTTATACTACAAAACTCAAACAAATTAATAATTTATTTAAATACTATTGTAATAAAATAAAAAAATAAAAATAAATGTTTTTAATAGATTCTATAAATACAAAAAGTGTTGCAGTGGCCTATACTACTCAATTCCTAGCTATCTTATTGTTAGCAGATGTTTGCCGGTCCACTAAGGACGGCTACTAAAAGCACTATGTCTAACATGCACCCCAATAATAGTGATGTTAAATTGATTTAATTATTTTTATATTTAGCTCTCAGGAATAAAACATTTGTGAAAGGTTCACATATTGGAAATGGAGCATTTGGGGATATTTATAAATGCAAGGGTTCTGGAATCGACGCAGTCTTTGCTATCAAATGGATAGAATTAAAAAAGATTGGTGAGAAAAGCATAGAAGGAAATATTAATCAATTCCTACACAAACTAAATCATAAAAGAATCATTAAATATTTTGGAGCAATTCAAGCAAAAGATCATTTATGCATTTTCATGGAATACCTTTCTAAAGGTTCTCTGGAGGATGAGATTATTAAAAGGAAAAGGCCTATAGACACTGAAAATACTATTAAGTATAGTAAACAGATCCTCGAAGGCCTGGAATTTCTGCATAGTCATAGAATTATTCATCGAGATATAAAGCCGGCAAATATATTGCTGAGCGACGAAAACAATATAAAATTAGCTGATTTTGGTATCAGCCGGTCTTTAATGAGAACTGATGGCAAATCAACGAAAGCTGTCTCAGCCGTAGGAACTTTCAATTTCACAGCTCCAGAAGTTATCCGAATTGAGATTGATAATGCACCTTACACTGAGTCAGCTGATATCTGGTCTGTGGGGGCCACTGTTATCAACATGATTGAAGGCAGGCCGCCATATGACTATTGCGATCCATTAGCTCTCATATTCAAAATCGCCACAGACAAAAAGCTTGTTATGCCTCATTCCCAAATGATGTCAGAGGAAATGAAAGCGTTCATTGAAGAAATGTTGAATCCAGATCCAAATAAAAGGCCAACCGCAGCGCAATTATTAAAATTGAAATTATTTTCTGAATTTGATTGAGATTGAATATATTTTTATATTTGATT
>OX_Smed_1.0.02222
AGTTTGAGCCCTCTTCATCTACATATTGATTATTCCCCGTTTGTTCACTTTATATAAAGGTTTTAATTATCTATAGTAATCATAATCAATTTCTCTTAATCTCTTATCTAATTGAATTAGAATATTTAGTTTGTTACTCAGAATACCGTAACATACATGCACATACATGTATTGACCTAAACTAAAACATTGTAATATAAAAATCATAATCTTTCTATTGCTCTACTAATCAATCTTTCATTTAAAAATCTAACTATCTGATATATATCGGATATGATCTAGCTTCGAATCAATTTGATTCTTCTTCAGTTAATCCTAACTTTTATGTTTAAACGATTTTCCCTCAAATCCTAATGTCAGATAGTTCGACTATTTCTGATTTTGGCTCTCCTTATATAGTCGTAAAAATCACTTTGATTAATGATTATCAACCCAATCCACAACTGTTGACAGCCTTTCATGTTTTTAGTCTCCTTACAATGATTAATCCACATACCCATAGCTTCTATTAATCCTACTGTCAGGATAATAGCTTTTTCTATTTCCTTTTTACTCTTTTTGTTTATCAAACTCTGGTTTTCTTCTATTAATAAACAATTCTACGTTTCTAGGATTTTCCTTGTCTTTTTTATCCTTTCTAAGCATTTCATGAAGAATACATTACCACTGTCATCTTCACTATTGCTCAATATTGCAAAACCACCTTTAATGATTCAATCTTTAATGAATCAATCTTTACACATATTTTCTCTATCTTTCATTGTTAATTCTAGGTAGATTCAACTCAGGAAATACGTGAGCTCTCTCAACTATGTATTTCCAATAATCTTACATTGCTGTTAGCTTGGAGGTTTGTAGGATTTTGATTATTCTAAATTTGAGTTGGTTGATAGCAATGATGAAGCGGCCCGTTACTTAGAATCATTCAAAATGTTTGAAAATAAACCTCCGGATATTTTAACTGGTGAAAAAATAAAATCGGAAAAGTTATCGGCAGCCGAGGAGGAAATAAACAAATATGTTTCTTTTCTAACTTCAATTGCATCAATTAATAAAACTGACGCTAGAAAATTAATGGAAACTTTTGGAGTACTTTTAATTCCTGCCGAATTTATTTACTGTCTTTCACAGACAATTGAAGCCATTATGCTATCAGACTTTGAGCAGCTTAGGTCGTGTCCAGGTTTGGGAGCTCTTAAGGTTTTGTTGGGATTATTTTTCACATTCATTATTGAATTTAGGCCAGAAATTTGTATGATTTATTTAGGAAACCTATTAGGAAACACGAAAGGCAATAGTTATTGATAAAATTGTTATTGGTTATTGTATTTTAATAAATAATTGAAAAATCGTTTCTTTATTGATTTGTTTATACATATATTTGTGTTAATCATTAATATTATCTTGTGTTATTATAATATGTTTTACTAAATTTGCGAAGTCTATTTTTTTAATTTGATTTATATACCTGAAATTTTTAAATTTTTAATATTGGAAAAAGTAAAAATCAATATTTTTCGGGGAAAGTGTTTACCGATGGCAAATTTGATTTTGAAGACGAACAAAATACTATTAGATTGATCAGAGGTATATTGAGGGTCACTAGGTCAAAAGCAAACTGAAGGGCAGTCGAGCTGAACGCCAGCGTAATGGGTTCCAAGGATTAGCAAAATTTTGTATGATTTATTTAGGAAACCTATTAGGAAACGGGTGCAGACTCAGAATCCTGACTCGTTAACTTGTTCCTACCTGAATGATATTATGAATAGGGCCAACAGAAACTACACCATGGATGAGCGTGCTTCTCGATTAATTGTAAGATTGATTGAGAACACACAGAGAAGCTCATTAATTGAGGACATATTTTTTTAAATCTCCTTTTTAGTAGAAAACCCCAGTGTTCTAGACATTGGAACAATCCGATCATGCTGGAGGAGAGTGGATGACTTCCTCAAATGGCCTGCAACTGCACTCGGCATTTACATAGCGACTATTCTCTTACAGAATAGCGAATATGACAGGGCCAAACACAGGCTTCTACTGAATATCATGCTTGACCTAAGGATCGACATTGCCAACACTGGACAAAATGGAAATACAGTGATGACCCCTACACCGGATAGCAATGAAAGACTGCCAGATACTGGATAGATTGATGTCCGTAATAATGGTAACAGTAATAGATTGTGTATATGTATTTCTGAACAACTCACCATGAATATCGTGTTTAGAAATATGCCATGCATTATACTATCTAAAAATCCGGATGATTTAATTGAGTGAGGAATGTTTGTATTTGAAACATTATTCCAAGCATCCCTCACCCAATTACTAACAGTCATATTGTTTGGAGCCTTTTGATTTCCCCTCTTGTGTATTCAACAACATTAGAATTCTTCCATGTGTTTATTAAAATTAAAAAGTGTTAAATAAAATAAAAAGTAATTTACCTGTCTCATTTGTCAATAGAGCTCTTAAAATATTCTTGTTGTTCATTTTGTAATTTTTAAGAGTAAAGTTTTTTGAAACAATTGTGACAAATTTGGAAATTGTCAATGTTTATAAAGAGAATAAAATTTTCAGGATTTAGCCAATCAAACTTTAACAATACACACATATAGGTGAGAGATTTTTATTCATGCAGCCTATATTGTGTAGGCATGCGT
>OX_Smed_1.0.02223
ATTTTATAGTATTAAGCTCAATTAAAATAGTAGTTAAATTATTTTACTAGTTAACTCAGATATGACACTCTCTGGTGATGATGATACTTCTAAAAAGTATTGTGAACATTTTTACAGCAAATATGAACCTAAAGAAATAATTGGTACTGGAGCCAGTAGTACTGTTAGAAGATGTATGGATAGGAAAACAAAAATTGAATATGCTGTTAAAATTATTGATGTAAATAGTGGAGTAGACTCGCCAAATATACTGCGAGCAGAATGCCATAGAGAAGTTGAAATATTACGGCTAGTCGCTGGTCAACCTTACATTATTGAACTACACGACTTCTATGAATCTGAAGTTTACATGTTTTTGATTTTTGAACTCTGCCCAAAAGGAGAATTATTCGACCATCTAAATGCACGAGTCACATTGTCGGAAAAGCGAACTAGATTAATTATGAGTCAAATATTTGAAGCTGTAACATTTATTCATTCAAAAAATATTGTGCACAGAGATTTGAAGCCCGAAAACATTCTACTTGATGATAATTTAAATATTAAAATTACTGATTTTGGACTGGCAGTAAAAACTGACAATTTAGAGGAATTAAAAGAAATTCGCGGAACTCCTGGTTACCTGGCTCCAGAAGCTTTGGCAGTTGGATATAATGACAATCAGCCGCCTTATGGGCAACCAGTAGACGTGTGGGCTTGTGGTGTGATTATGTACACCTTGTTAGTTGGCTGTCCTCCATTTTGGCATAGAAAACAACATCTGATGTTACGACAAATCATGGAATGCAAATACTCATTCCACAGTCCGGAATGGGATGATATTAGTCAGGCGCCGAAGGATTTGATTAAAAAGATTCTGATTGTCAATCCAAATCAGCGAATCAAATCATCCGAAGCATTATTTCATGAATTCTTTCAAACCCAGGAAAATGTTTTATTATATGATATTAATTTACAAAGTTTTTCACAGACAGTATGTGTATTAATTGCTAATGATTTGATTTTCAATAAGTGAAGATTTAAAGCTTTAATTGGTGTTTGTAGTTTTGATTATTTTGCACTGGATTTTTCTATCGCAAATTTATATAAAAAGATTACACTTTCCAATGCTTAAAATAACTGGCAATAAATGCTTTAATGATTTGTATTTTAATGATATTCTATTTCAGAGCATCGTTTCTACTGTTATTAATCCAAGAAGAAAATTCAAATCCGTGGTTATTGCATATCAATTGATAAGCCGATTGAGAAAAATGCATTTATGTGGCAGATTAATGATAACGTATACTGAAATGAAAAATGAACCATATCTGAATAGAAATTTAAGAAAATTAATTGATACAATCGCTTTCGATATTTATTCACATTGGGTGAAAAAGGGAGAAGAACAAAACAGAGCAGCAGTCTTTCAAACCACTCCTAAACGAGACAAAATAGGACATGACAACCTTCAAAATGATCAAGAATATTTGAGGGAAATCAAAGTTTCATGTTGATTATTTTAAATTGACCACAAAATTATTAGATACATAAATTTGAATGTAATTTTAAATAAATTGGTTCTTATAT
>OX_Smed_1.0.02247
ATTTTCAATTGTTTTGAAACACAGGCTGATATCTAAACCATAAAACAGGACTATGAAAACATGCTTTCTTGGAGTTTGTCCAACGAATGAAACCAGCGAATTCATATGGAAAGTCGGTGAATGGACCAGTTGTTCGACTAGCTGCGGCGGAGAGGGGGTACGTACAAGAGATGTTCAATGCATCTTGTCCCTTTATTCTGGAGGATATATGAATGCAAAGCATTATGATTGCAAATCTGAATATGAGCCTGTAAAAAACGAAAAATGTGGATACTTTGATTGCCCACCGGAATTTTTTACAACCTCCTGGTTGAAGTGCACTAAAATGAGAAATTGCCAATCTCCGGGAATCAGACGCCGCCAAATAAATTGTATGGTTACTACCAAAAATGGAACTTCTAAATCTGTTCCAAAAGGAAATTGCTATATACGTTCGAAACCTCCAGCCACTTGGGAGTCGTGTTTCAAAGATCCTGAGTATCAATCAAAATGTCAGTTTAAGGATAAAAAGAAGAAACGAAAGCCTCCAATCATTTCGATAAGTAAATTAAAGATTCACCACATGAGAAGCAGCAAAAAACTGAAATTAAATGTTGGACAGACTGCCTTCGTCTTGCCACATACGAGAATTGAGATCAAATGTCCAGTAATAAATTTTCCTAGTGAAAACCTACAGTGGTTGAAAGATAATATTACATATGCATTCATAAGAAGAGCCAAAGAAAGAATTCATGTCTCAAGAAAAGGATATTTAATTATCAAAAAGTTTTCTCCGAAAGATGAAGGAAAATGGATTTGCAAAGCTGGCACAATAACCGCTGAAATCGAAATTCTAACTCAAAATCCGTCCGATGGATTCTCACATTATTTATCGCGCATTATATATTTCAAGGAAGATATAGTAGAGGGTAAAAATAATTCTGCGATTAAATACATTAAGCCTTTATTCTACCAATGGGTGGTGGGTCCATGGTCAATATGCTCAAAATCATGCGGCATTGGGGGCTACCAGACCCGCTATGTGGGCTGCGAATTGATAGAAAGGCGATATTTTATTGAAGTTGATGGAGGAAAATGTTTAAAAAAAAACTCTATGAAACCAGATAACATTAGAGAATGTGTACTATTTCAGAAATGTCCTACATGGTGGATTGGAGAGCCCTACAGTCATAAAGTAAATATTTGTTTACTATTTTACAAAACGTTTTCAGTATCAATTATAATTTCTTTAACAATTGTTTTTATTTAAATGCACAGCTTTTTGTTTTTCCTATCTTCCTTAACAATAGAAACTAAAACAATTTGTCAGTGAAGAGTTTGATTCTTAAGCCATTGGAAATGCTATGAAAACTCTCCAAAAAACAAAGGTATTAATAAAAAAAGCACATAAAGTGGAACTTCTTTATCAGTCAAATTCTTTCACAGATATCGGTAGAGGTAGATTAAATTAAAAAATTTTGTGAAGGTTTGCAGAAAGTATTTGGCTTTCTAAAAATTCAAAAACTACCTTGAAAATTATCAAAAGGTAGATTGTTTAATCGGTTAGTTACAGTTACGTAGCTAATGCTTCTGAGTTTGTAATAAAATCTCAAAACCTCCTCCCATAGTTCTATTTATTATTTTTAAGTTAAATGACTAAATAACTAAAAACCAATTTTACTGAGAAAATTCAAATTTATGATGCAAACAAAATGATTTGACAAAGATGTACATAAATAAAATTTACAATTTATGCTTTCTTGTTCGGGTATCATATATTGTTGAGAGTCCAGCAATATATTCACTTCGCAAAATGGATGTTTCTATACAGAAATATCTGAAATACTTATGAAATGTTAAATTAATTTTAATTTAAAACAAATCTTAATTTTAAAATAAATTTTCCGCCATTTTTTCTCTTAAAATAACTAATATGAAATTATTATAGGAATGTATCTCAACGCTTTACAACATATTGAAAGTTTGTATGCATTTGTCATTATATTTTGCGTTTGTGTACTATACTTAATTTGTCTATCACTTTTTCAAAATCTAGAAGTGTAGTGTATCGCAATGCCCTTACAAAGAACATCGTTAAAGTGAGTTTGTGTGTATCTATATTACAATTTTTGTGAAACCTAAATTAAATAAAATAAACCATAGAATCTGTGCATAAAATATAGAGTATCCTAATCCTATTGTAATTAGGAATCGAAATTGATTATAATTAGAAAACGATGTTGATATTGAATTGATTAAAATATTAAAATATACTTTTAGTAAATTTGTTAAATTCATTATCACTACAACTATTAATCACAATAACAAGGTTACTGATTTTTTTTATTATTAAAGGTGTATCTCAGAACAGTTTGGTGTATAATACATGTTAATGTAAAACCTAAAAGATGATTCGTAATTAATCTAAAATTATTTTTTTAAATTATGAATTTAGAAAATGCGGTTTTTATGGAATTTTTAAAATTTAAAGGATGTTTTAATATTTTTAAATTTACTGTTTTTTATTATTCTTCATATATTTTCAACTTTTTACATTATTTTCATCAAAATTGGTGATTATTTACAAAACAGTGATTTTCAACGAATTTGTAAATTATAGTGCTAAATGAATTTTTGGCATCCATAATGACCATCTAAAACGAAATTATTCCTTATCATTTACTATTTTAGAGTTCTGTTGGTTAAATTAGTTGTCAGTGAAATGTGTAATTAACACTAATTGAATAATAATAACGAATTTCAGATAATATAAACTTTATTGATGAATACAACCGATTATTATGGCACGAATAATACGATATCACAACAATTCGTAATACGTGATTATTACGACACTTTAGGAAGAATAGCAGTTTTAATAAACTTTGGAACTCGCAAACAATTGACTGCTGCTTTTGGTTTTAACACTCAGTAAAATCTATTAAGTTAATTCACTTGAAATTATTCGAAATTCTCAATGATGACTATCAAATTTAACTGTTTCTTTATGTTGACAATTTCTTTTCCACAATAATCTCTAGTTTCTTTTTACTTGCCTCTCTTCACTCTTTATACTCTTCTTGTCACTTCTTTGTACTGTTTAATGGATTTTTTTTGTCAACTTATCCTTTATTCTATTTCTCCTTTCTTAGCATTTATCCATTTTTTACATTCCTTTTATTGTGGTGGGTTTCTGGGTGTTGATATTTTGAGACTATATGGATATTACCCAGACAACCCCATACAAATATTTTTTTCGCTT
>OX_Smed_1.0.02340
TAAATATTAAAATAGTAAAATTTCACAAAGACAATTTGAGTCGCCCTGAATACAAAAAGTGAGGAAATAAAAGTATTATCAACAATGATAAACAGGTTTATAAATAATAAAATAACATCACATAATTTCCCCATTTAAAACCGGTGGTTAACATTTAAAATAAAAAAAATTTTACATGTTTTTATTGCCCCTGGAACAACATAAAAAATGCACAGTTTGGATTCAAACTGTCTGATTTGATCGCTAATAAGTGGTTTTGGCATTCTTATCTCGTGAACCAGTTTAATTTCAGTTTTCTGCCGATTGCTGAGACTGAAGTTTTTTTGATTGGAATTGCCTCAAACCAGTTTGTATTTCGGTTAATTATTGTGAATAAATATTTGTTTTTTTTTGTGTGGCAGTGGACCGACTATGTCTATGTGAATAGTTTCGAAAGGTTCTATTGTGAGGAAATCGACTTTTTTGTTTTGAATGTTTTAGTTATTATCTTTTACTGGCAATTTAAGCATGAGTTGACAAGTTCTTTGATTTCTTTTCTCATTTCGTGTGCATAAGTTCATATGTAGCTTTTCTTCCTGGATGGTAAATGTTGTGGAATTATTTTATTAGATCGATTTTATATTCTTCAGGCACTTTTATTTTATTTTTTTCGATTGATGTGTCTTACCAATTTCGTCGATCTCTTTTTATAATCAATGAATTAAGTTTTGGAAGTTTTAATAGTTATTTCTTGTTTATTTTTCATTGTTTCTTGGTTTAAGATCGGAATCATGCTGATTGTACTTGTTTCGGTTTCGATTCGAGAGAGTGTGCCTGCGCAAATGTTTGCTGCACCTGCAATGTATTTTATTTCACAATTGAATTGTGATATATAATTTAATTATCTGATCTATCTCGGTGAAGGTAATTTCATTTCCATTGCGTTCACTAAGGGTTTGTGGTCTGTAAGTATTGAACATTTTTTATTGTGTCGTGCACTGCTAGTAGTTCTCTGTTGAAAGTGGAGTATCGCATTTGATGTACCTTGAGTTTCTTTGATAAAAATGCAATGTGTTTTTTTTGTGTTTTATTTAGTATATTGTTCCTCCCATTGGTATTCCTGAAAAATCTGTGTTGATGTACGTTATGTTTGGATCGGGTAGTTTAGTAGGCTTGTTTTTGACAGATTTTTTTGCTTTTTCGAAGTTATTTCTAATTCTTTGTTTCTATTAATTTTGGCATTTCGTTTAATTTTGTTTAATTCATTTAGTGGATCGACGATTTCGATGCATTTTGGTATTTGTTTCTGGTATAAATTTATCATACCAGGGAAACGTCTTAGTTCCTTTGTTGTTTTTGGTAAAGGAAATGGTTTGATTGCCTTTATTTTGTCTTCTTAAGATCTTGTTCCGTTTTCGTTCAATATTTGTCCCAGGAATTCGACGTCGTGTTTTAGAAATTCGAATTTCTTAATATAAATGTTGAGGTTTTTGATTGTTGAGTATTTTTAAGACTTAAATGTTTTGTAGGTGCTCCGTTTTGTTGATGTGATTAAAATTTCATCTAAATATTCTACTGTGTTTTTGTAATTTCACAGTATTTGATCCATAAACCTTAGAAATTCGCGGCTGTGTTTTTAAGACCAAAGCACATCTTGTTTTATTCTTGTTGTAATTTCTGCGATTTTCATAATATCATTGTAATTTGTAAAGTCTTTGAAAAATTCAATTTGAACTACGTTTGATTTGTTGATTATGGGACGAACAGTAATTTTTTGTTACTCTTCTGACACCCTCGAAATGATTCAACAACTCCACTCGAAATGGATAGCAGTGTGCTCAATGAATTATGCAATAGTGCAAATTCATCTTTGAATTATTTAATTAAAAATCAATTCAATTGCTCAAATTTGATTCGCGAATTTTTCGCGAATGAGAAAAGAACCTATTAATGAATTCGTCTTCAGATGCTTCAATTCTCTGTTGTCTGGATCTTATGGAAAATTCGTTGGCTAATTTAACAAAAAGGTTAGAATGGTTATTTAATGAATATATAAGTTTTCGATCAAATTTATCAGATAATGAAATTTCTTTAAATAAAAATAAATTTAACTTTGATAATAAAAATATAATTTTAAATTCTTTACCTTTAAATAATCAAGTTCTTTTGGTAAATAAATCAATTGATAATAATAATGAAAATAATGATAGAAACTTTGTAAACAAAACAAGTAGTGAATTTAATGCAATTAAAAGTGATGCTATTATCAAAAATAAATCTTCTATTAATAATATACAAAATATTGAAATAACTTTTGAAAATAATAAAAGATGTGTAAATGTTAAGAAATATGAACCTTAAAAGATAATTTCGAATTTAAATATCTTGTTAGGATTCTGACTAATCATGAGCGTAAACAACTTTCTGTTATATTTCAGATATATATTTTTAATTATATTTTTAATTATATATATTTTTAATTTTTTAATTATATTATGTTTTTTTATATTTTTTTTATATTATATTTTTAATATAACAAATTGATCTGAGAACAATTTTGAATGTAGTTATGAACATAATCTACATATGAAAGTGATTAATATTGTGTCGCAATGTCGTTCCATTTTGGTTTTCAATGAATAAATCTGATTTTACTAAATTAAAGATGCATTTTAGCAAATGTGATACTGAAGTGTCTGCAACTTACCAGTCAATTTTGACTGGATTTCTTAATGAAAAATTCAAAATTAATAGTGAGGATGAAGATTTAATTAAACCCGAAATCATAGTATTTTTAGATTTATATGATAAACTTTTATCGGAATTTTTGTTGATGGATATTACGATTGATAGCGAATTTTCTTATGGTGGTGAATTAGGATTCTCTGCTGCTTATCCTACCGTATTATCAGCATCCCTTCTAATATTGTCTAATAGGATCAGTTTAGTTACTAATGGCACATTTTCAGAGTCCCACATTCAATTGATTTCAAGGTATGTCTTTCGCAGTGAACAAACTGTCCATGGTACACCTTCAGAAGGTTTGATGATTAAAGAAAACATTCAGATACCGAAGTTGTGATTTTTATTAGTTGATACAAATTTCAAGCGTTGCACGGAAAAAGTAGTAAAGCATGTCAATGATCAATCCGACGTGCGTTTTGTCGACGAAAGAACTTCTGGGGAGATGGTAAGAGAATTAAAAGAAATTCCTAAAGAGGTTTCGGAGGTTCCGTCCCAATTGATGCCTTGTAAGATGCAATGTAAACCATCTGATTGAAATAAATTTAATCGAGCCCAACGACCAAACAATCAGGATTATCTCAATAACAATTTCAATCCAACTCAATCTAGTACCTGTCAAACCACCAGTCAATAAGATGATATTGAGTTAAAAAATATTTTAGAGAGACAGAAATGCCATTTTAAACTTATCGAATTAGTTTTCCATCTAAGTTATTTTGGTTTGATTGAATCTTTAAAATTCTTGCAAAGTCAAACATATAGATTATGTTAATAACTACATTCAAAATTGTTCTCAGATCAATTCACTTTGTTATATTAAAAATATCCTTTCTGTTTCCAACTGAAGACTTTGTAATGCCGGGCTTCTGAAGTCACTGAAAATATACCAAATATCTATTATTACACTAGCTGCAAGGAAAAGCTTTTGAAACTTAAGCAATGGAAGCTTTCTGGTGAAATTAAAAAAAATCACAATGTAATTGCTCCTGAAATAATATCTTGTGTTAATTGTTTTCTTCAACTTATTGATGAATACTCTATTAATACATCTCAGAAGTTAAATTGCATTACTAAATTAATGGAGACCATTAATGATCAAAAATTATTTGATAACACACTGAGTAAAGTCAAAACGATTTATTTACTTCTTGATGTGAAATTTAAAGAAGTTTATGATGAAAAACATAAAGTTCCGGATTTTTGAAAACAGTAATAAATATTGCACTCCAGAAATGGATCAAAAAATAGTTATTATTATTAGTGATAAAATAATTTTTGATTACTTTAATCACGTAAAATTATCAGATAAATATAGATTATTGAATAGGATCATGTTTAATGCAATTTCAGACGATTAGACGTTATATCTGAAAGACTTTAAGTACATGAGGAAAGCTACCGTAATTTTTGTAATAATTTCACCTAATGAATTAAGCCCATGAATTAATATTGATGATCGATTATCACACAGACGAGCATTACTTTATTAATCCAGAGACTAATGATTTTAATGTCTTTACTGAACGTTTTTGTAGTAGAATACTGTTGAAAACCAATGACCTTAGAGAAAGTGAAGGACGTGCCATGATTACTTTCACTTGTCAACATGATAAAAGGGTCCGGTTTGTTTAGTAAAATATTAATATGTGCATTCATTAGAAACTACATACTAGATAGATCTTTAGAAAATATAAATCTCTATGAAAATGGAAATTTAGTCAACCTTCTTGTCCAAACAGTTGATAAAAATCATTTTATCAAAGCTCAGGCGCATTAAATTGAAAACGGTTAATTCTACAAACTTACTTTGAAACACCGCATAGAGAAAAGTTTCTATCTTTTTATTAGATTGTCAAACTCTTGCATCGATGAAATCATAAGTAATATTCTCTTGATATCCCTCGTCTCGCTAATCAAAATAATCAAAGTTTACGAAATCCATATCTCAGGAAAAATCATGACAAAGCTAGAGATACTAGAAACTCGAGTGAGTTTATGATAAATATGCAAAAAAACTGTACAGAATACTAATTAGTGATATTGAAAATATTGAACCATCATTTGAGGAAATTATAAACTTCAGTCACCTCAATGCAGTTTTTAAAAATTGGGAAACCTTTTGTAATTCCAGTAAAATTTCTAATCGTGAGCTTCAATTAAATTTTAGATTACCAATGGAAATTCTGCCTATTCTTCGAAAAACTGACAACACTTCACCAGGATTAGATACTGCATGTTATAAAGATCTTCTGCTACTAGATCCTGAGTGTAAGAATCTTGCTTTACTTTTCAATAAAATCATTCAATTAAATGCTATTCCAACAAGTTGGAAATAATTTTAAACCATATTGATCCCTAAACCAGATAAAAATGGCCAATATCACCTAATTTCATCCCGTCCAATTGTTCTGTCGTCATTGATTTACAAAGTATTTGCTTCTATTCTTGCAAATCGACTTAGTTTCTGGATCAGATAAAACACATTGGACAAAAAAGTGGTTCAGAATACGAAGGATGTATTGAATATTCTTTCTGCGATTCTTGAGCACTCGAAATACACTAAAGATTCACAGTTAACTATTGCCTGGCTTGATACCAAAGACGTTTTCGGTAGTGTTCCACGTGATTATATATGAACACTTTTGAGGCACAAACATTGGAGAAAAATTTGTAAACATACTGAAACTGCTATATGCTGACAAGAGCTCTTTTTATTGTTATAAATTTTAGACACCAGGCATTAAAATAAAAAAAGGATGTGAAGCAAGGTTGTCCAATATCAATGATTCTCTTTGCTATAGCTAATAATCCGGTACTTGAGGCAATAGCATGGAAAACATTACCCCTTTTATTATAGGGACCTCACCTGTACAAATACTGGCTTATGCAGATGACATTGCTCTAATCGCGAATAATTCAAATGACCTACAAAAAGTAATCGATGTTGTAGTCAATACTGCAAATGCAATAGGATTTGAGTATTACCCTGATAAGTGTGCATATATCCAATACCCTAAGGTGGAGATTGTCTGTGAGATTCTTGTCAACAACGAACTCATTAAAAGAATTGTACCAAATGAATTTTATCAATACCTTGATAATATAGGTGCCAGTTGGTGATAATAATGATCAAAGTTCCTATGAAATTATATTGAAAGTCGTTGAAGATACTAAGAGGATAAAAAATTTCTATTTTTACATTGTGTTGGCCCAGTGCGAAGTGACCCTGAGATTTGTTTAATCAGATCAACAAATCACAAAAACAAACTGATTTAAAATAAAACACAAACACCAAGTAGACACCTAAAAATTCGAAAAGTTAACAAATAAATATAAAATCAAGAAACAAAAATTAAATTAAAATATTTTAAAAGTACCGCAAAAAAGTATATATAAACACAGCACGATAACAAGACAATTTGACCCAAAATTCAGCGTATCTATAAAATAATAATAAATAAAATGTTTATGAGAAAAATAAAATGAAAATGTAATTGAAAACTTTAATTTAAATATAATAAAGATAAATTAGCTGAATAAAATAAAAGAAAATAAAGCTATATTATAAAATTCTAAAAGGTCAAATTTTGTTTAGTCGCATTAATGTAAATACATGTAGACACACCAGCTAGCAGAGGTATAAATACAAATTCGATTTTACAAAGCTCTTGGAGCATCGGATGGCTGTCTGAGCACCATTCTACCATCCGCATGATAGTGGATTACTCACTGAGGCTGAAAAGCATATTCATAACATGTAATTAGATATTGCAGGTGCCTTCATGAAAGAGAGCATCAACCTGGAGGTGTCTTATAACGGAAAGATTAGTTATTTTAATGAATTCAACCTCAAGGACTCCTCTTCTGAGCTACATGGAATGATCAGCCTAATATATGTTGAGAGATTTTTCCTAAAGTTTCAGGGCCACAATGCTACTCTAATTGGCTTACTTAATATAATCTAACATCCTCACTGGTGCACAGTATGTGTTCCTGATCAAGGCACGAAATAACTTGCTCCTGCTTAACTATACACTCCAAACCACCTAAAAACATATACTGTGCAGACAGTGTGGACTCCATCACGAGATACAATCACATGTGTTCAACCACTGTGATGCTAAGAGTAATGTCAATAGAAATAAATATGCGCGAGTGTTTGAAACTGATTGAGTTCCTTAACAAAAAGGGTTTTTAGGTCGATGTTGAAAGACCAAATCGAAGGATCAACACCAGATTAATACAAGATATCTTGATAAAATATAAAATTCCACGTTTTTGATATCAAGGTCCCATATGATTCGAGAAAAAACTTCAACAATGCAAGATCCAACAACAATGCAAAATACAAGGATCTTGCTTTGTAGATCGGAGAACACTATAAGTGCCGAACTAAAATATCAGCATTGGTTGTAGGAACCGTCGGATCTTGGAACAACCAAACCAACACGATAATGAAGAAGATTAGACTAACTGAAAAAAAACTCAACAACCTAGCTAAAAATGCCTCGGTTACTGCTGTGCCAGCTAGGAGCACATTACCATGCACTATAAAAACATGAACTAAGAATGATAAAAAAGGATTGAGAACTATCTCTCCTTTATGCTTCATTTTCGCTAATAAAACTTTATATTTTTTTTAATAATATAGCGGTGAAAAGAAAATCGAATGCAAGTCTTTTCTCGCCACTCTTTCGCCGGCCATCAATAAAATCGACCTAACTTAATAACAACACATTGTCTAAAATTCTCTAACGCGGTAGCTTAGTGAGCACCTATTAAATATAATACGAACTCACATAGTTTCCTAGGATTAAAATGAAGGGCACTGGGCTTGGAAATAAGAGAAATTGTTGCAAAGACTACAACTCAAAAGCCGTTGGAAAAAGACAAAACCGAATGACCCAAAATCGAATTTAAACTAACAGATTTCAAAATTTATGATGCTAAGAAAAAGCATTAATTTTTTCTGACCCACTAAATAAAAGATGGGCGGGACGTAGCGAGGAGAGGTCTGAAGATAATTCATAGAATTATTGGGCCGATAAAAACTTTTGAAATATCCGTATGATCCCTACCCAAATTTTTTTTTAATAACGTAGAGTTAATAGCATTAATCGTAATAATGAGAAGAATAGCTAACTTAATGAAAATAATCCGTATAATACAAATTGTAGTAATAATAAATAATCTGATCTGGGAACAATCCCTACCCGAAAATCACGAGGGCAAAGGTAGCGATGATAAGTATGATAATAATGGCACCCGAATATTAACACAAAATAGTAGTGGAAATCAAAAGGCGCGCCAAATTAATTTAATTTGAACCAATTTTTTATTAATATTGTACAAATTAAATAAATACTTTATGAATCAACTATTTCATTTAATTTGAACCAAATTAAATTAGTTTAAACCAAATTAAAATCTTTTTAATTATTTCAAATATTTAGTCTAAAAGTTTTACAAGACGCAAGAAGTCTTTACAGAAAAGTTTTATCAGTTAATAAACAATTAATTAAATTTGGTGCATATTTCATTTATTTTGGTTCATATTTCAATTTTTTTGGTCTGCCAATAATATTAAGTGAAAAAGCTACCATTTAAAGACGAGGAAGGCCACACAAAGCCAAACCAGCTCTGATTTCGACATTGACTACATGAATTTTTACAAAATTCAGAAATCTATATTTGATTAACAAAATTGTTATTATTTTTTTGTTATTAAATTGTGGGTTCATTTAAAACTAAATTTGTTGTATCCATAATTTGGTTCAAATGGTATTATATTTTGCTTATTTTCAACTAAAATATTGGTTCAGTTCAATTAAATTTAGAGCAAATAAAATTGAATTTGGTGCATTTTTCAGATAAAAAACAATTGATTAAATTTGATGCATATTTCAAATTTTTGGCCTACCAATAATATTAACTGAAATCAAAATAGAAATCATAATACTATTATTAACTAGGATAATAATTACGAGGTCAATAATGTCGGCGGTAATAATGAGAATGAATGTATAAGAAGCCTCCTAAAATGGTGCATACTTTGGAATTTAAACTCTAGTTTGGATATAGACGAACAAATACTTTAATCCCCAATCTTGAAATTACTCCCAAATCCCTGATAAAATCCTTTTTGTCACCCTGATCCCAGTGATAAAGTAATTTAGCAACTGAGAACGAAATTGTCTCTTAATAGGAACAACACGTTTCGATAACGAGATTGTGCGAGAAAACCTCGACGAAGTCACCTCCATTGTTTTCTTGTACATGGAAAATACAGAACAAAACTCGAAACCAAACCGCATTTGACAACGCATTTTTGAGGAAAACAAATCAAGAAATGGGAGACGGGTAAATTCCATCCACCTACTGAATCTATCTAGTGCATATTAGTTTCCCAGACCTTTTGAAGGCAAGCAGCCATGAACTAAACGCATTAGAACAACTAACGAACCACGATTAGAACATTCCAGGAAGCCATGCTCACAGCCTACTTCATTTACGTCAAGTATGATCCAAGGACAAAGAGAAGATTAAATGACAAAATATCCTGTAATGGAAGTTATGTCGGGATTTGGCATCCGGCTCATCTATTGACCTAGAAATATAAATAAAATTATTGGGTATAACTAATGAACGTGGTACAACACATTTTATTAGAGTGACGGCAATCCGATCATGAAAACCATTGTTTTGAGTTAGCTGGCCATTCTTTCCAAAAAGGGTCCGAACCAGGGTTATCACAAGTAACATTTCTCCGTGTCAGGAAAGAAGTGTCTACATATTGTTGGGGTTAGGTGATTTTCAAAAAATTAAAATAAATAAAAATTTGGAAAAATAAAATAATTAAAAATTACGTTGTCGTGAGGCGTATGCGAGTGGTAAGCAAATTGAAATAGAAGTTTGGAAGATAATGAGTTGATTGTGGTTTTATTCCTGGTCAAAATGAAAAACCGATAACGAGGACGACTGAAATTTGTGAAACGTTAAATACTTATTTAAAGGAAATTATGAATAGTTTAGCTGATGCTTTGTTCATACTAGATGAAACTGAAATTGATAAAATATTGAAAATATTTTTGAGGACATTATTTGATGAAGATAGTCAGTTAGAAATTAGTAAAATAATTAGGTGCCATTTGCAATTTAATATGAGTTATAGGCAAAAGTTGAAAGAGATAGCGCAGAGATGTGGAAAGGAGCTCAGAAGAGCAGGAGTTGGTCTAAACCCAATAGTATTAGCATTAGATTATGAAGTATATAACAGAGTAGAATATATTCGGGAACATTAGTGGACGAAATTTCATAAAGTAAGAAAAAGAGCTGCGGAAGTAATGTGCTTTAGATTTAATTATGATTCTCAGAGAAATGGCAAATTATTAAATTAAGGAGCAAAGCTCCTAGTATAAAGAAAATCGATTTAAAATAATTAGATTATATTATTGTTTTTTTACTGTTTTTATTTATTTTTATATCTTTTATGTGTATTTTTCAATATTTCTATTAGTTTTTATCTTGTTTGTCGTCAAATGGATTATATTTGGTTGTCATGACAGATAAACATAATTAAATTTTTACTTTTTGCCCAACAATAATAGTATCTATAATAATCAATATTCCATTTTATGGTACAATAAAAATAAAGTGATTCGATCACAAGACATTTCGTATCGACCAGGTACCGAGGAAGCGAGACTTTCATGGGACTTAGTCGATGCGAAGTGATTATTCCTATTTGGAGTTTAATAGATTTTTATCTTTACGTGACCGAGTGTTCTGATAATAACAAAATTTATATAAAAATAAATGTAGAAATAAACTAAATAGAACAATCTTTAATCATTACCAAATGTGATTTATGATACTTGGTTACTAAACGAACAACAGATCTAAATTGTAGGGTTTTAGTCACTCAGTTAATTTTTTATCACTATGATAAATTGATTAATTTTTTATTTAATTAATTTTTGGTTTACATTTTTTCAATTTTTTTGAATTTTCTGAAACCTGGTTGTAACAATGTCCAAAGCGTCGATAGAAGTGAAGGTAGTCTTTCCAAAGGCAACTGAAGCCATAAATCTTTCTTTTGTTAGTATTCGTATCGTAATTCTTATTCTGTGCTTAGCTCTGGAGAATAAAACGGTTAGACAGGAAGTTGATATCTTCCCAAGAATGATCAGCAATTGCAGAAGAGAGTATAGATATAATCTTGAACATCATTCTCTAGTGGTGAGAAAATTTCTCCTTCTATGCAGGTAGCATTGAATCAAGATAAGTATACCAGATAGTTCTTTGGTAGTACTCAGATGGAGTTTTGCCAGATGTATTCTTTGATGTTTATCTACAAGCTAAGCGTTGAATTTCTAAACAATGGTTCGAATTTTTCACAATGGCTTCTGCTTTAACAAACGGATAGCATTGTCCATGTTCCAATCCGTTAATATCGTCATTTCTCATTCTTGGAGCTGAACGTGAATAATGGCCTGAAGAGCTTCATGCAAATTGTGATTCATCTTCTGCAGACAACGGGAAATGAAAATAGTTGAAGACATCACTTTGATGAAGCAGCAAAGAGCAATAATGAAAGTGGAGTCACGTGAGGCTTTAACAAAGCCTCTAGATTTATCATATTTTTTTCTATCAGTCAAATTTTCTGCAATTGTGTCAAGAGCATCAATTTTTTGATATCAAATGTTTTGATCACAGCTTTGAAACGGCCCTGAAGTAATCCGAAATGTTTCGTTGGCAAAATCAAGAAATTTTAAATTACATTCCAAAACATTCAAAAAATCCCATTTTATCTTTGTCTAAATTCGATTAAAAAAATAATCGGAATTTAGAAAACGTTTTTTTTTCAGCTCTCTTCACCCATAATAGATTTTACGAAGCCAGTGGGAGATGCATACCACTCATCCCTCTTGTATCCTTCGCTGCCAATTCATTTAAAATTGTTAGCTGAGTAATAGTGGATCAGAGCAAATATATCGGTTTTGCCCAATCATCCTCAAGTATTTCTAAGCAGGTGAGAATTGGATCCTAATATTATCTACAGTTTCGCTCTTAAGTGTAAGGCAAAAGATGATGGATTCCCGAAATTTATGGAATAGCATGTCACCCAGATTTGGTGACAACTTTTCTTAAAATACTACACTCTCAAATTTTAAATAATCGTTAGACAATGCAGTTTCCTTAAAAAACTGTTGTCTGGTTCAAATGTAACATATTTGGACTTCTAGATAACTGTTACAAGCAATTTACTCAAATTGTTTACTGCTTTCTATTAAATATAAATATAAGTTTACTACAGATACAAGTGGGGATATAATTAAAAATTAGACTTTATTTACAAATTGGGTTTCAATAAACTTTTTCAATTAATATCTCGTATTATTTCACCAGAATATATTAGATTTTCTTTTTTCCGTGAACTAAACTATTCTCGTGTATATATATTATCTATTGGATCAATTGAGACAAAAACATCTGATCTTCAAATTAAAATGAGAGTACCTCAAAATCGAATTAACGATCTGATGAAAGATAAGTAACATTGCACATTCTGCCAAAATTTCTATCATTGGACAGTCAGCTTTTGTCCTGGCGCTGATCTCAATGTTGACATTGAACAGAAACTCGAAATGCTCGAGGAAGCAACAGATTCGATTAATTTAAAAATGCTGATAAAATAAGAAAGAAGATTCAGTTTTTCAGAAGAAATCTCAGATGTTTGGAATAAATGAGCTTAAGAATTTGATTTTTTTAAAAAATATTTTGTATTTTATTTTATATATGAATCTATTGGCAGTCATTTTCTATAACTTTCGCCAATTTAGGTATTAATGTAAATGTAGGCTGACAGTGACAGTGCTAGAGTAGGGTGCATTAAAAAATTTTCGATCCAATAGCATTTTTAATTTTATTTACGGTAAATAATAAAATTATTTAGTAATTTATATTGATTAAATAAAATTTCCTGTTTGCTGCTCTTTCCATAAATCTGTGAACTATGAGTATATATAGAAGTGCAAGTCCATTTAATCTTTTTTTTCTAACTATATACGAAGATTGAATAATCTCTAGTGTACATCAGTCATGTCAAACTCATAGGTTTACACGGGTCAAATAAACAAAGTCTGAGTTTATGTGGGGCGCAATAAAAACCAAAACTTCGATTTTTATAGAAACTTAAATTTATTTCGAAAAAATAGTATTGTTGGGCCAGCACTGGATTTTGTTTGAATGAATTGGAAATAGC
>OX_Smed_1.0.02401
CCATAAATTCATCTGCATTGTTTTTATTCAACTGTGCAATAAACGTAGAAAATTCAAAATTATTTTTACATTTAAAATCAGCAATCATTAAATGTTTTAATAACCCATCCATAAATTTGTAAAAATTCATGGGCATTCCACCCTATTTATGTACTTAAGGTAATCCATAAAGTTTTGCTGACTGTGGGAGCCTTTCGGTTGTATAGACTTAGCCAGATCTCCGCCAATAGGTTTTATATCTGCTAGTTCCTTCAACATTTTTGACAAAAACCATTCATCCTTCATCGGAAGTAATTTCCCATTATTTTAACCTTCATAAACTGAGGAGATAATAACACATCATTCAATTTGTCAACATAAACCGTTTCCTTTATCATACTTACAAGGTTTTTCAGTACCATAAAATCCTTAATATCTTGTTTTTAATTTTTAATTTTTGTTAACATAATCAATAGTACAAGCATTAAGCATAATTATTATCAATATCCTAATTACACATCAATTTTTGAGAATAATTTATTCTTATCAATTCTGCTCTTTATACTGTGATTAGCACCAAATTTCAACACACGTTCCTCGTCACCCGACAACACAATTTTACTCATATTTAATACAGTATCCTTAACATCAAATTTACAAACACCAAACAATCCCCTTAAATTATTCAATTTTACAACGGAAACACATACACAATTTGATACAACATTGAAAACTAAAACTACCAATTAACCTGACCGAAGGCAATCTCATGTTCAATTTGTCATTCATTAACCGTTTTCAATCATTTTCTTCCAAATACCTTTGATACTTACAATCAGCCTTTTGACTTAATCTCATGCTCAGTCTTTGTTCAATATGCAAAACTGCAATTGGTCATAAATTCCATAAAGCGTTCTTTGTAAATGACATTTGATTTTTAATGAATGTTGCGATTATTCAATTTAGAAAATGAAATCCGGGCGTAATTTTTTCAATAAAATCAAAGAATGGGAAGTTCTCAAAAAAACTGGTGAGCTATTTACCATGCGGCACAAAATCAATGTCAGTAGTCACATAACTGAGGTTCCTGATATTTATTGGCAGAAAAATGATTTAGAATACTTATTCGATCAAATTCGGCGAGATTTAAGTATGTCTTCTCGAATACGAATTCTCAATGAGAAATTGAACTTGTACAGTGAACTAACGGAAGTTTTGAGGAATCACATCGCTTTTATGCATTCCACCAAGTTGGAAATCATGATCATTATATTAATTCTGATAGAGGTCATTTTTGAATGCTTTTCCTTCTATGAGAAATATTCAGTAAATTCAGAGCTGAACTTTGAGAAAACCTAGAATATACTTTTAATTAGTAATAGCCTTTTATAATCATTTTCTGTACAAATGGTATTGTTGTAAATAAATTTT
>OX_Smed_1.0.02408
GTTTAGCTAGTGATGATGAAGGAAGATTAAAGGACTATTTATTTAAATACAAAGGCTATAATCAGTTAATAAGACCTGTTGTAAATTTAACAGATGTAATTGACGTAAAGTTTGAATTGGCACTTATTCAATTAATAAATGTGGAAGAAAAAAAGCAAATTCTCAAAAGCAACGTTTGGATTAGAATGAAATGGGTTGATTATCAATTAGTTTGGGAGCCTGCAGATTTTGGCGGAATCAAAGTGACACGAGTATCCCCTAAAATCGTATGGAAACCGGATATAGTTTTATTTAATAGTGCCGATGGAAATTATGAAGTTTTGTGGCAGCCAAATATCTTGATTCAGTATGATGGGGAAATCTTGTGGATACCCCCTGCAATTTATGAAAGTTCTTGCAGCATATTAGTTGAATATTTTCCGTTTGATGAACAAGTTTGTGAAATGAGATTCGGAAGTTGGACTTTTAATTCAAAACAGGTTTCTCTAAGTTGGTCGGGAAGTTCCAAAATAGATTTATCAACTTATTGGCAAAGTGGTACATGGGATATCATATCGTGTCCAGGTAGAATAACGAATGGAACGATGGATTCGAGTGGAATTGACACCCAAGAAATTATTTATCAAATTACAATCCGTAGAAAGACTTTATTTTATACAGTTATCCTTATTCTTCCGTGTTTATTGATTTCACTACTTACAGTTTGTGTTTTCTATTTGCCAGCTGACGATCACCATAAAATGACGTTGACTATTTCCATTCTTTTAGCACTGATTGTATTTTTCCTATTAATTAGTAAGCTTCTCCCTCCTACTAGTACTTCTATTCCTCTTATTAGTAAATACTTACTCTTTACTTTTATTGTTAACATCATAGTCATAGTAATCACAGTGATCATCATTAATTTGAATTATCGTACTCCTAGAACTCATTATATGCCATCGTGGGTGAAAAAAGTTTTCATTGAATTTCTTCCCATTGTACTTGGGATGAGTAGACCAAAACACATCGAACAGGAACTAATAGACAAAAAGAAAATCGGTGTTATTTCTCCTGGAATGATGGGACAACCGAAGAAAACTTTGAATTCAACTAAACAGGTCGTGGGCGCATTTGAAAAGTTAAAACCGAGCTCAAAACGTTTGATAAAAATGGTTGATTCTCAAATTTCAATGGGACTAATGAATGATAAATTTCAAAGGTATTCCACTGATGTTGACAATGGTATTTGGAAATCTCAAAACAGTAAAATTATGCCATCGACAAGTTGTAATAAAATCACAAACAATTCATTAAATTTTTCTCGTAATTGGGAGGATATTGAACATGTTCCACAAAGGTCCTATACAGATAGCAGTTCATCGAAAAGTGACAGTAGCACTCGGTTGACAGATGAAATGAACACAAATTGGCTATTTCGCGGCTATGAAATTAATCATGAAATGAGGCAGGCTATTCTCAGCATTAATTTTCTTTCTTCTCATACTGAGTCGCAAGGTGAATTTTCAATGGTTGATATTATATATTATTCTTAAACCCAATTGAATATATTTTCTAGGGAAAGCAAGATTGGCAGTTTGTGGCGTCTGTAATTGACAGGTTGATGCTACTCATTTTTTCTACGGTTACCCTAATTGGCACGGCCGCGTTATTTCTGAGAACTCCTTATTTCTTTTCATTGTTCGATCCTACTGCTGAGGTTAATAATTGTTAACAAATTGATTTCAAATTATCTTTTTTGCTCTTATCTTCCATTACTCAAGTTTTTTTCTGGTACTTTTTATTGTGAATTATAACTTTAAATAATATTTTAGTTAGAAAATATTGTTTGTAGGAAGTAACGTGGATTAATTATAACTTC
>OX_Smed_1.0.02519
ATTTATATTATATAAATCAAATTTCAAATATTGTTCAAATTGAATCGGTTGAAAATATCAAATGCTTAAGAAGTTTTTAAAGTTTGTAAATAATGGAAAATGTTAGGTTTTTTTGTTGAATATTTATGTGGATTATGAATTGTAGAACTGGTCTTTTATGGAACCTAGTTTAGAAATTCCAGATCCAATAAATGGAATAGCCCGATTAAAACAAAGTCATTCTAAAATCGAAGAAAATGTAAAGGATGTTGGCTGGGAATTTCCAACAAATCATCCGAGCATTGGAATCAGTCTTTTGGTTTTGGGTAGCGTTGCCTTCATATCAGATCTTGTTATAAGCATTTTAAACAAATATTTTTTCATAATATTTATTAGTGGGATATTTATGATTCTTGGAGGTAGCTTGTCAGTTAAAGAAAATTCAAAAGCTGTGACAATTTTTGGGAAACTATCTTTGGTTTTTTATGTTTTTTCATGGGTCTTAGATCTTATAGCGATTTTTATGGGCTCTATGTCTCTATATGAATCCCAGGTAAGTTGTTTATTGGATTAAATTTGTGTTAAAAGAAATATGTCTAGAATTATGTATCATTGTTTAACATAATATTTGGATTTATTCTTTTCTCTTGCGTTAATCTGTCGATTTTGTTTGCTGTTGACGAGATTTATATGAAATGGAAAGAAGAAAATAAAAATAAATTATCCAATACTAACTGAAATATGACAATTTCTTTGAAAATATTATATACATCTACAATTCATTTTGTTTTGATTATCCTGTATATAAAATTCTAAATATGGTTGTAAATGGTTGCAAATCGATCGTCGGAAAGGATTATAGGGGCGAAAGACTAATCAAACAATCTAGTAGCTGGTTCCTTCTGAGCTTTCCCTCAGGATAGCTGACATTTGTGATTGTAGTTTTATCTGCTAAAGCGAACGATTAGAAGTATTGGGGACAAAATGTTCTCAACTTATTCTAAAACTTTAAATGGTTTCGAAATGTGTCTTTTTTCATTGAAGATGTACCTCGAATACAAATGTTTAGTGGACCTTTTTGGTAAGCAGAACTGGAGATGTGGGATGAACCAAACATTTGGTTATTTTTAATTAATTTTTAAAAGATTTTTTCATTTTGATTTTAAGATTTTGTTTATGTTTCCATCCGATTTAAAGGACGTAAATCCAAGGACTTTATTAACACCAAGTAATACACAGAGTTTAATTTAAATACTTAATTTAAAGTTTTCAGTTAACGAAAACCTATTATTAATTTTCTAATTAATTAATATTTTAGAATAAATTACTAAGTTTCATTTTTCACATTTTTTATAATTAGCGAAGGTATGTAATGAAAGTAAATAGCAACAAGAGATGAACAAATTTCTTAGTTTAAAGAATAAATTCATCTAAACAATAAATAAATTTTGTAATTTTAATAATTAGTAATTAAAATATAATTAGATTTACTTACGGTGTTAAAACCATAAGCGAAAGTACAAAACAAAAATAAAAAGTAACGAAATCTCATAGCTATCAGACTTTGTAGGATTTTATACGTTAATGACACTGAATTAAATGTTTTCAACAACAGTCGTTTATGAAAATAATTGACAATGAGCAGACAATAAAACTATACGGCATTTGTAACGTCAAATTTACATCATTTACGTTAAAATAAATGTTGTTCGCTATTTATTGTATCTTAATTTTTTAATGTTCTTTAAAAATGACTTTTTTATTTTTATTTTAATAATTTAAAATTCCAAACAAAAATACCATTTATAGAGAAATAAAAATATATTATGTAACCAAACAAAATAGAATAATTTATAATTAATAACCGAATTTTAACTCATTTTATTTTCAATTAAAACAATTAAAAAGCTTCACATTGAAATGTCATTATTTACATTGATATTTACAAATTCCCAACTGATATTTTACGATTTCTCACGGGCTTTTGATCCTGTTTACAGATTACATCAAAGATTATCAGCGCAAAACCAAAACAACAAGAAAAATCTTCCCAGAAATTATATTCAGTAAATAAAGGATTGTGAGCTAAAATTATAATATATGATTCGTGCATCGGGACATAAAATTATAATCATAAATTTATTTGTTAAAATCCTTAGATATCTTACTAAATTTAAAATCACTCACGAAACACTAAATAGAGTTTTGGAATAAAACTCTAGAATTTCGATTTGTTTTAGTGCGTCAATAACACGAACAGTGAAACAGAAACAATTTCAGCTAAGAATCACGAAAACACATATTTAATAATACAAAGCAAAGTAAGACACACTTTAACGCTGTGATATTTTTTGTTGTATAAATTGAAATGATTATAAAATTGTTACTAGAGGTGTTATAAGTAATAGTTTAATTTATAATTATTTTTAATTAGCCCATGGGAAAAGCCGTCGTATCACAAATATGAAATTTTGGAAGACGGATATAGCCACTTTGTCCGTTAACTTGTTAAGCACATTTAAAAAAATTAACACAAAAATGTGGCAGCATTTACATTATAATAGACATAATAAAATATATCTCCCTGTCACCATTTTGAAATCCATCATAACTACGGAAATAACAAAAATAATTGAAAAAGGATGTACCGAAAATTTGTGAATATCAAAAAAACTTCGATCTTTATTAATTCATAGTCAAAAAATGTTTAAAAAAAGAATTTTTAATGTCACTGGAAAATGAAAGGTTCCTATAATTATGATTATATTATTAACATAAAATTAAGAATTAACATACAAAAATCCCACTGCAATAAACAAATAAGGAGGACAAATAGACTACAAATAGAGATAGTAATTTGCAAAATATTCGACAAGACAAAATAAAAATCTTTTTATTTCATGGATGTGTTGAATTCTGGTTTATCTCGTCTGTGCGCGCGTTTATAGTTTTAGGCGTATGCATGCGATTTATTGAATTTTGTATGGCGAATCTGTACCCAACTGAATTTGTAGAATTTTAAATATTTTTGGAAATTATGGTATTTTTTTGTTAATTTGTGGTAATTTGGTTTGAAATAAAGAACTTTTGGTGGAATTTGAATTTGTGAGTTCTTATGGTCAAATTGTTTGGAATTCAAAATAAGTGTTTGTGAATTACGTTATTTAATAAAACTTGTAGTTGCAAAAATGCCTACTGGAATTTTTCTATCGCCAAATTTTGCTGAATCACATGGAGAAATAAGAATTGGTTACAAAGGTATCTACATTAAACTCGATTATGATGATTTGGAAAATGTTTGACATCTCATTTTATAATGAACTGAGAGTAGCACAAGAAGAAAATTCCAGTTTTGTTGACTGAATCACAGTTGAATCTCAAGATAAGCCGCGAGAAGATGATTCAAATTATGTTTGAGACAATAAATTCACCAAAAATGTATGTTGCACTTCAAGCAGTTCTTTTTTATGTGTCTGGGAGTACAACTGGTATCGTTTTGAATTCTGGAGATGGTGTATCGTATATTGTACCGAATATTTTTACTGCTACACGTCACGAACGAAAGAAAAATCAAAAGCAAAACAAAGGCAATTTTTGGAGTGATGTACAACATTCAAATCTTTGTTTAAATATTGTAAATACAATAAAGTCTTTTGAATAATTAAATTTTTGAAATTTAGTTTGTGGATTTATTGGTAAACTATAGATTAAATTTATGTACCGTTTTTACCCGAATATTATCCCGTCTTCCATAATATATGCCATTTGTATTTCACATTGTTCTACCGAATTTAACTTGCATTTTATCATCGCTTACTGTATCAGTTCTTTTTTACTGACTTTGTTATAAATGAGGTGGGGGTGATAATAATCATCTGTAAGGTATATACGAGAAAAATTGTAATTGTTTAGGTGAATTTGATAAACGCCAAATCAAACATCGTGTAGATTCTCAATAATTTTATTAATCTATTGTTATCT
>OX_Smed_1.0.02531
TATTCTAATGGACTAATTTGTTCGGCCACTGTGATATCAGCTTGTTGAGTTGTTTTGAACGTTTCACAAATCTAAAATTTAAATCGTCATGTTGGAATCTTATGGAAATTGTAGAAGATTATTGCATGATATTACTTTCCTCCGGTCTAACAATATCCTCATCATTTTGCTAAAATGGAGAATGATGGAAAAGACTAGATATGTTGGTGTTTTGGATAGAGATGGGTTCCAATGAAGACTGGTTGTGGTTCCAACTTGAATAAGTCTGACTTGGGTGGTGATTTAGGTCCAAATTGCTTAAGTTTTTTGCAAGGAGCTTGCTAGATTCCATTATATAAACTAATATAATTTATAGGTCCTTTCACAGATACGGTGATAACACACAAATATTTGTTGGATAAAGTCTGAGAACATCACTGACACATCTTACGTGCATTCATAATTTGGTAATGATTTTTATGTAGCCAAAACTGTGGGATGCGCACCTCTGCCAGATCCGCCTCTGTATATATTTTGGAAAGTTAATTAATATGCAAGCAATTAAAACGACAGCTGAATATTTAAAGTTTAGGCGACCTACTTAAGTTGGTTTTCGAATTACACTTTGGAAACCACTTTTCTAAAGTTTCCCCTTGAATTGTCTTTTGTATTATCTTGAATTTGTATTGTCTTTTAAACTTTAGGTTATGGCAGGATGTTACTAAACATTTAAAGTTGCATAATATTGAAGCAGCCACTAATGCCAAGAGTAAATTGGAACAAAAACAGCGAGAAGAAGCAAAATATCATAAAGATAATCATATAACTTGGGAACTTAGAAATTTTGACAAAATTGGCGATGACTTTATTTTTAAATCTTCTCTCGATAAACGAGGAACTGAGAAGTTGTGATTTAAAAACCAATTTATTTTAAAAATATTAATTAATTGATGTGTTCCAGAGATTTTTATTATCTACTTTACCATGAAAATTTTGGAAAGTTCAATTTGCTTTTAAGAATCTTTCATTTTACAGATATTAGTAAAAGTAATTTGTGTAAATCATTAAATGTTAATTTTGTTGTACTTTAATATAGTAGACGAATTTCAATGTTTTGTATTTATTGATGCTTTTCTTGGCATGGATGTTGAATTATTCAAATATACCAGTTGTCGACA
>OX_Smed_1.0.02578
ATTGGATGAAAAATTATTTGTTATTAATTTGAACAAATTCCATCTACACAGGTTTGGCCGGATTTGCATCCAGAACATGTCTCGCCAAGTTCATAGGGTTTCTCATTGACATAATTGCCTCCGGGACCGTAATTGCAAAACAACAAATTCAATTCAAATGTGTCAATTACACATTTCGCCATTCCACATCCAACCTCTGTAGAGTTAGCCCATACAAGTTGTGTATAATGGCCGCAGGTTTTTAATAAACAGGAATTATCTGAAAATGTGAATCCGGAAACCTGATTATACCACAATTCTACACCTCTGGCAATATTTTCTCCAACGAACTTAGCAACATTCTGTCCAACCCATTCAAAACCTCCGTATTTACGGTCGTCTATTGTGTCGTGAGCAAAGATGCATTTATCCGCGGATTTCTGCGCTTTCAACGCAGATTCTGCATTCCATTTAATTTTTTGCATGTTTGTTGCTGGGGGTTGCTCTGGATGTTTTCCACTGGCAACAAATGATCGGTATGTGTTGTGCACATCCACAACTTCACTTGCATCTGATGGAGAAAGATCTCCAGAACAGAAATCTAGAGCAACTAAAACAAATGCAATTTTAATTAAAAAATTCATATCC
>OX_Smed_1.0.02743
ATTAAAAATAATATTAATATATCAGAATTATCATCTATACGAGAGATACCAATCTAATTGCAATGCTATTCCATCTATCAACTAACCTATATTTGCTGACTTCAAGTTGCTTGATTTTGTAAAAATACTTATTTCATCCTTTATTAGTATTAATAGGATTTATTAAATGCCAACCAAACAATTACATTCATGCAGAAATGGAAGGAAATTTGGACGACAAAAGAGGATTCAATTTCACATTGGTAACGAGAAATTCATCTGGAGTAATACTTTATGCGGTAGATTCGGAAAGGAACTTTTTGATAAAGCTAGAAAACTCGAGGATTATTATGAAGTACAAAAATTATACAATAGAGAAACCTTTATGGAAAATTTGTAATGATTAAGCTGAATAAAACTTGAAAAATTATTTACTAGGCGGCTTTTCTGTGAATCATATTTGGAAATATTTTGTTATGCTCCGACATTTGGAGGTACAAGTCACATGTGACGGGAAATTTCATTCACTAGTATTTAAAGATATTAAAAAAGTAATCTATTCAAACTATCCAAAACCAAAAGAACTCAAAGAAAGCAGCAGTAAAAGTTACATTTGGATGGGAAACGTGGGCCCTTACAATGGAGAGGGGGACGTTGTCACTCAGCCAATGAAGAATCAACTTTACGGATGCTTGGATAAATTTTATTTCCATTATAAACTAATTCAGATGTTCACCAAAGCGAGCAATTTTAAAGTATGTAGTGACAATTTTTACAATGAAACCATTTGCTACAATGAAACTAGTTGCCAAAAAAAAGTGACTTCATATAAAATTGATGATTGCTCCTTGTTGTCAATGAATGGGATATATTGTTTACCAAACTATCAAATTTATGGAAACCTCGTGAATTCTTTCCAAAGATCTGACCAACTTAAGAAGATTGTCAATTTCAAACTTTACTGGAAATCACTTCTAGAAAATAATTTTTGTTTACTGGAAATTAAATCTCGGGATTCGACCATCGTGATTTTTATAAATCAAAATTCTCAAATGAAGATGAAACTTCCGCAGCGGAATGGAATCCTTCTGCGGAACCTTTCGATAAAAAATAAACGGAACATCCAACAGTTTTTATTGGTCAGTGTGACCCCATCTGAGTTGTGGGTCAAAGTATACAGTGATGGCGACATAAAAGTATTTGTGACCTCAATAAAGTTTGATCCGATCACAATAAATGTAGGGAAAAGTCAGCAATCTGAAATTTGTCGAACATTTCAAGGAATGATCGATGTACAATATGACCCTACACAGTTTACACTTGACGTTGGCATATTAAAAAAACCTCTTTTTATCAGTGGAATACTTCTGGTGCTTTTTGTTGGGTTATTGGTAGTTTATTCTCTAAAGGTGAAGACGATCAGGTTCAGTTCAATGTCAGAATGCGCATGGAAGTCCCACCTGAAATTCAAAAAGACAGACAAAACCTTTAACCGAGAAGACTCTGACAAATATTCTACAATTTATGATAGCTAAAAGTTTAATAATAATGTTCTATTTAATAAAATAAAATTCAAATGTTTTAAAAAAAAAAAAAAAAAAAAAAAAAAAAAAAAAAAAAAAAAAA
>OX_Smed_1.0.02744
TAATTAAACTCATTTTTTGTCACACCATTAAATATGTTATCGTTTCATTATAAAAAACTAACAATTTCATGGCATTATTTAAATTTCTGAAGCAGTTTTTAATTCTGGAAATCATATGGAGATTTATTGTAGGGAAGCAACTAATATATACCGAATACCACATCAGTAGCAAGGAGAGTCCCAGCTATTTGACCAGAGGTATTCCAGAAAGATATGAAAAACATAACCAAATTGAATTTAAAATGACTCTAAATAGGATGGAAGGAACTTTATTATATATGTATGATAAATATGACAATCAATTGATAATTTCCCTTTCTGATGATCTGGAAGAGAGAATGAAAATAGAATTCAGGGGTAAAGAACACCATTTAACTCTATATGAATTGTGTGGATGCATCAGATGTAGATATCGATTGATCGAGCTGACCGTGTCCATCACTGATCGGATCAATATCCAATGCAATAATCAGCCATATAAAATATTCAGCTATTCCAATCAGAAATTGATTAATAATGCTTATCCGATCGTGATGACATTTGAAAATTCCCAAGCGAGATTATGGCTTGTAAACACTCCTGCTCATGGTTACTTTTATCCGAACCCTTCACAGTTGGCTGGCTGCATTCATGATGTAATAATAAATGGAGTTCCTTCGGAAATGGAGAGATGTGGCATTGAGATATCCACTGAATGTCCAAAGGCGTGCGTCAATGACGTTTGCAATGCTGGCGTGTGCCATGAAACATATGATAGAGATCCATTCTGTGATTGCACTGATTCATTCCTGAACGGCCCATTCTGTAATTCAAGCAGCATCACCCAAATGGATTCCAATAGGAAATATCATTCAAATACTTTCCGGTCGAAATTAATCAAAATATCATGGCGGGCTCATTCTGATGATATTTTGGGCATTTGGAAAGAAAAGATTTCACTAAAGATTCAAGTTAAAAGAAATCATCTTTACTTTCTATATGAAGAAAAAAATTTATTTATAAAAAAAACGATAACTAATAAATATCAACCAAATCAAAATGACTGCGTTTATTTATCATTTGATGCAAACTTTATCAGAATAAAATTCGTACAAAACGATTCTACAATAATTACGAAACTACCAGTTCCCAAAGATTTATCTAAAGAGAATTTCACATCAATCTCATTGCTAAGCAGTCCAGGATTCATTGACATCGTCCACAAATTGCGGCCTTCTCAATACCAATGGCTGCCCTTCCCTAGCAAATTCTTTTTTGTCAACCAAACTGATCGATCCGCCATTCCCAAAAAAACCAGCATAGTTCTTCAAACACCGCAAGATTCTAAGAGAAAGAAGTCTGGATCAAGTAGCAGAGAAATCGCCATTGGAATTTTATCTTTTCTTTTGTTGATATTTATTATTTTGGCTGCCGTTTACGCTGTGAAAATCTTTAGGAAAAGGAATGAGATGAAACATCATAAGCCTGATCTGTCGACAAGTAATTTACTGGAGAACCTTAAAGATAAAGAAAGCATTTCCAAGAGATCTTCCTCCAAAAGTTGCAATTTTGATTGCTTTTATACATGAGATTTTGATAGAAATTATTTGTATTTTATACTTGTTTCTTATTATTATGATCATACAGATTGTTATTATTTATTATTATTTTTACTGTTAATTAATTTTGAAATGAAAAAATAAAAATCTGCTTGACCTTCAC
>OX_Smed_1.0.02775
CTTTGAAATAGCATTTATTTATTATCGTGCAATTCAGTGCAAATTTATCTAATATTACAGAAAAAGTGTTTCAAGGTATAATGTTATAAACTTGGCAGTCAGATCTGTTATTTTACACCAAGTTTCAATTCAGGCTTCTTCACAATTCGTTTCATTTCCATACAGTCTTAATCTAGCGAAGTCTTCAAAAATAAATTCTTCTTCTTGTTTAAATTGTAATTTATTGAAATCAGTATCTATCCCGTTGGAATCTAAAGGATTTAAATCATTTGAAACAGAATTCGGAATTCTGAAGTCTGAATCTGGATTAGGATGAGTTAGAATGAAAGGAATTTCCAATTGAATATCACTCGTTCCGAATCCAAGAATTAATCTAACTCTAATGAAATACTTTACTATGATCCCCATATTCTCTAGATCACTGTTCTCATTCAACACAGTTGAAGATGCCAAATTCGTATCTTCATACCGTAGCAATCCATCTAATGCTAGACCTCTTTTGTCTCTATTATTGCTCAATAAAGGGCACATATAGAATATTTTACACCAACCGATTTGACCCGGAGATATTGGAAAACCATCATCTATTTCCATTTCATCTACCACGCATTTGTACATGGCTCTCGTAAAAAGCATTATATCAGCAAGCTGGACAACTNNNTANNNNTNATTTTTCTGATAATTTTATTGGAAGTATTGTCGACAGTGACATTTACAGCAATTGATTCTCCATGATAATATTTTTCTTTGTCTAAACTAGTTTCTAATCTTATTTTACCACCGCACATTTTAAAGTCTTTTGTAACTTCTTGAAACTGTTGAGGACCTGGATCTGAAGTTGCAAAGGTTAGTTTTCTTATTAATAACCTCACTGAATTCCTTTTATGAGTCTTGCCATCTGGTCCGTCCGACATGTAGACTTTTAATTCATAATCAACTCCGCAAGGCTTTCCANTGTCTTCCGGATCAGGTTGTAAGGTAACTGAGGCGGGAGTCATGTGGGGAATCTGGAATATAAACGGAATTGCGTTATCGCCAAGTTTGCCAATTAAACGTTCTTGAAGTTTGGTCAAACTAGGAATTATCGAATTAGTTGGCGGATAGATCTGTTGAGTTGACAAAAAGAGGTCTTTTCTGAATGTAAGTCCGAGAACATCGAGATCATCTCTTCCATATCGAAATAAAGCCAGTACGTGAATAAAAACCTTTTTATCTTTGACATAATTCGAGTCAAGGAGGACAATTCCTTCGATTGGGTCGACGAGTCCGTTTTTGTCTAAAAAATCACGCTTTCCAAGATAAATAGTTATTTTATTGTTTGGTGAACTTTTCTTAAATACTCTTGTTCCAAGCTTTTTCTCTGTTCCTTCATCCATATCAATCATTTAAAATAATTG
>OX_Smed_1.0.02799
TTCTCGTTGTTTAAAATATCAAAATATCTTTGTTAATAAATAAGTTGTTAGAATTTAAAAATAATTTTACTACTTGAATTTCTTGATTTTTATCGTTCCAACTATGAATTTCAATAATTCATTTAGTAAAAAACGAAAAATGTATGAAACAAACTCTAATTATTTTCAAAATTCCAATAAAGTGTTCAAAAATTTAAGTACTCACCATTTTCCGGATTATGAACATTTCTCTAATGAATTGTGCTTTTACTGTTTTGATGTACTAAATAATTATCTGAATAGAACTGATTTATTAGTATCTAAACCATTTGGTAATAGATTATATCCATTATTTGTAACCTGGCTGAAGGGTCCAAATAAAGTTTTACGAGGTTGCATTGGAACGTTTAATAAAATGAATTTGGAAGTTGGACTTAAAGAATATGCAATAACAAGTGCGGTAAACGATTCGAGGTTCAAACCAATTACTAGAGATGAACTCCCACACCTATATTGCTCGGTTTCGATATTAATAGATTTCGAAGACAACCTCAGATACAGTGATTGGGTGGTCGGAGTTCACGGCATTCGTATAGAGTTTTTAAATGAAAAAGACCACTTAAGATCAGCCACTTACCTTCCGGAAGTTGCCAAAGAAAGAATGACGACAGTTCCAGTGCAAATTATACTCAGACCTGCGCGCATGATCACTCAGGAACGGGATTCACAACGCCTGGGCGTTGAAAATTTATTGTGGGAATGCTGTTCGATACCAGGGGTCATGGTTTTGATACGTGACCATGACGATATTACTAAATGAAGGCGAACGGGAAGCTGAAATTGGGATCATAAATCAACGATTCATTCGTTATTGCGCAAAGGCGGGTTCCGAGGAAAGATTACAGATGAGTTTTGTCAGACAATAAAACTGACAAGGTTTAGAAGCGTGAAAATAACCGTTGGTTACAGAGAATACATTTCATATTTGGACTCGATCCGAATAAAGGCATAATATTGAAACATTTGACAAATAGTGTAATATTGTTATTTAGCTAATTAATAAAATTTATTAGTTGTAAAAAAAAAAAAGAAAAAAAAAAAAAAAA
>OX_Smed_1.0.02818
AAAACAGCAAAATTATTTATTAATAAAATAAATCTTGTACAGAACAATAGTAATCTGGAAATCGACCACCAACGCAACCTAACTATTCTCTAATGTTACATACCAAGTAGAAAACAAAGTATTCTTTAGATGCTTCAATCCCTTTCTGCCTGTTTCATGAGTATCTGATACGACCATACAACAACTACTATCCGATTGTTCACTCTGACTGGATCTGTGAGATTGTGTCGAATAATAGATTTCTGATTCTGGTAAGCAATCGTGATATTTCCTTTGATAACAAATTGAATTGAAATATTTTAACTTTTCATTGATAAATTTTGCTTCACTTTGATTGACGAGAAGTCGAAGAATTTCCGATTTGCGTAAAGTTATACTGTTCCAGCGATAAAGATAATTATTAAATTCTTCTTCTTCAATATCGTTTCTACTTATTTGACTATTAATTTTCAATTGTTCAAGAATGATGTTTTCATATTCTTCAATCAAAGCTTTAGATGGATCGACAACGTTTTCTAGAGTTTTGAAAAAATTAAATCCATTTTTCGATTTGGTTTCTTTGTCTTTCAATGAATATCGATCCTTATCAAATTGTTTATTGGAAGCTTTATGATTTTCGAATCCATTATAAATAGAATAAAATCCATTTGGGTTGAAATAATTTTCTTTAGATTTATTGTTATTATTTTCAGTGATATAAAATTTTATCATGTTGACAAAATGAGTAGATTTACATTCATTAACAATACTGAAATATCTCTCATGCATTTCTTCAAGAAAACTTCGCATTTCAACGAGATCGAAAAGGTTATTATTCGTTGTCATGTCACTATCGATCGTGGCAACGAAAGGTTTTACTTCAATACTTATTTTTTTAAGCCAATCATTTTTTATGTAATTCAAATTATCCGCATAAATCAAACAAGCCAATCTTTCATCCATAATGTCTCGCTGCAAACTCTCCAAATTCCAATAAATACGATCTTGAAAAAATTGTCCACCAATATCTATTTTCGTTATTATTTCTCGGTAAAGCTGGATTTGTTTTGGGTCATTACAAGGAACATAAAGTGAAATTTGGTACAGAGGATTTAATCCAAACAATATACCCCGAATGAATGATCGCATTACATAGTATGTGTGAGCGTTGGATAGTGAATTTTGATTTTCTTCTTTATCCAATTCTGACTGAATTAAAGACTGAGTTCCTCGACCTCTGACGAAAAAAAACATTCGGATCTGATGATTCTAGCTGCTTACAATCAAATAGAATATGAGGTCCAGACAAAAGAAAATTATCCAAAGTTAAAATAAGCGATAAAGTTCGCTGATGTATCTATTGCTTTCCACCATCCACGTCTAAGCTAATTTAGTAATATCTTTCATCTAAAAATACTGAATGTCTAGAATTAAACAACATTGGATATAATATCTAAGTAATCACATTAACCTTAATAATAAAAAACAAACTTCATTTCCATTGAATACAGAGTCTGTGTTTTGTAAATAAAAAAAATTATAAGTGAAAATCAATAGCCTCTTTAGTTAAATCATGTTTTTTTATAAAATGTACAAAGTGCAAATTCTACAAACCAACTGACGTCGTCATCTGACAAATTAANTATGATCTTTAATGACCTTAATAATTCTATAAATAATAATGAATTAAAACTAAATCATAAGAACGAAATTTCAATATGAAACTAGANATAATAATAATATTTTGATAAAAAACTAAAATATGGAAAGATCTTATAAAATGACACTTACACACACATTTTACCCAAAATGTCCTTTTCAATTTTGACAATAATTTCACGTAGTCTGTACCATATTTTCAGAAATTGATTTTCTCTCAAAAAAATGACGAGTGAAGTGGAAAGGCGAAACAAGATGGTGACACTGAACGTAAACTCGTATTTACCTATCGGCTATCATGAAAATCGAATAAGTCATAATATTTCGTTGGAGATAATTGGAGTTTTGCGTAAATTTGTTTTAAAAAATAATTTGATGGTACTTAGCCCTATAGATTTAATCTGTCATGTACTAGTGAAA
>OX_Smed_1.0.02850
TCCAAAGAACAGCAGGCGATAGTGCTAAGGAATGCCACAGGTCCGTCACATACACCGGAAGGATTGCCGAAGAGGAACCGCAGAAAGAACCGACCCAACAAAAAAGAAAGAGAGCGACAGGCCAGACTGATATTGATAATTTAACACTAAAATTATGCCGAATGACTGACGATGATTTATTTCAATCAAATCTTGCGAATACATTGAAGCCAATAATAATTGAAGTTTCTAAAAACAATGAAAATCGAGTCAAACTGTTTGAATTGCTCGTACATATTAATAATCGGATCAGAGCTACAAGAACTCTTAAAATGCCATTAGAACCATTTTTTGAATTATTAAATGATACATCATTATTTGTACATTCGACAAATTTAGCTCACATGTATATTAAACTTTGCTTCCCAAAATATGATCAAGAAACAAGAGTGAGATTGCTACCTTTGCTTTTCAGCTCATTAACTGAAGACAAAAACATGTCTCAAAAAGATATTTTGCTTCATGTATCTTTACCAACATTGCAGTCAGTAAAAATCACTGATAACAACAGAAAAGTATTCGAAATGGCAAATATGAGTTACCAACGGAAATATATAATAGAATTTCTGACACTGATCTTGTTAACTCCTTACAATTACAAATCCCTAATGAAGGACAATAATTCATCCGAAATTTGTCGGGTTCCTGATGGAATGAACGCGCTAGATTTCTCGCGTGTCATCAAAAATGACGTAACAAGTTTTTTGGCTAATGATGATCTAGAGAAGGCGAAATGCGGAATTGTGAATTTCTTAATCCAGCGTTCGTTTCCAGACGACGAGATCGTGCTAGCGCTATGTATTGCTCATTCGGACACTCGACATTCTGTCATATCACTTGTTGACAAGGATGCAAAAAGTCTTTACATGCAGATGGACTGGGAGAAGCTAGATGTGCTCAATCTATTGCTCGATTGGTTCGTGCCACGACCCAGACCATCCGATCCCGGTAGCAACCAGTCAACGAATCAAACTAATTGCCGCCTCCGACTCCCAGTTGCTGCCCAGAACAAGATCGGAGCGCTTCTAATGCGATCGAAGATCTCGCTGCCAAATAAATTGGCTCCGGCGCTAGCAGAGGCCGCCTCTGTGACATTTCTTGATAGCTCCAACAGGAATGTACATCCAAAACAGATCGATACTGGATTTGCTCTTGTAGCACAGCTTTGTGCTTTCTGCAGTGACATGACTGATGAAATATCGGAGAAACTGCTGAAGAATCTCATTTATTTCATGCAGAGGCCTCTGGATCAGCATGACTCACCATTGAAGATAAAAGCGCTCAATCTGATCCCGCAAGTGCTGAAAAGGAATCACCAGTTCCTACTGCAAGATACAAATTATTTATCGCAACTTTTTGATTCGTTGTGTAATCCAAATATTGATCCGGAAATCAGGGAGGCCGTCAAGAGCTGCCTCAAGAACATCGCCATAATATTCCAGCATAAATCCATAAGCGAAGATTCCAATGCATCTGCCAAGCTAGAGAACATTTTATATCTCAATTTCAATAAGGATGATGAGCAATGCCGGATGTCCGTGGTGTACTTTGCTGGATTGGTCTATAGTTCTGTGCATATTCCAACCCGGTTCCTGCTACTGGAGGCTCTTGGGGACCAGAGCAAATTGGTACGAGAAGAAGCGGAACGGGTATTCAGTGAACTATTTACTCCATCAGCACAGCACGATATAGTTATGAAAAATGTGAAATTGCCGTATTTTGTGGAGCTAGTCAATTATGTAAGTCCACAGTTTTCAACCCAATGTTATGTTACTGTAAATATTTCAGCACGGACACCTGTACAATCGGAATCTGTTTAGTGATCCTGTCAAACTGATACCAGTGGTCGAATATATTCGAATGTGCATTCTATCGCTTGATGTTGGCCTGACGGAGCAAATGAAAAAAGAATTGGTGTATGACAAGATGGATGATTACAGATATCGCATTTTCCGCAATATCCAATATTATGTCAGTATCCAGGCTGAAAAGGCGGAAAGTGATGTAGCATCAGCAAAAGCGCTAGAAATGTACTGCAAGCTCGTCCAGGTCATTTATTACACCAAAAATTATTTCATGAATTTTCTCGAGGAGATTATTGCGGCTTCCCCCAAAATTCTACCGACTAAANTCATTTATTACACCAAAAATTATTTTATGAATTTTCTCGAGGAGATTATTGCGTCTTCCCCAAAAATTTTACCGACTAAGGAAGGAATTATTTTACATCGCACAAAAAATTTAATGCTCAGTGATTGTCAAGATGAATTGTTCAATAGAGAAAATTGTGCTAGTGCACATGCTCTTTTGGCGCTTGAAATGGAAGACGACAATGCATTGGATACTAACTTAAAAAGCATGCTTGACGCATTGCCTGTTTTGAGTGTCAAACAATTAAATCTCCAGAAATCTATTCCCCAACTTTGTTCTTATCTTGGAAATGCATTAGGGTTCTCGTATTTGGCGGAACGCTTAGTTGTCCGTCAAAAGAATATTGATGTACGAGAGCCAGTCTCACTATTTCTGCAAAAAATCGATCCGATATTCACCGTGACAAACTCAATACAGGAATCTTACAATTACGGATCATTGCTTGAGAGTCTATGCGTCGTGTTTGATTGCTTATCGGCACTTTCTCAATCAGGTTCTATTGTGTTCTTGCCGGCTGGTAAATTCGCTGATGAACAGTCTACATGGCCTAACAAAGCTCTGATAGCTAAGCGATGTCTTTCTTACATTCGAATGGCAAATTCTCCAATAAAAGTCAAGGAAGCGGCATTGCATTCGTTGGCATCTCTATGCATGGGCGAGTCAAATTTCGCTCACACCCAAGCAATTCTAGAGGTGTTATTGTCACTACATTCCATAAAAGACCCAATTTTGCATAGAACTGTAGCGGAAACCATTGTCAGTGTGGTAATGGGCCCTTATTCACCTTACAAAGGCCGATGGTATGAGCGGCAGTTTTCATTATCCAGTCAAAAAATGTCCTCGATAAAAAAAGCAATTTCCAACGATTTGCAATTAGTGATGACTAAACTCCATGAAATCCTTGCACAAGGAAACAGCATTAGCAGACATAATGCGTCAGTTTGGAGTTTGTATCTAGTTCAGAAATTGGGCTGGCATTCAGAAATTTCTCTGTCTCTGTTGCACTCTAGAATTCTAGTAGTGTTGGGAGACAAAGATGAAATGGCTCAAGATGCTGCCAGCTGTGTATTGGGAATCATTTATGAACAAAGCAGTTCGGCTGAAAGGAAACTAATGTCAGAAGAATTGATCCAGGTTATTTTGCACGGACAAAGGGGTCGATTGGAAGGTGGAATTGAGGAAGATAAATTTACGGATGCAGAATTGGAGTCCAGAGAGAATAATAAGGCCACTTACAAGGAGTTGTGTTCCCTGGCGAATGAATTGAACCAACCAGATCTCATCTATTCGTTTATGCCTCTAGCAAGTGGCCAGAGCAAATGGTCAGGAAGAGAAGGTGCCTCAATCGGTATGAGTCACATGTTACTGCAACACAGTCGGGAACTAGAGCCGCATATTTCTGGAATAGTTCCAAAATTGTTCCGCTATCGTTTCGATCCCCATTTACGCACACAGAAGGCAATGGAACAGATTTGGAACAATCTCAACATCATTACTCCAAATCAGGAACTTGTGAAAAGATGCTTTCCGGAAATAGTGTCGGAACTGAAATCAGGGCTTGTCAATGATCAGCAGCGAGTAAGAGAAGCGAGTTGCTGTGCACTACGGGCACTGTTGAAACACGAATCCGCTGATCCGATGGTACTGAGTGATATCGGTGAGTTGGTTCGGTGTCTGATCCGAGTAATGGATGACACGAGAACTGAAATCCGTGAAGCTGCCACCGAAACATCGAAATCGGTAGAGAAATTTTGCGTAATGGTGCTCGATGACCCAGCAAGACGGCAATCGATTGAGCCTTTGCTGTCGAGCCTGGTTCCAGTGTTGCTAGACCAAGGTCTGACCAGCAGTCTGTCCCAAGTACACCAGTTTGCCCTGGGCACTCTTGGAGTTATCGTGCACAGTGGACGAGCTGCCATTCGCTGTGCTATTCCCAGCATTGTTATTGCATCGTTACAAGCTCTCAGCAGTCATGAGTCCAGTGAGAGTAGTTATATTAGCCAACAACTGGCGGGAATGGGCAGTCACGATTCTCGGGAACGCTGGGACATGCAACGAGTCAATATGGCCAAGCAGAGTCCTATCGGGGACATATTAACTTCGTGTATCCGGTACATTGAAGATGACACACAGGCCCAACTTCTTGTCCCATTGGCGGATATCGTGCGGCACGGAGTAGGACTGGCCACTCGGTGTGGCACTGCGGAATTCCTTATTGATCTCAGTATGCATTGCGGCTCACGGCTGATGGGTGCCACTGGTAAACTGCTCGCTGCTCTCCTTCATGCCGTATTGGACAAGAATGAGGTCGTTCAACGGGAAATGGCCAAGGCTATTGGCTGCCTGGTTAAATATTCCAAGAAATCCAGCGTAGAAAAACTGTTTGTGATTGCTCGTGCTTGGTATTTTGAAAATCACGAATCAGAAGAACACCAATTGGCTTGCTGCCATGTTTATCATTGTATTGAGAAATATGCTCCCGGAACAAATCAGAAGAACACCAATTGGCTTGTTGCCATGTTTATCATTGTATTGAGAAATATGCTCCCGGAACTCTTGAGACGCACTCAACTACAACTTTGCCTTTGATTTTCCTAGCAAAACAGAATGAACCCGAAACCAGCGACAGCGGATCTGGCGGACAGAAGAAGTTATCGTTGCAAACTGAAAACTGTCAAAAACGTCGAACTCTCTGGAGTCAAACCTGGGTTGAATGCGTCCGAATGGAAGGATCAGTGATTACGGAAATAATGCCCCATATCTTGATCTGTGTCAGTGAAGCACTAAATAGTTCTTTCTTCCATCTGCGAACTCAAGCCTGCTTGTCATTGATGGCCCTCGTTCGAGGGATCGGTAGACAATGGGCCAATGATGAGCTCGGGCTCTGGGACCAATTGCATGCTGCTCTCATGAACGCATTGGTTACCCAGATCAAGTTCTGGCCTGGGAAAGTCTATCTGTTGTATGCTACAATGAGCTTTGTGCGCCAACTCGATGAAAACAATCTATTGACAATTATTCAGAATCGCGATCGACTCATTGAGATTCTGATGAAGGAAACAACGAAAAGCGACACTTCTTATCGATGTGTTGCATTCGAAGCCGTCGCCAAGGTTTCGGATATTCTCGACAATGAGTGCCTCAAAACGTTGCTACCGATGATGGTTCCGTTGATTGGGAAAGGAGAAAATCAAGTCGGTGTTCCGGAACGGGAGATGCTGCTGAGAATTATTGGACACATGTGGCCCAAAAGTTGTGACGATGTCCAAGAATCATATTTTGTCACTGTCGTTCAGCTGTTAACTCAGGCAATGGAGGAATGTCAATGGAAACAGCAAATCGCAGTATTGAAGAGTTTCAAATCTTTATTCAAAAAGACCACGGTAACCGCAACTAGGAAACTATTGGACCCAGAAGGTGAGCAGTACGCCGCGGTAATAAAATGCCTCAAGGCTATGTTGAAGTCATGGAAACGAGTACCGGAAATGTCAAAATATAAGCTACTTCGGGAATCCTGCTTGGAAACGATTGAAATTCTATTAAATAATCAAGGTCATTGTTGTTTCCCTTTATATCCCTAAATACCTTGAAGCTTATTGGTTTATCTATTTCATTTCAGATATCTTCATCCTGATGAAAGAGCAACTGAAGTGTTTGCTCCAGTGCTACAGCAACGACAGCGTGCCAACGATTAAAGAGAAATCTGCCTCCTTGATTAAGATGATTTCATAAATTAGAATACGTTTGTTTATCACAACAGCATTATGGCGACTGATTAAATCATTATTATTTATCATGACCTTGTTAATTTTTAAACTTTTTCTTTGTCCGAAATTGGAATATACTAATGCATTTAGTTACACTGTCATAACTATACCACTCATTACATTGTTACAGGTTTACATATTTTCTCTTTGTATTGGTTCATGTAAAACAAGAAATATGTAATATTGTATATAATTTTGAAAATAATATGAAGACTTCAAAAATTT
>OX_Smed_1.0.02858
TTTGTTTTGGCCCAATAATTATTGATTTTCGTAACACACTTACAATATAGTATTCCTGTATGAGAAAGATACAAACAAAACAAAGAACTCAAAAAGAAAAAAATTTATTCTATCTGATTGATTTCAAAAATCTTCACAAATCGATCTTTTGAACAGGAAGCAAGAAGAAATTTGTTCTCATTCGGGACCGGATTGAATCGTAGACGCGTTATCCAATCGAAATGAGCAACGAAAGATAAAAGCGTGGTCCAACTATTGGTTGACAAATCAAATTGTACAATTTTGATCTCGCCATTCTCGAGTCCAATGGCGAATACGTAAAGATTCTCAAGTAAAATAGGCATCGTAGCAATTGCATTGATTGATTCTTTCAATGTCAAAGGCTCCCCTACACGAGCGCAATTGTCAGAATCCCAGATAATCATCCTCTTGTCTCGGGACACTGTTACGAAACACCGATCGTCTGCAGTCCAGTCTACATCCCAAATAATTTTGCTGTGACAATTCGATTTTGTAGAATGATTAACCAATTGGAAATTGACTTGAGTTGTATCGATATTATGCCAGAGCGCCCATTGTCTGTCCTTAGAAACCGACACGATTTTGTTCCCGGCGCGGTTGAATTGGACCCTAACAACTGTGGATTTATGAAACGGCAACCGTTGGCAAATCGACCATGATTGCGCGTCCCATAAAATGATGTCGGCGTATTCGGGCAGCTGAGATTTACAGCTCGTAGCAACAATCCCCCTAGCAACATGCGACGATATCCGGAATACCTCATAAACATGCCCGTATAATTTCGTCAGTTCTGGCCACAAAGTTCGGCCGGAAATATTTTCTTCTTTCGGTACGTTCGATGAGATGAAATCGTGATCTCCGTGTGCGCTCGGTTCCAGTGATTTATTTGACAGTGCAAGCGCATCCGATGACACGATTTCATCTCGCAACCGATCACCATGGAAACGGGTCCGACAAATCCTATGGAAATATTCATTGAACTGATTATTCATTGCAAATACGCGGGCAATTTTCTCGTCGGCACCTGTAACAAAGGTAACAGAATCGATTGACGCAACAGATGTCATGTCATAGCCGTGAATTTGGGGTCGGCCAATCTCATGCCATTCCAATGGACCGTTGTCATGGATCCATGGTGCATGGAAACGGACGGTTTGGTCCTTGCCAACGCTCAGCAAATACCGGCCGGTCTCCATGTCCCATGCCAAGTCCTCCACGCAGTCAAAATGCCCACCGATATTCACAGTGGTTTCCCAGCGGTTCCCATCAAGCGCGTAAACAACACAGTCGCCCTGGTAACCGTAACCGATAATCAAATCCCCGACCGAGTTGATTGCACCTCCAATAAACCCCAATGTGTTCCCCCCGATTTGTCCTAGTCTCGTCTCCTCCATCCATTGCCAATTGTCCTCCTTGTCCTGACTCCAAATTATCATGCTCTTGTCCATGCTTGCCGACATCAGTCCGATTCCGCCTCTCAGTTCTCCTCGCTCGCAAAATTGCACACTAGTCACCCAATTCTCGTGTCCAGAAAGCACCCCATCCAAGCAAATGCACAATCTGATATTGCCTGGCAACTGGAGCTTCTGAACATCCAATTGATTTGCACTCGATGGATTTTGTTCCAAATCAGTCGTGCTGATTTTCCACACTCGGATGAATGAATCTTGGGAGGATGATGCCAAATATGCAGAGTTAGAGTCGTGTTTTATTGAGTCCAAGCTCGTCACCCAATCTTCGTGACCACTGAGAACAAGCGGAGCTGACAGATCTCCATTATAGCCATCATTTATATCCATTACATGGCATAAAACTCGACCATCATCAAGTCCCAGAGACACTAACAAAACTCCATTTAAATCCAGTAAATTGACAGAAATGACAAAAAATGGTTGGTAATTTATAGTTTGGATACAATGGAATCCTGATTTATAGACAAGTAATTCCACATTTGATTCAGAAGCACAAATCATATAAATATTATTGTTATTTGACAATCCAGAAAGATCGATTATTGGGCCATTTAAACTTTCAACTCTATGCTTGCTAAAAGAAATAACACGTCCACTAACAGAATCAAAATGCCAAATAATAACATTTGATGAATCATCGGAAGAAATTAATATTTCATCCGATATCCAATAAACACAAGTTACAATTGACTGATGCTCGGTAAACTGATGAATTATCTTAGCATTAGTACTTGACTGGTCAATTAGAACAACGGATTTTGACATACCACAAGCTAACCATTTACTCCAAGATATGCAGTTAGATTTACTATTTATAGAATTGGAAATGTATAAATCATTTTGGCAAAATTTTAATTTTTCCATTAAGCAGCTTAAGGTTATTCTAA
>OX_Smed_1.0.02862
TATTGTATTCAAATTATTATTGTAAACGTAAATCCAAAATGATTCAAATTGCCGTTTTCTGCTTGTTTTTGATAGCTCCAACGATTTACTCTAACAAGGTAGCACATTATGCCGATCTCGTGGAGTCCGACATTTGCGATTTGAAGTATTCGAAGGTTGATTACGATTGTGACAATCTTTACGAGAGTTCTGATGCTCTGTGTGAGAATCTTTTAACCAAAACCGAAACGTTGTTGGCAGAATTGAAGAAAGAGGTACAACACAATTGTTCCAAGATTTCCAAAGCTGAATGTAAAGAACTTCGAGAAATATATCAACAGAAGGCCGGAAAAGCGTTTTATTATGCCAATGAAAAATGCTTCGAAAAACTTGATCTTGTTGATGATAAATGCGCTGAAAAATACACTTTACTAAATACGGCTTGTCGACCAGTTTTCCTCAAGTTAGGATGGGGAGTATGCTCATAAAATAATTTCTTGGAAATATTTTTTACATGAAAGAACATTAGATTTTCTGAATAAAACTTTTCATTTAAAAAAAAAAAAAAAAAATGCGA
>OX_Smed_1.0.02901
TGTTTATTTGTATTTGTTCAGAATTATGTCAAATCATACCAAACTGCCGGACGAGGTCGAATTTATTCAAACAATAACTGTGGATATTCATGGATTTGCTAGAGGAAAAATGTTTCCTAGAGAAAAACTAAATGATTTATTTCAAAATAAAGAAGAAGTAGTCGGCCTGCTGGAAGTCCTGGGAACAAGATTTGAAATACCTGAATCTCTCACAGAATTATCAGAAAACCATTATAGAAACATTCTCATAACTCCAGAGAAGTCTAGTTTAAGAGTGGCACCTTGGAGTAAAGATTCGTCATTGGCAATGGTTTTCTATGATGCGTATGATAAAATAACAAATTCACCTTGGCCTTTTAATCCTCGGTTATTAGCAAAAAATAAAATAAAAGAACTAGAAGTAATGGGTATGAAGCTAATGATTGGGGTTGAAAACGAATTCAGGCTGTTTGGTAAAGGAAGTAGAAAACCTTTGACGGATTCTGTGCAGTTGTTAAGCCAATTTCATCAAGCTACAGTTGTCCTACCCTTTGCTAGAGAATTAAAGAAAGTAGCGAAAGATTTCGATATCGAATTCGATAGTTGGAATTTGGAATATGGTTCTGGTCAAATAGAAATCCCTTTGAGAGCTTATGAAGGAATAAATGGGGTTGACAAAGTATGGATGTTTCGAGAAATATCAAAATACGTTGCGGACAGACTAAACCTGCATGCTACGTATATGACTTTGCCAATTAGTAAAGAAACTGCCAACGGTATGCATATTAATCACTCATTATGGTCAGTAACAGATAAAGGCCTTTCAAATTTATTTTGGGACTCAAAGAATGAAAATTCTTTATCAGATGTAGGTAAACACTGGCTCGCCGGAATTTTAAAACACACAAGGGCGCTGAGTGCTTTCTTTTCCCCAACAGTCAACTGCTACCGTCGGGTGGCCGCGGCAGATTGGGCTCCTAATAATATTTCATGGAATTACGATGACAGGTCTGTTGCAATGAGAGTCAAAACCTCAACAGCAAATGAAAAACAAAATTATATAGAAAACCGACTTCCAAGTTCAGCTTGTAACATTTATATAGCTATTGCTAGCATGATTGTTGCCGGAATCGACGGAATTAAAAACAAATTAGATCTTTTTGAGGCCGGAAACGGATTCCATTGTGAGAAGTTACCAAAGACTCTAGCTGAATCTCTTGAAGTTCTTAAGCAAGATAAAGTATTGACTGAAGGATTGGGACCTAAATTTGTTGATTGGTATGTGAAGGTCAAACAAGAGACGGAAGTCGATTTGTTTAAATCAGTGAACATTCACGATGTTGGTCTGACCGAATTAGAGTTCCATAAATATTTTCATCTGTGAGTTCCAATATGAAAGAATTCATGGATAATTTAATTTGTCCAATTTCATGAATTAAAACAATCAATTAGCACAATTTTGGCAACTAAAAATATGATTTTCTTTCATTAA
>OX_Smed_1.0.02907
TATATTATAAGTAAAATGTCAATATTTATTCCTTATTTGTTAAAATTATGTTATTAAATTTTTAAATTTTTAATTATTACAATATAGTTTAACTTTTTGATGGATCATTCTGAAAACTCGAAAATTAAAACCATGTCAAATGATACTTACAAACTTGCTCAAAAACCGATCACAGCAAATCTTATACATTATCGAAATATTTTTGCAAATCCAGAAAATTTCATTAAACGAAAAGTTGATTATAGCAAAATGAAAGTTTTTGAAGAAAAATATCGCAAAGAGTTTGAACGTATAAATTCATTTGCAAAATCTGTTATTTTCAATCAAGACCAAGTGAAAACTTTGGCAAAATCTGGTTTCTATTATAAAGAGGTAATTGATTTTAAAATTAATTAAACAATTTTTTAAAATTAAAATTTTTAATTCGATGAATTTTACTACTGTATACCAACATGCATTTAATTTAACCTTAGATGGATAATTAATTTGATATTAATTTATAATATGAAAATTCTCGATCTATGCATAAAATGCAAGAGTTATGTTTATTCATTTTTAAATTCAAAAGCATTTACAATCTACTCAAAATATTTGCTTAATTTAGATGTTTTGGGGGAAACCTAGCTAATATGAGTATTTGATATGAATTATTTTTGAATAAGTCCATTTGTAGAAATTGCCAGAATATTTGGATCTCTTTTTGGCTTGATATACCAATTTTTATCGGTCCTTCATTTTTCTTCAAGTAAACACGGAACTTAGGCTTGATGGCAGTTCAGAATTCATTTTTATAGAAATTTTATGAACCGTGGTTAAGTGTTGGTATTTATTATTCTCCTATTATCTTTTATTTTAGACTCTTACTTAATGTTTCTAAAGTTTTAAAACTAATAGTGAAATTACACTAAAGTTGGGATTTTTATGCGTCAAATTTTATAATCAAGAAAATAAGGAAAGAGTAAAACATTTATCATTTACTTCTAAATTTTAATATATTGCACCCATCATCAATTC
>OX_Smed_1.0.02919
AGAATATAATAAACTATTTTCTAAATAATCAAAAAAATTAATATATATATACAGGTAGTCCCCGACTTACGACCGCTCGACTTACGACCATCCACACTTACGACCATCCACACTTACGACCATCCGCACTTACAACCAATTTTTTCATAGAAAATGATTAAAATAGTTTCGTAGTCTTCCCTATAATATGTATATGAGAAAAATTTGTTAAAAAAAACACCCAATGTACAAGATTCGATTTATTTAAGCATAAATAATACGTTTGTTTTAGTGAATAATTTTAATCATCCCAAAAATGGCTGGAACTAGTAAACTAATAAAAGCAAAAGAAGTGTTATAGACTTGGAAACTAAACATAAAATAATATTACAATTTGAAAGTAGTAAAAAAGTAAAAGATATAGCATATGATCTTAAACTGTCTCATTCGACAATATCTACAATTTTAAAAGATAAAAAACAAATTTTGGAAGCTGTCAAAGAATCGACATCTATGAATTCTACAATAATAACAAAAAAAAGACAAGGTCCCATACATGATATGGAAAAACTGTTAGTAATTTGGATGGAGGATTTGATTCAAAAACGAATTCCTTTAAGTCTCGCAATTATACAAACCAAAGCATGCAGTCTTTTCAATATGTTAAAATCAAAAGAAGGAGAAAGCTATGATCAGACTTTTACTGCAAGCCATGGTTGGTTTCAAAGATTCAAGAAGAGAGCTAATTATCAAAATCTAAAAATTAGTGGAGAGGCAGCTAGTGCTGATCATATAGCTGCTGAGGAATTTGTTGTTAAATTCAACGAGTTTTTAGAAGAAAACAATTATACAAAGGAACAAATATTTAATGTNGACGANGACCGGTCTGTATTGGAAGAGGATGCNTGAACGTACGTATATTCATAAGGAGGAAAAAAGTATGNCAGGGTTTAAGGCTTTTAAGGACCGTATAACAGTTTTATTAGGNNGAAATATTGCTGGTTATAAATTGAAACCTTTTGTTGTACATCGCTCGAAAAATCCAAGAGCATTTAAAGGAGTAAAACNTAATATGTTACCAGTGCATTACAACTCTAATAAAAGTGCTTGGATGACACAATTACTTTTTGAAGACTGGTTTATGAACGNATTTGCAACTGAAGTAAAAGAATATTGTAATCAGCATAAAATTCCATTTAGAATACTTNTGCTACTGGATAATGCTCCTGGACATCCGCCACANCTAGGCGACTTACACTCGAACATCCAAATTATGTATCTGCCTCCGAATACTACGAGCATTTTGCAGACCATGGATCAGGGTGCTATAGCTACATTTAAGGCCCATTATTTAAAAATTACATTCACTCAAGCAATTATGGCTATTGAAGAGGGGATTACTTTAAAAGAATTTTGGTCAAAGTTTAATATTCTTCAAGGAATTATAAATTTAGCAAGCGGATGGAAAGAAGTCAAGGCTTCTTGTATGAGCGGAATATGGAAAAAACTAACAAAAATATTTGAAGAATCTACAAGTTCGTCGATCGAAAAAGAAGTTGACATTGAGGAAATTACGGATCAGATTGTAGATCTTGGTCGGCAGCTCAATCTTGAAGTTGACAGTGAAGATATTAACCAACTTATTGCACACCAATTGGATGACCTAGCGAATGAAGATTTATTGGAATTTGAAGCACAATGTGTTGGAGAAAACGTTGATAAAGGCAAATCGGATGAAGAAGAAAGTCCACAAAAAAAATTTTTAGTAAAAGAAATGAGTGATGCTTTTCACCAAATTAATAAGGGAATGCGTAAATTACAACAAATGGATGTAAATGAAGAACGATTCTCAGAAGTAAATAAGCTGATTCAGAAAAATTTGGCTTGTTATTATGAAATTTACCGGGAAATGAAACCTCAAACTGTTCAGACGACATTAGACAGATTTGTTAAGAAAACTAGGATTGGATATTCTGTTTCTGAAGACAACGCAATGGATTGCTCTCTAGTAATAAGTAAACATGATGACGACACGAAAATAACGCTAAGTTGAATAAAATGTTTTTGTTT
>OX_Smed_1.0.02927
TAATTTTTATTGAATTAAAAGATTTATTATTTGTAACAATTGAACTGCTAATGAGGATTTGTATAATGAATTTGATTGCGGTTTCATCAGCAATTTTCTGCTTGGCATTTCATTTATCCGCAGCGGTGAAATATTTGGCTGTCAACCAATCAAATTGCAGAATCGGCGCCAATTTGACCAATCCGTGCGGGTTTATTATCGATGTTAAAGGTGATATTAATGAGGATATCCGTTGCCAATTGCATTTCAATACATCCGACGCAACTGTGGAATTCTCCAATCAAATCATTTATATCAAAGGTCAAGCCAATAACAAATGCCCATATTTTAGCGCACACCTTGTCACATCATTGCGGACATATCGACTTGCTACAACTTGTGGCGGTCACATTGACCCGGTCAATAAGACAAATAAATCATTTATTAGTGCTGAACTGTTTTATGATCTGCAGGGATTGATTAGTAGAAATGAATCCAGATTGCAAATGAGTTTGACAATTCACAATCCGGATCCAAATGCTTGTGCAGATCCGGCTGAAACCTTTCCAAAGAATGTCGCTGTGATCAAGGATAATAATATCCATTCAGCTGGCACTTCTGCACCGATTTGGAATGGGACTTCCAGGTTGATCTGGATCATTGCTGGCATGATATTTATATGCATTGCTTTGGCGGTTGGAATTATTGCGATATATTTATGTAAATTATTTCTGGGCCGTATAAAACTTGATAAATATGATTAATTCTAGCTCTGAAACTCGAAAAAATCTCGGACAGGAGGAGGAGGAGGAAAATTTTGAAAGTAATTATTCAATAAATAAATGATAAAATCACTCAATATTCACCCAAAAATCAATTCAAATTATAAAAATTATTCAATTCGTGTTGTAGAGATTCAGCAAGAGGAGCCGCAATTAATTTCCATTGGGGGATCCCATCCGGTGCCGTTTCTAGGAATCCGGATTCAATTTGAGGAAATAAAATTTTAAATACAATGAAAAATATTTATTTTCGACTTTTAGTTCTCAGCTCATTTTCCATCTTCTTTTTATAATCGTGTTGGGCTATAAGCCATCATTAAAACCAAATAAAATGACTACGAAAAAGGCATGTTGAAAAATTATGAGAATGGCTATTATAACGCAAGAACGCACCGCAAACAGAAATTAAAAATATAATAAAAAAACTAAATAAAACAAAATAAAAAATAATATAATTAAGTAAAACAAATAATTAATAAATTTCGCACGCAATATACATAGAAAAATAAAGTAAAAATATAAAACCGCCAAAACCTTGCAAAAGAAGGTTTAGAAAATATATAGGCGGAAGCGGCGACCAAAAATTAAAATAACAAAGGGTAAAAAAAGAAAAAATCACAAAAGAATGGTTAAACAATAAAAAATAAAGATTTACGAAATATTAAGAAAATAATATCTAAAAATAGAGAAAAATAAGGAGAAAAATAAAAGATTTAAAATAAAAATTAAAGCAATAAAAACTCCCTAAAAATAGCCGAAAAAGGCTCAAAATACTTTGATTGGTCGCACACACGCACGAAAATAGTATAAATACAATAGCCATTTTCATAATAGTTAACCATTTTTTTAACCTTTAAAAAACTTATAAAATATTTGATTCTTGAAATTTGAACTTTAGCTGTAAGTATTTTTCGATTGATTTTTATGTTGAATATATTTTGACGTTTCAATTTAATTGATTTTGATCATGGATGGTCGCGATACTTTTTAGTATCGACGACAGGTCTCCCTAAACTTAATTATGTATATGTATACATGCTAATCGTGGAGAATGGCAAAGTAATATTCAATTCCGGCCGTTAAGTTGGCAGGACGTTGATGTGTTACTTTGTCACAATCCACCCTTCGGTGTCTGCCTAGTCTGGTCAGGTCTCGTTACACTGATCACGGGGTAGGACACCGTCGTAATTCACCAACGCGGCCATTTTCAATGTTGGTCCGAGCGGTATGAGTAAAATGCGGGAAGCTCGATATACCTAGGGGTTGACATTGATAAGATGTCTAAGTAGGGATATGATGTTTTTCTTGTTAAATGCCTGTCGAAAAGTGGTTACAACAATGGGAAACGACTAGGGTAATGACCGGAGCATCAATATTTTCCTTTTTTCTATTAAAGATCATTATCAGCAGATTGACAACAGATTTCTACGCTAAATTGGTTACCGGGAAAATCAATATTAAATATGAGCTTGGTGTGGGATTGTGCTGTTTGGAAATTCTAATTAATTATTATCCTTATTATATTCATTATTAAATTTATATAAATTTATGCTAACAAATTCTTCCGGTTCAGTCTCTTTTATTTTAAAGAAAACCGTTGTCAGAATGCAGTCAGGATATAAAATCCCAAAATTAACGCCGCAGAAATCCGGAAAATCCACTTCATCAAATCTCATCAACACCAATAATCCCCACATAGAATTCCAGAAAAAAAAAGACCAATTACTCGCAGAACACGAACGCACGCTCGGTACGTGGTTCGCCCCTGATGCTGTGAAAGCTTTCCATAACCAAATCCACCGGCTTACTAGATGCCGAAAAGACCTAATCGCGGAAAGTCGACCTCAGTGGATTATTATTAACAATCAGAGCGCCGTCCTGACAGCTTCCTTTAATGAAACGGAGCTAACAAGGCGCTTAGCCAACCGTGATTTGGCAATAAAGTTGAATCTAATTCCCGCCGATCACATACCCGAAAAAGCCACAACTGGTCCTCCGCAAACCCCGAAAATCAGCAAAAAACACAACCCCAGTAAAAACCAGCGTCGCCGTAAACGACGCCGAGCTGAGGGAGCCACTCTCCTAAGAAATGCAGCCCAGACCCTGGAAGAAGCGGCAATGCTAGTCACCGAACAACAGTCACAATTAGTCAAATCGGACGAAAACCCGCCGGAAATGAAGAAATCCGAAGAAAACACAAAACCAAAAGCCGCGCCGATGAAACAGACGAATTACGAATTCGGGTAAATATTCCCTCCACTTCAACAACCACTTCAGGAACAGACGAAAATCGAAAATCCTCCACTTCCATCGGTTATTGGACGGACGATTTTGGGGACGAGCTCTGCCACTCAGTTCCCCAGGTCGGGTCCAACGAATAAAATGTTAGTCGAAAACGAAGATTTCCCGTCGACATCGACGAATGAAAACCAGATCTTGTTGAAAACCGAATTGTATTTTGACATAATAATTCAAAACCAATTTATGACGTGACTATATTTCATTTATTTTTATTGTTTTTCCTTTTGTAAACGTGTAGTTATAAAATAGAATTTTTTTTTAATTATGTTAAATTTCTTAATAAATTTCGGTATGTCTATAAATAAATGAGAAAGAGATGAATGAAGACTTACCGGAGTATAAAGTAAGATTAATGAAGTTTGATGCATGCGAAAGGTATGAGTGGAAAGCTCGATTTAACTTAAAATATTAAAAATTGAAACCATTATAACTATCGTAAAAGTAATTTTTAAGTCTCTATAAAGAGTATGTTGAGTAATGAAAGAATAAGTATAAATAAAATGTAAATGCAAACCATAAGAGGATTTTATTTTCCTCTAAAAACAACCAGGAAACTTTCTTGAACTTAAAACAGCTGATTTAACAGCGAGTACAATTAATTATATGAGAATTTAAATTTTCGCCAGTTATTTAAAGAAAAGATTTTCAAATTAAAACAAAATTCGAGGTTACCAACATTGTTTCGTATTTTTAATAATTAATTCGGAAGTAAATCGGAAATTTCAAATAATTTAAGAATCTAAATTTTAACAGTTACAAATCCAATCTGTCCGTTGGAAAATATCCTATATTTCAGTAATTAAAATTAAATTACTAAACATTTAAATTTAATGTTAGCTAAATTTAACTGATAAAAGATAAATAAGTAGCCAGAGTGCAAATGAGTATATTTCCGGCAGTAAAGGTGCACGAATACTTACAATGGGTTAAATGAGACCATAATGGAAGTCTGATTCGGACGTATACATGTAATCGATGATAACAGGTGGGAAAGTGTGTGCCAATATCGAGAGAATAGATACATGACATAGACGTAAGTCCTTCTATCGGCCGTCAGGAACCCGAAAGCGAGATTATCACAAGGAGTAGTCTTGGAAACGGGGCTCACCTGCTTGTGGACTCTCGGCTGCTGTATACAGTACCAACATGGGCTTGCCCATGGGTATACAGTGGTTAGATTAAAATTGTGGGGCGTCGGGGTGAGAAAGGAAATACCCTAGGAATGCAAGAGTAGTCGAGGAAGTAGTTTGGATGAATGAGCTTAGATTAAAACAAAATTAATTCTACCCTGTACGCCAACAT
>OX_Smed_1.0.02955
TAATACTCGAATTGAAGATCTGTTCACTATTTACGTTAATTATAACAATCCAATGAATGACAACGAATTGAACCAGTATTTAGCAACATATGTGAAAACATTTGATTTAATTGGATTTAGGGGTCGAGAATTTGTGTCTAAGCTCATAGTTCATATGGAAAAGAAAGCTATCAAAAATAAAGACATTCATATTGATCCAAAAATTTCTCATGTAGGAATTGTTGTTGAAGGCAAAGATTTGCAAGAATATCACGATTGTTCTCTTCACAGCGCTATTGATGTGAATAAGATTTATATATTTGAATCAACAGCCACAGGACGAATAATTGACAAAGTTAAAGATGTTTATGGGAAATATTTTTTTGGAGCTCAACTGAGAGACTTGAAAAAAGTCATTTCCAGCTATAAAGGATGTGTTTTTCATTCTTCAAAACTTTTTCCAGTTACTCGTGAACAAGTGAAACTGTTCGTTGAATTTGTTCAGGAATATAATCATCGACCATATGAAAAATCTTGTAGATCTCTATTTGGAAATATTTGTCGGTGCATTGAAATTCGTGAGAATACAGATAGTGTTTTCTGTTCAGAATTAGTCAGTTTGGCTTTAATTAACAGCGGTGTTCTGGCAAATACGGTTAATCCAGAATTAGTTGTTCCACTAGATTTCTATCCAGACCCCATTAACATAGGTAGGACTCTTGATGTTGACGGCGAAATTCCTTTAATATATAGCGATCCGGTGGCTATGAAATAAAATTGTTTAATAATTATTTTTATTAAATTATCTATATTAATTCAGTCTTTAGTATTTTTAATTTAGTTGTTATTTAGTGATTCGGAGAAAATATTACATATTTATAGAAATGGACAGTGGCAGATTAATAAAGTGTCTCGAAATAATAAAGGCTTTGAGGTCTTGAAATGTCTTCATTAGGGTTTCAGGAAAATTAATTGTCTTTTTATCTGTCAAATAAATA
>OX_Smed_1.0.02962
ATAAATGATTTTTAATTGATTCAAAGTTGATTATATTACGGAAGCGGTAGAGCTCTTCTCCACGGATTCGAAAGTTGTAGCTTCTTCAAGGGTTTTAAAATCATCATTAACTCTTTTAGCATAATATAATCTTCGTCCTTTAAATCATTAATTAAATTCATTTTATTCTGTTTTAGTAAATAGCATTTTTTTGTTCAAGGAATCTTTCTACCGTGTAAAAAACTGAATTCCATCTAGTAACAACGTCCTGAATAACTTGGTGATTGGGAAGTAATAATAATTTTTGATGTTTTTCCAACAAATTTTTTGCAGTGATACTATGGACCTCCATCATGTACGACAGAGAAATATTTTTCTCTGAGATTCCATTCATTTATCAATTCATTGAATTTGATTTAAATATTCTGATGTATGTGATTCAGGTAAACTATGTAAAGATAATAAAAAAATTTCTATACAAATTCCTTATCAAGAAAATGGACAGTTATCGACATATAGGAATCATTAGATACCGAGGTCCAGGAATCTATTGTAAAACAAACATCACTGTCTCCTCATATAGCTCAGGAAGAATTTTTGTTGTAAACTCACGTCTTGATGGAATAATAAAATCTTTTTATAATGAAGATATTAAATTTTTCGAATCAAGAGTTGATAAGGGCAAACCATCAAGAATATATGCGTATAATAATTCTAATTTTTCACTAATACATATAAATCCATGTTCATCTTTAATTAAATATTCTTTATGCTTCTCATTTATATGATACATCATACCATTTTTTTTTTAAAAGATGGTTACATAGTTTAGATCGAACCTTGATCATCTTCTGCTTCTTCGAATATTAGTCAAACGTTACTTCTTTTTTTCTTTTCTTTTGAGTATTTTGCATGGAATATTCATAATTATGATCTTATTGGACTGGAGAGTTTGTCGCCTTTTGATGAATAATGGAAATATCATCGTTATTGTTTTTGTTAACGGATGATTTTGGAGTTATTTCAGGTTGATTTTGAATTGGCAAAGGGATAAAATTTATTAATAATTTATGATTAATAAATTATTATTAATAATTATTATTAATAATCGATTATTGCCCATCCCTAATTAATATAAATATCACTAATATTTTTTTTAACTGATTTGGCTACATGGACAAAATTTAAATATTAAATTTTTATCATCAATATAATTAAATCAATTCCTATCTAGAGATTTGTAGGGCCTGCAAAATGATGGGCCAGTCGGGAGAATGTTTTATTATTATAATAAAAAATAAAATTAACATTAGTAACAAATTATTATTAATAATAATAATGCACAAACCCAAAACAAAATGAATTGTAGTCAATTGAAAAAAAATTTGAGTTGAATTACAATGAATAAAAATACTATCAGGATTTTCAAGCACTAGGATTCTCGAGGGTTAGTATTCCTGTTGTTGTAGGTAATCCCTGCAAGAGGAGGTTCAGGGTGATCTTTTGACATGGGCCTCAAAAATATAGCTAACAACACTATTCGAAACTATAAAAAAAGATCAAAAAAATTCTCGCTTTTATGTAGTCCCTACATTTGTTTATTCGGATGATCGGTTAAAATCAGTATTATCTTGGTCATAACTCAGACAAAACGGCTAAGTTAGGTTAAGTTGAATTAGGTTAGAAAAAAGTTTCCGCTATTTTTTTAAAATAACAGTAGATTGTCAAAATTAGTTTGGCGGTATTTTTGCTAGTTCGTAATTATTTAGAGATATTTTACCTGCCTTGTATGTGATATTATTATCATTATTTAATTATTATTATTACAAACAAAATAAGCTGGCTTCCGGCATTGGGCAACGAACTAATATTTTAATAATAGATCCTAAAAGTTTCATTTAGATTATACATGAATTTAAAGATTAGTTAATATTTAACTTTTAACATATTACTAAAATTCAAAAGATGAATCTTAACCGAATAATTCAAAAATATCTAATCTGTGAAAATAATTTTAGTAACATTAATATTATGCTAAAATTATTTATATAGATTATACAGTAACTACTCTTTTATCCTCCAAACTCCAATAATCGCCATTTTTATACTATGTAACCTCCATTAATATTTTAATGGATTTTTTAATAAATTTTATCATTTTTTTTACTCTAAAAGCCGTCACGTTTTTTCACAGTCCCGTTTTTGGCAGATAAGAGAGTAACTGTATATTGATTTAAAAATATATACTATTAATCATCATGAATTTTATAAAAAATGTTTGTGTTATGAGATGTCAAAAACAAGCTCCGAGTCAAATATCCCAGGAATCTTTTTTGATAAACATCAATATTGAGAGTTTCTTAAATTTACAATTTTTATAGAAGAAGCTTTTTTTTCTGATGCAGCTTCCAATTTTCAAATGATTCCAGTTTCTTATTTTTGTAATTTTATTTTTTTAAAGATTTTGCCAAAAATATTTTACTGGACGGAATTACACCAATGTGTGGAAATAAAAATGATAACGCTCACCCACCTATTATTCCATTGAAACTAGGAATTGGGCTTGCATTTGACGAAAATCACTTATTTGAATTAATAACTAGACATTTTCTCGCTTGCTTATCGAAAGATGCCCAGTGTTCTCGAACAGAAATATTAATTGATTGTATTAGTAAAGATCACGGTAGAGATACCTGGAAACATAAAGATAGTAAAATCGCTTGTAGTAGGTTAGGAGAAGAATTCAGTTTGACAGGAACAATTGTTCGTGAAAAAAATTATTTAGATGTTTATCCTTATGAGAAATTGCTGGATACATTTATTCCAAATTATGAAATCGGAGATATTTTTGAACCTTCCTGCGTTGGTATTAAAATGGGAAAGACTTGCCCTCCTTCTTTTTTAACTGATGTCGATTTAATTTCTCTTATGGATAAATATGGAATCGGCACTGATGCCACGCATGCGGAACATATCTATAAAATCAAAGTTAGAGAATATACATGTTTAAAAAATCCCAATTTCACAGTGCCTACTAAACTGGGAATAGGCCTAATCGATGCCTATAACTATTTGGGAATTAATATCGCTCAACCAATGCTGAGATCGAAATTTGAAGCGGATTTAAAGGAAATTTGTAATGGCACAAAAGATCCAAATGAAGTTCTTCGTCATTATTTAGATGAATATAAATCGATATTTTTGGAATCGATTAAAAATATAGACAAACTGCAAGATATTGTGCTAAAATATCTCAAATTTGGTGATCCTCAAAGTGTCTCAATGCCAACTCAGTTTCCATATACTGGGATTGCATATCAAACTATACGTGATTTTGTGTTTGGTGATAGTAAATTTTCTCCCAAAATCAATGTTCCTAATTGCTTTTGTGGTAAACCAACTTCCAGCACACCAAAATTAGATCAATTATTATATAATTGCAAAAATAAAAATAGCGATTTTTATTTATTAATTGAAAATGAAAAAGAGAAAAAAAATCAGAATAGATGATGATAACGTAACAAAATGCTATTGCGGAAAACCAGCAAAATTGAAGACTTCTTTGAAGAATAACGCAAATAAAGGACGTCAATATTATTCGTGTAATCAAATTACTAATTGCAAGTTCTTTTGCTGGTTTCATAGTACTTCGTATTTGATAAAA
>OX_Smed_1.0.02991
AAAAATATAGTCATCCCTTTTTATTTTTACTTAAAACAAAACGAAAACTAACTCGGAAACAATAAGCTCCTCGTGTACACGGTAATATAATAAAACGACGTTTAAAAGTGGGTCTGCTATTAGAATCGCGGCACCTATTGCCACCTACGACGTTTACCTGTATAATATATATTTTTTGATATGGATTTTGTCTCATTATATAACTATCGGCTTCCTCAGATTTTCTTAATGATTTTCTTTTAATTTCTCTTTATAGGTTTTTATTTGATGGCACTTGAGATAATTTCTATTTTGTTTTCGTTTTCTTTATTAGACAATCTGCTATTTTCAGAAAGCTCAGACAGCTGTATCGATATTCAATTTTTATCCTCTTTCATTTTTCGACTGCAACGATAATCCATTTATTAATTTGGTCATTCCCTTAAAATGAGATAATCCTATTCTTAAATAGTTTATTATTGTCTTTTTTTTCATTTGTACTTATTAATTAAGAATGACCTTGTCTTATTTCCTTAACTTTATTTTTAATATTCATTTCTTATTAGAGTTCCGTAACGACATAATCCGATTTTTACAATTTCCCCCGAATTATTTTAATAGTTATTTTAGATATTAAATATTAATATTGATAAGATATTTATAATTTTTTAATAAAATTAGTTTGGATTATCTCACTCTCTTTTGCTTGGCAATCACAGGGAAAAAAATTAATGATAGGTCAAGGGTTATCCAATTCTTAACCAGTACGCGCATAAGATATAATCATTAGACACCCGTCGAAAAATGACGTTGGAAATGTGCTAGGGTGGAATGTTAGCAGAAGGTGAGCCTCTCTACAAAGACTGCCAATGTCCTAAAATTCCCTTTGGGTCCATGAGCTGTTATAGAAGACTTCGTGCTCTATTTTTCCTGAAATGATAATAACGCAATCACAGGTGTTTTCATTAGATTCAAGCTAGTGTCGTTCAAATTCCATTTGATTGAATAATATGCCTGACTATACGCGCGGCTTTTACCTTATTTTGACATTCACGCTCGCGCTTACCGGACTGGTTCTTTTGCCGACTCCGTTTTTATTTCGTTTCAGGTTTGTGTATGTTTTCGGGCGTGATGATGGCCAATTCAATGTCACATAGTCACATTAATTAACAACGATAATAATATAAAAATTTAATAATAATATTATCACTTTCAATAGCCTTGAACATGGTAATAATATTTATATTAGTATTAAATAAAACCGTAATAATAATAACAGGAGTTATAGTAATAAAATCAATAATAGGTACGATAATAATTGTGAGAATATAAATGGAACAATAATATTAATATCTATAGTAATAAAATTAAGAGTAATTACAACAATGATAATAATAATAATAATAATAATAAGAATTGTAATAATAAAGATAACGATAAAAATGTCACTAATAATGATGATAATGATAAAAAATAGCAATGACAATTGCTCCAGCGTAATATTAAAAAAATAATAAAATATAGAAATTGGCGGTAAAAGTTAAAAGATCTTATAATTGTAAAAATTAATATTTTCTTTTTCTTTGGCTGTAGACTTGTTTTAACTAGATGTTTTGATGTCACTTTTTTGTCGAAAGTTTAAAAATAAATGTTTGATTGGTGATTGTTTAAAATGTGTCATTAATTTATTCAAATTTATCGTTAAATAATTAACTTAATTGGAATTATTTTATATTTTGCTATGTCTCACGAAGTTGATGTTCCTGGTGAGCCTTTGTCAGAATTGTTAGATCGTGCTTTTGATAATTTTTTCCAGTTTTAATGAATCTGCTAAAAAAACAAATGTTCAAGAAATTTCTAAAAAAAAGAAAATGACGATATTTTTAAAAGTTTTGAGAATAAAATAAACAATTGTTTAAAGAGTTTAAGTGATAGCTTATCTGATCTATCCGACCCAAAATTGTTTTATGATACCAGAGTAAATGACAATTCTGAAATGGATTCGATGCTGGAAAATTTACTCCAGAAATTCCTAAGTAAAGATTTAGTCTACCCACTATTTAAAAGTGTAGCTGACAAATATTCACAATGGCTGATTGATAACCAAAATAAAATCGAAAGTAAAGAATTTTTAGATCGAACAATGAAAACAATTGCTGGTGATGAATTTCAAAAAATAATGAAATTAAATGAAGCAGAAAGAGCAATGCAAAAGATGGTCTCACTAATCGCATCCGGCATCAGGGCCTAGAATTAACAATAATATTAATAGTAATAATGATGAGAATGACAATATCGAAGATAATGTCTCCGACAGTCTCGAAATTTACAATATAGTTAATATTAATCCAAAATGCACCTAGCTAGAATTTTTTATTTGCTTTATCAAATTTCCTTGAAGACTTAGTTTGGGAAGAGTATTTTATTATCGAGCTATGACACAATCGGTGTCGACTTATCTATTCATTATCCAACGACGAAGCATGTGACTTTCCACTACCCCCCAAATTGAATTTATCATTTGAGTTTAATTTATGGACAATTACTTGGAAATATTTTCGATTTTTTATGTTCGACTAAAATGTAAAGACGCTAATGAAATGGTGAAAGTGAAACCTAGTATATCAAGAATAAATTAATGACATTACAAGTAAATTAAGCCAACGTATTGGTAACAGGGGAACCCAAGGTATAAATTTAAACCCCCCTAAAAATCACGCTAAGGAATCCGAGTTAATTATTGGAACTATATAGTTAAAAGGAATATCCATCAAAACATGTAACATATTAATAAACAATCAAAACCCATAAGAATAACAACTGAGTACCACCGCACGTTGGAGCGTCAGTTGAACTAGATACATAGGAAAGACAATACCCATAAAACTTCAGAACCTTGGCGTGCTAAAATACACGGAAAGAATCAAGCTGGTAAAATCAGAGACAACGAATAGGCGTATGAAAGAACCTTAAATAAATAACCCCAAGTAATAACAATTATTACATTATATCACGCATACATACAAACAATCAAAAATAATAAGACAAATAATAAACCAATTCATTACGGAATAAAGAGCATCAGGTAACTCAATCACGAACCCCACATCATCTGTCAGGTCCAGCGTCATTAAGGAAAGTCCAGATCCGATCCCATCGACCCCATCCGTGGATTGAAGTGTTCGTAGTGAGCCGAGTTTCGCTGCCACAGGATTTGCCCCTAATTATGAATTAGTAATGATAGAAATAAAAATTCACCTAAGATTCCTTATGATCGTATCCAGTATGTTCCTTCGATTGAGTATGCGCAATGATCACCATGAACCTTATTGGAACCTATTCTCACATACAATTTGGAATTAGTATATCCATTAGGAAGAAGTGTGGGGCAAGAGCCTTCATCCGATTTACGTCATGGATAATTTCCAGTCCTCGTCAATTAGTCATGTTGCGTGAGGAAATCATTGTTGGTCATCTGGTACGTTTATCGCCAATAACCTCGGATTCGATATTAGTCCTTACGAAAAATTTCAGCGCCTTGATACTGATAAACAATTTCTCAAACGTCTATATATTTCCTGAATTGCTTCCTATAGGGTTCTTACTACAGGCTGATTAGTATTTTGATTATTGTTAAATATAACTTTAATTTCCTATTTTATTAATTATTTCATTTATTTCTACATATTATTACTATTATTTTTGTTACTTGAGTAGCGCAATAAAAAACTATAATTGGTTAATACATTTCTAGAAAAATACATTTTCCTATTGTCACTTGGCGAATTTTCACCATGCTCTTATATTGCTTTACCTGATACCTTGACATTTTTCCGGTAATCTCTTATTTTGGTAACATAATTTTTTAATTTTTCCCTCTGTTATTGAATTAAAAATAATTTTCCAAGTATAATTCACTAAACACACTGACAGAGGAATCGTTTTATTTTGATCATTTTTAAATATCTTCATTCACAGAAGTAAAATAAGATAGTAAATGAATTTCGTTGCAGTCTTTCAAAGTTGAAATAAAAAATATTTTTATCGCTTTGTCTGGTATTTCGTTTTGAATGCTAAAATTGATGACATTGACATCATGGTTTTCGGTTGTGGTGACAATGCTCTTGCACGTGCATTTTCTGTTGTGAAGTACACACGCTGGAACTGAGAAATTGTTGGATTCCGTTCCGGGATAGGAAGTGATAAAATGCACCATACTGCTCCATTGTTACTTATGTAGCGTCCCACTTAGCATTGATCAATTTCATTAATATATGCAGTTGCATTTCACACTCCAAAACTGACATCACTTTCTTTATTAACATATTTGGAAATGTACTTATCGATTTCACCGAATGGCAATACTCGACATTAATGTGCGGCTTGTAAGTTTTCGAGAATAATGGTAAATACAGTGCATCCCAAAGATTATCGGCTTGAACATCATTGTTTCGTGGTTTTAAAATGATGGATATTTAGTTGATCTTCGATGATAAAGTATATATTGGTCAATGCCAGTGATGGTCTCAGCAATTAAATCTCTTGGGTATGGTTTTGCGCATTTCCTATTAGACATGCAAGGTGATTTATTGCTGATTAAGTCACATATATCGTGAATCATGTTTTTTTGACGACTTCGANATCAGTCTGGATCAATGTCGAAATCTGGTATTTCTGCTGAGATGACTTGATCAATTAGATTTGGTGTGATTTTTTCGATCAACCAAATCAAAATGTGTGCATGCGGCAATACTCATTTTTTGCCATTCAATGGAATACATCCAGCAGCGTGTCTCCAAAAACATGAAGATTGACAATGAACTCCATTAAAGACTTCAACTTTTGTTTGATTACACGTGCAGAAATGTCATGACGATCCGATAGGGGTTGTACAGGCAACAAAGTTCTTTTATTTCATTCCACACTGGATTGCATTTGAATGTAACAAATAAATCTAGGTGGCCATATGCACGAACATATGCCATTACATCGTGTGTTTATTCATATATGTTCCATGGGCTTCCTGTAAATGCTGCAGGATGTATGATCATTAGGATTCACATTAGGATTCACATTGCTCTCATTCAAAACAGCATCACGTAAATGAATCTACTCCTAGGTGTTTTATCTGTTCTAGTTACAACTTTGCAGTCGTCATTTGGTATTTGTTCAAAGACAGTTCTGAACAATTCGTTATGTTGATCGAATTAATTTTTTAACACAGCGACAATTTTTTGTTTAGTGCCAATATTGAACCGGCAACGTTGATCGACTTTTTATTAGTGGTTCTCATCAAATAAATTTGATAAGATTTGTGATCTGCGTTCGGCAATGGTGCTGGGCTAATTTTGGGTTTGCCCAAGAAAAATTAAAATAAAAATAGATTTACTATTAAAAAATAATTACTATAGATGTTAGTATTAAATATAATATATATATATATATATATATATCTCTCTCTCTATATATATATATATATATAATGAATAATTGCTATAAATAAATATAATCTAAATTAGGTAATAAATAAAATATAAATAGTAATAAATAATACAAATAGTAATTTACTATAAATTGAACTTCAATTTTAGTTTTGGTTAAAAATATAATCTGATCAAATATTTATGTAGTTGAATTTTGTGTAGTAAAAGAAACATAGGTAATAAAATTTGTGTGATAGAGAAATTAATGTATGCAACCTCCTTCATCGCAGAATAAAGCGGATCATATTACAGAAACGAAAGCTCTTAAAGAAAAAGTAACTCATTTCAATTTATTGAGTTATATAGTATTATAGAACAAATTGCTCTTTCTCTTGACAGAAAATGATTATCGACCTAAAATCGATTAAATATACTTGTAACAGTTAACAGAAAGTTTAGTTTGAGTAGTATCATTTTGACAACGGTTTCCCGGGGAAATTAGAAAAAGTTGCCGAGTCTTGGTAACAATCTATAGCGCAAATTCGTGTATCTCTGGTCTGTTGCCTTTCACCTTTAAGCGAAGCTGTATATAACCAAATAGAATGAAGCTCTCGCCACTTAGAAATCCCTCAGGACGATTGGACATAACCGATAATCTTTACTTTAGAATTTTGCGGCAATTGGTTATTTTTATAGTTTTATATTTCTGTAAGCTCTTGTAACTCAGTTAAAACATATTTGTATATTGATAAAGTTTGTGAAATTAGATCGAGTTTTCTTAGTCATTTATACATAAAACCTTTTGGAGTCAGTTTACGATTTGTGTTGATCGTTAAATCCACTAAAGAACCAAACAATGGTAGTAGTGATCCCACGCGATGATAAATTTGCCCTTGCACTTTGAATGCTGGCATTTAATTCTCGTGAACGATATTTGTTGCACCAAACGATGTCATTTGAAAACATGTATTGTATTTGCATGTTTGCCAAGAAATTTTTCCACTGATTTCTGCTGCCTCATACAAACAATAATAATGCTTCAGGTGTTGGATGTACTTCTGGTAATATCACTTTTACTTAAAGTGCTTTGCATTACGTGCATAATTAACATCATAACAGTAGAATCTAGCAAGATTTAAATCAGCGTGAAGTGCTGATCTGGATAGAACAGTGCGCACTCGAACGGTCTCCAGTCGTGCTTCCCACTGTTCCGCCGTTTACGAAGTTTTTAATGCTTTTGTTATGTACTTGATGTGTACATCGGACAAGTTTTTCATTCGGGTGCTAAAACTGATTGCGTTACTGCGAAAGTAATAAGGTGACTATTTAAAGTTAACTCGAAACAAAATATTTGTTATATATATTATGGATATAATGTTGATGTAACGTCACAATCAATATCTGTCATGTTGCACACGAACAGCCGCTAAATAAATGGTATAAGAACGCTTGTGAAACAATGAAACAATTTTTAAAAAAAAAAACATTTCTTTTTATATTTTTGATTGGGAAGCAGTCTGGTTCGAATCATCATCCATTAATTTATTAAGTTCTTCATCATTGCCGATAGCAGATCTAAATGGATCTAAAAGTAACATTTTTTTTACACATCCATTTCTAAAAAACTTAACAATTTTCATTAAAGTTTCTTTTTCAAAATTAACAAATTTTAGCATTAAAAGTTATTAAGATGCTGTATCTTCTTTAGATACTAGTTCTTTGTTCGCTTTAGCTCCTTCAGTAACTTTAGCAGCATCCTGGGCCTCAGCAGCTTCACTTGTTTCTTTGATAGTCTAAAGGAGTTAATTCTACTTACAAGACCTCCAACAAATTACCTATTATTATTTGCTTTAATGTTAAAACGGTGTCCGAACAATATATATATATATATATAGATTAAACATACATTATTCTCCAGCCAATCAAAGTTAAGATGAGATTGTAAATAAGATAGTTTTTTAAATATTTCCCAAAACCTAAATTAAATAGTTCTTAATTAGTAATTAATTAATTTAAATTCTAATTGACGATCTTATTTTTGAACTATTTATCGTAGAATCTGATAACTTGGTATGCTAATTTACAGTTTGGTTTTGTGCCATGTAAAGTTTTTTCAAATGGTACATAAAGCTTGATAATCATCGTTGACAGTGATGCGGTTATTGTTTGTTCCAATTTTAGTTTTTGGTGTAATTTTGTTAAATAGAATCACTTTTTAGTCTCTAATACATGTTCCAAATTAGTCTCAGATTATTTTATTTTTCCAACTTTTTCTTGATGAGAATGTATAGATTGGACATAATATATTCCAAGTTAAGGAAATGCGTGAGTATTTTTGGTAAATATAGAACTTCTATTGCGATGACGCATGCTTCGGTAAGTTCCTTGAATTTCACTCAATGCGTCATTTAATTTTACTAAGTGCAACCTTATCCGTTTTGATTTTCATATAGATAGGGATGCACACTCGGTTTTGGAAACTACGAATAGTTATATGGGTTCCATCGATGCATATTTTATTTTGTAGTTTTTTACAAACTTAATTTTTATTAAAAATCAAATTGTATTGGACAATGTTTTTGGGATAGACTTTATTGCTTGACCTTGATTGGTCGCCTTGTGTAATGATCAGCATATTGGCCATAGTACAGTTTGGTCTGAAGATAGTTTAAAATACGGCGAAAGAGCACAGGCATAACTTTGTGGCAATTGTAGCGTAGTTGATTGAACAAATGTAGAAAATCCAATTAATCTTTTATTTAACAATATTTTCACTACTCACTCCAAATGTAAAACATTCAACAATCAAGGAATTTTATTTTTTTATTAATTGTTTTGAAGTTTGGAGATTCTTGTATTAAATTGGTCAATTAAGTTTACAAAGTAACAATAAAATATAGACAAAAATAAATTATTTTTGAAATTTGCATATTAGTTATATGGTTATTTGGTTTGTTTATATAATATACTAAAATAAATTGTTTTTGAAATTTGCCAAACTATATTATATAAACAACCCAATAACCAGATAACTAATATACAAATTTTATAATTACCAAAAATTGTATATTGCTCTGCAGACGTTTTAAAATCAACTCTAAATAAATTTTACTCTTGTGCAAAAATGTTAACAAAAGTTTGTAAACTAATTTGCCACTTAATATACACAAATATTATGATCTACATCAAACATACAAAAAATTAAAACCTAAATGATGCCAATGATAACAGGTAAATGACAGGGTTTTAGTATACTAATTATTAAGTAGTTTCTCTATCAGGATTTACTAAAATGCCACGTCTGGCAAAATGTGCAATGCACATTTCTTCAGTAGATATTTGAGCTCTAATCATTTGACTCATCCTCAGAAGAAATTCCACAGTCAAGTTTTCAAAGGAATCTAGTGAGCTAATAATACAAATTCAACAGATCAACTTGCTCAATGTCATATGGACATTTATATCGACAAGAAAAATTTCTGACCAAGTCAGCGATAATTAGATCAATGCGTTCCTTGGAGTTTGAGACAAACGAAAATACACGATTTACAATGACAACAGAGGCACGACCAACCTAATCCGCAATATGGAGTGATCACGACAGAGTTGCCATTCGGGTAGCCCCGGACCTGGCGCCTCACTATAGGCAGTCATTGTAGGACGCCGGTTAAAGTCTCCTTATTGGGGATAGCAGTTGGCCCATCAGAACAGGTTCTCGATAGGACGAAATCAAGGTACCTAGCCTCGCAATCAAACGAGCATTGTTCGGATATGCGCCGGATTACGGCGTCTCCTTCGAGTTACGAGACCCTGTACTCTCACGGATGCGAGCGCCCACAGATATCGTTCTTCCGGCCAATTTATCCAACAGCCCTATCCAACATCGAGATCGAAAAGGCGAACACTCCTACTAGTGCCTTCACTCAAACAGAAGAGAATGAAGTCAAGGGATGAAGCCACTCCAGGATCGAAGATTTGGAAGATCGTTCCGATAATGCAATCATGAAATATCGCAATTGTCATTTTTACTTAAATAAATTTAGTGTC
>OX_Smed_1.0.03007
AAAAGTCAACACAATTTATTATAATGTACAGAAATACATAAATAAATAAAATTGGATTCATTCATGAGTATTTATATTTGCTCTCTAGCACATACTGGTAATCATGCAGAACCTCGAGTCCATCAACTGGCAACTGATACTGGATCAGCCAATTCATAGCACAATGTTTCGTTTTAGAAAATTTCGTGTACCACCCACTCGGATCTGTTTCGGCCAGCTTTTGAAATCTCTCATAATACATTTTCGATGACTCTATAATCGCCTCATTAAATGTGAACAATCCCCAAGTCGGAGGTAAAAGAACATTTATTTCCTTAATAATACGAGCACCACATGGTTCAGGCAAAGAACCAATAAAAGCCTCATGAAGAATCCCAATCCATTTAGTTTTTAGACAAGTATTCAAATATTCCAATTCTGATTCCGGATGATATTGGATGAAGATTGGACACTGAAATGCTGTGAATGTTTGAACGAATTGCATTGGATTATGAAAGACTAAAGGTTCACATATCGGTTTCGGTTGAAGTGGATCCGAGTTGACCTTTATTGTGCATTCTAGCCTCCAAGAAAAATCCAATATACAATTGATAAAATCGTAATGCTTATCGGTAAAAAGAACACATTGATAATATTTCAATTCTTTACATAACCAATTTATTTCCTTTTTAACTTCGGTACAGTGATGATCCATATTTTTGGTTTTAAAGTCAAATAAATACGGTTTAGTGAACGAAGTTTGAACGAGTTTTAAATTAATTTTCCTTAAGCAAAATCTAAGCGTTCTGATTGCTCCGTATACAACTTCGATTTGAAACGGTTCCATTTTGTTGTGAATCGAATTTATGGAAGAGATAAAATAATTCAATAGCGGGCCGACAGCTGAAAGCAATTAAGTTAAATTAAATATCCAGTAATTTTCTGTTAGTTATTAACATAGTTAGTATACAACAGTCTCTTCTTGGTAGCGGCATCAATTCACAATAAAATAATTAATAAATTATAGGATAAGGATTTGTGCTACAAGATTCAAACTATGAAACAGTCTTTTTCACTCAGTCAATAGTTTGAATGTAAATTAAATGATGTTGATGTTTGAAT
>OX_Smed_1.0.03029
AGATATGTCAGAATTTTTCAACGAAGCTATAAGTTTTGCCGACGAAGAAAAATTAATATTAAAATATTGGAATGAAATCAAGGCCTTTGAAACCTGTTTAGAACAATCAAAACATAAAAAAAAGTATTCATTTTATGATGGACCGCCATTTGCTACTGGAATGCCTCATTACGGACATTTGTTAGCAGGAAGTATGAAAGATATAGTAACAAGATTTGCACATCAGACAAATCATCATGTCGAACGTCGTTTTGGATGGGATTGTCACGGTGTCCCAATAGAATATGAAATTGATAAAAAATTAAATATTCAAGGTCCAACTGATGTGATGAAAATGGGTATCACTGCCTATAATAACGAATGCAGATCAATCGTTATGAAATACAGCCAAGATTGGGAAGACATTGTATCGCGTCTCGGGCGTTGGATAGATTTCAAGAAAGATTACAAAACAATGTATCCTTGGTTTATGGAATCTGTATGGTACATTTTCAAACAAATCTTCGAAAAAGGATTAGTTTATCGAGGAGTAAAAGTTATGCCGTTTTCAACAGCTTGCTCAACGCCACTTTCAAACTTTGAAGCAAAGCAAAATTATAAAGACGTCAATGATCCATCGGTTATTGTGACGTTTCCATTGCGAGATGATTCATCAACAGAATTGCTCGCGTGGACAACAACTCCATGGACATTGCCCAGTAATTTGGCACTGTGTGTCAATCCAGATCTTGATTATGTCAAGGTTAAAGAAGTAAAAACAGGCAAACTCTTCATTATAATGGAATCAAGAATCGGATATGTTTTCAAATCAAATCAAGTGGAAATTGTTGATAGATTCAAGGGTCGCGAGTTGCAATACAAAGAATACATTCCGTTATTCGAATATTTTATCAAGATGAAACAAGAAACTGGTGCATTCAGAATAATGTGCGATAGTTATGTTACCGAGTCTTCTGGTACTGGTGTTGTTCACCAGGCCCCGTATTTCGGTGAAGATGATTACCGAGTTTGCCTATCAAATGGCATTATCAGAAAGGCAGGTACAATTGTTTGTCCTGTAGATGAATGCGGAAAATTTACTAATGAAGTCACACACTTCGAAGGAATTTACGTAAAAACTGCTGACAAATTGATAATTCAACATTTGAAAGAAAAAAAGCGATTATTCAACCACGGAACAGAAAAACACAGTTACCCATTTTGCTGGAGATCTGATACTCCTTTATTGAACAAAGCCGTTCCATCTTGGTTCATCCGGGTTGAGGACATTGTTGACCAATTGCTGACTGCAAATGCAGAAACATATTGGGTTCCTGATTTTGTGAAGGAAAATCGATTCACCAATTGGCTGAAAGACGCAAGGGATTGGGCGATTTCCAGGAATCGATATTGGGGTACCCCTTTACCGCTGTGGGTCAGTGATGATTACGAAGAAGTCGTTTGTGTTGGTTCAATCGCTGAACTAGAACGTTTATCCGGGGTTAAAGTCCGGGATTTACATCGAGAATCGATCGACGACATTATAATCCCATCGAAAATGAACAAAGGTGTCTTGCGCCGAGTTCCCGAGGTTTTCGATTGCTGGTTTGAATCCGGTTCTATGCCTTATGCTCAAGTCCACTTTCCGTTCTCAACTGATCTCAAGCAGTTCAATGAGATATTCCCCGCTGACTTTATTGCCGAAGGTATCGATCAGACTCGTGGCTGGTTCTACACATTGACCGTCATAAGCACCATCATATTTGGAAAAGCACCTTTCAAGAATCTCGTCTGTAGTGGAATTGTACTGGCGTCTGATGGACAGAAAATGAGCAAGCGGCTGAAGAATTACCCAGATCCCTTGGAAGTGATCAATAAATACGGAGCCGATGCATTGAGACTGTACATGATCAGCAGCCCTGTCGTCCGGGGACAGAGTTTGAAATTTGTCGAATCTGGCGTTAGAGATATGATCAAAGACTTTTTTATTCCCTGGTTCAATTCCTTTAAATTCCTTTTCCATTCCTCTTTGGTTCCATTTGAAAAGAAGCAAAACTCAGGGCGGCCTCTGCTATTCAAACCGAATACTCCTCCTAAAACCAACAACATGATGGACGAATGGATAATCTCATTTACACAGTCTCTCATCAAGTTTTTCCGTGGCCAGATGTCTGAATATCACCTGGATACTGTAGCGCCTCGTCTCATCAAATATATCGATCAGCTCACTAATTGGTACGTGCGCATGAATCGTAAACGGCTTCGAGGAGAAATTGTGTCATCCAATGAAGACTGGATTAGTGCCATTCACACATTATTTTTCGTTCTATACCAGGCTACTGTGATGATCTCTCCGTTCGTTCCCTTCATCACTGAGTTCTTCTATCAGCGATTGAAACAGCGCTTGGATTTCAGTGAAATTGATGACTTGAAAGTGGGANTCGATAATCAAAAGTGCCCAGAAAGTGTGCATTACATAATGATCCCGGAGTGTAATCAAGACCTTATCAAACCGGATATTGAAGAGTCAGTTGCTCTAATGCAGACCATTGTAGAGTTGGGTAGAAAGATTAGAGATCAAAAAACGCTGGCTCTGAAATCTCCGTTAATGGAAGTTGTGATAGTGTCCCAGGATCTGGATAGTATCAAAAGGATTGAATCTGTAGAATCATACGTGCTGGAGGAATTGAATGTGAAAAAATTGACATTGAGTAATGACAAAAAGAAATACAATGTCGAATTGAGGGCGGAATTAAATCACAGATTATTGGGTGTGAAATTGAAGAAGGATTATCAGGCCGTAATTAAGGCTTCCAAAACCTTGACAACAGAGCAACTGGAGGAATTTCAAGCAACATCAAAAATTACAATTCTTGGTCATGAATTAGGCTCAGAGGACCTAGAGGTAATTGCAACTGTGAATAATGATAACAAAANAACTGATTGTCAATACGAATCGCGTTCCACTCCCGACGGAATCCTGGTATTAATGGACTGCCATCAATCAGATGAGTTACTGAAAGAAGCAGTTGCCAGAGAAATCATCAATCGTATTCAAAGGAGACGAAAAGAATTGAATTTAATTCCAGAAGATCCTGTTACCATATATTGTTGGTCAGAAAGTGAATCAGTACGCGCAGTATTTGAAAGCCATGCCGAAATGATTTATCGGACAATTCTGCAACCAATCATCGTAAGGAATACCAATAGCAACCCAAATCCAATCTGTGAATGTAGCATTTTATCCGACACATCCGGAACAAGTTCCGAAGTAAAGGATTCCATTCTGTCTATGTGGTTTACTCATGATCACGATCGATTGAAAGCTGACAANAGAAAATGCTTGCCGAAATCATCAAATGTTGAAGTGATTTGTGATGGTGATTTGAATTCAGTTGTCCAATTGGATGTGATGGGAATTGATTCCTGGGATGAGTTGCTAAGACATGTTCGCGTTGCATTTGAATGGAGGAGGTTCGCGGTAGCTCCTGTCACACTTTTGGATGTAAACGATAAACCAATTGCTCCGGTCGCTCCCTCAACATTGAAGGGACAAAGGGTATTCGTGAGAAGCTTTTAGGGATAATCAGCTTTAGGTATAATCAGTTGTTTTTGACCTTTTGATGCTATGTGTTGCTTNNCNNATNAATNNATTNANTNNNTTTNAANAAAAANANC
>OX_Smed_1.0.03030
TGTGATCAATTTAGTATTTAATTGTATTACTGATAAATAAAGTTCAATTATATTTTTATTGAATCAAAATTGCAATGGAAGGAGAACAATTTCGAGTACAGGCTAAAGAAATGGTGGATTTTGTCGTGGATTATTATAAAAATATCGGACAATTTGAAGTGTTACCTTCGGTCGAGCCGGGATATTTACAAAAATTGTTACCGAGTTCAGCTCCAGAAAACCAAATCGAATTCGATGAAATCATGAAAAATGTCAAAAGTGCCATTTTGCCAGGGATGACTCATTGGCATCATCCGAATTTCTATGCGTTTTATCCAACGGCGTTTTCTTTCCCATCTTTTCTTGGATCAATGCTATCTGACGGATTTGCATGCGTTGGACTAAACTGGCAAGGATCTCCCGTATGCACTGAATTGGAGATTTTAGTACTAGATTGGTTAGTAAAGGCAATGCAATTGCCGGAGTTCTTTTTATCAACCAGCGAATCTGGGGGAGGGACGATTCTCAGTTCAGCAAGTGAAGCAACTCTTATGGTCTTAATAATCGAAAGAAATGAAATGATTAAAAAGACGAAACAAGAAAATCCAAATTTGTCAGATGGGGAAATTTTAGATAAAATGCGAATATATTTCTCCAAACAAGCTCACAGCTCAGTCGAAAGGGCCTGCATAATAAGTTTGTTAAAATTCAAAATAATAGGCACAGATGAAAATGAAAGCATAGACAGAGATGAATTATGCAGGGAGATAAAGAAGGATAAAGAAGACAATCTGATTCCTTTAATGGTGGTTACTTCATTCGGATCAACGTCGTTATGCGCTTTTGATAATTTATTTGACATAGGACAGATATGTAGACAAGTCGGGGTTAAATGCCATGTCGACGCAGCATATGCTGGTTCGTGCTTGATATGCCCGGAATTTCAATATCTCGCCAAAGGAATGGAAGATGTTAATTCATTTTGTTTCAATCCACACAAAATTCTAAAGACTCACTTCGATTGTTCAGTTTTGTGGACAGATAATAGGCACTCGGCCGGATCTGCACTAAGTATCAATCCGTTGTATTTGTCTCATGATTTTGAAGGAACTACCACAGAACTTCGACACTGGCAAATTCCTCTGGGGCGTCGTTTTAGAGCTCTAAAACTTTGGTTTGTCTTGAATATGTTTGGATTAAAGAATCTTCAGGAATCAATCAGACAACATGTTAAGCTCGCCGGAATATTTGCTGATAAAATAAACGAAAGTGAATTATTTGAATTAGTCCATCGAGTGGATTTCGGACTGGTTTGCTTTAAAATGAAGAGCGGTAATGAGAAAACCCGAGAATTGCACAATGAACTAAAGCTGGATCATTCCATTTTTTTGAGTTTGAGCATTTTTGAANNNNNNNNNNTTGGTTTTTTCTGCGATTTGTTTGCGGAGATTTTGCAACAGAAAAGGATGTTTTAGAAACATTTGAAAAAATAAAAGCTAATAAACAAAGATTCTCAAAAGCGAAACTACCAACTAATTGATTGGAAACATTTGGCAATAATTCGTGATACAAAATTCAAAGAATTCTATCACCTGAAAGTCAACTAGCAGCACAATAATTAAATCGATTTGTAGATGGCATCAAACATCTAAATTTGATATCAACACGCAATCATTTTCTTTTTTATCTTTTTTCGACTTTTTACTCTTTTTTGATTTTTTTTTCTTATTGTCTTCATTTTCTATTTCATTCATCTTAAAATATTTAAAATGTTTTAAAATTGATGAAATATAAATGTAATAAATAGATTGATTCAAAACCAGCCAATGAAATCGCGCCGCTGGTGTAACACGCGTGCATTTGTGTGTGAATCATCTGATGCTGGAGTACAAATGAGAAATTCTATGAGAGATTGATTCACTATTATTTGCTTATGATGAACTTTATTTGAAACCAGATGATCAGCAGCAGTTAATTTTGTATATTACTGCAATGGAATCATTTTGAAGGAGTTTAAATGTTTGTCCAATGGTGTTAAATTGTTCAAAAAATTAAAAATTCATTTGAATTAATTAATTTATTGTTTGAAAAATTTATTAATGAAAATGTTCATCCTAAAGAGTTG
>OX_Smed_1.0.03047
GTCTTTATTGTATGCCAGAAGAAGGAGTAAATCTCACGCCAAAGTCAAATATTTTAACGGCTGATGAAATTTTCAAGCTTTCTTCTCATTTTGTAACGCTAGGTGTTCGACACATCAGATTCACGGGTGGCGAACCACTCGTCCGTAACGATGTCATTAATATAATTGAAAGAGTCAATAATTTAAAATCTCATGGATTAGAACAAATCCGAATGACAACAAACGGAATAACTCTCAGCTCGAAAATTGACAGGTTGATAGAAGCTGGCTTGAATGGAGTCAATATATCGTTGGATACTTTGATACCGAACAAATATGAACTAATAACACGGAGAAAGGGGTTTGAAAAAGTTTGGAGATCTATAACAGAGTGCCTAGAAAAACAACTGGAAAATGTTAAGATAAATTGTGTTATTGTCAGAGGAATAAATGACGACGAAATTTGTGAATTTGTTCGGCTTACTAGAGATATGGTTAGATTATATTTATTGTTTTTATCAGTATTTGTTATAATTTATCTTTGTTATTTATTATTAAGCATTATTATTAATATTATTATTAATATTGATGTAAATATAATATTTAATTTTAACAAAAATTTCTCTTATTATTTTTTCTTTTACCACCAACCCATAAATTTGGTCTTTAATTCCGAATAGTACTTGTTATAAATAATTAAACTTATTTCTTGGCCCGTTTTCTTTCATATAAACGTAAAATCTCGATTTTCGAATTTTCTTCAAATACGCGAGTTTTCCTTTGGACGACAGACTACTTGTTATTACTCTGATTACTTTAATTTAAGATACCCGAACAAAAAGTAATAAAATAAAATATAATATAAAATAGATTTTAATATCAATTTAGTGGTACTGATAAAAAAGGAAAATGAAGATATACAAAAATTACAAAGCTTTAAATGCAAACATATGGGGGCCAATATTCCCAATACCAAGTAGCTTTAAATATTTGACTTAATAGAAAATGCTAAAAATTTTACCACGCAAAATATGCAAGTGAATATCATCAGATTTTATTAAACGAAAGTGGCATTGAAAAACGGTAATGAACACCAGGAATGGGTTATTTGAAATCACACAAATGCCACTTGGGTTATGTGTAAGGTTATCTGTAAGTTTTTAGAACCTGATGACAATTATTTTGCTAAATAAAAACTGGAAATCTTGTGTAACCTATAACTAAAATTATCTAATCTATACTAAATAAACTTTCTCCAAAGTCCTCGAAATTTTTGAATGTCACTCGAGAAAAAATCACTTGGTTTTGAATGAAATCAATGTCGGATGTCTTTATTGATTTATTCTGAATTGCAGTTTTTTTCTCGGAGATGGCATTTTATAAATGAAAAAAGATAAAAGTTGGACAAGTTCAGCGAATACAGAGAATGGAAGTGAGTGATACAGTCGTTTTGGCAGTAGAACGTGGAATAAAATTGTCATGAAGGAAATGGAAATTGTGGTATTCTCGAAGATATTAGCGTCAGCATTCCTGTTGTATGGCAATTATAAGCCAGTATAACTTTTCCCAGTTGAAATAGTACTCCTTTTGAGTCACAGAATACAGTGGCTAAATGCTGCTCGCTAACATCCGTAAAGGCGTAAGCAACAGGTTTTCTTCATGGCCTTTAGGTGGAAACACAGTTATTGTCACTGTAATGTGTTTCTTATTAATTCCTATGATTGTCCACCATTTCATATAAATCGAAGTGAAATTTTCGTTGAAATTCCAAACAAACCAAACCTAGAATTTTCATAAATGAATTACGTTTAGCAAAAATGTGCC
>OX_Smed_1.0.03054
AATATGTAAACTATCAGAGCTGAACACAAATTTCAATCACTTCCAGCTCTAGCTCACAAAAACTTTACTATAAACAAAGTGGCTTAAAAATAATCGATTTATTGCTTGTGAAACATTTCATTCCGTTTTATCTGTGACGAAATAGTTTTCAGGCTTGTATATCAGTGCAAATTCCTGAATGCCTGGGCGGTATTAACGGCGAGGCAATTTATATAGATACCGAAGGCAGTTTCAGCACAGAACGGTTGATTCTTATTGCGAGATACACAATTACTCATTGCCAAAAAATCTCAAAACTTATGAAACTCAGCAATGAAGAATTGAGACAAGTGGAAAACCTTGATGAATTAAAAATGTTAAAATCCATTTTTTATTTTCGATGTACTGATCAGTCTCAATTGCTATGTTTAACATATAGATTGCATAATTTTTGCCTCTCTCATCCGAAGGTTCGGTTGATTGTGATAGATAGCATTGCTTTTCATTTTCGCTATGATTCTATTGATATTCCGCAACGTAATCGCATTTTAACTGTTCTTGGACAGAATCTAAGCAATATCGCTAATCAATTTGGAATATCGGTAATTATTCATTGGATTTCATAAGCCAAAACTCTATTTTAAATCAATTTCGTATGGTTAGCTGAGATTACTTCTAAGAATCTCATTTCTTCG
>OX_Smed_1.0.03068
AATTAGGGTTTCAGAAATTGATAAAATATTGATCGAAGTCATGGGAAAATGAGTAAAATACTGCAATCACATTAAACAATTTCCCTAAATTATTTATGAATAAAATATATTGAAAACATTTATTTACAAACTTTTATTTACCTTTCCTACTTATCGAAAAGTAAAATCTGATGAAGCGCTTGAAATAACCTGAAATTGCATATTTTTGTAATTGAAAATGCAAGTAATAAATTAATTTTGTCCAATTATTTTCTATCCTTTTATGTATATTTTTTAATAGAGTTGTTTGTGCAATGTATTCGTTTTTATCTTTTTATTGATTTTTAGTATACACCAAGTGACAATTAATAGGGTATTTTAGGACAATAAATTGCACATTGGGTATTTTAAAATGCTCTTTAAAGTAATATTTTTTTTGTTTATGTAAAATTTTAATGAAAATTAATATAAGGATAAGTCTTATTAATTTATTGTTTATTTTTAAATGATTTTAAAAATTATGGATTTATACAAAAACAAGATAAGACATCTATGTATTTATTTAAATATAGAATATCTACAATTGACCTAGTATTATTTCTTTTATTAGACATTTTATAAATAATCTTTTCACATATTGGTAATTTCTTAAAGTTCCATAATTGAGCTTCCGGAGCTCTTCGCTCTTCATAGGCTTCTTGACAGGTAGCAGAATGTCGAATATTTAACGTAGTTAACGAGAGGAGACTTTTATTCTTATCCCATTTTTAATTCTGCTAAAATTGCTTTCATTAATTTCGATTATTCGTTTTTATCAGCGGTAGATGTTCTTCAAAAAATCCATATTTTAAATTTAAAAATGTTTGGTGGAATTGTCTTATTAGTATTTTTTACTATAGAAATTTTGTGAACTCAGATTGTGTGCGGGTATTTTTTTTCTGTGTAATTTCGTGTGAAGAACTTCGGTTTTCGGTCACAAAGCATAAATTTTTTGATTGGGTTTTTGTTGATTCAAACAAATAAATGCTTGCATTATGACTAACATTATGAAATATCTCAATTGGAAGCTTATTAACATATTTTACTGATAAAGATTTATGTTGTTGCTGAAGCTTTAATTGACGCTGGAGTAAAAATGGGACTACCAAGAAATGTGTCGAATAAACTAGTTGCTCAAACATTGGTCGGTGCTGGTAAAATGATTTTAGAGACCGGGCAACATCCGATGCAATTGAAGGATAATGTGACATCCCCGGGGGGTTGTACAATTTGTGGGGTTGCAAAATTAGAGGAGCTTGGTTTAAGAAACGCTCTGATTCAAGCTGCTGAAGCGGCAAAAGAAAAAGCCCAAAAACACTAAATAATTGTGATGTTTGTTTTAGAAATAAATTTTTTTAAA
>OX_Smed_1.0.03072
ATATTAAATTATTTAGAATTAAATTTTTTTTATATCTTATATATTGTCAAAATTTAGTTTTTATATTTTCTTTAAAAATTTGAAAGCAATGTTTTGTTTAATTAATATTATCTGTAGCAACTTATTATTTAAACCTTAACAATTTGAAATGATTCTCATTTACAGTTTTTTTTAAAGTTTATACCATACATTTAGTTTAATTAATAAAAATTTAATTTTAAATATTTTGCTAGATTGAATTTTGTAATTGAAATTAATTTCAGTGTTTTATTCAATAAAATATTCTGATAAATGACTCAATCAATTGTGATTCAAGTTGGACAATGTGGAAATCAAATTGGATCGAGATTTTGGGATTTAGCTCTTAAAGAGCATTCATATGTTAAAAAAAATGGTGAATACGATAATTCAATGTCAACATTTTTTGTTAATAATAACAACTCTTCAAACAGTATTTACAAGGGTCAAATTTCTGGTTTGAAGGCCCGAGCTGTCCTTATTGACATGGAAGAGGGAGTAGTTAGTGAAATAATGAAAAGTTCGATAAAAAACTTATTCGATCATAAACAATTGATCACCGACATCTCGGGTTCTGGGAATAATTGGGCTACTGGGAATTTGGAGTATGGACTGAAATACCACGAGCAAATTTCAGAAAATATTCGAAAATCTGCCGAATTATGCGATTGTCTTCAATGTTTTTTTATCCTTCATTCGATGGGGGGAGGAACTGGGTCAGGTCTAGGGACACATGTCACCCAAATGTTAGCCGATGAATATCCAGAAGTGTACAGGTAATTTCTAATCTTAATAAATCTTTTAAATTCATTATCAATAAATAAATGCTATTTTT
>OX_Smed_1.0.03126
TTTCCTTCAAGTTGAATCTATTTTTTAAAGAAAATGAGAGATATAATACTACATTGCTTTCCAAATCAATTGCACATCATTTCACTGTTGACAGAAATTTATCGGATTAATAAATATTAACGTTTAATCTACTGATTCCATTGACAATTCGGGCTCACACAAAATTCTTAAAAGAAAATCAGCTTCGATCCCTTTAACCGCAGTTGATGGAATAATCACATAATTTCCCGGAGGTAGGCGACATCGGCTGCAAATCATTCCTTCACTCAAGAATTCATATTTCAAATAGGACGAATTAGTTTTGAAAAATTCCGAGTCAAGTTGCGCGTTCAAATATCTAGCATCTTCAATCTTGAAAATTGAGTAGATGAAAGATGAATCTGGCATGTTAACGAGGCTTCCTTCTAGCATTGTAATGCATATGATTGTCTCGCATAGCTTGCCAGGATCTTTCTCATTAACTAGAATAGTAAATCGGTATTGAGGGTTCAAATGGAAGTTATCACTTCCAAGGTTTTGACTCCATTTCCCAAACTCATTGTAAGTTTTCCATTGTTTATTTCCCGTGTTGATGTCAGATGTAACATAACATATTTCCAGAGAGGAAAAATACGTAATGAAATCTTGAAAAGACATCCAAAATTCTCCGTCATTATTAAAATTTAATTCTAGGCCTTTGCGCTCGACTTCGTTGATATTATTCCATTCTGGAGAATTATCCGAATAAGCCCCTTTCCACTCAACTTCATTCCCCCACGGATTTCTGATTCTAACTAAATTTATTTGACCCTCCAAAGAACATACTTCTTTAACATTTGTTACGGAATACGCATGACCTTCTATCAATCCAGTATCTACTTTTATTTCCCTTTGCACCGGGGTTCTCCATGGCTCGTTGGGTTCTTTCACGATTTTGTTGTTATTTATTTGAATATGCTTATCGTTGGTTTTAGAATACAAATAACCATCTGATATTTCTGTTTTGATTGGCTTTCCTTGGGTTTTTTTATTTTTAATTGACTTGCGTTTCTTTGAGAAACATAAAAATGAAATCGCACTTTTCTTTTTGGGCTCATTAATCACAGATTTGTCTGAATTCTTTGGATTGGGAATAAATAATCCCAGTTTCTGAGCAAGTTGGACTTGCGAATGGTTTATTGGACAACACATAATTGATTCCATATGTGAAGCTTTTACCATAACATCCCAAATTCTTGGAGATGCTTTAGAACCAAGTCTAAAAATTTTTATAATACCTCCAGTCAACGTTTCCATTGCTTTCCAACTATATCCCCCATCCAAATTTTTATAAGATCCTTTAAGTTTAGCAAAAGCTTTTTCTAAAAGAGCAGACCAAAATTCATCTAGATTACTGGAATGCATGTACACTAATTTCCCATTTTCAGTTGGTAATCTATCGTCGACGACTACATCGTACCAAACCCCTTCACGCCATAAACGAAACAAGAAAGCTCCAACATAACTTTTATCAAAATACTGATCCACTAGGATCACTTGATTCATTAAATTTGAATCCAATGACAATGATCCGATAGCGGCCAAAAGCCAACAGTCACCTAGCAGTCCTTGAACTACATCAAATCTACTTCTGCCATCTTTGATGAATTGAGGATTTTTGCGTATTTCCAGGGGTCTTTTCCATTGAAATTTGTCTAAATGATCCGAGCTACAATAAAGCAAATCATTACTAGGACAAAAAAACGGATCGTGAAAAAGTTGATTTTTGGATAACAAGACTTTCTTTTGGCTGTTGAACCATTTTTTACTATCATCAAGGTTTTTGGAAACACGAAATTCAGTGTTATCAAATGTCACAGTTTCAGAGTTTGATTCCATAGAAACCGTTCTGGATTGTTCATTCTTGGCCATTTTGGTGTCAAAATGAGGATTAAAAACTACCAGTTAAATTAACTTTCTTGATTCAAGGTTGAATGAAATAAATAAAGATTTAAACAAAC
>OX_Smed_1.0.03201
AAAAATAAATATGTTGAAAATGGGGGCGCAGCTTAAAAAGTTTGCGGAAGCCTGACCTAGACCACTTTATAGTGGTGTATAGAGTGCCATTGACAACTCCACCGCATGCCATAGGTTCCCGACCCCTGCTCTACAGTATGTTCAGAATTTCTTACTGAGGCACTTCTTCTCTGCAAAAATGTAAACAAGTTCATCAACGTACATTTTCTTTTCGTTTTGAATACTGAGAATGGCTAATCCAGATAGTATATCTTGCAGAATGGTACTATGCAAATAGTTTTTGGTGAGGAAGAGAAGATATGTAGTGTAGACATCTGGAAGTGATGAAACGAGAGAACTATTTTCGATTATTAAAAAATGACTCAACTCTTTGATTGTGCTTATTTTCTTGTTTGAGAACCATTCTAAAGCTTTGTAGCTGATCGAAGAACGACAGTGCTATGTCATTTGAATACTGTTGTTGTAACTTTGTCGGCTTTGTGAATAGTTGATCATTGGTGACAGAAGTTAATTCACGGGGGTGCAGTATGCCAAATGTATCTATCACAACCCGCATTCCCCTGAACCGATGAACAATCTGATCGATGAGAATGTCAAGAGTGCGGTAAACTATGTTTATTGTGAATCGCATTTCTGGATCAGTGAGTCGTGTATCATCGCATAGATCATCAAACTGCTTCTTTGCTTTTGGGATTCGTTTACTTATTCCAAAATTGGCCTCTACACCCCATAGTTGAGCAAGAGAACCTGTCGTTTCCTTGGCAATATTGTATTCATTTGAATTGTTCCTTAATGCTGACATCAATTCAAATTAATTTTTAAGCAGAGCAAAAGCACTCATTAAGTCAATTGTATCAGTCTGGAGCATTTTTGAAACAATATTCACACTTTCAAACATTGTTGTGAGCACAACCAAAAGAAAAACCAATTTAAACGATTTTAATTTCCTTTGAAGTCAGAGTACTTCAGCAATTATATCTTTTATTTTCTCAACCAGATTTATATTTATCAAAGCATTCAATATATCTATATAACGATAGCGTACTGCTACTATGCACTCTTCACGGAACGACTATCCTGTTGGGCACAATGCCTTGAGTTTGATATTGGACTTAGTTGTAAACGATGACAGAATGTTCCATTGTTTGATGTTCGTGTACTTGAGAAACTACATCATTCAGAGCCAAGTTCAGATTATAAAAAGCGTTTGGCAATTATTCCAAAATGCGTGATTGGACTCCAGAGCAGACACCACTCATTTTGGCAGCACCGTCATAATCTTGGCCCTTGCATTTCAAGAGTTCCAACCCTTTATCTTTTATGCACTTTAAAATTTCATGAATCACATGGAAGCTTAGAAAACTTTCATTGATCTGAATGTGGATTCGTTTTCCAGTTTCAGAGTCAGTCTATCGTACCATAACGAAATACTTCACTCATTTGATCAACTTTAGAAATATATTGAGTGATGTCAATGATGAAACTTGAATTGTGTAATAATCGTGAGGAAAGATGAATAGAAATAAATCAATGATATTTAGGAATAATTAATAATTAAATTCGGTAAAAGCAAAAGGTAAACGAGGATAAATGTGAAAAATCAACACCACTTGGCGAATAGGAAGAATTATAAATTTAAATTAATGATGAAAATATGTAGCCCTTGTAATGAGTAACCAAAATGGGAATAGGAACAACCCAGTAGCTAGGACCAGTAAAGGGTTTATTTAATCGAAATCGTAAACTATGACGCAGTAGTGAAATACCTTCCTAGTCTGAATATATAGATTGTCAATAAACCCGAGTAATAGTCAGTTTAATTCAATTACTACACGAGGTATTTAAGATCTTTCATCTTAGGAAAAGAGCAAATAAAATGAAGCCAACGGTGACCAACCAATTCACCAGTTAAACGCATTAAACAAACACTAAATCACAAACAAAATACAGTTATAATTAGAAAAATCATGACGATTAATAACTAGACGATCATTAATGACCCGACGTGGATGTCAGGAAAGACGGATCAAAGCAGAAAGGAGCTTTGTCGACTACCACTACGCCAGCGATGACCAAATAGGAATTTGTGGAGACCCATAACCGAC
>OX_Smed_1.0.03205
AAATTATCCAATAGAATTTTAACACTTTTAATCTGTAAACGCAAGTATTTCCTCTGGAAACTGAATTGGTTGAAAATGAATATTTTAATAAGTCTATTTTTCCTGCTTCCTCTAGCTATGGCTTCTGATGTATTAGAATTTAAAGATTCTAGTTTTGAACAAAGTGTGAAAGAACATTCTGTTATTCTTGTTGAATTTTATGCTCCATGGTGTGGACACTGTAAGAAATTAGCTCCTGAATATGAAATCGCAGCCACGGCTTTAAAGAAACAAGATCCACCCATCGCAATTGCTAAAGTAGATTGTACTGCTGAAACTAAAACCTGTGAAAAGCATGGTGTTAGTGGATATCCAACCCTTAAAGTTTTTAAAAATGGGCAATTCGCATTTGATTATAGCGGAGAACGATCAGCCGATGGAATAATTAAATATATGGTATCGAAAAGTGGCCCTTCATCTAAAGAACTTAAAACTGAAGAAAATTTTAATAAATTTACTGCTTCAGCAGACCCGGTTGTTGTTGGGTTTTTCACATCAGAATCTTCAGATCTGTATAAGGCATTTTTAAGTGTGGCCGAAAAATTAAATGAAGACTTTCGATTTGCCCACACTTTTGATGAGACTTTAAGTACAAAGTTGAATTATAAAAATAATATTGTTATTTTCCATTCCAAAAAAATGGCAAATAAATTTGAAGATACCCAAGTGAAGTACAAAGGAGACGCATCAGAACATCAAATAAGAACCTGGGTTGAAGAAAATATCATGGGATTGGCTGGCCATAGAACTCATTCTAATGTCAAATACTTTGCCAAAAGACCTTTGATCGTCGCTCTTTACAATGTTGACTACGAAAAGAATCCTAAAGGAACAAACTACTGGAGAAATAGAATATTGAAAGTTGCCAAAAAATTTATCGATTCTGGAAAATCTATACATTTTGCTATTTCCAATGTTCAAGAAATGAACCAAGAACTGTCAGAATATGGCATCGAATCTCCAGATTTCAGTAAAGTATACATCACAGCCAGAGATGAAAGAAATCAGAAATTTAAAATGATGGCAGATTTTTCGATGGAAAATTTGGAAAAATTCATTAATGATTTCCTAGAAGAGAAAGTCCCAGTCTATTTGAAATCTGAATCTATTCCAGAGAAAAACGATGAACCGGTTAAAGTTGTTGTGGCTAAGAATTTCGACGAGATCGTTAACGATCCTACAAAAGATGTATTGATTGAGTTCTATGCCCCGTGGTGCGGACACTGCAAGAGTTTGGCGCCGAAATATGAGGAATTAGCCAAGAAACTGTCCGCTGAATCAGATATTGTTATTGCAAAAATGGATGCTACTGCAAACGATGTTCCGAGTCCTTATGAGGTGTCAGGATTCCCGACAATTTATTTTGCGCCGAAGAATTCTAAACACTCTCCTAAATCATACAGTAGCGGTCGAGAGGTCGACGATATGTTGAAGTATATTGCATCTGAAGCATCTTCTCCATTGAAAAATTTCGATCGACAAGGCAGAGATCGTAAATCAGATCTTTAGAAATTCTAGTTTATTGAAATTAAATCATCATTGACAGGCGTTGTATTTTGCTATTCAATTTATCTGGTTTATTAACGTGTATGTAATTGTGTACTTGAAAATAAATTTCTTTATCGGAAAAAAAAAAAAAAAAAAAAAAAAAGGGCGGCC
>OX_Smed_1.0.03216
TTTTTTTTTTTTTTTTTTTCCTCTTTATTTCAAGTAGTAATTTTCTTTAAATTTTTCATTAAGTAATGAAAATAGAATGATAGGAGGATTTTTTATTTATAATCATAAAGGAGAAGTGTTAATTTCTCGAATTTTTCGAAATGACTTGAGTCGAAATGTTGTCGATGCATTTAGAGTCAATGTTATTCATGCTAGACAACAAGTCAGAAGTCCTGTAACAAATATAGCTAGAACTAGTTTTTTTCATGTTAAACGAGGAAGTATTTGGCTTTGTGCAGTTGCCAGAACTAATGTCAATGCTGTCATGGTGTTCCAATTTTTGCATCGCATGCTTGATGTAATGGGACAATATTTTGGAAAAGTTAATGAAGAAAATATCAAAAATAATTTTGTTCTGATTTATGAATTATTAGATGAAATTCTCGATTACGGCTACCCGCAAAATACCGACACCGGCATCCTCAAGACTTACATCACTCAAGCCGGCATCAAGTCGACCACGAAAGAGGAAACCACTCAAATTACTAATCAAGTTACCGGCCAGATTGGCTGGCGCCGAGAAGGCATCAAATATCGACGTAACGAGCTGTTTTTGGACGTGATCGAATCAGTGAACCTGCTGATGTCACCACAAGGTCAAATACTGTCGGCCCATGTCGCAGGCAAGGTCATCATGAAATCGTTCCTGAGCGGCATGCCCGACTGCAAGTTCGGATTCAACGACAAGCTGAGCCTCGAGAGCAAGAATCGCGATGACAAAGGGGAAGGGGATTTCAGAACGAGCGGGGCCAGCAGCGGCAACAAGAGCAGCGGCTCCAAGCATTGCCATTGACGACTGCCAATTCCATCAGTGTGTCAAGCTAGGCAGATTCGAGACCGAGCATACGATTTCCTTTATTCCCCCGGACGGAGAATTCGAGTTGATGCGGTACCGCACGACCAAGGTGAGTCTTATTGATTGCTGTGATAATGTGTGTGTGTGTCTGACTGCCGTGCGTGCGCATTGTAGGAGATCAATTTGCCGTTCCGAGTGATTCCGCTCGTCCGAGAGATGGGCAAGTCGCGCATGGAGGTCAAGCTCGTTGTCAAGGCAAACTTCAAGCCGAATTTCTTCGCCCAAAAAGTGGAAGTGCGAATCCCGACGCCGACAAACACGAGTGGAGTCCAGGTGATCTGCATGAAGGGCAAGGCCAAATACAAGGCCGCTGAGAACGCGATCGTTTGGAAGATCAAGCGGATGGCAGGAATGAAAGATTGCCAGTTGTCAGCAGAGATTGATTTACTCACTGTCGGAGACCGGCAGAAGCGGTGGACTCGCCCCCCGATCTCGATGAATTTTGAGGTTCCATTCGCTCCGTCGGGATTCAAAGTGCGATATCTGAAAGTATTCGAATCGAAGCTGAACTATTCTGACCACGAGGTCATCAAATGGGTGCGCTACATCGGCAAGAGCGGATTATATGAAACGCGATGCTGATTCAGTTCTCTGGTGGTGAAATATTTGGTTTTTCCAGTGATATAGATCTAGGATTGGAACTAATTTTGCAATTTTATTGATTATATATTATTAATTATTGTATTGATTATTGTTGTTGTGGTGGTATCCAACGTGGCACTACATGGTTGCCATTAGCAACATAGATTTGGGCCACCTTTGATTGGTCAATATTTGTATGTTTCTCTTGCTGTCTCTCGATATATAACGATTTTGTTGATCGATCATTTCTGTTGTCGTTTTGCAGATAAATGTTGCATTTCTTTTTTTATCGCTCTGTTCACTGATGGTGGCATGGTGGCCAAATGGTCGATCGGATTGACGGAGGTGATTACCAAGTTGTCAAGGGTCACCGACAGCATGGGACACCGGCAATTTGTTAAGCATGCGATTGAATGAATACCGATTTTGA
>OX_Smed_1.0.03217
AAAAAGTTTATATTATTGCAATTCAATTTTTTTCATTTGTTGATGATTTTAAGATTTCTGTGATCCACATGGATACTTCTGAAACTCTAATGTAGACCCCGTAACTCATGCCGCAACCTCGCGCTGACCCAAAATTAGTAATTCCATATAATTGCCAACTATTCGTTTTGGGATCGAGACAGAACAATCCTCCTCCGCTATCTCCGCGACATGTGTCCTTCAATAATAGTAAACATCAACAGTGAAATAATTTAAACAAACCTTCAGTTTTGATCCGGCGCACATGTGAATATCTTTGTTTAAATTGAATATTCGATATTGCCGTTTGCACTTTTCAAAATCAACCAAAGGAATTTCAACTTCCTGTAATATGCTAGATTTTCTCGGTGTTCTTCTGTTCTTTCTCCATCTTTCTAAAAAGTAATCAAATTCGAAGCTCCAAATATTGTACGGATTGTTCGGTTCCACGTCTCCCCAGCCGACTGCGAAACATTTGGCCGACTCGTCCATGGTGTAGTTCTTTTTCTGCGGAACACACGGGAAAGACATCCCAACATTTGATGGCACAGGAGAGTCCAATTTCAAGAGAGCAACATCGTAGAGATTTGAAGTGTAATTGGCTCGGAATGAAGGATGAATAATGAAATGACTGAGTTTCCTCGTCATCTCATTGTCACTTGTTGTCGACCTATCATGGTCACCAATAATCACATGAAAACTATCGTATAGATCGTTCTTTCTGGTATCAATTAATTTGCCAAATTCCAATGCAATGTGTTAACTTTGTCTTTCGTTTTCAAACAATGTGCAGTAGTGATTACCCATCCTGGATTGATCAATGTCCCCCCACAGATATATATCGCTCGATTTCTGTGAATGACGTACAGCCCCACATGCCACGGCCAAGAATTTTTACCGGCGTCGTCACCACCGTAAATTTTGTTCTGAATCTCCATTGGTCTACGGCCGCATATCTTTGGTAGTGTTGATGATACATTTCCCAGCTTTGAAAAGTTACTTTTAACACATTCCGGTATATCATCGCAAGTCATTTTTTCAAAAATAAACTTTACTGGGCATTTCTTCTGCAATCTAAAATCTATAACGTTTTTCTTCCCAGGAGTTGTCCTTGCATTTCCTATATCTGCTTTTCGTGCAATTACGAGGTGAGCAAGCAGTCCAATTCGTCCAATTGTCATAATTGCTAGTCCAATAATAGAACATTTTCCTACTTAACATCAGCCTTGTGTACTTCCTCTCTCCATATCTTCTTTGGTATTTCCTTCGTTCCTTAAACTCCTCGTCACCATCATTATCCCAAAACTTATTAAATCGTCTCCTATTCAAATTGTGTGATGATTTCAAATGGCGGGTCGAAACGATCTCGGACAAAATGACAATCATGGCAAATCATGCGCTGGATCATTACCTTACTCGCTGTTGCCATGATTGTCATTTTGTCCGAGATCGNNNNNNNNNNNNNNNNNNNNNNNNNNNNNNNNNNNNNNNNNNNNNNNNNNNNNNNNNNNNNNNNNNNNNNNNNNNNNNNNNNNNNNNNNNNNNNNNNNNNNNNNNNNNNNNNNNNNNNNNNNNNNNNNNNNNNNNNNNNNNNNNNNNNNNNNNNNNNNNNNNNNNNNNNNNNNNNNNNNNNNNNNNNNNNNNNNNNNNNNNNNNNNNNNNNNNNNNNNNNNNNNNNNNNNNNNNNNNNNNNNNNNNNGAAATGCAAGGACAACTCCTGGGAAGAAAACGTTATAGATTTTAGATTGCAGAAGAAATGCCCAGTAAAGTTTATTTTTGAAAAAATGACTTGCGATGATATACCGGAATGTGTTAAAAGTAGTAACTTTTCAAAGCTGGGAAATGTATCAACACTACCAAAGATATGCGGCCGTAGACCAATGGAGATTCAGAACAAAATTTACGGTGGTGACGACGCCGGTAAAAATTCTTGGCCGTGGCATGTGGGGCTGTACGTCATTCACAGAAATCGAGCGATATATATCTGTGGGGGGACATTGATCAATCCAGGATGGGTAATCACTACTGCACATTGTTTGAATTGAAAACGAAAGACAAAGTTAACACATTGGAATTTGGCAAATTAATTGATACCAGAAAGAACGATCTATACGATAGTTTTCATGTGATTATTGGTGACCATGATAGGTCGACAACAAGTGACAATGAGATGACGAGGAAACTCAGTCATTTCATTATTCATCCTTCATTCCGAGCCAATTACACTTCAAATCTCTACGATGTTGCTCTCTTGAAATTGGACTCTCCTGTGCCATCAAATGTTGGGATGTCTTTCCCGTGTGTTCCGCAGAAAAAGAACTACACCATGGACGAGTCGGCCAAATGTTTCGCAGTCGGCTGGGGAGACGTGGAACCGAACAATCCGTACAATATTTGGAGCTTCGAATTTGATTACTTTTTAGAAAGATGGAGAAAGAACAGAGGAACACCGAGAAAATCTAGCATATTACAGGAAGTTGAAATTCCTTTGGTTGATTTTGAAAAGTGCAAACGGCAATATCGAATATTCAATTTAAACAAAGATATTCACATGTTCACATGTGCGCCGGATCAAAACNNNNNNNNNNTGAAGGACACATGTCGCGGAGATAGCGGAGGAGGATTGTTCTGTCTCGATCCCAAAACGAATAGTTGGCAATTATATGGAATTACTAATTTTGGGTCAGCGCGAGGTTGCGGCATGAGTTACGGGGTCTACATTAGAGTTTCAGAAGTATCCATGTGGATCACAGAAATCTTAAAATCATCAACAAATGAAAAAAATTGAATTGCAATAATATAAACTTTTT
>OX_Smed_1.0.03266
ATGATATTCAATTGATGAAATTTGAGAAAAATTTCTATAAAGAAATTTCTGTTGTTAGAAATAGAAATGTTTCGGAAGTTGAAAAATTCAGGAAAGAAAATAATATAACGATAATAGGTGAAAATGTCCCTAATCCAGTTTTATGTTTTGAAGAAGTTCAATTTCCAAATTTTATAATGAATGCAATTAAAGATAATAGATGGATTAAGCCGACTGCAATTCAAAGTCAAGGTTGGCCTATGGCCTTAAGTGGTAGTGATGTAGTTGGAATAGCACAAACAGGATCCGGAAAAACCGCTTCCTTCCTGCTCCCCGCTATTGTGCATATAGAAGCACAACCACCAGTGCCCAGTGCAGAGTGGTGATGGTCCAATTTGTTTAATACTAGTTCCTACAAGAGAACTAGCTCAGCAAGTGGAAAAAGTTGCAATTGAGTTTTCAGAATATGCTAAAATTAAAATTGCCTGTTGCTATGGTGGTGCTTCGAGAAACAGTCANNNNNNNNNNNNNNNNNNNNNNNNNNNNNNNNNNNNNNNNNNNNNNNNNNNNNNNNNNNNNNNNNNNNNNNNNNNNNNNNNNNNNNNNNNNNNNNNNNNNNNNNNNNNNNNNNNNNNNNNNNNNNNNNNNNNNNNNNNNNNNNNNNNNNNNNNNNNNNNNNNNNNNNNNNNNNNNNNGTCACAAGTGCGTCCAGACAGACAGACACTTATGTGGTCAGCAACATGGCCAAATGAAGTACAAAACTTAGCAAGTGATTTCCTGAAGAATTATGTCCAAATTAATGTCGGATCTCTTTATCTACATGCTAATCCTGATATTAAACAAAAAGTAGAAATTTTGGACGAAAAGGAAAAAGAAGAAAGGTTGATTGAAATATTATGTGATAACAAACGAAAAAGATCTTTAGTATTCTCGGAAACCAAAAGAAAAGTTGATGATCTATGTCGGATTATCGTTAGAAAAGGAATCGATTGTATGGCAATGCACGGCGATAAAGTTCAAAGAGAAAGAGAAAAGGTTTTACAAGATTTTCGTGATGGTCGATGCTATGTCTTAATAGCAACAGACGTGGCTTCAAGAGGACTCGATATTGATGATATTGAATATGTCATAAATATATTGAATATGTCATAAATTATGATTATCCGAGCAAGTTAGAGGATTATATACATAGAATTGGCAGAACAGCTAGAAGCGGCAAAAAGGGAATCGCGTATACATTTTTCAATCCCATGAAAGATAAGCCTAGACAAGCACAAGATAAGATCTAATTATGATTCTGGAAGAAGCAAAGCAAGAAGTTCCAACGGAATTAAGAGACGTTGCTTCAAATCGAATACCTAGCAAACGATTTAAAAGTAAAAGAAATCGATCTCGTAGTAAACAGCGATCAAATAGTCCTAAAAGGTCAAGAAGTCGAAGAAGTAGAAGAAGATCAAAGAGTTCCAAAAAATCGAGAAGTCGTAGTCGTAGACGATCTCGCAGTCCAAAACGTCGATCGAGAAGTAATCGTAGAAGGCGCTCACGTAGTGTAAGAAGAAGATCTCGGAGTATTCGAAGATCAAGAAGTAGAAGACGTCGATCTAGAAGTAATCCAAGAAGATCAATAAATAGACGTCGAAGAGCAGAAAGTAGAAGAAGAAGCAGAAGTCGGAATGATAGAAGATTGGCTGTTCCTAGACGACGACGCGTTTCACCTACTCCACCAAGGTTACGTAGAAGAAAAAGCAGTTCCAGCAGTATATCAGGAAGTCAGTCTAGTGATTCTCGTTCCAATAGTAGCGTCTCAATAAAACGGGAAGCACTAGCCGATAAGATTCCAAATATAGCCAATGAAAAAGAAACTCATCAAAATGAACTGGAATCAAAACTTCATGACGAATTGAGTTCGGAAAATAGAGAGCCATTGGATATCCAATTGACAGTTAATGAAAATGAATTTGAAATCGAAATGTCGAAATCAAGATTGAAAAAAGATATTGGGGAAGAGAGAAATAAAGAAAACAAAGTATACGAAAATTGCATGTGGCAAAATAACTTTGCGGAAGAGGTTTTTGAAGTGCCTCCCGTTGTTGCACACCACGAGGTCGATATGGATATTGATGAATATCGAAAGTCATTTGATGCATTGAATCAAACAAGGCAAAAGGAGAAATTATTCGATTCTATTCGGAAAATAATAAAAATCGATGACGCTGCAAAACAGCGACCGATAGAAGTTATAACTAATGAAGAAATCGATATTATAACAACTGTTGAGCAGCCACCTGTTAAAATGACGGCAGAGAAATCTGTCCAATACGAAGAACCGGAATTGGATAATATTGCAATGAAGGAATCAATCAAATCAGATGTTGAAGTACTTTTGGAAAAATCCACTGAAAAGGATCAAAAAGTCAAAGTTCTGGAGTCTGACGAGGAACCTAAAACCTCCAATAAATCTAATTTGGATGAAAAATGTAAAAGTCGAAATAAATCCGATAATCAACATAGTTCAAGAGATGATCGTGATGAGAAATTTAAAAAAAGCAAAAATGAAAGCGATAAATCCAAGCGCACCGAAGACAAAAGCGATTCTAGAGTGGATAATAGAAAAGAGAGCAAACGTGACTCGAAAGGTGAACCACGTGTTTCTCGTTGGGAGATTCATTCATCGAATAAAAATGAAGAAATCAAAGCGATGGGAAAGTGGGAAACTAAACCTGAGCTTAATCAAGATAAATGTGAAGCTGAAAAAACGTTTGATAGTAAAGAGGAAAAACCTTGTAATATGCTCGAAGAAAAAAAGTTGGAAAAGAAGCATGAGCCGAAAGATGACAAGAAGCGGGATCATAAAGATGAAAAGAAACACGAACAGAGAGAAGATAAAAAACGTGATCATAAAGAGGATAAAAAAAACGAAACGAAAGACGATAAGAACATGAAACGAAAGACGACAAGAAACATGAAACGAAAGACGACAAGAAACATGAAACGAAAGACGACAAGAAACATGAAACGAAAGACGACAAGAAACATGAAACGAA
>OX_Smed_1.0.03281
ATGAGAAGGTTTCATTATTATTATATTCTCTTCAAAATCTTAGAGGGAATAATCTATTGTGGGTGAGAATTTGTAAAGAGGGTCGTGGTGCGTGATAGTTTTATTAGGGTTGTTTGCCTGTCAATTTCGACGGTCATTATCTGACTAATCTATGTAGTTGTTTATCAATTCGTTATTGCGACACGTTCTGATGTACTTCGATTCTATTAGGTATCAGGGTTCTTATCCCGTTAGGTATCAGGGTTCTTATCCCGTGGACCATTACCTCGAAGTTCGAATTCTTTGATGTGGCAAAGTTGGAAAGCTTAATTATTTGAGTGACAGTTTATATTACGGTCGGATGATATTATTTCGTATAGATTAATTCGAAAGGTTTCGGTTTTTACTTCTGCCTACTGATTATAGTTTCAATATGATCGACGTGCATTATATTTACTTGATGAATGTAGGTAGTGGTTTTATTTAATCTCGTCGAGTCGGTTATTATTCCNNNNNNNNNNNNAGTCGGTTATTATTCCTACTAAAATATGAATACGAGTCTTTAAATCCGAAGTCTATGGGTATTCAACATCAGGCTAAGAGACTTCACGAGCTAACGTCCGTTTGTTCCGTTATTTGTTTTACTACCTTTGGGAAATGCACTTCCAACTTGTCACACTATATGTCCTGATTTAACTTTGGTCAACGCCATCATGTTAAAGTTATAGCAGTATCATTTATTTGGGGATCGTTGTTCAGAGAGTGGCGCCTTTCAAATCGAAGATTTTACGGTTACGATCCATTAGATTAGTGACATTTCTGGGCTCTCTGGGTTTAATTGTACGGCATCGTCATTTAGGTGTTATATCTCATCATTTGACATTTCACTGGGGAAAGATTATCCAATTATCGTATGTCTATTTCACTTTTCTCAGGAATTATCCTCGAGCATTAACCAAAAGTAAGGTGGATTTCTTAAGATGTAGGTTCATGTTATTTACTTTTGCTATCGGTTGAGATAAATCGTCGGGAATAACTGACTACTGTACAAATTCTGATTTTAATGGTTGATTAGTGGACGCGTACGTGGGTTTCATGATCTCATAACCTTTTGGAAATAGAGGGTTTTTGATCATTGTTAGGCCGAATAAAGTAATTATGATACACTCATTTTGAACATAAGGCTTGTTAAAATTCTTTTAAAATACAAGGGTTTAATTGTATAATTCATGCTTCTCTGGCTGGTTTGTGAATCTTTCCAGGATATCTTTATAGGTCGGATCTCAGGATTATAGTCAACAAAAGTTTAATTAAATAGCCGTAATTACTTTCTCGCCCAGAATATCCTGGTTCTCCCAAATCCTCCTCTCTCGACATTCATATGGATTTGTTAGAGTTCCCGCGCGATTGGTGCTTATAGTTCGATTGCATCATAAATTAATCCGAAATGTTCACATTNNNNNNNNNNNNNNNNNNNNNNNNNNNNNNNNNNNNNNNNNNNNNNNNNNNNNNNNNNNNNNNNNNNNNNNNNNNNNNNNNNNNNNNNNNNNNNNNNNNNNNNNNNNNNNNNNNNNNNNNNNNNNNNNNNNNNNNNNNNNNNNNNNNNNNNNNNNNNNNNNNNNNNNNNNNNNNNNNNNNNNNNNNNNNNNNNNNNNNNNNNNAAATATTCGCCACTTTTTGGAATTATTTATTGCGAGGCAAAAATATTTGGGATTATACGTGACTTGCTAATTTATTATTTAGAAGCCTTTAGTTTATTTCAAACGTTTATTAGATGGGACTTCTGGCCAATTTGTGGAATTTACTACGGCTAACACAGATTTTATTTGTTGTCAGATCCGCCGGGTAGGGATTCGTCTTACGTCCTATGACTTACTTATAATTGTTTTATTTCAGATCTATATGTCGTATCACTCTCGCACTCTCCCTTCAGTAATTGCAATCCCTGTTCTTGGCTGAAGAAGTATTTTTCCGCCGTGGTGACTCTGTGTTCTGGAGGGTCGAACGAGAGAACTTATCTCCGGAATAGTTATCGATTTATGGCTCAAATGATTATGTTTTACTGTGATTCGATACGAAATAAAATGCATGAATCTGATCTGGTTTTTACAATCCTGTGATGTTCTATTCCAATGATTGATCATAAATTTCTTAACTTTGTTTATTATTTCNNNNNNNNNNNNNNNNNNNNNNNNNNNNNNNNNNNNNNNNNNNNNNNNNNNNNNNNNNNNNNNNNNNNNNNNNNNNNNNNNNNNNNNNNNNNNNNNNNNNNNNNNNNNNNNNNNNNNNNNNNNNNNNNNNNNNNNNNNNNNNNNNNNNNNNNNNNNNNNNNNNNNNNNNNNNNNNNNNNNNNNNNNNNNNNNNNNNNNNNNNNNNNNNNNNNNNNNNNNNNNNNNNNNNNNNNNNNNNNNNNNNNNNNNNNNNNNNNNNNNNNNNNNNNNNNNNNNNNNNNNNNNNNNNNNNNNNNNNNNNNNNNNNNNNNNNNNNNNNNNNNNNATTAAATTTATGTCGTTTATCATTTGGATCGTAAGGTTATAAGTATTTGACAGGTTTAATTTCTTTGAATTCATCTAACTTTACTTGTTTTACAGGTGGGTAAATCACATTTATCACATTTATTATTGGCGGACTTACACCGCACTTATATGATTCGGTAGGATATATAAGATTTTGATAACTTGTAATAGACCATAATCATTGTAACGTAATTCATCATAATAACATAGTAACACTTTCCCCACATCGACACTCCAGTAGAGCTCTTACGAGGTTGCAGGAACGCGACGTGGAGAAAGTTTTTGAGCATTCCTCCACTCACNNNNNNNNNNNNNNATTCCTCCACTCACATTTAGAATTAGTTTTTCTACTGATGAAGACTGCGTAAGTGGTTGTAACACTGATTTGTTCAGAGTAAAAACTGATTAAAATTATGTAAAAAATAATCATATTTTGCTAGTGAAAAACGGCAAAAGCTTTTCACCAGGAAAAAGTGATTAATATTATGTAAAAATGAATCGGTATATATACCTATTGTAC
>OX_Smed_1.0.03303
TAAAATTTTTTTTATCAAGTCCGACTTGTTTAAACAAATTCAAAAGATTTGGGTGATCAATTTGTTTTAATTCATACGTAGATAAAGCGATTTCAGTTTGTTTGGTTTTTAAATCTTGCAAACAATCCATGAAAAATGATTCCAATTTCTTTATATCTGCTTTATTTTCTTGGGCTAAAACTAAAAGGTCTCTAGTAATTCCCAATTTATTATTGTTTCCCATGTTTGCCAAACATTTTGATAATTCTCCTATATCACCCAGAATCCGAAAAGTCTTTCTGTAATTTGACAGTGGAATCCGTTACGTCATCTGGTGGCATATATGGAATCATGTGAATTTTATGGAAACCCTCGGCTCTATCAATCAATTCGATCGTTCCATCTGGATTTATAAGACATTCAGCGAAATCAAAAGCTAATCTCGTTCCAGCGTCAAAGGTTATTGTTTTTAGTTTACTTTCATCAAAATTACCAGAATCGGAAATGTTCAACTAAAACGTACCGCTTGAAAAATTATCGTATCACATAAAAAGAAATTAAGTGTAAATTTTATGGAAATGCATTTCCTTTTTCTAGTGGCCCTAAAAGACATTTAATTCGTGAACGTTGTGAATATTTGTTATTAAGGTGCAGCAAATAATGTATTAAATTGAATGAGAAAATTTTCGGTTAAAGAATAATCTCGGAATTCAAATTAGAAATATAAACTAATTATTCGTATAAAATGAAATTACAAATCTACCGTCGCCCCCCCCCTTCCCCCCCAGGTCTCAAACGTCCACCAGGGGGCGTTATCGCCAACTTTGAGAAAGACTGTTATATAATAAAAACAAACTCACTAAAAATGTGATTTAGATCGCAATTTAGTATTTGATATTCAACTATTTAATATATTGTCACTTTACTTTCTATTTGTTGTCACCTTTAACAACAATAAATTTTGATGAAATTTATTTCCTTAAATAGTTTTTGACAAAAAGGGTAAAATCTATATTGATTGATGTACCGTGCTAGCAACGGTTGTCAAGCAGGATTGGCACACGTAATAAAGCACAGGACAAATACTGGAGAACTCAAATAAGAATCTGATGCTACCGAGCTGTTGAAGGCTATTCCAATTGCGCAAGCAGTCTGGGGGCACGCGGACGTAGCAATAATGGCAGAACCTCGACAGGTTGGCCTGTAGCCATAGGTGACGGGGCATTAGAGTGCAATACAAGGACAGGTTGCTATAAAATGCGGGATTTCTCTGGATCGCAACAACGGCACAGTTGACAAGGCGCGATGGCTGTAGCGGCCGATTATGCCGGATGTCTCCACGCGTCAACGATCTGACTGCGTCACAGAACGCATTTTCCAATTCGCACGAGGTCAAGCGCGTTGCCAAGGAGATGAATGCATTTGGAAGGACCGAAAGACTATTGTTAGCTAAGTCGAGTTTCTGCAAGCCCAACAATCGATCCAGTCCAACAGCAGGCAGCGCTTCCAACTGATTTCCTAAATCAATGTCATTATAGTCGCAATTCAGTTTTATTGCACAATTAAATCACAAGCGNCACCATTCAAATAGGCCAATAAAAAGCCACCATTCAAATAAGCCAATCAAAAGCCACTATTCAGATAAGCCAATAAAAAGCCGCCATTGAAATAAGCCAATAAAAAGTCACCATTGAAATAAACCAATAAAAGCCATCATCAAAACAATAAAAGCCACCATTCAAATTGACAGAGCGCAAGTGCTGCAGAGATATCCAAATATCCTCCGGTAGCCATGACAGCCCGTTGCCGCTCAAATCCAGAAGTGAAAGGCTCCTTGCCAAGTTGCTATCGAGCGGAACAACCGGAAACCGTTCCAATTTGCAATTAACAATCTGCAACGCCGACAATTTCATCCTCGAGATTCCGTCTGGCATCTGCTCGACCAGCAATCCCTCTAGCTGCAAAGTCGACAACGATTCTAACATCAAAATCCGGCTGTCGAATTTCTTCATCTTCAAATTCATCAAGCTCAATTTGCGGAGATTTGCCGGATATCCCTTTGTCACTGGGAATTGCTTCAGCGATTCAATTGATAAGCTCGTTTGCAGCAGTTCCCTGTCAGCCTGTTGGAATTTATATGATTACGTCATTTCATTCTAATCTTACACTTGTCACGATTTCACTCATTTTATTCATCGACATCTCCTTGTTTTCGAATACTTTGTTCAATAACTCGAGAAATCTTGCCAATTCTTTTGGATTTGTTTCAGATATTAGAATGTAAATTTCTGGAACTTTTATTTTGATTGTAATTTTACCTTCACTGAGGAAGTTTTTACGAATATCACAAATATTATTACTTAACTTAAATTCAATGCTTGCCTTATCATTTTTCACAAAACTTATACGGCTACCTTTCTTATCAAGTGAGAATACAATCAAACATTTGTTAAATTTCTTTTTATTGCCAGAATTGATATAGGAAAGGACGACATTACCAATTATTTTCATTAAATTTCAATTTGTAACTTATAATAAAA
>OX_Smed_1.0.03312
ATACCTTTGGAATTAAAACAAATACAAATTAAATAGTTCATTACCAAAGATTTATAAAATATCCTGTGACACGGATAATCAGTAACAAGTTTTAGACTTATTGTGATAAATATAAACGCACGAATCTTCTAAAATCATTTTTAATTCTTTGAGATCATTGGAGCCGATGTATTGTTTCATTTGGTCTTCGGATAGGCTAAGGAATTTTGATACACATTCACACCGTGAAACCCTTGGAATAGCATAGCTACTAAAAGATGAATATGAATTCAAACTATTGAAAGTCAACCAGTTGGCTTCATTTTCTCGATTCGTTTGCTTCACGAAAGATATAAAATGGCATTTGTCAACGCATATTATGGCTTTCAATTCCATAAAAACTTTGGATTTGGATTTGACGTTATCATGCCGAAGTTTTACGCATTCAAAATGATCACATTTATGACTTGGACATTGAAAGGTAAAAATTATATCTATATTATTTTGCAAACACATTTTGCATTGAAAAGTGGCTTCTTTTTCGCATTTGAAACATTTTTTAAAATAATTGGAGCAAATTTTAGAGATTTCAATTTCTTTCAATGGCAATACCATTTTATAGGAACTGGGATTTGAAGGGTCTGAGTGTGGGGAAGCTTGATTATTAAGCACGTCGGTAACTCGTTGAACATGATATCATTTTGTACCATCGATATCTTTAGCATTTCTGCACTTGTCATGGAATACACTTTATTGTAAAAAATCAGAAAAAGTTGCATAAACATAGAACTTGCTTTGGTGCCATCATGAGCAATTATACTTAATAATTGTTCTTTTGGGCATAATTTAGACAATGCGGCATACATGTTATCCATATCTAACCGCTCGGTCTTTAGTTTCATCATTTCAGCAAATTTACCTCCATATTTCTGAATGACATTTCTCATTTCTTGAGTGTGATGAAAGCTGACAAATCCATTTTTCCTTAATGGATAAACTATCTTCCAAGCTATAATCTCTCTAAATTCTTTCGTGATTGGATCCGCTTCATGCTCATTAATGATTGGTGAAATTAAATAATCGAGGACATCTGATTTGACAAATAATGCAAATAATGCTGAATCAAAATAGCAAGAGTTTGCATTGCCCTGAATGCCTTTATTATCCCCCGCAATTACACTAGAATTTAATCCGCAAACAATTTGATCACTAGTTTCCACTCTTTTTGACATTTTCTGGTGAAACAACTTTTGCTTGTAAATCGGGTATCACTAGCAACAGTATTCAATGGTGCCAATACCCCATGGCCATTCTGACATGTAAATAACCGCTGTCCTCCAAACGTCCCATCAGTACCAATATTTATCCTATCATCTAGTTCTAAACCAAAAAAATAACAATCATTCTCGTCTGCACCAGTCCACTTAACTGTGCCAAATAGGTCCCGATATCCAGTTTCAGTAATGAAATAATATTTGACGGCAGAATTGATGACAATTTCTTTAAATATTTGAATTTCTTCGGGAATGGCTTTACTGACATAGGGCTCATATTTACAAACATTATTTACGACAGTAGCGATCACCCGTTTCCCGTGGCTGTTTACAATCCGACGCAGCCAGAATGTGCCGTTTGATCCATTTTCATGATCTTGATCCAATTCAATTACACAAACTAACAATTTATTCATCCATCCAATCCATCGCAATTTCCCTTTCAGTTTCAATTCCGGATTTTCGTGTTTCACAAATACAAATTCATACATTTTGATATTCTTCTCATCTAAATATCGCTTCGAATGCTCCTCCTGGAACCGAATAAACTTATTTGGTGCAATCATTCCGCTGTCTAAAACTTGTGGATTTTCAGCATTTTCACTTAATTCAACATCAGACAACAATGCGACTAGGCCGTGTTTTTCCATACATTCAAATATCCGAGATTTTCCAATCATTCCATCCATTCCATGCTCCATTTCCTCTTCCATATCAAGCCCAACGCATTTCTCATCATTAATCCTTCCTGTCCATTTCACTTCACCAATAAAATCTCGGTTTCGGCCATTTGGAGAATTTAAATTAATTTTGATTGGTTTTCCAATGCCAATTCCGTTTTCACCCTCACAAGGAGAAATGCTATATATTTTATTTATGTCCACGATTTTATCCGCAATAAATTGTGGCTTTTCACTTTCTTTATCGTGAAAAATATTCTCCGCGAGCATCAGAACTCCTTTCCCACTTTCACACGTAAACATACGAAAACAACTGAAGATTCCGTTAGTTCCTTTAACATCATTATCCATTGTAATCCCGAGTGCTTCCTGACCATTTATCAACCCAATCCATTCACATGATCCCCCAATTTGCTTATTCTCCTTGTTGGGGACTTTTATTCTACTTTTGATGCGTAAATCTGGATGCTTTTGAAGCAATTCCGTTGATTCAGTGCAGCAGATGCAATCAGGATTTATAAAATATGTGTCTCCTTTCCACCACCAACCACTGTTTGGATGAGTGGCGATTTTCAAATGGGCGGTTGTTTCGCATGAATCTATCAACTCCTCAGTAGGGATAAGAACGCCTCTCCTGGCAGGGCACTTGAACACAATTTTATTTCCAAACGTTCCATCAGTTCCCCATTCGACTGGACCTGACAATTCACAGCCAACGCATAATTCTCCATTAACGATGCCCCTCCATTTAATATTTAATATTTTAATGGCACCTTTGCTTTTATAGCAGGCTGATTTATTAATCTGGCGTCCATTTTCTATCTCCCGAACATTAAAGGGATCAACAACATTTAAATTAATNNNNNNNNNNNNTTCTTTGGCGTGTTTCAATTCAGATTTAGAATTTATGAATTCTTCCGATTTAAATAATGCTCCACGCTTAGGAACAGATCGGAATAATGGTATTTTACAGAAATTCCCATCTGTTCCTTTTTCTAAAGACTCGTTCATTTCAACTCCAATAACTTCGACATCATTAACAAGGCCGCTCCATTTCCAAATGGCTTTTTTGTTGGATTTAATGTTCTTTAATTTGCAATTAGCTTGAAACTTTGTGATGTCTTTCTCCACTGTACAACAAATACTATTTTCATCTATTGCGCCATCTCTTGTCCATTTGATAGGTTTATGTCCTTTTATTTCACAGCATTCGCTCACTGCAGCCAATGGTATCAGGATTCCATGTTTATCCTCACAGGCAAATAATTTATCTTGTCCAAATGTTCCATTTGTTCCGAAATTCCATTGAAAGTTAGCTACACAGCCCAAGCAATATTTCTGATCAATCAGGCCTTTCCATTTCAATTGGACAGAATGCCTTTCATTGTTCCACGTGAAAACTATAAATTTGGCTGGCTCCACCGCTGCTCCTTCTATGATTCTGATAAATTCTGGGTTGATTACTGGAATGCCATTCACTGTTTCAGGCAGCTCCGATTTCCTTAATAAATTTGCCGGAATCAAAAATAAGAAATCATTTGCTGTGCCGGATAAAATTTTAAACTCTAAATTCTCATTTAGTGTATATTGCGATAAGCTTCTATTAACTATTGGCTCTGAGGGGGGCATTCGAACAACACAAGAAAGGATCGTTTTATTGGCCATTCCAATGCTTTTGATTCTCCCCTTGTAGGAGGATTTGAGGTCCATCGACGTGAATTCAACACGATTTCCAATGCAGAAATCATTATTTTCACACTTTTCAAATGACCGAATCGATTTCGGGTCAATAAAAACTCCTTGAAAATATTTCATTTCCAATTCTGAATTATCAACTTTTATTGCCTCCGATTCCGGTAAATATTCCTCGGCCTCCCCCAGAATGGACTCCATAACAGATAAACAGGAAATTCCGTTTATGATGAAACGGTTGTTAACAATGAAATATTTCACATTTCCAGTTTTTCCCGCTTTAATGAGATCTCCCTTTTGAAACGTTTCCATTGGACGAAGAATCTGATATTCGATGCATTCCTTTTTTATTAGTGAAGATTCATTGAGGAATTCCAGGTTTTCTGAGCATTTGGCAATGGAATCTTTCAGTAAAATAACTGTCGAATAAATTGCGTTGCCAGCCGCTCGGTCAATTCTCTGATGAAATGGCAATCTTTTGATTTGATCCTTGGTTAACTGAATTTGGACAAACATTTCCTCGTATACGACGTGAAAACATTCAATCTGGCCAAATAGGTCAAAAGGCAAAATCTTGACAAATTGACCGACATGATAAATGTCATCAGTCCGAACAGAACTTCTAGAGAATTCTTTCTGATTTTTCTCCACAAATACATCATTAATGAGATCANNNNNNNNNNNNNNNNNNNNNNNNNNNNNNNNNNNNNNNNNNNNNNNNNNNNNNNNNNNNNNNNNNNNNNNNNNNNNNNNNNNNNNNNNNNNNNNNNNNNNNNNNNNNNNNNNNNNNNNNNNNNNNNNNNNNNNNNNNNNNNNNNNNNNNNNNNNNNNNNNNNNNNNNNNNNNNNNNNNNNNNNNNNNNNNNNNNNNNNNNNNNNNNNNNNNNNNNNNNNNNNNNNNNNNNNNNNNNNNNNNNNNNNNNNNNNNNNNNNNNNNNNNNNNNNNNNNNNNNNNNNNNNNNNNNNNNNNNNNNNNNNNNNNNNNNNNNNNNNNNNNNNNNNNNNNNNNNNNNNNNNNNNNNNNNNNNNNNNNNNNNNNNNNNNNNNNNNNNNNNNNNNNNNNNNNNNNNNNNNNNNNNNNNNNNNNNNNNNNNNNNNNNNNNNNNNNNNNNNNNNNNNNNNNNNNNNNNNNNNNNNNNNNNNNNNNNNNNNNNNNNNNNNNNNNNNNNNNNNNNNNNNNNNNNNNNNNNNNNNNNNNNNNNNNNNNNNNNNNNNNNNNNNNNNNNNNNNNNNNNNNNNNNNNNNNNNNNNNNNNNNNNNNNNNNNNNNNNNNNNNNNNNNNNNNNNNNNNNNNNNNNNNNNNNNNNNNNNNNNNNNNNNNNNNNNNNNNNNNNNNNNNNNNNNNNNNNNNNNNNNNNNNNNNNNNNNNNNNNNNNNNNNNNNNNNNNNNNNNNNNNNNNNNNNNNNNNNNNNNNNNNNNNNNNNNNNNNNNNNNNNNNNNNNNNNNNNNNNNNNNNNNNNNNNNNNNNNNNNNNNNNNNNNNNNNNNNNNNNNNNNNNNNNNNNNNNNNNNNNNNNNNNNNNNNNNNNNNNNNNNNNNNNNNNNNNNNNNNNNNNNNNNNNNNNNNNNNNNNNNNNNNNNNNNNNNNNNNNNNNNNNNNNNNNNNNNATTCTCAGACAATGGCAAATGATTTGATTCATCAGCTGATTCGCATGAACTGATATTATCATTCATTGGCACTAAAACGGCCCGATTACGTAAACAAGAAAACAACTGAAATCCTCCAAAACAACCGTTAGTNNNNNNNNNNCCCAGCCATTAGTTCCGTCGATCCAATATGTAGGCAGCACGCATCCAATCCAATTTAAATTGTTAATTTTACCTTTCCACAACAACTTGACAAATGATTTTCGTTTACCTTTCAAAGCAATAAATTTATTTAATAAAACAAAATCTGATATCTCAATCTGTCCAATTTCATCTGGTTCTATGACACTGGCTCCAAGAATGTCACAATAAGTTAAAGACAATATGCTTTTTATTTTCGTGTCACCAGTAAAATTGAGCGATTTCTTTTTATTCACACTTCCCGAACGTGGACTTCCGGAAAATATGAAATATATTGTCACTTTTCTCGACTTTCTTTATAGGTTGCTCTGAAATGTCTTTAAAAAGTGAAGCTGGTCGGTAATGACTTAGGCCATCCTCAGTGGAATATTTAATATACAGCTCATCATTATTAAGTAGTTTTTCTAATATTATGACACTGAATCTTTCTTTGCTGGTTTTTACTTCGTATAATTCATTGAGTTGAATGTTTGATATTTTTTGAAACGATTTATTATTATATGCTTTAACTCTATCTTCTTTATTGATTGCTAAGTAATATTTTTCTTCGATTTTACTCAGTTTCCCAATCACCTTAGGTTGGAATTTGTTGAAAAATTCAATTTTAAGAATATCGCCTGAATCCAAT
>OX_Smed_1.0.03313
TTTTTTTTTTTTTTTTTTTAGAAATTAAAAATTTTTAATAATAAAACAGTAAAGTTCGTCATATAAAATCAAAATTATCACAGCTTCATAAGAATATTTTTGTATAGCTAGAGACATCTAAATTACAATTTGGACACTTGTGAAATTCATTGGCGCAGTTTAAACAAAATGTATGACCACACAATTCAAAACTGTATCTATGGATCTATCCATACAAATGTTACACTGAATCGAATCATTATCAATTGTTTCCGATAATAATTTGATAATTTGGCTTCCCAGATCAACTTTCAAATGATTATTCTCATTTTTAGCCTTTAATTTTGCTAAGACAGCAGATTCAATAGCCTCGTGTCTATATCGTTTCAGATCACAATTTAAAGCAACAAGAACCTTCACCACATCAAGTAGCAAACCTTCACAAGCAAGAACTAAAGGAGTTTCGTTTCCAAGATTTGTCTTATTGATATCGAATAATTTCCTTGCCAAAATGCTAACCATTGTGGACGAGTGGATACCGGACTTTATTAGAGCAGTTACGAAGGTTTCTCCTCCGCAAAAAATAATATTTTTGTCTAAACAGAGGGACATTATTTTGCCAAATAATTCTGCGGTTTTTTGTTTCTTAAGAACAGAGATGGAAAGGGACATGAGATATTTATTGCTAATTTCATCAACACGAGCATGGTCAATTATTTGAGATAATAAATCCCAATTTTCAGATTCAACCAAATTAGACAAGATCATTTCAAAGGATTTTGTAACTGACAATTCCAGTGGTTGCTTGCAATGATCCAGCATAACATTGACAAAACTTTCATTTCTTAAATTATTTGCAATATCAAATATACTCTCTTGATTTGTATTCAATTTGTTCACATCTCCTTCATTAGCCAGAAGCATTTTTATTATTAATTCATAGTTTTCAATTTCGACAGATAGAAATTCTTCATGTTGCGTATCGTGAAAAATATTCTCCGCGAGCATCAGAACTCCTTTCCCACTTTCACACGTAAACATACGAAAACAACTGAAGATTCCGTTAGTTCCTTTAACATCATTATCCATTGTAATCCCGAGTGCTTCCTGACCATTTATCAACCCAATCCATTCACATGATCCCCCAATTTGCTTATTCTCCTTGTTGGGGACTTTTATTCTACTTTTGATGCGTAAATCTGGATGCTTTTGAAGCAATTCCGTTGATTCAGTGCAGCAGATGCAATCAGGATTTATAAAATATGTGTCTCCTTTCCACCACCAACCACTGTTTGGATGAGTGGCGATTTTCAAATGGGCGGTTGTTTCGCATGAATCTATCAACTCCTCAGTAGGGATAAGAACGCCTCTCCTGGCAGGGCACTTGAACACAATTTTATTTCCAAACGTTCCATCAGTTCCCCATTCGACTGGACCTGACAATTCACAGCCAACGCATAATTCTCCATTAACGATGCCCCTCCATTTAATATTTAATATTTTAATGGCACCTTTGCTTTTATAGCAGGCTGATTTATTAATCTGGCGTCCATTTTCTATCTCCCGAACATTAAAGGGATCAACAACATTTAAATTAATNNNNNNNNNNNNTTCTTTGGCGTGTTTCAATTCAGATTTAGAATTTATGAATTCTTCCGATTTAAATAATGCTCCACGCTTAGGAACAGATCGGAATAATGGTATTTTACAGAAATTCCCATCTGTTCCTTTTTCTAAAGACTCGTTCATTTCAACTCCAATAACTTCGACATCATTAACAAGGCCGCTCCATTTCCAAATGGCTTTTTTGTTGGATTTAATGTTCTTTAATTTGCAATTAGCTTGAAACTTTGTGATGTCTTTCTCCACTGTACAACAAATACTATTTTCATCTATTGCGCCATCTCTTGTCCATTTGATAGGTTTATGTCCTTTTATTTCACAGCATTCGCTCACTGCAGCCAATGGTATCAGGATTCCATGTTTATCCTCACAGGCAAATAATTTATCTTGTCCAAATGTTCCATTTGTTCCGAAATTCCATTGAAAGTTAGCTACACAGCCCAAGCAATATTTCTGATCAATCAGGCCTTTCCATTTCAATTGGACAGAATGCCTTTCATTGTTCCACGTGAAAACTATAAATTTGGCTGGCTCCACCGCTGCTCCTTCTATGATTCTGATAAATTCTGGGTTGATTACTGGAATGCCATTCACTGTTTCAGGCAGCTCCGATTTCCTTAATAAATTTGCCGGAATCAAAAATAAGAAATCATTTGCTGTGCCGGATAAAATTTTAAACTCTAAATTCTCATTTAGTGTATATTGCGATAAGCTTCTATTAACTATTGGCTCTGAGGGGGGCATTCGAACAACACAAGAAAGGATCGTTTTATTGGCCATTCCAATGCTTTTGATTCTCCCCTTGTAGGAGGATTTGAGGTCCATCGACGTGAATTCAACACGATTTCCAATGCAGAAATCATTATTTTCACACTTTTCAAATGACCGAATCGATTTCGGGTCAATAAAAACTCCTTGAAAATATTTCATTTCCAATTCTGAATTATCAACTTTTATTGCCTCCGATTCCGGTAAATATTCCTCGGCCTCCCCCAGAATGGACTCCATAACAGATAAACAGGAAATTCCGTTTATGATGAAACGGTTGTTAACAATGAAATATTTCACATTTCCAGTTTTTCCCGCTTTAATGAGATCTCCCTTTTGAAACGTTTCCATTGGACGAAGAATCTGATATTCGATGCATTCCTTTTTTATTAGTGAAGATTCATTGAGGAATTCCAGGTTTTCTGAGCATTTGGCAATGGAATCTTTCAGTAAAATAACTGTCGAATAAATTGCGTTGCCAGCCGCTCGGTCAATTCTCTGATGAAATGGCAATCTTTTGATTTGATCCTTGGTTAACTGAATTTGGACAAACATTTCCTCGTATACGACGTGAAAACATTCAATCTGGCCAAATAGGTCAAAAGGCAAAATCTTGACAAATTGACCGACATGATAAATGTCATCAGTCCGAACAGAACTTCTAGAGAATTCTTTCTGATTTTTCTCCACAAATACATCATTAATGAGATCANNNNNNNNNNNNNNNNNNNNNNNNNNNNNNNNNNNNNNNNNNNNNNNNNNNNNNNNNNNNNNNNNNNNNNNNNNNNNNNNNNNNNNNNNNNNNNNNNNNNNNNNNNNNNNNNNNNNNNNNNNNNNNNNNNNNNNNNNNNNNNNNNNNNNNNNNNNNNNNNNNNNNNNNNNNNNNNNNNNNNNNNNNNNNNNNNNNNNNNNNNNNNNNNNNNNNNNNNNNNNNNNNNNNNNNNNNNNNNNNNNNNNNNNNNNNNNNNNNNNNNNNNNNNNNNNNNNNNNNNNNNNNNNNNNNNNNNNNNNNNNNNNNNNNNNNNNNNNNNNNNNNNNNNNNNNNNNNNNNNNNNNNNNNNNNNNNNNNNNNNNNNNNNNNNNNNNNNNNNNNNNNNNNNNNNNNNNNNNNNNNNNNNNNNNNNNNNNNNNNNNNNNNNNNNNNNNNNNNNNNNNNNNNNNNNNNNNNNNNNNNNNNNNNNNNNNNNNNNNNNNNNNNNNNNNNNNNNNNNNNNNNNNNNNNNNNNNNNNNNNNNNNNNNNNNNNNNNNNNNNNNNNNNNNNNNNNNNNNNNNNNNNNNNNNNNNNNNNNNNNNNNNNNNNNNNNNNNNNNNNNNNNNNNNNNNNNNNNNNNNNNNNNNNNNNNNNNNNNNNNNNNNNNNNNNNNNNNNNNNNNNNNNNNNNNNNNNNNNNNNNNNNNNNNNNNNNNNNNNNNNNNNNNNNNNNNNNNNNNNNNNNNNNNNNNNNNNNNNNNNNNNNNNNNNNNNNNNNNNNNNNNNNNNNNNNNNNNNNNNNNNNNNNNNNNNNNNNNNNNNNNNNNNNNNNNNNNNNNNNNNNNNNNNNNNNNNNNNNNNNNNNNNNNNNNNNNNNNNNNNNNNNNNNNNNNNNNNNNNNNNNNNNNNNNNNNNNNNNNNNNNNNNNNNNNNNNNNNNNNNNNNNNNNNNNNNNATTCTCAGACAATGGCAAATGATTTGATTCATCAGCTGATTCGCATGAACTGATATTATCATTCATTGGCACTAAAACGGCCCGATTACGTAAACAAGAAAACAACTGAAATCCTCCAAAACAACCGTTAGTNNNNNNNNNNCCCAGCCATTAGTTCCGTCGATCCAATATGTAGGCAGCACGCATCCAATCCAATTTAAATTGTTAATTTTACCTTTCCACAACAACTTGACAAATGATTTTCGTTTACCTTTCAAAGCAATAAATTTATTTAATAAAACAAAATCTGATATCTCAATCTGTCCAATTTCATCTGGTTCTATGACACTGGCTCCAAGAATGTCACAATAAGTTAAAGACAATATGCTTTTTATTTTCGTGTCACCAGTAAAATTGAGCGATTTCTTTTTATTCACACTTCCCGAACGTGGACTTCCGGAAAATATGAAATATATTGTCACTTTTCTCGACTTTCTTTATAGGTTGCTCTGAAATGTCTTTAAAAAGTGAAGCTGGTCGGTAATGACTTAGGCCATCCTCAGTGGAATATTTAATATACAGCTCATCATTATTAAGTAGTTTTTCTAATATTATGACACTGAATCTTTCTTTGCTGGTTTTTACTTCGTATAATTCATTGAGTTGAATGTTTGATATTTTTTGAAACGATTTATTATTATATGCTTTAACTCTATCTTCTTTATTGATTGCTAAGTAATATTTTTCTTCGATTTTACTCAGTTTCCCAATCACCTTAGGTTGGAATTTGTTGAAAAATTCAATTTTAAGAATATCGCCTGAATCCAAT
>OX_Smed_1.0.03327
TATCGTAGATATTGATTTCTGTTATCATTTTTTATACGCGGGTAACCGGCTACTAGCCCATCTTGATTGCCAATATATAAGGCGTTGTAAATTTTCCACATCATATCTCTGATTTTTCTGGCCGGGTGCCACAATCCCTGTAGGACATATGGGAGTACTGTTATTGATCCGCATGACACTCGCATGGACTCGACACACTGCACAAATGCCTGTACGATATGAGGTGATGTTTCTAGAACGTTTGGCCACACACAATTAAGCAAATGAACTAAAGCGTCCTCACAACCGTATCCATAGACACCCAGTGCCATGTGACCGACTGCACTTATAGCTGTTTGACGATGAACGAGATCACGGTCTATTAGAGCATCCTCCAGTAACGGAGCAACCGCATAAATATAATCCTTTGCCATTTCCCCGATATATTCAAACATGAAGCTCAGTGATTTCAGTACTCCATTTTGCACATTCAAATCCGGAACCCGGAACTCATTCATTAACCCCGGCAGTACAGTGAAAGGAGAACAGGTTTCTGCAACGATTGCAATTGCCACTGTAGTACAAACTCGATTTTGTCGCTCTTGGACTTTTAAATTGTTCAGTAACGTTGCTAAAACATCATGAGGACCAACTGCCTTTGCGATATATCCAAACGTGTTGACAGTGGCACGCCGAATTGATTTCTTGTGCGCCTTCAGTAATTCTAGTAGTTCAAAGCAAATTCTCATCCATTCCCGACCACTAACCGAATCGTGACCGCGATCGGCAATCAATCCCACCAATTCTATGCAATTTTCCTGGACTTTTTCGTGTCGATTTTTCAATATCGGTGTCAATCTCGGCAACAGTTCATTTATCGGAGGTGTCATTCGTTCAACGCCTATTACACTTATAATAGATTTAAGAGCTCCTAAGATAGAACCGAGAACTTCCGGATATTCTTCTCCGAGAAATTCGTACATATGTTGCCCGATATAGCAAATAAATTGCTCTTCCTGGCAGGTTTTCATCACTGAGATAATTCTTGATATTATATCAGCAGCCTGTTGACGGACTTTAGCTGATTTGTTCTGTAATCTAAACAACGCAGTCGCACAAATCTGCGGTATATATTGCTTGGCTTTTGCTCCCAATGCATTAACAATCGATCCAAATCCATTGAGCATTACCGAATCCTGATCGGTATTCTGTTCCTGGAACGCATACAGTATACCGTCGATCAATTGCTCCTCCAACCGAATGTCAATGGTGTCCGCGCCTTGAGCAACCAAAATCTTCTCAATCGTTTCAATAACCATTTTTCTGTACGGCTCAGACTCATCTTTTAGATCATCAACAATTCGATTCATTATGACCACAACGCCGACTTTATTGGCGATTTCCACAGTGGTCTCGATCAATTGGCTACTGTTTCTCCTGTCCATGGCCATCCTTTGGTTCCAGAAATGCCGAAAGAATGGCGGTAAAATATCAGTCTTGATATAGTCCGCGGTGACACCTTCAGTGGCGCAGCACTGCTTGACGACTTTCAGGACGATTTTCTTCATTTCTTCATCAGGCGACTGAAACTCACGAATAACAATTATCATGACTTCTTTTGTGTAATAGCTGGCATAATCTTTGTCCATCAGAGGAATAAGATATCCAATTGCTTTCAAGAATGCAGCGAGCCCTTTGCCACGATGTTGTCTGATACCTTTCCACAACGGTTTCAAAACCGAATCAAAAGATTCAATCCCATATGGAGTTGCTGCTTCCGCTAAGGCCGACAACGCCAGAGCGGTGATAGTTCGCACTTTCTGTTGCTCATCGATCAATCCGTGCTCGATGATCTCCACCAAACTACGCAGATGTGGCAGAATAGCACAGCCCATGAGAATGGCTATCTGTTGGACGATTTTGATTCCGGTATGTCGGGCTTGCCAGGATTTTTTCGATTTGCACACAGCCTTCAGAAACGGTAGCAAATACGGAATGCCAAGCGCATGAGCCACAACAGCAAATGCTCTTGCGGTCGTGTTTCGAACGTATTCATCCATGTTGTCGATATCAGGCCTCAGAGTGGAAATCATCGATGCCAAACCGGCAGCTTTAGCGAGATTTGAGATAATTTCCCGGCCTTCTTGACGAGCATAATAATCCTCATCGATTAAAAGCGGCTCGATAACGACCAAAATCTTATGTACATAGGGACGAACTTTATCCTCGAGTTTATAGAGAATTCTATCGATAACTTTCACGAGCAAGTGGCGTTCTTGGTCTTCTAAAGTCGGAGACATAAGTAAAGGCAGAATCTGATTAAGAAGAGGTCCCGGTCCGAAATCTTTTGCCTCCCGAGAAGCCAAGTAGATCACTTATCTCTCTTTACAGTGAGACTAGAAACACAACGAAAAGTAAATACTAATTTTCAAATCTNNNATCNATNNATNNNNAANTNNGNANNNTNNAANATNAAAAATNNAANNTNNNTNNNTNNNNNTNNNNANNNNCNANNNTGANTTTGATNNNNATCNANNNTTTCAAGCTATTGATTAGTTGAAATAAGTTCAATACAAAATAGAAAATCATTTTGAATTAAATATAAGTTGTTATTTGATGAAGATTTAGAAAACATGAGTGATAATGTTTCGGATTGATTATCGATATTTAATGTGCAACCGAAACCATTTTATAANCATTCAAGTGATTAGATGCCAAAATATATAAATTAAGGGATTCCCAATAAGCTGTATCAGTCATACATATCGGTTACAATTGCTGGAAAGCGTTACAATGGGGATTTGGTGTAAAATATTGAT
>OX_Smed_1.0.03340
TGGGAAAAATATTGTACGCAGCTCGTCGACTTTTTTTTTTCGACCTCCGGTCGACTCGCAGAAAATTATGTCCATGGTTCTGAAGAAAATAATATTCAATGCAGCTCGTTGACCTCCGTTAGTCTCGCAGAAAATAATATCCAAAATTCTGAAGAAATCATTCAACGAGGATCATCGACCTTTATTATGCAATCAAAAGGAACAACAATTAAAAGTAGCTCTCTTAATAACATCACCAGAAATAATCGATACAATTTGCTCATGGACCGTGGTAATGATGAAATAAGAAAAACCAATAAAACTTCTCAAATCCAAAAAAAAAAAACCAAAAATTAACAATGAGTAAAATTGGATTCATATCTATATCCGGGGAGATGGATAGTGCAATGTCATATTCACCAATTCCCTATGATATCCAATTGTCGGAGAGTTCGATACCACCACCATTTCTAAAAACCAGAGGCATCACTTATGATGATAAATCTCCAATTCCTAAGCATATAACTAAAGAGCGATCAAAGAAAACATCTACTATAACGAATGTAGATCTAGATGCACCGATTACAAATATAAACCCACAAACTTCTAGAAACATGAACGAATCTATATCATACTCGCCGTTACCGACGGCTGAGCAACTCCCAAAAACTCCAATATCGCCAATCTCAAAAACCATCACTACAGAAATCTACGATATTACAAAGTCACCTTACCTAGTGCCATTAATCAATGGTGATTTGAATGAAATATTAGACNNNNNNNNNNNNNNNNNNNNNNNNNNNNNNNNNNNNNNNNNNNNNNNNNNNNNNNNNNNNNNNNNNNNNNNNNNNNNNNNNNNNNNNNNNNNNNNNNNNNNNNNNNNNNNNNNGACCTTTTCTCCCAATCAATAAATGAGAATAACCAAATTAATATAATGCAGAAGAACAACCAGACAAGAAGTATTACACCTGAAAACGCCTTCAATATCATGACGAAAGCATCTGAAAAAAATACTATTAAAAAAATACTTAATGTGAAAAGGAAAGTGATTGCTGTACTGCCTCCCATACCACCAATGAAAACGAAACCTGATTCTACTCGAAATTGTCAAGCTGAAGATACGGAAAATCTCATTTTATATCGTTTTGGAAGCAAGGGAAAGCTTACATGCAGTACTACACACAAATCTCAAGAATGCGGCGAGATTGCAGTATATGACTACGACGCATTAGTTGAACATGCNNNNNNNNNNNNNNNNNNNNNNNNNNNNNNNNNNNNNNNNNNNNNNNNNNNNNNNNNNNNNNNNNNNNNNNNNNNNNNNNNNNNNNNNNNNNNNNNNNNNNNCGGTAAAATATGCTGATTTCTTCAATCACGTTGAAGCACACGGACACATAATAACGACTGCAGCTGCTGACACAAAGAAGACTTATCTACGATTAACAAAAGAAAACCAACTATACTGTTCTCACCGTAACAGCAACCGAAAGTCGAAGTGCAATATGATATTTAACCTTGATTCAGACTTATCTGACATAATAGAGCATATGGAATCTCATCCCAAATACAGTTTTGATTCAAACAAAAGCATTCAATGCTACTGTGGTATCTGGAAGCCTTTCACCAACCTCATTGATCATATCAAGACAGTGCACTTAAAAGAATTCATTAACTCAATATCAGACAGTAAAACTATCAAAANNNNNNNNNNNNNNNNNNNNNNNNNNNNNNNNNNNNNNNNNNNNNNNNNNNNNNNNNNNNNNNNNNNNNNNNNNNNNNNNNNNNNNNNNNNNNNNNNNNNNNNNNNNNNNNNNNNNNNNNNNNNNNNNNNNNNNNNNNNNNNNNNNNNNNNNNNNNNNNNNNNNTTGATGGTCGCAGCACTTGGTCAAAGCATACATTTTCTCACATGCTATTAAATCATCAACCATCTTCATCAATCCTTATACCTGCAATGCTTTGATCCAGTGCAACTACAAGATTTTCTTTGAAACTTTCCCTTTCAAAGACTTTGCCAGATGGAACGAGATAATCCTGCCAATACACCACAACTCTTCTTCTTGGTCATTCTTTTTCTTAAACAAGAGAAAGCGATTTGCATTAATTATAGATCCATCAGCTGATGATAGCCACACCATGCACTTCGAACTGGCAACGGATATCCTCAAAACCATACTAAATGTACATAATATTTTTGATGATCTACATTTCTCACTTGCTGAGATGGAATATCCTATATGCCATGAAGCAAACCTGTCTGCTTTTTATGTATGCCACTTTCTAAAGTGTCTNNNNNNNNNNNNNNNNNNNNNNNNNNNNNNNNNNNNNNNNNNNNNNNNNNNNNNNNNNNNNNNNNNNNNNNNNNNNNNNNNNNNNNNNNNNNNNNNNNNNNNNNNNNNNNNNNNNNNNNNNNNNNNNNNNNNNNNNNNNNNNNNNNNNNNNNNNNNNNNNNNNNNNNNNNNNNNNNNNNNNNNNNNNNNNNNNNNNNNNNNNNNNNNNNNNNNNNNNNNNNNNNNNNNNNNNNNNNNNNNNNNNNNNNNNNNNNNNNNNNNNNNNNNNNNNNNNNNNNNNNNNNNNNNNNNNNNNNNNNNNNNNNNNNNNNNNNNNNNNNNNNNNNNNNNNNNNNNNNNNNNNNNNNNNNNNNNNNNNNNNNNNNNNNNNNNNNNNNNNNNNNNNNNNNNNNNNNNNNNNNNNNNNNNNNNNNNNNNNNNNNNNNNNNNNNNNNNNNNNNNNNNNNNNNNNNNNNNNNNNNNNNNNNNNNNNNNNNNNNNNNNNNNNNNNNNNNNNNNNNNNNNNNNNNNNNNNNNNNNNNNNNNNNNNNNNNNNNNNNNNNNNNNNNNNNNNNNNNNNNNNNNNNNNNNNNNNNNNNNNNNNNNNNNNNNNNNNNNNNNNNNNNNNNNNNNNNNNNNNNNNNNNNNNNNNNNNNNNNNNNNNNNNNNNNNNNNNNNNNNNNNNNNNNNNNNNNNNNNNNNNNNNNNNNNNNNNNNNNNNNNNNNNNNNNNNNNNNNNNNNNNNNNNNNNNNNNNNNNNNNNNNNNNNNNNNNNNNNNNNNNNNNNNNNNNNNNNNNNNNNNNNNNNNNNAGCCAAAACCAAAAAGCGATCGGTGTCCCTGACGGATGTGCCGAGCATAATGCAACCCTCCACATAGCAATTGATAGTGCTAAACGATGTAAAACTGAACTACACATAGTTTGGCTGGATATTACCGATGCTTTTGGTTCACTGCCACATGACCTGATATGGTACACACTGGCTGGCATGGGTCTGAGGAATGAGACACTTACATTGATTAAAGAACTATATAAAGATGTGAGAACTATATTTGACTGCCAAGGAGCCTTGTCTGAACCTGTCCCAATTACTAAGGGANNNNNNNNNNNNNNNNNNNNNNNNNNNNNNNNNNNNNNNNNNNNNNNNNNNNNNNNNNNNNNNNNNNNNNNNNNNNNNNNNNNNNNNNNNNNNNNNNNNNNNNNNNNNNNNNNNNNNNNNNNNNNNNNNNNNNNNNNNNNNNNNNNNNNNNNNNNNNNNNNNNNNNNNNNNNNNNNNNNNNNNNNNNNNNNNNNNNGTGAAATTGGCGGGCTTGGCAAACCTTAGGTTCAAACCGTCAAAGTCGGGATATCTATCAATTAATAGTGCTAGCTCAGTCAACCAAAAATTACACCTCTATGATGAAGAAATACCAACTATTTCTGAAAATAACAAGTACAAATATCTTGGANNNNNNNNNNCAAATATCTTGGAGTTGACTTCTCTTACAAACGTAATCAAGATATTGATAGTCGACTTAACTCTGCACTAGCACTAACCAAATCCTTATTTACGTCATATCTGCATCCATCACACAAAAGCTGAATGCATACAAAACATTTATTCATTCCAAGCTTATATTCTCCTTACGCAACTGCATCATTGGTCATAGAATCCTTGACTGTGATAGGAATCGAATTACACAAGGACGCGAAAAGCAGCTTGGTTTCGATCAAAAAGTTAAGGGATTGCTGAAGACTATGATTGGTGATAAATTTCAGGCCCTCAATAACTATTTCCTATATACTCACTGCAAAATGGGAGGTCTTGGTATTACCGCTACTATCGATGAATATCTTATTCAGAGCATTACAGGAATAACAAGACTGTTCCACTCCTCCAATCTCGGTTTTAGAGATATGTTGATAGCTGAACTTGCCCATTCTAGAGGAAGTAAAAGCTTTGATGCTGGTCTGAAATGGATGAATTGTGAGATCAGCAAGGAATTTCACAACACCTCTTTCTTTGTGAAATTCCAAAAATCAGCACTGGCTCTCAAGAGAAAGTTCAGTATATGCACCTCCTTAAAATTCGTTGAAGATAAATTCTCTCTTGAAATGGTCTACAAAAAGCGTACCTCTTATATTGATCATCGTAACATTAACACTCTTTCTAAACAGCTTCATGACTTTGTAGGTCTCCATTATGCCGAGCAATGGTACAAGATGAAAGTACAAGGACGCATTGCGGCCTCTATCGGAGATAGTATCACTGCTAAANNNNNNNNNNNNNNNNNNNNNNNNNNNNNNNNNNNNNNNNNNNNNNNNNNNNNNNNNNNNNNNNNNNNNNNNNNNNNNNNNNNNNNNNNNNNNNNNNNNNNNNNNNNNNNNNNNNNNNNNNNNNNNNNNNNNNNNNNNNNNNNNNNNNNNNNNNNNNNNNNNNTNNNNNNNNNNTTCAATCACTGTCGTGCAAAACCAAACGCGCGAAGGGTTAAACATGAAAATGTACTAGTTAGCATAGTTGCCTTCCTTGAGAAAATTGGCTTTGAGATAGATGTGGAAAAATCTCCCAAATATGTCTCAATTCCAACAAAGCTTAAGCCCGACATGGTAATTAGGTCCAAACGGAATAAAGATATACATATTCTGGACCTAAAAGTACCCTATGACTCGGTTGAAGGCTTTGAAAAAGCAAGAGAGAACAACTATGTGAAGTATAAGGATCTATCTTTACAGATCGGAAAGGCCTTTAATCAAACGGCCACCATATCTGCTATAGTGATTGGATGTCTGGGAACATGGGATAAGAAGAATAATGCCCCTCTCTCAAAAATCGGACTGACAAAGACCGAGATCATATCTCTGGCCAAATAACATGCCCAAATGCGGTGATTGCATGCTATCACATATACCGGGAACATGTATCATTTACAAAAAATGCTATACCCCTCCCTTTTAGGATAACATGCCCAAATGCGGTGATTGCATGTTATCACATATACCGGGAGCATGTATCATATATAAAGGAAGCTATTCCTCCACCTTTTAGTCTTGTGTAAAGTATGTTAACGAGGCATTGCGGATACC
>OX_Smed_1.0.03341
TTGGTATTTGGCTTTGAAATCGAATCTGATCTTGATTCCTTTTTATTACTTCTAGTTATATTTCCATCCATAATTTGATCGATGAATGAATGAAAGTCTGTTCATTTCCTGTATCAGGTCAGGATTGCCATTCTTTGAATTCATTTTTTTTTTTTTTTAAATTTTTTNNNNNNNNNNNNNNNNNNNNNNNNNNNNNNNNNNNGGCTAAATATGCGAGCGATGCTCAGCACGAATTACTCTTCTGTTTTTAATCTGCCTACACAAAACTGCAACGCCGATCTATCACCAGCATTGCCTCGTAAATTTTCACACAAGACTAAACAGGAGGGACACTTTTTGTGAAGGAAATGTGTTCCCGATATATATGATAACATGCAATCACAGCATCTGAACATGCTATCTTGGCTAACGCTATGATTTCAGTCTTTGTTAGCCCGATCTCTGCACATGCTATTTTGGCCAATGCTATAATTTCAGACTTTGTTAACCCGATTTTTGAGAGAGTGGCATTGTTCTTTTTGTCCCATGTGCCCAGGCATCCAATAACTACAGCAGATATAGTGGCTGTTTGATTAAATGCTTTTCCAATCTGCATAGCCAAATCTTTATACTTAACATAGTTATCTTCCCGTGCTTTCTCAAAGCCTTCAACAGAGTCATAAGGTACCTTTAGGTCCAAGACATGTATGTCTTTATTTCTCCTGGACCTTATCACCATGTCAGGCTTCAGCTTTGTTGGAATTGAGATATACTTTGGAGATTTTTCAACATCTATCTCAAATCCAATTTTTTCCAGGAAACTAACTATGCCTTGTAATACATTCTCATGTTTAACTCTTCTTGCATTTGGTTTGGCTCGGCAGTGGTTAAACACATGTGCTTGGGTCTCCTCGTCCAGATTGCATAGCCTGCATTTTGTGTTAAGATTGTATTTAAGGCGATATGCTCCGTAGTTGAGACTTAACAGGTTATTTCTCGCACGTATCAAGAAATAGTACTGCGCATCATTAAGTGTATCAGTTGCTATCAGATACTTAGCAGTTATACTATCTCCGATAGAAGCAGCAATGTGTCCCTGTACTCTCATTTTGCACCATTGTTCAGCATAATGGAGACCCACAAAATTATGAAGTTCTTTCGAAAGAGTGTTCAGATTTTGATGATTAATGTATGTGATCCTCTTCTTATATGTTATCTCAAGTGTGAAACTATCATCTATAAACTTTAAATATACATATATACAAAACTTTCTCTTAAGAGATTGTGCCGACTTTTGAAACTTTACAAAGAATGAGGATTTGGGGTATATCTTATTGAATTCGCAGTTCATCCAACTGAGTCCAGCTTCAAAGTTTCCACTTCCTCTAGAGTGTGCCAGCTCTGTCATAAGCATTTTCCGAAAACTGATGTTGGATGAGTTAAAAAGTCTCGTTAAACCAGTAATGCTCTGTATCAGATACTCATCGATAGCAGCAGTTACACCGAGACCACCCAGCTTGCAATGCGTATAGAAGAAATTGTTATTCATTGCCTGAAACTTATCTCCAATCATGGTCTTTAGAAGACCCTTGATCTTTTGATCAAAACCTAATTGTTTTTCACGTCCCTGTGTAATTCTGTTCCGATCACAATCAAGGATTCTATGACCTATTACACAGTTACGTAAAGAGAAGATAAGCTTCGAATGAATGAAGATCTTGTATGCATTTAATTTTTGTGATGGATGCAGATATGATCCGAAANNNNNNNNNNNNNNNNNNNNNNNNNNNNNNNNNNNNNNNNNNNNNNNNNNNNNNNNNNNNNNNNNNNNNNNNNNNNNNNNNNNNNNNNNNNNNNNNNNNNNNNNNNNNNNNNNNNNNNNNNNNNNNNNNNNNNNNNNNNNNNNNNNNNNNNNNNNNNNNNNNNNNNNNNNNNNNNNNNNNNNNNNNNNNNNNNNNNNNNNNNNNNNNNNNNNNNNNNNNNNNNNNNNNNNNNNNNNNNNNNNNNNNNNNNNNNNNNNNNNNNNNNNNNNNNNNNNNNNNNNNNNNNNNNNNNNNNNNNNNNNNNNNNNCAGGCAGAAGAGTGTCATTGATAATGGACAACCCTGTTTGACTCCCTTAGTTATATTTACAGGTTCAGATAAGGCCCCTTGACAGTCAAACATAGTCTTCACATCCATATATAGTTCTTTTATCAAGTCCAATGTTTCACTCTTCAAACCCATACCAGCCAGTGTATACCAGATCAGGTCATGTGGTAGAGAACCAAATGCATCAGTGATATCAAGCCAGACAATATGAAGCTCAGATTTACATCGTTTAGCCCTGTCTATTGCGATATGTATAGTTGCATTATGTTCAGCACATCCATCCGGTACACCTATTGCTTTTTGGTTCTGGCAAATAAGGCTGCCACTCCTGATCCAATGTAGTAGGCGGTTATTCAGTAGTGTTGTAAAAATTCTATAGGCTGTGTCCATGATCGCCAGTGGTCTCCAAGAATTAGCTCTAAAGCTTTCGGGTAATTTTCCTGGTTTTAAAATCATGACTGTTCTATATAGCTTCCATCTTTGTGGGCATATTCTATTTCGCAATACCCAATTGCATATTGCCGTTATTAGTTCATGTTTAGGACTAATTTTCTTCCAATCACCACCTGTAATGAGATCCATTCCAGGGGCAGAGCTATCCAAGTTCATCATGATATGGGACATGGTTTTGCAATCGGTAAAAACATCAGAGTCTTCATCCTTGTAGAAAGGCAGGGTTATCAAGGACGTATTTGATAATGGGAAATCCGGATTTGCAAATGTTTTTAAAAACTTGGTCATCGGTGGTCTGTGATCTACATCGNNNNNNNNNNNNNNNNNNNNNNNNNNNNNNNNNNNNNNNNNNNNNNNNNNNNNNNNNNNNNNNNNNNNNNNNNNNNNNNNNNNNNNNNNNNNNNNNNNNNNNNNNNNNNNNNNNNNNNNNNNNNNNNNNNNNNNNNNNNNNNNNNNNNNNNNNNNNNNNNNNNNNNNNNNNNNNNNNNNNNNNNNNNNNNNNNNNNNNNNNNNNNNNNNNNNNNNNNNNNNNNNNNNNNNNNNNNNNNNNNNNNNNNNNNNNNNNNNNNNNNNNNNNNNNNNNNNNNNNNNNNNNNNNNNNNNNNNNNNNNNNNNNNNNNNNNNNNNNNNNNNNNNNNNNNNNNNNNNNNNNNNNNNNNNNNNNNNNNNNNNNNNNNNNNNNAGACACTTTAGAAAGTGGCATACATAAAAAGCAGACAGGTTTGCTTCATGGCATATAGGATATTCCATCTCAGCAAGTGAGAAATGTAGATCATCAAAAATATTATGTACATTTAGTATGGTTTTGAGGATATCCGTTGCCAGTTCGAAGTGCATGGTGTGGCTATCATCAGCTGATGGATCTATAATTAATGCAAATCGCTTTCTCTTGTTTAAGAAAAAGAATGACCAAGAAGAAGAGTTGTGGTGTATTGGCAGGATTATCTCGTTCCATCTGGCAAAGTCTTTGAAAGGGAAAGTTTCAAAGAAAATCTTGTAGTTGCACTGGATCAAAGCATTGCAGGTATAAGGATTGATGAAGATGGTTGATGATTTAATAGCATGTGAGAAAATGTATGCTTTGACCAAGTGCTGCGACCATCAANNNNNNNNNNNNNNNNNNNNNNNNNNNNNNNNNNNNNNNNNNNNNNNNNNNNNNNNNNNNNNNNNNNNNNNNNNNNNNNNNNNNNNNNNNNNNNNNNNNNNNNNNNNNNNNNNNNNNNNNNNNNNNNNNNNNNNNNNNNNNNNNNNNNNNNNNNNNNNNNNNNNTTTTGATAGTTTTACTGTCTGATATTGAGTTAATGAATTCTTTTAAGTGCACTGTCTTGATATGATCAATGAGGTTGGTGAAAGGCTTCCAGATACCACAGTAGCATTGAATGCTTTTGTTTGAATCAAAACTGTATTTGGGATGAGATTCCATATGCTCTATTATGTCAGATAAGTCTGAATCAAGGTTAAATATCATATTGCACTTCGACTTTCGGTTGCTGTTACGGTGAGAACAGTATAGTTGGTTTTCTTTTGTTAATCGTAGATAAGTCTTCTTTGTGTCAGCAGCTGCAGTCGTTATTATGTGTCCGTGTGCTTCAACGTGATTGAAGAAATCAGCATATTTTACCGNNNNNNNNNNNNNNNNNNNNNNNNNNNNNNNNNNNNNNNNNNNNNNNNNNNNNNNNNNNNNNNNNNNNNNNNNNNNNNNNNNNNNNNNNNNNNNNNNNNNNNGCATGTTCAACTAATGCGTCGTAGTCATATACTGCAATCTCGCCGCATTCTTGAGATTTGTGTGTAGTACTGCATGTAAGCTTTCCCTTGCTTCCAAAACGATATAAAATGAGATTTTCCGTATCTTCAGCTTGACAATTTCGAGTAGAATCAGGTTTCGTTTTCATTGGTGGTATGGGAGGCAGTACAGCAATCACTTTCCTTTTCACATTAAGTATTTTTTTAATAGTATTTTTTTCAGATGCTTTCGTCATGATATTGAAGGCGTTTTCAGGTGTAATACTTCTTGTCTGGTTGTTCTTCTGCATTATATTAATTTGGTTATTCTCATTTATTGATTGGGAGAAAAGGTCGATGTCAGATTCTCGAGCATTATTTGTTTTTATGTTATTATCATCATCGTTTTCAGATTCGTAGTCCGATATACTACTGAAAACATCGGATTCCATATTAGTTTCTATGTTGTCTAATATTTTATTCAAGTCGACATTGATTAGTGGTATTGGATAGGGGGACTCTGTAATATCGCAATTTTCGGCAGTAATGGCTTTTGTAATTGGCGAGATTGGAGTTTTGGGAAGTTGCTCAGCCGTCGGTGGTGGAGAGTATGATATAGAACCGTTCGTGTTGCTAGATGCTTGTGCACTTATCTTTGTAATCGGTGCATCTAGATCCACATTCGTTATAGTAGATGGTTTGTTTATTCGCTCTTCAGTTATATGCTTAGGGGTATCCTCAAGATCTATTTTTATTTCAATAGATGTGGTTTTTATTTTTATTGGTTTAGTTTCTTCATTTATATCTTCAGAAAAATTTATTAATGGACCAAAATGATTTTC
>OX_Smed_1.0.03357
TTTACATTGAAAATGAATTTAATATAATATTTGATGTGGTTTTCACTGATTTGTTTTGTGCTTTTATTGTGCTCCAGCAGTGCTGAAGCTCCCGATTTCATTGACTTGTCCACATTCTCATATAGCAAGACCGATGTTATGGATGCTCCACATATACAATTCAGGACCGGTTCATCCGATATCACAGTGAATATCGAATGTGACAATTGCAATTACAACAGAAAGGATCGGGAAATAAATTGCCAAGGAAATGAAACAATACAGACTAATGTAACACTGAGGAAAGGCAGCAAGTCCATAAAATCGCCTTTCAATGTCAGTTGTGATGCGAGTGACATTAATGTTCACGTTGTGCTAGAAATCAGGGTAATACCAAAGACCAACCGCATCACAATTGTATTGGAGAACCCCTCTGCTGCTGCTGCTGATATAATTTATTATTTATTACATTTCACCAAGACAACCGGCAGTTATACTCACAGGATCATCAATAACAAAACAACATACGCATCATTCACGGATCTGAATGAGAAATCCTGGCATCAAATTTGCATTGCATCAATTGATAGGAAATGGATCACCAGCAGATTCACATGCAGACAGATATTAACGGATTTCCCCACCACAGGTCCAGTGGCAAATGCCAATGCCAGTGCAGATGTCCATGCGATATATTTGTCATGGCACAAGCCAGAATACCAATACGATATTCCGCAGGGCTACATCGTCCATGTAAAGGGCCAGAATACGCAAGTCTGTCGCACAATAGTAATAAGCATCACTGATAATGTGCCGATCACAACTCCGGATCAGGCATGCCCTAAGCAGGACCGTTATTCATGGACAGAACTGCAGCAACTAGAAATAAAAGATTTGCCCGCACATTCCAAATTCACATTAAACATTATACCATTCAACAGAGATAAACCGCAGGCCCCCCTGTCAATATCAATAGTTACAAAGCAGGGAGNNNNNNNNNNAAAGTTCCGCAGTGCAAAAATTGGAAATCAAACGCTACAAAGATAATTTCATGNNNNNNNNNNGAAATCAAACGCTACAAAGATAATTTCATGTTGATTGGATTCAAGGAGCCGTCAATGCCGAATGGGATCATTGAGAAATATCGAATCAGAATCATCCAACGCAAAATCAATATGTGCAATGAAACCAATCAAATAATTCACGAGTCGCATTTCATGGGCAAGACAGAAGGTTGGATGAAATTGGACAATGCTAGGAATTGCGGATTATATTCGCTGGAGGTGACACCGATAAATGGGGGGCATATCAATGGTGGACTGGGCAAATCATCTGCAATCTCATTCTCTTACCCATCCAGTAAGCCCTCCCCGATATCAGTGAANNNNNNNNNNCGTGCAATTCCAATCCCAGAATTCAATCTCACTGCATCTCAATGAGCTGCACCGCAATGCGCAATGCCAGCCAATGGGATTCACAGCTACAATAATCAATACATATAATCAATATGACTGTGCAATCAATGTGTTCACAAATGCTCGGTGCAGAGAGCTGGAGCTTGCAATCAATAAATCGTGCTCAAATGTGACATATTTGCCATTTGGTAACCATGGGGCATCTGTCAAATCCGTGTTCAGCGGGGTCATTCGGCACCAATCAAAATACAAATACAAAATATCACTCATCACTGATCTCATACGCGAGATCAATTCTGGGATCATCGGAAATAATGAAGTCACAGATTGCTTCACTGATTGCAACAGGAAGGGGTTTCCCTATCCCGGGGTCAGGTCGGCCGATATTCATGGGAAGGTTTGTTCTCAATGGCAGTCATCAAAATATTCAATCTACAAAGGCACTAAGTCAAATATTTGTACTGACGATAATTCCGCTGGGCCGTGGTGTCCTGCAACCAATGAGAAAGGTTGGGCATACTGTGACATTCCTGAGTGTTCAACGGTTCAAATATCGACCGGATGTGTCGCAATCACAGCAACAGATAGCAATACGGAATCATTGCAGATAAATTGGTCCTCATCAGGAATCAGTGAAGCAATTATCGGTTACATAATACTGCTGCACAATACTAACCATGATTGTGAGCAATACCAAATCCAATTGTGCAATACTTGTCAATCGGAGGAATCACTCACAATTAGAGCAAAGAACCTTTATTTGTCATGCACAACTGGCAAGGCAGTCAATCACATCAGCTATGGAACTGAATTCAAAGGATTACACCAGGACAAGCAATATATTCTATACGTAATGCCGATCATCAATGGAGCTGCGATTGGGGAGGTGAAAAACCGGACGATTCGTACCAGATTAGCAAGACCGGTGGTGCCTCAGAATGTGAGAGTTTTATCTAAATCTTTGAGAGAAATCGAATTAGGATGGGACAAACCGAATGATTTCAACAAGCACGGGAAGCCTGAGCATTATCTGGTCATACAAAACTCAAATACCGTGATGCCAGAAAAGGCTAAGCAAGAGCAGATAAAATTTTCAGATTTAGAAATGTGCACGAAATACTGCTTTCAAGTGCTGAGTGTAAATGATGCCGGAACGAGTGAAGGCAGTAAGGAGAACTGCTGGTTTACATTGGCACCGAGGCCAGCACGGGTGGAAATAGCCGAGATTCACTCGGGATTTGCGACAGATCAATTGATCAGTTGGAAATATCTCGGATCAGATCACTGTACCAGGATATATCGCTTGCAATGGTCTATCAAATACACAACTTATATCAACCAATCACAATCAAGTGAAACGAGTACCAAATTGAAGAACCTCACACGGAATGTCAATTACACCGTGACGGTCACGGCTGAAGGCCTAATGGAAACGGTGAACAATAAATCTACTGGACCCCCTTCAGATGGAAAAGAATTTTACACAGGATTAGTTGACGTGAATACCACATATTATGATGAGCACATTGATGCCGAGGGAAAGGCACTGAATATATCTTGGGGTATTCCCGAGGAAGCTCGAGGCTCGATGTTTGAATTTATAATTATCTTGAAAAATTCAAGCAAAATCTGTGANNNNNNNNNNNNNNNNNNNNNNNNNNNNNNNNNNNNNNNNNNNNNNNNNNNNNNNNNNNNNNNNNNNNNNNNNNNNNNNNNNNNNNNNNNNNNNNNNNNNNNNNNNNNNNNNNNNNNNNNNNNNNNNNNNNNNNNNNNNNNNNNNNNNNNNNNNNNNNNNNNNNNNNNNNNNNNNNNNNNNNNNNNNNNNNNNNNNNNNNNNNNNNNNNNNNNNNNNNNNNNNNNNNNNNNNNNNNNNNNNNNNNNNNNNNNNNNNNNAGAGAATTTCACTCTTATTATCAGATAAATACAAAATTCCAATGATTGTTTTAATTGTTTCATTTGGACTAACAATTACCGTTCTCTCTCTTGTGAAAATAATAAAAATGAAGATCAAAATGCTATCATTTACCAAAAAGGAAAATAAAAATAAAGATTCGCAGATCCCATCTATTGAAATGGATTCATTAAACACCGAATTGTATGCCATTCCGATTGATCAAGTTCTGCGTCAGATACAACGAGATGAAATCCAACCAATCACAACAAATATCCGATGAATATCAAAATATTAATTGCCCAATCAAAATCGATCAAGCAGATCAAGCAACACCAAACAATCAACAGAAATTCTTATTTCACCGATTATGTGACAGATGAGAAATACCGCGTCAATCTCAAATCCGTCAATATGAACAAAGATATTTTGAATGCTAGTTATGTGCCATTTGTGAATGATGACAACAAGATGCAATACATTGTATCATTAAATCCTGTTAGTAATAATATCAATCGTTTTTGGCAAATGATTTGGGATGAAAATATTGATCTGATTGTGCTGGTGACAAAAATGAGCTCATCAGGTGGAGCATTCGATTGTATTCGGTATTGGCCTGAACGCGTCGGACAATTTTGCCATTATGGGAGCTCATTGACCGTGACATTGGAGGGGGAGCTGGATATGTCTTTTTATTATGAGAGGACGCTGACAATAAAATATGAAAGAAAGAATTACCGAAGCGTGACGCAACTGCACTTGTGCAAGTCAATAAATTTTTCATCGCCAAATTTAGAAGAAATAAATACATTTATGGATCGATTTCACCAGGTGGCCAATTGTAAATTAGCCCCCTTCCTCATGCACTGCAGTGTTGAAGTCAAAGCGGCAGCAGCTGTGATTTGTATGGACCGCATCATACAGCAATTAATAAATGGCAATCAAAACGTAAATATTTACTTGGCCTTTCTTCAACTTCAATTATGTAGGAATTTTTCGAATAAATCTCAGTTTCAATATATTTTCCTCTACGATTTCATTAATCATTTCATCCTAAAGAAATATCTAAAATCGAAAGACCTTTAAGTGAAATTTATTTCAATTCAGAAATGTTGTGAATAACTATTTTATTTTATTTACTGTCAATTACTTCAACAAATTGTTTT
>OX_Smed_1.0.03375
TTAAAACAAAATTCCCCTTATTTAGTAGAAAAAAACCGTCATTTCCTGAGATTCCATGTCTAATTTCTCTTGATAATAAGCGTTCTCAAGGCCTATAAAACTAACGTAATCCATGTAACGTAGCTAGAATCTCTTCTACATTCGGCATGGGAAAAGCTTGTCTTTCAGTAATTTTATTTAGCTGTCTAAACTAAAAACAAAGTCTGATCTATTTTTAATATTTTTTCCACACGCGCACTAACGACGTATTTTGAGGCGAATTACATTTTCTTATGACATTATTATTTTCTAGATTCTTTATTGTATCATTTTCTTTTCTCCTCTAAATTGATCAGTTGTCTTCTGGGTTTTATCTCAATTTGTCCCCCATTTTTTGATGAATTTATGTTCAATCAAATCAGTGCA
>OX_Smed_1.0.03377
TTTTTTTTTTTTTTTTAAATAATAATAAATATATTTTGAAATTTGAAATATTATAAAGCGCGTTTTGTATAACTTTATTGTGGATATGCACTAATAATTGTTATTATAATTAATATTGAGATATAACAGCCAATCAGATTCAGATCAGGATATGCGGTTGAATTTATCAGTTATATATCAGGTTANNNNNNNNNNGGTTGAATTTATCAGTTATATATCAGGTTAAAATTTTGTATTTTTAACAAAATCTATTTTCCTGTCCCGTTCATATATATCAGTTAACAATATTTGAAATCGCACTCCTGCAATTTATATTCTGCTTGATAATTCTGCGGTGGGTCTCTGTGGTAAGGTCTAGTGTATGTGCTCACACTGTGGCGTTCATAAGGTTCATAGGTTGCCTTCATAACAGCTGTTATCATGTTTCGATCAGAAATATTTCTGCCACAGAAGCCACAGAAAGTCACGTGGTAGGCTGGATATATATTCCGGAATTTGTCACAGCAATCAATATTGGTCACGTTATCTTTATTCCGGAAATTATCTTTATCACTAAGAAGCGATTCTCCTGCTCTTTTTATGGGATTTTGTTTCAAATTTTTCAGAAACATCGTAAATTTTTCATCGTAATTAGTATTAGTCACGTGGTAGGCATTTTGGTATTCTGCGGTATATTGGCTATTAGTTTGGTCAGCTGGACTAATTATCAATTTTTTTAACCTTTTGTCTTTTGGTGGATCTTCATTCCGGATGTGCATCGATGCCCGATTAAAAATTTGTTTATATGAATGCTAAATATACAGTTTATGCGTCGAGATTTTTGCCTAATTCATTTGGTAATTTATTTTTTCTATTATTTTATTTTTGGTGGCCCACAGCCAAAGACACATCACAAGTTAATAAAATCATATACAGTATTCAGATTCGTGTAAGTGCGTGGAATACCGCCGATGATCTGTGCCCGTGGAGACCCGGCGTGCGGAACGCAGGGATCGGAACGTCAATATTATCCGTACATAGGGGAAATTGGAGGGTAAATGAGTAGCCCTTTGACTGCTCCTTCATCATCCGTTTCCTGTAAAATTGACATAAATTTTTAACAACAATCGGCTCAAAATCTCTAACACCGAGTAGTCCAGTGGGCACTCATTATTTATGAAATGAACATACATAGATCTTAAGGACAAAGAGAGGGAATGGGTAGTGGGGAAAATTGCGAAATCGTTGCAACAGTCACTCATCTCTCCACCATCTTTCGAGCAGAAATATTTCTAATTAATATAATTAATTCTCATATATATATATTTGGTCTCGATGCAAGCAAACAAACAAATATCCCCGCCGCCACCGTAAAAGTAGGTAGATAGAGGAACTCCCCTTCAGCAGCGCCCTCCCGAATTAATTACCTATGATAATATTTTATATATAATTTTGTCATTGAAAATTCACAAAATAGTTTTATCAATATGAAATACCTTTAGAAAGATGTAATTATCCCGGTATCATTAACTGGATACTGTACAAAACTGTAACTATGCAGTGTACAAGTCATCGTTTTTATTTTTTGTTTTAATGAAGTTGATTTGTACTTTATGTTATAATGAAGTTTTTTGTTTTAATAAAGTCCCAATTTTTGTGA
>OX_Smed_1.0.03378
TCTTGTTATGTTGTGTAGGANNNNNNNNNNNNNNNNNNNNNNNNNNNNNNNNNNNNNNNNNNNNNNNNNNNNNNNNNNNNNNNNNNNNNNNNNNNNNNNNNNNNNNNNNNNNNNNNNNNNNNNNNNNNNNNNNNNNNNNNNNNNNNNNNNNNNNNNNNNNNNNNNNNNNNNNNNNNNNNNNNNNNNNNNNNNNNNNGCGGATCTTGTTGCATTTTGTTATTATTTTTATTTACTTTTGTCTCTAATTTTATATTTTAATAATTTCTTTCTTATATTTTTAGTGGTTATTTTGTATTTATAGATCTGATTTTAAATCTGCGTGGAATTGCCCAGATGCCAATAAAAAACGATAATAATTAAGCGATAATATAAAATTCTTAGAACTAGGGAAAATAGAAAACACCTATTTCTTATCGATTATAAAATAGAATAAAATAAAGTCTCAGCCGCAATTAATCACATTTCAGTATAGACGATACACAGCATTGAAATTGGAAACAAAATTATATAGAAGCTGCCAACAAATACCGGAACATTATATGAAATCTATTTGTGGTGGTCAATCAAATAATAGATAAGATAAAGTCATTTTGTATTTAACTGGCATTTCCTTGATTCTTGTTTTGAATAGCAATTTTGACATCCTGGCAAAGCTTACGCTGCTGATCTTCTACGCTCTTTGATAGACCAGATCTGAGGGAATCTATCAAATTTTTAGATGTGCCAAAATAAACATCATTTAATTGTTTCCTGATGGAATTTTCCATATCTTCAACTAAACGGCCAATATTAACAATGTGATTGTTAGCTTCTGTTAATGATACCTCTTTCTCAGTCATTCTAGTCAAACTACCACCCAAATTAAAGGATCCAGTTTCAGAATTTTGAGTATCCAACCATAGCATTATAGTACTTGTCAACTTGTAACGAGCATTTCTACCATTACCTTTCTCTTCGACTTCAATGACATGAATTGAATCCCAACATCCTGTTGCTGATTTAATATCTCCAGCTTTTTTTATAAGCACAGCACCAGCAAAACCACTATCAAGATCCCACAAATAAACGGATGAAACCCCTCCGTCGTAATACATTTCACGGTAAACTTCAAAAGCTTTATTAGCTTCAACTTCTAAAGCACGAACTCTATCACTGGGCAATGATCCATCTTCGAGTGGAGGCTCATATGAATTTGACCAAGGAGATCTGTATGAATCTCCATCACGGTTATAATCACCAAGCAAATAATCTTTTCCACTCTTTGTGTCTTTGGCTATTCTTAAAGGTTGATCTACAGATGAGAGAAGATCTTCGCATAAATCCGGAACTAATTCAATAAGATCTTGTAAACTTTTGTCAATTTTTTGTGGAGGTAATCTCCTCATTAAATCAAGAGCCGAGTCAAGTTGATCAGCCATTTTCCTTTATATTTTAATTAAAAAACTACGTAATAAACAAATTTGATATAAANGAANANNNNTNATNANTAGTTACAACAAAGCCTTAAGAATTATGTAAAAATAATATAAG
>OX_Smed_1.0.03424
CCTGAATTCAGTTATCAAATTAATTTGAAATTTATTTAATGTTATTTATCCTTTCAATAATTTTAACATTCATTGTTATACTTCTATCCGCATATTTCATTTATTTTTATTTGAAACCTAAAAAAGAACCAGTAACCTCAAGTAAACACCCAGTCACCAAGCCTCAAGGAGAAGCAAGTGTTTCTCAACCTAAAAAGAGCAAGAAGCAAAAGAAACTACATAAAGGTGAAATTAAAGCAACACACGATGAAGTTTCTGAGTCTGTTAATGAAGTACAAGCCGATGAAAATTTAAATCCTGAAACATTCATTACCCCTGTTATTTCTGTTTCACAAGAAAATAAAATTCCAGATGATATTTTGAATAAAAATTTGTCAGAAATTGAATACCTTAAAACAGAAATTAAAAAATTTGAAAGCGAAAAGCAAACGCTAAGTTGTGAGCTAGAAGAAGCTCAAGAAAAAATCGCCAAATATAGAGAGGATACTGAAACACTTACTGAAGAAAATAAAACTATAAAATCTAAATTAACAAAATTCGAACGTACAAAGAGCAAGACTGATGAGCAGTTAAAAAAGTTAGAAATTTCTAACTCAGAGTCAATAGCTAAAAATGAAGAAATAGAAAGAAATTTAACTCAAAAAAATTCCGAAAATGCAGAATTGAAACAAAAGTTTGAAATATTTTCACAAAAACTCCATAAATCAGAAATGGATTTGAAATCACAACAAGAAAAATTGAATTTTGTTCAATGGAAAAGGACGATGCTATTAGAAACCGCGAAGAAATTACTAGAAAATACAATGAATTAGTTGAAAAAAGCAGTAAAGAAACTTCAGATCACGTTGAAATGTATAGAAAATACGATAATGAAATTGAGAAAATCCGTAGTGAATATAAACAGATGAAAACCGAAACAGTAAATTTGAATAATTCATTGCAAGCGAAAGAAAAAGAAATCACTAATTTAAAAAAAGATCTGAAAAATTTAAATGTTCAATTAACCAAAAGTAAGGAAGAAAGTCACAATCTCACTTTGAATTTAGCAAAAGTTTCAAAAGATTTGAGCTCAAAAGAATCTCAAACATCTCAAGTCTCTAAAGAAAACAGGCGTTTATCAGAAGATCTCGAGAATTTGAAAACCGAAATAAATTGTGCGAAAACGGACAATGAAGTGAAATTACAAAAGATGTCGGAAAATTTAATGAAAAAGGATTCCATGCTTCATGATCTTGAAAACGATAAGAGTTTATTGGAAAAAGAAGTCAAAAGATTAAGAAAAGAATTCGAAAATTTCAGACAAATCAATGAAAAACATTTGAATAATCTATTAGAATCGAAAAGCAAGGAGATAGAAAATTTAGTAAAAATTAATCAAGAATTACTCAGTCAAATAGAACTTACAAAGAAAGAATTTACAGAACAGAATACCGAATTACTGAGAGAAATCGAACGTTTGAAACAAGATTATAGTGTTAAAGTTGAAGTTTCCAATGAAAAATCTGGCCTCCTGGAAGAGATCACTCTTTTGAAAACATCTTGTTCAAGCCAAGAAGAAAAGTTAAGTAAACTTCATGAAATATCCGAAGAATTGAAAGAGAAAAATAATGATTTACGAGTTTTACAAGATCAAAAAATGGATTTTTTGAAAGCAATTGATCAATTAAAAAAAGAAATCAATTCTAGAGATTTCTCAGCCAATGAAAAAGTTATAGAGTTATCCCAAACTGTAAAAAACAACGAAATCGTTATTTATGAACTGTTAAATGAAAAGAAACAATTGGAAACAAAATTAGAAGATTTGAAAAAGTCAACTGGTGAAAAGGAAGTTTATTTCCAGAATTCCAAACCAATGGTCGAGTTTGAAGAACTTTTCAAAAAGCTGGAAAAGAAAAATGAAGAGCTTTTGAGAGTTCAACACGAAAATCGGGAATTGAAAGCCGAGTTAAACCATGCCAATGTATATTATAAACGCCAAACTGATGATTTAAATGAAAATCTTGAGAGGAAAATCAACGAATTGAATTTTCAAAATGAGTTTTGTATAGAGGGGAAAGATAAATGTGAAAAGCTGGAAAAAACGTTACAAGAATCACTCAATTCAAATCGTCAGCAATTGGAAATGACTGTCCCAGTTGAGAGCATTATTCAAGAAATCCGTGTTGAACCAACCGAATCTTTTGCCAGTTCTTATCGCACTACTGAAGAAATGCAATCACACATTGTCAAACTTGAGTCGGAATTGTTAGCTCTTCAACGCAAGTATTACGATTTGAAAAATTCTGCCATTACAAGTGATGATATTCCTGAATCCCATTCTAAAAGCCCAGCAAATGTTAATATTTACCAATCAGATATCATCAGTATTCCACCGACGGACATGACAATTGATGTGGAAACTATTTCCGATAATAAGGCTGATCAATCTCATTCTGCCAGCAACCTCCTTAATTCCATTGAAAAGTTGAATATTGAAATTTTTGAGCAGCGATTGAAAAATCAAATCAAACCTTAGGCAAACAGTTGATTGACAAAAATATTGAAGTAAATGCCTTAAAGCAATGCTTATATGGATTAGACGGTGATCTGCTTTCTATTGAACATTTGGCGCTTGATCTACAGAAATCATTTTCTGAATCGTCAGATCTACAGAAATCATTTTCTGAATCGTCANNNNNNNNNNNNNNNNNNNNNNNNNNNNNNNNNNNNNNNNNNNNNNNNNNNNNNNNNNNNNNNNNNNNNNNNNNNNNNNNNNNNNNNNNNNNNNNNNNNNNNNNNNNNNNNNNNNNNNNNNNNNNNNNNNNNNNNNNNNNNNNNNNNNNNNNNNNNNNNNNNNNNNNNNNNNNNNNNNNNNNNNNNNNNNNNNNNNNNNNNNNNNNNNNNNNNNNNNNNNNNNNNNNNNNNNNNNNNNNNNNNNNNNNNNNNNNNNNNNNNNNNNNNNNNNNNNNNNNNNNNNNNNNNNNNNNNNNNNNNNNNNNNNNNNNNNNNNNNNNNNNNNNNNNNNNNNNNNNNNNNNNNNNNNNNNNNNNNNNNNNNNNNNNNNNNNNNNNNNNNNNNNNNNNNNNNNNNNNNNNNNNNNNNNNNNNNNNNNNNNNNNNNNNNNNNNNNNNNNNNNNNNNNNNNNNNNNNNNNNNNNNNNNNNNNNNNNNNNNNNNNNNNNNNNNNNNNNNNNNNNNNNNNNNNNNNNNNNNNNNNNNNNNNNNNNNNNNNNNNNNNNNNNNNNNNNNNNNNNNNNNNNNNNNNNNNNNNNNNNNNNNNNNNNNNNNNNNNNNNNNNNNNNNNNNNNNNNNNNNNNNNNNNNNNNNNNNNNNNNNNNNNNNNNNNNNNNNNNNNNNNNNNNNNNNNNNNNNNNNNNNNNNNNNNNNNNNNNNNNNNNNNNNNNNNNNNNNNNNNNNNNNNNNNNNNNNNNNNNNNNNNNNNNNNNNNNNNNNNNNNNNNNNNNNNNNNNNNNNNNNNNNNNNNNNNNNNNNNNNNNNNNNNNNNNNNNNNNNNNNNNNNNNNNNNNNNNNNNNNNNNNNNNNNNNNNNNNNNNNNNNNNNNNNNNNNNNNNNNNNNNNNNNNNNNNNNNNNNNNNNNNNNNNNNNNNNNNNNNNNNNNNNNNNNNNNNNNNNNNNNNNNNNNNNNNNNNNNNNNNNNNNNNNNNNNNNNNNNNNNNNNNNNNNNNNNNNNNNNNNNNNNNNNNNNNNNNNNNNNNNNNNNNNNNNNNNNNNNNNNNNNNNNNNNNNNNNNNNNNNNNNNNNNNNNNNNNNNNNNNNNNNNNNNNNNNNNNNNNNNNNNNNNNNNNNNNNNNNNNNNNNNNNNNNNNNNNNNNNNNNNNNNNNNNNNNNNNNNNNNNNNNNNNNNNNNNNNNNNNNNNNNNNNNNNNNNNNNNNNNNNNNNNNNNNNNNNNNNNNNNNNNNNNNNNNNNNNNNNNNTTACAAGACGAATTACGAGAAAGTCGAGAACTGTACGTTGATTCCTTCGAACAAATGACGAGAACAGTCGTTTTGAAAGACTTCACTACTGAAGACGAAATTGAAATTAAAGAACAAATCATCAAACCAGAACTAGCTCCACAATCGATGGCGTTCAGTGTGACANNNNNNNNNNNNNNNNNNNNNNNNNNNNNNNNNNNNNNNNNNNNNNNNNNNNNNNNNNNNNNNNNNNNNNNNNNNNNNNNNNNNNNNNNNNNNNNNNNNNNNNNNNNNNNNNNNNNNNNNNNNNNNNNNNNNNNNNNNNNNNNNNNNNNNNNNNNNNNNNNNNNNNNNNNNNNNNNNNNNNNNNNNNNNNNNNNNNNNNNNNNNNNNNNNNNNNNNNNNNNNNNNNNNNNNNNNNNNNNNNNNNNNNNNNNNNNNNNNNNNNNNNNNNNNNNNNNNNNNNNNNNNNNNNNNNNNNNNNNNNNNNNNNNNNNNNNNNNNNNNNNNNNNNNNNNNNNNNNNNNNNNNNNNNNNNNNNNNNNNNNNNNNNNNNNNNNNNNNNNNNNNNNNNNNNNNNNNNNNNNNNNNNNNNNNNNNNNNNNNNNNNNNNNNNNNNNNNNNNNNNNNNNNNNNNNNNNNNNNNNNNNNNNNNNNNNNNNNNNNNNNNNNNNNNNNNNNAGATTAAAAATCACGATCTGATGTTGTTGAAAAATGAAAATTCCTCTCTTTTATTTCAATTTCATCAATATAATTCTCGTTTGCTTTCAAAGTTGCAGAAATTTGATCTCCAATCTTCGCAAAAAGAATTTATTATCAATGATTGTCTTTTTCCAATTTCTTGCTCTCGAGATATTTTTCCTATTCCTTTGGTTAATGAACTTCAAACTCATATTGATTTATTGGAGCGCGAACTTTTGGAACTTCAATCAAAATATTTTAATTTGAAAATATCCCTTCAAGAAAAAATTGACGATAATGTACTCGTTAGTCATGAACTTACTCCTAGTTCAGTCGAAACTTTTGCGTCTCATTTGAAGTCCTTTTGTGACAGTAATGAAATATCTTCAAAACTTTCTTCGACTTCGAAATTTTTAGATTCGATTGAGAAACTAAATGTCGAAATAGCCGAACAACGAAATAAAAATCAAGAATTACGAACATCAATTCAACAGTCGCTTTTGTCGAAGTCGCCACTCCAAGGCACATTTCATCAACTGTTACAAGACCAAGACATAATTAATTCGAAATATGAAGAAATATGGGAGGCATCCAAGTGTACCATTTCTGAACATGACTATGAAAATTCTCGATTGCGAGAAGAATTAACGAAGTTTAAAGAAGAAAATGAAAAATTAAGTAACCGTTTAAATATTTCTCAAGAAGTACTTAAACAAAGTGATATACATTTTGAAAAGATCAAAGAATGTTATCTCAAGGAAAATGAAAGTTGGGATAGACGCCTTAAAATATTACAAGAACAAGGAATTATAAATGAAGATAAAATAAAAGAACTTTTAAACCAACTTAGTGTTTTGGAGAGAAACAGACAAAATTTGAAATCCGAAGAAACCGTCGATCAAATAACTTGTGGTCAAATTGTAGAAACTTCTAATGATTACGAGAAGGAAAATGAAAAAGATAAACATGAATCGTTGATTTCCGAGTCTATTGAAACTGAAAATGAAATTTCATTCAAACAAAATCTACAAAAATGCCTATTAGAAAATAAAAATTTGAAAGCACAGTTAAAGGCTTTCCGAGAGGTTCTAGAAGAAACTGATATTCGTTTTTCAAAGATTCAACAAATCCATGTTGAAGAAGAGTCAAATTGGAAATACAAAATACAATCTTTAATTGAAAAAGATAAAGAACATAAAGACAAGTTTAATTGTCTTATGAATAAATTGGACACTTTGGAACGAGAAAAAGCCGAAACATTAGTGAAGCCTACGACCGAAAATGCCGTTTACCAGTCATCATCACTGGACGTTAAGAGAAAGAGGAAACGCAGACATCGTAAAAGCGAAAATAGAAATTAGGCAGACTTTAGAAAATATCAAATTTTATAAAAACGATCGTTATTTCATTTTGACATGAAATTTACAATATTATTTAAGTGATATTATCGAATAAATTTTTTTCATATTTATAATAAAAAAAAACAAAAAAAAACTAA
>OX_Smed_1.0.03440
GCAGCATTAGTTTATTATAATGTTGATAGTATAGGGAATTAGGTAACTACCCTTTGTTATCACAGGTATTGTCAACGTTATTGTTGCTAATGCCTGTTATAATTAATTGATCATAAAAAACCAGTAGATTCCGTTAAGACNNNNNNNNNNNNNNNNNNNNNNNNNNNNNNNNNNNNNNNNNNNNNNNNNNNNNNNNNNNNNNNNNNNNNNNNNNNNNNNNNNNNNNNNNNNNNNNNNNNNNTATATTGATATATTAATACTTATTATACATAGAGAATAATCGACATGAAGTTAAGAATGAATTTTGTTTAGTGGACTCTCACAAGAAAACTCTGGAACAATTCCGAAGGGATATAGCCGGTTACCACCAAACCGCAGTAACACAAACGCAGAGGGCAGAGGCCATGGTGAGGAAGTGTCGCTACATGGAGCAGACATGGACACGCCCCGAGGCAGCAACCCGGTTAAAGGCAGAGATAGACACCCTGAAGGTACAGTTGGAGCAGAAGAATGAAGCCCTGCGGTCGGCCGAACAGAAGGCCCAGGAGCTAGAAAAACAGGTCGCAGAATGGAGGTTGAGAGATAACATCCGGACAGGTCTCCTGCAGAGTGGTGTCCACCTGTCTGAAGAACAACAAGCAATAGTGTTGAGGAATGCCACCGGAAAAGACGCTGGCATAGGAAACATAATANNNNNNNNNNNNNNNNNNNNNNNNNNNNNNNNNNNNNNNNNNNNNNNNNNNNNNNNNNNNNNNNNNNNNNNNNNNNNNNNNNNNNNNNNNNNNNNNNNNNNNNNNNNNNNNNNNNNNNNNNNNNNNNNNNNNNNNNNNNNNNNNNTGGGGCACATCTTGGACGCCAATGGGTTTTAATGGCGAAATTTTGCATTTAACTGAATTTAACTGAATTAAATTTGTAGATGTTAATTATTTATTACCTATGTAATCCATATATGTCAATTGTTTATCTATTATAATATAAATTGATAACTTGTTATTTAATTTGTTTGTTATTGACAGGTAGATATGACTAGAGTGGTTGAATATGGAGAAACAGAGTGATCTAATGATTAGATAAATTAGTAAATAGACAGATGAAAGGAGGACCAATTAAGTAAGAGCATGAAGTCTTCTATGACAGCTCATGGACCCGAGGGAGGTTAGGGCATTAGCAGTTCTTGAGAA
>OX_Smed_1.0.03476
TTTTTTTTTTTTTTTTTTTTTTAGAACACATTTTTAGTTTTTAGATAATTAGATTTATCAATGTTGCGAGAAGTCTTTGAAATGGGAAAAGAATTAGCTGATAAAGTGACAAACGCGGTTATGAATTACACGGAAGTTGAAGCAAAGGTCCGAGCAGCGACAAACGATGATCCATGGGGTCCTCATGGCCAAGACATGCAGGAGATTGCGGAATTTACTAAGCATTATGACACATTGACACAAGTAATGGGAATGTTGTGGAGGAGAATGTTCCAAGAACAGAAAAGTAACTGGAGAAGGACATACAAGTCGCTTCTGCTGCTGTCATATTTGTTACGGAACGGATCCGAGAGGATTGTCATCAGCTGCAAAGAGCACATCTATGATTTGCGGTTGTTGGAATCATATCAATATATCGATGAAAACGGCAAGGATCAAGGAATTAATATCAGGCACAAAAGCAAGGAGCTGATTGGATTGCTGGAGAATGAATCCCAGCTGTCCAATGAGCGTAAGAAAGCCACATCAAATAGGAGCAAGTACAAGGCAGGGATAAGCGGCTCGGTAAATGGGCACCGCCGGTATTGGAATAGTGATGACATGAAAGCAACTGAGAGATCGACACGCGAGAGATCTTGTACCCCGCCTTCACCGTCAGTTAACGGATCCTCCAGACCCCCAGCAAAACCTCCCGTTGACCTAAAACCGGTCGCGGTGGTTAGCAAACCGGAGGAACCGATTGCTGACCTGCTTGATTTGAATGTGCCGATGGCAGATAGCACCAATTTGCCGCCACTCAATCACTGTGCCAATAACGCCGCTGACACCTCATTTGACCCGTTTAACCTTGGCAACGAGCACCGGGAGTTCACGGTTCCCCCAGTCCCCTCCAATCCCACATCGCCCACGTCGCCATGCAATCCTCGCTATTCTGATGACTTTGACAGCTTTGTATCGGCTGCGCCTCCGGTACCGCTACCTACCTCAAATCTCGCGGACCTCGACTTGGTATTTGGGAACTTTATCGACAGCAGTAGCAATAACGATATCAGTAACAATCCGGTTGCCTTAGGCACCACCGGAAGGCCGACACTCATCACCCAGACTCCCATGACACCAAAAGCCATTTCCGTTGCCACTGACAACGGGAAATCGGACAAAATGATCATCGGTTCCACTTGGTCTGACGTTGGTGGCATCAATATCAGTTTGGACTTACTGAGCAACCGAGGCCAGAAAGCCACTCACTCGGTTACCTCGTCTAAATCTCTTAATCAACTCCAGCAGCAAAATGTTTTCAATTCCAATAACGATTCCAATAAAATATATTCAAATTCCAGAAAGCAACCATTTGACTCACCAAAGAATCATCCGCATCAAAGCAGAAATGTAGCAGCCAATGAAAAGCTTAGCAATGCAAATGTGTCATTCGGTCAGGTCAATCACTCCTCAGCTAATCAGTTTGTCGCATTCAATGATTTGCTGCAATGATTGGTTGGATTAGTTTATTGATCGGTGGAGATTGGTGGAGATATCACCGATATTTAATAATATGATAATAATCAATAATTATAATAATAATCAATAATAGTAATAATAGTGATGATCATGTGCTCATTAGAATATTTTATCAATACCTTTGATTATCTTACCAAGTGGCTTTAATTGTTGTGACAATTTTAATACCTGTTTATTGGTTGATTGGTTACCTTGTCAACCGTTCTGAGTTCATTATTTATTTTGCTGCTGAATGATTATGAGTGAGTGAGTGAATGTTGCTATGGTGTAGAAATCGGTTATTTAATGCACTTGCACAGTCGTCCAATTATCCGTTTCCATGGCAACCGCCGCCAGTGAGTCAGCAATGCTTCAGCGCCATTTCGGATTCCTCAACTCAACTGCTCAGTATTATTACCTGTTTATCCTGGTAAATCAATGAACTACCAAGTCACCAGTAAAATGACAATTTGAGCACCACGTGGCGCCCCCTCTCGCATCCGGTAGGGCTCATCAATTATGCTTTTCTTCCATCATTAATACTTTCCTAATTTTATATATGAATGAAACGCTCAATAACTCGA
>OX_Smed_1.0.03496
AATTCTATTTATATTTAATGACATTTCTTAGAACAAAATTCTCGAATCATTTGTTGATAGGGTAAATATCCACCATAAATTGAAAGGTTGTCATCAATCACAGCTTTTCCCATAATTTTTCGCTGTAACAACCATTGTTCGTAAACTGTTGACGGAGTTTCGTCGGAATCCGTTAACCCGTATTTCAGCAACAATTCCTTTATCCTTGCTTTTGTGTCTAACACAGGCTTATTTGTTAAACCCATTCGATTCACAGAATCACCTAAATCTCCACGAGTGACTATCGAATCGTTCACATCTTCCGATCCGTGAATTTCTTTAAATTTTGCTATTCTTTGTCTGCGTTTTTCTTCTTCAATTGTTCGCTGATCATCTTCTTTCTTTTTCTTGATAGCTTCATTTATTTTTTGCTGCCTCGTTTTTTGTTTCAACCATTGATCGAATTTTTCAACTTTGTTTATTTCTTTATTATCTTCATTTGTTACTTCTTCTGTTTTAGGAGGAGCTGAACCACGCCTATGCCAGTTTCGTTTCGGTGCATTTAAAGCTGAACCTAAGAATTCCCCAGGAGGCAAAAGTTTTTCACAGTAAAATTGTGAAGCTGGTCCAGTTTTCCACTTTGGTAAGGAAGAATCAAACATTTGAAAAGCCATCATTGGAGGATTAAGATATTTAGTCTCCGTATTTTTAGCACGTTGCTGCCAGCGAAACATAAACAAATGTCTTTCACAGCTTTTATGTCCATATTTATTGGCCAGCGTCATTGGTGTTAAACCGTTGCAGTCTTTTAGGTCTATGTTTGCTCCTTTTAGTAATAACAAATCTATTATTTCGCTTTTATCTTTCGCCGCTGCAAGGTGCAGAGCGGTTCTACCGAGTTTCGTTGAATAATTGACCTTAGCTCCTGCATTAATCAATTTTGAGCAAAGTTCTAAATGACCCCTGTGGGATGCAATTAGTAAGGCAATATTTGCTCGCTCCTGTAACCACTGGCGCTTTTCTTTATCGAATAATATCTCTGAAGATGGAGTGGCAAAATCAGAATCTTGAGTTACTCCCATAGTGAAAATTTTGGCAATATCATTTTTGACAACGGCTGTTATTAATTCCTTCCATACGTGCCACATGTCCATGGTTAAAGTGGCATTTGATACAATATCACAGCTCTGAATCGTTGCGTCATCGACTAGATCGCATTTATCCAGATAATACAAATGTTGGATATTTGCAGGTATTCCTGTTGCTATTTCTGTCTCAGATCGAAGATCTCTAATGAAAGTTGATGGATAGATTAAATCTAATTTAAAATTTTCATTCGTTGGTAACAAATTAATGTTGATATTTATTTGTTTCTTTTTAACATTTTTCATTGTGTTTTATAATATTTTATAAATAACTTTAACTTATTTAAACTCATCGAGTCATGTTG
>OX_Smed_1.0.03531
AATTTCTTCTTCATACATACTTTGCATCTACTGAGTTCTTTGTAGACATTTTGACTTTTATCATCTTCAGCCTTTATATATTTTCCTTTTGGAACTTCAAATTCGGAATCGACATGTCGTAAGAAGTATGATTTAGCATCATGCCAGTGGTTACAGCGGTCCATTCCGTTGTTACATTCTAAAAGAGGAGAAAATCTGAAGTATGGTAGACAACTTCCTGGTGAAGAAAGACTTTGACCACCGCCATTTCCTCCGGTAGTATGCATAACAAAACTATAGCCATTCCATAATTCAGTCCAATCTTCAGGACAGACAACATCACTAAGATTATTTGTTTGGGAATGAAAAGCGTATGGCTCAGCTGGACTTTCACAAGTTACACATCTTGAAATATATTTTTCAACATTTTGAACTTCAATCATATCCCCGGTAACTGGTGCCAATGATGCAAGCCAATATGATCTATCAGCTCTAATTTTTTGTTTACAGCTTCCATCTCTTGAGCATTGTTGGAAAGGCATTATATTAAAATAATTCAAGCAAGAACTGTGTGTTCCAAGATTCATCACATTCACCTCATGATTTCCATTTGCCATTACAAAACTGTACCCTTCAAATATTTTATTAGATCCAATTGGACAAACAGGTTTCTCTTCTCTATTCTGAAAATGTCTTGTGAATAAAAATGTACTTTCTAAAGCTTGTCCTATTGGTCCTTGTTCTCCAATCTGTCCTTTAGGTCCTTGAGGTCCTTGATCTCCTTTTTTTCCTGGTTTACCTCTTGCTCCTTGAGGACCAATACTTCCTTTATCTCCAACCATTCCTTGTTCTTGACCACTGTATCCAGATAAACCTTGTTCACCTTTCACACCTTTTGGTCCTCTAACAGCCGGTTCTCCAACATCACCTTTAGAACCAACTTTACCAATATCTCCTGGCTCTCCAATTTCTCCCCTATTTCCTTTTTTATCTTCTCCAACCATTCCACGATAACCTTTCATACCACCCATACCTCTATCTCCCTGAATACCTTTGGCGCCTAAAATTCCTGTCGAGCCCATTTCTCCTTTGTAGCCTTGTACACCTTTTATTCCATTAAGACCAACATCACCTCTAGGTCCATTTTCTCCTTTTATTCCTTTATCTCCAATATCTCCTTTAATTCCTTTTGAACCAATATATCCAATTTCTCCCGTATTTCCTTTATTTCCTATTTCTCCTTTTATTCCTTTAGCGCCTTGTCTTCCTGATTCCCCGTCTTCTCCTTTTTCGCCGGATTCTCCTTTAATTCCTTGTTTTCCTTCTCTGCCTTTATTTCCAATATCTCCGTCTGGTCCTTCTATTCCGTTTCCTGGTTTACCCTTGTCACCCATTCTACCAATTTTACCAGGAAGTCCTTCAAGTCCTTGTTCACCCTTTATTCCTGCTTTTCCAGGTGCTCCCATTTCTCCTCTGTTTCCAGATCTACCTTGTTGACACGGACCAGAAAGTCCTTTATTTCCTTTAGGTCCAACATTTCCTTTGTCTCCATCCTCTCCGAAATCTCCTTTTGGACCAGTTTCACCTTTACTACCTGTGTTTCCTTTAGGTCCTTGATCTCCTTGTGGTCCTACATTTCCCTTAGGTCCCAATTCACCTTTTACTCCCTTGTTTCCTTTTTCACCAATGTCTCCCTCATTTCCCTGACGACCAGGTAAACCTTTTCCTCCCTTATCTCCTTTATCGCCTGGCAAACCAATGTCTCCGGTTGGTCCGTTGTCCCCAATTGGGCCAGATTCACCTTTTAATGTTATTCCCGATAATCCCTTTTCACCAGAAATTCCAGAGAGACCTTTTGGTCCATCTTTTCCAGTATTTCCTCTTTCACCTTTTTTACCAATACCTCCAGTTTTACCAATCTTTCCACGTGATCCAATTTCTCCAATATCACCTTTTTCACCTTTAACACCCTTTAAACCTCCAGGACCCTTTGGACCGATTGGTCCAATATCACCCTTTTCTCCTTCCATTCCTTTTTGTCCTTTGCTCCCAAATTCACCATTACTGCCCGATTCGCCTTTCTGTCCGATTCCTGTTTCTCCATTATCACCCTTACTTCCTCTCATGCCTGGTTCTCCAAGTTCACCTTTGGCACCGACATTTCCTATTACTCCCATATTTCCTTTTTCTCCTCTTTGACCTTTAGTTTCTAGACCTTTCTCACCTTGATCTCCTTTTGGCCCATTATTACCTTTGACACCCATCATTCCTTGCTCTCCTTTAATACCATTAATTCCCTTAGGTCCCGTTGCACCATCTGGACCAATAGGACCAGGCTTTCCAGTTTCTCCTCTATCACCAATAACTCCAACGTTTCCTTTAGGACCATTTAGTCCTTGATCTCCCTTTTCACCATTTTCGCCAGTTCTTCCAATCATGCCAGATTCACCTTTGTCCCCATTAATTCCTTGTTCACCTTTGATTCCCCTTTCTCCCTTAGGTCCAACATCACCTCGTTCACCAAATTCTCCTCTTCCACTGCATTCTCCTTTATCTCCAGATTCACCAGTAAACCCTTTCAACCCTTGAACACCGGGCTCACCGCTATCTCCTTTGATTCCTTTGATAGTTTTATCACCGACCGGTCCAGGTTTTCCGGTATTTCCTTTAATTCCTTTAAAACCTTTAGGACCGAAATTTCCAATATCTCCTTGTTCCCCTGATTCCCCTTGATTACCAATATCGCCAGTTATTCCTGGGAGACCACGCATTCCAGTTTCTCCTTCCTCTCCTCTAGAACCTTCATTGCCTTTTATTCCAATACCTGGATTTCCAATGGCTCCTGTATCTCCTTTAGCTCCAGATCTTCCTTTGTCTCCGATATCTCCTTTCATACCCTGATTACCGATGTCACCTTTTTCACCATCTAAACCACTTTGACCACGTTTTCCAGGAATACCAGGGACGCCATCAAATCCTTTTGTCCCTTTGACACCTTTATTTCCAGGTTTTCCAGGCTGTCCTTTTTTACCCGAAATTCCATCACTTCCTTTTGCTCCTTGATCTCCTTTGACACCAACTTTACCAATCGGACCTTGTAAACCCGGTTCTCCTGTATCTCCCCTATCTCCCATTTCTGTTGCATTGAGAGGCTTGACAAAATTTATAGTACAATTTCCTGAGTCTCCCTTTTCTCCCTTTTCACCATCTATAGGTTTTATTCCTTTTTCTCCTTGTAATCCTCTTTCTCCTTGTACTGGCTTAGCGTCAATTCCTTTAGTTCCTTTTTCACCAATTTCTCCTTTCAACCCTTTCATACCAGGATTACCCTCATCCCCTTTGACTCCCATTTTCCCCATATCTCCAGAAATTCCAGGTTTACCATTTAAACCAGGGGAGCCTTTAATGCCTTTTGGTCCTTCTTTTCCATCAGGACCATTATCTCCTTTCTCGCCTTTGATTGATGGAAATGTTTCTTCTCTGGAATCTCCTTTTGCACCTTTTATACCTTTATCTCCTGGTAAACCTCTATCACCAATATCTCCATATGATCCTTCTCTACCAATTGCACCGTCATTTCCAGGACGGCCTCGATCCCCTCTAATACCAGGATTTCCATCACGACCCGCTAATCCATCTTTACCTTTTTCACCTTGATTTCCTTTGATTCCTTTTTCACCAATATCTCCTTTTTTACATAGTTTACATGCGGTTCCAAGAAGTCCTTTCATTCCCTTTGGTCCAACTTTTCCATTTTTTCCATCTAAACCAGAAAGACCTTTTTCTCCTTTGGGACCTTTTGGACCAACAAGTCCAGTAGTTGGTCTTCCTGAAGGCCCTCTTTCTCCTTTAACTCCTTTAGAACCAGAAATTCCTTTTTCTCCCTGTAGACCTTCATCACCACTATCTCCCTTTATTCCTTTTACTGTTTTTCCTTCATCTCCAATATCACCTTCATCTCCAGCATCACCATTAAATCCAAAATCTCCTCGAGGTCCATGTGCACCAGATTCACCATTTTCTCCTTTATCTCCAATATCACCTCTTTTTCCGGGCAAACATGAATCACCAATATCCCCTATAGGCCCATTAGGTCCTGGCATTCCCTTGAATCCTTTTTCACCGAGGTTTCCTTGATAACCAGGGATTCCCTGATTGCCTTTATCTCCTTTATCTCCGAACGGTCCTTGAGGTCCTTGAATATTTCCAATACATTTACCACTTCCCCCTGCTTCACCAACTTCTCCTTTACTACCTCTATTTCCATCTTTTCCCTGTTTTCCTTGTATACCTTTCTGTCCTTCAACTCCTTTGAAGCCAATTACTCCATCAGATCCGCGAATACCTTTTGCTCCTTTGCTTCCAGGTTGCCCTTTAGGTCCAGGAGTGCCTCTATTTCCAACATTTCCAGTATCCCCCTTTTGTCCTCGATCACCTACTGCACCATCAAGTCCGGGTTCACCAGTAATTCCTTTAAGACCAGTCTTTCCTTTTTGTCCACCTTCCCCTTTTTCACCAGAATCTCCTCTTTGATCTGGAGGAGTTTTACCCTTTAAAACAAACAATTTGCAATCAGTTCCTGCGTCTCCAATTGGACCAGGAAAACCTTTTTCTCCTTTTTGAGCTATTCCTTTAGGTTGGTCACCAGGTTCTCCAGACATTCCAATAGGTCCTTGGTCTCCAACATCACCTCTTATTCCTTTGTCACCTTGATCTCCATCCATTCCTCTTTTGCCAATAAATCCTTTTTCTCCTTTTTCACCCGAAGAACCTTCATCTCCAGCAAAACCTTTTTCGCCTTTTTTAGCTTGAAAGAAATCTCCAGGTTCTCCAATATATCCTTTGTCTCCCTTAACACCTTTATCGCCAGATAATCCCATTTTTCCGGCTAATCCATCGTTTCCTTTTTCACCATTAGTACCATTACATCCTGGAAGACCAACATCACCACGATCACCAAATAATCCAATGTCTCCTGGATCTCCGTGAATTCCAGGAATTCCGTAATCTCCTGATTCACCTCTATCTCCTGGCAAACCATCTTGACCATTACTGCCACTATCTCCAACCAAACCTCTGGCACCAAGTTCACCCATATTTCCAGTATAACCTTTGGGTCCAATGGGTCCAGGATTTCCAATTCTTCCATAGTCACCTTTAGGTCCGGGAATGCCAACACATCTGCAAGTATTTTGTGTACAAACAGTATTACAGTTTTTGCGACCAGTCCATTGAGAGCTGGCTAGTAATACAAAACTAAGCAATAGCAACCAACCATGTCAATTGAGACTTTTTCACGGAATTAAGAACAGTAACGATCATTTTTCGATAATCACTTGTTTATTTATATCGGAAAGTTGTCCCAAAAAATTAATTCCAATTAACA
>OX_Smed_1.0.03540
ATAAATTTATTGATTTTCTTTTTATATTATGGGTGATTTATCTCATTGTGGCTTGGTGTATATAATAGGAAGGTAGAAAAATTTCAATCGAGAAAAAAATTTACCTGCACACAATCTGGGTTGATCAAATTTCTATAGTAAAAAATACTGATAATTAGACAAGACATTGCACCCGGCTTTTTTAAATTAAAAAATAAATTAAGAATATTTGTGTTGCTGTTTCTGACGCTCCCCATAGTTATAACTGTGCCACACAGAGGAAACCATCAAAATATGTAAGCTTGCCTTTAAAATTTATAGAGATTATTACAGAATATCTACTGCTAATATCAAATGAATAATTGAAAGTGATTTTAGCATAATCAAAAACAGGAAACGAATAAAAGTCTCCTCACTTCAATGTCCTTTAGCATTCGACATACTGTTATCTATAAAGAAGTCAATGAAAAACTACAGAAACCGGACTATCGAAATTTAAGAAATTATTAACCCATATACAAAATTTAGATAAGTAACTATGTAAGCCAATTTCCGCAAAATTCATTCATAAAATATGAAATATTTCGGCCGATAAACAGGCCTGATCATTCATAAACAAAATTTAACTCCTCTTCTTCTCTGATTGATAT
>OX_Smed_1.0.03554
TTTCAAATAGAAAGTTGTATTATTAAATATAAATAACTGCACATCTAACAATAATATAAATAAACATTCTACGAGATTCTTACGTAAATTATTAAATGAGATTTCCTTGCTAGTAAAATGCTAATAATAAATCCACAAAAAGTACAAATTAAGCCAAGTATCTAGAAGTGTTCCGAAGCGCTGTAATCGGCAAACTCCGAGAGCGACAACACAAGTCTCCTTCACTACTTGCTCCTTGTCGTTCAGATATTTGTGCAAGATTTCCTTGCATTTAGCATCTCCAATTGCTCCTAGAGCTTCTCCGCTTTCGTGTCGAACCATTCCGAGCTCATGTAAATTTCCGATTGCTTCTTCCAATACATGAATCGATTCTTTATTTGCGATTTGCCCGATTACAAATGCCACTTGATGACGAAATAATGCACTGCTCGGGCATTTTAATGCTTTCCCAATAGCAGTCAAAGCAGCTCCTGCATCGCTTCCTTTAGAATGAGCTACTCTTCTTAAAGTAAACAAAGCTCGATATCTATCAAAAATGTCAGTTTTTGGATTAAGTAAAAGTTCACTTAAATCATGAACTGATTTCTCGTTGATTTCAAATTCCGGAGCTGGATCAATTGAATGGAATTCATTGGGGGGAACATTTGACTTATGAGATTGAAAAAATTCAATTCTTTTATAACCCAAATAACATGTTTCAGCGAGTTCTTTATTTGAATCTTTGCTGTGCTTCTTTAAAATATCTAAAGTATCGGCATGTCCAATTGCAGCAAGCCCTTCACCAGCTTCATGACGAACAATTGGTGCCTCCTTTTCATTGTCAAGAATATCTTTCAATACTTTAATCGCATGCTCATTTGCCATTTGACCAAGAGCATAAGCTAAATCATGTTTCAATAAATCAGATTTGCTTGAAAAACATTTTGTAATCAAATCGATGGCAAGATCACTTTTTGAATGTCTTAAGCCTTTTAAAGCCTTATATCGTTCTACTAATGGCTTACTACCATCATTTAAGACCTCGCCCCAGGCTTTTAAATCGTGTTCCGTTAACAGCAGTCATATCAAAATTTATTAATTTATATAAATTCCCCAAACTATTAAGAACAATTAGTTTTACAATTTCCATAACTTTCCCAACAGGCTTTTTTGCACTTAATTCGATCACATTTTTTCCGACATGTATCATAAGAAAACTTACAGAAATTTGAACAAAAATTCGACCGGGCCCTGACACTTGTAACGGTGGCAATTGATAATATACAAGTAAGGAAAAGTATCAGTAAAATGATTTTGTTCAAATGGCTTATGGATTCCAAACAAAATAAAGAAACCCAAATTATCCGTAAAACTAAACCAATCATATTTTGGAATGTAGCCGAAGTTTGTAAATGGCTAATTCGGCATGCTGAACCAGAAGGTCAAAAATATTCAAAAAACTTTGAGAGTCATTGCATAACGGGTCGTTGTTTGACTCTTATAACTGAGGAACATTTAATGGAAATGGGAATATCTACCAAGGCAGATCGAATTAAATTACTCAAGCACATTTATCGATTAAGATTGAAACACGATTTGATTAATTTAAACAAATGACTTAAAGAAGATTTAATATTTTAAAGATTTATAAATTATTGTTCTTTTTTACAATGACAATTTTCCAGCTGTTTTGTTTATTTTAATAAAAATTCTTTACCTTGCA
>OX_Smed_1.0.03559
TTTTTTTTTTCCGGTCTGTCGCCAGGTGAAAGCTTGTTTATATGATTTATTACAACAGAATGATCCTATGACGATAAACAGTTTGATATGCTGCCATGGCTACCTAAAATAAGGTGAACCCCTCAACTCGCTTCGTGGCTCATAATTGTAAATCCCTGCTACATAACGGGGCAGTAAATAATACATCACATCAGTAAAAGCTCAGTTATCAGTTACCTACCCGATATGTAATAAAGTGCATTCGGTTTGAATTTGCACCGACAGACAGAGTGAGAGTGTGAGAATGCTATAGAGAGAGAGAGAGAGAGTGATAGAGATACAGTTGCTGATATTTATTCATTTTTCGGAAATTTATCTCTGNNNNNNNNNNNNNNNNNNNNNNNNNNNNNNNNNNNNNNNNNNNNNNNNNNNNNNNNNNNNNNNNNNNNNNNTCGCAATCATTATCTCACCACCATGACCTTCATCATCACGACCTTCATCTACACTGCCATCACCGACATCATCATTCAGGTACTGCTCACGTCCCATTCAATCCATCGGATCTCCTACACTGCATGCGATCGCAGCAGTTGCCAATTTGCAATGGTGGCGCGCTCCACAGAAAACGGCAACGCACAATTCTGTCACATTCTCAGACTGTGTTCAGCGGAAGAGGCTGACAGGCTGACACCATCAATCGCTACATTGGATCGCTGTTTAAAGATTTGAATCAAAAGCGCAAAAGTAGGAATGCAGAATTCCCACCTCATCCATTACAAAGTGAAGATTCAGCTCAGAGAGTAATTGGTCCAATAAATTCTGAATCCGATGTTGTCCATGTACGGATTCCTAGTAATATCTATGATGATCTGGATACTAGATTAAGGCGGATTTCCACACCACATATTGACGAGCTGGTCTCGGAAAAGCATTATGTGCGCCGGCTCTCCTTGTGCATGCCAAGTCCCAATAGTGAAGAACAAGGACTATCTCAAGGTCCATCGAATCTCCATTCTTCACTGGAAAAGAAATCCAACAACTCAAATTGTATAGTTCTCCCCGTGGAAAATAAACCTCTGCTCCGCAAGAAGTCCGATTATAAGCCAAACAAGATATCTGCCGTTATAGAACGGTTATCATTTCGGGCCAGCAGAGATCTTTCAACCGACTTGCTCAAATCCGGATCTCCTGTCGTTGCGTTGAAGGAGCAATTGGAATCATTCGACCGATACGGAGACAAAAGTGCTGCATGTCCCATAAAGGATGTCCGCAATTCAAATTTCAACTCCATCACAAATTTCCAACCGAGGAAGCGATTTCCCCTGGCAAATGATGCAACAAACAACCTGAAAACGAGCGCTTTATCCCGGAAAAACAGCGCGCCAATACCTCTTGAACAGGTTGCCAGTAGTGATGTTAATATTGACGAGGAACAGCCGCCAGTTCCGCCAGTGAGGATCAATTCGTTGCGCAATCCCGTTCTCACAAGGCCAACTGTGCTCATGGACGAGAGCCCCTTGGTGCGCTATCGGGGCGATAGCTCAGCTCCTTGCAACAATCTCATAATGGTCAATGATCAAGATGATCACCTCTCATCTATCACAACTCCCTCATCTTGCGGTGACAACAACAATCAGATCGATTTCCCTGTAGAGGACCCGAGGCCGCCTGTCAGCATTGATATGCTCAATAAAACCGGAAAGTCAGTACGAGGGCAGACGGCAGCAGCAGCGGTGACAGCCGCCAGCACTGGCAAGATAAATAATGCCAGCACATCATTCAGCAACAACAATAATCAATACCGCCCACCATCCAATCAATACGACAATTTCAGCACCAAATCACAGATAAATCAATACTTCAGAAACATCACCAAAGACGAAACCGATGAATATTTGATCAAGCGAGAACTTGGCAGTTTTATCCTCCGCAACAGCGCCTCCCACCATGATTGCTTTGCTCTCTCGGTGAAAACGTCAGATGTCAATGTCAGCCATTATATTATCCAGTCTTCCTCCCTAGGATTCCAGATCAAAGGGCTGGACAAAATTTGGCCCAGTCTATATTCCCTCATCACGCATTTGTCTGTCATTCCAGAAATGCTACCTTGCACGCTCTCCATGCACCAAATCGGCCCAGAGAGGAAACCCTCGAACCCTGCAGCGCTTCCAGATGCACATACCGACCATAGCCAATCACAAGCAGGCCCCAATCCACTGAAGAAACAATCTCTGCCGCAATCAAAATCTGCCAACGAGGAGTACCAGTTGCGCATGAGACAGTTCCTCAATGACTCCTCCTCGATGCCGGCCCAGGAGCAATACCAGCAGTTATCAGATTTCTCATCGATGATTGCGAGTTTCGATGTCAATTGATCTTGATTATTATTATTATAATTATTGATCGTTCGCAACCTGTGATAGTGCTCATTGATTACATTATTATTATTATTATTATTGATAGTGCCTGAACTGAATTGATTTGTTATTTTATTGATTCCGATAATTCTTTCAGTA
>OX_Smed_1.0.03620
TTTTTTTTTTTTTTTTCCTTTTTGGGTTTTGTTTTTTAACCATAAACTTTTATTTACCCTTAATGTTTTCACATAATATAGTTAAAAATAGTTATCTACAAAATTAATCAGTATTCAAAATAAGGCACACCCCTTGCAAAACCCAATGACTTGGATGTTCAGTCGTTGCCAGGTCAGCCTCCACAACCAAGCCAACACCCATGGCATTCCTTCTTTGAGAAGTGACATAGACCGGCGTTAAAAATGTATTTTGTTTTTTCAACCTGTGAGCTTCAATTGGAATAACTTTAATGACTGGTAACGATTGAATAAGCTGCTTCGGTTTAGGTCTAACTAAACAACGTTGAGACCTATCCCATCCAGCACCTACTAAATAAAGCCCGTGTACAAAGCAACCTTGATGAGCACGCTCTGTGACCTCGGCGGCAGTTGCAAATTGAGTAACTGATGTATAAAGCGTTGATTTGTCCAAAGGCCAACCATTTTTTCTGCACGTGGCTTGAACTAGAGCTGTTAAATACGATTCGGGAATATGAAGACCGGATAGCCACATAACATTAGGTTCACCGTTTTCCACCCATTGAGAATATTGAGTGTATCTATCGTTAAAATGGGTGATCCAGTTTGCTAGTGATTTAAGAGTATCGGGAGCTAGACGTTTCCATATTTGCGGTATTTGGCCATTATATAAAGATTTGGCAACATCATCCAATTCTGCTGACATTCCTACCTCTCCGACTAACGCTCGCATTAAAGTGTGCAAAGATTTAGTCATGCGGTCCACCAGAATATTAAATCTTAACAATTCCTGCAACAACACAACTATTGTTGGACTGATATCTAAGCCATATTTCTTCCTCAGTCGGTCAAGATCAAATAGCTTTGGGAGTTTCGATTTGATACCAGATGCTTTTTCGTTTATTATTTCATCTCTCGACTGACTGGAGCCGCTCTTACCGGTTTGTGGTTGAATATCAATGAGCTTACTCCACATTTCCTTGGCGGCACTTGTGTAATATCCTATTTCAGCGTTCGAATGCAACCCAAATACCTCCGGTGTATTTTCCAAAGGAAGACTTTCGATGTATTTTAATTGATCATCTCCGGTGTCGCATTGAGGAATGAGATACGTAGCGAATTTGCTGGCATAAAAATGAAACGGTTGGAATGTGTCAAAGAGAAAATCTCCGAAATACTCATCCATATAAGTTCTCAAAATTCTCCTGTCAAAATCATCAATTGCCCTACCCCCATACATCACTTCTCCAATGAGATACTTCAAACTTCCCCATGGTATTTTACTGTCACCTTGATCTGCAGCCTTCTGTAAATAAGTCTGTAAGATTTGTATACAAACCCGGAAATCCGATTCATTGAAATCATACGGAATATTCCAACCGATTTTCCCATATTTTCGTCGCTCTTGAACAACAGCGTGGAAATGGAAAAATGCCAGAGTAAACACGAGGGATGGAAAAGCTGTGTGATTAAAATTATTTAAAGAACTTAGTGCGATTTTCTCATAAGTTGATCGTAAGTTGAGTTTTAATCCATTTGGCGGTTCGGTGACGACCTTTAAAGATCTTTGCAGGATTCCGATAGGAAATGCTTCAGTAGGTTCAGTAGTCAACCATAATCGAAAATCAGGATGAGGTTTTGTTAATCTTTCCAAATCTTTTTCCAATTCTCTCAGCCACTTAACAAGTAAGTGACAATTCTGCAAAATCAACCAATGACCTCGAGCTATGGCTGCGTCTAATAATAATTTTGCATTGGCTTCTTGACCCTGTCCCATCGATATGAACTTTAATTTGGTTGTTCCAAATCCACTTCTTTCCGCCAATTTAACAACATCACTTGCAGGATCAGATCCAGGACTAAGTATAAACACAATTGGTGAAAACGGTGTACTCTGATCATGAATTCTTTCAAAGTTTAGAATTGGCGGCGTGACATATTCTTCTCCCATTTGCTCAATAACGTATAGCGTTATTGCTCTGTAAATTCTATCAATTCTGAAACATCTCAGTAGACATAACTTTTGAAAACTTCCGAGTTTGTTGGAATAATCTTTTGGAAGAGCCGCAGTTTCTGGTGTCTCATCGTTTATCCATTGTTTCCAAGAATATTCGTCTCTTTCGATATCTTCCAATAACATTGAAAACTTTATAGGAATCATTTCCGTAAGCTTCCGTAAGCTTGGTAACATCTTGCCAACTTATATCAGAAAGCCATAAGTAAGGCTTCTTGCGTTTAGCAACTTCAATTGAGGTGTTGCCTTTGATGAAAAAGTCCAATTCATCCTGGGTCAAATTGCCTTTATCCATTTCTAGTTTCAAAGTAATCTGAAAAGTGAAAAGAAGTTTATGTTTTTCAAATATCCCCGTGCAACCGTAAGTGTAAACGTTTCTCGTCAAGGTACTCATCATATTTTGTAACCGTTTTTGCAAGTTGCCATCAGGTAAACTTTTTTTCAATGAAAATTTGAAAACATCCAAGTAAGCAGAGAGGGAATACTGATACATAGAATTAATTGTAGACATCTCCGCGAGAACAAAAAACAAAATAGCCCCTCTTTTCGCTGCTTCTCGATATCCGTCTCTGTGCTTATCGATCTCTTCCGATGTCCTAGCACCTAATTTCAATTTTTCCGACACCTCAGATGCTTTGGATTTTGTTTCTTCTAACGTGTTAATTAATTCAGTATTATCAAGCATGTTTCCTGTACTAGTAGCCAACTCCCTTAAAAGTGAATCTTCTAAATCTTTTAATAACCGTTTGTTATCACTGGTCTCCTGAATAAGTCGTTCTCTTTGTTCTTCAAGTTCTTTCCTCTCAAATTTTACAATAACACTTAAAAGTTGGTCTTCAAGACCCTTCAAGGTTACAGTGTAATTTATCACCATTGATTTGCCAAAAATGTTCGGTCCATATTTCGGGTTTGATAATTTTGTATTTAAATATAATCTGAAGTTTGGATCAAAATCAACTTCTTTATCTCCAAGAATAACAAATTCTCTGCCTTGATCTCCTTTGATATTCTTCTCTAGCACATTATCAATGACTGGGTCAATATACTCATCGACGTCTTTAAATAAGAAAGGAATTCCATATTTGATGGCCAACTCGAGTTGTTTCAAAAAGTCTGGGTCATTAAATGTTGCTGTTTTTAAATTGTTTGATTCTTCCTTCTGCATTATCCAATTTAACGCCTGCTGTTGAGGGTCAATACACAACGGAAACCTTGAAGCTCGGGTTGTCAAAATGCCATTCTGAATACTAAGTTCATCAGGAGGCAGTCCTTCGGAATTCCACTTTGAAATTTCCACATCATTCGTTAAAATGTCTTCTAATCTGAAAGGATCACTCATTGGAATTTTTCTTTCTACAACATCATCTTTCCAACGGCTGTACACCATTTCTTTACGGAACTCCCACGAGAAAGCTCCAACATAGCTAAGGAAAGCAGAACACACTAAACAATCACCGAGAAGTCTGACCTTTTGATCTTTTAACAATTGTAGGTCAACGAGCCATCTTTTGTTTTCTGAACTCAAACCATTTATCAATTTATCTGCAGCATTTAAGCGCCTTTGCATGATATCCGTTTCTTCTTGTAATCTTTGACGTTCATCTATAGCTAATTCATATCTTTGGTTAAGGTCTTTCAGTTCTGATTCTAATTTATCAATTTCATTTTTAACTTTTTCCAACTCTCGTTTATTTTGTCCGAATGTCTTTTCCAATCGAGCAACTTTTTCCCGTTTCGGTTTTATCTCTCGAGCCACGTCAGTGTAACCCAAAACTGCNNNNNNNNNNNCCCTGCCGTGACAAATTTCAGCAAGCCGTAACCAGCTTTGCTGACAGATCTCATTTCATCAATAGTAATTTTTAATTTATCAAGAGAATCTCTGACAACATTTGACTGTTTAAGAGTAATGTTATCGACGTCCATTGTTTGAAGAGATTGTAAGAAACTCGGATCAGCCATCATACCTTTAGCCACTTTCCAATTAATTTCTTTGTAATTTTTAAACACCGCGATGCACTCAGATACTACTTGTACTGGTTTTGGTGGTTTGGCAAACGATCTTATTTCAACGACGTCATTCTTTTCCAAATCATCCAAAGCCAATCGTGCTTGTTCCAAAACAGGAAGCGCTTCTACCAATGCTGCTTCGGCTTCTCCCTTTTCTTTTTCAATTTCCTTAGATTGTACTTCAACATTCTGGCTTTTTTCTTGGGCAATCTGTTTCTTTTCGGTGGCAATTTGAGTACGAGATGTGATTTCTTTAAGTAGATTTTCACAGACAGGCAATTGTTTTTTCTGTCACAGCCACCTTTTGTATTGCTAATTTATCATTCAATTCTGCCAGCTGAACCGACGCCGACGCTTCAGCAAGTTTCTGTAAACCTCCTTGCAATCTGTCACACTGACTCTCTGTGAATTTGTCTTTATCTTCAAGTAATTTTAGATATGTATTAATGAAATCAAGATAATTCTTTGGAGTAACGTAATTTCCTCTTCTGAATTTTTGCATGAATTCTTTGCTATACTCTTCCACGCTCAAATGGACCATTACAAAATGCTTGACAATTTCAATTCTTTGATCATCAGGTTATGAGTGAATTTTCCGGTCCGATAAATACACTTGCCACTGCATATAAGGCCTGTTCAGGCCAAGGGAAGAACCAGTCAATAGTAGTATTATTAACAACGCCGGGGAAATTCCTGCATCTCGTCCGTAAAGTTTCACCAACCGGACTCATACACAAAACTATATGCAAATTACTGGCACATTTATTAACAAAATATTGCCAAATTGATTCCTTTGACGGCCCCATTCCAGCAGAACTGGCCTCATTTCTAACTTGACTAATAATGGCTTCTCAATGGCTTCTCTTTCGTCGTCGGGAAATAGAGCTGGAACGATTCCGGATGACAGCATATTGTTAATTAATTCCAGGAAGCCCTCTTCAACTACATGCTGATCACCAAACATAAATACAGTAGACTTATTTTCAATNNNNNNNNNNAATTCCAAGTTTATTATATAAAGTTTTTAGATTTTCTCGTAAATCCTTTTCCGAATATCCTCGACTTAAAGCAATTTCAAAAATGTCACAACTGGCAGTATAAGCTGCTAATTTTGTTAAGGATTGTTTTCCAGACCCACCTACTCCAACAAGTAGAGCATGACCGCCATCCATTCTGATCGTTCTGTGAATTCTAGTCAGATGGTCCAAGGCATCATCAAATAAGACTAGTTTCATTGGGGACACTGCTTCAGAATACTCTTCCATAATTTCTTGAAAAAGACCCTTGGCTGCTTCCTTGGCTGCTTCATAATTGATCATGTCTTCATAAAGTCGAACCTCCGCCACCTCCAGTGCATTTCTGTAATCACCAAACAAAATCGGATCTGTCATTGCATAATCTTTGTCAGATTTTGCGTTCTCACTCAACTGCTCTTCAATGGCTTTTTGTACAAAGGTTTTGTCATCGTCATTAATCAACCTATCCATGATAACTCGAGTAAATTCGTGCCTCCAGACTCGATAAAACTGATCAGATTTCGTAAATATGTCCAGAGTTCCAGAGTTGTTTGACACATTCCTTGGTAGATTCGACTCAAATCTCTCAGATTGAAAATGTAATGAAATTTCGAAGGTGTAGGAGGAAGTTGGACAATTATTTGATTGTATATGGTCATGGTCATTTTAGTAATTATTGGAACAGTGTTTTTGATTTCATCGCTAAACATTTGACAATGACCGGAAAGGATCGAAGAATAAATTGAAAACAAAGAACTTTTAGAAGGGAAAGTAGGGGAAAGTAGCATTGAAAACGGAAAACAATGAAATGAATCTTGGATCGACATCATTTCTGCCTCCACCTGGTTTTCCCATTGCTGCCAAAAATCCGATGTCTTGCATTTTCTTCCAATTTAAATCCTTTCCTCTATCGTAACATCCACGGCGTTCTAACATTAATTTCAACATAGCGATTGGTTGTTGAGTTCCATATTGGTCAACCTGTGGCATATTCATGTCGTCAATAAATACTAGCAACCTTTTGCCCATCGGAGGACCGTAACTATCTTTCGTTCGTTTTTCCACATTCGATTCAAGATTTCTTTGGATATCTAGAGATGTTGTCCGAGAAGAGAAATTTATGGCCAATTGAATATATTTGTCGGGATCAGTATTCCTAAGGAATGTTTGTGAAACCGCAGTTTTTGATGTTCCAGTTTCACCAACCAACAAAACTGGTCTCTGGATTTTGGTCTCTGGATTTTGATTTGTTCAGTAAGCAGCCAAGTTAAACGAACCGTGTCGATTGTTGGAACTAGGATTTCAGAAAACTTCTTCTCTGGATTATGAACATATTGCGGAACAAGATTTGCCCACGGAATCCATTCTTGCTTCTCTTCAATACTATCGAAATAGTAATCAAACAAAGTCGGAAATCTTGATGGAAGTTCTCCTGCTTTTGCTGGCTTGTCTTCTTCATTCGATTGAGGCATCGCACAAAGAGATTTGATAAACTGATCAAATTTCACTTGCGAATCCTCAATCAAACNNNNNNNNNNACCAAGAGACCAATAAATCGACTGAATGAAAATCGCTTCAATTGTGTCTTGATTCATTCCTTCTCTAGTCAGTTGACAATCAAGCATATTGCAGAGTTGTGTTACCAAATTTAAATTTGTCAAAGGAATGATGGTCTTCAATTTTTCAACTGCCTGTCCATTCATCATACCTTCAATTACTCTATCGATAGTCGGTGGAATATATTTCTTGTAGAGACCAGCTAAGGTATCATTTTCAAATTTGTTTTCCTTTTTGTTCAAAACATTGCCAAAAAACGGATTATATCCGAGTTTTCGGATCAACNNNNNNNNNNGATCAACATATACCATGCCACACCTGGAAACGGTAGCTGGAGAGGCGTACTGAAGATCGCCGACTTCAAAGAGTAGAGCACAGTGATTTGTGATTTTGTAAACGAATTCTTTCACCATTGGCTAGTGTGAGCAATTTATTGTCATCCATAACGGAATTCATGTTTTCAACCCAAAGAGCGTCAACGTCTCCATCGAACAGCATATAACGTCTTTCGTTTTTGTCTGTTGGTTTATTTATCTCTCGGAAGATATTCGAAAGAAGACCATCGGTCCAATCTCGGGTGTTTGGATCAAGTATTCCATATAGTTCTATAACTGATCTATCTTTAGGATTCATAGGAATTAATTTAGTATGCAATTGAAGTTTTGTTTGAGAAGCACAAAGAATTTTAATAACAACAGACTTTCCACCTTCCACCTCCAGTAGGTCCAACAACCATTGTTGTGTGGCGAGTTTTCATTGTTTCATATAGTTGAACGATCTTGTCAGCTTGGTCGGAAAGAACAATGTATTTATGCTCCGCCAAGCATTCTTCCACAGAATCATTGAAATCTGGATATCTGACTCGAGGACAGTCTAATCCAGGGAAAAGATGGAAAAGATCTTGAATTAATCCCAAAAATAGTGGCGCGTCTTCAAATATAAATTTCGGGAGATTCATATCTCTCAATGCTCTCATTAGAACTTTATCCTCGCTCAAATCCGGATCATTTCTTCTTAATTCTCCAGCCACCAGCCATTACAAGGACAGATTTCAAAGCTCTCAGACCAAAATCATAATGATTTTGTTTTGATAATTGTTCTTTAGATAACCTATACAAAGTTGTCATCTTTTTAGCCAGGACTTTGGCTGATAAAAATCCTTGGGAAAAAAGCATAATTTCACAAATCTGTTGCAAATCGGGAACTGCAAATCGGGAACAATGACAACGACTGGACGGAATTGGGCTTTAACTGATTCTGGTAGTTCAGTTCTTCCCGCATAACCTGGATTCATTGTTATGAAGATACCAACTCGGCTGTCTAATTTTGCTGTCTAATTTTATTTCTTGACCCTCAAAGTGAAACCTTGATAACTTCATTATTAATCCATTTTGAATTGTTTTNNNNNNNNNNNNNNCAATTGAGTTGAAATGACAGATAATACCGATACTTCGATTCTATTAAATTCATCAAAGCAACCCCATGCACCACATTGGCAGAGACCGTTGAAGATCTTTCCAACTGAACGGTAATCCATGCCTTCTCCACAATTTGTAACTACGCATAACAGTCCCAATGCTTTTGCTAGATCTTTTGTGGTTTCCGTTTTACCAGTACCTGCTGGACCAGCTGGAGCACCTCCCAAGTACATACTTAACGCTTGTGTTAGAGTTAAATAGATCCTATCAGTAAGTGGTGTTATAACCAGTCTCCCATTTAGACCCATGTACTCATAACCGTATCCAAATTGGCCAGTGCATTGTTGGATTTGAATTTCATCAGCCTCGCGTAGCCAATAAAATCGCAATTGAGACTCCCATTCGAATTCCTTGGCATCCATGATGCTGTCTCGCCTCGCACGAAACTGTCCACAATATCTCTAGCATGGACATCAATGATTAAAACTGTTGTTAATTTTGATCTATCATTTTTCGATAAGGGTGACCGAACATTGAATACGATTTCATCAATTTGATTGTGTAATAGTTTTGCATAATCTTTTAAAGCAGTTTTTTGACCTTTTTTAATCTTCCTAAACACATCCTCCACTTCCCAAGTCCACCAGATCTGATTCGTGCACAATGCAACCATTCCTTGATAATCAAACATCCATTGGACTCTGACTTTAGATTCTCTGTAGAAGAAAACCGNNNNNNNNNNNNNNNNNNNNNNNNNNNNNNNNNNNNNNNNNNNNNNNNNNNNNNNNNNNNNNNNNNNNNNNNNNNNNNNNNNNNNNNNNNNNNNNNNNNNNNNNNNNNNNNNNNNNNNNNNNNNNNNNNNNNNNNNNNNNNNNNNNNNNNNNNNNNNNNNNNNNNNNNNNNNNNNNNNNNNNNNNNNNNNNNNNNNNNNNNNNNNNNNNNNNNNNNNNNNNNNNNNNNNNNNNNNNNNNNNNNNNNNNNNNNNNNNNNNNNNNNNNNNNNNNNNNNNNNNNNNNNNNNNNNNNNNNNNNNNNNNNNNNNNNNNNNNNNNNNNNNNNNNNNNNNNNNNNNNNNNNNNNNNNNNNNNNNNNNNNNNNNNNNNNNNNNNNNNNACTTGACAGGCTTGTTTGATTATAGGCTGCTTGGCCGTTTCTGTCATTATCTTCTTAAAAGTTTTATCAATGGCGTCGAACTTCTTTGCTTCTTCCGGTAGTTGTGATCTTATATCACCCCCAATGAAAATCCCTTCGAGNNNNNNNNNNNNNNNNNNNNNNNNNNNNNNNNNNNNNNNNNNNNNNNNNNNNNNNNNNNNNNNNNNNNNNNNNNNNNNNNNNNNNNNNNNNNNNNNNNNNNNNNNNNNNNNNNNNNNNNNNNNNNNNNNNNNNNNNNNNNNNNNNNNNNNNNNNNNNNNNNNNNNNNNNNNNNNNNNCCAATGCACCAAGAATATAACCTCTTTCTTTACCTCCTTTCAGATAAGGTTGCACTGAAAACTTCAGAGTCATCCAAGTTTCTTCAACTTCTCGAACCCCTTTTTCNNNNNNNNNNNNNNNNCCCCTTTTTCTATGCTTAATTCTTTAGAGGCCGAAGTAACAATTTCAGCAATCACGTCTTGAAATCTATTAAGTTCCATTGCAAAGACGCTGGATAAAGTGAATGTGTCCGGATTTATATCAAAATTTTGACCTGTTTTTGTCATTAACTCTTTCCAATGCCTTTCTCGTAAAGCTTCATGTTTTAGATCACTAAATAAGGGCAAGTAAGGGCAAGGCGTCTTTAAATTCTTTGAGCTTTTCCGCTAGATTTCGAGCTGTTACCATTGCTTTTACTTCCCGCGGCATTTTTCTCCATTCTTTCAAAAATCCCTCAATGCCTTCATCCAATACCTTAATATCAAGGTTTTTCCACAAAGTTTCTGCCCAATTTTCCCTAGCTTTCTTTTGTGCATCATATAATTCATAAATCATCTGATCAAGATTTTTCATTTCTTTTTGCACATTAAATAATTCTGGATATGGTGTAATGGGAAGGTTGAATAATTGTTCGGCCGCATTGAGTTCTTGTCGACGATGTTCAATGCCAGTTAATTCATCGTGAAATTTTTTCAGAACAACCAATCCAACATCTAAATCTCTTCCAATAGATCCTGGTCCTTCTTCTTTGAATTTATCGGCAAAATTCTTTAAATCTTTCCCGAAATCACTGATTTCTTCTTTTGTAATATCTGTGAATTTCGTTTTCACTGGTGTCAGTCGATAGTTAACATTCTTAGACTCGAAGGTTAATGAATCAAATAACTGCCAAATAACTGCCTTAACTTGTCAGATTCTTTGATCTCTTCTTGGTCAATTGGGTGATTGGATAACGTTAACACTCGGTATCTCTCCTGCACATCGGTAATGCGACTTTCGAATTCCAATGACAATAACTGAATAGTTTGAATGGTTGATAGTAGTGCTTTTAGTTCTTCAAGGTCGCATGGTATCAGCGAGAGATCAGTAAAATGTCCTTCAATATCATTTTTAATAGACGCGAGATTTGTTTTAGCCGACTCATGTAGACTATTGCAATAAAGATCTTTCCATCTTTTGAAATGATCTTCCACGTGAGACAATAGAGTTTTCAAATTTACTGAAATGAAAATGAATCCAATTTTTCTAATTACCGGCTGATTGAGGAGCTCTTCTTTTCTGTCTATTGTGTCTCTTATGCGCTCATAGAAATCCATTACCGTTGGATCTTTTGTCAGCCATTTATCAATTTGGGCTTGCTTGTTGGGAATGAAAACTCTTTTGTGTTTCTTCCATTTGTCTTGGTACTTTCGCAATTTTCCAATGATGTTTCTGTAATAGTTCGCGATTTGTTCACAGAAGTATGTGATTTCTACACTGTTTCCAATGTCCAGATAAAATGTGAAATAGAACAATTCGTCTTGACTTGACCATCAATCTTCATTCCTGTGGTTTCAATGCACGAGTTTCTTTTCCACCGGATAAACACTCGAGTAGCTTCAACTGCATCACGCAAATCTTGAATGGCTAATTTGTAAATCTCTGTCGTTTGGGGATTTCCGATTACATCTGTCCCAGCAAGCATCAAGTCAACTTCAAATAAACAGGTTGGAAAATTCTCGTCTCTCAACATATTTTGATAATCTTGAAGATTTTTAAGTACCAAGTACCATATTATAAACTCGGTCGAATATCCGTTTTTCCCAGAATTCATAGAACGGTTGAAATTTCTCAAAGGGATTAACATCTCTGTCGCCAATAATTTCTCCTTGAAGCTTCGTTATCAATGGACCAATAGTGGAATACTTTCGACCTAAGTGTTCAAAATCAGAAAATCAGATGTTCTTTCCGATTCCATGAACTCGAAAAATTCTTTGCATTTAAGGAATTTATTTCCAGATTGAAGTTTAAACAATTTAGCGTTATCAATTTGTTTCAGTTTTTCTTCAATATCCATTGTGACTTTGTGAATAGTTGTCACCTTTGACTCAAACCCATGCAACGCAAGGTTACAAAGGTTACATTTCTCAATATAATCACTGATCCCTAAACTATTCCAATTCAATCTTCTCAAACCAGGACGAATTGTTCGTTTGACTTCTTTAATTTCATCTGTCAAGATTTTTACTTCAATTGACTCAAGACAAGACTTTTAATGACACTGTGATAAGTTCCAACCATGCCAAGTAAACCTTCGACTATTTTGTTGTAATATTCATCTTGTAATGCTACATTTCTAGCCAATTCTGGAACTTTGTACCCGAGCCGAGAAGTTCAAGATTACGTGTTTCAGTAATTATTTCATTGATTTCAAATCCAAAATCTACACGCAAGTCATCATCCATTTTATCAATTGTTTCTTCGGGCACATTTTCTGAAACAAAATTTTCACTGTTTGCAAGAGCCAGTATGTTTTTCCTTAGAAGCTCAGACAAAACCTTGTCTAGTAGACTCTCCATTCATTGAATCGTTTTTCTTCAAAAGCTCTCATTGTCCTACCGACATTTAAATATTTAGTTCTAATCCGCTTTCCATTGTCACTTTGCATCATTTCGTCCATTGTCAAGAAACGCAAGATTGGACGCTTTATATTATAGAATAGATGTCTTTCCCAACTAATTCCTCCTGCAACACAAGACTTGAAATGGTACAATGGTGGGTTGTTCATATTCGTTTTGAACAGTTGATCAATTGATTCGACTTCTTTTTCATATTGCGACATGATATCGTTGAATTTTTGTGTCATTAATTTGTTAATTGCTTGTCTGGATCGAATATGCTGAAACCTGAGAAGCATATCGAAGGCTCCTTCGGCAGATCGTAGGGTACAGAAGCAATTATTAATGAAATCTATGGCTTGGTTTTCAATGCTCACGACTTTTCGGCGGAAATCTTCCATGAAGTTAGACCAATCATATTTATGCTTCATCAAATTAAATGGATTGAATGGCATCTCTTTTAAAGGTTGCACTAGTTCTTCGACTTTCTGTAAAACTTCTTCAATTCTTTTTGCTTCATTCGTTACCGATTTCAATTCTGGTCCAAATATATTGTAGAACTCTTGCAAAATCATTGCAATTTCGTTGAGATCATGACAAATATCTGCCATATAATTCGTTTTTTCAAATAACCTTTTCCTGTCGAATTCCCATCGTGCATCTCTTCCAGATGCTTCGATAGATGCACGCACTTCGAAATATGTATCGTTCCAAACTCGAAGCATTTTTTCAGCTTCGGCTGTATCTTTGAGAACATGTTCAAGCGGCAAATTGAAAATTGTGTTGACATCAATCAGCCTCGCAACTCTGTCTGATAGATTCCAGGCAATGCGCTCCATTAAAGGCACCATGCGTTCATCTTTATTGTAATGTCGAGAGATTATCCAAATCATTCGCAATGCTTGCATCATTGGAGGAATACTATCCGTTACTGCTAGGAAATTTACCCCGTATGCAATCGACTTAAAATGCCTTTCGACCAACGATAAAAACTTGGTATTGTCTTTGGCTTCGATGTGAAATTTATTCAGCTCATTGTTCTGAGTATCGAATACGGGCCCTTCGGCTAAGGAATACAGATTCAATATCCGTTCAATATCCGTTTCACTTTCGGCAATTTCAATTGTTCCAAAAGTGCACTCAGAAGTGCGTTCCGTTCTCTCCAGAAATCGATTTCTGCCAATGGTGACGGGCCATGGGGAACTATTTTTTGCAGACTCTCCAAGGTCCCAGTGATTTGTTGGTCCCATTTTAAAACTGTTGATTCAATCATTTCCATAATTTCTTTATCACTTAAATTTTCCTTATCATTTTCAAACAAATCCAAGTCCGGTATTTCTAGCTTCACTTCACTTGCGATTTGAATAATAGTTTGATCAACAATGGATGTAAATTTTTTCAGGCTGATAAGAAATTCATCTCTAGCTTGGACGGCGGCACGAGTTTCGTGGACTTTTTCGTCAATTGATTCTATTTTATCACCGTCTGATTGGGATTTTTTTGGTATTCTCCCTTGGGATGCCGGAGTTGAAGCTCGGCTCATTCCGAGGTCACTTGTGACTCTGTGTTGGTGATATGACAACATGTAGTCATACACCGAATGAATTAATTGACTTAAAAGAAGAAGCATATCTCCTTTCAAAGTTCCACTCTCAAAATATGATGGAAGTTCTGAATTGGCTTCATTGATGTTACTTGGCAATACAACCATATCATCAGTAGTTCTGACAAGAAAGAAGCAAAGTGTATCTTCAGCATTTACCAAAGGACTTCGGGCCATTTGTAAAACAATATAATTGATTTTCTTTATTATTTTTTTCATTATTTATTTTGATTTCTTTTTGTTTAATTTCTTCATTTTCTGTAATAAGTTCTCCGTTCTGTTCATTACTATCTGTTTTATCTATGTTTACTTCATTTTCTTCGTTTGCTTTTGCAGAATCTTTTTCTCTTTGTTCAGTTTTCTGTATGGAATTCTCTGCGTCCCCCTCTTCATTTACTTCGTTGGTATTTTCATCAGAATTATTTACGTTTTCCTCATTATTGTCATCGATTTCGAAGGCATCGATTTCAATTTCTTCTTCAATTTCTTTTTCTTTAATTTCAGTATAAAATATTATAGCTTGATGTTGTTCATCCTGGGTTTCATTAAGATAAGTTGCTAAAGCTCTCTCATTTTCACCATCTTCCCTGTCGATAAAATCTTCAAATATTGAATCATCAGTTATGTCTAGACAATTATACAACTGATTTTT
>OX_Smed_1.0.03627
TTTGATTATTGAATTTAGATAGGCTGATTGCATTGATGATGTGTGTGTGTATGTATGATAATGAGTGGTCTTGGCGGCGGCGGTGGCGGCGGCGGTAGTGGCGGTGGTAGCGGGAGGGGGTGAACAGATATGTCAACACACTAAATGACTGCAGGCATCTCAGCACCCAAGCTAGGACAACTGAAACACATCGATATGACCGGCAGTGAGCAATTTTGTCGTCAGCGATTCCATATAGGTTTGCAAATTTCTCACAGTTTCCCTTTCCACGGTGAGAGCCTTTTTCAACTCTTCCACATTGAGCTGCTCCATTTCGGCAGCTAGGCTCAAGCAGTTTGCTGCCTCGAGCTTCTGGCGCTGATAGAATCCCACGGTTTCCAAATGGGCGATTCTCTCTACTAGATTTCGGTTTTCCATAGTCAGTATTTGCACTAGCCGAGTTGATTCGAGATCCTTTGAGTCTGGCCTCAATTTGCCATTTTGATATTCAGTGTTCATTGAATTACTGGAATGACTGGACTCGGACTTCACAGTAGACTCAATTGTCGATTTAGCCCGATACCGAATCGCCACCGGAGTCTCATTCAAGGACGAGCGTTTGCTGGGAGATTTCGAAGGTGAAATGTGCTTGACAGTTTGCAGTTCCGTATTGAGCTTCATGTTGGCCAATTCCAGTTGGTCTCGTTCCGCTTGCAACTCGGTCACTTGCTTGCTGGCCACTTGCTTGTATTCCATGAGGATGGTCTCGGTCTCTCCTTTCCGTGCCTGGAGATTCCTGCACTCCCGACGCAATTCTGCCGCTTCGGCATCAGACGCCTCACAACGGAGCAAAAGGGATTTATTTTCGTTTGTGACGGTTGCCAATTGTTTCCTCATTTCTGCCGACCTGAAACAGAGAATAATGGGATATAATGACCTATATAATGCACCAGAGGACGCCCAATCGCGTTTGTAGCACCGAGCCGTGTTAAACAGGTGTAAATTAATACATAATTATGTGATTTTATGCTAAATTATACGCACGCGTCACAGANTAAATATGCAATACGCATTCAGTGCAAATCAACGCAGACCCGATCGTGTTATAGCTGTAGCATCAATGGCAAGTAAACCACACTCAAATATGATTGGTTACTCTTGGAATGGACCAGAATTACAGGAACCCTTCATTCCGCATACGAAATACAAATTATTATTGATGTTTTACCAATACGATGGAAAGTAGCATTGTACAAGGCTATGACACGAAGTGGCCTTATTAAGGATGGGTTANGGGGGGGTGTCATATACACTTTCTGATAATGTGCTAGCGTGAACTCTGTCATAGGATCCCTATGACCTCAAAATTTATATATGATGTGCTTATTGATTAGTCAAAATGCACATTTTATTGAATCATAGAATATTGATTATAAATATTGCTATTCTTTTATAGCTGATGAGTGGTAATATCTCTCTCCTTGTCCATACCCGATAAGAGTGACAATATCCCCCTCCTTGACCCATACCTAATAAGAGTGGCAATGTCCCCCTCC
>OX_Smed_1.0.03650
ATAAAAATCACGGATAAGGATGCAAGGATCACATATTGATGCCCAAATAACCGTAATGAAAGTAAACAAGCGAATAAACAATTATGTTGTTGTACCACCTTGGTAGGCAAATTGGAAGTCAAAAAATATTTAAACAAATTGGGAAACTGGATTTTCACTGCTGCGTGTTTTATCAAGGTCAATTATTTCTCGTTCTTGTTTTTTGGTTTCCTGCTTGGCATTTAGCATGTTGATCAGCTCCTGACTGATCTTGGGAAAGTTTGGATTCATCATCGAGTTTCTCTGGTTTCTGTTAATCTCTTTGTAGGGCAAATTGAACGCAGATAATCTGTTATCAGCTGGATAGTTTGTGCACCCATTTTCCACGGTTGCTGTCTTATCGGTGCTGGCCTGCTTGTGACTCATTGGTATATGTGGGGAGCTGATAGGAAGGGTGACTGATTTTCGGTTTGGCTTGTTCAATGGGAAAAATGTGCTAGTCTCTTCAGAATTGAGCTTGAATATTCCAGTTGTTGGAGGACTGGTAGTGATATGGCATGGGCAGTGTGAGGGTTGGGTAGTTGCTCTTCTTAGTCTGACGGGCTCAAACATGCTATCTGTTTTGATGTCACAACTAAATACCAATAGTAAATGAAGCACATCGATATGCATTATTTATTATTGAACATTTTATCGATCAAGCNNNNNNNNNNTCGATCAAGCACAAATAAAATTGATTACTATATCCGGATATCCGGTACTCGCATATACTACTTATAATGTATTCTTTGGTGCAACTCATTGATATGGCCTTTTTCCCCGAATTCGTTAGTCCTTGTCATGAATTTCGAACGATGTTTATTTACGATGTTAATAAATAAATATTTACAAATAAAGTTTATAGATGTCCCCAAATCCTAGTCATACCTGGCGGGCCGAGGGACCAAGGAGCCTTCCGTAAAAGACTGAAAAATAAATTCAATAATAATCACTGATAATCCCCCCCCCATTTATTAATGTTTTGGTCAAACCGGTATTTATAAAAAGAGTAATCTATCAAAATTTCATTTAACTGTCATTCGGATAAATAAAAAAAAAACTATTTTTGAAAGCAATAAAAATACGCAGGGGAAAAATGTGATATAAAATATTTTTAAAAAAATAATTATAAATATTTTTATATGGCTTTGTTGCCAAGTCCAGTGCAACTTGGCCTCCTGATTGCCAGGGGCCCCTATCTACAACTTTCGGCGACAACATCCGACAATTCTGTTGCACATTATTATGATCGAATTAACACAAATGTCAAAATTATAAATTTTGGACATCAAATGAAAACTTTGATCGACGAAATGTCGACAATGCGATCACATTGATCACGATCAGCACAGCTAGACAACAGATATACAAACAGATCAGAATATAACTAACAAAAACAACAAGTATTAAGAGCACTGGCAAATTCATCAGGGTTACTGAAGGGTCAGAAACAGCGATCAGGGACCCCGATGATTCACATTACTATGGATTAGCTTACTTAGAAAATCAGTAGAATCGAAATATGCGCCGCTGAAATAAATAACAATTATCCTGCAATCACTCCGCAATTCTGGCTTGCATATATTTGCCATAGAAAAAACTTACTTCCTTAGATTCCTTGCTTCTGTA
>OX_Smed_1.0.03663
TAGGGTGGCCCTTAAAACAAAAAGTTTGAAATCATCTTCTGGCACCCCACTAATATGTTCCACTTACAGAAATAAAATTATGTGCAAAAAATCATGCAGATTGGGCAATATTTAGAGGTGGCCCTCAAGCTTTGAAGTTTGACTAAATCCGTGAAATTTAAATAAATCGTTAAGTTTTAAACCTGTTTCGTGTTTTGTATAAATATGATGTATTGTAACTGTACAATATATTAACTTACATACTACATCATCATTGCATCATCCCAATGACAAAATAAATATTCTTTGGTACAGTAGACACTGTGTGCAAATTTGCAAAAAAGCTTACAACCCTTAAATAATAAATAATTTGACTGCTATCATTGAATTGCTTAGTCAATACTTATCTGTGTCTGCCAAGTCTTTAATTGCAGCACTAGTGCGCTAGATTGGTCTCACTGGATTGTAGTGGATTCAAGTGGATTGCTTGCATTCAAGGTAAATGTAATTTTTTCTATTAATCCAATTTGTCTATTATTTGAATGGGTTTAATTACTTCTGTTAATTCATTATTCTATCATTCGTTACTCATTACTCAATACTCAAAATAGTCATTATTTGAAGTGATTAGTAAACGCCTAGTCCATAATTATGTGTTGTCACTTGTCAGTTTTTGATATAATGTTTATTTTTATAGATTAAAAATGGAGACCAGAGGAAAATCAAATGTCTACTTGCTCGGTTCAGCGGAGTCTGACATTCTGGGAGCAAAGTTGCCATCGCATCGCCAAACTTTTGGTTATTTCATGCATCTTCACAAAGTTGAGAATCTGACCGTTCGTGACTCTAGTCGACAAACCATCGAAAAGGTGTTTGGATTTTGGCATAAGGCTGGTATTCCAGTTCGAGCAGCCAAACATTGCATCGACAAGTTGGAAGCATTTTTTGCTGAATGGAAAGGTCTCCAAAAGCACAAGAATCGGATTACCGATGGACACAAGATGAAGGAGGATGAATTCACTTCACGCCTAGACAATCTCTTTGACATCGCACATTCGGATGCACTGACTTTGATTACTATTCCTGAAGATAGAGCGTTCCTCCTCTCTCAAAGGCAGGAAGGCCGGCCAGGTTCAATTGGAGCTGTTGACAAAGTGGAAGAACTGAAGAGCGTGGTATTTGTGATGTCGCCACTTTTTTCCGTTGTCATCCACCTCAAAGCCTGGATGACTGCACCACTGGCTGTTGAAGCACCTCTGAATGACTTCACGCTTATGGGACAACTTAGGAGCTATCCGCATGCGGCTATTTCTGCTGCTACCAGCAAGAAGCTCGGGCTACATATGTGGTACTTGTCCGAAGAGCTTATTGGTCTGGCTCTGTTTGACTCCAGACTATCACATGACTCCAAGAGGCTAATGATTGCTGCAATGGACGAAGAAGCTCCAGATCATCCATCGAAGCGACCCAGCATAAAGTCCGATGCATTCCTGGGAAAACGAGGTTTGGAACAGTTCTGCACAGTGAACTCCAAGAAACTGTTCCAGTTGCTTGATCTACCTGTAACATTGGTCAACAAGGATCCATCTGATTGGGAACAAGATGAGTCATACACGCGAGCGCTGGGCATTGTCAAGAGCTTGGCAGTCGTCAATGACAGGGCTGAGCGTGGAGTTGCTCTCATTCAGGATTTTAATAAGAAATTGACCAAGAATGAAGATCAACTCCAGTTCCTTCTCCAAATTGTGAATGAACATAGGCGCCAGTTCCCTGACTGTACCAAACGAAACCTGGCGACTTGTGCTAGTGGTCAACAATCTGACACTGTGAAATTGTGAATGTTGTGAAATAATAATACAGCGAAGAACAGTTGGCAGAGAGACATAATTCTTAACATTTTCAGTTGGAGCTATTTCTGAATCAGTGACATTATTGTTTATTTGTTGTACAGTAAACTAACCTGTTCAGGCTGTTGTGTGTAGAATAAATGTGATTTAAAAATGTAAGAAACCTTTAACAATTTGCAATATCGACTATCGAGCTTGAAATTGTGGTACATACAAAACTTCAATGCCTGAGGGCCACCTCTAAATATTCTTCAATTGTAATGATGTTTTACACAATTCATTATTTCAATATTTGGCACAGATTGGATGGGTGCCAGAATTCAAATTATGAATTTTATTTTTTGCCCTTTGCTAAGGGCCACCCTACTGTATTGATTTGCTAATTTATTAATTATTTGGTCTTCAAACGATACTTTCTGTATTTTTTAATATCCATAAGTATTTGATTCTTTTGACATTAATATTTTTTCCTTTCTTTATCAATAATTTAATGAATTCTAAAAGTCTCAGAGATGCATTTGGCTGTATTTCCTCGGCAATGAAAATCTGAACAGAATATTGCAAGAATATTGTTAAACTGTTTACCCCTCATAAAATAAATCATATAAAATATTACAACAAAACTATAAACGTAAAATTATAGAATGTGCATTTCTCTCTCTGGATTCTTTGGAACATGAATGAATTGTCCTATATTAATTTAGTGGTTGAATTTTATATTTTTCTAGTTAAACTTTATGAAAAGTATATTATGTTTATAAAACTATGGATTTTTCTCTATAATTTTTTTAAATGAAAATTATTTATATATTGTCTATTTTCTGTGATTTATTAGAAATGCAGTAGTTTTGTATAATTTTAAGATTACTTTTGTGTTGTACTTCTTTATTATAATATTATATGTTTTTTGCAATATTTATTGTTATTCTTTTATGCACATTTTTTGTGTAAATATATTGTTTATTTTTTGTAAAAAAAAAAAAAAAAAATGCGA
>OX_Smed_1.0.03667
TTATTTGTGAGTAAATAAGGTATTGTTGAATTTCGAGTTCGGATTGTTTTGTCCTGCGGTGGGGATTTTTATCCTGCAAAGGGATTTCTTGTACATATTAGCTTTGGAATGCAAAGGAATCTATGAAAAGGTACTAAAATGGTTTCAATCTGAAGCTTAGTAACCGGCGGTTGTGAGGGTTGCAATAAGCTACTGACAATGATTCATTGACAAAACATTAAATCTGAAAACATTTACTCGAGAAAATCGTAAAAAAATTTATTGCAAATTAATGGATATCAGTGAGCCGAATTTGATCACCTCCGGTAACGTAATATCAAATTTTACGTATTCGCCGGCCAAATGTAGCGGAATATATGAAATGTTGTACGCAGATATTTTATTAGCCAATTTGCGATTATCTCGGATTGAATTTGAACCATTTCAAGAGTCAGCGAGTCTGGCAAGGAGTTCGTGAGACGATGCCGATACCAAATACAAATGGACCTGATGAACCACATGAATGACAAGCAATACCACAAGCCGGGTAGATTCGGGGAATTGCTGCTGACAATTCCTGATCTGAGATTGGTCACCCAGCTGATGGTAAAGAAGGTCGAGTTCATGAAAATGACAGGATTAGCCGAGATTGATAGCTTGTTATCTGAAACATTATTGGGTGACAATCCACCAGGGGTATTCAGCATAGATCCAGAAACAGATGGGAACAATAACAATAATCAAAACGATTCCATGGATATAATTAACTCCCACAGGATTTCCTCACCGAAATATACTTACCAGGACTGCTACGGAATTCCCCCTTTCATGCCAGACAGTGTCCTACTCAATATCAACAACCAAAACATATCACCTGAAGCGGCCTCAAAAATATGGAGTGCATATTTGCCAAGTTCTACGTCGATGCCTTCAGGAAATATATATCGAGCTTTTGTTAATCAAGGAACTGAAATAATGCAGCAAAATTCCCAGGACAATAGCAACTTCGGTATGATAATCAACAGCGATGGGATGATGCTGAAAAATGAAAGAGTCGGCGTTCCTTCTCTGTTTTCATGCGTCAATGATTCCATCAATCTTTATCAGCATTCCAATTTATCACAGGATACCAGCCATTTCTTGGTCAACCTTGATCAAGGGTTCCCCATGATCAACCAGTCAAAATACGCCTATAACGGTGACGCAAATCATAACTGCTCAAATTCTTCCAATTCAGATGACCTAATCCACCCAGCTCTTTCTGTGAATTCCACTCAAAATGTCGTTGATCCGTCGCTTCTTGTGGCCTATACCAAGTCGCTTCCAAACTCGCCAATAGAAAACTGCCAAATTCAATCAATCGCCAACAGATCATCGGAAGCGAACCAACAGCACAATTCCAGATCAAACTATTCAGCTATCTCGTCAACAGCTCACTTCCTAACAGATCACCCCATTCGGATCCAAGAATCTGAATCATCAGTCTTTAAAAAAGAGGAATATTGATGACTTTTAATGTGAATCTTTTATACAAGTTTTCGTAGCGATTTGTGTTTTTGATTGTTTTTTTTTGGATTGAAATAGGCCGGGTATTTTAGTTTGGCAATAAATTTCTTTGTTATTCTTCA
>OX_Smed_1.0.03689
GAGAGTGGATAATAATAACGGGGAAACATTTAAATGGATTATTGATGGGAAAACGAATGATTTGGAATTGAGAATAATCGAGATAGAAACAATATTAATAACTGCAGGAATTTGCTGGGAATTTGAATGGAAAATTGAGAATTTAGCAAAACAAAAGAGTGGCAAACAGATCTACAGCAAGCCGTTTTATTCTGGACCAAACGGATACAAAATGTGCTTGAGTGTTTATATTATTTGGAGTTTTGGCATATCTGTTAGCTTCCATTTGATGCGAGGAGATTCAGATGATAAATTGGAATGGCCATTTAAATATTCAGTCACAATTAATGTGACCGATGCAGGAAATGGAGTTAAAACAATAAAATATTCTGATAGACCTACTGATGCCGGATGGATGAAACCATCAAATAACATAAATGTGGGAATTCAAGTTTATCATTGGCTTGATATTCAATTAGATTCACAAGCAATAAAAAATGATCAGCTGCTGATGAAATGCAGAGTGGAGCGCGAGAAATGAAATCAATTTATAACGGAATCTGTGATAAATCTGAATAAATATCTGACTTAAATA
>OX_Smed_1.0.03755
GTTTATATATTTTAATAAATTTTGGAATTAATTTACGAAATTGATTAATTTCGAAATTTAATCCAACTTAACTCCTCTCGAAGAATGGGCTCCGTCTCTATTGTTGCACGCAATCGATCAGCAGAGACAANNNNNNNNNNNNNNNNNNNNNNNNNNNNNNNNNNNNNNNNNNNNNNNNNNNNNNNNNNNNNNNNNNNNNNNNNNNNNNNNNNNNNNNNNNNNNNNNNNNNNNNNNNNNNNNNNNNNNNNNNNNNNNNNNNNNNNNNNNNNNNNNNNNNNNNNNNNNNNNNNNNNNNNNNNNNNNNNNNNNNNNNNNNNNNNNNNNNNNNNNNNNNNNNNNNNNNNNNNNNNNNNNNNNNNNNNNNNNNNNNNNNNNNNTTGTGATCAATATATCGCCGGGTAAACTAAATTTGGTTGAAGAGGCGTGGATTCGTCCTGATGAGGCCATAAACCTACATCAGTAAATCACAGAACTCAAGAAACATTACAAGGAAGACTTTATTCTATCGAGATCTCTCAAGGTCAAGATCTGGCAGCGGGCATGTGAAATTGCAGTGTTAGCGACAAAATACTAGATTAAAGCAGATTTGGAATCAAAACCAACATATGTGGAATCCAAATTATTTCCAACCAAAGAAACATAGGTCGTAGAAGTGAGGGCTTTAACCTCGGTACAAGAATTCAAACAAATAAATGAGATGACATCAAGTATTTGGAGATGGCTGCCACCTTAAAAAACCTAGATCTTGCTATCACTAGAGGGCCAGAAATCACAAATTTAAAGCTCCTCAATTGCTGGGACAATTGAAACTCATGATGGACCTCGAATTTTCGTGTTGTGACCGNGAGATCGGAAGAGCGT
>OX_Smed_1.0.03756
TTAATTTCCCGAATTCTCATTGGTTGATTCTTGTTTCAGCACTTTTTTTATTTAAATACAGCAACCGGGACTATGATAGACATATCTTCGAGGTTGCATTAAAACAAATTGAAAATGGCAGAATGGCAACATGGATTATGCGGCTGTTTTTCTGACTGTGGAACCTGTTTATTATCTTATATTGTGCCGTGCTATTTGGTGGGAAAGGATGCTGAAGCCGTTGGTGATAGCTGTTTCCTTTGCGGTCTAGGTTATTTGGTTATTTACGGGTGCGTTGGAGCAATTGTTCGAAAAAAGGTCAGAGAAAAGCGAGGCATATCTGGAAACTTTTGCTTTGATCTTGTTGCCAGTTGTTGGTGTCCGTGTTGTTCGGTCGCTCAAACCCATCAGGAAGTGCTGGCCATGAATGCTGCTGCCATGTCTATTGAGAGGGATTAAATTATACAGATCTTCGATATTATGTGATGGGGCAACATTATTAACTTTTTTGATAACCGAAAAAATAGACATGAAATATTATGGATATTGGATAAGTAATAGATTGAGTGTTGAAGTTGAAATTTGTTTATGATTTCTTTATTTTGAATTTGAATGAGTGAATAGCATGAGGTTTTAGGCAAATATATCTTGACTTTGTGTTTATACAGATTCTCAACCGAATTTTGAAAGGAATGAATTCTTAAGTTTATTATGGGAGTCCCCAAATGGTTGGCCATGTTTCTATACAAATAAATTAAACTGATGCAAGTATGGTGAGATAAAAACTAAATAAATATTATTAAAT
>OX_Smed_1.0.03778
CATGGATGAATATAACAATACTCATAAAAACAAAATGAGTCTTGTTATTTTTAGATATGTTCTTGAGCATTTATCAAGAATATGTAGGATATTGTTATCTCCTGGTGGAAATGCTTTATTGGTTGGTGTTGGTGGGTCAGGCCGACAATCGCTTACTAGATTAGCCGCAGCAATGGCAAATCAAGTCGTCTTCCAACCTGAAATATCGAAAAATTATGGAAAACAGGAATGGCGAGAAGATCTCAAGACTTTGCTTAAAAAAGCTGGAGGGGAAGGAAAGGCTACTGTGTTCCTAATGACTGATAGCCAAATTAAAGATGAATCGTTTTTGGAAGACATTGATAATTTGCTGAATACTGGAGAAGTTCCTAACCTTTTTACCGCTGAAGAAAAAGGAGAGGTTATCGAATTGGTAAGGCAGGCCGCTCAAGCCGGAAACAAAGATAAGATGCGGATTTCAGTCCTTTAGCTTTGTTTGCCTTTTTTGTCAATCGTTGTCGAGAAAAATTGCATGTAGTAATGGCATTCAGTCCGATTGGGTCCGCTTTCCGAACGCGTCTCAGACAATTTCCGGCTCTCATTAACTGTTGTACCATAGATTGGTTTCAGGCATGGCCAGAAGACGCATTAGAAAGAGTTGCATTGAAAGCCTTAGAAGCAGTTGATATGGAAGATGACATGAGAAATGATACCGTGAAGATTGTTAAGCATTTCCACACAAGCGTTATCAATTTGTCAGAGGAATTCTTCAAATCACTGGGGCGAAAAAATTACGTCACCCCTACTTCTTATTTGGAACTGATAAACAGTTTCAGAACGTTATTAAATTCAAAACAAGATGAAACAATGAGAGGAAAGAAAAGATACGTAAACGGCTTGGACAAATTGGCATTTGCAGCTGAACAAGTTTCTGATATGCAAATCAAACTTGAAGAATTACAGCCTCAGTTGGTTCAGCCTCAGTTGGTTCAAGCGAAAAAAGCAAATGAGTTATTGATGGTAGACATTTCACGAGAATCTATTCTTGCGGAAGATCAAAGATTGAAAGTAAAAGCCGAAGAAGAAATTGTGAATGAAAAAGCTGATGCATCCAAAGCGTTGAGCGATGAATGTCGAGCCGATTTAGCAGAAGCAATACCAGCACTTGAAGCAGCTTTGTCAGCGTTGGATACTTTAAGACCTGCAGATATAACCATTGTCGTCAAAACAATGCAAAATCCACCAGCTGGTGTTAAGTTAGTAATGGAAGGCATATGCATCATGCGGGAAATCAAACCGGAACGTGTAAATGATCCTAATAATCCTGGTAAGAAAATGCTTGATTATTGGGGACCTTCAAAGAAGTTACTTGGTGACATGGGATTTCTGACTTACTTAAGAGAATATGACAAAGATAATATATCAACACCAATAATGACGAAAATTCGCAAAGAATTTATAACAAATCCCGAGTTTGATCCTATTAAAGTCTCAAGAGCGTCTTCAGCTGCAGAGGGTCTTTGTAGATGGATTTTGGCAATGGAATCATATGATCGTGTAGCGAAGGTCGTTGCACCGAAAAAGATAAAACTTGCTCAAGCTGAGTCAGACTTGAAAGAGAATATGCTAAAATTAAACGAAACGCAGAAACAATTGCAATATGTTGAGGATAAATTAACCAATCTCAAACAAAAATTGAAGGACACAGAAGACGAAAAATTGCGATTACAGGAAGAAGTAGAGTTGTGCGCTAAAAAGTTAGAGAGAGCGAAAAAATTAATTGGTGGATTAGGGGGAGAAAAGGATAGATGGGCTCAAGCTGCGGTTAACTTGCAAGCCATTTACGACAATTTAATAGGTGATGTTCTTCTGTCTGCCGGAGTTATCGCTTATCTTGGACCATTTACTTCTGTCTACAGGGATAAGTGTCTTTTGGATTGGTCTGCTTTGTGTAAAAGTTACAAAATACCTTGTTCAGTAAAATTCTCATTGACCGCTTGTCTTGGAAATCCCGTGAAAATACAAGCTTGGAATATTTTTGGTCTGCCAAGGGACTCATTTTCAATTGATAACAGCGTGATTGTCGCTAATGCTCGCCGATGGCCTTTAATGATTGATCCGCAAAATCAAGCTAATAAATGGATCAAAAATATGGAAAAAGAAACTGGATTAAATGTGATTAAATTAACTGACAATGATTTCATGAGAACTCTGAGAACTCTGGAAAATGCTATCCAATTCGGATATCCAGTTCTTTTGGAAAATGTTGGCGAGGAATTGGATCCATCTCTTGAACCATTGTTACTGAAACAAGTTTTCAAACAAAATGGAGTTGATATGCTGCGATTGGGTGAAAGCATCATTGAATACTCCAAAGAATTTAGATTATATATCACAACGAAATTGAGGAACCCTCACTACTTACCGGAGATTGCCGTCAAAGTGTCATTGTTAAACTTTATGATCACACTTGAAGGTCTGGAGGATCAATTACTTGGAATCGTAGTCGCTAAAGAAAAACCAGAATTAGAAGACGCAAGACAGGAGCTGATAATAACAAGTGCAAATAATCGTAGAATGCTTAAAGAAACAGAAGACCGAATTCTTGCTACATTGTCGGAGTCTGAAGGAAATATTCTGGAAAATGAAACCGCCATTCAAATTCTCGATAGTTCTAAAGCGATATCTGATGACATTTTAAAGAAACAGGAAACGGCCGAGGAAACCCAGAAGAAGATTGATGCGGCCAGAATGGATTACGCTCCGATAGCACGCCATTCAGCGATCCTGTTTTTCTCAATAACCGATTTACCAAACATAGACCCCATGTACCAATATTCTCTGTCCTGGTTTGTGAATCTCTATATTAATTCCATTCATGACAGCAACAAATCTAAATTACTCGATAAAAGGTTGCGATACCTCAGCGACCATTTTACATATAGCCTCTATTCCAACGTCTGTCGGNNNNNNNNNNNNNNNNNNNNNNNNNNNNNNNNNNNNNNNNNNNNNNNNNNNNNNNNNNNNNNNNNNNNNNNNNNNNNNNNNNNNNNNNNNNNNNNNNNNNNNNNNNNNNNNNNNNNNNNNNNNNNNNNNNNTGTTGGCTTGGAAAACAAAGCCGCCAATCCAGCCACAAGCTGGTTGTCTGATAAATCTTGGGATGAAATCTGTCGGTTGAATGATTTGAAGGAATTCAAGGGATTCAAGGAAAGCTTTAGTGCTAATCTAGAAGGTTGGCGGGCATTTTATGATAGTAAAGATCCTCAAGATGCGAAGATGCCTGATCCTTGGGGAACGAAATTGGATTCATTTAAGCATTTATTGGTTTTAAGATGTATTAGACCTGACAAAATCGTTCCAGCAATAACAAACTATGTTAAAGAAAAACTTGGAAAGAAGTTTATTGAGCCTCCACCCTTTGATTTGGCACGTAGTTTCCAAGATTCTCAGTGTTGTGCACCGTTAATTTTTGTTTTATCTCCTGGAGCTGATCCAACAATGGCTCTACTAAAGTTTGCTGAAGACAAAGGATTTGGAGGTAGCAAATTCAACTCGATTTCACTGGGCCAAGGTCAAGGCCCAATTGCTGCACAAATGATATCCGAGGCGAAAAGAGAAGGAACTTGGGTTATGCTACAAAATTGTCATTTGGCTGTCAGCTGGATGACAGCAATGGAAAAGATATGCGAAGAAATGACACCAGAAAACACAAATACTGAGTTTCGACTTTGGCTTACCAGTTACCCGTCTCCAAAGTTTCCTGTGACAGTTTTACAAAACGGAGTAAAAATGACAAACGAACCTCCAACGGGCCTTCGACAGAACCTTCAACAATCATTTATGAATGATCTCATATCCGAGCCAGAATTTTTCAATGGATGTCCTGGAAAACCTGGAAAAGAATCCACATTTGAAAAGCTATTGTTTGGTTTATGTTTCTTTCATGCATTGGTTCAAGAAAGACGGAAATTCGGTCCTATGGGCTGGAATATTCCTTACGGCTTCAATGATTCGGATTTAAGGATATCGGCCTCGGCTCGTCAGCTTCAGATGTTTGTTAATGAGTACGAGCAAGTTCCTTTCGATGCTATCAGATATTTGACCGGAGAATGCAATTATGGCGGCAGAGTCACTGATGATTGGGATAGAAGGTGCCTCATGACAATATTGGATGATTTCTACAATGAACATGTCATTATGGATGCCAAGTACAAGTTCTCCCCAAGTGGCACATATATCGTTCCGCCGAAAATGGAATACACCGAATATATTGAATTTATCAAAGCTCTTCCTTCCATTCAAAATCCAGAAGTATTTGGAATGCATGAAAATGTTGACATCACTCGGGAACTACAAGATTCAAGGCTCCTTCTTGATTCAGTTCTTATAACACTTGGTCAGTTGACAAGTTCCGGCGGAGGAAGCTCAGAAAACCAGTTATCTGAAATAGCCAATGATATTTTAGGGAAAATGCCCGCGAGTTTCGATTTGGAGAAGGCGGAAATCGCGTATCCCGTTACTTACAATGAGAGCATGAATACCGTTCTTGTTCAGGAAATGGAAAGATTTAACAAGCTGTCAAATGCGATCAGAGAAAGTTTACAAAATCTTCTGAAAGCAATAAAAGGTTTAGTGGTGATGTCTGGAGAATTGGAAGCAATGGCCAGTTCTTTATTGGTTGGCAAAATACCAGCGATGTGGTCCAAGTATTCGTATCCTAGTCTGAAACCTTTGGGTTCCTATATTAATGATTTGATTGAGAGGTTAAATTTCCTCCAGAAATGGTTTAATGAAGGCAAGCCATCCACATTCTGGGTGTCAGGATTTTATTTCACCCAAGCCTTTCTCACTGGGGTTATGCAGAACTTTGCCAGGAAGTACACCATTCCGATTGATTTGCTAGGATTCGATTTTGAAGTGCTGAAAACATCACACATGAATGTCCAACCGAATGATGGAGCGTATATAGCAGGTTTATTCCTCGATGGTGCTAGGTGGAATTCGGAAACAATGAAACTTGGTGAACAAAAGCCGAAAGTGTTATACGAAGCAGTTCCTGTGATATGGTTGAAACCTGCTAAGCGTGACGTAATCAGTACAACGGAAAACCGATACAAATGTCCCGTATACAAAACAAGCGAACGAAAAGGAGTCCTTTCGACCACTGGTCATTCCACAAATTTTGTCCTTCCTGTATTCCTGCCAACAGAAGAACCCGTCAGTCACTGGGTGAAAAGAGGAACTGCACTTTTGTGTCAATTAGATGATTAATTATACAGATATTTATTGATTTGTTTGATAAATTATGAAATACAGAGTAGAA
>OX_Smed_1.0.03816
[truncated: 2,286,157 more chars]
