# Supplementary material for: The planarian regeneration transcriptome reveals a shared but temporally shifted regulatory program between opposing head and tail scenarios
Source: BMC Genomics. 2013 Nov 16;14(1):797. doi: 10.1186/1471-2164-14-797 (PMC4046745; doi:10.1186/1471-2164-14-797)
Supplement: Supplementary file 3 — Additional file 3: ZIP file containing FASTA file of differentially expressed transcripts in H6-12-down, H6-12-up, T36-48-down, T36-48-up, F-head, F-tail, O-down, O-up, P-down, P-up, F-head + T0-24-up. Also contains platyhelminth, triclad, and S. mediterranea specific transcripts. (ZIP 18 MB) [file 12864_2013_5532_MOESM3_ESM.zip › smed_specific.fa]

>OX_Smed_1.0.00008
ATGAAATTTATCATTTCCTTATTTGTCGTCTTGTTTCTCTGCGTCGTGATGGCCATGTCGGAAATAGACAAACGGACTGTGGGATTCGGGTTCAATAGGAATCTCCATCTTTACAAAAGGATGCTGGAAAAACGCCTCATCGACCCAATGACTTTCGGATCAGGATTCGCAAATCTTAAATGATGATTTTTCATTAATTTTTGTTAAATATTGATGAATAAATCATTTCTCAAACT
>OX_Smed_1.0.00009
CATGAAAATTATTATTTTACTAGCTATTTTTCTGGCTGTTTGTGCTTTTGAAGCCTTAGGAGAGGTAGAGAAGCGGACTATGGGATTCGGATTCAACAGAAATATGCTTCTGTATAAGCGAATGCTGGAGAAGAGACTAATAGATCCGATGACATTTGGGTCAGGGTTTGCCAACCTGAGATAAAAATGAACATTTTTCTCATTAATAAATGTTTCATCATGTTT
>OX_Smed_1.0.00017
ATATATTATAGTTATAGTTAATATAGTTTATTAAAAAAACTTGATTTTTTTCTGCTCTGCTTGTCTTATAATGTTTCTTATTAGGCTCTTCCATAGGCCGGGAAAATAATATGATTGTCCTTGCAGGTTTCTACTTGTTAGTAGATGTAAAACTGTGGTGTCATAAAAGAGATATGTAAATTGGCAAGGTGTTTCTTATGGGGTATTTGAGTTATTATTAGTTTAATGCTCTGAATTTATCAATCGGTATAAGAGACATAGAAGAAATATGTGACGGATTTGTGGTGAACTTTGGGTTTTGGTTCAAACTATTTGTGTTTGATGGGGACGGCGTTTGATGTACATTAGGTGTACTAGTATTAATGACTGATCTTCCTTACCTGATACTTCATGTCCCTTAGGTCATTTGGATTCCAGTTTTAATTATGGAGGGTTTTCTGGTAAGTACTTATCGTAGGTGTTAAGTTAAGAATTTCTAGAAGTGGCAGTACTCACTGCATATCGGGTGCGAGAAAACTATTACAAGGTAATTCCTAATATGCCGTATTGTTTAGGGGATTGTCAGACATTAAAAGAGTTATTTACTCTCTTGGTACTCGATAATACAACATTTGGTCTATACGATCTTCACAGCTCAGTTTCATTACCATTCAGTTGGTGTGACACTAGGAATAAAGAGTAGTTCGATGACGTTGACAGGTAGTGATATGTGATCCAATATGGGTTGAATTGACAAAGTAATAACTCTAGGTTTATTATGGTCACAATCTATATTGGGCTTAATTAAGGCTCTATTTTAAGGTTTCTATTTATTCTTAAATAGCTATATCTGGGTTTAGTGTGGTATAAATAGTTTTAAAAACGCTATTCTTGCTTGTTTAATGTTAAATATGCTTTTATTGGCTATTATTATTGAGTGTTCTATATTTAGGGCTAACTTGGTATTTAATTTGTTATGTTTAAGCTAATTTAGCATTAAATATGCTAATCCAAAGCTCTTACTATTATATTATAGTTATATTTAATATATATATATTATATATATACATATATATGGAATATAGATTATATTATATAATATAGATAGAATATATATATAAGGATATATATAATATATTTAGATTAAATATATCTATAATATAATAGAGATATTAAGATTAAGTATAATAAATAGATTAAATATTTACCAATATATTTACCGCAAAAAAAAAAAAAAACAAAGGCGACAGCCTTTATCTTTCTTTCTTAGTATAGGTTTTTTTATTTGAATTTTGTGTGTAGAATAGATTGGTATATTATTTGATCTATTATTATACGATATCTATCTAATATTAGATATATTAATATGTAATGAATATTAAATATTATAATATAAAGACTAGATTAATAAAATAAAGAATAAAGCCAGCGAAGCGGGCTTTGATTTAATTTATTATTATAGGCTTTATATATAATATGATATATGGTAATATTAAATATTTTAATATAAAGAATAGATTTAATAAGATAAATAAAATATGAGATAAAGATAATGAAAGGCCTATGCCTTCTAAATAAGGCAATAGGACAGTATATCTTTATATTATATTTAATTTATCTTATTATAACAAGGCTTTATATTAGAATATGTTATATGATTACATATTAATATATCATATGAGCTATTAGATATATTGATGTAGATGAATATTTAATATTATAAATTTAAAGACTAGATTTAATAAGAGAAATAAAATATTAGATAAAGATAATGAAAGGCCTATGCCTTCTAAATAAGGCAATAGGACAGTATATCTTTATATTATATTTAATTTATCTTATTATAACAAGGATTTATATTTATAATATGATATATGGGAATATTAAATATTTTAATATAAAGAATAGATTTAATAAGAGAAATAAAATATTAGATAAAGATAATGAAAGGCCTATGCCTTCTAAATAAGGCAATAGGACAGTATATCTTTATATTATATTTAATTTATCTTATTATAACAAGGCTTTATATTAGAATATGTTATATGATCTACATTAATATATCATATATTTAGCTTAATATATATAGATAGATTATGTGTATGTTGATATAAGAGATATGTTAATCAATATTAGCCTTTATGTCAAAGAGAACAACAGCCGTGTTCTCGAATAATGTAGGCAGCCTTCAGAGGCTAGCCGTAGTGTTAAGTGAGAGAATCAAGAGAACGGCAGGTCGTTAGCGCAGAGGCGTTACAACCTTTGATGGTAAAGTAATATTGATTATAAATACTCGCATATAACATATACATAATCTATCTATATATATAGAGTTGGGTTAATATCGATGTTTAATGTAATAAATATTATTTCTAAGATTAATAAGCTATGAAAATAGATAATAAAGCTTAGCCTGTGTATTTATATGTTATATAAATACATAGCATAGGTTTATTATTATTGAATAACTTATTATTATTAGAATATAATATTATTACATGATACATGATATTAGGATATGCAATCAATAAGAACAAATGCCAGCTGGAGTGTCATTAACGAGAACACGTTCGGCTCAAAATTAGCAAATGGGACGAAACGGTTTATGTGCCGTTAGACATGCGCAGCTCCTCAAGAGCGTTGCTCATGGATCGCTAGCGGCCGATTAAGTTGAGTCTACGTTTTAATTTGGAGCGATGTCGACTTAATGGCTCTCCTGGGGATAGCCGGCGTACATTTGTGTTTATTGATTATTCCCACAAATAGATGAACAATATTTATAATTATATATGTAATATAATATAAGATATAGATGAAATTTTTATAAAATGTATATGGAATTTTAATGAAATATATATTTTATATATAATGAAATCTATATATTATATTATATGGAATATATACTTTATAAGATATGTTCAGATATTTAGTCCCAGAAATGATAGATAATAGGAAATAGATATTCATAATATAAGCTTTTAATTAAGGAGTGCAGTAGCAAGCGATGCAGAATGGGATAGCTTGTAATACATCGCTTCTTAATTATTGCTTAGATTAGAGAATAAGATAGTTTCTATTAGATATCCTTTCAGCATTATTTCTAAAATAAGTATAATAATAAACTTTAGGATTTATTCTGTCTTTAGAATATAAAGTATAGAGTTAAGACAATGAAAGACCGGTAACTTGAAAAGTTTTCAAGTTATGTTTAAAGGTTAGTATTGTCTTAATAAAGTACTTTATAGTATAATAGCAGTATAAAGAGTAATAGTTTATTATTATAGTTATTTTCATTAGCTTATATTATAAGTTTATTTGGGTAAATAATAATAAATAGACTTAATAGAGAGAATATGGAGTAAAGATAATGAAAGGCCTATGCCTTCTAAATAAGGCAATAGGACAGTATATCTTTATTATATATTATCTATATTAAGATATTTATTATTATTAGGTATTATTTTTATTTATTTGTGGGTAAATAATAATAAATAGACTTAAAATAGAGAATATGGAATAAAGATAATGAAAGTACTATGCCTTCTAAATAAGGCAATAGTACAGTATATCTTTATTATATATTATCTATATTAAGATATTTATTATTATTAGGTAATATATATAGGTAAATAATAATAAATAGACTTAAGATAGGAAATATTGGAGAAAGATAATGAAAGGACTATGCCTTCTTAATAAGGCAATAGGACAGTATATCTTTCTATAATATAACTATATTAAGATATTTATTATTATTAGGTATAATATATATTTAATTTAAATTTAATATAATAATATTTATAAATAAAAGATATGCTAAAAGATAAGCATTAATATCTTGTAAAAGATATGATGCTTAATCTTTGGAAGATTAAAGAGATAAATATATTGGTAATTATATTAGTATTTATATATATTGGTAAATATGTTTATAAATATATTGGTATTTATATTGATAAATATATTGGTAAGTATATTGGTTTTATATTGATAAATATATTGATAATTATATTGGTAAATATATTGGTTTTTATATTGGTAAATATATTGGTAAGTATATTGGTTTTATATTGATAAATATATTGGTAATTATATTGGTAAGTATATTGGTTTTTATATTGATAAATATATTGGTAATTATATTGGTAAGTATATTGGTTTTTATATTGGTAAATATTTAAAAGTATAGATAATAATATATATTTTAATATATATATATGGAATATTAATAATATAAATATGGAATATAAATATAATAGAAATATGAAATATTGCTATTATATTATATGGAATATCTATATTAGATATAT
>OX_Smed_1.0.00022
ATAGCTGCCGATAGGAGGACTTACGCTCTTCTTTGAACGCACGATAAAACCCTTCGTTCCGCGATATTACATTCCTTTCCGAACGGAAAACCGTAAAAAATTTTGTCCCAGCGCGCCCGTAACCTTCATCCCCGATGCTCCCGCTTTCACTCAATAAGAAGAATCATGAAATCAACAACATTTATTAAGAAGGAAAAATTGAAGCAAGCGAAAAAATGAACAGTTCTCGCGTTTGTCAGCGTACGAGCAATTACCAGTAAACTTAGGACTCTGGCGGTTAGTCTTCTTCCGCGTCCATATCCGTCGGGAGGCATCTCCGTTTAGGCGGTCGGTACGATGGAGGATGGCCTCGAGGATCCTCGTCTCTCCGCGAAGATGGTCCAGCCATCTCACCACCGGGGCCAACGTTGGGAACCTTCCCGTGAGAACAGCGATCTCATCGAAATCCAACTCAAGATCGCTTAACGCCTGCATCAACGGGTGAGCTTCATTATCCTCATCCACCAGGTTGATATGTATGGAAGCTGGGGGAGAGGAGAATAAGATTCGCGGAGCATATCGGATATCCGGGTCCATCCCCGAGTTTTCGAACTCTTGGTAAGGGGGTGGTAAGATCGTCTAATTGGCCCACCCCTTCTATTGACTGAGCTTCCCCGGAGACGGGCTTCTTCTTGTCGGCGACGATCCCGACGTCGCTTATTTCGATTTGGCCGATGACGGGCCGTAGGGGCAGAAGAGTTAGCCCGGGTTTTCCACGGTTCCGGGAGAGGTGGTAACTGTGTGAGACTCACGCTCGGAGTAGGAGTGCTTGTTGTCGGGTTGGATTGATCTTCGTGCTGGGGAGGTGGTGAGCAGGGACGATATCAAGCTGCTCTGCCCGAATATTCCCAGGGACCCGAATTCGGAGCTCGGTATCCGAGTAGGCCTGATGCAGCGCCACCGACTGTTCGCGGATCAGTAGACGCTGGGCGCGTGACTCGACGATTAATTCGTCACGCGCCTGGGTGAGACGTGAGATCTTTTGCCTGAGCTCCCTGACGACTTCTGGTGGAGCCCAGGTCCCTTTGATCCTTTTGTGTTTACTCTGGAGATCTCTATACTGTATCTTGAGGTCTTCGTATTTGTGGCGGATTGCCACGATTGAAGGGGGCAGGCGAGGAATCCTCA
>OX_Smed_1.0.00026
GAAAATGATAATACGATTTACAACTGTATTTTTTGTTCTTGCAGGTTGTTTTAATCAAATGGATTGTGGCGTAGTGGGACTTGCTGTGGATTATGGCGCATGCCAGAGTGTCTGCAATGCCGGATATGTCGCATGCTTAGCGTCATTGGGACTAACCGCAGGAGCGCTTACTGCTGGAGCTGGAGCACTTCCGGCAGTTTTGGCTTGTTCCGCTGCCCAAGAAGCGTGTATGGCAGCTTGTGCAACCGCATGTGCAATGGCTCCTGTATAAACTATAATTTCGAAAACAAGAAACTTTATCTATATTTTACAAAACGAGTTTTTATCATTTTATGATTGCAAAGGTTTTCTTTAAATAAAAGCTGACTTACTCATTTTTGTTACCACTCTGTAATAAGTTTCTCCAGAACTTATTACGGAAATGTAACAGATCCTTTTAGGGTATATCCATAGGCATAATTGCCATTATGCTGTGCATATACCTAATGATTTGAAATTGCAGATGGAGGGGACAGAGGATGTTGAATAGGATTATTCTCTCCCGTCCAACTACACAAATTTCATAACTTTTATTATAGACTTTAGATTGGTATTATTTTAGGCTCGAATGGCACGACCAATGGCACAAAATAAATTTCCCCCTTTTACTTACCTATTAAATTTTTATTGTGGAATAAATTCGGAAACGTTTGACATCTTATATCTGGTCATTTGTTCTTTGTATGTCTTGTTATGTACACTGAGATTTCGCCGGGGATCTTGTGACGGTCTCCCTTTATATGAAATTGAATCTCAAACTGTAATTACATTTAAACAGATTATATTAATTATTTAATTATTTAATTTTTCAATCCAAAACGAGATAGCTCCATAAAAAAGGTCTCACATCATACTTGTAATCAAGAATTAGATATTATAACAAAGAAGAATTTCTCACTTCAATGCTTGCACGCTGTTCTTGTCAACTAAATTTCTTCAACCACTTTGGCAAATTGACTAAAATATATAATTTTTCATAGAGCTCAATCCTCATCTATCATTTAATCTCGACTAAACAGTCTGCCAATTTACCTGTCAAACTTGGAGATTTTGTTTACTAATTGAATTGATTAATTCTTATCAACAAATTTATTATTCTGCATTTCTTAAATAATATGCTTAGGGACTCCCATTTTTTTATAAATAAATATTTATACTCGTTTAAGTTACAAATTCGTAATAAAATTGTCCGTAACTTATTATGGAAATGTAAAATTTCTTATTGAGTAATATTTATTACACTTTGCCTACATTTTTATTGGCGCTAGGAAATGTTTGTTATTTCCGGTTCCCTTTCTACAGGCTTAGCCCGCATTAATTGCCCGTTTATGACAATCTGTATAACGTTTCTCATAACGGCTTAGGTCCGTTTCTTTTAATGAATATATTTATAAATTATTAAATATTTTAACTTAATTTTTTATTAAAATAAAAAATTTATTCCTGAGATTAATATAATGTTTAAATGCTGACTTGAAGACCCCCTTTTCCATTTTACTCGGTTTTTATTTGTATTTTTTAAAGAAAAATCGGCATTAAATTTGCTTGAAACTCAAGCTGTTTTAAAGAAAAAGAATTTGAAGTCTTTTTAAGAACTTCTAATTTCAGGAGATATATTATATTTTATTTGAAATAATTTTATTAAATTAATATTAAATTTTATTTTTATTAATATGAAATAG
>OX_Smed_1.0.00027
GTTTTTGAAAAATTTCTTTGAAAATTTGATCGTTATCAACATGTATAAAAAAGTAATAGTAAAAATTATACTAAAAATTTGATTGTAAGATTACATTAAAAATTTTTTCAATTAAAAACATGTGTAAAAATTTCATTGTAAAATTATCCTAAAAATTTCATCTTTAAAAATTATATATAAAAAATTCATCGATAAAATTATACTAAAAATTCTATTTAAAAATCATGTATAAAAAATTTCATTGTAAAATTATCCTAAAAATTTCATCTTTAAAAATCATGTATAAAAAATTTCATTGTAAAATTATGTTAAAAATTTTATCATTTAAAAATATGTATAAAAATTGATCGATAAAACTATACTAAAAATTTTATTTAATAAATTTTATCATGCAATATTGTCGACTCTTTAACTTTAAAAATTCTTACCTTATGTAATTTACCTTTTGACCCTCTGTTTACTTTTAAAAATTCTTACCTTATGTAATTTGCCTACTATAACTGCTTTTAAAATTTTCAGCTTTAAAAATTACCCTTATGTAACTTAACTGTTGACTCTCTATTTAATTTTAAAAAATTCTTACCTAACCTACCATACTTTACTCTAGGCACCTTAAATTACTTTAAGAACCTTAATTTACTTAAATTTATTCTAACGTACTTTAAATTACTCTGATGTACCTTAATTTACTTTATGAACCATAATTTACTTAAATGTACCCCAATGTACTTAAATTGACTTTCGACCCTTTAATTTACTTTAATTTACCTTAATGTACTCTAATGTATCTTAATTTACTAGAGGAACCTTAATTTACTCTAATATACTTAAATGTATTCTAATGTACTTTAATTTATCTAAATTTACTTTAATATAC
>OX_Smed_1.0.00028
GCATAAAATTAAAATCGGCTCAAATCGCCTAAGATAGTCAGAGTGGGTATTTTCATTCACAAAATTTTTTTTAATCACACTATAGTCAGGGGGTATTTTTGAAAAAGACTAAAATAAAATGGCCTGAAATCGCCTAACGATAAAAAAAAGCATAAAATTAAAATTGGCTCAAATCGCCTAAGATGAAAACACTATAGTCAGGGATATTTTTAACTCGTAATAAAAACAATGCAATATTTGGTCTCAATACTTTCTATAGGTAAATATAGGCATAAAATAAAAATGGCTTGAATCGCCTACTGATAAAAAATTGACAGGGGTATTTTATAGGCTTGTTAAAAAACACTTGAATATTTGTTCACACAATTTTCATAGGCAAATTTAGGCTCTAGATAAAAATAATTTAAAATACCTAAAGTAAATTAAGATAAATTAAAGTACATTAGGATACATTAGAGTATATTAAAGTAAATTAAGGTAAATTAAAGGTCTAAAGTAAATTAAGGTTCATAAAGTAAATTAAGGTACATCAGAGTAATTTAAAGTACGTTAGAATAAATTTAAGTAAATTAAGGTTCTTAAAGTAATTTAAGGTGCCTAGAGTAAAGTATGGTAAGTTAGGTAAGAATTTTTTAAAATTAAATAGAGAGTCAACAGTTAAGTTACATAAGGGTAATTTTTAAAGCTGAAAATTTTAAAAGCAGTTATAGTAGGCAAATTACATAAGGTAAGAATTTTTAAAAGTAAACAGTCGACAATATTGCATGATAAAATTTATTAAATAAAATTTTTAGTATAGTTTTATCGATCAATTTTTATACATATTTTTAAATGATAAAATTTTTAACATAATTTTACAATGAAATTTTTTATACATGATTTTTAAAGATGAAATTTTTAGGATAATTTTACAATGAAATTTTTTATACATGATTTTTAAATAGAATTTTTAGTATAATTTTATCGATGAATTTTTTATATATAATTTTTAAAGATGAAATTTTTAGGATAATTTTACAATGAAATTTTTACACATGTTTTTAATTGAAAAAATTTTTAATGTAATCTTACAATCAAATTTTTAGTATAATTTTTACTATTACTTTTTTATACATGTTGATAACGATCAAATTTTCAAAGAAATTTTTCAAAAAC
>OX_Smed_1.0.00037
ATTTTTAGTTATCATTCTAAAATCAAATTGGATATATTTAAGCCTAAAATATAAAAATTCTGGTTATTGTCGCCACAATTTGCGATTCATTAAACAATCAATTATGAGTGATATTTCATTTATTGAGAACCAATTGAAGTGTCTTAAAAAATTTTCACAAAAAAATGAAAATATGAATTGTATTGTAAAAGCTTTTGAAAATAATGTTGTTAATATGAAAAAAACCGTTGATAATGATGAAGAAAATTCATTAGAAGAATTTAAAGATGCAATTAAAATGTTTCAAGATCTGTTTTATTTATTTGCCTCATCAATACTCAAACAGGCTTGTTTGAAATTTAATCCGCTGCATCGAGTTGTCGCTATACATAGCATCGGTGTGCCATTTACAGATGCGAGGGAAGATGTGCACATCGGCCTGCAACGAGCGTGTGCCGTAAAAGGTCACTATTACGGACATTTCCTAGTGCATTTTCTAGCTAATCTGGGTGTGTGTCCTCGGAATAATATGTATCTATCCGATTTATTCTTAACAGGCCAAGTCTGCAATATTATCGATCCGGCAAATGAAGGTCAAAATCGACATATGTGCGTATTTGTATTTCACTCTGGATAGATTACTATAATTACAAGAAGCGTTTACTAAATCTTAATGTCCATACTTTATATTACGCGGAATCTTGTAGACCCATAACTGTGGATACGGAGGAATTTAATTTAATTTTTTCCCTTTTCCTCCTGGAAGATACTGATATTAATTGGTAGCATATTACCTTCAATGTGGACTCAATCAAATGGAGGGTTCACATGAACGTAATTGGTCATGGCTGTGTGATTAGGAAAAGAACTCTACAGTTATTTCTCACTTAATCGATTTTTTAGGTCAATTAACGTTTATTGTATGAGAAACTAGATACGGTGCGAGCCGATGCAGTTCCGAATTCGTCTAACGCTTGGCAAGGCAGGGATACTATTGGCTCGTGTTCTCAAGCGGTTACCCCCTATCATGTATCATGTTGGATTATCTCGAGTTTCTGCGATTATTATTTTTTTTCCATGGGAGTTTTTTTTTTGTTTTGTATTTTGATTGTATTTTAATATGTTTTTTAAGATTATTAAAATCGATGTTTACTGATTATGGAATCGAATGTTTATTCCAGTTGAAGTACATCATCATACAGAGTTATTTTAACTGCGGGAT
>OX_Smed_1.0.00039
TTTAATTATTTGTTTAAGTCAATAATATTATTTATTTATATTTTAATTATATTATTATTAAATTTAATTGTTTGTTTTAATCAAGTCAATTATTTATTTTTTAAATTATATTATTTTTAAATTGTTTGTTTTAATGAAGTGAATTAAATAATTATTTTTATTTTCATTTAATTATTTATTTTACATTATTATTATTTTATTATTATTATCATTTTTTATTTTTATTTTAAAATTTAATTCCAAGTCTAAGAATAATTTTTCAATGTAAAAAATAAATCATCGATAAATTTTGAATTGTAAAAATAACAAACTTTCAATCCATACAAATATTTTTATTGACAAGATTAAATAAAAAAGATTAATTTTTATTTCAAATCAAAAATATCCGAGTAATATGCTTTACGCATTTCGGCCAACAATATATGGATTGTTTGGTCACGTTTGAAATCGTGGCAACATGGACATCCATTTGAACATGTTACTCTCATACTATCTTTACAAACAATGCAATTTGCAACACATCGGTCACCAGATCCCTGAACGTTGTCATAGTGAATCTCGAGAAGTTCTTCAATGTTAATCCCTGTGAAATGATAAATTTTTGTTGCGAGAAACTCTGGTGCACAATAATCCAACGTATTTTTAATTCTTGGATAAAGTTCCTGAATTTTCTTTTTATACATGTTAATAACGATAAAAATTTTTCAAAGATGTGAAAAAATAAATTAATATAAATTTTTAAAATAATAATAATAATAATAAAAATAAATTCCTCAACAATCAAAGAAAAAGTTAACTTACTTGGTATCAACTTCTGAATACTGATAACCCATACACACTGAACAATCCATTGATTAATAACGGC
>OX_Smed_1.0.00047
ATGTAATTCAGAAATAATGTTTTGAAAGGTAATTTTTTCTGCTTATATTTTATTGTGCAAAAACATTTATGATGATAGATGACGAGTGCGATTTTGTGAGCGTATTTATTATTATCTGAAATGTTTTATTTGGTTTATTTACTATTTTCCTTTCAAATTTACCTAAATTTATTTTAGATTTAATTTAACCTACGATATGAAATGTGAAACTTAGTAAAGATATTTTAAAAGGTAATTGTTAACTTGTGTAAATGTCCTAGTAAAAGATGTTTATGATGATAGATGACGAGTGCGATTTTGTGAGCGTATTTATTATTATCTGAAATGTTTTATTTGGATTTATTTATTAATTTCCTTGCAAATTTACGAAAATTTTATTTTAGATTACTAGAAAGTTACGAATAAAATGTGAAATTTATTGAAATGATTAGAGATGACGAGTCCGATTTAATGAGCGTATTCCTATTTCTCAACGACAAGAAACTATTTTAACTTCGGAGCTATTTAATTTTTAATAAAATGTTTTATATGTTGTGTGCCACAATGCTGTTTTATTTAGTTTTCATTTCTGAATATAGCAAATGTTCCTGCAGCAACTGCGCAACTTATTTGATTGACTAATATTATTTTGTTAACATTTTCCATATTTAAATTTTATGTTTAAAAATGTACCTGATATCGACATTATATTATTGAGTGAAAGGTGTTATTGTTTAATTTTTTATTAAGCTCACTTATCTGCTGAACTTTATTCTGTTTGTAGGGATTATTGTTCTCAATTTGTTAATGTCAAACCTTATTATAAATGTGTAGAGTAGATTTATATATATTCATTTTGTAGG
>OX_Smed_1.0.00048
TTCAAAGAACAAACATTAATTAAAAGAATAGTTTAATTAAATATAGGCAAACCAATAAAAATCAGCAGTATGAAAACCAGCACGAGTATAACATAATGACTAAGGTCATAGACAACCTAAGAACCCAATGTGATAGAATAGGAATGTTGTTAATTCAGCTTCCCATAACAACTGAGAGTATGATAAGAGATCTCCACGGAGTCGCTTAGTCGATGTCGAATGTCAAGATTCACATTAATTAGAAACGCCTGATAATAAAAATCTCCAACAACTTGGGTAATTTCAATGCATATCCACCCAAACATGGAGTTACTAAATCTTTTAAAGATAAATAAAAATCATACAATGAGAATAATAACATGTTCGATAAATGGAGATGAACTGGTATCCATGAGAGGCCGTCAATATAACGAAAGGAACGACACGGTAGAAACCTGGCGGAAGAAGACGCCTGTAAAATTATCATAGAGAAGCCAACTACGTCAGACATGGCATAACGCCGCACGAGACTTCTAAATCTGAATCAACCACGGCTGTCCATCTTAATGATATTCCTCGTAATAGATGTCTGACCAAATAATCCAACTGAAGGACCTCCAAAAACTCTAAACTATTACACTAATAGTTAATAACACTAAACGCATAGAAAACCCATGAGGAAAGTGTGAATACTGAAAATCGTCAGATGAATCAAATTACACCAACTGCCACGTCATTTCAGATTATATTCATGAACGGTTGATAGAGCCTAATTTCATATGATTATAACAAGCAACTAGGGTGTGCAAACAA
>OX_Smed_1.0.00051
CAGTGCTTCCCAACGTTTTTCAGTCTACGGCACGGTAACTATTTTGTAAAAATATAGTGGCACACTAAAAAAATATACTACAAATTTATAGAAAAAAATCTCTGTTAAGTTTTGAAAACAAAAATATTTTTAATAATTTTTTTGGACATACATTATGTATATCGACATGTGACTATTCATTCACTCGTTATATTTCTTGCAGAGCCTACTTTCTTTTTACTTTACTGAATTTTCAACTTATTATACTTAATTGAAAAAAATAATAATATGTTAATTATTTAATATTAGTAATAATATTAGTCGAACAATATTTATCACTTCATAGATAATTTGTAAGAAAATTTTAAAAAATCCACAATTATCCTACGGCGCATCGCAAATGTTTCACGGCACACCAGTGGGCCGCGGCACACTGGTTGGGAAGCTCTGCTTTAGATAACACTGAAAATTTTATTTGATACTAACAATTACACCACGATTTTCAATTTCCAACAGGAATCCCAATGGGAAGCTGCCATTTAATCTATAAAATTCTAGATCCCAAAATCTTCTTGACTCAAGTCTGATCCGACATTAATTTCTATCTTTTTCGATTTTCAAAAATTCACAATAAATTTTTATATTTCTGCTTGCTCAATATTTTTGTTTGGAAAATTGTGTTTTAGTTATCTGATTACCGACTCCTTTATATAGAAATCTCCTCTCAATAACTAATTAGTTTTTGTAGAATTTTGATTGGACTCCCGGGGAACTAGTGGAATAATTTTCTTTTATCTTTTAACCGCTTCGTCCGTTTATCAGGAGTAAACTTCAGAGCAAATGATATTAGGGAAAAATTAGTTCCCTTAGATAATTAACTTTATTAAAATCGGCGAATTCATCCTTAATTTAATTTATTTGTTTTAGTCATTTTAATTAATTAATTTATATTTTCTTAATAACTTTTTCTAGTGATCCCAAATTAATTTTATATTATTATTTTTGTACCCGTCTCGTCAATCGACGTCAGCACATACCCATTCCCCCAGAAAATATTGATATTGATTTTTTGTTTATCTTTAATTAATTATTTTATTTTAATAATTTTCCTATTATTTAACATTTTGTAAAATTACACAACCTCAGCATATCAAATCAAAAAGGGAAGAAATGAGGAGCCTGTGAAGTAATTAATTTTGACCTGAATCGAATAGCGAAAACATGTGAAAGAGTTCAGTTCTTAGAAATTCTTTGGTTCAAAGAAGAAATTATTTATATTTGTGTAATTATTTGCCTTTTTATTAAAAAAATTTGAATTTCATTTTAATTAAAAATCAAATTGGAATTGGATGTTGTGAAATATTCGATTTAAATATAAAATTTTATATC
>OX_Smed_1.0.00054
CGAATTCTACCTGTCGCTATCTCACGGTCGATCTTGTTCAGCTCCATTTGGGTCATTCGTAGTCGATATTGCAAATTTATATCTTTCTCATTCAGGCGGAGTAATAAGGACTCTAGTCTCTGGATGGCTGAGTTGCGGCCAGGCTCCCTTTTGATGGCAATGCCAAGGAGACCCATGCCTACGATTGTATCGAGTCGGCCACGTGGCAGTTTCCGGTATGTAGATGGTGTATCCATAGTCCCACAAGATTTGGCAACCTTGTGCTGCCGCCATTTCGTTGAACTGAATTATTTGTCGACCCTGCGCTGGTCTTCCTGAAGAAGATGATCCTGGAAATTCTTGGAGATTAGTATATATAGCATACTTCGATAGATTTTCAGAATATGATGAAAAAATAATTCATGGTTCCTCACTTTTATTGATGGATGATTGGGGAATTAATTCGGGCTTGGCTCTCGGTCCCTTTCTCCGGGTCCCTTGGGTCTGTTCGCAGAATCTCTTCTCCGGTTTTCAACTCGGATATGGAGCGTTCGATTGGGAGTTCATGATATGACAGTGCTCCTTGGCATGGTTTATACAGTGTCATCCACCACGTCACTGGTCACGTCGTTCTTACTGTTAATTTTTATTGCACTGGTATACGTATCTATTCTTATTTTTACCATTCTTATCTTCGTCATTATGTACTTTTTATGTATTATGTTCGTTGATAATAAATTTTATCTTACTTTTTGCCGGTATTATTCCGGTCATCGTGGTATGTATCCTCATTATTATGGCTCGTCTTTGTCCTGATTATTATCATTACTACTGTTATTATTGCTACCATTATTATTGCTCATATTATCACTATTAATTTTATTGTTGCTATTACTATAGTCATTTATTATCATCGGTGCGGGAATTGGATGTTATTAGTACTCATATTCTTATGATTATATGCCATACCAAGAGTCGTGATGATACGAGTATTGTTTAGACGAGGATGTGACTTGAATCTATATTTAACCGATTTATCTTCAATGAAAATAGGTCCGATTGTCTCTTATATAACAGTATTTCTCTCTCAGAGACAATACTCATACTCGCAATGTCCTGACAGTGAACTTCCATTAAAAGGAAATAAAAAACCACCAGTGTTTTGTCTAGTCACCAGTAATCACAATTTGTTGAAGAGGACGCCCTTAAGACTCGTATCCCGATTGGATGTCAGTGTCTGTGCTTGTGGATGATGGCTTATGGATTATATGCTCTCAGTTATGGTAGATTCCCTGCCCAAAACGGGGGTATACATGTCTTAGTGATTGTGAGATTAAGAGTAAATAATCTT
>OX_Smed_1.0.00057
GTATACATTTATTAATTCAATGAACAGTTGGCTGAGCTGTTGAATGATCTGTTTGATAGGCTGTTGGATGTACTGTTGGATGTGCTGTTGGATAATCACGTGGAAAATTATTATCTTTATTCATTGTCAGTCTCAATCATATAATGACCATATGCCATCCATCAATATCCATCAAATCCTTGCTGTCACTCGCTATCAGCATATTGCAATCTCGATTATCACTATCAGGCCAGTCCATTAAATCCGAGGAATTTATCACCGTAAACGGTTTTCCAAGGGTTTGCTCGATCGTCGCCTTCATTTGACTGGACGGGGGCAGCCTGGCGCTCAACACGCACTTCTTTCCGATAGAATTCATTCTGACAAATGGATTCCCATTAAGTTGTGATGAGCAATTGTGACAAATATCAAACCAAAACTGCCGATAGAATTCAACCAGAAACAATGGGAAATAAAATGGCGTCCCCCCCAAAATTAAAATATGAAACCTTTACAAATTTCAATCATTTTATCATTAGCTGGAATGGGAAACAATATTTAAGTTAAAGGTAAGAAATAATTAAATTTATTTATTAAAAACTGATATTAATATTTAATTACCTAATCAAATATAATTAAAATAAAAAATGTGATTTTATCACGTTAAATTTTTATTAAAATATTTACTGCAATTTTGCATTATTTTTTATGTAGCAACATTTATATTTACATGCAAATAATAAAAATATAAATAATAATTTATATAATAATTTTTACGCTTCAAAATATTATAATTGAATTATTTACTAGCCTTATCAGTTTTGTATTTGATAAATTATCTTGTTGATAGTGATTAT
>OX_Smed_1.0.00058
GTATTGATTTTATTTATAGTTTTTAGACTGGATTTTCTTTTTGGTTGTTATTTTGCACTGAAAATAAATTCAACGTTTATTTAGCCCATTTCTTTCGTTGGATTCCGACTGACGCTTGGTTGGATTTTGATAGAGTACCTAACTCATCATGAACTCATTCCAATCGCTTCTCTGTCGACTTCTATTTGTTTCCAATTCCTAATGTAATCGCCAGCCGGAGCTCAAATTCCCGGTACCTATTCTCACTATCCTCCGATGGGATATGCTAGTAAAAAAAAATCAAATTTTTATTTATAAAAGTCCAGTTGCCACACAGGGCATAAGCCGAGATTTCTCTGTCCTTCACTTTGATAAGTTTAAAACTCGTTGTTCCACAATAAGGCGAGAAGAAATATTCTCAGTCCTTAGAACGACCCAGCAATATTCGAAGGTTTGGGCTGCGGTAGTCATCATATATGTCATCATGGAGCATTCGGCAACAGTAACTCGGAATAGGTAATCTTGTGGGGTTCAGCATTATCGGTGCATATTCGGGATTGTCTGGATTATTGTAATCATTGGCATAGACAAACTTGTCTGAAGCAATAAGCAATATTCCACAGCATTCCAACATCATTCCAGCAGCATCCTAACAGTGTTCAGCAATATTCCATCAGCATTCAATCAATATTCACGTAGATATAATTTACAAAATGTAATTAGGTTAAGCTGCTATAATAAAATAGATGTATTTTGGTTTNTAATTCAAAAATTTCAAAAACTATTTTAAGTTACTAGGTGTATAAATAACATAGGATAAAGTGGCGGGCAAAGAAACTCCGTAGAAAGATACATCATAAACGTATTCGAATAGATAAATCCCAGGTAAGATTGACGTATTTTGAACTTGGAAGATAATCGAATTTTGGATCTACAATTAATTTAAATACTGTTTAAATATTAAAAGTATTTAAAGCATTATATAAAATTGTTTCCTTTTATTAA
>OX_Smed_1.0.00059
AAGAAGTCGATTATAATTTATTCAAAAAAATTTTATTTTTTCAGTATAGTGCATCCTTCATGCGAAACTAACATTCACGATTCTTGAATCTAAATATTTTATATTAAATATATTTATTAAATATATGTGAAATTGTAATGATAAGGTATTCAGTGTTAAAAAGCTCTGTGACTATCATTATCAAGCACAAAAATTATCTTCATTTATAAATACAGTTCATAAACAATAATAAAAACTTACCTTAATATTCTTAATGTTGAATATTTCTGATTACTAAAATATAACTATTAAATACTGGTGAATATTTTAGTATTAAATTAAACAATTTAATGAATCAGAAAAGTAAACTCATCAGGTGAGCAGACAGGGATAACAATTCATCATAATTAATTAACTATTAAATAATCAAGTGTCACTTACATTATTCTTAATTCCACGGTATAGGTTGAAAGATTTCAATGTCAAATATTAGAAATTAAATCATTAACACTTATGTGCACCTAAAGTTATAAATTAAAAGATATAAAAAAAATAATATAACAAATTTTAAAATACATCATTCAGAAAAGTAAACTCATCAGGTGAGCAGACAGGGATAACAATTCATCATAACATATTCATAAACAAAAAATAAAGAAAAAAGAAACTTACATATTAAAAACACAAAAACATTTGCTAAAATCAGATTTGCTAAAATCAGCAATAATTTTAAAATTAGTAATTGTATTTAAAACTTCATATTTAAACAAATA
>OX_Smed_1.0.00074
ATTATTGTTTGTTTACAACTAAATTAAGCAACATTTTTGAACCAGCCGACTGGAAATGAGATTTTTTATTATGCAATTTATTTTCAAATGTATAATTCAGAAATATGTTTCTCCATCATCAGAATTTTATTATTAAAATTTGAAGAAAGTTAAAATGAAACGGATTAGACAAAAATGGAATAAAAAATTTAGAGCTTTTGAAATTCCCAATCAATGGTTTGGTAAACTTATTAAAGCGAAATAATTTGTAATTTGCAAATAATCATTTGTCTATATTTCGAATAACATGATTATAAATTGTAAAATCAAGTAATTAATAATTACTTGTGTGGTGTTTATTTTAATAAATGATGGATTTTGAAAATTATTTTGAGCTGTTTATCTAACCATATCTAGAGCAAAAATAATTTATAAACGAATATTTTGCATTTTTAAACATTTCATTAGAAAAATAAACTTTT
>OX_Smed_1.0.00078
ATTTAATTTATTAATATTATTATTAACTTGAATGTATTTATTTTTTTTATTATTAAGTTTAGTTATTAATATTCAATTGCTTATTAAGCAAATTTTTATTAGTATTTTTTGCTTTATGAAGCACTTAATCTACCAGCCGGCATTTGCAATACTTCGAGCATATGAAATCTCGTTTACACGAGGGATTGGTTCTGGGTATTTATTAAACCCATAAGTAGTTCGATCGGATGGATTTTCATTACAGGATTCGTTTCTCAAGTCGCTGGCTGCTTGTGGTATTGAAATAACTACTTTTTTAATGATTTGTCCATCTGTATATTCATTATTCATTTTGTCTTTTTCATTTATATATTTTTTATTTGTGTTAAAAGAAGAGCTATTAAAGCCCATTTTTCGGGGGGTCTGAGATCCATTATAAACAGCCTTAATGGCTGGGAATTCATTTTCATACATGTAATCAGGTTGATTGTAATATGGTTTATTTATACAATTATTATTTGTATTATTATTCATTATAAGGGGGCTCCAATTCCCTTTTTTATATTCATCATGTCTAACATTATTGAATAAAGGATTAACTTTATTCCGCATGGCATCTTCGAACGCAGTATCATATTTTCTATTAAATTTGTCTTGGTCGGGTCGGTAGTTCTCAGGATCCATATTATGCTTTGTTTTTGGGTCATTTCCCAGCAGATGCCGGCTGTTATGATAGTTTGGCGAATAAACAATTGGC
>OX_Smed_1.0.00084
AAGATGAATGCAAATAATCAAGGAAATCCAACTGACCTTCCTCGAATTCCCCGTCTTCCTCCTTCCATCATCGCGGTTCGTCGTCAATATGAGGAGTTAAAACAAGCGCATAGTGAACTCAAAGTGAAATACGAGCGTGTGAAAGGTACCTGGGCCCCGCCCGATACCGTCAAAGTGTTACGGCAAAAAATAGAACGCCTCACTCGGGCGCGAGATGAGTTGATTTCGGAATCCCGTGCCCAACGGTTACTGATCAAGGAGCAATCAATCGCATTACGACGCGCGTTCACGGACGTGGAGCTCCAGGCTCACGTCCCGGGGAACATCAGAGCAAGCCAATTGGGCATAATCCCGGCTCACCATCTCCCGGTGACTGACGTTCTCCCATTGACTCCTGTCACTAATCCGATAACTCCGGAAACTCCGAACCCTACCGGAATTGCTAACTCTCCCTCAGCAACATACCGAGGTCAGGGAAACCTCCGTTCCTACCACTGCTCACAGGCGGCCAAATCGGAACCGGCGACGCCGTGATCGTCGGCGGCGAGAGGAAGAACTCGCTCGGGAAATCGGAAACACTCCTATCTCAGACCGCACGGAA
>OX_Smed_1.0.00086
CGACGTTTAGGTAATCGTGGTGTTGTATGGGAGTCAGCTTGACGAAAATGATTCGCAATATGGTCTCGAAGTACCGTCGGTTCTATGACCGAGATAATCTGCTACGACGATCGCCCGCTAGAAGATATTTCTCCATCAGGAATTGTACGAGATGAAGTGGCTATCTGAATATTAATTGGGGACTCGGCAGAGCGGCCATTTGTAGTAATTGTGATCTGAGCAGAAGTGGGGACGGGATGAGAGAACTCCGGTTGACGAGGAGCATAGATAACATCTAATTCGTCGTCATGCCTAGAAGTTGTATATTCAGTCATCATCAAATCTGAAAGTTCTCTTAATTCCGTGTCTTTATTACTTCTCAAATTGGCCTGTAGCAGGGCGTTTTCGGCTCTACGCCTCTGCCGTCGACGGCGGTTTCGATTCGGTTTGTGCCGGTGATTCGCATTCGAATGAGAGGCGCCACCCGTTAGCGCGCTACTTTCATTATTGGTCACCGAGTTTTCTGCATTGGCCGGCAAAGGATACGCTGGAATTATATCAATTTGCTGTGCCATATTTCTGCTCGGTAGGCGAGCTTGGAGTTCTTTCTCCGTAAAGACCTGATGGAGTGCGGCACTTTGCTTGGATATCGTGATCCGATGACTTCTATTCTCAATAATGAGATAATCGGGAGCATGAGAGAGCTACGTGATCTTTTTGTAGAGTTCTTTAGTAGCTTCTGGAGACCATCAAGTGCCCTTTAGCTTTTTGTATTTTTCGCGGAGGGTGAATTATCCCGCTCGAGCCTCTCAACATATTGTGCCGCAGCCACAGCAGACGGAGCTGGCACAATTCTTGGAATTCGCAGTAAAGTCATGCTTAATTCCAGAGTACGATAAATTTCGCAGGAAATTGATGTGATCAGTTCGCAACGAGAAAAGAAAACTACAAATCTGATTTAATAGATGCGAAACATTTGTTTTCCACGGAATTTAGGTTCAGTTGGAATTCGGTTTCTACTTGGATTGGTTAATTTTCAGGTTACAAAAAGTGTTGAATCGATGCAGATAATCTTCGAGAAAATTTTAACCCTTCGAAAGAAAACTTAAATTAACTAAATTTTATGAATTAAATTAATAATATATTAAATTAGGTTT
>OX_Smed_1.0.00098
CAAAATATTATAATACATAATTTAAGAATGAAAATGCATCAAAGGGATATTAAATTTTAATAAATCCTAATAATTTATAAAAATCTATTAAAAACTAAAATATCATCCAACTGTTCCTAAACCTCAAAAATCTGTGTTTTTTAATCCGAAGTCCTTTCGAATTCTGGATCTATTCCAAAATGATCTGGACCATTATCAGCTCCGATACCTAATTTCCGGTCATTATTACCAAATGAGTTTATAAGGCTTCTTAATTGCTCATATCGATTTTCCAAAGATTCTTGAATCACATTTCTTTTCATTTCATCTGTTATGTGAATGCTATTCATTGTTTTCAGCAATTGTGTAAAAACCAAAGAGGTAATGAAAACAATATAAAATACATTTGACATTCTGAAATGAAATCAATTAAACAATGAACTATTTGAACAAATAAACAGACGAAATAAAATACACAAAACTAGAAGTAATTCATGGCTGATTAGTGTCTTATTTTATAGAGATAACAAAATTGCTTACATTGCATTTTGTAGAAATTCCGAGTTATGATTCGTGAAATTGTTTCAGCATTCTGCAATCAAAAGTCACAAATTTATCAAACACTCAATTCTATTGGCTGGAAAATGCTGTCAATCTTTTATTGAACAAATTACATTTGAATAGTATTTGGCATATGAAATAAAACATTCTGAGTCATTTGAGTGGGTGGATTAAAAAACTCAATTATAATCAGTAAATGTGAATGAATGTCATGAAAATTGGAAGTAGAATTTTATGACGTCAAACAGAAAAGTAGACATTCTACGCTGCGTGATTTAAAGTTCAAATAGGCCGTTTTTTGAGTGGATTTATTTTGGATTTGTTATACAGAAAGTTTGTTTGAATTTGATAAATTCCATGAAATAAACATGAAATATTTTCAATTTTTTATCTATCGTTTTGCCATTTTTATCAGTACAGGTGAAGGTCAATTTAGATTATTAGTATTTCGGTTGTGAACTTATGCCAATTTGCTTAGTTGGAACAAATTTGAAGTGGCGCAATGTTATCAGTTACGAAGTACAACCAAGAAATTGGTCGAGTGAGGACATTTTTTTTGAAAATTATTTTTTATATAAATAGATATTTAATATCGAAAATTTCTCTTTAGAATAGTTAAAATTGC
>OX_Smed_1.0.00101
CCTCAACTCAACCAATAAATCGTTCGTATAGAGGCAAAGAACGTGCTCGACGCCGAGCTGCTCACCTCTTTAAAAGCGTCTCAGTAACTGTTGATAACTCACATTTCTGTCGATTTAAATAAAGTAGTTGTGCTTATGGTTTTCATACTTCTCAAAAGGTGTTTACACGTAGATATTATCATGAGTACCCGCGTCGCGACTTTAAGTCATCTCTCCACATTCGATCGTGAATTTACTTCCATGAGGGACAGAGCTAAGCGAGCACAGGTCTTCTATCGACAGCTCGTGAACCCGAGGGTTGTCCGAGCAACTATAGTACTAGCACATGGTACTCAATTTTTGCGGACAATCCACCACTTGAACACATTACCAACGTTGCCTAGCAACGGGTGCCAAGTGGCGATCAGCATCATTTTGTATGGCGTTACGAGGGTAACCAGAAAGATAAGCAAGATTTGGAAACCCTGTAACCCACCAGTATTCTTTAATTTAAATGAAATATTGCTAAAATGTTAACAACTATTTCAAACTGCATCAACAGCTTTTATAAAGAAAATGTATAGAACTGCTTGAATAAATTTGAAAAATTATAATTTATAATACAAATTTAAATTTTGAACTTTTAATTCCCTTTCATTGTTAAAATCCACGTTTTAGG
>OX_Smed_1.0.00102
CCTAAAACGTGGATTTTAACAATGAAAGGGAATTAAAAGTTCAAAATTTAAATTTGTATTATAAATTATAATTTTTCAAATTTATTCAAGCAGTTCTATACATTTTCTTTATAAAAGCTGTTGATGCAGTTTGAAATAGTTGTTAACATTTTAGCAATATTTCATTTAAATTAAAGAATACTGGTGGGTTACAGGGTTTCCAAATCTTGCTTATCTTTCTGGTTACCCTAGTAACGCCATACAAAATGATGCTGATCGCCACTTGGCACCCGTTGCTAGGCAACGTTGGTAATGTGTTCAAGTGGTGGATTGCCCGCAAAAATTGAGTACCATGTGCTAGTACTATAGTTGCTCGGACAACCCTCGGGTTCACGAGCTGTCGATAGAAGACCTATGCTCGCTTAGCTCTGTCCCTCATAAATAATTGCTCATGATTAGTGCTTAATTGACTGTGGAAAACTGAGACGTAATAGGGTTACTTGTGACCGTACTGGTATGCAATTTCAAAGGAAAAGACTCAACTAAGGCTAAAACTACTCTATTTAAATAAATCACATGTGGAATATCTACTGTTTGGCATTTTGAAGTTGGGTTGCTCGACGTCGGGCACGCTCCTTACGTCCCGGTCGACGATTGTTGGTGGCGATGGGTTGCTCTGCTGACTTGATTGCGGTCTGCGGCATTTGAGTTGGGGCGAAGATGAGCGGGTAAGTTACCGCTTCACCTTCTCGGCATACTGCGAGTGCGACTTCGAGTCCCCGAACCTGCGTACGCAGACTCCGATTGAGCTGGCGTTCTTCGGCCCAGCCTTTTTGAGCTGCAGAAAGTCGTTGATACAGGATCTTCGTTCGTTTAGGGTCTAAACAAGTCGCTTTGACCTGCTGTATCTCTCGAGTCAATTGCAGGATCTGGCCAAGTAATTCTGTATTCGCCTGCCTCGCACGGTCTAGTTCCGTCTGTAGGATCCGTAGAGAGGACATCGCTGAAATTAAATGGATTTTACTCGTCAATTTATGGTCGGCCTAAATGCTTTAAATCTTTCAAGCAATTCATTCAGTTATATATAAAAAAAAGAAATACACGCAGTTCTAATTATAATTATTATCTAATCACTATAACGATTTGTCCGTCAGTTCATTCGTCCGGGCAGTATCGTTCTAGGCTTCTTTTGAGAGCTTCTACCGTGTAGGGTCGTCTAGTATCCCGAACCGGACGAGGTGGATGG
>OX_Smed_1.0.00103
AAGCGAAAAATATACTTTAAAAATGATTTATTACATTTATTAAATGAACGGATACATATGCGAATTTTACGCGGTTAATAGACCCACCCATATAAGATAGACGCAGTCATAAATGCAGTACCATATTATTTTACTAAGCCGCAAAACTCTTTTGGCTCAACGCACGACACAAAATTATCAGTTTTACTAACTACGGTACTCAAACACCTAAATTCGAGCTAACGAGTTCTCTCGTACAGGATGAGAGCGATTCCATTTTCCAGCGAATTATTAAATGTAAGGAGAAAGATGGAGTAAACATATATTTTTAATTCAGGGTACACTAGAACCATGATTGATATGCCCGCTCACACTGTAGAACAATGGAGGCTAGCCTGGAGTCGGGTATACCAGGAACGATATCCTGAGGTGCCTACAGAGGATCAAATGGAGGAAATATCGCCGGAAAAGTTCATGAAGCAATTTCGGAAGACGGCGGACGAACCCAACCGTCACGGGACATTTTAAAGCAGGCCCAAGAGCTCCTGGAAGACCTTCTACAGCATCAGCGACAAATCGAGGCTGATGTAGCATGGGCCACATCTTACCTGGCCAATGTCAAAGATGACATAGCGGCCGGACGACTGGCCGACAGCTACCCGCCTTCTCCAAGACCGATCAGAAACCTCAAGCGACCAGTGCTCGTGGTCTCGGGATACGCTCCGGAAGAGGGATCAAGCGATTCTTCGCGGAGGAGTAAACTCCATTGATGTGGACATTTATTATTATTACAGTGACATTGTGATCGATTCAAACAAAGTTTTTCTGTT
>OX_Smed_1.0.00113
AAAAGTTTAAATCAGTGCTCCCAGCCTTTTCATCGCCACGAACCGATCAACGTGTGATAATTTTACCGTGGCCCGCCGAGTGGCAGGGGCGTTATTGTTTATATTTTAAATTGTTTTTATTTAATACTTTTAGTTTAATTTTATTTAACGGTGCCATCAAAGTAAAATACAATAGCATAAAAAAATGAATAAAAAGTAATTAAAAATTTTAATTCATTAATACACTTAATCCCGAGAGAAATACATCACAGTAAACAAAATGTAAATAATTTAATGTTGCTTGTGCGGTTTATTATGGTGATATACCTAACGTACGAATTCCATGTAAATTACCTAATGGCAAATATTGTGCCATGCAGTAATAACGGTCTTTTGAATTCACCACAACAAGAGCATAAAATATTCTTATTATAAGGACTTTTTTTGTTTTTCACCTCTGATTTCTTTATAAGTGACATAATATTTTCTACAAAATCCGATTCATAGTCAAATTTTGTAGAAAATATTATGTTTTTAAGAGACCTCGATATTTTTAACGGAAAAAATTGAATTTACTTTAAACTAATTTACTAATAAAGAATTTCTTCTAAAATCCCATTCAGCTAAAAACAAAACACTTCCATTTTAATCCTAACTCGTTTAGTTTCCTATTTCCTTTACAGAAATTTTAAAATTAATTACACCTTTAATCAAGAAAAACTGATCAAAATTGAACAAAAATGTAAAATATTTTACTGATATTACTATAATAAAAATTAAAGAAAACTTAAGAATCAAAATTATTTTAAAATGAAAAAATAGAGAAAAGGTGTTTCACATAATTACATTAAAAAAATTTAATAATAAACTTGTTTAAATGTATAATGTAAACTACAATTTTAAATTATATATGAGAATGTTGACAATATTACAATGATTGTTAAAAATTGTCGATATTAGAATTACTATTTGTATATAATTATTTTAACCCTTTCTAAGGCAAAGGAAACTAAAAGTGATGTAAAACTCAAAGTTTATTGATAACAATTATATAGTTACAAATGATCATAAAAAAATAAAAACATAGAAAAAACAAAAGAGGCTCAATATATGTCAGTAGTTGTACCAAAAGTAAAAATGATTACCGACAGCGTTACACTTAGATATTTTTATTAGTTTAAAATGGTGTACAGTATATTGCCACCACCTTAGAAAGGGTTAAAAACAAAAATTTAAGAGTAGAAATTTTATTGACATTATATGAAACGCGACTTGTCGTTCCCACGACTGAAGGGTTAATACCCATAATTATTTGGTATAAGATTAGTTTAGACCA
>OX_Smed_1.0.00114
GGTAATAGATTCCTGGTTTTTTTACGTAGCATTCAAGTCTAACCTTTAATAAAATGAGGAAAATCTTAAAACTTCTATTTTCTTAAAGTTCCTCATAAATATCCGTTTTTTGTTAATATTTCATCAAGGTAAAGGTGTGTGAATATAAATGGATAGTTAATGCATAAAACAGTTCTTGATTTTGCATGTAGGGAAATTCTCATGAGGGTTACTTTTCTGTGTATCTTATTAAAACGTGCCTCTTAAGATGTATTATATTGTAATTTAGAAGTTATAATGTTATATATTATATTATAAGGACTTTTTTTGTTTTTCACCTCTGATTTCTTTATAAGTGACATAATATTTTCTACAAAATCTGATTCATAGTCAAATTTTGTAGAAAATATTATGTTTTTAAGAGACCTCGATATTTTTAACGGAAAAAATTGAATTTACTTTAAACTAATTTACTAATAAAGAATTTCTTCTAAAATCCCATTCAGCTAAAAACAAAACACTTCCATTTTAATCCTAACTCGTTTAGTTTCCTATTTCCTTTACAGAAATTTTAAAATTAATTACACCTTTAATCAAGAAAAACTGATCAAAATTGAACAAAAATGTAAAATATTTTACTGATATTACTATAATAAAAATTAAAGAAAACTTAAGAATCAAAATTATTTTAAAATGAAAAAATGAGAAAAGGTGTTTCACATAATTACATTAAAAAAAATTAATAATAAACTTGTTTAAATGTATAATGTAAACTACAATTTTAAATTATATATGAGAATGTTGCAATATTACAATGATTGTTAAAATTGTCGATATTAGAATTACTATTTGTATATAATTATTTTAACCCTTTCTAAGGCAAAGGAAACTAAAAGTGATGTAAAACTCAAAGTTTATTGATAACAATTATATAGTTACAAATGATCATAAAAAAATAAAAACATAGAAAAAACAAAAGAGGCTCAATATATGTCAGTAGTTGTACCAAAAGTAAAAATGATTACCGACAGCGTTACACTTAGATATTTTTATTAGTTTAAAATGGTGTACAGTATATTGCCACCACCTTAGAAAGGGTTAATATAAGATTGTTAAATTACATTTCGAATTATTTTAATGAAATAAATTTATAGGAAATTCTTAACTTATAGCGAAAGAATGAAATGTTATAGTTTCTAATAATCATTGTAAGGAT
>OX_Smed_1.0.00115
TAATGTGAACTATATTTATTAAAGATCTCAAGAAAGAAAAAAATGCTAAATTTTAACATAAATATCATAATTGAATAGCAAATTGAGCTAAGCATTAGAATCAAGCCTATGAATAATATTTGCAGTTTCTAAATGGATCTAGAGCAGTTCTGGGAATCATGAATTTCTAAAGCATTTTTCTCACTCAGCTGCTAATATCTAAAATATAAAATTATAAATATGAAAAGATTGAAATATTCATTATTATTCTCACTAAAATATAATTGTATTAATTATTAATTATCAGGATTTACATTTATTAAATTTATAAAATAATAATATACTATTAAATATATTTGTTTGTTTAAATATATTATTTTTTTTTCTACAAAATTTGACTATGAATCAGATTTTGTAGAAAATATTATGTCACTTATAAAGAAATCAGAGGTGAAAAACAAAAAAAGTCCTTATAATAAGAATATTTTATGCTCTTGTTGTGGTGAATTCAAAAGACCGTTATTACTGCATGGCACAATATTTGCCATTAGGTAATTTACATGGAATTCGTACGTTAGGTATATCACCATAATAAACCGCACAAGCAACATTAAATTATTTACATTTTGTTTACTGTGATGTATTTCTCTCGGGATTAAGTGTATTAATGAATTAAAATTTTTAATTACTTTTTATTCATTTTTTTATGCTATTGGATTTTACTTTGATGGCACCGTTAAATAAAATTAAACTAAAAGTATTAAATAAAAACAATTTAAAATATAAACAATAACGCCCCTGCCACTCGGCGGGCCACGGTAAAATTATCACACGTTGATCGGTTCGTGGCGATGAAAAGGCTGGGAGCACTGATTTAAACTTTT
>OX_Smed_1.0.00116
CAATTTACCTGTCAAACTCGGAGATTTTGTTTACTATTTGAACTGATTAATTTTATTTAATTATTAAAATATTGCCGATTCAATCCAAAACGAGATGGCTTCATAGAAAAGGTTTCATATGATACTCGCTATCAAGAATTGAATATTATAAAAAGGAATTGTTTATCGCTTCGATGCCTGAACACTGGTCTTTACCAACTAAATTTCTTCAACCACTTTGGCAAATTGACTAAAATATATAATTTTTCATACAGCTCAATCCTCATCAATCATTTAATCTCGACTAAACAGTCTGCCAATTTACCTGTCAAACTTGGAGATTTTGTTTACTAATTGAATTGATTAATTCTTATCAACAAATTTATTATTCTGCATTTCTTAAATAATAATGCTTAGGGACTCCCATTTTTTTATAAATAAATATTTATACTCGTTTAAGTTACAAATTCGTAATAAAATTGTCCGTAACTTATTATGGAAATGTAAAATTTCTTATTGAGTAATATTTATTACACTTTGCCTACATTTTTATTGGCGCTAGGAAATGTTTGTTATTTCCGGTTCCCTTTCTACAGGCTTAGCCCGCATTAATTGCCCGTTTATGACAATCTGTATAACGTTTCTCATAACGGCTTAGGTCCGTTTCTTTTAATGAATATATTTATAAATTATTAAATATTTTAACTTAATTTTTTATTAAAATAAAAAATTTATTCCTGAGATTAATATAATGTTTAAATGCTGACTTGAAGACCCCCTTTTCCATTTTACTCGGTTTTTATTTGTATTTTTTAAAGAAAAATCGGCATTAAATTTGCTTGAAACTCAAGCTGTTTTAAAGAAAAAGAATTTGAAGTCTTTTTAAGAACTTCTAATTTCAGGAGATATATTATATTTTATTTGAAATAATTTTATTAAATTAATATTAAATTTTATTTTTATTAATATGAAATAG
>OX_Smed_1.0.00117
TTAGTTAAATTTTCATTATTATTAAATAATTTTCATTAGTTTGTTTGAAATAAGCCTAATATTGCATGATTCCGCCCAATCAGTAACCGCCTTTTTTAATTATTTTATTTTATTAGTCATGGAATCGACCCAACTATTATAAAAGGAATTATCCCGCGCCCAGCAATCCAACAAATCTCTATACGAGCAGCTCACCAAGGAGGTCCAGCAGGTAAAATCTACCTGGGTGGACAGCGAAACTCAAATCTATCCATCAACGTCTCACAGCTGCTCAAAAGGGTTGGGCCGAGGAACGACAACTAAATCAGAACCTCCGGACGCAGATAAGGGGGTTGGAAGTCGCCCTGGCCACCAGTCGTGAAGGAGAAGCGGTGACTTACCCTCTTATCTTCGCCCCATCTCAATTGGCGTACCGGGATTCAGCCAACAGCTCAACACCCTAGGCGACTCCATCGGCAATACCTTCGAACAATTACAGGCCGGGGCGTAAAGAACGCGCCCGACGCAGAGCCGCACGCCTGGCAAACAAACTAACTTAATGTGTTCTGTATTGATTACAAATTGAATTAACTTACGAATATTGTCTAA
>OX_Smed_1.0.00119
GGTTTATAGATCCCTTATGGATTTTAGTGAATCAATTGTGCCTCTTTACCTTTTGATTTTGGATCCAAGAAAAGCCTATCCAACTGGCAATTTAATCATATTTTATTAACCTTCATTGTAATATTTTTTCTATCTAAACAATTTAACCGAGGTAATCTGAGTGTAGAATTTGGTAAATAAATCTATTTTAGACGTATTTCTTAGCTCGAATTGCGGGAAAGTTATTAATTTCTACAAAAAATCTAATTCTCAAATTGAGAATCTCGGGGAAGCGACAGATTTTGGTTTCTAGTCGACCCACTTATTTTATGAATCTAAATTTGATTAATTTTGATTAGCCATCAGCGCAAAGTTATCCACTAGATCATAGGATTTTCCCTTGATTTGATAAGAGACTTGGATAGTTTTAGGTCCCTCAGTATGGTTTCATAGAGGATTAAATTCGAATTCCGTATTTATTTATATTTTTTTTTGAAGATGAAAATATATACAGCGTTGCTAATGACTTTTTGCATTCAGAAAAACCTAGTTCGAGGAGTTACGTTTCAACTCACATTGCGGATCGGTGGAGATGGGCATGGGAACGTTTCCGACAAGAAAAATGCCCCAAGTTCCCTCAACCGGAGCCTCAACTGACCGATTCCACGGAAGATGCCCACGACCGATGGCTGGCCGATCAACCACGGGAAGAATGGAGCCCGGCCTGGGAGATCCACGAGCAGGCTCGTCTTCTTCTCAAGCAGCTCGAAAGCCACCAACGCCAGGTGGACGTGCAAGTGCCCCGAGCTCGCCAATACCTGGCGAATGTCGAGGAGGACCTACTGGCGGGTCGGATCGCCAGCAACTATCGGCCTCCGCAGCGAGGCACTGTCGCACGAACCACCCGACCAACAACTACCCGAATCCGAGATGTCAGGCGGCCAGTAATGACCATCTCTGGTTATTCGCCGGAAGAGTGGGTGGAAAAGGGTTTTCCCTCCTCCTAATCCACCTCCTCATAATAAACTATTTTAGGACTCAAACTATTAGTAAATGTTCATGATAAATAAATTGGGTGTCCTCTTAATAACTGTTTTATTTTTATTGTAATGTAAAAATCTTCTTATTGGTTTAAATATAA
>OX_Smed_1.0.00132
ATCGCGATGCATTTTAATTATTTCCAAAATTTATTGATCCGTCTTGGTCGATTAGTATCTATTATATAAGTCGGGCTGTCCAAAAGGGAGAATAAAAAGAATGTGTACCTATCAGCACACTATGTGGACTCCGCCTGTACGATGGGTGCGCATTGATTAATGCTGCACCGAATTTTCATTCTTAGGCAATCTCTAGTATGGCAGGTGTCGCCTATACTTGGGGTGTGTTCGCAATTCCACTCGCATCACGCCATGTGTAAGGGTTGGACTATATTAATTTTTCTAAATTTCACAGCTTAATATCTGGTAGGTATTTTTAATTCATTTATAATATTTATTTGCACTTTCAGTCTATCAATAGTCTAATGTAAGTTCGTCATATCTTTGATTAATTAATATCGATCCAGTTTTTAGGGATTTTTGTGAATTGCTTGCTGGTTCTATTGCGGATCAATTTTATCAGATTTTGGGATTTTATCTTTTCCTTATTACTAGTCTAGATTTAAACGAGATTTTAATTATTTATTCATTGGATTTTTGTAAGATTTCAATCAGGTTTTTTTTTGTCTTTAGACGGATTTTTTGTGGAAGAAGTTAATCGGGTGCTAAACGCCTGTGCTGTAGCATTGCCAGTTAATGTTGAGCTGATTCTGAAAGGGAACTTTGGCTATTTATGCGAATATTATTTGGAAGAAATTTTTTCCGATTTTATATTTTCCTTATTTCCCTGATTTCGAATTTTGGGTTAGGGTGTCTTGTGCTTGATCAACTTGGCTCTAGACTCAGGACAGAAGCTATGCGATGGTTATTGTATAGTATGGAAATTATTCTAACAACTAAATGGACTCGGTTAGCATTCTCATGCAGATTTTTGATGTTAATTCCCTATTTGGACTATCTTTTGGATCTCAATTCATGGGAATTTTCCTTAGCTGGTTAGTTAATCTGACCCGTTGAATATAATAAATTTTCCCCTACCCGAAAAAAAAAAAAAAAAAATGCGA
>OX_Smed_1.0.00133
ATGTACACTACTGCCAATATAACTTGCTCATAACATTCGTGTTGTTTTGTTTTTCTTTCCTACCGAAACTAAATAAATTAATTCCATTTTATGAGAGGTGAGGTATAGATAACAATGGGTGTCGTGAAAGGTTTGCAAACAGATGTTGGGCATAATCACTCTCCACGATTTTCTCAACGTAGTCAGGGCAAAAAGTAGTGATTAGAAATGAGTTAAGAGATAGAAGCGTAAGTCCTTCCAGCGGCAGCTAATGATCCGGGAAAGACGAAGGTCCTTCGAGGAGTAGTGTTAGTAATACGCTCACCTGCTCGAATGGCATTCGGCTATTGCGTACAGTACCAACATGATTTCGGTCATGGGTACGCAATGGTTATTAAAATCGTGCGACGTATCAGGAAGTATCCCTAGTAGTTAAACGGAAGGTACACCAACAGGATAAGGGATATAGTACGCTGAAAATTCCTATGCGTCCAACATAGGGTTGGACTATATTAATTTTTCTAAATTTCACAGCTTAATATCTGGTAGGTATTTTAATTCATTTATAATATTTATTTGCACTTTCAGTCTATCAATAGTCTAATGTAAGTTCGTCATATCTTTGATTAATTAATATCGATCCAGTTTTTAGGGATTTTTGTGAATTGCTTGCTGGTTCTATTGCGGATCAATTTTATCAGATTTTGGGGTTTTATCTTTTCCTTATTACTAGTCTAAATTTAAACGAGATTTTAATTGTTTTTATTCATTGAATTTTTGTAAGATTTCGATCGGGCTCCTTTATTGTCTTTAGACAGATTTTGGTTAGTTATTTGTTAAAGAATCTTATCAGGCGAAAATTTCGTTATTTTATTAGTGGAAGAAATCAATCGGGTTTTAAATGCCTGTGCCGTAGCATTGCCAGTTAAGGTTGAGCCGATTCTGAAAAGGGGACTTTGGCTATTTATGCGACTATTATGTTGGAAAAAGCTTTTTGATTTTATATTTTCCTTGTAAGCTAATGAAAATTTGTATGGTTGTGAAAATAAAAATGGCTTAAGGGAAGTTAAAAAAAAAAAAAAAAAATGCGAGCC
>OX_Smed_1.0.00134
AACCTGAAAACGAAACAAAAGGAAAACAATCATATCAGCGACGAATTGAATTAACAAGACAACAAGGAAGAATATTATTCATAATTGGTTGTCAGAGATGAAAAATCCACGCAAGTTCGTCAATTACACTAAAATCAGTTTCGACTTCCCGCTAGTCTTCCTCATCGATGTCCGTCGGAAAATACTTTCTCTTCATGGGCCTATACGGCGGAGGACTGGCTGGGCGATTTTCCTCTCTCCGAGTCGAGGGACCTGCTATCTCCTGCGCAGTGATAGTGTTAGGCACTTCGCCCGTGAGAACGGCGATGTCTTCGGTTCCGAGCCCTAATCCATCGAGGATTTGGATGACCGGGAAGGATTCCGGTTCCTCGTCTATCAGGTTGATGTGAACTGATGGGGCAGGCGATCGGAAGATTATATCGGGAGCAAAAAGGATATCTGGGTCCAGCTCCGGGAATTCGAACTCTTGGTAAGGTGGAGGCGGACCACTGACCGGGCAGAGGGTCTCAGCGGGTCCCGCTCCTCTGAGTAGTTCTTCCTCTCGGCGGCGCCGATCGCGACGTCGTCGGTTTCGATTTGGCTGTTGCCGCGTCCGATTTGCAGCAGGAGTTTCCGCGGTCTCGGGGAGCGGTGGAGGAACGACCGGTGTGACTGCAGTAACGAAAACTTCTGGAATTGGATTCGTAGAGACTGGCGGGGAAGATAAAACGTCGGCGACGGGTAGATGGTGAGCCGGTATGATATTCAATTGGCTGGCCCGGATACTCCCGGGAACGAGGGTTCGGAGCTCGCTATCCGTAAATGCGCTACGCAAGGCGGTCGCCTGTTCCTTGATTAAGAGACGTTGGTTTCGGGATTCGGTGATCAGCTCATCCCGTGTCCGAGTAAGCCGCTCAATTTTTTGTCGCAATATTTTTACGACATTAGGCGGGGCCCAAGTGCCCTTCACGCGCTCGTATTTCGTCTTGAGTTCACTGTGTTCCTGTCTGAGCTCCTCGTATTTATGACGGACGGCCACGATAGCAGGGGGAAGACGGGGTATCTTTGGTAGATTGTCCGCTTTGGCATGATTATTGTTGTTCAT
>OX_Smed_1.0.00136
ATGCTGAACATTTATTCAAAGTTTTATTCGTTTTTATTCGTCGTCAGAGTCCAACAGAACGGGACTTTGGATGCCACAGTCCCATTCCCTGCGTACATTGCAAGGCGGGCGTCTTTCAAACCTACTGCCTGTATCCACAATGGCAAAGGTACGTTTCAATCCCTTTCGGCGCGGTGGCAAAGGGACCCTGAAAAAGAAATTAAAATAAAAAACCTGGTAGTATGGCAGTCAAATAACCATTGCATAACATCGAGATGCTCAAACTTAGGTTCTGGGACCTAAAATAGTAAGGGTTGAAAAGAAAAATGAAATAAATACTGTGTAAAACTCCGTACCATGGCGCCCTCGACAAATAATTAGTGCAGGCAAGTAATTGATTTTAAGAATTACGTAATAAATTAATAAGTATAAATACGGCTAAAATTGTCAGAAAAATACGAGTAGCTGTAATTAGAGGTTTGCTTTTAGTATAAATACAAAATCAGAAAATCAAAAATATATGACCAAACACATGAGTGTGGTATAGGTAGTTGCATAAACAAATTAACGAACTAAAATTAAACAGTAAATAAGTTAAGTTAATAAGTATCAATAAGTTAATTTAATAAGCAACACGAGCACTTGCAATCACCGGGGTTTGGCTACCCTGGACAGCGATTGCAAGTGTTCGGTTACTATGAGGGTAGTTGAGGACAGCATGGTAAAAGAATCACAAAAACAAAAAATAACAAAAGACAAGTAATCACTTACGTCCATAGTAATTGAGGGATGGCGTTACTAAAATTCAAAAAAAAATATGAAAAAGAGAAATAAAATATAAAATGCTTACTTCAAGATTGGCAAGACAAAACTAACGAAAAGTGGTAAAGCAGACACTTATATAGAAAGCTTATCAGCACGGGCTACGTTAAGAAACCACAGGGTAATTAATTATAGAGCCTATCAGTATCGGCTACGTCAAAAACCGCAGGATAAGTAAAAATTCATTCGGAATATTAATGTTCATCGCAGATACCTTATCAGGCTGAGTAAACAAAGTGATATCATGAGTCGGTCGGTGCGGGGGAGATTAACTTTTTACCATGCTGCGAGCGAAATAAACCAATAAGTTATTAATGTTTAAATTATTTTTGATTTTTAAAGCAAAATAAAATATTTCAACGTGTTTCCAAATATAAATTAGTTAAAAATTAAAAAAAGAATTAAATTCGCATAGAATTAAAATATCGATTAATCAACAAGTGGAACTTTTAGAAATTTGAGTTCAAAAAAATACTAACAGTTTCACTCTGGGAATTCTCTTAATTCCTGCTTCGTTTTCGCATGAAGTTCAACGAAAAAACGCTGATAAACAGCAGCAAATTCTCCTAGTTCGATTTTCATAACGTTAATTTTTAAAAAAACGTGGAAATTCTTATGTAATTTTCTAAAATCAAAAGGATTATTAGGTAATAAAAATTTAGGTAATGTTGAGA
>OX_Smed_1.0.00137
ATGCTGAACATTTATTCAAAGTTTTATTCGTTTTTATTCGTCGTCAGAGTCCAACAGAACGGGACTTTGGATGCCACAGTCCCATTCCCTGCGTACATTGCAAGGCGGGCGTCTTTCAAACCTACTGCCTGTATCCACAATGGCAAAGGTACGTTTCAATCCCTTTCGGCGCGGTGGCAAAGGGACCCTGAAAAAGAAATTAAAATAAAAAACCTGGTAGTATGGCAGTCAAATAACCATTGCATAACATCGAGATGCTCAAACTTAGGTTCTGGGACCTAAAATAGTAAGGGTTGAAAAGAAAAATGAAATAAATACTGTGTAAAACTCCGTACCATGGCGCCCTCGACAAATAATTAGTGCAGGCAAGTAATTGATTTTAAGAATTACGTAATAAATTAATAAGTATAAATACGGCTAAAATTGTCAGAAAAATACGAGTAGCTGTAATTAGAGGTTTGCTTTTAGTATAAATACAAAATCAGAAAATCAAAAATATATGACCAAACACATGAGTGTGGTATAGGTAGTTGCATAAACAAATTAACGAACTAAAATTAAACAGTAAATAAGTTAAGTTAATAAGTATCAATAAGTTAATTTAATAAGCAACACGAGCACTTGCAATCACCGGGGTTTGGCTACCCTGGACAGCGATTGCAAGTGTTCGGTTACTATGAGGGTAGTTGAGGACAGCATGGTAAAAGAATCACAAAAACAAAAAATAACAAAAGACAAGTAATCACTTACGTCCATAGTAATTGAGGGATGGCGTTGCTAAAATTCAAAAAAAAATATATGAAAAAGAGAAATAAAATATAAAATGCTTACTTCAAGATTGGCAAGACAAAACTAACGAAAAGTGGTAAAGCAGACACTTATATAGAACGCTTATCAGTACAGGCTACGTTAACAAACCAAAGGGTAATTAATTAGAAAGCTTATCAGCACGGGCTACGTTAAGAAACCACAGGGTAATTAATTATAGAGCCTATCAGTATCGGCTACGTCAAAAACCGCAGGATAAGTAAAAATTCATTCGGAATATTAATGTTCATCGCAGATACCTTATCAGGCTGAGTAAACAAAGTGATATCATGAGTCGGTCGGTGCGGGGGAGATTAACTTTTTACCATGCTGCGAGCGAAATAAACCAATAAGTTATTAATAACGAAAATTATTTTTAAATCATAATATTAATAATAATGGTAATACCATCATCGGAGAGGGCGCAAGATCGGTGTTTGCCATAGGCGTCATTTACTCTAGGTATGCCACTAACAACAAAGTAACTGACATTTTCAGTATAGAAGTATTACCGTACAATATACATTGTTTACAAATGTTTTAAATCGTCCAAAAAAAAAAAATATTTAAAAAACTAGAACAAAATCTAAGCTGAAATTTCTAAAAGTAAAGAATTTAAACTAATATTGCAGCGAATAATATTACACAAGACTTAAATTGTAATTTATTAG
>OX_Smed_1.0.00156
TTGACTTAAAAACTGGACTTCTTTTTTACCATATTTTCGCGTGCACTATTGTAATAGAGGATTTTGAAAATATTTGATAAATAAAATATTAGATAAATATTTAAAAATTTTAATGAACGATAATAATAATCTTGGTAAACCTGGGTTTTAGCGTCCGAAATTAAATTATGACAAAATTAATTAAAATTTAATTTAGAAATTCAGAAACTTGACAATTATAAGAAGCAGAATTCTCCCAGGAACTCGAATAATAAGTGATGGTTGGACTGCATGCCACAGTTTGCAGACTAACGAGTATTATATTCATGATGTTATTAATCATTCTGTTTTTGTTTCGCCTGAAGATTCTTCGTGTCATATCCAAAATATTGAAAATATTTGGGCAATGCAAAAAGAAAATTGAGAATTCAATTTGGATCCAGAGAACAATATTTGTAAATTAAGGCTGTCAAGATGAAGAGACATGGAGTGACAAAGATCGTGTCACGATGAAGTTCCCAGCACGAATTGCAGCCATCTACCGACAGGCCCTCTAGGATTCTGGCTGTAGCTTGTCAACGAATGGAGAATCGAGTTGGCCAATTCATTCTATGTCTTTAAATGACGAAGTCGAACTCCTCAGCCTCGCAATAAAACGCGAACCAGGACACAACTCAGCTCGTGAAGTTCGATAGCGAGCGGTGTATAACAAGGATACACCTGCAGTGAATTAATGCGGCCATAGCATCAGGAGAGATCCCGAGAACGGACGGTTACGCGCCGGAATATGGCGTCTAGTATGAACTGGACGATCAGGCACTACGACAAATGGAAGCCCAACAAGTGTGGTGTTACCGGCCAGGGTGTTTTGTGGGCCGTTATTGGAACGAATCATGAATCGACGAGAAGAAGACGTCCACAGCTACAATTGTCGACATCCGCCAAGAGCCAAACCAATGCAGCAATTAAATCCGAGGCTTGATTTCGGACGACGCTAATTTGTTGGATTTAAATTTAGTGGAATAAATATCGATATCATAGAAATAAAACTTTTT
>OX_Smed_1.0.00175
CTGTTTTTTGATATTGTTATACTTTTAGGATATGAGAACAACTAGCAATAATTTATAATTTGACCAGCGTTTCTCAGCAGAATTTTCGCGCAGATCTTAAACGTTATATTTATAATTAATTTGGCTTATTTTATCTCCATACAAAAGTATATAACATAAATCGGTAACACATTTTCGAAGTATTTATTATTTGAAAATTTTGGACCTTAAATAGATTTTGTTTATTTGAGAATCTTTGAATCTCTCATTGGGCTTCTTTTGATCCAGCAAAATATAATTATTTAATAAAATAAATATTTTTAAAAATTGATATATGAAACGAATTACATCATCAACCATCAAAATGTTTATAAAATTTCATTTGACTATTGCGAATTGTTTGATGAGGCCTTCTTTAGACAACAAAGATTTTCATTATCAAAAACTCCTAGTGGTAAAATGGCAACTAACGTGCAATATTTAATGTAAAAGACATTTAGCGGTTTATTAGAGGTAAATTCTGTTTTTAACAATATAACAATATTTATTTTACACAAATAACTGCATTTACAATTTGCTTATGATATAATCGAATATTTTAAATATGACACTGCTTATTATTCTAGGCCACGGCCTCATATCACGCCGATCCGCGAAAGTGAGTTAGTAATGGTTTCGAGGCAGTTGCTGACAAATCGGCCACTTCGGGTTATGTGAATCTTGAATTCAATCAAATTTTTGAACAAATTAATCAATTGTGCACTGCCCGTGTTGATGCACCGGCTTGCGTATGAATTTATATATTTATACGGTTTCCAGGTTGATATCATGTGAGAATCAATGATGATCTGTATCCAATTGGTTTTATCCTAGCATATTTGTATATAGAGCAAAACCATTCCATATTATGAGATTATAATTATATATTTGATAAGTAACATTGTAATAATTATCTATTGTAATATTTATTTACATTTTAGAGTCATCTCGCATATCATTTGAAATCATTAATTATTCCAATTTCGTATATAAATACCTTCCATATGTTATAAATTTCGCATTTGTTGCGATTCTTTTTTTAAAAATTTTATTCAATATTACATTTTCACTTGTATAATGTTTTGTATTGTTCTTCATAACTATAAAATCTTGCAATTCACG
>OX_Smed_1.0.00182
AATGTAACGTTATTTATTCATCAAAATTAATAATAACATCACATTATCAATTATTACAATTTTGAAATAACTGTAACGCATCAATAATTAAACAAAAACATTGCTGTAGACATAAACACAAAAACTCGCGTTCGACAGTTTTAAGCATTAAATTAAAATAATAATTATCAAAAGTTGGTCAGTCTGCGACGATGAAAAGGTTGGAGCACTCTTTTACAATATAAACAATATTTTGCGAACATGCACACGTATTAAAATGGAATTAAGAAATTATGCAATATACCCAGTTGAAGCGGAAAACCCTTGTTTGTTTGTAAGTTCATAAAATCTAAATTATTCAAAACAAAATTTAATAAAATATATTGGTACCGTGATGCTGATGAAGAACATGGATTATTGGCTCGGATAAATAACAATAATAGAATATTGACAATATTACCTGAAAATTTCGAATAGAAAATTACAATAATATTTAATAAAAATTAATCCAATATTTATTAGACTTTAACAGTGCAAACAAGCGTGGCGTCTTTATCAAGCATCTGCAAATTGGTGAGGTCTGCGTGTAGAAAATGAAATGACATCACTATGCGCCAGTGTACACCAAGCGAAGTTGAGATAAATCACCTATAATATAAAAGAAAATCAATAAATTTATAGCATATAAACACACCAACTCACCTTGAGGTTGCTTGTAAAATGTCAATGAGACAAACCCTACACTATAGAGACACAAAAAGTGAAGAGAAATAAAATAATGCACATTAACACAACCATAATAAAACATGCATGCTAACTTTTAACATGTAGCCATCCGAAGTTGAAAAAATCCCCTATAATAAATAATTTTATAGACATTTTTGAGATAATTTTAGAAAGAAAAATGGCGGAAAAAATTTTTAATTTAAATTTTGAGGTTTTTGCTAGGAAATTTCGAGTAAATGAGGATGTATCTTCATAAGATTTACCCTTAAAACTAAAATTAATCTAATATTTCAGATATTTCTGTCAGAAAAAAGCAAAACCTGAAATCCGAAAAAAAGCATAAATTTTTAAATTATTTTTGTAAGTTTTAAAAAATAATCATAAACCAAATTATTTCGTGTACATAATCGATGATTTTTTACAAAATATTTATAAAAAATATAATTATTTAATGCACATAATAATTTTTATAAGTTCAAAAAATAATTTAACTCACATTTTTTGAATAATAATATCC
>OX_Smed_1.0.00187
AACACGGTCGACATTTATTTCAACACCAATCACAAGGAGGAAATAGAAAAATATATCGCATCAAGCAAAATTTGAAATGCTTATAAAAGATCTGATTGGCTGCTAGTAATCACTATATCACATACATTGGGACATCAATAACAATAAATCAATATTGGAAATATGTAATTAAGAAAATATGTTGCCATCAATAATATCAAATAGGAACACGAGCTAAATGATGAATTACAATATTATCTAGATTTGTAAATTCCATAATAATTTCTGATAATTAAAGCATTTTGCTGTGGCACGGGCGAATGTTTATTCTGTGTCGTTGCGATCCCCACTTGAACCGCGATAGGCTCCGTATCTTCCCCCACGAAAAAATCCGCGACCTCCACGACCGCCGTTGCGGCGCCGGCAGCTAACACTGCGTCCCCTACCACGCCGGAATTGTTGGCTGCTATCCGGATTATTAATACTGCCCAACTGAAATAGAGATATCGAGGAATTCGTTGACCTTTCACTATCGGAATCCCCTGCAGTGCCATTGTTTTGTCTGATTATTATTTGGTTCATTTTCTCTTGCATTTTCTTCATTGCAGTCTGTAAATACCGTTCACAACAACAGCCCGTAAAACATCTTACACAAGCCAATAAGATAAAAACAAAACATCAGAAAAATTAAAAAAGGTCGTTTATATTTTCTATAGTTATATGCTATTTGCACAAAATTCCGCTGGATAACATTTTCTAAAATAGCATAGATATCATACACCGACTTGCCTGAGTATTGAAATATCAGTTTTATATAGAATTCTAACTTGATCAAAGAAAAACATTTCCTCTCATAAAAAAAACTTACACAACAAACTGAAAATAAAAAATA
>OX_Smed_1.0.00196
TTTTGAAAAATTTTGTACATTAACTTTTTCATTAAAAATTTTCATTGTAATTTAATTTACTAAACTTTGAAAAACTTTGTAAATTAACTTTTTTATTAATAACAAAATTTTCATTATAATTTAATTTATTAAATTTAGAAAAATTTTGTACTTTAACTTTTTATACTTTGAATTCTGATTATAGATTGTATTTTTATTAGTAAATTTCATTTTTTCAGGATAGGTATTAATAACAACATGATCTCTGTATTTCAGAGCTTCAGCATAAGATACATTATTCTCAGTGCTTTTTTCAGGATATTTATTGAAGCCATAAGTGATCTTGAGTTTTTGAAAGCTGAATCAAAGCGATCTGAGGTAGCTGCATCTGGAACAATGATTTGTACCTTTTTAATATTCGATTTGTGTTTGTTTTTCGTTTTTGAATTTTCATCATTTTTTTTATCAGA
>OX_Smed_1.0.00198
AGGTATACATATTTATTTTTGATTAGAAAATGACAATGATCCAACTATTAGATATAAATACTTTGGCTACAGGACATAAGAAATTACCAGTAAGATATAAATATTTGACTACCAAGTATAAATAAGTCAGTCATAAGATATAAAATAATAACACTAGTAGAAATCGTCTCGATTATCTGCTATAGCAATATGGAAAAATGTAGGCCCACAGTAGTGATAATTAGATTCACAATCGATGTCATTTTGGTAACAGTACTTTGATCGTCAATTTGGAGATCTGCGCTTCATTCCTCCACGTCAGTGTCTACGGCAAATATCGACTTTTAGGGAATCGTGGTGTTGGATGGGAATCTGCTTGACGAAAATAATTCACCCTCTGGTCTCGAGGTACCGTCGGTTCTATTACCGAGACCGAGATGATCTGCGGCGACGATCGCCCTCTATAAGACATTTCTTCATCAGGAATTGTATGAGAAAATGTGGCTATTTGAAAATTAATTGGGGTCTCGGCAGAGCGGCCATTTGTAGTAATTGTGATCTGAGCCGGAATGCGGACGGGATGAGAGAAATCCGGTTGATGATGAACATAAATGATATCCAGTTTGTCATTACCCCCGGAAGCTGGGTATCCAGTCATTATCAAATCTGAGAGTTCTCTTAATTCCGTATCTTCATTACTCCCCAAATTGACCTGGAGCAGGCCGTTTTCGGCTCTACGCCTCTGCCGTCGACATCGATTTCGATTTGGCTTGTGTCGGCCATTGGCATTTGCATGAGAGGCTCCGAATTTTCTGCATTGACCAGCAAGGGATGCGCCGGATTATGTTCAATTTGTTGTGCCAAATTTCTGCTCGGTAAGCGATCTTGCAATTCTTTCTCCGTGAAGATTTGAAGGAGTGCGGCAATTTGCTCGGATATCGTAATCCGCTGGATTCTAGTCACAATAATGAGATCAATAGCGTGATCTTCTTATAGAGTTCTTTGGTGGCTTCTGGAGAGCACCAAGTGCCCTTTATCTTGTTGTATTTCTCGCGGAGAGTGAAGCTCTCTCGCTCGAGTTTCTCAACATACTGTGCCGCAGCCATGGCGGACGGAGCTGGCACGATTCTGGGGATGCGAAGCGATTGAGACGATCAGTTTGTAACGAGAACGATTACAAAATCTAGAATGATACCAATATGTCCTGATTTAATAGGTGCGTAATCCTGATTTTCCTACGGAATTTAAGTTTAATTAGGATTTGTTTTCTACCTAGACTGATTAATTTTCGTGTTACCAACGTGTTGAATTGATTTAGATAATTCTCAGAGTAAACTTGAACCTCTCGAAAGAAACAAAAGACTTAAATTATCTAAAATTTATGAT
>OX_Smed_1.0.00199
ATCATAAATTTTAGATAATTTAAGTCTTTTGTTTCTTTCGAGAGGTTCAAGTTTACTCTGAGAATTATCTAAATCAATTCAACACGTTGGTAACACGAAAATTAATCAGTCTAGGTAGAAAACAAATCCTAATTAAACTTAAATTCCGTAGGAAAATCAGGATTACGCACCTATTAAATCAGGACATATTGGTATCATTCTAGATTTTGTAATCGTTCTCGTTACAAACTGATCGTCTCAATCGCTTCGCATCCCCAGAATCGTGCCAGCTCCGTCCGCCATGGCTGCGGCACAGTATGTTGAGAGCGGGAGAATTTCACTCTCCGGGAGAAGTACAATAAGATAAAAAGCACTTGAGACCACCAGAGAACTCTATAAGAAGATCACGCGGCTCTCATGCTCGCGATGATCTCATTATTGTGACTAGAATCCAGCGGATTACGATATCCGAGCAAATTGCCGCACTCCTTCAAATCTTCACGGAGAAAGAATTGCAAGATCGCCTACCGAGCAGAAATTTGGCACAACAAATTGAAAAAAATCCGGCGCATCACTTGCCGGTCAATGCAGAAAATTCGGAGCCTCTCATGCAAATGCCAATGGCCGACACAAGCCAAATCGAAATCGATGTCGACGGCAGAGGCGTAGAGCCGAAAACGCCCTGCTCCAGGTCAATTTGGGGAGTAATGAAGATACGGAATTAAGAGAACTCTCAGATTTGATAATGACTGGATACCCAGCTTCCAGGGGTAATGACAAAGTGGATATCATTTATGCTCATCATCAACCGGATTTCTCTCATCCCGTCCGCATTCCGGCTCAGATCACAATTACTACAAATGGCCGCTCTGCCGAGACCCCAATTAATTTTCAAATAGCCACATTTTCTCATACAATTCCTGATGAAGAAATGTCTTATAGAGGGCGATCGTCGCCGCAGATCATCTCGGTAATAGAACCGACGGTACCTCGAGACCAGAGGGTGAATTATTTTCGTCAAGCAGATTCCCATCCAACACCACGATTCCCTAAAAGTCGATATTTGCCGTAGACACTGACGTGGAGGAATGAAGCGCAGATCTCCAAATTGACGATCAAAGTACTGTTACCAAAATGACATCGATTGTGAATCTAATTATCACTACTGTGGGCCTACATTTTTCCATATTGCTATAGCAGATAATCGAGACGATTTCTACTAGTGTTATTATTTTATATCTTATGACTGACTTATTTATACTTGGTAGTCAAATATTTATATCTTACTGGTAAATTTCTTATGTCCTGTAGCCAAAGTATTTATATCTAATAGTTGGATCATTGTCATTTTCTAATCAAAAATAAATATGTATACCTAAAAAAAAAAAAAAAAAAAAAAAAAAAAAAAAAAAAAAAAAAAAAAAAAAAAT
>OX_Smed_1.0.00202
TATTAATACAATTAAGCACACATAAATCCAAACTAATATTTTATAATTAATGCAAATCGTCTCATTCTTATTAGTAATGGTTACCAAAATATAAAAGTAGATTGGGTTTGAGTTTTCATTTCATGATAATAGTAAATACCTAAGGTAGCATTAGATTTATAGTTTTTTTCTTGCATGCTCAGTAAATAAGTATCGCCGTAGGTGATCAATAGTTATATTTTAAGCCAAATTGTACATCATTTCTGCCGTTTGAATATTAAGTGCGTTTATTAGGTGCGATATAAACACTTGATATATTAAAAAGGCTGTATGTATATAAGTTAACCTATTGAATTTATTTGCAAATGATAAATTGGGTATTACATTATTACCCAGTGCAATGCATGTCTTAGTCTTGTTCCTTATGGTTCCCAGCACAAAGATGAGGTATTGTTGTCCTTTCTTAATTCGGAGTACAATTGATTCGAATTGTAAATGGTGTTATGATGGTCGATCTGTAAAAACGTAAGCTACATGGTCTGAAAAAAATAAATCTAATTAAAGGATCAGGTGTTAATATAATGCATTCCTACTGAATGGAGTAAATTTTGTTAATTTTGTAAACCCCCCACATATATTCAACCAACTAGCTAATATTTTTGTGTGAAAAAGGAGATATTGAGAATCTATGATGCATGATGCATGATATTGAATATTGAAAATAACATAAACTTTAATTTGGCAGTAACAGGAAATGCTCGTGAACGTTGGTCGGACGACAGTCGAATCACATTGACGATCCATAACAAATTCGCCGGACGTTACCGACAAGCCCTGTGGGAACATGGATACTCCCTATCTACACACGGTACCTCCATAGCCTCTCCGGAATCAGAATCGGGATGACGAAGACATGGAGCTGCCAAGTCTCGCCATAAAACCGGAGCCAGGAAGAAATCCGCCTCGAAAAAGTCGCCATGAAGCCGAGGTGGCACTTCATCAATTCGAAAACCTCGAAAAAAATACAGGTGGAAAGCCAACCAGCAACGTAGACGGTTGGCGAAGATTCCAAACTCCGATGGCTACCTACCCGATTACAGCATAGATATGATCCAAAGGATTCGGCCCTCTTAGAGCTCAACGCGCCGGTACATCTAGTTGTTCCCAAGCATATCCTCCAACCTGACATCCTGG
>OX_Smed_1.0.00203
CATTTACTGTGTCGGGTACCAAGCGTTCTATAACGGCATTGAATATCAACTGAATATCATTTAGAGATCCCCTTGTCATTCAACCAACTGTAAAAATTGAGAACAGGATGATTGATACATAAATTTACTCATAGAAATACGACAGACTACTTTCCTTCCTCCGAGCTATTCGATGCATATAATGCGATGTGATAGGACCTAGATAACCACATAGACAAACCACTCTGGCAACGACTGAGGGAACCACTCTAGAAACGATTGAAGGGAACCACTCTGGCAATGACTGAAGGGACAACTTAGGCAACGACTGAGGCAACCACTATGTCAACGACTGAGGCAATCACTCTAGCAACGACTGAGGGAACCACTCTAGAAACGATTGAAGGGAACCACTCTGGCAATGACTGAGGGGACAACTATGTCAACGACTGAGACAACCACTCTGGCAACGACTGAGGGAATCACTCTGGCAACGACTGAGGGAACCACTCTAGAAACGATTGAAGGGAACCACTGTGGCATCCACTCTGGCAACCACAATAAACGTAACTAATGCAAATTCGTTTCAGAGATGCATAACAAAAGTTTCTAATGTAGCATCAAATCTCAATTAAAACTATTTGCTAACTTATTTTCTCTTATACTTTCTTTTTTACATTATTTTACCTGTGATTGGTATTCATATTTACATTCCATCAAGTTATCCTTTAATTGCTATCATTTATTGCTTGGGTTTATTATATAAAATTCTTCAGTTATTCAAAAAAAAAAAAAAAAAAAAAAAAGGGCGGCC
>OX_Smed_1.0.00206
ACGTGTCCGATTCATAGTTGTTCGTGACATATGTCGAGTTTCGTTTATTCCTTTCTCGTGGAGTTTTTATCTCTTTTCATTTGATCATTTCTAGTTTTTCGATCTCTCTATTTCAGGATGGTTTGGATAAGTATCTTTATATTTATTTTCAGTTCATGATGTTTGTCAATTCTCTAATCAGTTTTCCGCCATAGTGACAACAATTTCAGGTTCAATGCGACATCTCCATGCTCGAGTTTGCGAGTTTCGTAGATGACTTCTATTACCGGATGCCTGCTAGTGATAGTATGAATTGGAGTAATCAGGGTATCTGAGATACAACCGTTTATTATGAAGGAAACGTGATGGCTTAGATTATTTGGTTTTTCGATTCTCGTGAATAATGATGCTTGGTATTTTTAATGATGATCGATAGATTTTGTGTTTTGTCGTTATTATAATGATTTTTCTGATTCAGTATGGCATGATTTTGTCCTATTTATTGTTAACTAAATTTGATATTATTTATTTTTTACTTTTAATGTTAAATTAATTACACTCGAACGGTATTTGAATATGTTCCTTTAT
>OX_Smed_1.0.00209
ATTGAAAATCGATAAATATTCTGCTCAGTTAGCAAGCAAAGAAATAGCTGTAAATCCAGCTAGGAAGTCCGCGATAAAAGATATGAAGGAATATGATCAATCAAGAAAATCAATAGTTAATGAAGAAACACCGAAAATGTCGATAAGTTATGAAAATGTTCCCGAAAATGACATTGAAAGAACTGGAATAGGAATTACAGAAGCAAATGCAGGAAGCTCAAATAAAGAACTATCTCAAAATTTTGTAGACTTGCAAATACTCAATGAAAAGTCATCTAGCCATTTCAAAACAATTAATACTAATGAGACCTCTTATAAGAAGCCGGTGCCTTTCACCCCGTTTAGGAGATTCTTAAATACAGATATTGATGAAGAAGACGAAAGTGATTCAGTTCTAATAAATTTTTCTCGTAAATCTACGCTTTCAATAAGCAGTACTCATTCAACACAAGAAAAAATCAATAAAATTGGAAGTTTTGATTTTTCAGAATCACATATTGACTTCCAGTCGACTCCGAAAGTTTCAGATACAAAAGAAAAATCAGAAATAATTAATAAGAATAAAATCTCTCGATTGAATGTTTCAGGATTCCTATCAATTTCTCATTCAACTCCAAAAATTTCAGAAGCCAAGGAAGAATCAGAAAAAATCAATAAAAATAAAATCTCATTTGAAAATGATAAAAAATCAATTTCAATTTCAGAAGTCAATAAAAACACAGAAAACATCAATAAAAATAAAATCTCATCTGAAAATGCTCAAGATCCAATTGGAATTTGTAAAGCCGATGGAAACACGGAAAAAATCAATAAAATCTCTCGACTGAATTTCTCAGGATTGCTATCTCAATCAACTCCAAAAGCTTCAGAAGTAAGTGAAAAACATGTAAAAATTAAAAGACAAGAAAAAAGCATCAAGAAATCACTTGATGATTCAAAAACAGAATTAAAGAAATCAAAACTTCAGAAAGCAAGCGATGAGAGATTACAGAAACTTCAAGTCATAATGAACTTGAAGAGATTGGCTCTGTTAAACAGTCAAAGCACGAATATTAATAAGATCGATCCAGTTACCTCGGCAACCACTTCAACTGCCTTGGTTACTGGTCCAACTCGCAAGATTACCACCCCGAATTCCTTGGTTAGCACTCCAACGTCATTGATTACTGCTCCTACGCCATTGGTTAACGCTCCAACTCCTAAGATTACAATCCAGTCGCCAGTATCGAGTGTCAAGTCCAACTGGTGGGGGGTTAATAACAAAGTCGATGATCTTTATTTAAAAACCAGCTTCACCGCTTCTCCGAAATGGAAATCAATCATCAATACGTCCTGTGAAGATCGGATGGATAAGATAAAACAAGTAATCAATCGTGGGCTTTCACAATCCAATTCTGATTGCTTGACTATTAATTATAATAATATTAGTAATAACAGTAATAGTGATTTCCCAGAATTATTGCAACCGTTTCGGCCGTTGAAAGCTTCCAAAAGTATAAATACTTCGTTGTCAATCGATTCTTGATCACATCCGGGTTATTTAATTGGCAATGTAAATTGGAATTTTATTGATCATGTACATAATGATATTTTGTCAATAAAAACTTTCTTTTCTCAAAA
>OX_Smed_1.0.00214
CCACTGCCTATCTAGCACTACACGTCAAAGGGTGAGAGATATTGTCGCGTTGGCAGTTGTTGATTGGACCAGCTCCGACATTCGCTATTATCGATTCGCTAGAGTTTTTTTTCTCTATCTTCGCCCACATGTCCGTGGTGTGTTGTTTCTACAGGGGAAATCTCTTCTATCCTTCTGAGAAACCATTCTGAGTGTGCAGTGGTGGAACGTGTGTATGTCGATTCCAATCGAAATTTTAACTGATTTTTATTGTTTCAAGTGTCGACTTCTATTCTCTGGGCCATTCGTTAACTTATGTAAGGGCCTATTGGTTCGCCGGCTCGCTCTCAACACCGGCTCACCCAGCTATTCTGTCGTGACCTTGCTAGTGGGGTTTCTCCTCCGATCAACTATTATGTCAGCATGCTATTGAAGTGGATCCTTAGGCCCTAGTTGGCCGACTTCTTGTTTCCGCGAGTTGAAGATGGATTTCCAATCATCGCCTAATAATTTTGGTGAGTTTACATTAATAAAATGCATGTTTGGACTTGTTTTGATTTTCTTGCATAGTTGTGGTATGTTTGCGATATATATTTATTTTCATCGGGCAGTGCTTTAGTCGGCAGCAAAATCGTCCTGAAC
>OX_Smed_1.0.00218
GATTCAAATTGTTTTAATTGAAAATCATAATTCAGTATCAGAGTAAACATGCCAATTTACTCCTGTGTGGATAACTGTGTTATTCTTATTGTTTTTTAATTCTAAATGTTTTTAATTAAATTCAGAACCACAGTAAAAACGGCAATTTACGCGTATATCGATCAATTTGTTATTGTCAGTAATTTACCTTAAAAAACTTTACAAATCACCATTTACCAAAATAATAAACAATTCTTTCTTAATTTTCTTATAAAGCAGCTAATATTTTAATAATTAAATTTATTGATTTGTTGAGGTCTGTAAATTAAAATTAAAAATTTAAATAAAATTTAGGATAATAATTCAAATGGAAAGTAAGCGAAGAAAAAAGGCAAATAAAAGCGGGATCGTGCACAGAATTAATAGTAAAGGAAAGTGCGATGGAAACAGTATTAGAAAATGCAAAAAGCAATTACGAAAGGCGAGAATCCGGAAATCCGAGAAAAATCAATAAATGGAAAAATCATCGAAATCGAATGGGAAAAACGGGACAGTTATAGATTAGCTAATGGTCAACAAGATGACGGTTAGGGATTTATCAGAAAAGGGTTAGAAAGGGGTGAAAAACATTCAAATGTTGATGCTTTGCGAATGAAGAGTGATATAAAAAAAATTACTATCATTTAATTTCAGAGAATGCAAGAAGCCTCGGAGATGTCATGCAAAGAGTGTAAAACAAGTACGCAAGAACTAAAGCAAAAGTTTCGTAGCATGCAGGGCAGAATAACAGATTTGGAGAAAGAAAACTTCCGTCTGAAAAGGCGGTTGGACCGTTTGGAAATCTTATTGTTTCAACACGAGGCCGATTTCGCGATGTTTCGAATGAGAGTAGAAGAAATAGAGGAATCGGAAGACGATGGTGAGATAAATCAATTAGACTAAAAAAAATAAAGTATTTAAACGGACCCAGTTAGTGTTTTTCTGTCCTCGAAA
>OX_Smed_1.0.00227
GTATCAAACAAAATATTTTGAAAATATGTTTATTCTGAATTCCTGGAGTTGAAATTATTCACTAATGTAAGTATAGTATAATTTATTTTTTATTCTTCACTATATGATGATATTTATCTGTCAATCCTATGAGTTATGATTTAAATTTCTTTCTGAAAAAAATAAATATTATACTTTAAATTATTTTACAAAATAATTTAATAATCTTTTCTAGATTTATTATGATACTCTGAATTGAATCGAATCTAGTAAATTATGAATCGATATGGATTTCGATAGCTTAAATCAAATAAAGTTGGACGAAAGGGCTTATGTCGACTGGAGTTTTTAGATCAGGTTAATCCCAAAGAACTGTTTAGATATATTCATTCAATAATTGAGGAATTGTTATTTTAAATAAAGTTTTGTTTTCAATTT
>OX_Smed_1.0.00234
AAAAAATCAATAAAATCAAAATACAATTCTTATCAAATTTCATCTGTTGATATTCATGCATTATCAATTGGATTTATTGATCACAATTTGACAATTCGGATATCAAACGGATCTTTTATCAAGACCCGAATGTTACCTAATCAAGACAGAATTAAAACTGTTTATATCGGATGGAATCCTAATCCATGTCTGTGTCATCCAATCAGAAATAAATTCGGCATTCAACTCAATTCCAATCTGAAATCAGCTTGTGATGGATCCAGATGTCCAAAGGTGCCACAAATAAATGCAACTCAATTTTTGAGTCCTTTCTTGTGGTGCTCAATAATAATCAATATTGCACTAATGTTTATTCTATTATTGATCATTGGCAAACGGATCATTGATCACTGGCGCCACAAGGAACTCGCCAGTCAGAACTCAAATGTTTATGAAGAACAACAGCAAGACCTCAATGAACTCAATCTCAAATCGCTTGCCATTCATAGGTTAGGCATTGGTGAGAATGTTGATGGGGGGCACAGTGGAACCGCCAATGTTACCAATTCAGCATCAGATCCACAGGATGAGACAAATGAATATGATTATGGAGAGTGACAGTGATTGTTTTATTTATGGTTAAATAAATATTTTTG
>OX_Smed_1.0.00239
AGCGAAAGGATAATCATAGGGTGTAATATCGTTTCGTATCTTTCTACGTACTCTCTTTTTCGCGTTTCTAGATGAATGAAGAAAAGGGAATCATCATCGGGGTCTGCAACGTTGGTAGGACATTATCCAGTGCTATGACTCGGAAGTAAGAATTAAATATTTTATAGAAATGTGTCATTAAGATTACCTTCCATCATTTTCGTTGCCTTCCCTTCGGCCTTCCGTGGAATTTTAGCTTCCAAACTAGATTTTTGCGGATTTCGATGCATTAAAAATTTAAAACAAAATTGAATGTAGAAATCGGGCGCATTCATTATATTTGCATATGGGTACAAGTATCGGTGATTGGATCGATTGCTGCGCACACCACAGTTGTGATTTCTATGTGTGCATAATAATATTCCAATGAGTCAGGTCGAGGTGTTGGTAGCCAGGGTGTGTCTAATCACTGCTGCCAATTTCCACTCGGTATCGCTCTTGCCCTCACAATTCATCAACTGTAACATTCACCTAACCACAACGAATTTCAGCTTCGCGGCACTAATTTCTCCAGATATTCACAGTTGAAGTAAGAAAGTTTCATGTGGACATTTCTGGATGCCGATTAAATCTTTTAGAAAATACAGCAAGGTTGTTATGTACTGATGACTCAAACGCTAAATTTGGAGGAACCAGATTCAACAATGGGGCTATTACATGCAAGGGTTTCAATTATCAATGGCTCTTCCTAATGAGCTACGATGATTGTCGGATTGGAGTTCAGGATTTTTCTGCTCGGTTTTCTCGTGCGTGGTTTCGTTAATCAATCTGGATTTACATTCGTTAATTTGTTACTTTTATTTCTAATGTGAATTGTGAAGATGGAGCTTAATATATGCTTGACTTATTCGTGTTAGAGTGGGGTTATGATAT
>OX_Smed_1.0.00242
AAGTTAAGAAATCAAATACATAATATTAATCTTTATAATCTAATAAGTAGTATAGGAGGTACCAAAAAGTGAGCCAGGTGGTACAATATTCACTACTACAAGGGGCCATTGTGTTAGAAAACCAATGCGGAGCACTTTGTTGAACGGTTCATTATATGTTCAATTCGATGTCAGGTTCGCTATATATTCAAGGGCTATTACAATGACTTGTCCATATTGCTGGTGTACTGGGTGTAATTAATTTGTTTAAATCTGTGCAAAGCTTATTCAAACCTATTTCCCTCTATCAAAATACCTTCTTTTCCTAGGGTCTATGCTGTCTCACCCAGACGCCCCACAATTTTAATCCTACCACTATATACCCATGAGCAAGCTCATGTTGGTACTGTATATAGCAGCTGAAAATTCATGAGCAGGTGAGCTCCATTTCTAGAACTACTCCTCATGATATTTTCACTTTCGGGTTCCTGACTGCCGATGGAAGGTCTTACGTCTCTTTCTATCTATACGCTTGTTCATACTCATCTATTTCTACAATTCCTATATCAATTTGTCATCATTACTGTTTATTTATTAAAATATTTTTCAAAAATTTTGGCAGCGTCCCGCCCTTATTTTATGGAAAATTCCTTGTTTCATACAAACGTCAGCCTACGGTAAATTGAAATGAATGTATTATTATAATGTCATTATTTTAGTCCAACAACTCATTTGATTTCCTAGGGTCGCCACAGTTACCACCATTCGTAAATCTTTATATTATCATCTCACAGATCTAT
>OX_Smed_1.0.00244
AATCAGAGATTTATTTTCATTTTACAATTTAAAATTGAAGGTCACTTCAATAAACAATGTTATTTCAGATAACCTGGTTTTTATATATTATATATCATGTTAAATCAGAAGAAGAATTGCAAACCTGTTCCAGTTTATATTTTAGGGACGACGACTCGATTTGTAAAAAATGCACCGATTTTTGTCTTCAATTTAAGACAAAAAAAGAAGTTAAAGAAAATTGTCAAATTTCCTGTAAAAGTTTCATTTCATCCTCAACTTCATCCTCCAGTGATAATTCAAAGGTACCAGAATTCACCACATTCACAAACTCTTCCTCTGGTAATAACTCAAGTAAACCAGTATGGATTACAATCTGTGTAATTGGACCCTGTATTGTCATTACAGTCATAGTAATTTATTATTGTGGAGATAGATGCCATAAGAAAACAGCTCAGCCAAGCGATGATAAAGTAGTCGAAGTACCGTTGGTAACATCCTCGTCAAATGGAACTCCCAAAGCAAGTAAATGCGAAATGGAAACAAATCCCCATAACCAAAATGAAGCAGTCGAAAATCCTCATAATCAATCGTTTTATATTTCCCAAGTACAAAACTTAGGAAGAAGTTCAGGTTGCGGAAATTAGGATCGATATTATAAAATTGGATTACGGAAACTTTCGTGATTAACATGACATATCTATTTGTGAAATTAATAATTGTATAAATAATGTCAAATACATTTTTTCATAATAATATTATTTGGTT
>OX_Smed_1.0.00248
TTTACTTGTATCAGTGGTTCTTCTGTGCCTGTTAAATAAAAACTCACATACAAATTCAGAAATATAAAGCAATTTTGCACTCGAAAAATTCACAAAAGTTGCATTTGAATTCAATAAATTTGTATGTGAGTTTTTATTTGATCAGTGGTTCTTCTGTGCCTGTTAAAGCCGTGATTAAGTAAATGTATTATTTAGTTGTCTCGTTGGAATTTATCAGTAGGGATGATATTTTGGTAGAATTATTTTACTGATCATATTTTGTAATGGGTAAATTGTTGGTGATGTACATTCAAATAAAATGCTTTTTTTTAAAAAAAAAAAAAAAAAATGCGA
>OX_Smed_1.0.00258
AATATAATTAATAACAGAAAATATTTAATAAAAATCACAAAACAACAAATATATATTCTATGCATAAATAAATATTTTCCGTATTTTGCAAAGATTATTGTTTTTTCTTTATTTCTTCGTATATTTCAGTTTATACCAAAAATGTTAACCGGGGGCATTTTTAACCCTCGAGGAAACTGAAATTTTCTAAATTGATATACAATTATAATAAACATCTATACTATTAATAATAATTTCAAATCACGTACAAAGAATAGATAAAGAAAATTTTAAAAATATAATGTAAATCTAATAAAAATCTTATATTTTAATTATTACGCTTTTATTATTGCCAATTTTATGAATTAGGCATGTGGCGATTTAAGTGATGCGGAAGCCCTTAAAATCTAAATTTTCTTTGAGCCTAACATAAAAAATTTATTTAAAAAAATACATTTACCTCTTTAAATATAATAAATATAAATACAGCAAAACCTCAGTACAACTCTGCTTACATTTAAGCATTTTTGGTGCAATTGATGATTTACAAACTGAAAGTCCCTCGATATAAAGTAAAAACTTAAATGTTACACTTTAAAATTTATTTAAAAACAGTAGAATCGAAATCATATGCTGACTTAAAAATACCTTCAGTTCACACGAAAAATAAAAAAACAAGAAAATCGA
>OX_Smed_1.0.00261
TTTATATGCTCATCCAACCAGAATTCCGGATTTAGATTTCGGATTTTATAAAATCCTCCTGAACGATGTTGGAAATCCCTGAAAAAATATTGAAGGTAAAAAGATTTAAAAACCCATAACAAAAGTAACTTCCTTCAGTAAGAGATTAATCATGGGAAAATCGGACCCAGCACCTAAACGATAGGCGATAAGAATTCACAGTTTGAGATCCCGAGCCGTGATACCCCATCCCTGACAAACAATTGGGAAAATCAGCATCATGTTGATTCGCTCCACATCACATTCCCATGTAATCCATCCTGACTAACCAGAATCATTTTTTCAAACATTGCGAGAGACACCCCCTTCCTAATGACATAGGCATGACTTTTCCTTCACCGTGAGCTTCCCGTTTGCGTCAAACCCATATCAATGACCGTACCTTCCCGATTAATTATCCTGCGTTAGAAAACGTAAAGAACTAAAATGAAATTCATTGCGTGTTGGCAAGTACGAGTTCACCGGACCAACGTGATGCGAATCGGGGATAAATAAAAATCTTTTTTATATAAATAATACCCGAGGAAGAACGATACCACCAGAATGAAAATGGAAATAAAATATCGCACACAGCTATTGTGACCTTTGTCCCTGCCTAAATCAATATTATCGCAATCAGATACAGTAAGATTGAACGCGACAGGCACACCCAGAAGACACACTCTCACGATTGATTGAAAATCTATTCTCTAAATGCCGTCGTCGTGACCTTTCCACTACTGACAGACATGCACACTCCATCATCGAACCTGTCATTAACAACCCGATCTATATGAATAACCGAAACGATTTAACCCGGCATTTGGAATTGTGGACATAGTAAATTTTAGAATGAATTCCCCGAAAGCGGACATCACAGCCAAGATCGTAGGAAACGACGTGATGGTGGAAGGACGACTATTGGGTAAATACTTATTTATTATGATCTTATTATCTTATTATTTCATGCGACGCATACTATAAGAAAACTCTCCATCCAGAACCTACACCCGGGTATGACAGACTGATGTTATCGGAGCAACCACGATTTTTTTTTCTTGTTTAACGAAGCAGGATTTTTGATTATTATTTAAATTACAAGATTGTGATTCTCATGATTGTTTTTGATTTTTGGAATAAATTAATTATGCGATCAGATCATTATGAATGTCCAAGGTAAGGTATAGATTTTCTTGTAATTAATTTCGAGTAATTTAAACATCTGAATTTATAGCAATTTATGAATTTTCCCCGTATTATAATACACAAGTTTTCCGTTTCCTTTTCTTTCATGTTCGGATATTATAATTACCTAATCGTGATTATTTCAACCAATATAATAAATCATAATTTGCGGATAAAATTACAAATCACCTGATCGCAACCAATTTAAATTAATGTAAGAAACTTCATCCATTTTCATAGTTAAAGCCAGACATCCTAATACATTATAATTACCTGCTCACAACTAGTTTGAGCCGATGTAAGAAGTTTTATCCAGATTCTTTTTCTAAATCAAAACATCTTAGGTTAACATGATTAACTGATTGTAACGATGGTAAATTAATGTAAGGGATTTTATTCATTATTTTTTTTGTTAAATCAAATGACCCCATGATGTTATAATTATCTGATCGCAACTATTTTCCCTAATTAAATCATAACATCCTAAGAGACTATAATTAGCTGATCGCGAGTACCATAAGTTAAAGCATGAAACTGTAACCAGTTTTCTTTTCTCTTCAAAGTGAACTTAAGATATTACACCATCGGGTAATAACTGTTTGAATCAATATGCGAAATTTTAACAAATTTTTTCAAACCAAATTAAAATCGATTTAGGATGTCCTACCTATCTGACCATAAGTAGTACAAATTAACAAGAGTGACAGCTGAAATCTCTTGTTTCTTTTTATTATTTAATTCGATTTCTAAAGAACCCGTTCGGATAAATCAGGAATGGAGCGTGTATTCTTAGGTATTGAGAATCATTCTGGAAAACCCAATCATCTAAATTACCAGGTGAAACTTTGGCCCGTATAAAAATTCCAACTTATCTCA
>OX_Smed_1.0.00282
GCAAAATAGAATTTTATTTAAATAAAAATTAATATAAATTTCCAATCGACGATAAAATCTGATGTTTCGATTAGACCAACGGGGTAACTAGCAGGGAAATAAACCGACTTCTGTTGCGCTCACGTTGCAAGGGGATCTCCATTAGATTCTTTCATAAAATCATTTAGGAATAAACGATATAGGGATCAAAATCTTGAAATAATAAAATTCCAAACCCACAAATATCCAGCCTAAATAATACTTACAATTCCCCTGAGCTTCACTAGTATGATTTGCCCCACCATGGAAATCTGAAATAGCTAGCCAAATAGTACCACGATAGAAATTGTGATCATTGTATAGATATCGTCAAGGTTAGTTAATAGCTGTCGAATGCCCCGACGAGAAATCGGAGTGCCAGGATCCCACGAATAATTCGTAGAGCGAAAATCACCCTTCACAATACACACTCGGATAAAAGTTGACCTTTAGAAGTATTGATTGTACAGATGATTTCTCACCGCATAGAATTGCTAACGAAGGTCGCCAGGCAAGAAAATATATACACACAACTTTGAAATATTATGCACGCAAACATGATCGTAAAATTCCACATATCGATAGATAACGTAACTCGTGCAGCACACTCTCCCACGATGATAACCAATTCCATCAAGCATTGCTAGAAATCGCACACCATTCTCCTTTCATCGATCTACACACCCGACTATATAAGCAGTATTATTAGAGCGGGACTGTCAGAATAGAGATTCAAAACCAAATTGAAATGCATCGCGAATTAAACCTAGTAACCGAGGACACAGCAGCCAGGATTCCGGACAACAACTTGGTTCTGAGTCCAAGGACTCGACCATTAGGTAAATGGTTTTTCTCTTTTATTATCAATTTTATACTAACCTGAACGAGTCCTAGAAAGAATTCTCGCCACACCAATCCCAATAATGCCTTCTGAAATAGGAATATCAATGACCATGACGAATCAGAAGATATAAAATTTGATGCCGGAAGGACCAGTACTCGCCTTAATTATTGTTATTGCACAAAACTCCAACCCGTAGAATTCCCGCACGTGGGAACTCATTCGAAAATATACTATGCCGAACCCATTCTCAACCACCATAATCGATAATTCTCGAACTATGACGGGATTTTTTGATGGCTAGATCAGTTAGACCTAGAGAAATAATCCGATTAGTAGAACGCTTCAAGACAAATTTTTGTAGATATTTATTGGGACGCCGA
>OX_Smed_1.0.00283
AAAATACGTATTTAAGCATGAGGATGAGAATATAAAATAAATTTTAGTTTACCAGATTAAATTTTGGAAGAGTATTTCTAAATGGGTAACGTATTTAAACCAAAAAAAATCGATTTTGTCAAACCCAAGACTTTTGCATACTATAGGAGGATAAATTTTGAAAATAATTTTTATGATATTTACCGTAACAAATATTGCAAAAAAGAACCAAAACTAGCTATTTCCGAATCAAATCCCAATTTAAATAATATTTATTATTCAGAATGGATGAAATCACATTATTTTTATATTAGTTTGCAATACCTATAAGGGATTGAAAAAAAAAAAAAAAAAATGCGA
>OX_Smed_1.0.00299
AACCAAAGTTCAAGTTTCATTTTTCCCAAAGGAATTCCAAGTTCGACACTTAACACCTGAAATCACTTAAACTGCTTCGTCTTCTTTGAAATTAAGTTGCCGAATCACGAGATTAGGAATTCTGGTTACCAACATCCTTCCACTAAGCATAAAACATGTCGAGGGGGTAGACTAACTGTACGAATTAAAATATCGAGACCCAAACTCGCCAACATTAATTGTATCCATGAATATATAACTTACCGTATTATATGCTCGCTAAACAATTCGTGACAACATATAATGATTAAATAAATAAAGGAATCACATAAATGGCATTTGAAATTGTATTACATAGATTAATTCACAGACTAAAATCACGCTGAGTCTTATCATGTTGTCCAGGAGAATCCAACAGGAGCACGCGTCGATATTTGAGAAGACCCGAGTAGTAAGTGCTGTCGCGAGCGTAGCCCAGATGCCCAGCTAATCTCGAAGTAACAATCCAAACCAAGTAAGGAATTCCGAGCTAAGTTAAATGAGTCCAACATTAGAACGATCCCAAACTAAAAATTGCCACATAGCTTCGACAATAAATTGCTAACAACAACGGCACAAATTTTGAAGAATTCCGGACGAGTATAAATAAAATTCTTTGATACAGAGAAATTCCAAATCAATAAATTATATACATCAT
>OX_Smed_1.0.00301
ACTTTTAAAATTATTTAAAAATTAAATAATGTTTTATTTTTTTTATTAAGTAAATTTAACTGCTAATATTTTATAATACATATTTATAATATAGCATTGGCGTACTAAAAAATCAAGTTAACTGACATTCAAGTGTTAACTTTGAATCACGGTTATTTGACAACTGGAGCAAGATCAAAACAACTATAATGCGTGTGGCTCAGCTCGTTAGTTATGGTTTCTTATGGATTTAGCGTTCAGTTGAAATGTCAAGCTGTTTTAAGATGATATGAATTATAAAGGATATTATTATCCAAATGACAGATTTACTTTCAAAGTACTGTGTGGATTGCCTCCATACCAATCATATTCAGCTTCTAAATTCTTGAAAGTATTCTGAGACACTTTCTATTCAAGCCGAAGTTCACGAAAGTAATTTCATAACCCATCGACATAATCTACAAAAATCAGACTATCGTCTACTTACTTTCTAAATGTCTACATTGTTCGGTCTACCGCCCTATTAGAAGCCAAGCTGCAGCAGGAGGGATCAGCGGAAGTGGCCGAGCTCCCAGATACGTTCATGGAGAAGGACAGGCGCACCTCAAACTGGGAAGTGATATATGCGCCGGTGCAACCTTTCTTTCGGCACCCCTCCTCAACTCAAATTATTATCAACCCGACGGGACTCGAGTCCCCCACCCGAATTAGCATCTCTGCGATGCTCAATCCCCACACCAATCGAAACGGAGAAGACAAGTACTCACTCTTCCCCAGTCATATTGTCAGTGGTAGAACCAAAAATCTCGCCACAAGAGGAACCGAGGCGATCAGCTCCAAATTTGCCTGTGAGGTGTCCCAAACATCGTCGTCTACCAGTAGACATCGACGGGACGATTGATTCGCTCTTCTTCTAATCGTGGTTGCCACGATTCTAGTTCTTTATGCATTGACCTTTCCTCTAGACATTACGATCCTATGTTTTCTATTAATCTTTACTTTATTGTATTTTCGTCTTAAAAATATATATTGTATGTCAAATTATTTTTACAAATTTAATGCTAATTAAAATTTTTCGAATCAAAAAAAAAAAAAAAAAAAAAAAAAGGGCGGCC
>OX_Smed_1.0.00302
ATCATTACAAATGATCTATTTTTATTATTTCAAGCCAATAAAATTTATTTTCATTATAAATGGTTTTTCGTCGTTTATGAGATCTTTAATGTTCATTTGCTACATTATGCTTTCACTAAAACTATCTTGTTTAAATATTAATGTATAAATATTAATGATTAAGTTTCAAAATTAATTCAACAAATTTAGTTAGTGAAATTTTCTTTCCAATAAAATGTTTCAATTAGTTAATATCCATATCGAATTGAAATAACTGGCCAATATTGCCAGAGTATCCATTTTCATTTTCAACCTATTTACTAAATCTGTTTATCCTTCATTAAGTAAAATTCAACAATTTTTTTCATATTAATCGTTGAATGTTTCTGAAACCTAATTTTCATCGAATAATATCCTAAAATATTTTATTTTCAAGGAAGAAAATTTCAAAATATGAATGTCTTAAACTTTGCTCACCATTTTCATTGAAACAATGATAATAGCAAAATATAAGACATTATAATTTTGATTGATTGGAATTTAATAAAAAAAATAAACAAAATTTAACAAACATATTGTTTAAATACTCTACTCCAGCTCACTGAAATTGAAGACCAAAACACCAATTATTTCAAACCAAAACAAGCATGCTATCGAAAGCGTGTGGTGGACAATAATTTCCACTAAATCACTCCATTCTCTGTTTCGATATTAAAAGTTCATGAATACATGCATAAACAGTAGTTAGGGATCAATTTCTTCTTTTCAGCAATGTCTGGGCAAAATATAGTTTCAATACCAAAATAATTCTGATAATTGTTACTCGCATTTGCTGTTGCACACAACCAATTTCTAATGGTACAGAATAGGGAAGAGAATTTATCAGCAATATTTTTTAAACGATTTTGATTGGCTCCACTGTTTTTATTTCGTTTCCATTGTGTGTGCTGACTATAAAAAATACAACTACATAACCCACACTTAAAGTTACACACAAACAATTCGGAATCAGTGAATGTTTCCTTATTTGATAAAGCCAATAACTGTTATTGTC
>OX_Smed_1.0.00303
ATCATTACAAATGATCTATTTTTATTATTTCAAGCCAATAAAATTTATTTTCATTATAAATGGTTTTCCGTCGTTTATGAGATCTTTAATGTTCATTTGCTACATTATGCTTTCACTAAAACTATCTTGTTTAAATATTAATGTATAAATATTAATGATTAAGTTTCAAAATTAATTCAACAAATTTAGTTAGTGAAATTTTCTTTCCAATAAAATGTTTCAATTAGTTAATATCCATATCGAATTGAAATAACTGGCCAATATTGCCAGAGTATCCATTTTCATTTTCAACCTATTTACTAAATCTGTTTATCCTTCATTAAGTAAAATTCAACAATTTTTTTCATATTAATCGTTGAATGTTTCTGAAACCTAATTTTCATCGAATAATATCCTAAAATATTTTATTTTCAAGGAAGAAAATTTCAAAATATGAATGTCTTAAACTTTGCTCACCATTTTCATTGAAACAATGATAATAGCAAAATATAAGACATTATAATTCTAAAACAATGTAAAATGGACAATTGGTAAAAATAATATTACACCTACTTGATTGATTGGAATTTAATAAAAAAAATAAACAAAATTTAACAAACATATTGTTTAAATACTCTACTCCAGCTCACTGAAATTGAAGACCAAAACACCAATTATTTCAAACCAAAACAAGCATGCTATCGAAAGCGTGTGGTGGACAATAATTTCCACTAAATCACTCCATTCTCTGTTTCGATATTAAAAGTTCATGAATACATGCATAAACAGTAGTTAGGGATCAATTTCTTCTTTTCAGCAATGTCTGGGCAAAATATAGTTTCAATACCAAAATAATTCTGATAATTGTTACTCGCATTTGCTGTTGCACACAACCAATTTCTAATGGTACAGAATAGGGAAGAGAATTTATCAGCAATATTTTTTAAACGATTTTGATTGGCTCCACTGTTTTTATTTCGTTTCCATTGTGTGTGCTGACTATAAAAAATACAACTACATAACCCACACTTAAAGTTACACACAAACAATTCGGAATCAGTGAATGTTTCCTTATTTGATAAAGCCAATAACTGTTATTGTC
>OX_Smed_1.0.00306
GGGGGAAGACATCAAAACATTTGCAATGAGAATCATTTTTGCAATTTTCGTTTTTATAGTATCGTATCAAGTAGTATTCGGTGAATATGACTTAGATCATTTGAAACAGGAGCTCGAAGAAAAGGTCAATCAATTAAAACAAGAATCTCAACAATTACCGGAGGCAACAGAGGTAGATATAGACAAGAAATTAAAACATCACAAAAGATTTTTAGCAACAAATAATAAATCCAAAGAGAAAACAAACACAAATGATAAATCCAAAGAGAAAACAAACACAAAGGATAAATCCAAAGGGGAAAAAAAGATAAATACAAATTCCTTGAACCACCCAAAGGACAGTTTCGAACATTTAAACAAAATTAGAATTTTGAATTGTACAATCGAAAGTTTGGCAAATAAAATACAATTAATTAAAACAAACAAAGAAGTTATTAAAAGATATAATGAGGAATTAAAAAAAATGGAGACATTGTGCGGAAAAAAAAGGAATGATTACATGAAAAAATGTTTCAAAGAACTAAAATCTGTTATATTCGATCTGGATAAATGCGAGGATTATTTGGAGGTTGCAGACCAATTTTGTAAAAGACAACGTTCTAATTTAATTTATAATAGACAAAACGAGACGTTATCAAATATTTCAGATTATTACTCAAAGAAAAACAAACTAATAGAAAAATGCCAAAATCATCTCCAATGACGTATTTATTTGAAAATTAGTGACCTGATGACTATATATAAATGAATATTATATCTTTGTTGTGAAAAAAAAAAAAAAAAAATGCGA
>OX_Smed_1.0.00309
CTTTGTACTAAATTTATTTTAACCTCAACAGAATTTGTTACATTGTCTCCAACGTTGGTTCATGGATGTCCATACCTTCTCTGGTTATTATAGTACCGAAAATTTGAATCTTCTCTTGGCCGTTGACTCGTATAAGCTGATGTTCGAATAAGCCGTCTTGGTACCACTACGTGTATTGGCGCCTCCATTTCTTCCAAGGCTGGATCATTTAATTCGTAAGAGATCCCATAGCTAAGAGCGTACCCGTCGGTTCTGGGTATTTGAGCTGCTGCGATATCTGCGTTGATTCTACTGAGGTGGCGTCGCGCCATGATTATCTGCCACAGTGTCTTGCATTGCAACTCTTCCAACTTGGCCAGAGTATACTCAGCCTTATGCCGAGCTTCTCGCGCTGGGTTTCGTCCTGGTTTGCATTTGATTGAACACACAGGGCAGTTCGATCTCGTCGTTTTGACTCGTTGAAAGGTTTGGCCAGCTGGATCCTCCTGCGGATGACACGGTATATCCAGAATCCCATATGGCTTGATTGCACCGGGCAGCTGCTCTGACTGGAAATCTGATCGTGTTTCTAGAATTATCATTCCAGGATCCGTCCATGGGTGGTATATCTGCCGCTAAATTGTCTAGCATCATTCGTTACAGAATTCGGATTAGTTCCCTTGTCGTCTCCGATATATGCTTGTTCAACGCGACCACTATTTGTCCTTGAGGTCAAGGATTTTCCTTTATTTGTTGATTCTCCTTAGTTGGTTGGCATAATTTCAGTTAACTATTCACTCTTCCATCGTTGGCACGTGTATTTATAACAGTCGTGAAGGAATTCGATATCTGCCGGTGACTTTTAATAAATTCCGATCGATATTTTTGTTTCTTCCATAGATTAATTTAGTATTTCTTATTTTCTGGATTTTTTGCAGATGGATCTATTTTCATTAATTCGGTAAGTCACTTTAGCACACTGATTGTTACAAACGACACCCTCGATGGTGTTCAGATAAAACGTGTGCTTATGCATCTCTAGAAGTGGCATTTAGTGTGCTGTGCCAATTGGTATATTCAAATCGATTGATCCGGTTTTATTAGTTTGTGCGAGAATTTTCAATCAAGTGAACAGTATCATGGAACTCAGTAATTCGGATCACGTGATCGCGACTAGTTTGCTCAATTATGGTCCACAGGGTACATGCCGGATATTGTTGATATGGATGATAGACAATACCTAAGGACACGTCCCAACTACTCGTCGCCTAGGCTGCATCCTACAAGCCTCATTAAGTGGACTTACTTCACAAAGTGTTTGTTATTCAGTCAATTAGGCTTTAGGTTCATTATCATTCGTTGACCAGATCCTCAGATTAGTTGGAAGATGCTTTGATTTAAAATACAAGGTTGGATGACTGACATATTGGATATTTATTAGTATCGAATTTATCTCTAACTGATCTTCCATTTGCATCTCAGTGGTACGGAAATTTGAATGGGCAGGGACCCTACTCTATTGAGTGAAGAATAGAGTGGTTTCCGTTGGGTCACTGGAGTAAACTCAGTTGAGATTCTTACCGCTGGTTTTCAATGATTCTCGTGTATTTCTAATTGAATTGAGTTATAATCGAATATTTTTATCTTT
>OX_Smed_1.0.00310
CAATGTTATATTCTCGGTGGCAAATTTAGTCGTAAGTTTGAGTATTATTTCTATTCATTTTATTTTTTTCAATATCAAGATCCAATAAATATCTTCTAAGGTGGGTTTCCGAACTAAGAAGTATTAAAAGAGCCGTTTCATTGTTGGTTTCTGTCAGAACATTTTCCAGATTAACTTTCATTTTATCAAACGAATAAGGCCTTAAAATAAAATTTTTATTATAAATTCAAGAATCGGTCCCTGCAAAAATCATAGACAATGTGATTTACGAGGTTTCAAGGCAACATAAAAATGTTCTCAAGGCTCTTTTGGTACTGCGGAGATTTTTTGAAATTTTAAAATGAAATTTTAAATAAAACTAAACATAAACACAAGCATATATTCCCAAAATATATTATGATTGACTATGAAGGAGAAGTTCCAACTACTTCAAATGCATGGCACCGAAAATAAACATGCCACACCTGTTCCGGTTCGTTAACAACTTTATTAATAGAAGTTTGAATTAACATCTAACTGCAGTTATAATACAGTTTATGTATTAACCATTTTTAAAATGGCTGATAAGTAAGTTTTTTAATAAAGTATATTTTAAAG
>OX_Smed_1.0.00312
ACTGTGGCTAACTCACACTAACCACTCACATTTTCCGATATGATTAGTTATTATACCAATTCAACACTACCCAAGGAATGTATGATCGAGACAGTCAAACTTACACAGCCCGTCTTCCAGGAAGTATTACGACACACGACCAACGAAAGAAGGACTAAAGAAAGAATCAGAGGAGAACAAGAGAGACAGACACAACGGTATAGTTGAAATTGTTTATTGAATATATTAACTAATGTAATTTTTTACGACGACTAAGGAACATGGAACAATTACGCCTAGAAAGAATCTCTTGACCATGCGAGATCTATGTACCGATACGAATAGGAAACCGATAAGGAAATGAAACCATGTCAGCTTAACCTATGATGGATCGTGATTCAACACTGAATTTATTAGAATTAAATATTATTGATATTCCATCGTTCAGAGTTATTACTATTGATTAAATAATCAAGTCGACTTGAATGGAAATAGAAAGATTAGCCGATACAGACTATTTAGAGAAGCAATCAGTACGGATGGATATGCCCCATCTTACTGCATATCATATGAGTTAGATGATCCAATGTTAACGGAACTTCCCGGAGTTATGAACGTGGTGATCCACAAAAAATTACTTCCTAAGGACATGCGGGATACCAATAGAAGCCCGATAGAACGACGAGAGCATTCATACGCTCGAGAACGCCTAAGATGGAACCCGAGTCCGAATTACCGAAATACAATGAGACGTTGATTTTTATGATAAATAAATTTTGAATTTAATTAAAAAAAAAAAAAAAAAATGCGA
>OX_Smed_1.0.00316
AATTTTCCAGTTTGAAAAATCACAAGCAATGAAAGCAAATATTATTGTTATGGTTTTTGTGTTTGCTCTCTTCCTAACAATTGAAACCTCTCCAAACCACAAGAGGGAACTTAATGATGGAGAGGCAAATGCTAAAAAGGTTGCACTAGACTCCACACTACCTCCGAAAATAGGAAATCAGGCGGCAGTTGTCCATGGCAACATGAATGATGAAAACGAAAATTCTTTTTAAAAAAAAATATCTCTCATGCATGAAGCTAATTGATATAAAATAAAATTGGTTTTCCTGAAAAAAAAAAAAAAAAAATGCGA
>OX_Smed_1.0.00317
ATTTAATTTTATTATATATTTAATGAAAATGTATTTCATAACTTATTGAAAATATAAGATTCATAATAAAAACAAGAGGAATTTATGCTAGAACCTAATGACTGTAGTGAACTTATAAATATCTAAACCAGGGGTGGCTAAACAATGTGGTATGTGCCAAACGTAGCGCATTGAATGATCTCGGGTTGCGCCCTGGAAGATTTCATGGGGTGTATCCTTGCACTTACTTATGTTTTAAAAAATAGTTATCATAAATGAACATATCTGAATATTTTAACACTAAAGTGATCACAGTTTAATTCATATAACCTTCCGTAGTATACAACTTTTTGGTGTCGAAAGTTAAATTAATTGTTCGTAAATGTTACTTTAGGTAAGTTTACATAATACAAATTTTTTTATCGGTGTTACCCATTCGCATTCTTATTTAAATGATTGTAAACCTTGCGCACTAACAACATAGCATATGTTTGAAGTCACGTTCGAATGAGCGTTGAGTGTTTTATGTTGCTAGCTGTTCTGCATGAGTCATCGTGGCTTGGAGTTTGAAGGAGTGTTTTATTGAGTATACTAACGTAGTTTTTGTATTGAGAGTGAATCAAAGACAGATTCAAGATTAAATATATATATATATACAACATTTGTCAAATAAGAGCGCCATTTCCTTTTTTGGCTCAAATTAATTAAATTATAATAATAATTGGAAGATGAGTTGCTGTTTATAACAAGTTTATCAGGCAAACCATTTTGTGTTGTTTGTAAAAGTACTTTTACACATAATAAAAACATGATCTTAAGAGATAGTAAACGACACATCATCAGACTATTATGGAAGAAAACATGAAGTTTATTCTTGGATCCGAATTACAAAAAGAATATGTAACCAAGAAAAATGAAGAATAAGAAAAAGACAAAGTAGATTTGCTAAAGTATTAAAGACTTGGAAATGACAGAAGCGTCATATGAAATTGGTTTAGCATTACCAAAAAAACCTTTTTCTGAAGAAATTGTTA
>OX_Smed_1.0.00355
AGAAAGAATTATTATAATTTAGTATAAAATTGCATCATGCCAAACGATTATGTTATTTCGTATTCAGATAATTCGTTTATTATTCGTGATAACGCGATTAATTTAGATATGAGAATTGGATGGAGAAGCAATGGAAGACATCTAGTGATCGAATTCAACGGTGAAGATTATTTGACAAAAGTCTCGTGCGATAAAGTTGTAACAGAAATGAATATATCAAACAAAAAAATAACAGTTAAATACTCAAATTAATAACAATTATAAATGAAAACTATTTGTTATTAAATATTTATTGACATTGAAAATTATTAATAATTTTTGGATTCATTTTGGTGAAATTATATTATATTTGTTGAATATTTTATCATTATAAAATTTACTTTTAGTTCA
>OX_Smed_1.0.00363
TTTCCCATCCGGGATTCTCGGGCCGGTAAAATCAAGAATCCCGCGTCCCACATCGCTTGCCGACACCGAACCGCCGAATGTGCCGGAAAGCGTAATGTGACCCGGGATGCGTCGATCCATGAATTTTCTAAAGTAAAACGAAACATCTATTAATATAACTTATTTATTTCAGGCTCTAATTCTAAGGAAGTTGGCCACAATCTTAAATTGTGGTAGGGACGTAGAGAAGTCGATTTACATCGCTCACAACCAGTTTGTTGGAGTCTCAATCGCGGTTTAGGTTCAACTGGATGCATCCTAAAGGCCACGCGACTTAATGGTAACTCTCAATTCGTTCTATTAACTGTTCAATATCGAGCAATTTACCGTTAGTTACACTATTCATTTCACTGATAGCCGGTATATTCATATTCGACATGATCGCAAGACCTACAATTACCTTTTAGCTAAATAGAACGGTCTCGGGAATGCAAACGAACAGGACAGTTAACTGCTTGCTCGATCTCTACTTACTATCCATCTCTCGAGTTGTGCCAACCTATCTTACTCCTGTGCATTATGAATTGTGATGATTAAAGGAAGTTTTTCGATAAAACACGAGAGAGTTAAACGTGAATTTAAATAAAATCCGCAATATTCCTCAAACTCTTTGTTAGTCTATGTAGGGTTTAATATTTGCGTACGAAAATGCGAATACTATTTTTATAACGACCAAGGAAAAAAATATTACTTACCGTCTATCAATATCATAAGGAGGAACAAATTAAATGTTAACAGGGAACCTTCACGTACTACTAATCTTGAGTAAAATAACTACAGACTATTATCGCTATAATGAGTTTAATATTACGAGAACCATCATCTTGATGAATTAAATATTCTAGGACAGTACTGTTGGGCCAGAACACAAATG
>OX_Smed_1.0.00377
GTTTTGAGGTTGCGTACTATTTAATCCGTTACTGGACGATTTAGGAAATTCATCAAGAGTAAATGAGTCAATCAACTAAATGAGTATATTTATATTCGATAACAAACGGTTATCATAAATCTCTTGGCTGATCTCGTTAGCGGGTCCGTCACCGGTGACGAATAATTGGCTGGGTCACGCCTGAGTACTAATGCTCGGAATACAGATTAATATTATGACCAATAAATTCTTAACTAATTACCATCCTGAGGAGTCCGGCTGGTACTCATGGCATTAGGTCCTTCTTTCCCGTTCTCCTGACGTTCTCTCGAGGCTTGAAAATTTCTCCTGGACATGTTAGGAAAAACTGGAGGATTCTACATTGCGTTGGCCGTTATATTGGGTGAGTGTGTGTACAGGGATAGAAAATTTCGGCAATAGATTGACATTTCGATAAAATGTCAGGCGGATTTTTCTCTTACAAATCACATACCATGTGCTTCCGGATCTACGATTATTTGTCAGTGGGTAGCTATCTTCATTGATTAGTGAACTCTTAAATGTCAAGGATATTTATTTATATGCTGGTTATTTGCTGCAACCGTGATTTATCATTTTGATTTATTCCCAGTACACTTATTTGACAGTGTGGTTTGTGTTTATGCCATACTAAATTAGATTATTTCGATGTAAGTTCTATTTGGTCAACTGTAGAAGGTTTCTCCAGTTTTGGGCATATCAGCTTACGCTTTTCTCTCGAATTTTGGATTATCGGACGGTACTATGTTATTACTTGATTCGGAATTTCCCTTGGGAGGTCCCTGATGGGACTTGACTGGCTAAATTCGGAACAATTCAATTTATGGCGCGCGGATGGCTGAAGCTAGGATC
>OX_Smed_1.0.00378
CAAATCCTAAGACGAGTCCAGTAATAATAATAAAAATTTAATGAAGGGTTCCTAGGAAAAGTTATACATGAAATACAAATTAATTAAAGTTAATTAATTGGCTAATGGAAAACCCAAGTGATGAGGAAAACTCAGAGAGCGAAATCCCATGGATTAAAATTTTAAAATTAACTTGCCCGGGCGATAGGGAAATAAACAAATAGGCAATTATCCCAAGCAATTTATTATAATCTTGAATAATTGGTGTTGCCTCCAATCATTCTGAGTGAGTTGTAAAGTTTCAATGATCCCTAAAGATTTGGAACTATAATTGTGTAATTATAGATAATTATTCTCAGTATATAACGAGAACGCAAATGAAACGAGTTGCAGGTTGGTCGATGAAAGTATTGTGCAAACGAGTAATAGTGACGAATTTTTTTTGAATTAGAAAATTATTAAAGCAGATAAATATATTTATCTTATCAGAAAGGTATTTTCCCCTTGGGTAGCCTTACCTAACGATAATCAGTAATTATCAGTGAGGGAAAAGTGCAAATTGAATGACAACTTGTATTTGTGATAAAGTGAAATAAAGTCTTTCTGTGTTGAGCTTGTGTAATTATTATCCAAAGGACACGAGGAGTCAGAGAGCGACCGACGTTAACGATAATAATTCGACAATATTAAGATAGATTCTCGCTACTATATCATTTAGTCGGTAGGTCTATCAAAAATGGAGGTTTAATGCATTTACTTAAGGTTTGGCGACTCCTTGTCAATTAATAACTTAAACATTTTGCTAGCATTTAAAATGAATTACTAAATTAATTTCTAGTAAATAGTAAATGTTATTAGTGTTTCATTTTTATGGTGTCAATTTTCATAAAACAATCATTATTATATTTATGATGTGCAGGCGG
>OX_Smed_1.0.00383
AATAAATTGAGAGTTTTTCATTTTAAATATTTATTTTTGTTCAAATAAAATACAATTTTTTAAATCTAATATTTTCTTTCGGGTTCATAGCTTTTAACTAAATTATCTTTTTTGCTCTTTTTACTTTATAAAACATCTAATGGTAAATATGAACATCTTTCAACCAACGAATAGCAAACTCAATTCTTCTGCATTTAACTGTTCTTATCGTTCTGATCGCCTGAAGACAGACTGCCTTTTGAAATTTATGCTTTACAATAATAATTTAGTAAGTTTAAGAATAAATGTTAAAAAATTATTTATTAGATTACAAACTCATTTAATATATCAAATTGCTCGACATTTATGAGTTATAGTAATATGCCACCCGGTTTTTATATCAAAAATAAAAACGCTGTACAAACTGTCCAGATGCCGTTAACAAAATTTCCCTTTGTCCTGCCTGCGTTTTTAAATGAAAATCATCATTCGCACGAAAACGATAAAGAGAATAATGTCTTCTCAAATTCAACTCTTTCTGACTTATTTCAGTCTAAATTTGGAAATTTAGCTCCAGCCAGAGTTATTTATGAAAATTTCGATTTTTACAATAGTTATTTTAAATCAAATGGAATTATACAAAAAGACGGAGTGGATTATGATGATAGTGATTCAAATGCTTCCACTGAGGATTTTGAATGGGATCAAAATGAAAAGTCAATTATTAACATCAATTGCAACGCGTCATTTATTGAAAAGTTTTCCGAAGACGTGAAACCAGTTAGTACACAGTCTAGAAATCTGACTAGTGAAATATCACCGGAAAGAATTATAACTGGACAAGGATTAATCCTCGCCAAGGAAGAACTTCCAACTGAAGAGGTGGTAGATTTAAAAAGCCAAAATGATTTACAGGCAGAAACTACTTTACCGTTATATAATATTTTCCCATTAGATAGTATAAGAAAAACACCTTCATTGGCATTACAATTCAACTTTTCGGAATTGCATAAAAATTTTTTCGAAGACCCAAGAGTGAACAAAAGATTTATAAATTATGAGCAATCTTGATTAATATTTAATATGTTTATTTGCATTTCTGTAAATATAATTTCAGTTTTATTGAAAAAAAAAAAAAAAAAATGCGAGCGGCCA
>OX_Smed_1.0.00391
TCCTCTTCCCTTCGTGTGGACGGTCCGGCTATCTCGCCTCGGGGGCCGATATTGGGCACTTCCCCGGTGAGGATAGCAATCTCCTCCAGATTTAATTCGAGGTCGCTTAAGGCCTGCATCAATGGGCGAGATTCATTATCTTCATCCACCAAGTTGATGTGGATGGAAGCTGGGGGAGAGGAGAATAGGATCCGCGGAGCGTAACGAATGTCTGGATCCATCTCAGAGTTCTCGAACTCTTGATAAGGGGGTGGTAGATCATTTAGTTGGCCCATCCCTTCCGCCAACTGAGCCTCCCGGAAACGGGCTTCTTCTTGTCGGCGACGATCTCGACGCCGCTTATTCCGGTTTGGCCGATGCCGGGCCGTAGAGTTGGTCCGGTTTTCAGTAGTCCCAGAAGGTAGAAATTGTGGGACATTTACACGCGAGCTCAGAGTGGCTATTATTGGATTCGGCTGGACTTCGGCACTGGGGAGGTGATGAGCAGGGATGACGTCGAGCTGCTCTGCCCGAATATTTCCAGGGACCTTGATTCGGAGTTCCGTATCTGTGTAGGCTTGGTGTAACGCTACCGATTGTTCTCGGATCAATAGTCGTTGGGCGCGTGATTCGACGATTAGTTCGTCACGCGCCTGAGTGAGGCGAGAGATTTTCTGCCGGAGCTCCCGGACGACTTCTGGGGGAGCCCAGGTCCCTTTTACTCTCTCGTGCTTCGCCTGAAGGTCCCGGTGCTGGAGCTTGAGATCCTCGTATTTAGTGGCGGATTGCCACGATTGACGGGGGCAGACGAGGGATCCTCATTGAAGTATTGTATTTTCGTTTCTTGACATACT
>OX_Smed_1.0.00398
CATGAATTTGAAATTATCTCTTTTAATACTTTCATGCTTCGCATGCATGTACGTGAATGGTATTCTGGGTCTCAGACTTTTGACGGGACTGAAATTGAATGTGGATGGCCTCATTAAGGCTGACTTGGGATTAAGATTGGGTCTGTACTTGGGAGCCGGCAATTATCGATCAGTATTAGAGATCCCGGCAATCAATAATTTTCTACTTGGACTCAGGGCCCGTGTAGCAGGTCCAATTTATGCAGAAGTAAAAGCACATTTGGAAGAAATTGGACAAATATCAAGTGGGATGTACGGTTTAGGTATTGACAGAGAAACGGTCGACAACCTAGTTCATCACATTAGACAACTTGAACGAAGACGATACGAATTAGAAGCCTTACGAAGAAAATATTTCAGAAGTCAAAATATTGATAGATTATTTAGTGAAGCTATTAAAAATTAAAATGTGAAAATTAAAAAAGTTTAATCTTGACGATCACTATCAAATAAAATATGCTTTAATTAAAAAAAAAAAAAAAAAATGCGA
>OX_Smed_1.0.00399
CATGAATTTGAAATTATCTCTTTTAATACTTTCTTGCTTCACATGCATGTATGTGAATGGTTTTGTGGATCTCAGACTTTTGACGGGACTGAAATTGAATGTGGCGGGCCTCATTAAGGCTGACTTGGGATTAAGATTGGGTCTGTACTTGGGAGCCGGATATTATCGATCAGTATTAGAGATCCCGGCAATCAATCATTTTCTAATTGGACTCAGGGCCCGTGTATCGGGTCCAATCTATGCAAATGTACAAGCACATTTGGAAGACATTGGAAAAATATCAAGTGGAATTTACGGTTTAGGCATTGACAGAGAAAAGATCAACAGATTAGTTTATCAAATAAGAAAACTTGAACGAAGACGATACGAATTAGAAGCATTACGACGAACTCATTTCCCTGACCAAGATGTAAACAAAGTGTTTGAAAAATGTTGTGTGGAAGTTGTCGAAGAATCGAGTAATGCAAAATGATTTAGTGAATAAATGTGAAATTTTTCATATTTATTCTAAATAAATATTTAATTATAAAAAAAAAAAAAAAAAAAAATGCGA
>OX_Smed_1.0.00402
GTTAGTACTTGTGTACGCATTCAAGTCGCACTACTGATCTCGACATGTGATTTCAATTCTCCTTTCTCGTGGATTAATTTTTCCTATTTGTGCTATTCATGATATTTAAATTGGAATAACTTCTAATAAGTGCCTATCTATTTTCCGGTTTTATCATAATACTCGTCCATTTCACAGCTAATGGTCTGTCTCAATACTCGATGAATTCGCATTCAACCCATTTGCTCCTGTTCAACTCCCGGTCAGCGGCTTCTCAATTCAGATGCTACTCAGTGGGCAATATGAATATGATGGCTAAACTCCTTAATCTCAGTGGTGATTTACGTCACTGTGTTGGGTGTTTTTACATAACGGATTTTTAATTCTAGTTTACATTTGTGAATCTTCTAGTGTAACATGGTAGAATTTATTTTATTTCTTGTTAATCTATTTTGACAC
>OX_Smed_1.0.00407
TATTTATTGACAAAAATGTTAAAATAATAACTATATGTTTACATAAATCATTTCAATATTAATATGGTAACTGATTTGAAAATCAAAAGAGAAACGGATTTGTATTTATTCCGAAAATATAATTAATTAATTTCGACATTATTCTAAGATGTTCTGAACTGATTTTCTGATGAAGATTTATCTTCTAGGCTTTCTACTTCTTTTTGCTCTACTAAAACTAAATTTCGCCGTTTTCTTGTAAGAATATGACATACAATTATGAAAATGATGGCAGTTGTGAATACAACTACTGCTACAGTTATTGGAACAGTTTGACTCATTAGAGTCATAGTTGAATTTCTACTATCCAGAATAGTCACATTAATTTGATTCGACATTTATTATGTGATTTGGTTTTGAATTTTAAGTCCTACACAGGTTTATATGTGGCTTATGGCTATGATTGTGCTGCTTAGTTGGTGACTAATTTGTGTTTAAAAT
>OX_Smed_1.0.00415
AACAGATAACATAGATAGAGTAGAAAAGAAAAATTGTAGAAAAATTATAAATGTTTATTATGGATAGACGAGTTAGCAGTCTCAAGGAAAACAAAAAGACAGATTATTTGGTTTTATTATACGATGTGTCATAAAATTATTATAAAATCATACAAGTTTTCGAATTTGCACAAGCGCTGTTGTATAGGACTCTAGTTATTTATTATTTTGATCGTACAAGGTTCATTGTCGAAGTCCGAATAGTTCTGAAGTGTTTAGACATCAGACCGAATCAAATCTAACCTCCTTCAAATTATAGTTCGGCAAGTCACTAATAGAACACAAGGTGGATGGAAAGACTTTATAAAACTAGCAGTGAAAGGTGATTAAACAGACCTAATGCAAACAAAAATACAAAATTCGAAACCATAATCAACTCAAGCGAACCAAGGACAACCAGGAAAGGAATGAATGCAATTATAACTACAATACTAATATGGATGATGTACATATAATGAGCGACAAAAATATCAGTGACAAATATTCATTAAAAGAAACAGAATGGAAAGCTGCGAACCCAGGGAAATTACTAAAAGTAGCCACGGCGATATCGTACAACGTATTTCAGAAATTAGACTTTATAAAAACGGAAATCCAAAAGTGAACGGCAATAGGGAAAATAGTAGCATTTCATTGCGGCTAACATTCACATTCATCAATAGTGGAAGCAGAAACTGAATCAACTGTAGTAGCCAAAACAAGAAACGAATGTGAAGAATTCAACACAGGAAATATTCTAATCGCAGGACGGACCCAGATAGCAGTGGAAGACGGGAAAATAAAAACCACTAGAATATACGCAACAGGTA
>OX_Smed_1.0.00416
CTATTTAATTGTAAATTAAAGAGAGGTAAATTCAAATTTTATTTAAATCGAAAACATTAACAAAAGCTCGACAGGGGTGGATGATTGATTCGCCGGCACTTCTTCGTTGAGATTGAATCGTGAAAGCATGCAGTGTGGAATTACACCTCGTCGTATTCTCTACCCCCCAGGTGTGTCTTTATATCCGGCTGGCATGTACAATTGTTGTTCAGAATTCAGAATTTCAACACGACATGTGTGAAAATCTGGTTTATTATTATTCTGTGGAATTTACCATTTCTTAAGGCGCGGGATTTCAGCATGAAAAATTGGAACCTCTTAACATTTCAGTACGTGGGAGTTCTAGCGTCTGTTAGCGGATCATTTGGCGAACAATTTTCGGAAGATCTTAAAGCGCAGAAAAGAACTGGCAGTCGCGGTTCGAGAAGTCAATGGACAACTTTAATCGGCAATTCTGTTTCTGTCCCAAGAACCCTCTCAACTCTGATAAAATCGTCCTGGCGTAATTATGCACATTCATCTCAGTTTGTGATCAATATAATTCTTTCTT
>OX_Smed_1.0.00420
TTTCTTCTTTTGGACTGCTATGAAAGTAAAAATTACTTTGAACACTGCAAAAAAGCGTGCGATGATGAGTGCCAGTGTGACAATCGTCAAATTACATACGATTGCAGAGTAAAATGCTATAACTTATTTATGGGACACGAAAGAGTTTGTAAAAAGAAAGATTACGAATGTGGAATGTATTTCCATCATACAAGATTATCTTGTACCAATCTTAATTGCAAAGAGAATTGCTTTTCTGATTGCGTTTGTACAAGTAACGACAATTATTGGGTATGCTGGGTCAAATGCTACTGGCGTTATTGGTATCATAGATATATTACTTGCTTTGGATCTGATGACTATCATTGCTATGTGGGAAGTCTAAGAATATGGAATCATTGCTATGCCTAAATAAATTTAAAAAATAAATAAAATACTATGTTAAAATTAAAAAAAAAAAAAAAAAATGCGA
>OX_Smed_1.0.00424
ACGGTACTTTTTCTAAATTTCCTTCTTCATTGTTATAATTCTCGATCAACTTTTTAGAAACCAGAAGGATGCCTCAAATTCAAACTAGGAATGTGGACAATCACTCAAAATGCGGCCGAATTATGCTATGTCACTGCCTCAAAATATTTATCATTTGCTGTTCTTGTTATTCCTAGTTATTTTGTTTCTGGAATAGTTATTTACGGAGTCTTGAGTGAAACCATAACAATTGAATCGAAACTTATTAATATTGTTATATTTATCAGAAAATTATCCCAGTCTGAAAGAGCTTTGACAGGAGAAGACAAAGATATAATAGTTTCAATTTCCAAGTCAGTGATAATATGGTTCTTGCTTATAGCATATGCATTGTGTGATTCTCAGATATTATATTCATATGAGCACCAATCTAGATGCTTGGAACATTTAGGAGAAAATAATACAGTAAGTTATTTATAACATTAGACAACCTATTTGATAAACCAATTGAAGATTAGCCAATCTCGATTAGCCACGTCAGACTAACTGGTTACACCTACTAAGCACATATCTAAAAATTATTTCTTAAGTACTTACTGTTTCTGATAGTAACTATGATGCAAGATATGTTACATATGCATTAAAAAGGTAATCAAGAACATGAAACGTTATTGACAAAGAAACTTATTTTTTCATTGAACATGTTAAAAGTTATGTTTATAGAAATATTTTGCTTTCCAAATTGAAAGAATTTCGCTGAAAGAAATATAAAATTGGAAACAAAACAATCATTAGGAAATAATGCTCTTTTGCTTACCATAAATGATGATTCCCAGTATTGAAGGTATTTTTAAGTTGTACGGAAATTTCAAAAGATGCTGTTCATCGTCATTACATTTTTCTTTTAGCAATCGACTGATTTAACAGATCGGA
>OX_Smed_1.0.00439
CACAGGAGGAATAATTAGATTTATTTATAAACATGATCCGATCAAATGATAAAGCAAAAATATAATATAATCTGTTACTGTTTATTGTTACACCTGACAGCTGATTCTGTAGGATGTTTTAGATGTCTGAAATTTAGTATAATAATCATCTTTGATCAGTTTTTCCAAAGATTGTTTTTCATCATTATTAGTTTCCTTGAACCTGAGGATCATTTGAAGCTGATCTTTAGTATTTATTAGATCTTCAGTATAAACTTCAAGTCTTTTCCATAATTCTGGAAAATCATTATTAATTTTCTTCGTTAGAATCTCGCCAAAATTAGTAAAATCAGCTTCTTTGATCTGACTAGCCGAAAATTCTGTATCACCATTCTTAGTTTCTTCCATCATTGTACACTCTAAAACCTTATCAGGAATATTATGAGCAACTTCTTTCGAACTTTCCCAAAATTCTGGATAATATTTCTTATTTTCTTTTATTATTGTACTCGTTTGTTCATCGGCTGTCAGTCGAGATTCATTATTTGCCCTGTTGC
>OX_Smed_1.0.00443
ACTGTTGGCGTGTCATGACGTCATTGACAACCTGATCGGTAAATCGGTATCTTCATCGTAATTTCATTATTAATACAGTAGAGGTTTATTTATTGGGATAAATTTCGACTTTTTATCGGATTCCAGTTGTATCTCCACTGTTAATTTTCTCGACTAACGGTTCTGAAGTCATTGGATTTCATGGGTTTTCCTTAATCTAATTTATGATCGAGTTGTTTTGTATCGATATTTCTATTTTATCAAAAGACAACTATTTTGAATGCTAAGCAATAAACAGAAGTTTTCGTCCCCTTGAAGATTTAAACAAAACAAAAGAAAAAGAAACACATCTTACGTGTCAAGAAGAATGAACAGCTGGCTCAATTAAAATAAATGCACTATGCTTGGTTAAAATTTTTTTATTGATGTTGTATTGGGTAAATTTTTACTATTATTAAATCAATCATTGGTAAAATGTATAACGATTTGTATTTATAAATAAATTTTTGGATTTA
>OX_Smed_1.0.00444
TTCCTCACTTCTATTATCGATCTGAGGGAAGGAAAATCTCCTGACTAGTGTGTGCGCTCTCGCACTGTTATTGACGATTCTTTCATTCAGTGGTGGTGTGAGCATGCTACACCGCCTAAGGCGAGCTGTTTCGGGTGTACATACCGTTTTCCTGACAATGGGAATTTACTGAATGATCACTCAAAAAATTCCTCCTGATATTTTCAACTCTCATTCATTTGTGGATATTTTCTATACCTTTGGAGTTTTTAATCGATCGTGGATTTTCTCGTCTAAAATGCATGTCTGAAAAGTATTTATACCGCCATTATCTTGACTATATTGGCGTTATTCTTACTCTAATATTTATGATGGCTTTAGCTCAATCTAAGTGGACATCATGCCACGGAATCGGCCTTATCTTGACTCGACAGCACAACTTTGGACCAAATTCGTCGATGGCTAGTGTTTGAAAGGACTTCCTGGTCTCCAACAAGATTACATTCGTGCGACCTCCACTTACCACGGCGGTCCCATATCCTCTCGGAAGAAAAAAAACCTTTGGGCGGAGGTATCCGTCTGATGGATTTTGTTTGAGTCAGAACTGGATACTATTGGAGATGCTACGTGCAACACTAGGAGAAATGATGATCTCGTTTGTTTGAAATAAAGCTTGGGTTATTTA
>OX_Smed_1.0.00447
AATTCGTTTAAAATTGATAATTTACTTTTAAATCAGAAATTCAAATATGCTCTATGCTTCTATTATGAAATAACGTAATTTTTTATTTTGAATGTTAGAGTCACAATTATATGATTAAAATTTATTTAACGCTCTTTGATTGTTTTTCGTTTTGAAAAACATTCAACTTTTGAGCGATATTAATGTCATAGTTACTCTGATATTTAGTATCACTTAGTTTTTTTATAATTTTATGATATCTTTTTAATTATTTATTATCAGGTCTTTGGAAATGTTCGAGATTTAACCAAACCAGGTATATATTATATAATTAATCTATGATCAATAGGTCTTAATGATGATTAACTAAGTTTCGATCCATGAAATCTCTTTCGTTTTGAAAGTATTTCATAAAATGCTCGATTTTATGTCATAGTTACTCTGATTTTATAGTTTTTTAACATTTTAAATATATTAAATTACAATTATTTAAAAATCTATCATTTTAGATAAATGATGCTAATACAAATTTGATGAAAGCAAATCATTATCACCCAGAAAATAAATGGTACAAGATTATAATTTGAATAAAAATGGTTATCAGCTGTTTCTTGTTATATTCTATTTATTTAAATATGTGAGATGAAAAAACATTTTTGTTACAAAATGTCATTGCTTTTTAATCGTCCAGTGTTTGTAATACAATTTTTATACTTTGGATTAATAAGTACTGTTTTTATGTATTGTAATTTTATTAAG
>OX_Smed_1.0.00453
TACAGCAATTTTCGACCCCCAGGGCCAAATAACTTGTATAGTTCCATACAAGTTGTATGTAATTGAGAATCAAAGTTTGTCAGGTGTGGCATCGATGGAAAAATGATGCCCAAAAACACGTCTCATGTGGCTTGAATATATACAGTACTTGAAGGACAGATTATGCTTCTCGTGACAGTCAGCGTGTTCGAAAGGATTTACTATATTAAAATTGAAACATATGGCCAATCTAGATTTATAAAACGGTTTTAATTTATATAAATTTAATCGATTAATTTTAAGTTATTGAAGATAAACAAACTAGACTAAAGAAAATGCATTATTGAACGTCTATTTGATCACTGTGAAGGTTGTAAAATATATCAATTTCGATGCCAAGATGTGTTTGTAATTCGAAAAATTAACGTTAATAATATCAATAACTATATTTATAAAAGAAATTTCGTTAGTTGGTGACACTACTGAATAAATGTTGATAATTTTCTATTAATTGGCTTGAAACGAAAGTAAAGTAAGAGATGAAACTTATTAAAAAATGAAATAAAAGTGTGTGCAATAACGCTATATAATACATAATTAATAAAATGA
>OX_Smed_1.0.00455
GCTATGCTTATATAAATATTTATATTAAAATACTGATAATTCTGGTAAGACGTTCTTTAAAAATATTGATATTAATTAATTTCCATAATAATACTACCAATAATAATAATCATAATAATTTTACCCGTAACCAAATACTGGTTTTCCCTTTGTGTTATTAATCGTGTAAAATACACTAATAAATTTAATTTGTTATAATACAAAAACTAGAGCTAAATACAATTTGTTACAGTAACATAAAAAGGAGTTAATACATAAATCAGTGTTCTCCCGGTTGGTTTTATGTACCGCCCGGCTGATTTTATGAACCAACCGTTTATATTTTGATCCGTCCATATTATAAACTATGTGTAGTACACTAATTATGGAAGTTTATTGCAAAAACAAAATTGTCGGTTAATTATCAAATCATTTATCTAGTTTCTTTTATAGCGTTGAGTATTTTGGTAGTAATATTGCATACTCTTTTTTTATCCACCCGCTTACTATTTCACTCCGACCCGGCTTGTAAAATTCTCTGGGGAGAACACTGAGATATCTCATTTATTCTAAGGATCACGGTTATATATGTATGTATCTAAACACGGAGATAATGTAAACGCGACATTAGGTTTCTGTGGTTCCCCTTCAACGATCTTAAACGCCGATTTCACTTAGCATAAAGCGATTGGTTGATAGCAGTCATGATATTGA
>OX_Smed_1.0.00458
TTATATACCCCTTAATAAATTTCTTTTGCCCCCAAAATTTTCTACCTCCGCAAATTTTGCTTCCCCTCTTTTGCTCTCAACAGCCAATCAAATTCATCATGGTCGAAAGGTGCAAATCTTTACATTATTCAAAATAAAAAGTTAATACTTATACTGTACTACTACATTATCATAATTGCATGCAAAATAAATGTATCTCACTACACGAATGTTTCCTCAGAAAAAATCGAGGTCTTGGGGTCCTGGATTGACTTTCAGTATGTTGTTTAAGTTTGAGAAGAAAACACTTGCAATGCGAGGAGAAAAATGATAAAAAATGATATCACACTGATTATACTGATCGATAAAAATCACACATATGGTTTCATTGTTATCAGATGAAGATGATTTTGTATCGTTTTCCCGAATTTGTATATTAGCCATATGGTCATTGAATGAAGATAATATTTTTTTATGTCTTCGAATATTTACATTAGAAATATGAGAGTAACNTGTATTCTTTATGAGTTCCGTTGAACTATTTACAACTCGAATGAAT
>OX_Smed_1.0.00460
TATGTTTGTGAAAATTATAGACCTGTAAATTCTTAATGGATTTCTTTAAGAAAGATTCAAGAACGAGGTTTAAAATTTATCGAGGTTCCAGAAATTGAAAAATTATTTTCTAAAAGTTTTCATTCATCTTTTAGAGTAAATATTACTATTCAAATGTATTCAGGAACTGGCACTCTAGAAACTGACACAACCAAATATGGAGTGCTAGCGACTACTAAAAGTGGAACAACCAAATCTGGAGCGTTAGCGACTACAAAAGTGGAACAACCAGTTCTCCTGAATTTGAACCTACCAATTCTTTAAAAGAAATTACTGAAAGATATAAACATTTTTCTGATTTTTTCTATATAAAATGGATAAAAGAATTGCCCAATTTATACCATGACATGATTAATTACACGGGTTAGATGAAATGAATTTGCTGAAAAGGTTCCTATATTGAAAGAAATGATGATTAATAGTTCATATTATTTAAATGAAATAATTCAATTTGTTCAAAAATTAAAAATTGGAGAATTTAAAAAAAAAAAAAAAAAATGCGA
>OX_Smed_1.0.00461
GCTCGTAGCGTGTTCGAAGTATACAATGCACACAGGTGCAAAAAAGTAAAAGGTGCCTACAAGACAATATGAAATTTTAATTTTAACAAAAAGTATTGACAAATAAAATTTTTTAAAGTTTTTAAACACAAGTTTTTTTTATTTTTCAAATGAAAAAGCGCCTCCAAGACAATTAATTTGTAACAATTTTTTTTGTATTTATACCTATTTTCAGGCATTGAAATTTGCCTTATTTTCTAATGAATTTTGTTTCGTTTTGTTTTGTTATTACTTGGATTATTTAATTTTTGATTAATAAAGAACTAAGTTTTAATCAAAACTGTTGTTGATCAGTTTTTTTGCATAAATGAATTTGATTTGCCTTAAAATTATAATCTAAATATCATAGCTTATAGACTACAAACCGAATAAATTGACAATTATAAATTATCAAACATCAAAAAATATTGACAATGGCTTCGCTTTACTTTTAAACGATAATAATATAAAACCATAGAAAATAGTGGCTGGTTTTTGTTTATAATATAGCTTTTTAGTAACTTGTTGAAAAAAAAATCAAAGGCGCCAAACATTCCTCGCACACACACAAAAAACCACGAGCCGGGCCTGCTTCTACTTATCAAGATATTTGAGAATATCTTTAGTTTTGTTTTAATTAAAGTTTCTAAAAATATCCGACGAAGATAATTGTTTTTATGTACTTCTTTGGCATTTATTTGGATCATATTGATATAATTGTGATAGTAATAATGAAGTATTCTAATAGCACACAGGTGAAAAAAACCCAGTAAAGTCTGCGGCAAAATAAATGGGAAAAAAGAGTACTAATAATTTAAAGGTATTTTGGATCCAACAACACAGAATATTTCACATAAAATTTCTACTGGTTTTTTCATGAATTTTTATGTTAAGTGTATTTCAATATTTTTTGAAGCCATAACCATGTTAAACATGTATGTATGTTCTTAATTTCTATTATTCGCTATTAAATGAATATACTGTTTCAATATTTTTTAAATCACCAGTGTTTAAAACATATCTTTACACCGTCTCTAAATTTCCATAGTGGCATTGCCAAAAAATTAAGGGAGGCCCCGAAAATTATGAAATAAATGTTTCTCACATACTTTACTGATGAGTTTGAATTTGCTGTGAAATTATTTGTCCACATCCAAAAGACAACTTGGACTGGAAAAGGTTAAATAAATTCTATTTGAAATGATAGATAAAGAGGTCAGAATAATTGTATATAAGTAAAAAATTTAAAAATTAAACTTTGATTAAAATTTACTAAAAAAGAAATATATTTATTGCGTTTAATTTCAGAACTAAAAGTGTG
>OX_Smed_1.0.00483
TATCGATAATATTAATTAATCAATATTAAAAATTTATTAAACCTAGCTGTTAACGCTTAATAATAGAACAGATGATTTAATTACAGTTTAGTAATCAATTAAAATTATATATTTTAACTAATAAATTTATTTTCTTTTTACGTTACTTTTTGAGAAAAAAATTAGCCAGACTAGAAGAAAAATAGTTATCTTGTAAATTTCATTCTTCCAGCATTGTTTATCATTTCTTTAAAATCAAATTCCAAAAGATCTGAACACCTTCCTGGATTCATATCAAACTGACCATCGTGAATTTTTCATAGTTCACCAGTATGAGGATACATGAAAAAAGTTACTAAACATTTAATTGATCATGTTTCCAGGAATATCTTGAAAAAGGAAAAGAAAATAGAAGAATCCCATAAACTCTATGACGAAGGATTAACTATCCAAGCACAGGAAGACCTTGCTCGTTTGGCAATAATTCGTCGTCAAAGAGAAATCGATGCTAAAAAACTCGAAGAAGAGAAAACACGAAAAGAAGAAGAACAAAAAATTAAAAGAGAAGCTGCCATGTTAAAATTAAATAAAAATCAAAAACAAAAGCGCCATTCAAAGCACCAAAAGAAATGACGGCTCAAGCGCATTTATTGGATTTTATATTGCTCACATAGTTTGATTTGTGTAATTACTTGATTACTTAGCATTTGAATCAGTACGAGCGTTTTGACTAGATCTGTTTCCAGAATGATTGATCTTTTTTGCATGTTCTTGATTGTTTCGCTTGAGGAATTTCCTAATTTAATTCGATGCATGCGTTGCGTATTTTTTTTTGAATAAATTGCGATCTTTTGAT
>OX_Smed_1.0.00485
TTCAAGCTCGACTGTCAAGTACGAACATGGCGAAACGCCTGGACATTATCACGGCTCACCTTTTGCCGATAAATCCGGAGGACTCGAGAACAAAAATAACGCCAATTTGCTCGTCAAATTGGCAACGCAGCCAAATGTGAACCGTCGGCATTAGCCGAATAGAAATCCGCGTCGACGACAAAAGCAAAGGGCCAAAAATGCGCTACTTCAAGCCAATCTAGGTGGCAGTGAGGACACGGAGCTAATGAGAATTACAGAAATAATGACGGCCGAATCAATAGTCTTGAGGAATGATGAAGATTTAAATATCATTTATGCCCCTCGGCAGCCAGATTTTTCTCAACCAGTTCCGTCGCCAGCACAAATCACTATTACTACGGGCAGCCACTCTGCCGAGATACCGATCAGTATTCAAATTTCCACATCATCTCGGACAACTCCCGGCAGAGATGCACCTTCCAGCGGGCGATATTCGCCACAGATCATCTCCGTCATCGAACTGAAGGTATCTCGAAATCAGAGAGCGAATAATCTTCATCGAACCGGTTCGAGTTCATCAACCAAGCCACCTAAATGCACTTATAGTTTCTTTTGCACAATAACAAATTGATTTTTGAGTGCAAAATAGTGCAATTTGTGTTTTGTTTATCGCACTAGTGTGAAAACTTGAAAATTTATTGACAAAAAAAATATTTTTTCAAGCTGAATATTTCTTTAAGTAGGTCAGTGTGATACAAATGGTAGCGAAATGTCCGATTGACCTTGATAGAATTAACAAATTTTATCTATATACTATCGATGAT
>OX_Smed_1.0.00487
ACAATTAGGCAGAGAAAAACTTCTGAAATTTCCATCCAATCAATTTTAAGGTCAACCGGTTTTAATTTTCCCTACAAAATTTATTGAATGGAAATATTTCTGCAATATGAACTGATACAATCACAAATTTAAATCTATGTTTTGTAAAACTGAGAAGAAACAAGCTCGTATCCTCAAACAGTCAATTCATATTGCGTATCCTGTCGGATGTTGTGCGGCATTTATAGGACTAATATTCTTATTAATTGAAGTTTCTTTACATCAAGATTTTGATTTTGTGATTCAATTCAACTACAGAAATCTCTAGCATCTCTCCTAGAAATTTTATGCAAATTCGAAATACTATGCACAGAATATTTATCGGGAATGGTGAGAAAATTTCGATAGATTCAATTTTATTTCAATAAATTTTCGTACTTGT
>OX_Smed_1.0.00499
ATAATTATTGTTTTTAAACTTTATTTCAAATGATATTTAGTCGCCAATTTCTTGATAATCTTATTGAAAAGTATGGAAATCGCGAGAACTCTCAAATCATAGATTTAAATAATTTTAAAAAAACAATGAAATCTATTAAATCTGATTTAAATACTTCGATTTTAGGAGAATCTGAAAATGAATCAGAATCTGAAAATGAAACAGAAAGTCAAACTAATTTCGACTCGGTAGAAAAAAGTATTCAACGGGTTGCAAAACTTTATCTATTTAAATCGAAATTAGAAGATAATCTAGACAAAATAGAGAAAAGAAACAGTGTTCATAACACCAGTAGGAATTTAATCAGAAAAAGCACGAAGATTTTAAACAAAAAATCCGTGTCAATGTTCCTTACCGAGAACAAGCCAATCATTGCAGAGCGGCCAAATCACTCAATGCCGAATATTAAGTTGAAGAAATAATGCCTAATAAATGTTTTTATTAAATTGTTAATGTTTTTATTGTATTTTTGTTTAATAAATTTGTGTGACTTATTGAAAAAAAAAAAAAAAAAATGCGA
>OX_Smed_1.0.00500
CCGTTAGACGGTCTTATCGAAATCTATATAAATCTTATATGTTTCAATGCTAATATGCGTTATTTTTTTAACACATGTCTTTTCCACAACATACGCACTGAATATTTCGTATGGTGATAAACATATATTTAGTGTTAACGCTGAAAATGAGATAAATGAAAACCCGAATTCTGATCCTGAACAATTAACGAGAACTAATGAAATAGATACTTTACAAATCAATGGCTCATTACATCTATATTTACAACAAAATTTGAATACATCAACTCCTGAACAAAAAAAAGATAGTGACATAAAGGCTATATTAAATAATGACACAATACAATTCCTTTATCCAAATAAATCAACTACATCAACTACTGAACAAAAAAGCAATATAGACCTGAGAGTTATAAAAATTAACAACAGTATAATTTTGTCCCTTTCCACACAAAACATTACTTCGAATAAAGTAAAGATCGGTTCTGCCATTCATCTTCTGATGTTCGTTGGTATTATTATTCAGTTATCACATTATTAAAACACTTAAAATACACTTATTTTTTGTAATATATTTTTTTTGTTTACGTGTATTCTAATTGTTTTTATTCTATTTATTTTTATCTGTAAAATCTATTATTTTGCTACCTTTAATCGGTTTTCTTTTAATGATATTATATTTATTTTTATTTTTACAAAAATAATTCTATATAACACAAATAGAATAATGTGATCTATCTTTGCCACTATCAGTTATCACACGCACGAGTTGAACAATGGTTTTGTTTTAACATGGATATTCTTTAAAGAAAGTTTTG
>OX_Smed_1.0.00503
ACATTAATTTAACAATATTTGATAGGATTTTTGTAAAAATTTTTATTGTAATAAAATTTTAATAAATTTATTTTAATAAATTCTTTTAAATTTATTTTTTTCTATAAAAAAGATTAAAAATAAAATTTTGGATTTAAAAGAATAAAGAAACAATAGGTTGTTTATCGTTATTATTTTTAGATTTCCCATAAACAAATATTCGAATTTGATTTTCTTGGAAAAAAAAATTAAACACATGCCGATTCTGCCTCAAGAAGTAGAGGGCGAGGAATATAGGATAATAATGGAACAAACTCCCCAAACTCTCAAAGAAGATGTTCCGAATGAAGCTGCAACAGATTCTGAAAATATTTCAGACTGTAATTCAGAATTGAGTCTTATTAAAGTTAAAGGAATTTCAAAAGAGGAGAGAAAAGATTCTGTAAATATTCCAAATGAAACAGAAAGTTTTGTGTTGAACTAGTGATTGAGAAAATAAAATTTTTAGTGGTTTAAAA
>OX_Smed_1.0.00508
ATCCTTAATTCATTTTAATTTGTATAAATTCTTAGAATATTATAACATTTTTAGTGTAATTATTTCAATTATCAAAGTACAAAATTTTAATAAGCGAGTTAAGTTTTATTTGTCAATGAGTTGTTCAATTTGGGCTTTTTTCCTATCATTATTGGCTGGATAGGAAGAGTATTCCGGTGTATAACATCAGGTTGTTGTTCGAGAAATGAAAACGACCTAGGCGATTCTTTTCATGATAAAAATGATGAAAATGAGTTGTTGGCCCCAGAAAACACAAGCATAGAGACCAGCATACCTTTACAAATTGGACCCGATTCCTCTTCACTAGAAAATAACCAATTTGATAACTTAGCTGACGAAAATGAAACTCCAAATCTAAAGGAGATTGAATTTCAAAATCAAGATACTTCTAGTTCTTTAACCGTTAAACCTTGCAATCTAGATTCTACAAAGTTAGGGAAGTCAGGAAAACGCAAGAAGAAAAATCAAAATCACAAAGAAAATAATAAGAAAAAGTCAAAAACTTTGTCAACAATCGTGAACGAGAAAACTACAACAGGAGTTGGTGATGAAGTAGTTGTATCGGGCAAGAATAATAAAAATC
>OX_Smed_1.0.00511
CAATAAACAACATCAAGATGAGTTGGTGTTTATCTATGTTATAAGATGATTAATTGTTATTTAATATTATAGAATATTTATTTGACCCCAGCCTCGTGTATTTCCTATTGTGTGCTTTGTATATTATTGAAACTTTGTTCGAATTAGAAACATTAAAAATTTTTCAACCCGCAATGTAAGATTCAACCACTTGAATCAAATTAGTCTAATAAAATGCAATATAACTCACAAAAAAGAATGTAAGACAAAATAAAAAACATCGGTATTAAATTACAAAATGGTTTATATAACAATTATATAATTATCAAAAATAAATAGATAGAAATTGTATACAGCAAATACAGTAATTTATCCAAATATCAAATTTCTACATCTGGATCGGTTATAAATGCGCAAACGGACAGAAATAGTAATTCTTCTAAATGTAACAGTTTTTGTTGACTGTACTTTCCTAATGTTACTCGATTTTATTGTTATCCTCTGTGAATCCGAAATGGAAATTATAATCGTATAATTGGTTCCAACACGATACTGATTCCTCCTGAAAATAATTTTATTCACACCATCATTGTATGCTTTCGATAGATAAAGAAAATTTGATTTTGGAAGAAAGATGGATGTTTATTCACAGACATTTTTAGATTTTTNCTTCGTGAGGAACTTTTTGTAAAGCAATTTAAGGCAACTCCAACTTGGAGTAAAGGTCAAAATAATATATTTATGCATTCACAAAATATAACAAAAATTGATTTGTCAGTCTAATCCTAAATGTTTTATAATTATATCTACACTAGGTGCTTGACGGGTCCCTCGTTGCTATGGTATTATAATACTATTATAATAACTTCATCTTTATAAAAATTTTCTGCTTCTTTATGTGTTAAATTATTTGCATTAACATTTAGTATTCATGTTCATCATATCAATCACATCTATTATTTTCACAAGGATAAAATTACATAACAGTGTAGTGCCTCAGTCATTACAATTACAATTATATATATATATATATAATTGAAAACACATTATTTTCTAATA
>OX_Smed_1.0.00518
AAGGATAATAAATATATTTATACTGAATGATATCAGCAATTCCGCTGAGATTACCGGAACACGGGGCAAAGAGGGGCATTTATTGGGTAACATCGTGTAGCGGTCCTTATTAGCTTTATTTGCTCCAGTATTGAGAATGAGCTATAAATAAATGGAAAATTCAAAAATATCTAAGCAGGCCAATGAAAAAAGAAGTATATTAATAAAACCCATTAAAACGTTTAATAGATCACCAGAAGAATAAATGAAAAAGTTTCCCTCATATAATATAATTAAAACAATAATTACGCAATCACCAGGATATTTCAACTCACATTTAAATTTATTCATTTAAAAATCTAGAAATATTAAAATATATCTATCTATGTTTATAATCAATAATTGATTTTATTTTGAATAAATATTTAAAATCCATATTTCAATATGTAAATTCTAAATGATTAATTAATTCTGTATGATTTGTTGCTAGAAATGACTGGAAATGACTACTAGAAATATATTAATAAAGAATATCAGTGGTAATTAAAATAGAATAATATTCGGACATAAATACAAATGTAAATGAAATTATAACGCCGATAAATTTGACCTAGATTACAGTACTAGTCATATTAGGATTAATATGAGAACTAATTTGAATATTCCAAATGTTGTCGGAAATATTACCAGTAGTAAACGAGAAATAATTACTTTGAATTTTTTATTAAATGAGATTAAAAAAGCATTTGGAACAAGGCTTCAGTGTCAAGATAGTAATCTCTGGCTTAGGTTTAGCATCTTGTAAACGAAAAAAAAACGAAGTAAATGATTTTAAAGATTAAAAAAGAAGGAAATCAGTAATTTTATGCTATCAAGAAAGAAAGAAAAGTACCAAAAACCAAAGTTTTAAAGGAAATTAAGCATACGAAAAACAAACAAACGCAATGATCTTGAAATTCATTTATTTCACAATAAAAGTTTGGTGAAACCTAAACGAATTTAGATTAATCCAGAAATTATGGACATATTCTACTAAATCCAAAAAATCTTTTAATCCTTTCCCCCCGACTTTCGGCTGATGGCACTAAGCTTAATTTATTTTTTGGAACTTGTTAATATTGGCTAAATATGAAATGAAACACAAATATTACCGGTAAATATTTTAAATTTGGAACAATGAAACACTGAAACTAATCTCTAACAATGAAAATTGCTTTGAAAACATCCCAGCAGTATTATGATGAAAGTTTCTGGGACCTAAAGGCGATAGGGTTAAGTCAGTTAAAAAACAAGAG
>OX_Smed_1.0.00520
AATCAAACATGAATGCCTTATTATTATTCCTATTTGGACTCTGTGTTGCAGCATTACAAGGATCGCCCGTGGAGAAGAAATTCGTTGGTGGACTTGTTGATGTAGCTGCAGGTCTTGCAGGTGGTGTTCTAGACGTTGGAGCCGGGCTTGCCGGTGGGGTTATTGACGTTGGAGCAGGGCTTTTGGGTGGGGCTGTTGACGTTGGAGCAGAGCTTGCCGGTGGGGCTGTAGACGTTGCTGCAGGCGCTGGACATTTAATAATCTGTGGCGCTTATGAAATTGAATGCAAAAAGTTACTTTTTGGAGCCAAAGCTGCATGTCTGCTTGCCATCACTGAAAGAACAAGAGATGCTTGTGCTGATGTTGATTATCGCCTAAAATCTCTCTGCGTTGATAATGCTAGAAGATGCGGCTGGAGAAACTATTGAAGTTAGTAGGAAACCACCTTTGAATTTAAATTTAGTGAAATAAATGTTTTATAGATAAAAAAAAAAAAAAAAAAAA
>OX_Smed_1.0.00524
AGAACGTCCATAAATCAGTGTCGGTTACCAGCCTGATTCATAAACCTTTAACTGGCAGAAAGAGAAATATTGAAATGCGAAAATTTTCCCATTTAAGCAAGGAAACTTGTATCGATTCTTCATCAACTGACCGAAATTCACAAAGTGACAATGAAACCAGCTGCTTTATTGATAACTCCAAGTTGAAGATGTTGAATGCTGACTCAAAATCAGTTAGGAAGAATTCGGAATATTTTTATCATTCGATGTTTGACATTTCCAAAAAGGAAATAATTGAATTTCCGGATAATCGAAATTCACATACAAATCTCGTCGATGACGATTACACGTTTGACACTGAAATGGATGTTAATATAAATGAAACCGTGAATGATGGAGACCAGGATAGCCATGAATCATTCATCAGTGAGGAACATAGCATACCGATTATCAACAAGGAAATCTATTATCCAGAGTTCGAGTATTCCGGAAATAACGAAAATCAAATATTTCTTCAAGGAATGGATGTTTGTATAAATGAAACCGTGAATGATGGAGACCAGGATAACCATGAAATATTCATCAGTGAAGAACATAGCATACCGATTATCAATAAGGAAATCTATTATCCAAAGTTCGAGTATTCCGGAAATAACGAAAATCAAATATTTCTTCAAG
>OX_Smed_1.0.00526
TAATAATAATAATTAAAAGTTACTATAATAAAAATAAGATAACACAATATAAAGTTAAGATTATTTCACATTGAAAATGTCTAATAAATATTTCAATATAAATAAAACGTTAATTACACAAGAAAAGCTTTTTAATAAAAGACAAAAATTTAAATTATACGATAAACTGTATTTCAAATCAAAGACATCCGTGTAATACGCTTTACGCATTTCGGATATTCAGAAATGCACGGACACTCATTAGTCGATTTCATAGAATCCCAGAACCGTGTCGTAGTTCAGCTCAATAAGCTGCTCTTTATCGATACCCGTGAAGCGATAGATTTTCCTTACATGTAACTAAGGTGCACAAGAGCCTCGGTCCCAAGTGAACTGACTGATACATTTGTTTTCGGTTGAATGTGTACACAGTTACACCACCTGTATTGAGTGGGAATCGATATTGGTGTCACCGCTTGTGCTGAGTGGGAATCGATATTGGTGTCACCGCCTGTGCTGAGTGGGAATCGATATTGGTGTCACCGCCTGTGCTGAATGGGAATCGATATTGGTGTCACCGCTTGTGCTGAGTAGGAATCGATATTGGTGTCACCGCCTGTGCTGAATGGGAATTGATATTGGTGTCACCGCTTGTGCTGAGTGGGAATCGATATTGGTGTCACCGCCTGTGCTGAATGGGAATCGATATTGGTGTCACCGCTTGTGCTGAGTGGGAATCGGTATTGGTGTCACCGCCTGTGCTGAATGGGAATCGATAT
>OX_Smed_1.0.00533
CTTAATGAAATTATCATATTAATAGAAAATACATCTAGTAAACTTTAACAAAATTTTAAAAAACAAAAGTAATTAACTATAAATAATATTTTAAAAATTAATTTACTAGTTTTTTCATTGTGATTCAGATAGATATAATGTAATTCCGCAATCACTTTAAACAATATTTTAATTATTTCTGAACTTATGAATTATGTCAACCCATTCATTTATTTAAGGAAATTTTTTGTCTGCTTGACGTTTCAATCAATATATCATATTGTTACGACACACTTAAAATTCAAATATTGTTACATAACTTTTCGATTTGGAAATCACTGAGTCATGTTAAAAGGTTGATTTCTTAATTCGATTGTTTCATATCCTCTTGTTTCAATTCAATTTCCAAATCATACGTGTAATTAAACATAATCCATTTGTGCAACCTTTACTCTCTTTTATTCATTCTCAGTTTTATGAATTAATATCGTTATTTTAGATGCAGTAAATCAGTAAAATTGTATTAGGAAACAATTTCAAAACCCTACATTAATTCCAAACACTTAAATAAAAATAAATAAATAT
>OX_Smed_1.0.00542
AATATTTGATTGGATATATATTTTTTTGCCCAGATATATGAATATTTTACCAACAACTTTGAGAAACAATTTCTAGGGATTTAGCAAAATACAATTATTACTTATCATTATCTGTTAATTATTTTCGTAATAATTGAATTGGACCTTTTTAGTTCTATTTCTAATAAAATTCTTTCCAAACTGTTGTCGAGATTATTTTGTGAAGATATTTATGAGTAATATTCAAATTGTGATTGAATTTCGTGCTCTCTATTCTCTATATATTTATCTCTCTCTCTATATATATATATATATATACATCTAACAAACAATATCCATATCCAAATATATCTACTCTATTGGTTGTATCCAATTGTTTAGAAATTGATGCGCCATTTGCATGAGTTTATGTAATTAAATTAAATATAACCTTTGGAAATTAAATGAATACATTCTTTTTATTTATGAAAAAAAAAAAAAAAAAATG
>OX_Smed_1.0.00546
CGTACTCTTACCTATTTTAATTTACCCTTATTCAACTTTATTATTTTTGATTATTAATTTTATGAAACCTAAATTATCAAATGAAAGTAAAATTTAGTTATTTTATTATCTTTAGTTTTATATTATTATTATGTTAATTGGATATTGTTATACGATTAAATTTATAGCGATTTTATTTAAATTTTCTTTTTATCCTATTTTGACAGGATTTTATCATTAATTAATTAAAGTTTCATTTTAATTCTAACCTCCATCACGAGAAATAAGTTTTAAATTCCAATTTTATTACCTTATGCTACATACCATAACTCACATGCACACAAGTCAATAAAATGAATTGTTGTTACCCCGGATCAAACCGTTGGTAAGCGGGAAACCCGTGGTGAAGGCGTCGTTGGAACCACTCAGTATTCTCCATTTCTAAATTCTATCGCCCCACCCTCGAAAGAGCAGTGTTGATGTCCTGGGAAAGGCTTAAATATAAAAGACAAAAAATGACAATTTGAAAAATATAATAAAGTTGATGAATACGAATGATGCAAGTAAAAATAGACCGAAAATTGAATTTAGGACAAATGTTAGAACGAACAAAACTACTACTTATACAAATTATGTTTGAT
>OX_Smed_1.0.00547
TATAAATAATAATTTGCAAGGCCTAAGAAACCTTCAAACTTTACACATTTCGGTCTTTTAAAACTTTAAATTATTATCTATAGACAAATCTTTCAAAAAAGATGCATTACATATGTTTCGGTAGAATATTGATAATCTAACTCCACGTGCTTTTGATCAAAGAAATGACTCAACACAAATAGCTTTTAGTAATATTACACTTTACAATTTTTCATATTTTGTCAATACAATTGAAATTAATTTACTTCATATAGGAACAGGTATACCTATTGGAGACCTTTTCAAGTCGCTGATTTTCACTTTCACTTTAATTTTTTGACTTAGAACAGAATAGGGATTTGGGGATTTTACATGGCCCTGGTTGAAATGAACAAAGAAAAGTCAAAAAAATTCCAGAATTCCCTATCCACAATTGATAATTCAAAACACCCCAATAAAAAGTAATCGAAACTGAAAGATAAACCGGGGCTTATTCTTGTTCATCAAATTCATCGGCTAAATTTTCGTAAATTCCAAAGTTCCAAAAATCAGTTGAATAAGAAAAGATCCAACATTTAAATTGCGCATACAAGCGCAATAAAATAATGATCAAAACTTAAATTTTTGGCTGTTATCAGCCTAGAAAATTTAAAGTTGATTTAATCAGTGACATTTCGACTGTCAAGATAGGGTATTGCATCCATTATTTAATTTATTTGTTTTTTCTAAATTAATTATTTCTAAAATAATTGTCTAGTCCCTAGACTCCAGGGACTATGATTGATTTTATAATACTATATACTCGTATTCTTAGCACCACTCGTAGTCGGTCAAAGATGTTCTAGATTTTACTAACATGCAAATTGGTTTTATAGTGATGCCACTCCGTCGAGATGGATTCGATCATGAACAAAACTATCCTAGTGAATTAAAT
>OX_Smed_1.0.00550
TTTTTTTTAGCGCAATTATGATATTTATTAAAGAATATATGCTGTACATTATTATATGATTATCATTATTATTATTTATAACGAATGCAGAAATATTATAACCAACGGTGTTAAACAGATACAACAATATCACTAGCTGATAAACAAAGTTGCAAAAACAGAAAACAAACGCAAATACACACATACACACACATATATATAGGTATAGATAATCGAAACTAGCTCCAAAACAACTGAAAGCACAATTGTAAAATTAAGACTAGTAATAGTATTTATAAACTATTTATACAGAAGATTATCTTCGATATTTCCACAATTCTCATTGGCCAATAATATATATAGTGCAAATTTCACATCAACAAATTTCCAATATAATCACAAAAAATCGATAATTATTAAGGCAAAAACACGAGAATTCATTTCTTCGATCAAAAATTCATTAGAGCAGTGATACGAAAATAATCAATTGTTTATATATTCAATAAATTCGATAAAAATTCGATAAAAATTCGATATCTACAAAGAAATATACGAAAATCAATTGATTTTCAATATCGAATCCCAT
>OX_Smed_1.0.00551
AATAATAGAATTTTTGGAGATTCTAACACATGCCGTTTTATTGATTTCACGTGACGGAATGTGCAAATTGGGTGCTCAATCGGAAGCTCAATTGGGAGATTCTCTTGGGGACTTTCGAATTGGGTATTGCACCCACACAAACAATTTATTTGCAAATGAAATTTCCGTCTTAATTGGTTCGAGTTAAGGTGAGGATTTTTGCACTTCATAGGAGTTGGTAAATCTTTTATTTTGCCTCGAAAATTTGTGCTGAGACAATATCCAGATGTGACAGTAAATTTGGTTTAGAAACTGACTTTTGTGTGATTTTAAAAGAAATACTAATTTTACGTTTATGTAAAATAATGTAAAATTTGAACGTCAACAATAATAGGAAAATCCAAGCAGTTTGTACATATATTGCACATATTTTCCCAGCAATGGATGCAGGGGGAGGGCTGATGTGGTCGCGTCCCCTTCCACCGGCATAGTAAGATTTATTATGGCTGATGAGAATTACTTTTAATCATTCAGAAAATAACAGAAAATTGATTCTAGATTGAATAAAACAAAATGACTTTTTAAAAAAAAAAAAAAAAAATGCGA
>OX_Smed_1.0.00552
TTCCTTAAAAATCAAACACAATTATAACCTGGTATCAAATGAGGTTTTGGTTTTGTATTCCAGTGTCATTATTGGTTTGCTTGAGATTTCGACCATAATAAAACCAGCACAGAAGCATATTCTGTTAGGGAACTTACTATAATGATTCTTTTCTTAAGAATTCTAAACTTTTCACCTTGGGTTCGTCATCAAAAAGTAAAATTTTCAACCATTTGAAAGTTTTGAATCATTCTAATATATTGGATTTCTGACTATCATCATTATATTCAACACAAAAAGCTTTATATTTATAGTATTATAAACGAATGGAGATACCATTCATTGGAATTATTGGTGTTCAAAACAAAACCTTTTATCAATCAGTAATTTCATAGTTAAGTGATGAGAATGTTGTAATTCATAAAATTGTTACCATTTTATTAAAAGTTCACACATTGCAGACTTATTGAACTTCAAACCATTTAAGTGACCGTTCTTGCATAGCCAATGTGTTTATTCATCTGACTTTCTAAAAATTTAATAACGGAAGTACATGTAAATTTATGTAATGCCTTTTTAAACAAAGAATAAATTATCTCGTATAATTTGTTTGGTTTTATCTAGAGTTGTGCAAAAAGAAAATTAAACACACAGATATTGGAGAGTGAAGAAGACGAAATTAATAAATAAAATACAAAAAATAATTAAAAATTTGAAAAATTTACATAACGTTGAGAAACNGATNTNTAAAGATAGCAAACAATGAGACAAATAAAAAATGAATGGGGAGTTCCTAGATAAAAGTATTAAAAAAACCAAATAAATTTAATTGTTGTGTAGAATCCCGAGCAATAAATAATGGGATTAGTTTTCCAAATAAATTTAATTGATTAATGGTAACCCTGAGCTCATAGAAAACCAGGGTTATTTATTTATTTGAGTCAACTGGTTTTGTAGTTGAAAGAAGAACGGTGATCAAAGGCAACGGCAAAAAGGTAATAATTGAAATGTCCATCAATTATTAAATTTTTTTCATTAGAATTTCCCGAAAAGCACTAATTTAATTATTTAAATTGCAAAATCTTTATAGAAGGGAATATGATTGTCACTGACCAGTGGTCGAAGAATTACAGTTATTCAAGAGATTCCTGTTAAAAGTATACCAGAAAAAAGATCGAAGTAGATGTAAATTAAACGAAGAGTAAGGAAGCGAAGCTCAAGTCAAGTCAAATTAATAATGAGTGTTTAAAGTTCAGAAAAGGCGGTCTCTACTGGGGTTACTTACCTTATTGTTTTCTATTTCTGTCATTAAAAGCCAACCTTATGCAATATGCA
>OX_Smed_1.0.00553
ATAAATGAATTTTGGTTATATTTTTTTGTTTCGTTTAATAAGTATTTTTACTAATTGATAGATAAATTCTTGAATTCTAATTCCATTTAATAAATATTTTTTCGTTAATTGGTATTTGATGAACGGAGTTATGATTTACAATGTTACCTAGTAAGAATTGTTGGGAATAATAATTTGAGTCGATAAACTAAATTGCGGTTTACTTAGCAAGTATATATATTTTTTTACCGCTACCTAATACCCGACGAATGGATTTCTGACGTTAACTTCATTTAATGAACTTTATTTACTCTACGATGAACAAATTTTCGATTTAAGAATCGGCCTCGACGGGTGCTTTTTTCGTGAAGATTAATTGATAACCCGATTCTCAATTTAAGTTTTCACTTAACAAGTTAAGTATCATCGACGGATAGCCAATTTAGTTAAACTAAACAAGGCCTAAAGAAATCTCCGGCGGAGAACATGATATTTGTTAGCCAGAGAATTGGAATGATCAATTTAATCGTATCTTGTTTAGGAGAATCAAGATTCATTATTCGATTTCCCGCACAGGCCGCTGATCGATGGCGACAGGCCATGTGNGATGCGGGCTTNACCGTATCCCANNCGAGNNANTNCCGATTAAATACCCTACGACCAACAGAAGACATTGAGCTACCGTTCGTAGCGATAAAACTAGAATTGGGCCGAAAACCGGCCCAGGAAATTCACGAACAGGCCAGGTCCCTCCTCTCACGTCTCGAGGACCACCAGTGCCATGTCGATTTCCAAGTGGTCAGAGCCAGGCAATATCTGGCAAATGTAGAAGAAGATATCGCGGCCGGCAGGATCGCGGATACCGACAACTAAACACCGCCACGCAGCCCCACTCGAAATGGTGTTGACGAGCGGAGGAAAGTCGACTCTGCCAGCACACATGTCGCCATTCCTCCGAGGTCCCGCTCTAACCGCACAAGAAACACGAAACGACCGGTATATGTATATCGTGAGCGCCCTTATGCTCAGCCGGCCGCCGAGGAATGCGATGATGGGTATCACAGAATTCCCCACTTTCAC
>OX_Smed_1.0.00559
AATTATTTTGCTTTTTTCATTGTATTCATTGTCCGTTGGTGACGAATGCTATCAAGAACGCTGTAAAAGCAGATTTATTTTTGAATGCGCCCTTTGCTTGCCAAAAACATGTGGTTACCAAAAGAGTATTACTTCCTGCATAAAACTTTTAAACAAAATGGTCAAGTGCAACATTGACAAATGCTTGTGTAAACCTGAAACGGCCAAATGTGAGAAATGTGTTTTAAAGACGTGTCCATTGTACCGGAAATGCACTTCCAGATTCGTTTGCTTGTTCAATCAGGCCACCAATTCAGGCCTTTTACCTAATAAAATACAAAATGAAGAGAGTTTTACGATTTTCTATTTTCAAAAATCAGTTTTGTGATAGTAAAGATGTATTTTGATTTTTAAAAATATAATTTTTAAATGTGAAAAAAAAAAAAAAAAAATGCGA
>OX_Smed_1.0.00561
AATCTACTATTGGATAATTAGTAGTAAACGAAAACCCGCGCTCCACGATCGCACTTGGAACATCGACACCATCAGTCATCATAAACAGATAGAGTTTGTAGGAAACGTTTAATGAAACGTAATTCAGTACTAACTGAGTTGAATCGAATTGTTTACACTTTTTCTTGAACAGGCTTGATAAATATTTGGTTGCTAAATTCCTGAACCTCTTTACACAGATAGACCATCCACAGCCAAGACGCAACGCGAGAAGATCTCTTCAAAATTTTAGCAGGAGAAATTTTCGCTCGCCTGATATCAATTTGCCTACTTAAATCTAATTGAATGGAATTTCTTCTGTTTACAAAGTGTGATTTCATCTTGTTCATTTTATGCTATCAATATATGCAATGGATTTTATTTTTTAAATGTAAGGTATGCCCTGTCTAATCCCAACTTTCTACCGGTATGTAGATTCAGATTTTTATTGTAAATAAAAG
>OX_Smed_1.0.00568
AAAGAAATCAAACATAGTAATCGTGGTAACTCCAATTTCATATTCCAAATTTAAATAAAATGTACAGTGAAAAGTAAAAGGAATCAATAGTTCAAGGATCAATGGGAATCTAAACAGTACACAGTCTAACGGAAAAGACAAAATCCCAAATCACGTAACCCAACTTATAATGTTGCCGCTACCGAAACAAAATATAAAAATTATTCTTTGGACTAATTCAATAATTTAATTAGGGCTCCAGAGATTAGCTTAAGGTAGATACCTTCTCGCCCATACTATAGATAAGGCGAGTCACCGAACCATTGACCGAACCGTTACCTTAAAATTATACTATAAAATAAAAGGCGATCATTACGGCCAGATTTTATTCATATCAAACAAACAAAATAGANNNNNNNNAAAACCACATACAAATTCATATTTCATACCACAATAGTAAAAATCACCCGACTATTGACACGGAGTTCTTCACGAATGACCCATTAAAGGNATAGGTCGCCATCTTTACACCATGGGATGATGCATATCCCCATCAGGATCGCCAAGAGCTGTCGATTGGGGTCACAAAAGCTCTTCCCAACGAGGATAACTAAAGGCAACTGATATTACTCCAATTGTCGTCGAAGTTGTATCAATATCATAACGTCCAACCGAAAAACCCAGTTTTCAATCTCTAACATTTTTCTAGAGTAAAATAATAAATTCACAGTTGTATAATATAGAATACACACAACCTTATTTATGCGTTGACAGCTGCATTTCAAAAATTGCATTTATTATAAAGTGGCAGACAAATAATTAAAAAGGAAAATTAAACACGCAACCAAGATTCCTATTGTAAGA
>OX_Smed_1.0.00571
GTCTACAATTTTATTCGTAGATATTATTGATTCGAATTGCTGATCGTCATTTATTTAATTTGGAATTTCTACGATCGTTTCTAGGTCATTTCGTGACGTCTTTTCACTTGGACTTATGTGTTGTTTCATTACTCAACTCCGAGCTTCGCTTATACTCTGGGAAGAAATAACAATTTTATTTGCGATGCTGATGGATTTGCAGATTTCAACTACTCTAAGGAATCCTTGACTCAGTTATTTCTTATTTGATTTGTCGTCGATCGTTGTTGCAGATTTATTACCGCCTGATGTGCTTATTACGATCAATATGCTGTATGAATTGAACATTTTGTTGATCTTATTTAATTACTATTTGGGTCGGTTATAACGAGTCTCTTCCTGGTGATCGTCTACAAAATTAATGAGAACATAGTGCATTTTTTCTCATGGTCGTGTTTGTATTTTATATTCGATCACTAAACTAATCCTATTCTTCAGTGGTAATTTTTATTAATTTACGTTACTCTCAGGTTCATAATTTGATCTTATGTCAAAATGGTGTATTAAAATAAATTTGAGGTTATTTCAAAAAAAAAAAAAAAAAATGCGA
>OX_Smed_1.0.00574
ATTTAGTCAATTTAATTTTAATAGAAATGAGTTATATGCAATCGAGTAAAGATTATAATAAGATTCCTCTCACCAAGAGGGCTGAGAGCAATCATGAGATCAAAAGGACTTTTCCTGAGCCGAGCTACGATCATATATATGATCCAAATGTTAAAGTAGAAAGTCAGGGATTTCAAGAAATTCAAAAACCATGCTTACCCCCCGGATTTAAAAATTTCCACAGGAGTGGTATTCTCCCGATTATGGAGTTCAAATACCTGAAAGATGTGATGAAACAGCACGTTTTCAAAGGAAAATCGCTCTCCATTCCGATTTTAGCCTGCTTGGCTAGCGGAATCGTTCTGCTTGGGGGCTGCATGGCATTCAAGATGCAGAGCAAATAATAATAACAATAAAATTGTGTAGCTGTTCAAGTTTAATTTGTTTTATTTTCCCATTAATTCGTATTTATTCTTATCCTATATTTGTGAAATAATTAGTTCTAGATCCCAAAATCTGTAGCTCTATTAAATTTTTCTGTTGTTTAAAAAAAAAAAAAAAAAATGCGA
>OX_Smed_1.0.00579
ATTTCAATTTCCTTATCGAAATACGTGGAGTGTACATTGGTGCACCATTTCAACACATTTTCGCTGTGTGGATATGACTTAAAACCCGTAAATGACACGAAGCAATTTATAAAAATGGCCCGAAATAATTCAAAATCTTTTTTAATCTTTTCTATGGTGATTATTCAATAGGAACAATTTGTTTACATTGAAATAAAACTCTCGATTGTGATTTCGAGGTAAAAATTAAATTGAGTTTCCTCACGAATAATAATGATGAGAAACGTGAAAATTTTGACTAAAACTCTTAATTAAAAACAAGTAAAGGAAGATCTCGCTTTCATTTTTTGAAAGGATCCCCCGAATTCTGTGACAGTGCAATGCCATTTCAAATAAATATTTACACCATGACTAGTTCGTATGTAAATGACTGGCAAATCTAGACATTGATTTATTATTGGTATCTAGTTCTTTGAAAAGTACAAATGTAATTTTGAAATAAAGGAATCATAGAAAAAAAAAAAAAAAAAATGCGA
>OX_Smed_1.0.00583
AATCACTGTAAAATATTAATATGAATAATAACTGTAGTTTTTATGTCTTTACAATCAGAAAAGAAAATTTGGAATTTCAAAGCTGGATTGTTTATTACTCACAAAAGTTGCATGTTTAAGAGCAACTATTCGACAAAAAGATATTTTATGGAAAAATTGAAGGAATTTTAATAAAAGAATTCAGTGGAGAAAATCAAATGAAACATACAAGACTTAGTGAAAAGTCATCTAAAAATAAGAAAACGATTAAACAATTTTGAAAGAAATAAAGAAGTGAGATTTTACATTTCCACATTGTGACATGTATCAACTGATATCATTGGCTCGCATATTCGAGCCATCATCCAATTGTGTATTGCTCCGAAGGAATAATGCACACCGACGCATGCCGACATTAAGAAAGCATGAAATTTATGATGACTCATCCTTTCAATTTTCAAACTATCCGTAGTATAGATTTTTGTCTGAAAATTTTGGAATAAACGATGCCACAGCAAAAAAAAAAAAAAAAAATGCGA
>OX_Smed_1.0.00586
ACGCCCCTAATCATGGAGTCCATACAACTGAGGTTGAGTATGGTAAAGGCAATGGAGGATTTGATCTATCTAATGACCGTTATGTTGACAAGGGGTATGGAAGTAAAGATTTAGGAGATAGTTATAGTGGAGTAAATGGAGGTGAATATCAAGGAAATGTTGTCGGAACTAATTACGGTGATAATAATCCTGCAGACAAATATCGCAATGGTAATGAAGGAACAGATGGATATAAAGAGAGAGATGATGATGAGGTAAGATATAGAAAAGGATCCGAATATATTAAAAATATTTATGGTGAGAAAAAGTTGACAAAGCTTCGACATGGCAAAAGGAGGACTGGTTATGGAATAAATAAATATCAATTGAGGAAATATATTCACAAGAAACCTTACGGCCACCATGGCCATGGGAAGACCATAACCAAGTACGCCACTACCAAGCCGGCGGTCCACAGCAAGCGCTATTATTAGCTTAATAAATTTGTCATTTGAAAAAAAAAAAAAAAAAATGCGA
>OX_Smed_1.0.00587
TATTTATTTTCCAATAATTATAAATTAAAATTAAAATCAAATTTTAAATCTCTTTTTAACTTTCTATAATAAATTACAGGCAGTTTCAAATTGTGTCTTAATGGAGCTATATATTAGTATTATCTGCTCCATCAAATAAACGATGAAATAAAGAAATAACTCACTCATGGAAGTATTGTGGAGCATCAGTGGGATTACCTGCATTGTGATATCACTCGCGAGTATCGTTATTTCAGTGATTTAATACGCTTGATAACTACGCTGATAAATAAACACATTATGCTCGGTTTCGCGGATTTCAATATAGAGAGTATGTGGAAGTTCGTGTAAAAGTCAGAAATATTGAGAAATAATAAACTGTAGTTTCCTTTGGAGAAAGCAACCTCTGATCTTAAAGTAGTAGCTGAAGGCTAAATGAAAATGCCATTCATGAATGCCACTCATGGAATTTGTCTTATTTGCCCTTATATGTTGACATAAAAAAAAAAAAAAAAAATGCGA
>OX_Smed_1.0.00588
GTAAAGAAAAATCACAGCAACAGTAATGGATTACCTTCTAAGGATGATAAAGTTAAGTTATCCCAGCAAATACTTCAAAAAGGTATTTACTATTCAAGTCGGGCAAGGTCTACCGATAGTCGAGGAAAAGGAAATGAAAAAAGGAATTCGAAAATATTTGGGATTTCAAACATGGATTTTATGCACAACATTCCTTTGATCAACGAAACTTTGGTCTATGCTAATCCGATGCTTGATCCAAATCGCAAAACAAAGCCAAAATACAGAAGTACAGAAGACATTTCAGATATCCTTGGAATGAGTGTTGCTGGAGAGAATTCGTTTGAAAATTTTGTCAATGTTAGCTCACTCGTTTCGTTAAATTCAGAAGAATCAGAGATATCAAATCTACCGAAAGATATTAAAATGTGGGTTACTAATGGTATCAAGGGAACTGCTATCAAACATGATGTAAAATAATGTGGTTTTTAGTTTGATTAATTTCTCTTCATTCTCAAAAAAAAAAAAAAAAAATGCGA
>OX_Smed_1.0.00594
AACAGGGGAGGGTGATAGACAGGCCAGGCCATCTAACATGGTTAGTTAGCTAGCCCTCTATATATGAATATAGTATATGATTTGGTTCACCACTCCTTCTGTCCCTTTTAACTCCTCCATCAAGCTTCTCAAATCTTTTGCATCAAACTCCAGTTCAGTCCTTGGAGTTGGAGAAGGCATCAGGAAACATGGCAAGCGAAGCACCAAGTTGGGCTGATCAATGGGGTGCTGGTGGTATTGGTGCCATGGAAGCTGATGACACAATATCACAAAAGGAAACCGGCAAGAACAAGAGTTCAGGTTCAAAGGGTGCTTTCGGCAAAGTCAAAGCAACTGCCTCAAATTGTGTCAAATGGTTAAAAAGTTTGTGCAAGAGAAAGAGTACAACCAAGTAAACCAGAGGATGTACTGTGTGTGTGTGCACTTGTAATTCAGCACCATGGCAGATACCAGTTTTGTAACCTTATTTTTTTCTTTTAATGATTTGGTGTTTCAGTCACTTAAGCTCGAAAAAAAAAAAAAAAAAATCGGA
>OX_Smed_1.0.00596
CATGTAAATACGAATTTAGATTTTTTTAAACCAAATTATTTAACTAAATTAAATTAAATCAACCGAATTAAAATTACTGGTAAGTTACAAAAATTTACCTTCATGGTGTGAAATAAAATTAAAGTTTACAGTATGTTTTATTTTATTTAATACAATTTTCACCCAACACAAAACATAGTTTTTAATTTTTGTTCCTTTTGAAATTTCTGTTGGGGGGATTTATCCCCATAATCCCCCATGTGTAGGCCCATGGTATACAGGCATCTTTATTCAAAGATATAGGGGTTTTAGTTCGTTCAATTCAGATAATATAGGTTGACCAAAATTTCCACAACTTGCTATAATTTAGTTATTATTATTATTTTCATAATTTTAATGACCACTGAAATTCCCCAACTCCTTTAGACTATCATACCTTGTCATTAAGCTTTGACTCTAGCCAAATCCTTTTCAGTGAAGAAAAGGGCTTTAAAATCATGTCTATCAAAAAATGTCTTTGTTCAGAATTTTCTCACATCTCGCTACTGTAACAATAATAATTTTGAACAAAGGCTTAGCAAGAAATTTATTTTAAATCAAAATTAAAAATATTAAAGAAAGAATTTAATGATGAT
>OX_Smed_1.0.00597
GAGAACAAAACTCATTTAATATTGCATTTCATTCAATCATGCTGATAGTCGTTTTCTTGTTTCTTCTTTTGGACTGCTATGATAATAAATATTACCTTGAAGACTGCAAAAGATCGTGCGATGAAGAGTGCCTTTGTGGCAATCGTGAAATTACACGGAATTGCACATTGAAATGCAATACTTTATATCGGACTGCTTCAAGGGCTTGTGTTAAGCCTGATAATGGATGTTCAGAATATTTACATTTTGCAAGAACTGCCTGTCTCAAACTTGATTGCAAAGAGAAATGCTTGTCTTATTGCCATTGTGCAAATTTCGACTTTTATTGGATTTGCTGGAATAGATGCTACTGGCCTTATTGGTATCACACATTTGTCACTTGCGCAACTGCTGAGATCTATTATGATTGCTATTTTGAAAGTCTAAGAATATGGAATCATTGTTATACCCCATAGATTAGAAAAATAAAATAAAATATTGTGTTAAAATTAAAACATTTTATTTAAAAAAAAAAAAAAAAAATGCGA
>OX_Smed_1.0.00598
AATTTAAATTAGATTAATTTATTATTAAACATTCTTTTCCAATGTATAACGCGAGTAAGGTTTCTGAAAACTCAGGGTTATGAACTCAGCAAGGACGAGTCAAAAATGTTGAAAGCACGCCGACTTCGAGTCGAGTCTGGATCTAAATCTTAACTCAAATAAATAAGTGAAAACCTTTAATTTTTGGAAATTCAATAACAATTCTCATAGTTGAAGTCTTTGTAATAAAAAAATACTTAAATTTGTTATAATTAAAATTTATTACTGTCTTACAAGCACGAAATAGAATGATTGAATTTTCCATTCAAATTTTGAGCACTTCAACACCACAGCAATACCAAGTGCTTAAAGATTATTGATCGTTTGTTTTGCTACACTGAAAAAAAATTGGCGTGACATTCTAGACGTCGGGCGTCAGCAGCCTAGGTAACGTCGAGACGTGAAACTCAGCTATTACATTGTACATCGAATATTATATAAGAATAATAAATGCTTATTTTCATAAAAAAAAAAAAAAAAAATGCGA
>OX_Smed_1.0.00600
AAAATAAATTTTGATGATTTTTTTGGTTATTTTATTTTTTAAAGTTTTCACAATTGGGTCAGGAATACTGTTATCAAGGAACAAAGGGACAACTATGTCGAGCCAGTTTGGAAATCATATGAAAGAATTAGGAAATGATGGCAATTATTCGACAGATTTAGAGAAATGTGCTTACACGAAGATCGAGGAAAATTCGTACTGGAGGGTGAACCTAGGGAAACGGCACAGCATTGATTATGTACTAATTTACAATTTCCCATCAAATGAAATCCTTGGCTCAAATGTCGAGTTGCTAAATGAGAAGGATGAAGTGATCAGTACTTGTGGTACCATTTCTGGATCCGAATCAATTATCTACATCACTTGTGCATGGGCATATGCTCATAAGGTTCAAATTCGAAATCCTCAAATGAAGAATTTGATTCTCTGTGAAGTAGAAGTGTATGGAGTGTAAGGTTCTGTGGAAGTTATCAGGAGTCATGTCATAAATAAATCTAGAGGTGAAGAAAAAAAAAAAAAAAAAATGCGA
>OX_Smed_1.0.00607
CAGTTTTTAACAATTAGTTCCCCGTTTGTACTAATCAATTTATATTTTAAAAATATATTAGGCATTTTAAATTTCGATTCGGCTTTATGATGCAATGCTTCATTGACAGCGTCGTAAATTGGAACCTGTTCCCTTGACTCACTAGTATCTAATAGACGTATCATTAAGCCTTGATTAATCGAATTTCACACTAGAAGTGGCTTTTTATACAAAATTAGTCTAAAAATGATGGTGTTTGAACGAAAACCGACACCACTCTGACCCCTTTATAACAAAAAACCTCCCTTAAATCATGACGTTTCGTAAAGCTTGAGCCCAAAATCGGTTTTTTCCACCTAACATTACCGTAAAAATGGTGTTGTTAGATTAAAAGCCGACCATTTAAAAAATGCCAAAAAACCATCAATTCAAAATGGCGAACACTTCATTAAAACAAATTTCAAATTGGATGTTATGTAATATGACATTGACCTTAACGAGGCTA
>OX_Smed_1.0.00612
ATTGTTAGATTACTGACTCACATCCACTCACTTATTTAATTGTTTATACTTTTATATATTCGATCTGGTTATTATTCTACTTGGGTTTATATTTAATTATTTGTGCTGTTTGTATTAGATTTCATATTTATATTCCGATCACTGCAAAATTTCCTAATGGATTTTGGTTAATCTGTTTGCGACTAGATGTTACCGATGCCTGTGGTTTTGTCGACTATTCGTTGTGAGGGATTTATAATTCCAACGCGCTCGGAACGACTTCGAGCTTCATTTTTCGGTACCAATAAAAGTGTTTGTGGCAAGTAGCAACGGTTGGTCACTTGGATCCATCCAGCTTTGTAACGCAATTTTGTTGGATTCAGAATTTCTCGCAAACTTATGTTTTGATCATTTACCAATTAGTTCTAGATTGCTGCAATAATTCTGTATGACATCGTCTTAACAGAGGTTGCGTCCATGTTCAAATCAAAGAAAATTTCATGGTTAAAATGCGAATCGATCCACTATGGTCACTATTGTATTGCATTTTATGATTTCCTTGTTTATAATAAAGCTTGATTTGTA
>OX_Smed_1.0.00619
AAGTCGACAAAAATATCTCCTACTACAACTGAAACAACATCAAATATAACAGAAACAACTGATCCTTCAACAGAAAAATCAAGTTTTCATCCATACTCTGTAAAAACAGAAACATCAACCGAATCAACAATGAAATTTTCAACAACTACTCAAAGGCCATCGGAAAACACAAAAATACAACATTTTTAACCATTCAAACAATATCTTTTAAAACAGAAGAAACATTCAAATCGACTGAAATCTTTCCAACTTCGTCACATATTATTACAAAAGCATCATCAGATTTTACTAAATTTTCAACTTTATCTACTGTTACAAATAAAGCGACAACTGAAAAGCAATCAACTAAATCTACATTTTTGACCGTTACAACTTCTATTTCTACATTCAACCCTTCAAATATTTCAACGGAAAACACTGGATTTCCAACAAAAATTACAACTCTCTCTTCGAGTATTCAACCAAAATTTAATCTTTCAACTTGGAAAATAGTTGTAATCACGTTGGCTGTCGTTTTGTCGGTCGCTGGAATTGTTGGAATGGTTTTGCTCAAAGTTTTTGGAATAATTGGTTCTCCTTCCTTAAGTCCATCAAATAATCCAATCAATATTGATCAAGAAAGAGGAAATCTACGGAGCAATTCAGAAGTTGAATTTTGAATTTTTATTGAAAAACATTTAAAGTTTTTATATACAATTTGATTGAAATGCATTTAAATAGAGTGGAAGTAAACG
>OX_Smed_1.0.00626
AGCGCTCCAGTGTCTCCTCAGGATTCTCTCCTATTTCGGTTTCCGCTTAATTTCTTTTATGGATTTTTAGTAATTTATGTATATCTTTTTCTTCAGTTCAGCGCTCTAACTTTTCCTCAGGATTCTCTTCATTTGGGGTTCATTCCATTTTTGGTTACCGTTCAAATTTTATTAATAATTTATATCTTTTATTCATCCAGTCAGCGCTTTAGTTTCTTTTCAGGATTCTTTTCATACTTTCTCTTCCCCTGTCTTTCCTTTGGTTCTGTGTCCATTTCAGCTCATCTTCATTTTCATTCTCCCTTCTCCTTTCTTCCCTGTCTCTCCTCTTTCTCCTTTCTTTATCTCCTCCACAACTACACTATGGCTCCCAGTGAAAGCCATGGCGATTCATTCCAAACAATATACCAACCAAAGAAAAAATAAAAAAATAAAAAAAACTAAGAAAAAGTCATAAAAAGTAAAATATCCATTCAATTATCAGCACCCCATCATGGCAGGTGCAATTCAGGTAGCAGGATACAAAATAGTACAGATACAAAAAAAAGACATCAAACAACATAATAAAGATAATAANNNNNNNNNNAGATAATAACACAAAAAAGAGAAGAAAATAAAAAAAGATTCCATCTGCTAACCAACCTCACTTACAAAAGCAATGCCCCAATAGTGGTAACAACAAAAAATGAAGAGAAAAAAAAG
>OX_Smed_1.0.00627
TGCCATTCTAATCCATCTTTCTGAAAAAGAAACTGAATCAAAATTTTTCAAAAACTCATAAAGAGTAAAGAAAATTCTTTCAAATTTCATTCTCATTACTCTGAAACCCATCAAATCTTGAAAGTTTTTATAAGTGTCCCTATAATGGACTTGGATCAGTATAAACTTGTAATCCAAATTCTGCGAAAACCTGTAAATGTCTATAATAGAATACAAGTTGCAAATGACATCGGAATCGGAAAATTCTAAATTCATAAATCCTTTTTTCAGCTTATTAGAAACGAAATTTGAAATGAAATCAATCGACTTTTCAAATAGTGACAAAAACTTATCAACTAAACAAAACATTTCGTCTTCTGAGTTATTTGTATAAATCTGTTCAATAATCGAGCTACGATTTCTGTTAGAGGGGATGGTTGGAGGATTGGATTGATGGGTACCAACATGGTTATTTGGTGTTAGTTTATAAGCAACTTGACAGTCAGAACACAATCCAACAAAATCGTATAAACATTCTAAGCTGTAATTGGAATCAAGCAACTGATAGGATTTTGATTTTCCAGAAATGAAAGTTCTACTATGTAAACTTTAATTATTTTCAAATAATTTGTATATATATCATATGAATATTCAAAATAATCATTCAATCGGGAAATTGCTT
>OX_Smed_1.0.00639
GAAAAACTAAGTGGAAATCAAGGAAATAATTTCAGTCAAAATTGTTTCAACAAATGCTTAGAATTTCACGGTACCTGCGTTTCGGACTTGTTTGAATTTCACAACAGTTCTTGCATAATCTTGTTTCCCAATGCATCCGAAACCTTTCCCAATTTCACAAAGGATATTAATTGCAATACTAGATTGGATTCAATTGAGGAAAACAAATTAGTCGGCCTGTCGCTATCTTGCTGCTCATGTTCTAATATCAATGAAGTGAATAACAAAACCATCAATCGTATATAGAAATAAAATGATATAGCGATAAATTTCCACACATATTTCTGAAAAATCCGATTCCAATATTGAGAATAACGAAATAAATGTTGTGATTTTCGGAATTAACATTATGTTTTTTGAACTGTTGGCTGTTCTTTCTGTCATTATTGCTATTTACATACGAAAAAGAAAGCGAATAAACTATCAAACTATTTTTGCACAATAATGGTGCCCAAAAATGATAATCACTAGACAAAATTGGAGTTGATTAAAACAATCGTGTAATTGTTTTAATTCATGATTATGTATCATTATAAGTAATTGGAAAATTATATTATTTTGATAAAGCAAAAAAAAAAAAAAAAAATGCGA
>OX_Smed_1.0.00641
AATTCATATCGCGAAATAGCCAATGGAAAAAATATAGACGAAGCAGAAAAATCATTTCTATCTATCTATCTATATATATATATATTTGCGTTTATTATTACGGATTGTTTATATAAAAATATCCTTTCTTTTATTATTTAATCAACTGTTGTCGAATGATTTTTTATTAAGATTTATCATGATTACGTCATCATAATCATCACCATTCATCATTATTATATTATATTATAAATAATCCCTTGAATTTTTCTAGAGCTGTGACTACTGAGTAGTTGTACATAATTATGTACTTATATGTTTGAGATATATCGACTATACAACATTTTCTAGCATTTACATTTTCAAAAATATGAAGCATTTTTCTGGTAGTAGAGATGTGTGTATGTGTGTATGTGTGCGCATTGTTTATTATAAATTATTTAATCACTTTATTATTATTATTTCAGTTGAACATCCACTATTTTTTGGTAATTCACAGTTTATTGTATTTTATAACACTGAACGCAACTTGTAATTCTTTTTTATTTTATTATCAATTAATCAACTGCCTAAAATTTCTAGTTTGTACATACTATACAACATATTAATAATACTACATACTACTACTAATAATAATAAAGTATTTATGCGCATGGATTTAATGACTAGCACCAATTTTCTTTCAGTTTTTCATAGTGGATTGGTTGGTTTTCTGATATATATAAATATATATAATTATATTAAGTATTATATATATGAAAAAATTGTTGGTGATTCTAGAATATTTGAACTTGTAAATTTTGTGTATTGTATAATTTAAAAATTGTTTAAATAAATTTTTATTATTGTATATGATGAACTATTAAGTATTGTTATGTTTAGAAATACAACACTGATTGTAGTTTTTTAAATCCTACTGCTTAAAATTGCGAAATAACTTTTTTACATTTTGAACGGATGTAATTGTTAGTCTTATTGTGCGTCTGTACAGAACATGATGTAATTAGAAAATAAAAGATTTTTATCGAAAAAAAAAAAAAAAAAATG
>OX_Smed_1.0.00643
ATTATCTGGCCGGTGAATTTGATTGTAGTTTATGTCGGTTGTTGTTTCAATTTTCATATGTCATATCAATGACTAAGACTATTTATAATCAGAATATTTGTATCGTTACTGAGAAGTTTGGTGTTTTCGTTGACCCAATGGATCGCGAATTATCTCTCTTATTATTTGTCGAGGGAATGGACATCTAGGCTGATTTATCGTCGGACTCTCTTCCGATTCGATGTCAAACCACTAAGATCGAGATTCGTCAAGAGCTCCTCTGGATTCTATTAATTCCTAGTGACATGCTTGTCTGAAGTATCTAACTCTACATCATTGCCATGAAGAAGGTTATCATACGATGTCGCTCGATGACTGTCCTTTAGGGATGAGTTTCTGGATGGTGCCACGATATTCAAATTTTAAATGTTAATTAAATCTGATATTTTCGTTATTTA
>OX_Smed_1.0.00654
AATTTTGTACTCGTTCTGCAACTGGGAATCCCAGTCTGGGACTCGTGACAAAGCCAGGTCAGTTTTCATTTATCAGAAAATCCAAACTTTCATTCGTTTTATTTATCTTATTATTGTTGGGAATGAATTCTAGAGGAAAATTCGCCTTGCCCCCCCCCCGCACGCAAATGTGCAGTTCGATTACCACCGCAATATACGAGAATTGTGCAAATTAATCGTTATCCAATCAACCATGAAAAAGCACTTTTCGTAAAAGTGCTGTTAACTATTTCAAAAGTTAAACAATTTGACATGAATCTCATTCCAATTTGCAAATAACTCCTGACATACAGGCAAGCACATTGCTAAAATGACATGTACAAATGTTCAGTAACAAAATGCTGGCTATGGAAAATAACAATTTTAAACAAACAATACAAAATCAGTTTTGAACCGTTTGATAAAGGCCATTACTATGATTATGACGATGACCCCCCCCATCCATGCGCATGTAAATGGCCTCAGTGCAAAACTCACAATCCCATTGGTCCAATGATCTGCTAATCACTGATGCGGAACGCAATCCGTTCTCACTGACCTTGAGACAAGCACTGACAAATCCATGCCGATACAGATCGCTCTTGTTTTTATTGTATATTATGTTTTTATTCACTTCAATGGCTTGATATTGACTTTTGAGTTGCATATGATTATAATAATCAAGGGCCCTTGAATTTGGTTTATTGGATTGGAATATCGATTTTAATGTGCATTATTATTTATCATTACACTCTGTAGCACTTGGTTTGATATTTTCAATCCAGGCACTTGCATGCCACTGGGGAAATACCAACACAATCCTATGCAAATCAAGCTTACAATTGTTTCACTGCATCCGGCGGCAGCTGGCGCCGCTTGTCAAGAACACATGAAAGAGAAATTAACAAAAAGAATTATTAACAAG
>OX_Smed_1.0.00658
TATAAAGATGAATAATCTGCATCGGCAATGCCGATTCGGCATAGACCAGTTGCAGAATAATACCTGCGAGTGTCATCAGTTCACTAACACTGCCAGATACAATGGAAACTTGATAAAACTCTGTCAAACTGATTGACAATAGAGCGATCAATTGGTCTCGATATATTTCTCTTATTATTACAAATATTTCTGCGATCTGATTGGTTGGAATGATCAATTTGCACACGCGTACATGCACACACATACAGAGAGAGAGAGAGTGAGAGAGGTGATAAGGCTGTGGCCATGGCAGTGCGGTATTTCGATGATGTTGACATTTTTGTTTTAGTCGTAGTCTGACAGAAATAAATTTTGCCGAATATTTTCCATAATTTAAATTTGATAATTATTTATTCGCTATAAAATTGAATTACCGTTCCGGTTGCATTAGCAAACGCGCGATCTTATTGGGTAATCTAATTTCTAATCGAAACAAATGAGATAATTGCATAATTGCACTAGGTGAAATGAAATTTTATTAATTAATATTGTGTAGTATTCCGTGGTTGGTCGGTGATGGTTAGTACAGATTTGCGTTCCGTTATTTCATAATCTGTCTGTGAATGCGTTGGTCTGTAAATTTTCATTTGACGTCATCAATGTCTAAAAAATCAATAAGGCCAAAATAATCCCGGAGAGTCTCATTATTGATCTGTATAAGTGACACATACGAGGAAT
>OX_Smed_1.0.00659
TATAAAAAATAAAACTTTGGAGAAAATCCTTTAAATGTGTATAATTTAGTTCTAAAAAAGTTCAGAATCAGTTAAAAATGCCATGATAATATATCCAGCTACACTAAACTTAATATGTCAATTGTACAAATATTTGCTGTCGATCCTTCCAATAAGTGTAGAATCAGAAAGCATTTTCATCTAGTGGGATAATTAAGATTACCCTTGGACATAGCAATGAAGAAATCCTGTTTTTAGTGTGTATGCAACAGATAATGTTTTTTCAGAAGTTTATTTTCTTTGGGGTTTGGTGGATTTTAAGTACTCTTTTGACATGATAAGAGGGTAATGTTCTCAAGACCTTCGTTTACTGGTATGAGCATTATTTATAAAGAAAATAATCTTAACTCTCAAGTCCAAGCTAGTAGCGACTTTTACTTCGGAAAATAACGGTTC
>OX_Smed_1.0.00660
CTTGAGCTAACTCTTAAGATAAGTGAATTTCATTGCATATTGTTTTTTGTTTTCCTCTTTTCCATTTGCACTTATAAATTTAGAACGACCTTGTCGTATTTCTGTTTAACTTTATTGATGTGCTTATTTCTCTTCTCAATTTTTATTTCTTGCCCTCGATCTTTGTTGTCAGAGTTCCGGAACGACAGTCTCCGATTTATACATTTCCCTCTTCAATTATTTTATCCATTTCAATCTCTGCACTTTTATATCGATTGGTATCGCATTTAATTATGGATAAAATCTACACAAATCGATAGGTTTCTCTCAGATATGGATGCTTTATTGATCTAAATTAAATGACAGTTGGTTACTGATTGTTAAAATAACTGTACAGGAATCTACAAGCCGCATTCCTAAAGGCTGTCGATGAGACATATTCTGTACTCTGCACAATACTAATGGACTAATTTAGCTATTAAAAGTGAGGAAAATATATTCTTCCGCCCTGTAAGGCGCTGATCATATTCCTCGTGAATATGAATCTATACATTTATCCATATAAACTCTAATATATGTTACATTTATCATGGCTATCGAATTACAT
>OX_Smed_1.0.00663
AGTTAAAATTATAGAATTTCATTTTTAATTATTACTCATTTATTGATTATTTTATTCAATGTTGCTATAATCTGTATGGAAAAATAGAAAGAATATTTATCTCAATTTATCTCAGCGGTGGTGATAAAATATTTTTCAAGTTTGACATTAAATTGTTCTGAATATTATAATAATCGGCTTTACTATAAAGACCCGACTAAAACAGAAATTGATATAAAATTATGCTTTCTATGCCGTTCGGAAGCTCTTAGGTTCTTTGATAAATGGACTATTGTAGGTATTTACAGATAGCTAAGCAGTTGTTTACATCATTGTTTGCTTAATATTTCATGCCTCGTGTTGAGGCTCGAGATTGAGAATTCTAATTCATCCACGTTTGCATATTCATATGTTTGATGATGCCCTAACCACTTACGCTACAATATATGGATCAAGGTCTGATCTCAACATTTGAGGTTTATTTTCTTTAAAAAAATTTAGAACACCTGAAATTTTGACTAAATTTTGACTAAAATTTGGAGAAAATATTAACATGTAACTGTTAGCAGTTTGAAATGTATATTATAAAAATTGTGTAAGAGCTTCGCTGAAAATGGAGCTAGATTATGTTTTCGAAATGATAAAATCCCACGATAAGCCATAGCTTGAAAATGAATTGCGTATAATTTATTATTGGGAAATATGTTCTTAAATAGCATTG
>OX_Smed_1.0.00666
TAATATTGATAATAAAATAATGATATTAATTAATATATTGATCTAAATAATTATATATCTATATTGATGGATATCAATTGTTGAATATTATGTAAATATGCTCTCATTCACTCTTATTCAAAAGGATGTATAAATTAAATATCATTCGTTTTATGGGGTTTATCAACGGTTCCCCTGAATCTCGCGTTTAGAGTACTCAAAATAATTATAATAAACTCAGATTTTGTCTACAAATAGTCGTACATATTCTGTGGTTGATATTTTCTGTCAATTTTACAGTCCGATTATGTGATGATTTATCAAATCTCAGTGGGCTTTGCTTTCAAGTATTTGAGTTGCACCTAAATGTTGCAACCAATTGGTGCTTATAGGACAATTTTCAGAACCAATTCGATTTTGTTAATTAATTTGTAGTTCTCAAGCACTCAGTTACTGTAAATCACTTCAGCTTAGGCTTTTTATCGATGCAATTATTAATTACGTCACATGAAACTAAAAATATTGATTATTATCAAAAATATTTTAATTGGAATTTAATCAACTTTTCCATATAAATTAGCTATTACTTGTAGCTTCGATAGGATTATATCATATAATATTACATTTTACGGTTAAATAATACATTTTGGTCAATTAA
>OX_Smed_1.0.00667
GCTTATAATAAACGGTTTAGAAAGTCACTATTTATCACATCCGGCTAGGAATAAAATTATCTTCAAATTGATTCACCGTTCAACAGTAACTTTTCAAATAAAATATTTATTGATTTTAACACTTAAATTGTAAAAATTATTTTTAAAAATATTGATTAAATCTGTGTAGAAATAAATACAAAGAAAATTGAAAATAAATGTTATTGTATACAATTTTGAAATTTAGCGCGTAATTTAAAATGAAAGACACTTTTTTGCTCAATTGTAGCTTTTTATATTATTGTAGGATGGGAAATGGTGCAGGAGTCGAATGACTACCTTAGCAATCATACGCAGTTACCATGGCAAATGTATATATTACACCAAATGTGATGCTTGTTCCAGTGATTGTTGATGTTCTATTTTTCACTTTTCCAATTCGATTAGTAAGCGGCTTACAAAATTATTTACTGCATCTCATTCGGAATAAATTTCATGCACAACAACGTTTTGAATCAAATTTCTATCGATTTCAATACTTTTATTGACATTTTATTTTCCTAATAATTTAGTTTTTTAAATATAATCAATAAAAAATCAATTTAAATCATAAATATATAATCAATAAAAAAGCAATATAAACCATAAATATAATCAATATAAACCATAAATATAATCACTAAAAATCATAAATATAAT
>OX_Smed_1.0.00672
ACCTCTGATTTCTTTATAAGTGACATAATATTTTATACAAAATTTGACTATGAATAACTTAAATAAATCTGATTCATAGTCGAATTTTGTAGAAAATATAATTAAATAAATAATGAAAATAATGAAAAAAACTAATTTTATGAAACTAATTCGGATTATTCGTCCGACAAAATTATTTTAATCAAGAACACCAAGATAAATAAATATAAAATAAGATCCATTTACAATTTTCTTTATTCATTCTAAAATTTCATTCCAGTGAGGTACACTGAATTTCCTTCAAATTGATCTGATAGATAATTTTCTTAACAGTTCATCCGGCTACTTAATCTAGTTCGTGTTGATTTCTTATGTAGATCGCATTAATTGATTATTTAACTATATTTTCTGCTGTCTTGACTCTAGTTCTTAACTGCTAATTTCCTACTGATTGAATTATGAACCTTCATTCTTTTATTATTACATTTCTTGTCTGATTTTTACTCCTTATATTTTTCTTTTATATATTTATATAATATTTAAATCTTCCACGTGCCCAAACACAACCAATAAGTGTAAGGGATTACTGG
>OX_Smed_1.0.00674
ATTATTTTTTGTCGAATTTGTTATTTGGTATTTTTGGATTTCTTTTTCATACGTTAATTGTGATTCATTTTTATTCGATTTAGATTATTTCCTTTTCAAGATAAAATAATGTTAAAATTAAAAGTGATGCTTGGATTTTACATTGTCCGCAAATCTCCAAAAAATCTGATCAACGTTTTGTCGTTGTTGGCCTTCTTCCACAAGTAATGTGCGAAAAATAAAAATACTGATCAAGGCACGAAATTATTATTATTATTATTATTATTATTATCCGCAGCTTCTATTGGAAATTATTAATTAAATCTGTAGTAAATTAAGTTAACGATTTGATAAAATTTTCAATAAACATTTAAATATTTATCTTGAATC
>OX_Smed_1.0.00675
GAAACATTTACGATTTATATTTTAAATAAACCAATTAAACAGCTTACAAAAAAAAGTGTATTACATGTTTCATTGTTACATCTATTTTATAAAAAAAAATTTGTTTTTTAATTAATAGTAATAATAATAATAATCAAGAATAATCAATAAAATATGTTACAAATTCCCATAAATTTGAAAGTACAAAACCTTGTGTATATTATACACACACACGCACGCGCAAATACAGGGACACATAAGCACATCTACATTTAAAATGGAAAAATAAATAAAAATAAATTCCAATAATTATTTAAAAATAAAGGGAATATATATACATATATACTACATAATATATATATATATATATAAATTTATATTCACCATCAAATTTATTAACAATAATAGCCAGAAATACCATTTACCGATTTTTAGAGTTATGAGTTGATTATGTATTAATTATATATTTATTTTTATAAATATATGTGTGT
>OX_Smed_1.0.00677
AACAGAATTAAATATAATTCGGGACCAAAATAAAATTACAAGTAATACAATCTACATTTAAATTGCTTATTATGGAACATACTAAAATTACTTTTTAAATTAATAAAATTAACCAATAAAACATTTTTTATTAAAAAAATATCTTAACTTACCTTAATAATTTAATATAGTCTACAATCTTTTACCAGCTGTTCTAATTTTCATTTTGTGAATCACGATTTTGAAATTTTTATAAGAGTTATAAAATATACATTTAATATAAAAATTCCGTTAAATATAAATAAAACGAACCATTAAAATGCAATTGATGAATATTTTAAATATTCACATAAATCAAGTCGTCATAAATATTTTTATATAAGCTTTTATAAAATATAGTATAATTCTCCTAAAACTATTCCTGTCATACATTAACCGTGAGGAATAGACGACAAAAACTGCTATAATCGTTATAGTTTAGCATTCATTAACATAGCACGAAAATACATTCCATAAAAATATTACATAATAAATTACAGAATATTGTAAATCCTATTTGTTATAATTTTTAAAATGATGACTGATGCCCTATATTTAGTAAATTGGATAAATTATACAAGACAAAATTCATTAAGAATAAAAATACCTTTATTAGGTAAATGATATAAAATATCGTCCTTAAATATTTAACCAACACGAAAAACTAATTGACTAATACAAGTTAACAATCATATGATTTTGAAAATAAATTTTAATAATACATAGACTCTTGATATACACTAAT
>OX_Smed_1.0.00679
ACACAATTTTGAATAATACTGAATATAAAGAATATATATATATCATTGAGCATGAATGTAATATAAATATTCGGTATCTTTAACTGAGATTGTGAAATGTATTTATTAAGAAGGATTTATGGAGCAAAAAGCAATTGTTGAAATCAAAATAAATTATTTTAATTAATGTTTGATTATTAAATCCATCTTTGTAAAATGAAAATGTTTATTAGAATTGGATATTTAAATAAAATCGTCATATGATGTTTCTTTTTTATTATTCAGAACTTTAGAATTACAATATGTAATTTA
>OX_Smed_1.0.00680
TTAATTACTATAAAATAAATAAATTCATTTTCCTCGGCCTCAGAATCTGAGTACCCGATTTTCAATACTTCGGTGGCAGCATCAACATCCCAATAGCAGTTGGGGATCTTCAATAACAATGAGATCTTCAGTATCATCCACAATCGTAGCGGAGTCATCATCTTCAATAATAATGAGATCCTCAGCATCATCTCCAATACCATTCGGGGTATCATCTTCAATAATTATAGGCACATTAATATCCTGGGTATTAATTATTTAACAAGAATTTTCTAAAATAAGCACAAATGAATAAACAATTTATCATTTTCAAATATTCTGAATGTATCATTGAACCAATTTTAATTTATCTAAATTTAATAATCAAATTATTAAAAAATATTAATTACCATTATCGATATCGCAGGTTAAGATAGATCTTAGAATATTGATATTTTTATTCATCTTTCTTTATTTATAT
>OX_Smed_1.0.00686
TACCAAGTGGAGGACTTTGTTAAATAAATAGTGATATCTTTTACATTTTAGTATTTTACACTAAGTAAAGTTCCTATAACTCAAGAATGAAACTGCAAATAATTTCAGTTGTTTTGATTTCAGTCATGTTAGTAGCCTGCAATGCTTTAGGCAAGGAAAGGTTATTAGAAAAAGTCCAGAAAAGTTTTCCATCACCTTTAAATTCGCTCAAATTCGAGAGCGCGAAAATGATCTGCAGGGACATCGTCAGATACTACTATAATATGTACCGTTGCACATATATTTTTGTTCAAAGAGGAAGATGGTGCGTATTCTCAAGGAAAAATTGTATTCGTTTTTAATTTACATTTAAAATAAAATAATTTCTTTTGA
>OX_Smed_1.0.00688
GAACATATACAATAATAATCATTTTTCATTTAGACATTCAGATTTCACTTATGGAACGAAAATTATTAGAAACATAAATAATTTTTAAATCTAAATTTTTAAAATCTAATCATAAATATTGAATTAAAAATCAATAAAAATCAATAATTTAATTAGTGCAAGTCTGTGCTTCCAGTGAAATTTTAAAATATAAATTGCAACAATAGTCAAAACCGCAATCCATTTATACACTAATATGAACAACCAAGGTCGATCATAAAATTTCCGTCGCCATTGACAAAGGTTCCACTTGACCACGAAAAGTATTTCTGCACAATTTCCGCCACAAATTCAAAAGTTCTATTCGATATGATTTCGATAAAAGAATGTAAAAATACAAATTCATGAAGTTATTAGCGAAGAAAATTTTAAACACTAATATGAACAACCAAGGTCGATCATAAAATTTCCGTCGCCATTGACAAAGGTTCCACTTGACCACGAAAAGTATTTCTGCACAATTTCCGCCACAAATTCAAAAGTTCTATTCGATATGATTTCGATAAAAGAATGTAAAAATACAAATTCATGAAGTTATTAGCGAAGAAAATTTTAA
>OX_Smed_1.0.00691
TAACTAGTTTATAAGATTGTTTTAATAATAAGTTAAAAGTTTGTTTTAATAGTGGCCTTATATTAAGAATGGCCATGTATAAAGCGTATGCGCTCTTTTGAGCGCATACATTATTCTTTTTATTTTTATTTTTACATATATACATAAGCGCACGTTTGTTTTTCTTGTTCTTATTCTTTTATTTTGCTTTATATTCAATATGTCTGTACACACGATACATATTTACACAGATTGCATGTTATTTGCATGCATATGGGGCTATGTGTATGTGTGTATAAACATATTCATTAGTTTAAATAAAGTAGTTAACGTGCGTGTATATATGTGAATATACAGTTGGTTTATTTGGGTTTGTTGTTGTTTGTTAGGTTTTGTTTTGTTTTTTNATTTATNNTNTNTATTGATAGATAGCAAGT
>OX_Smed_1.0.00694
CACATGAAAATTATCGACAGGATCTAAATATAAAATAATTAATTTTACATTTTAACAATTAGAAATAAAATAATTAATGAAATTTCAGTAAAGTATTCACATGAAATATTAGGGGAAATATAGTAAAATTTTCTTTTAAAAATTAAAATGAAAGCCAATTGTACATTATACGGTTTATCACCTGATCATGGTCATCTGAAAACTACAGGATGATTATGAAATGTATAAAGATGTTTGTTTATGACAATTGAAATTTGCCGGCTAAAATGTCGACAAAAAGTTTCATCTCAAACTAGCAATAAATGCCCATTTGAGAAATTGTCAAATATCACAATAAAATAATTAAATTAAATGATTTCATAAAATAGACGAAAAGAGAAATCAAAAATTTAACTAATTGAAATATTTAAAACTTGATATTTCT
>OX_Smed_1.0.00697
CATCAAAATAAAGTTGTTTCGCAAATATAGATCAAAAGTAAATAAAACCATAGAACAGTTTTAAGTTATCTCAAAAATAAAATCATGTTTTACAAATATCCATCATAAAAAGTATAAACAGAAAACTGTTTCAAGTTAAAGGCCTCACAACAAACCTGTTCAAATTTGGCTCGCGTTTCTTCACGCTGTGCGAAATTCAGCTCGATATTATTATGAAAAAGATATCATTATTATTAAAAATGATAAAACCTTAGTAAAAAACTATAACAAGTTTTCAACACAAGTAATTTAAAATAATAAGATGTTTCTAAAAAGATTTATTTTAAATCAGTCCGACAACACGTCGTCAATATCAATATCGTCATCAAAATCATTGTCATTGAATCTAGGGCTCAATCCACCTGTTGGGCAAAAACTGATGTGAGCCCTTAAATTTTGTTTGGTCAGCACAATAATGCCTATATACCTATGAG
>OX_Smed_1.0.00702
CTTTTGTTTAATTTAGCATACTTTAACACTAATTACAAAAACTTATAATTGTTTTCAATATGGTCAAATTTTTCTTAGATAATTTCTCTAATTATCTGTTATTTAAATTTAACATAACTATGTTCATTTAAAGCAAAATTTAAAAAGTTATTATTCCATGAGTTAATTCGAAAAGACAATATGTGTAAGAATAATTAAATTGAAATATTGAATATTTTAATCGGATTAAGTTGTGGGCATATTTTAATAATGCTAAGAATCCTAAGATTGTGGAATATTTCAATAACGACAATTTGCTACTTGGATAATAACGTTATCTATTTTTATGCTTTGTTAAGGGTTTGCTCTAANTNNNNNTNTCTTAAAACCACTTATTCAAAAACGTTTGACATGATGCGAATAAAATGATCGGAACGAAAAGAAGCTTGGTGGATAAATCAAACGATTGCAAACCCNNTATAGAATGTAACTGAATGAGATCTGAGNATGANCTAGTTTCTGCCATGGAACNGATAACGGATTTGGTGGACAATTTNTCGTAAAANCTCTTGGGANATCGGGGTTACAGTCCATCGAAGTAANTCCAGNCATGGNTCGGGTTGAGGCACTCCTACCTAATGGGTTTGACGGTTGTTGCATTTAAGAAGATTTTAAAACTGACTATTTCGAGTTTGTCAACTTCATATATTAACCAGGCAAGAGTGCATGTCGTGGTTGTTGTGCATTCGTCGGTCGCTGCTGTTGGCATTAGATACATCGTTATCTAATGTGTGCGATATATTCATTGTTGATTTCATGGGTTGCTGTCAGAATTGAAATGGGTGTGTGGAGCGAACAACATTATTAACGATTAACCTTAATATGAATGTCTAGTACGATAAATTATCGATTCAAGTAGGCAGAGGTATTTAACAAGATTCCTGATTCTCTTGCATTACTTACTTTCCCAATTGTCAGGTTTATATGTAATTTATTTCAGTTAAGTCGTTACCACCGTAAGCTTTGATTTTTAA
>OX_Smed_1.0.00704
AAAATAAATATTAAAATATATAATTTAATAGTATATATTAATAAAATAAAATTTTAAATAATACAATAATAATGAAGCAAATAATAAATTATTATTAATGAATTAAAAGTAATTATAATTTATATGATATTATTATGGCTTTGAAAGATTATAGGAGTCAAATTTGCACTGATTCCTTTCAGCTACCTACTTACATAGTATCGACATTTATTTCTTTTTTGTTGTGTTAAATTTATACAAACAAGCAACAGGTAAAAACAAAAGTTATACAGTTTGTGTGTTTTATTTTAGTTTATTTGTTTGTTTTGTTACATTTGAAGCAGTCACTGTACCGTTTTGTGTATGTGTTTGAAGCATAGGTGTTTTTGTTGGACACTTGTGATTGTTGAATGAAATGTGTTTTTGTTTGTTTGATTTCGGTTGTTTGGCCTTATTTATTAGCATTACTTTGTTATTTTGTTTAATATTGTAGTCACGTTTTTGTTTAGTTCGAGAAGTTTGTATGAGCTGTCGTAATTTGATTAGAAGCCTTTGTGATTGGTTTTTTA
>OX_Smed_1.0.00709
AAATCCATTTCTTGATAAATACACTAATATTCAATTTGTTTAAATATTACTTCATGAAATTTTTAATTTATTAGTGATATTTAGTAATTGTTAATGAAAGTTATATTTACCATAATTATATTATGGTTTAAAATATGATGGCCAAGTAAATGGAAAATATGTAAACAAATCATTATGTGATATTATAGTACAAAATAATTTGATAAAAATGTTACCTTTGCTAAATATCAACAGCAATGTGTAAATCACAACCAAAATGAATATTTTCATTTTCAATACAATAATGTTTTCCAGTTAAATGCGTTATTTATGCTGCTACATGTACCGGAAATCTAACTTATGTTATTTTATTTAGCTAGTGGTTACAGTCGATTTTGAAATATTATTTACATTGAAAATTTAGTTAAGTTATTATGAACTTTGGATTTTTCGGTTAAAAGCCATTTTGCGAAATGACAAGCTCATAAATAACGGATGTGTATTCATAATGGTGACGATCATTAAGACAAATATCGAAATTATTTTCAAAAAAAAAACGTTAATAAGCCAATATTTCTAAACTAGAATATAATAAAGATCACATACACTGGTATCGTCATTACATGATTGAAAAAAGTCTGTTTTTTTGAATGTGTTCGGTAAATTTTGTAACAATTGATGACGGCTTGTTGATTAAATATCTGATTTCCACATTGATTTGAAAATTGACGAGTAATATTTTTCTCAGGAAATATATTTCGATTATTTTTAGA
>OX_Smed_1.0.00712
TAAAAAGTTAGAAATTATATAATAATTGCTTTCAAATTATTTTCATGTCAAAATATTTATTAGCTTTAAACCTTCAACAACTTCACATAAACAATGTTTCAACATTTCTATACATTCTTTTTTCATTTTCCTTAATAAAAGAACACGAGGAACCAAAGATACCCAATGAAACCCAACAATAGCGCGGAATAAAAAATATTTAGTCTTGAATTTTTATGCCAATAGAAATAGAGCATTTTCTTCATATATAGATTTTTTCAAAAACATATTTAGTTTTGTGTGAATTCTCTGCACTCGATTTTGCGTGGTTTCATAACTAAATATATTTTCAGAGCTGATATAATTTCAAGTGTCAGTTAAAATGAAATTTTTTCCATTTTCAATCACGAAAATGATGAAACTGCACAACTTATTCCAAACACTGACAGTAAAAAACAGAGTTATTTCAATTGTTATTTGTTCGTGGAAAAAACAATTAAAGATTGTTAAGTAG
>OX_Smed_1.0.00713
TCGACGGAGATTTCGTAACTCTTGTCCCTTTTCATAGTGAAAATTATGAGTAGGGCCGGGCTTACTCGAGTTATCTGCGTCGAGTCGGCTTATATCACATAATAGTTGTCTCAATAAATGGAAGGGATATCGGCCACTTATCTATTGCACTGGTAGTCTTACTCAGAGATTTTTGGTTTTCGACGTAACGCCGGATTGGCGACCTTAGTTTATTCCCACCCTTTAAGGTCACTACAGGTAGAACGTCCTTGACTTGGTCATGTATCATTAATGTGGGAGAATTTCACTTTCTGCCTATCGTGGTAAATCGTGCATATGTTATGAAATCAATGCAAATTCGTGTACCATCTACATTATTGCCGAAATTAAGATGTTTATTTTCTTGTTTCTAACCTGATTCATTAATTATTCGTCGTTTTAGAGGCGAGAACACGACGGCATGACCCCTCCGTATATTTGAGGCGAAGGGTACTCTAAGAAGCAAAGTGTATTTAGTCGTCCGCATCTATATTTAAGGTTTTGGATAGTTCCTAGCTACTTGGAAAGTAATTAAATTATTTAAATTTGATTAATTGAAGATAAATTTAGGATTTATGAT
>OX_Smed_1.0.00714
ATAATTTTTAACTGTTTTCATTTTAAAATTTTAAATATCATTATATTTTACGATATTTTAATAAATTTAAGTCATGTTATAAAATTATGATTATGTATTATTTTTATATGCAATTTATTCATGGGATATGTATTCATAAATTCGTGGTACTGTACTTCAGAAGATTGGAAAGCTATGTTCAAATACAGTAATGATTATTTTCCAAAATATTTCTCGATATTGGTAGCCAGTCATTTGGCAGTATTTTATGCTAGCGTGACTGATAAAATAAAATTTCGATACTTGGATGGCAGAATACTTCCAATGGCTGCTATTTCAGCTCCGAGTTTAGTCCTTGGTTTGTTACTGCAAGACCGAGCAGACTATTGTAACAGATTTATGCAACTTGAGAATAGTTACATAAAGCAGAAAGTACTTGAGGCTCAATTAAAGGAGTATGAGTCAAAGTCTCGTAAAAATGAAGACTTTGTCTACGTAAAACTGCGCAATAACCATAAAAACAAATATGATAATCAAAACAATGATTCAAAAAATAGTTAAGTTTTTTATTCTTTGTTTAGATTAAAATTTTAATTAAGTGAATTAGTTTTTGTTGTATAAGAATTTTCTAAATAAATTCTTCAAATTAAAAAAAAAAAAAAAAAATGCGA
>OX_Smed_1.0.00718
AATTTATTTAATAACATTCACCAGCAGGAATAAATCCAAAAATATCACAAATAATTGGGATGCTACCATAAAGAATCTTCCACCAAATCCTTATGCACCGGTAGATCGAAAACCTTTGAAATAACTCGACGGAAATGATCCAAATGGCCAAACGACGAACAAACCAATAATGGTTAGATGAATTTAGAATAAGCAAAATGATTTCGATCGGTAGAATAAATATCTGTTTTATACATATCCAACTCGACATTTTTCCGCGAGTGGATCTATACATATAAATCAAATAAGTTGGAGAATCACCCCGTGTAACTAAAAATAAAATACATCCGCATACGACCTTTGACAGTCGTATGCATATCCTGGAAAATTTTGACTTCAAACCGCACCCATATTCGAGAAAAAATCATTTTCCACCCAGTGACAGTCGGTGTGACCTTTCAGTAGAACCATGAAATTAATCAATGTAACGGCACACACCCAATAGTCATACATTAGCTGATGAAAATCTCTG
>OX_Smed_1.0.00721
CGTTTTCTATTATATGAGAAGAAAAGAAAAACCACACGCAGTTCTAATTATAATTATCATCTAATCTCTACATCAATTTGTCTTTTAGTTCAATCGTCTGGGCAATACCGTTCTAGACTCTTCTTGAGGGCTTCCACCGTGTAGGGTCGCCTAGTATCCCGAACCGGACGAGATGGATGGGCGACAGCGATCCGCCCGGCAAGGATGTCATCCAGCACGTTTGCAAGGTACCATCCTTGCCTTGACTACTTGTAAGTCCACCCACTCCTGCACCCGCTCCCACTGGGTGAGGAGGCCCTGCGCGTTAGCGAATATCTCAGCAGCTGGGTACTGCTGTCTATTGAGTTCCTCCGGGCCGTTATTTAGATCAGGTACCCTCCGAATGGCAGGGTACGGCCATTGCCGACGAATTTTCCCGATCGCCCCTGTTCTCCTGGGCGTCTCCTTCCTAGATGGCGTGTTGGTTGATCTGGTGTCTGTCCAATCTAGAGGCATGTTTGACTGAAAGCAATGTAGTATGATCAATTACTGGCTTATGATAACGACAGAAATAAAACGGATCACCTAACTTGGGGCGCGATTTATTATGGCTAGGGGATGGCCGTTGGGCTCTCATATTGTTTAATATTAGGTTGCTAGATGAGTAGAAACTGGCGTTCGGTCACTTATTGTCCTTTGGCAGTGTTGGGCGGAACTTATCGTTGGATCTATATTAGACTTGACGTGAACCTTAGGGTTAGGAGTTATGGGGGTTATCTATTTACTTGTGAACCCTTTGCGCCCTCAAGGTATCTGAATTGATCGACCTTTCCTATTTAGATGGGTTTGATCATGCACCTCTCTTAATTAACAAAACAAAAAAATGTTTTCG
>OX_Smed_1.0.00727
AAGTATTATATTTGTTTGTATGGTCTAAATATTCAAAATTTGTTAATCGTTTCATTAATGAGGTGATTTGTTGGAATTATTTTCTATTAACAAATCAACAAAGTTCTTTAATAAGTTATAATGAATATATGAAATATCAGACATTGAAAATGCTCCTATTTATTGTGTTGAAATATTTTTATTTGAAATTGAATTCAAACTTTCCTGAGAAGTGTTAAGTTGGCAAAATTTAATTTGTGTAAATTAATTAGCTGCAGCCAGATTTGATTTTTGTTGAATATTAGTTATAAATGTTATTTTTATTTTATTCTTGGATGATTTAGTTTTATGTTTGATGATTCATGTGCTCAAGTAGATAATTTGTTGCGGCTTTCTTATTGGCAATCTCAAGTTACTTATTTCATTCTAAAATGACCAGAATAGATTATTAATATAAATTCGGTTATAATAGAATGATAAGTAGGCCAGATATCTGAGTTAATGATGGAATGGCATCCAGTTATCTATGTTTTCAACCAAAAATCTCAAAANATTCACAGCTTATGACAATAAATCCTTCACTCATGGACTTTTTTCTTGGCTGTTGNTTNNNTNNNNNNNTNNNNNNANNTNGNNTNNNTNTGNNTGNGNNTGCNNTTNNNNNNNAANNNNNNCNANNNNNAGNNNNNAGTGGATGCCTTAGACTCGAGAAGTATCAGCGTTCGGTGCACTTGTATTTCATGAAATCTTTCAAACTTCGCTAGTCAAAGAAAAGCTACCTTTCAATACTCCTTTGACAAAGTTATCCAGTTAGGAGTGGATTTTAAGAGGATAAACATTCCAAAATAAAATTATATCGATTGTCTATAAATGTGTCGCTTACAATTAAAAACAAAAGAATTACAATATAAAAAGGTCCTCC
>OX_Smed_1.0.00728
AAATTTGCTAATGTTTTAAAATTTGCCGTGCATACTGGAATATTATGATTATATCCATTTTTATTATTTATAGGAATTATTTCTGATAAACTTTAATATATAAAAGAATTGCTGCCTTAACTTAATTGTAAGTTGGTCAATCATGGAATTAATAGTTGAATTTTACATCATCTTATGATTTGTAAGTATTTTCATTTTATTTTTTTATTAAATAACCAAATTATAATTCAAAACGTAAATTATATAAATGGTTGTAAATATTTTCAATACGCGTCGTTATTACCGCAAATTAATCGAACGTTGTTACTACTTTTTATGTTACTACTTTTCATTTCTCAGTTAAATCGTTTTTCAATTTTGAAACTTCTACCACTTCCTTATTTCTTTTTAATGCCTTTTAAATGAGTCAGTTTGATACTGTTTTAAATTCAGTGCCATATTGTCCATAAAGCTGGTGAATATTTTTGCTTTTCATACATAATTTAACATGGTGAGATGGTTCGTTTTGAATGATTTTATAAAGATTACACTATTAAAACTTTCCGCCTTACTACCTCTAGCGATAGGAATAAATGTAAGTTGAGTCTATCTGGATTTTATAATCCGATAATTTTCTCTTATTTTCTAATTGCCTATCATTGAATAATTAAAAAACACCAACTGTATATTCTATATAACATTTCACTATATATTTCGACCGTTTATCAGTCTTCTTCAAGGCTAGAAATCACATTAACAAAATC
>OX_Smed_1.0.00730
AATATGGTCCTTCTCCTGACACATCTATGAAATTGGATGAAAATATCTCACTTACATTTGGTCACGAATACAACAACAATGGGTTGATGTATCCCAAAATGAATTGCGATTTGGGAATTGGACGTACCCAAGGTTCCAGTGAATTTTATGACGATTCAAGAATGGAAACCAAAAGAAGGTCTAAATTGGAATATAATCAAATTAAGTATAAAGACTCAAATACCAGTTTGAATTCATCCAGTGGATATTCTGCAATAACAAACAATCAACAAAACAGTGTCTCGATGATAGCGTGCAATACTTCAGTTTTTAATAATAATAATATTATTAATATGCCACCCCATAAAGCTTTTACCAATACCAATTCTCTCGGTTCCTTTGGAAACGGTCTGGAGACTTTCTCTAAGGTAAAGTACGTAGAACCGCAGCATTCTCGGTTCCCAATCAACCGATCAGGAGACAGGATCTCTTTAATTGTGAATCAAAACAATCCAACTTTTTCTGGCACAATACCTATGGAAAATCTAGTTCACCACTTAGATTACAGGAATAATAATTACCCGAGCACCCTGTCTATGAGGCCAAAGTATCCAGAAGATATCAATTTTCGATTAATGCCAAATTTTCTACCGTGTCAAAATGACTTTCACGCAGACGTGGAGCGTGACGTATCTTCGTCGAATCGTAACACAATCTCAAGCAATAACACAGTGCCAGAATTGAACGAAGATGTGACAGAACTCTGATACAATTGTATCCCATCATTGTTCTTACTTCAATCATACTCTTTTCAACATTTCTCCTTTTATCTTTACTTTTATTGGCTGATTTTATTACTTTCCAGTTGAGATATGTTTATGGTAAATTGATCTAGATGATTATTCTCTATTCCCTGAAACTGCGATTTACTCGCCGAATTACTGTTGAGATTCTGTAAGATATGTAATAAGCAGAAATGTACAGCGACTTACGAGAGATGCGGACTTCTTAATGTGAATTGTTTAATAAAGGATTGTTGCAGCGTGCGGAGTTATTGGAAG
>OX_Smed_1.0.00733
AAATACACATTTTTATTAAATTAAACTTATTAAATCTAAATTTTAGGTATCAGCAATGAAGTGTCCTACCGCCGCATGGTCCTCTGGCTTGTATTGGCGTTCTTCGTTCTTCGCGGAGCTAATGCTGTGATGGATTACATCGCGTTTCTTCGTTCGATTGCATTCAAATTTGAAATATTGTAGAAAATAATGAAACTTACCAGGTCAGTTGGTATTTATATTGAGTTCCATGGCGGGAATGAATCAGGCCACACGTGACTTATACAATCACAAGAATTTAACGTTATCCATGGTTCGTGGCCGCTGATGATTGGCCAAATTATAATTTTCTCTCACCAATTTCTTCTAACTGATTATTTCTTCGAGAAATTTTGGTGATTCATATCACTAGCAGCAGTTCTGACCGGTGTTCTGGTGTGTGTGTTAATATTAGATCTCATCTATTTATTCTAGTTGATGCACACGGAGTTTCGAGAGTTAGGTAGTGTGAGGCTGTTCAAAGTCACACGGACAATAACTTAAGATTGGAATTTAGCTATCCTTACTTCCTATCTGACTATCCTATTTAGTTCGATATATCCGATGCCACAATGATAAAGACAGTTATTTTCTGCCACAGATTCAGAGTTGTTGTCAATTATATCCAAATTCCGACTTCCAGATCATTAGTTGAGACTCGATCAATCTTTCAGTACATCGATATTTATTTGCAATTTGGTTAATGGTTGTGGCCAGTGAAAAATTTATATGCTACTTGTTCTTGCTTCTCGGTCGAATCAACTGCGAAGGGATTTCTTGGGTAGTGTCTACGGTAAGAAGAGTTATTATGTATGGCAAATCATTGTTGGGTCCAGACGGTCAAATGCGTTTAATTCAAGGACATGAGACTGGATATGCTCATCGTCTTGTATTCTCTCTATGAAGGGGTGAGATATATTTTTGTGTTTTGTACTTATTTTATATTAAAATAAAATGGTTCATGAGTTA
>OX_Smed_1.0.00736
AGACACAAGTAAACTATCAGATCTTGAAAAGCAGAAAATATTTGGAAAATGGTAAGACCTTTATTTGATACGGTTTACTGGTGCTCAGTTCATGGTCAGGATTTCACAGCGAATCTGACCAACGGTAACAATAAAACCTGTTTTAATAATAGTGTTTACTCAAGTCAAAGAAGGTTGAAAACTATTGATGTGTGTCATTATTTGTGTGTGAAAGAATCATATGATATTCATAAGAAAATAGCATATTGAATGTAAGACAAAGCAGCTTGTATATTTGATGACTTTAATAATTCAATACTTTAATACCATATATAACAGGGGTCGGCAACCTTTTCTGGCATATGAACTACATTCAGTTTTTACGTTTAATAAATGCGCCGCAATCATTTAATTTTATTAATAATTGGGAAATAGCAAAAAACGAAAAGTAGATGGCTATATTTTTATTATATTTTATGTAAAAAGTTCAGAAATATTTTAACGTACCTAACGATAAGATTTGAAACAAACATGAAAATAAAACTAAAACTTTCCTGCTCATGATTACTCACACATTTGGCTAGCGTTAAAAT
>OX_Smed_1.0.00746
AATAAATTATAATAACAAAAATAACCAAACAAAAATAATAAAAAATATACAAAATCAAAAATTGAAATTTTCATCAATTATTGCCAGTTCTTCGGTATACTTTTTCATCAGTTCTTTCTTGCGCTTTTCTAGGTTAGCTTCAAATGATTTACTTTTTTCCTTTTTTTCCTCAAAGATTACTGCATTCCGTTTCATTGATGATTCTCTAAAATCATGACTTTCCTGGAGAATCTGCAGTTGTATATCAGCGCATTCTTGATTGAAATCGATATCGCTTTCATAGAACTGGCTTGCTTCCTCAAATGTACTTTTATCCTCGTCAAATCGCTTTCTTATCTCGCTCAGTTGCTGATTAATGTAATCATTATCGTTGAGATAGTGATTAATCTGATCCGTTAAATTCTGAATGATTTTACAATGTTCGTCAGATTCCTCTTGTAATGTCAACCAAATCGCTTCACTTTGATTGAAATTGTTGATAGCTATTTGATTCTTAGATTCCAACAGCTTTATTTCACTTTTCAAAGCTTCAGAATTCCTCTTTAAAT
>OX_Smed_1.0.00747
ACATTGGAGACACACAAACAATCGCATTAAATAAATACCGGAATTCCATTCAAATGATTATTCATTGAAAACATGCAAGTTCCTGCTAGAAATCTATTCCAAATTTCACAAAATGAAAAACTAAATTTATCGGAAGATATTGAAACAATTATCAACTTTACGAAAGGAGAATTTCAACGCAAATACCCAAAATGGTCAAAGCGAGTTGCGTATCCGAATTTCGATCAGGAAAACAAGAAACTCATCAATGCGAACAGAGAGAAAGATTGCGACATCAAATCCAAATCGAGAAGCCCGAGAAAACCAATGTCAATTATCAATGTGAATATTGTCGCATAGATTTTGCCATTTTGTGAAGACGGTGAACAAGTTTCGAGCCGAATTTCGGCATGGACTCAATCCAATAGGAAATTGCTGCAGCACAGTGCAGCCTCAACGGATCCGGATCATATATGGAAATGTATAGAATATAATTTATGTTTTGAGTTTA
>OX_Smed_1.0.00749
AAATTGTTTGAACAATATCAGAAAAGAGCAGATTTTAATTGTAAATATAATAAATATTTTTTTAGAAGCTTTCATTTAGTTTTATATAACATGACGTCACAAGCAGGATTGGATCTTTTTCTCCAAGGAATAAATTAATTAGTAAAAAAGAGGATATTTTATATTGGCGATGATGCTTCCGAAGCATATTCCCGATCTTGATCGAAAGGAGCCATATTTCACAGACGATGGGAAAGTTCACAATTTGTTAGAGTCGTTCGAAGAAAACACTAGGACGGAGTTTTTGTCATTACCAGTCTATGTAGAAAATACAAAGGATTATAAATACATTAAAGGTAAATTTTTAGTGTTATACAGGGCAAAAGAAACACTAATTTCTTCCATTTTTGATTTATTAAGAATTAATCAAAGATAGTTTATAATTAAACTGAGAGTGGCATTATTTTTAAAAAAGCCAGACCTAATTGAGGACAAACGGGAAAGTATTTTAATAGCATTTTCCTAGGGAATAAACAATAAAAAAGACAGCTGTTGTCGTACAATTTTTAATTCCAAAGACTCTAGATGGCGCTTTCAATTTTTAAGAAAGAAGCTAAAATACGATAAATACAGAATATGTTATACAAATAAATAAAAGTTTACT
>OX_Smed_1.0.00750
AAATTTTACCTTTATCGTCATTACTTTTCAGACTATAGATCCTTCTTTTGACCTGTATTTAATACTATCTTTTTATGGGATATATTACAATATTAACTAAATACTATTTCAACTTTTTACATTTCTTCACTTGTTCTCTCTATACTCTAATTTTTCTTTTAAAGCTCGAAGGTTAATTACTCTGGGCCAAAAAACCCGCTTTTATCCTAAAGCCTTATATATATTTATATTTAATAAGACTACTGTATCCATTTATTCTTCAGGAAAACTGATTGACGACTCATTCTACATTTAAATATATTTAGGGTTTGTACTGAAACATCACCCATTGTGTTTATAAGTGATTTTATCCTTCGATAACAATGACCCTATCTTACGTCCAACGGCATTGACTTATAGGTGTGAATAAAATATGAAGAAATTGTGAAAAAAAATTAGAAACTGTGGAATTGTCATTTAGTAGAAATAACACGAGCCACATATCTGAACCCAATATTGTTTACATATTTGCATGATTTGGCATTTCGTCTGTTATTCATTTTACTGCATGTGTAATTCCATCAAATTCTACATTTGAAATGTTATCCGTATTTCATATCAACATATGACAGTAGTGGAATAGTACAATGACCTAAACTTGTTTTTACAGCACCACGGTGAATTATCGATCATAGGGAACTGATTTCACCTGGGGATCTATCTAGCCACACATCATGAATTAATTAAAATATACAATCGAGACAGAATGAAATGTATTTCGCCCGACACCAAACTGGAGTTATTTACGGTGTCTAGGAAACTAGAAGTGAACTACCAAATCTATTAATGGCAAATATCATAAGCCTATCATTGCAGTAAATGCACAATTTCTATCTAATCCCATTAATAGA
>OX_Smed_1.0.00758
ATAGCTCCTGTTTCTCCTGAATGGAAAAATTGGTGAGATTAGCATTTTTCATTCAATATTTCTTTTGATATTTTAGATTGGGACGGCTACCTTGTGGTTCATTGAACAAAATTTCTTGTCGTTTAACGAAGAGATTGGGTTAACTCAAATTCAAATGCGTTAAAATTCACGGGACTCGAAGCTGAACGCGCGTTATTGACCGGTCTGGCAAGGCATTCGGAAACTAGGGGAAAACGATACTTCACAGCTACTGGGTTACGCGTTCTCATGCAGTACGGGGCCATTCGAAAAAATCTTTACTGATGTTGAAAAATAACCAAATGCAGTTCGTTGATAGTGTTAACTTATTTATGTTACAAATGGTTCATCTATTGCTAACCTTTTGAGTTTGCATACATTTAAATTATATATGTAAATACGAATATCAATATGAGTTAAAAG
>OX_Smed_1.0.00760
CTTGAATTGTAAGATCCTTTTTAAAGAAATTCAGATAACCAGTTAATTCTTTATATTCTACCATATTCATAAGACATTTTCGTTGTATTCTATATTTTTTCATTTGAAATTGTTTCTAGACTTATTATGCAAACTGGGAAATTCAGATTTAAAAATGAAATGAAATTAAATGATAATCAGTATCGAAATAGGTTATCTTCATCAAAAAGAAATACCTTGCAGATTCAAAAATATTCCAGTGATAAATTTTATAATACCAATTCAAGCAGTAAAAATCATTATAATGATTTTGTTTATCAAAATTCAAATAGCAAAACGTTTTCAAAGTATTCATAATTCATTTAATGAGACAAATTCAAGTTTTGATTAGTTCAAACTTTAGAACTCGTGTAAAGTCAAATTCCTTTCAGAAAAATAAAGGACATGATACGCTAAGATCTGATAAATGTTTTAAAGACTCAAATTTAAGAAGATCAACTACTAAGGATTCTGAGAAAAAATCAAGCCATATAAGAAAAAAATCATCTGGAAATTTAGGAATTTCTTCAATCGAAAAGCGTTTGGTTGATACAGATAATTGGATTATTAAGGATTCAATATCAGTTTTTGAAGAAGATAATTCGAGGAAATTACTGCCCAAACTCAATGATTCGAAAGAAAATTCTATAAAAACGGATTCTGGTGATGAATTGTTGTCCAACGGAGCAAAAGATATTTCGATAGAGCATAATTACAATTTGAAAAGATTGTATCCGAGCGAAAATGTTCACGATGTTAGCAAATCTACGAAACACAATCTAGTGGAATTAATAGATTTCTCAGTTAATTTTGGTCCAACTTTAATCGTATCAGAGTCAAATATTATTTTACCT
>OX_Smed_1.0.00767
CTTATGCATCATTGGGATACATAATAAGCAATGAAAAATCCAAGAACTCTGACAAACAAGATAATCAATGAAACATGCACTGTCAAACACATTAATTATAAGAGCTTACATATTAAGGTATATGGACATTAAGAGTGAAATATATTTATTAACACAAGATGTGATAATGAAGATTATTTTTTTGATTTTGTTGAAAATTCTGAACATGAAAATAACAATAAATATGCAAGTCTGTATTCTAATGTATCAATTTAAGAAGATTTGTTCCCTTTTTCGGACTCGAGAGCATCGGAAAATTCCTCGACGTAGTTAATATCCATAAACGCAAGAGAGTTCTTTCAATTTCGGACTCAGAAAGTGAGGATATCGATTTCGATGAAAACATAAGAAACAAACGATCTGGGTCCTGCAAGCATTATTTCGATGAAAGTAAATCTCGATACAGAGGGCCACCTCCCCACCATTCGACATTACCTGAATGCATTGAATTATTTTTCAACAACGATTTATTGCATTTATCCTGAATGAAACCAACATATATTACATATATGCCGACAACACTCGAACCAAGATGCTAAATCTAGTTTCAATAATTGGAAAAGTACAAATATTGGTAATATGTATTTTTGATGGCACATA
>OX_Smed_1.0.00768
TCAGTACTTTGTTTATCTATAAAGAAGTCTTTGATTGGTTTGACCGAATTTTTGTTTACGTACAAAGTTCATTGAAATGTTTACGATTAATTCTATCAAATGAAACAAGTATTGATAAATAAACAACTTTAAACTCGAATTCCGGTAAATTACTAGAATTGAAATCAGTGTTGCACTATTTTATTGTTATTAAATATTTAATACTTTAGTAAAAAAAAAGATTTGTATAGTTAGGAACCAAATCTTTGGACACATAATATATACAATGCATTTTTATATATCGGGAACTCTATTATTAATATATATATATTATTTGTATTATTATTACTTTAATTTATTTTTATTAATTTTCACTTCCACCATTTGTTTATTAAATTAATTTAATTAGGATAAAAATTAAAAACAAATCAAAATGGCGTTGAAATTTTAATATTATCAAGATTAAATAAAATATTTTAAAATTAGAATTAATTCCTTTACAATTGCCAAATATTTTTATTTTTATATTTTTTTTGATTAATATAATATACTTTATAAAATATTTTAATTAACAAAAATATAATTTAACGCATTTTTTACTGTATTTAATGTTTTTTCACAGAATAATTTATTGATTTAGATTTAATGATTTAATATATACTAATATATACTAATATATACTAATATACTTAATATATTTTACTTTTTCAACTTTGATTGACACATTTTATTGTAATGCTAACTAATCTTCGATTTTTAAATTTTTAATTAAATTCAGTAACAATTTTTAATTTTAATAAAGCCTAATATTCACTAAAAAATTTTAATTTGAAAAATAAATTTATTTAAATTATTTATAATATTTTATTTATTATTTATATCGAAATATTTTTTCGATGCATGAAAATCGTTTTAAATATTTTAAGTTTGTAATTTCAAATTCAATGATTACATTCTGCCTTTAATTGACTATAAAATAATGTACTTGTTTTTACATATATTTTTTTTAATTTGAAAATATAATACAACAGAAACAAAACTCTGCCATCTGCACTTCTATTATAAATTTATAAAGATTTTTAAAGAAAAAAATAAAGCCAATTAGGCATAACTATCAAATTTATTGAATTTTGATTGGCTTAAAAATAGTTTCTAAAATTTTGGAAAATAAAAAAAAAAATTTCCTTTTTTTTTGCTCTAAGGCAGACTTTTATGAAATATTGAATTTTATGATTATAAATAATGTTGTACAATTACAGATATTTAGAGATAATACTCATAACCACCCCCACCCTCCACGAATATCTGACATATGGATAATTGAAGTTTCTTTAATTTTTAAGATGGATCATACACATTCACAAAATCAAAACATAAATGCTATTTTTTCTTTGCACTAAAATAAGATGTAAAATATTGCAATAAAAAATATTCAAAAATATAATAAAACAATAAATGTAACCACCTAAAAAAATTTAAAATATAATTTAAAATTAAACAAAACTTGCGCAAAGTAGACAATAAAATTCACTTTTGATTGATTTTAAATCGTA
>OX_Smed_1.0.00773
AAATAAGACAAATTATTTTAATTTTCACGGGGTTAAAAGTAGAGAATCATGTTGGTATAATCAAAATATTAGTCGATCGTGTGTTGCCGAATAGATATAATTTCTGACCCAATCACTTAACCATACGTAAATAGACTATTGAAATAAGTAAACATCCATCATAAGATACTGACGGAANTCGAATCNCGGTAACCCCCAGGAAGAATCCATATAGAAATCTGATCACTGGAAGAACATCCAAAGAGGAATTTCTCCAGTCGCAACGGAAACCAAAACGTCGACAACTACCGGTCAATATTGATTCCGACGATGAGTAATAAGATGAAACCAAATTGCTAAATTAATCTGACCACTGAAATTACATTTCCTTTCTGGTTCAATCGATTTTAGCATGCTTTTTCTCCATGTATTAGAATCATGAATAAATAAATAAATGAATTTGTTTGGGGATTGTCTTGAACTTGTTTCCGAAGCTAAACTAGTGAGTAATCGTGTGATTTGAATTCGGGGTTGAATAATAATCGTCAACGAGTTACAATGATTGTGTTTGGAAAATTGTGTATGCATACTGAAGTTGTTTGAACATTAATTATTGAAATTCCAAATCAGTTTGATTTGTATCATAAAGCTGAAATGTAGTGGAGATAAATGTGGAAACGTAAGTGTCAATTAGATGACTAACAAGCACCCAACACCACCGAGTTCCACCATTCATTTAAGATTAGACGGGTTTGGCACATTCATAATAATAAAAATAGGTAAAACGAATAATGAATTAATCTTAATGCATACAAATTTCGAGATTAAATAAACAATTCAAATTAGCTAATAATATTAAAGTTCTTAATTTACTGAAACAGATTTAAA
>OX_Smed_1.0.00776
TAAAAACTCAAGCCGTAGATCATGTCGATTACCCTCGTTCATGGAGGTTGTGATGATATTACATCATAACAACCCATAGAATGAGGCTAATATTACACGAAATATCATATTTCACCTATTAGTATTCAAAAACTAATAAAAACTTACTATTCACTAAACTGCAGTAACAATGTTAAACTAAAATGGCGATGATCCAATTCTTCATAATTCTGACCCATCTGGGTTTAATTCAATAATTCACAAAATAAAGTACCAATTAGAAAATAAATAGGAGAGAAATAATTTTTCTTATTGAAAAATCAGCTGCAATACAGGAAATGTGTACCGCATACACACATGAGAATGAAATCATCTGGTTTCAGGACACACAAATATTTCACTGTAATGCCAACGTCAAAGTTGGCCTAGGAGTATACATACCTACAAACATACCAACCCACCAACATACACTAGACATCTCGTATGCAGTCCATGAGACATACAAGTAAATTAGTTATTAAGTAGGAGATTGAGAGATTAAAATGTTTCTCTAACTTATCGATTTATTCTTATGTAGATGAAATATATATTCAGACTAACAAAGGAATTATGACAAACAATGAAATCTGATTTTATTTCAATTTACTGATTGATTAAATTTTCATTGTCTTTTGCTTCATTTTTATTAATATTTCCAGTTTATTTTACTTTATTGTTAAATGGGAATTTTGCAAAAATTTGATGAAAATTGAATTTATGAAAATAAATATATAATAGGACTTTTAAAAAAACATGAGATACCAAGGAGACATTATTGAATGCTGAATTTATTCTCAGTATTCCCCTCTGAGCTGTAGAATTGTATACATTTTGTATCAGGCGACGGACCAGCTGTTATATAAGTTACTGAAATTACAGTTTGAGCCAAGCTCATTTATCGGATA
>OX_Smed_1.0.00777
ATTAATAAATACTTGGCCGAAAGTAGCTTGAGTCCAATAAACGCGCAATTATTTAAAAGTATAAACAATTAATATAAGTACAATGAATAAAATTAAATTTTACTAATTAATGTCATCGAATTATAAACCAAGTGTTTAGTGACCACATTTTTGAAAGTTTTTCACTATTTGACCTACAGAAAGAAAAAATGCCGCCATAATGACATTTGTTTAAATTGAAAATCATATATCAAATATTTGTTTTAATGCATTTACAATTTGGTTTTTGATAACTTTTACAGAATGCTGTGGCATTTATAAATTCAACAAACAATATTTCATAAAATCGAGATTTGGAAATTTTCTCCACAGAATTAGTCAGTGAGTGAAAATATGGAATTCACGGATTGTTTTTCTGAATAGTCGAATCGAGAAAAGACGATTGAAGGGTTATTTGCTCTGATGCTTGGTCTAATGGAAATAAGCCATGAGCTGGAATATCCCACTCCTTTTTCTTTTTTTGCCCATCAATAAACGTCACTAATAAAACAATCATTGTGACCAAAATGAGAATTACTGCAAATGTCACTAAAATTATCCAAATATAGGGAGGGGCATTGGAACTATTCTGAAAGGACAAGAATACAATTGATCGGTTTGTTGACAAATTCTCCGGTGGGGTTTGTTTCTTTTTAGAAAATATAAATTCAATTGTAGAATGTTTTTCTTTTTCCAAATCAATAAAAGTCACTTTTTTCCTCTCAGCGCCTTTCAAATCTTTTGCATTTGAAGATTTTTCGACTTTTTTCTTTGGTTTCCTATTAATTTCGAAATCCTTTACGAACGATTTGTTTTCATCAGTCACTGGAAGAGATTTGGTAATTGATGGAGAACTTGATGGAGAACTTAATGAAGAACTTAATGAAGAACTTGATGAAGAACTTGTTGGAAACTTTGAATGAATTTCAATTGTGGATATTTCATTGACAGATATTTCATTATCTATTTTACCTGTGCTTATGGATTCTATGTCTAGTGGAATTATAGAGAATGATGCCAAAGACGTTGTTGATTGAGTTGATGAAGTTCTTCGTGTTGAAGTTGTCAATTGTGGAGATTTTGTTGTCAATATAGTTGTAGTGATCTGAGTTGAAGATGTCAAAAGGTTCTTTCTGATATAGGTTAGAGCATCAATTGCGAAT
>OX_Smed_1.0.00779
AATCGCGAAGCAATTACTCAGGAGATTGGAACAACCGCACACAGCCAATTTTCGAGAGCTCAGTGTGCATCACTAAGGAGGAGCAGAGAAACTCTACTATGGAAGCGATGCTAATGCTGTGGGTCACAAAAAGATATTTCTACTAGAGAATCATATCTAAGAGAGTCTGGTGAGAAGAAAATCATAAAATAAGCCAATGAGAGAATGCCACAAGTTTGCAAGTGTTCACCCGCTCACGTGAGGCATGAGTCATTCAGTTGGTATAAATACCCAGCGTCAGGTGAAGAACACCATTTTTCATCAAGAAGATGTCGAATCAAAATATTACGAAAAAGCATGACGTAAATGTCCACGAAACGGATCGGAGAAGAGAACCCATGACTTGTTCTAACAACAGTATGCTAGGCCATCATCAAATAGAAGTTCGCATTAAGGAGTTTAACTCATCTCGGGCCACCGCGAAGGACGGATTATGTTCCGGAGATTACGCATTTGGTAAGGCAA
>OX_Smed_1.0.00783
ATTGTTTTTAAAATTAATAAAATTGGTGATAATTATATAATTTCACTATGGTCAATTTATTAGGGCTAAATTTATGTTTATTGTTAATTTTTTTTAAATTTTTGTTTGAAAATTTTGACATTTTGTAATACGATAAATATTTTTAATAAAGATTTAAGTTTTCATTTAATAAAATATTATGATTTTGATGTTGTTGTAATGATATATTTAATTGCTACGTTAAATAAAGGTTTTTAGATGATTGTGTATTAATGCTTGCATTTTCGCATAGAATCAAGATTTCTTTTTTATCAAATTGATTGAAACAAAAATCCGCAAAATCGTCAAGCATTTATGTTATATTTTTCGTTTTTCTTCATCCTTTTGGATCAGTGGTTTTTGAAATTACGGAACACAAAGATTATGAAAAAAATGTGTATGAACATTGGTTTTATTTATACAAGTTACAAATAGACACATAAAATATGAGAAAATCATTAGAAAATATATCAATTTGACGGAGCATTTGTAAAATTATCGTGGAGCACCGATTAAAAACATTAATATAGAATCAGCAAGAACTTAGACAAATAGTTTTAAAAAAATGTAATGAATTACATATTTTGAAATATTTACCGATAAACAAATAGAAAATATATTTTGCCATACTTGGCATTTTAGAATTAAATCTAAATTTTCTAGAAAAGCTAGTCAAACAAGTGCATTTATACGAGTAATTAAATAAATATAAATTTATAAGCGACATAGATTTGTGTATTCAAGACATGTGTTTAATAATACCGGTTAAAAAATGAAGTAAAATAAAGCAGTCTTTTATAAATGAAAGAACAAAACTTA
>OX_Smed_1.0.00784
ACCATGAAAGCTAACCGTACATCAAGGGAAGGTAAGCAGCTATAATATATTTACTTAATTATTACTTAATTTTTTTTTCTCCGAGCACGAGTACCCAAACGTGACCGGTAGATATTCATCATTTGAGGGCACCTGATAAGGAAACTAGCCAAGAGATTTTCAATGAGACCTTATCGTTGTAGCCGACTTTGTTCGTCCCTTTTCGATGAATTGTTCAAAATATTCGATAATAATCCTCAAAAATCTAAAGAAAACGAATTAATCGAGTAGCTGCACACGACCAGTCGCCAATTGAAATAGTAGCTACATTAAACTTAAGTATCCCAACCCATTCTCTCAGATCGTTGGTGGAAGACGAGAATTTAAATGACAATAAAACTCGAGTGACCATTGATGTAAATCGTATGTTTTGTTTCCATTTCCCTGTGCCCACAATCATCAAAGAAGAGTAAATTAAATTGATAATGCATTTAACTAGATTCCTATTTGGTAAATTTCTATTTTGATTAAATCCTCG
>OX_Smed_1.0.00787
TTCTTTCATCCTGTTATGATTTGGCGAGTCGAGATCTTGCCCCGTGAAATTCTTATCATTCTGATCTCTTTCCGCATGCAGCAATCCAGCCGTTCCAGCATATTTGGATGGATGAGCTCGTTTGGAACCACCACTAGCGTTGGGGCGGCCACCAGCGGCTTCAGAACTGGATCATCCGTCTCGAACGAGATGTAGCCTGAAGAGTACACGTCAGAATGCGGAATCCTGCCTGTCATTATATCGCGATCGATTCTCTCCAGCTCCATTTGGGCCATCCATCGCTGGTTTGCAGTTTTCGGTCCTCCTCGTCTGATCGGAGCAATAGGAACTCCACTATAATGAAAATTTAACATCAGCAAAGATAATAATAAATATTAAAATTTCTATAAGGAAGGTCCAATATCAGTAATAGAATTAGTTTGTTATAAATCTAGTTTAACCCCGGTAAAAATAATAATAAGTGTCGTAAAATTAAGTCACTCTAATACAAGCCCAACGACAGTAAAAATACCAAAATGAGTGTTGTAAGACTAACAGGAAATGATAAGGGTCTAATATTAATAAATACTAAATAGGCGATTATAAAATGGAAATAT
>OX_Smed_1.0.00791
AAAGATTGAAAATTTATTAATACAAATGTACATAGTAGCGAGAAAATCAACTGACAATGTACTAAAAGCACTTAGTGAATGTGTCTGTGTGATTGAGTACATGTGCCAACGCCAACACGGCATCACCGACACGGAGCGATAGCACCATAAAACAACAATAACATAGAAATAAAAGAAAAACGATATCAACCACAGTAAAAGCCATCACAAAGACAAGGAACTAAATATCATCATTACTATTTGTATAGCACCCGGAATTACGCTGTGATAATAATCAATATATATATATATATTATAATAATCAATAATACAATAATAGCACTAAACACACTCAACTATAATTTCAGTAAATCAATAGAGAACAGAATCTATATAAAAGAGCAGATATTTATTAGAAAAACCAGAACAAGAGCAGTGAAGGCGACAATCATCACAATCAATAATAATAAAAGACACTAATTGATTTGGCAAAGATAAATTGACAAAGAAATAAGAATCAGGAAGGATGGAAATTCTGGAGCTGAGTATTGGAATTGATGGAATGTTGTTGTTGCTGCTGTAGCTGTTGTTGTTGCAGTTGCTGTTGTTGTAGATGGTGATGGAATTGGATACCGTTGCCATTGCTACTGGAGGAATAGAATAATTGATTTGATTGGTTGCCAGGTGGCAACGGCTGTTGATGTTGTTGGCGGGTCTGGATCACATAGCATTGTTGCGGTTGCTGTGATGACGGTCTGTATTGCTGCATCATGGGGTGGACATGTTGCTGTGCCAACGGTACTGACTGGTGTTGAATCTGAAAGACCGCTTGGGGTAACCGCTGTTGGGCCTGCTGCTGCTGTTGTTGATAGGTGATTTGCTGGCGTTGCATGCTGTGTTGCTTCCAGGCCTCCTTGTAACGAGGATTCGTGTTTAGGAAAAGCCCAAATTGCTTTTGATAATCAGATTCAACAAGATTTGGATCTCGTTTCATCTGCTCAATGAATGATCGGATCGCATAGATGTCTGCATGGAATGTGCTAAGATCGATCTGCTGATTGGTTGCTG
>OX_Smed_1.0.00794
GAGAAGTAAACAAAACTCCATTAACGACTCTTGGTGAACCCTGTCGCATATGATATTCGCACACAATTCGTCAGCACAGAGCTGAAGAACGGCAAAAATGTGGCAGGCTGTCATTGTTTGTCCCCTGTCAACAAAAGCTATTCGGCCAGGCCGTTATTCGAACGAAAATTGTTGTTGAAAAGACTGGCTTGGAGCATTATGAATTAGTCAACTACAGAAACCAGATAATTATTTAATCGGAAATCGGTTCGTGATTCCCCGAGTAATAGGAATTATTTTCCCTGAAATCCTTGATTTGATTTCCATATCGAAGGTACAGACGAATATTTACGAAATTGACCCTAAAAATCAGTTATCAACATGGATATCCTACTCAAACAACAGTAACACATACTCGGAGAAACATCAAAGATTTCTGACAGCTTGTCAGTGCTCTCACAATATGCGGCTTCAGTTTACTTGAAAGGAGTTGCGCATTGACAAAGAAGACTTTGATGAAAGATGCCGAAATAGGGAATGACCGTAATATCGATGCTCAGTTGGATAATTGTGTTGTTACTATTTTGTTCGGGCGGGATATCAAAGTGCAAATCAATTAGTCTCAACTTATCTGTTGACTAATTTTAAATAGCTTTAATTAATTAATCATGGAATTTAGTAATTATTTTCTATTAGTTATTATCAGTTTCAGGAATCTTTATATTCATCGAAATCAGAAAGAACATATTTCTCGTGAGGCTTAAGGTCAATGGTGCAGCAAGGGTTCGCGCCACTCAGGTAATGCTAAACTTTACAGCTCTCTTACAATTATATGGAAAATTTGACAGTCTTAAAATCCTGTAATTTAATACATATCTTCA
>OX_Smed_1.0.00797
CCTGGATCGAGCGTATCATCGGCGAGTAGTTTTTCATCTTCTTGGTATATAATTATTGACTTTAGGAATAGACTAACATCAAAAAATGCTGAAATGCTTGTTTTCTTATACCATAATGCCAGAAACATGAAGTAAAACTATAACCTTATTTTTTTCTTAGTATAAATAGATTTATTGTTTATAAAAAAATATTACCCCATTCATGACATCAAGATGGGTTATTTATTATTAATAAATTTGGCGATTTATTAATAATAATTCTTAACTATTTTCAAAAAAAACTCGAATTTATTAAATTTATGATTGTGTAAAATTATATACTTCGTAAAAGTAAAGTGACCACTGAAGACAGAAATAATTATTTTTTGTAAACTTTGTATAGTGGAAAATCATAAACCTTCGAGACAATATCAACAGGCTACTCAAGGAAAAGGACGAGGCGAATCTAGTAGTCGAATAACTAAAAATGAAGTACCGATCGATGAAGACGATTTGGTTCAAGCCGAGTCAGATGAAGAAGCTGTATCAGGCAAACACGTCCTGAAGGAGCAAGCAGCTCAAGATGAAGTCAATATTCGTGCCCTCAAGGAACAGCTGAGGAAATATGATGTTGAATAAAGACAAAGTATCGTGGATGTTGGATTCATTCAAGAACTCGTCCCAAAGACAATTTCGATGAAGATGTTCTCCCCAAATTGAGTGCATGGCCTGGCCAGCATCTTGAATCCAACCAAACCTCCGTGGTAACAGAAGAGATGCAAGCCAAAAACGATTGAGCGCATCTTGATGTGGCATCGAGAAGAGGCCAGAATATTGGTTCAGTTAAAGAAGCAAGTTAATAAACAAGACACAACTATACACTGAATTTTAATGCAAAATATATATGTATCCTTCTAGTGTATTAAAATGAATTATAATTTGTTTTAGTATAAAATATCTTGCTTCTTTAATTGAAC
>OX_Smed_1.0.00806
TAAATTTTCACCAACTAGTTAAAAGCTAGTACTTCGGTGTGGGAGGTACCCGTAGTGAATGGTAGTTCGCCCGGTCGGATCTCCTCTCCGGGAGCCTCGGCGTCGGACCCTCTGTGTGGAGCGAATGGTCGTGGGGGGAGTAAATGGAATATATTTAAATTAAAAGAAGAATCTAAAGGCTAGAAATTAGTAGGAAAGGGTCGGAGATTGTTTTTTATGTGTTTCGTGTGGAAAACAAAGCAGATAGAAGAAAATCCATCGGTCGTTGTTGATATAGTACCAAAGTTATGCTCAAAGTGGCGGAGAAGGGAAAGAAGATAAAACTAATATTTCTGTATTGATTTATTAATGAATTTTGTGTATTGATTTAATTGAATATTAATTAAAGGTTTCAAAGCTAATTCCATCGATACAAAATTTATTTTCAGTCTTAAATAGATTTTATTATAAAAAACCCAAATTTTGGTTTTAGGATACATAGACTTAGCCTCGTTGTGATCCTGATTACATAATTAGGTCAAATCCAAGACAACTAGAAGATGTTATGCTCAATTAATACCAACAACTACAATGACGCTTAGGCTTGATCGATCGGATATATAACATTCTGGCTTTTATTTATTATATAAACATGTTTTTCTTATTATTATATTTTATTATCAATTATCATAACTATAATTTAACTAACATTTTTTTATTGTATTTTTCATTCAGCCGAGTGCACTAGAATAAATGCTGAAAGGGGTAACAAGGATTAAACTGAGATGGAAGCCACTTTGCGCAGCAGATACGAAAGACAATAAAACGAATGAAATTTCCACCATGAATCAAAACCAAAATTAAATGATTTATCTAATAAATTTTTACTATTCTT
>OX_Smed_1.0.00818
GTTTTTATATCTTTATTACCGAAATGGTTATAACTTGTTTTATGTTGGTTTATTTTATTATTAATTTCTAAATATTGCACTGCTTTTTCAGACCACTAATTTGATCATTAATTAGTCATTCTTTACGGTTGGGTGAAGACACTGTTAAATCGGGCCTACTCTCTGTCGTTACGACAATATATTTTTATTGCTCTGAATAACCCGGTGGATTGACAAGATTAATTTTATTATTCGTTTTATCTCCCTCTCTGTTGATCGATCTTATTTTGAATGGTTGGGCGATCCGGTTATAAATATACCGGGTAAACATATATGATTTCATTCAAAACGGCTCGTTACAAATCTCCATCGCTGGGTACCTACCGCGACAGTCTGGACCCACCATCTTCTCCGGCAAATGTGGATTTCGCATATTCGTTCCGGACGTACATTAACTCTCAGAACATCCGCCGAACAGACCTCAATCGTGTCTCTATCTTGATGAACTCGCAATTGGGATCCTCATCATTTTATATTCAGTGGGGATTTGTGCTTGGATAATCATGTCCTTCACTCTCATGGTCTGATACTCCGGGAAGAGATGCGTATGCGTACAATTATGGTTCAACTTCCTATTCCTCGCGTCATTCGTCTTCCCGATCAATTGTTTCCGTGGCCAATGGCATCTCGATCTTGTCATTTTGTGTCATTTTGATATTTTAATTAATCTGTTTTTATTTCTATATGAATATTATACTGACTTGTTAAAAAAAAAAAAAAAAAATGCGA
>OX_Smed_1.0.00819
CCATCGGCTAACTAGATGTCGAGACGATTTTATCGCCGAAACTCGGGCTCAAAGGATCGTCATTAACGATCAGAGCGCCGTATTGATAGCATCGTTCACTGAAACCGAGTTAACCAAGCGGCAAAAAAAAACCGCGATTGGCCCTTCGCAGACCCATCCCAAAAACAAGCAAGAAGCATAATCCGAGCAAAAACCGGCGTCGCCGTGAACGACGCCGAGCAGAAGGAGTCACAATACTGAATAACGCGGCCAAGGTACTTGAAGAAGCTGCAAATATTGGTCACCGAGCAACATCCCGAATTCGTTAAATCGGACGAAAATCCATCGGAATCAACGAAACCAGTAGAACCCACACTTCGAATCTGTGCCGACGAAACGGACGAACTACATATTCGCGTGAATATAACACTCATCTCCACTCCCACATCGGTGGTCGACGAAAATCAGAAGTCATCAACTTCTATAGGATATTGGAGAGATGAATTCGGGGACGATCTCTGCCACAGGGTTTCCAAGTCGGGTCAAACAAATTGATTC
>OX_Smed_1.0.00822
AGCACGTAGGCGGAATTCTGTCTGACTATGTTGGTCGGGTAGATTTTCGATCGATTGATGATTGATAAATGTCAGGTCGTATGCTTCCAGATCTGATTATTATTTATTTGGATATTTTATCATCATTGGAATTCTTATTTGGTGATTGACTCGCAATGCCACTATTCATCAGCGATTATTTGGGTATCTCGTGGATCATTCTTATTATTATTCTCGCGAAATTATTGGTCATAATAAAGTTGGATCATTCATCGAGAAACTCAAGTTCCATATTTTACCAGGTTGGGGTGTGCTCCACTCGCCCTTCTTATTTGGTTTACCTCAATAGCAACTCGGGTCACGCGTCCCCAGTTGGGACGATTTCAGTAGGCTAACATAGCTATTTTCCTACGTTGTGATATTTGACATTTCGGTTGTTATTCTTTTACGGTTGGATGCTTGTTAAATCTATTAAATGCAATTTGTCT
>OX_Smed_1.0.00828
CGACACCATGCAAAGAGGGATAGCATGAAGCCGGATACACCAACACGTTGGGAACGTAATTAATAACCATATGTTTAATTTTAGAGTTAATAAAAATCGAATCTGAACATAATGAACCAGGATACTATAAGTAATCATCCGAACGATGTTTTTAATACTTCTCATGAATTAACTCCGATAGTAGATGCCTACAATACGTCAAGGCAATTTCAGAAACCAGAAATTTTGCTTATAAATAAATTCCAGGTAGGTATGCGTACTACTAAATCATTGAGCCGGGATGTCCCAATCGTATACGTTAAAACAAAGAAAGAAGACATAATAAAATCTATATAGCCTATAATCAAACCATATCATGCGTCATGATGTTGATCCCTATTAATTTTCTGCAAACATCTCAATCGGAGAATTCTGGTAGGACGACGACTGGACAGAGATCGAGGTAACGGTGAGTTGGCAGCAAGATACCGACAGGAATTGTTGGATCATGGATGCGTGATCTCAACAATTGGTAAACCTGAGTGGCCTATTCGCCGAGGATGGAAAAGAACGACCGGCATAGTATAGCAATCAAGAAAGAGTCTGGCATCAACCCAGCTCGTGAGGCCCCAGCGTATCTAGTAAATGTTGACTAAATCTGAAGAAAGCTAGATGGAAAACCGGCCTTGCACGACGACACTTGGACCGAGTCAATAAAGATATAGCTGCTGAACCATACCTAGCACCGACGGGCACCAGCCGAGATACGGGGTGTCATATTGCCTCAAAGATCCAGCTCTACAATCGATGTGTGCACTTACTCTCCTAATGGTACCCAAAAGGCTGTTACTCATGGAATCACCGAAACAATTTCGAGAGTTTTAGGAAAATCAAGCTTCTACCCGTCACACAAACGATTGTGGAACAATAATTTAAATATCAATTCTTCTATCTGGTGTTAATAATAGTGTGTTCAGATGTCATTAAATGAATTTTTGTTTTGCTTAAAAAAAAA
>OX_Smed_1.0.00841
GTTTGTGTTTACAAAAAAACGATATGGGTTATGACCAGTTGATGAGTTCCACTACGATTGTTTGGCTCCGTGCACTTTTCATATAATAATTACCTTTACTAACCTGATCCTGCTTTGACTCTGACTACTCTATGAATTGTCCTACTTCAATAAATTTTATCCCAAATTCCTATTCTCGTATTCTTCATCCCTATCTGCGGCATTTCGCATTTTTTACACCGATTCATTCTAATAATGATTTTTGTTACCTGCGTCAAATCATTTAAAATAATTTTAGATTTATAACCCCAACAAAATAAATTAAGGCTACTTGAAATTTTTTATGTAAAATTCATATTTATATTTTTATTTTATTTTTCAATCTACTGAGATTGAAACTTGAATTCCATTTACACATTTCTATTTCATTCAATGGAACTTTTTCTATTTTATATATTATCATAACAATTATGTCACTATTTGTGCAATATGTAAATAAGAATTTCACGTAAGTGATGCATTTTTTAAACAATAAGCCAAGTTTTCACAGTAAAAATTGACTTTTTTTGAACTATTTAGTTTCACAAAATGAGATAGCGTAAAATATTGATTGTATTTTCTGTTAATTTTTCAAGGTCAAATTAAAAAAAAAAAATTAACAGAAACAAAATTGACATAGTGAAATCATAAGTTGGACAAAAGGACAGCCTGCCATTTCATTATTATGCTTCAGCGGCTCAATTAGGGACTGTAAATGATGTTTCGTACTTTTATATTAGTAAAACATCCTTTATTTCTGTCCGCTTTTGATTTGTGATATTTCATTTATTTTCATTATGGCCATAAGTCAACAGT
>OX_Smed_1.0.00843
ATGGAACTACAATATACTTTTACTCATAATAATGCAAACACACGCAGCATTACTTAATCACAATTCGAGACGACCGTCAGTACAAAATTTACAAATATTGAGACGACTATATAATGATGTAAACATTTGGATGTTTTATGCAAGCAGAAGTTTCTTTCTGCCACACGAAATTCCCAGTTTGCGACATCTGGCAGTTAATTAGTAATCCCATTTCAGTTTTGCATATCAATAATTTTACCAGATTTATCCTGAAGGCTGGGGTAAACAACCATATACAATTGATAAACACGAGTGAACGATCTGATTCGTGTACGAGCCTCACCAATAAAGTACAGTAAAGCTAAAATATTCCTTCGAGTTTAGCTTCATTTTCCTGATTTTCTATCCTTTCGCGTCTTAAACGTTACGAGCTTGAATCACCTTTAATGAAGTTACCAACAATTTTCAACTCACCGAAACAATCTTCCTCCATGACATTCCAAACCTCTGGTTCTCCCTTGACCAGGTCCGAGAATTACAACAAAAATTCCACCGGTTATCGCGGAACTGGGATGATTAGCAAACCACAACAAATCTAGCTTGAAACAAATGACGATCTAGCACTTAATTTGTAGATTTACATCGAAAACGTAGCAGTATTTCTGCAACTGAAACAACACCTAGCAATCGAGGAACGCCGTGAAGTAAAATTCAAATTTTTGAGCTCTGGGTGTATATCGTTCATTCATTGAAACGAATTCCCTCATATTGTACTCATTAAATCCAAAAGTTTGACCTTATCACCAAAAATATAAAAATACAAGTAATTTTAAGTAGTACTAATTTTCGACCTTCCGTTTTCTTTTTTAACTAAACTTAAAGAAAAATAACTCTCTTTTGATATCACTCATCGGCAATCGACTTCTAGAAATACCACTTACTTAACCTTGAATTGTTTACTTGTTAACTCTACGGTATTACGACTTGTATTAGAAAGCAAAATAGATAACCCGATTTTTCATATTGTATAGAAATAATTATACATTAAGGAATTGCATTGTCATTTTCGTAAGCATCAAAGATTATTCGTGATGGCATCACATCCAAGTCTAGTAAGTGTTACTCAGTGACATGATTTCTTCAGAAAAGTTTACGAGAGTTCTGTTAGCAAAATTTTACTGTCTGTTGCTAGTCAAAAAGTGATTAAACTTTTTTTAAATATGATCGATATTTATAGTCCTTTCAGTTAGTGACACCAACTTGGTGT
>OX_Smed_1.0.00852
CTGAAATATTATTTTATTTGTATTTCATGATTTAAGTTTTTATACACATCGATAACTTACATATCTACCCGCATCAGTAAAACTAAAATCCACGAAACACCAAGTAATTCTATCATTAACTCCGCTAATTATGCCAATTGATCATTTTTGAAAATTTGAAAACTGTCTTTTCAATTGTTTCTCTAAACAGATTTGGTCTTTGGTTCTGTCTACAGTGCAACGCTATTTATGATTGTGGAGTGCCAATATTCACCCTCTTTAAGTGTTACATTTTACTTCTAAATCATGTGTAAGACGCTCTTTCCCGTTTGTGCTGCGATTCTTCTAAATTTACGATGATTCTGTTGGGTTTTTATATAGAAAGTCGGTGCTTAGGTCTGACTCTTTAGTGTCATTCTTTAATCGATTCAATTAACCCAACACAATAAGATTTATTTCCAATTTATATATCACAACTTCATTCACAACTTTCACAAAAATTGATTCAATTTACAATACGCTACAAAATTACTCTGCACGATTTCACAAAATTCAATGCGTAGGGATACGTCTTCCAAAGGGAGATGTCCCTGTCTGGTACGCAACTTGTTTGACTGGTTGATTTATCTTAAAGTTTATTACCTCCTTAACTTCGCTCTCTGAAATATTCTCTTTGACCAACTGGCAATTTCGTTGATCTGCCTTTTCTTTTTACACTCATCTCGCAACTCAAGTCACCCGCAAACTAAATTGGTTTTGGCATTTTTTGACATCTCTCTATCCAAAACCAAATTAGTTATTTCTGTGCTCCCGGGGTTTCCATTTGTTTACAATTATTATTTTGGTGCCGGGTTCCTCTTTTATCCCGGGTTTCCTTCGTCAACCAATTTCGTTTTCCGTAATTAGAAAATTTGTTGACGTTCCGGGTTTCTCACACTATTCGGGTTTTCTGTTGGCTTGGACTTCCCATTAGCTCGGGTTTCCCATTAGCCAATTAATTTTTAATTGGTTTGTATTTTTATTAAATATTTCCTTCTGGGGAACCCTAATCGATTTAATTTTACGATATTTGGATTTGTCTCGTCATTTGGCATCCGTCCATACCCGTTTCCCCCAATAAATATTTATTTTAAAATTTTAATTGATTTTGCCTTTTTAATTATTATTTCGATGTCAATGTTTTTATTGATTTTCCATTTTTTACTTTGATGCATTTCGTTAACCCCAACAATTCTTTCAAATGATTCATTTATCTTAGGAAAATACGTGCATCTGAATATCATGTTAACTTTCCACTTAATACATAAATCTGGAATTAGTTGCAAAATATTTGAGTTATCCAGCAAAGGTTTATTCAGTTCTTTCCCTGAAAATCTCATCATAAATTTTTCGAATCTTTTCAACCACTGTCGATTATTGTTAGGTAGTTCTAACCGTCATAATGTATTGTGACAACCCAATTTTGATCACAACTTTTTAATGTCTAGTTTCCTTTCTTTGTATTTAACAGCAATCGAATTATGATATTGACATTTCAGAAAATTTTCGCCACTTGTTCCACAGCTTCGTTTTTGAAAATTAAACGAGGTACAAAATTTGATTTACAACGAAATGATTCTTTTCGTCTATCTAAAAAATAGGTTTTTGATCAATATTCGTGCTTGATGTATGGGTTACCAGCCACTGCAACTGTATCAAAAATAAATGATCCCATAAATAGTTTTAATTTCAAATTTCAACTATATTTTGGCATTTGGCACATAAACTGTCTCCATAGCACCTATCGATAATAAAACATAAAATTTTGTTAAAAGAAAACGCCATTCAAATTCGTCGTACGATATATTTCGACATTCTAACTGCCATGTTCAAGCAGTTAAATGAATTAGAAATGATCACATTCAATTGACAAATTGCACTCCTTAGGATTTTTAATTAATTTGTCAACAGTCTTTTTTCATCAATAATAAAAATGATTCTG
>OX_Smed_1.0.00855
ATTGAGTCTCAATTCCGCTCCGATGACGACAATTTTCGCATACTTGTTGCCGTATCCACAATGTCTCTCTTAATATTAGATCAAATGGATGGTAATCGTTCCCCTGTACTAGTGGACTCACAAATTTGGAACCTTTGTCGTTTCTACGCCCTGTTAAGAGCTCATTCTCAATCAAGCAATACTTGAACTGCTATCGTTTTGGGTCTACGTCCTTCACAATGTCCCTTCGGATTCCAACGTAGTGTCAAAATTTACCATTGACTTATCCATACCGAGTGTATCGATGATTCCTATGATGCTTTGTTTCTCCAATATTTGTTATGCACATTTGTTGATTTCGCCCGTATTTGTTCTCAGTGATCAATAAACCCTCAATGGTTGAGTTCTTAGTCGTTATTTGTATTTTGTTCTATGCCATTTCCGCCGAGAAAGGTTGTTCTCGCTGGTTTATTTTATTCGCCCGATAATTTCTTATGATTTACACTTTAAGTAGTTATTTCATTCATTGTTGTTGTGTCTTACATTTGTGGAGAGATGTGGATTTAATTAAATGTTTAACTGTCCATTTCTCGTGTCATTTCATGTTACTGATTTATTGTCTCTGCGAACAAGGGTTATCCCGACTTCGTTTTACATAGTTGAATGCAAATTACTCTACTTTAGTTTATGATCATTTAAATTTCTTCTCCGTGTGGAATATTATATCTATTTGTTATTCTACTGTTATGACTATTAATTTTATTTGAGGATATTATCAAACTGGTATCCATTTAATGTGGGTTCTTAATTTATTTTAACAAGTTCCTTTAATATAATTAACGGTGGTCATTCAAAAAAAAAAAAAAAAAATGCGA
>OX_Smed_1.0.00861
AACTGAAAATGAATGTGGAGTCGTTTGAAAGAGTTGAACTATTTAGGCTGACTATAAATCGACGAGTAAAAATCCATTTAATTTCAGCAATGGCTTCTCTACGAATCCTGCAGACGGAGTTAGATCGCGCGAGGCAGGCGAATGCCGAATTACTTAGTCAAGTCCTGCAACTAACCCGTGAGATGCAGCAGATCAAAGCAACGTGCTTAGATCCTAAACGAACCAAAGTCCTATACCAACGACTTACCGCAGCTCAAAAAGGCTGGGCCGAGGAGCGCCAGCTCAATCGGAGTTTGCGAACGCAGGTTCGGGGGCTAGAAGTCGCACTAGCTGTATGCCGAGAGGGTGAAGCGGTCACCTACCCGCTCATCTTCGCCCCGACTCAAATGCCGCAGACAGCAACCAAGACAACAGAGCAACCCGTCGCCACCAACTATCGTCGACCGGGACGTAAGGAGCGTGCCCGACGTCGAGCAACCCAACTTCAGAATGCCAAACCATAGATATTTATCAT
>OX_Smed_1.0.00870
ATCAAAATGAAGTAAAGTATTTTTAATATTTTTTAATATTTATTCTACTTTGATATTATTAATGTTTTATTCTTTTCAACAATACGATCAATATTATTAATTAAAGACTCAATAACGTATACAATTTTATTTTGAAACAAATTTGTATTTTTTATATTTAAAATTCAAATAAAACAATTATCATTTCAAATATTACTTTCAGTTCATTGGACGAACCGTTGATTGATGTTCCTAAAGAAGATGACGAGATATCGAGATTTATGGAAAATCATAGATTGGTTAAACAAATTCTCCCTAGAAAAGAAACAATCCTATGTGTCCACCTGCCTCTAGCCTTCCTTGTGTGTTACGGTTTCAACCAAATATCAGAAACTTATTGCTTTACTTTTCATTATTTGATAGTATTTATCATCGGATTAACATTCAGTTGTCAGACGGGTTTCAGTCGGATTTTGGCTTTTTATTTCTCTATTTTCTTATTTTTTCATTTATTATACAAATTCAACAGGTTTAAATTAGAATGCTCGATAATGGGATCTATCAAAAATTGCAGTTGGGATAGAGTTACAAATTCAACTACAAGAACTAATAGTTGTCTAAGAATTCTAGATTATTCCGCGTCTGGAATCTCCGTGCCTTGGATCGGCCTTGTAGCAGAGACAATTACTGATGTTGTTTTGGGGATCGGGAAAACGTTGTTTGTTTTCATTAAAGATTATGATGGAAAAGAAATAGTTCATCTATTTGGAGCTGCTGGAAGTGGAAGTTTCTTAACAATTTTGATTCAAAAACTTTATAAAAGGTTTAATTTGTAAAATATTTTACTCGGACATATTTTATCGAATATAATTAAGTTTTATTAAATTAAATTAAATTCTTCTTCCACCAATAACAATGCTGTGGATTACAATGTCAGATTCCATGATGCTTAGATTTGTCTTGTTTGTTGAAATTTTCTCTTGTAACAGAAAATATTATTTCTGAAAAAAAGGGTACGAAAAAAAAAAAAAAAAAATGCGA
>OX_Smed_1.0.00878
CCAAGCTATTTCTGTATACTGTGGTCTTAAGCAAGATTGTTTTGCACACTATCATGTTGAAACAGGCATATTATACCGACTATTTTTGTAAATGAATGACAAATATTATTCAAATGCTGTTTGATAAAGGTAAATAATAGAAGCAGTACAATTTTCAAATTGTGGACAATGCTTGGAATATGTTGCTTTTATCCGTATTTTCTGCATAAGTTTTGATCAATTCCCTTTGGCTTCATATTTGAAACTTTTTTGACAAGTGACAGAATATTTCTCAACAGTTATTTTTTTAATTAACTAGATGCTTTTGTTTTTTTCAAAAATCGTTACCAATCATATATTATGTACGCACTGAGGAGAGGCGTGTATGTTTCGAGTGACTGGTTTGCATATGAGGGAAGGGGTTCTCTAGCATTGCATATGCACGCAAAAAACAGAAGAATCAATACGATTTTGTAATAGTACTAACTCTGATATGATTATATGTAATGGGAGGGCTCTCTATATTATATTTTGCTGTAGGGTCGGTGTATTATCACAGCTCTTAATTGGCAAGTGCACCTGACACTACGGCAGATACTTATTAATATTAACAAAAGCACAAGCTGCGAGCAAGGTCGTCATTTGTATATACGCATATGGCGAGGGGTCTAAAAATATACGAGATGTGCAACAGGAAAAAAAAGGTGTCAAAATTGGCCTTGCGAAACGAACTTGCCTAAGATATAAAAAAACTTTCATATTCTATTTAATGAATACAACAAAAAAGAAACCAGCACGAGCATTGTGGAAAAGTGCAAATTGTAAAATATTACAAAGCGGATTTAAAATTCCCTTCAAATAGTTGCTCCCGGAACCTCATTTATCAAACAAGTGCAATCCTTCTATCAACATTCAGCTCACATGTAATCAGAATTCCTGTT
>OX_Smed_1.0.00879
ATTAGCTATTGCTAATTTTTATGTAAAATTCATTGAAGTTACCCCCATCCTTTCTTCCGTTTATAAAAAATATGTATACAGTCATGTCTAACTTACTGGTTTGATTTGAATGGGATATTTATGTTCATATCAAGGAATTCAAAGGAAAATTCGTGTAGGTATTTTTAACAACAGATTCCATAAAAGATGCGATTCAACTGATAAGAAACAAAACTACAGCAATAGACTTAGAGAATCTTTGAAAAACCCAATAAATTTGATCGAAAGTTTGAATGAAACCATTCAATGCTATCATGGATACGAAGACACTAGCGGTCAAATATTCTTAATCAAACGCAATATTTTTAGACAAACGTTATGACGAGAGAAGATTCCAAAATAACTACCAACCAAAGTTATATAAGCTTCCAGAATGCTCAAATGTGAAGTTTAAGACTGTCATAACTTAACTCATTTTAAATAGCAATGTCTCGTCAATATTGGAGAACAGTTTATGTAATAGAGAATGAGTAAGGACAAGAACAAACAGGCAAAAACAAATATGCTTTATCACAAGAGGAGGTGATCGAGTTATGATATAATTGTAAATGAGATATTGAAGAATTACAGTATATATGAATTGAAAAAAAAAAAAAAAAAATGCGA
>OX_Smed_1.0.00880
AACTGGAATCGCTTTCAGATGAGAAAGATCAATCGATTGAAAAATTAAATCGAAAAGAAACAGAATTTGAGATGGCAGCGAAGGAATTAAAGGAATTAAGAACGAGATGTGAGATTTTGGAAAAAGTAAACAAAACCGAGAAAACACGATTGGGGAGCTCAATGTCAACGTGGAACAGTTGAAATCGGATTTGGTAATATTGAAGAATCTTAAGCGTACAAGGAATGATAGCAATGAAATTGAGGACAAAAAACGGCAGAGATTAGATGAAACTAATTCTGAGAGTGAAGATGATGAGGAAATGAATGAAACTGGAACTGCAGATGAAGAAGAAAATGAAGAAATAGAAGGAAATGATAATGAAGGTAAAGGATATGAAGAGGAGGATAATGAAGGTAAAGGATATGAAGGTAAAGGATATGAAGAGAAAGATAATGAAGAGGAGGATAATGAAGAGAAAGATAATAAAGAAAAGGGAAATGAAGGTAAAGGATATGAAGAGGAGGATAATGAAGGTAAAGGATATGAAGAGGAGGATAATGAAGAAAAAGATAATAAAGAAAAGGAAAATGATGGTAAAGGATATGAAGGTAAAGGATATGAAGAGAAAGATAATGAAGAAGAGGATAATGAAGAAAAGGAAAATGAAGGTAAAGGATATGAAGAGGAGGATAATGAAGAAAAAGATAATAAAGAAAAGGAAAATGAAAGTAAAGGATATGAAGAGGAGGATAATGAAGAAAAAGAAAATGAAGAAGAAAATGAGGGAATAGAAAAAGAAGTGAAATTGGAAGATAAAAAAGATGGCGAAAAAGAAGTAGAAATGGAAAAAGATGTCGATTATGAAAAATTCTCAAAATCAAGTTCTTATGAAATTGTAGAAAAGTTCGACATGGATTATAATATGGAAGAAGCTCAAACGTTTTTCGATGTTCCTCTTGATGATGTGGACAATGAAGTGGAGTATGAAAATGGGGAAGGAGAAAAGGATAACAATATGGAGGATGTGGTTGATGATTTGGAATCGAGTGGAGAGGATGAGAGCAATGCAAGTGTGGTTGTTATTGAGAGTGATTCCGATAGAAAGGAAGGAGAAGGAGAAGAACAAGGAGAAGAGGAAGGAGAGGAGGAAGATTATGAAGCGATTGTGCTGAATGTAGAAAGCAGTTTGGAAAATGTAGATGAAATGATTGAGCGACAGGGGGAAACCGGAGTGAATTGTGTGAATTGTGGTGCCAGAAATTGCCAGCAATCTCACGGAAATGAGTCCAATATTACAGATTTGCTATGGAATGATAAGCTGATCAATTTGGTGGTTGCCAGCAATCCCCCAATGCCAGAAGCCGCCTCTAGCAACAGCAATTACAACAACAGCCAATCCGATGATATCAGACCGATAATGACCAGAAGCAGGCTCAGGAGACAATTGAGAAGACCAAATCAACCGACAGATCAATAAATCGTGCATTATTGATTCGATTGTGTTTTGCGTGTTTTAATGTTCATTTTGATTAATAAATTTTTTATTGGCCTCCAATTAAGGGCAAATATTATTGAAAAAAAAAAAAAAAAAAAAAAAAGGCGGCC
>OX_Smed_1.0.00882
AAAATTTATAAATAAGATTAGAAAACAGAAATTAAATGATCAAGTAAAATTTGATGAAATATTAAAAAATCGATACAAAATGGATTTTAATCTTTTTCAGTAATTTAAAATAAGCTAATATAGATTTTCAAACCAATGTAACATATAAAACAGTTGATCTTTAAATTTCTTAGCAATCGAAATATTTTCTGCAAATTATATATTAACGAATAATTCAATGAATCTACAGTTTATCTAATAAATAGAGAAATAATTTATTATAGAGATTGAGACGCTACCGGTATTGAACATAATATTAACATTTGGAATCAAATTTGTGTAGTGACATTATAGATCGCATCGGTATTGAGCCAATTCTATTGACAATTAGATTTGGAATATAACTCGAAATATCGATGAAACTCTGATTGGAATAAGAAATTGAAATAAGTTGAAATGAAATATGAATTGGTATTGAATTGTCAGTTGAAATGAAATATGAATTGGTATTGATTTGTCAGTTGAAATGAAATATGAATTGGTATTGATTTGTCAGTTGAAATGAAATATGAATTGGTATTGAATTGTCAGTTGAAATTAAATATGAATTGGTATTGATTGTCAGTTGAAATGAAATATGAATTGGTATTGAATTGTC
>OX_Smed_1.0.00884
CCCACAACCAACTTAATAGTAACTGCGGATGGTAAATTATGAGACGAATACGAATACAATAATATAAAATCAACAAGGTCACCGAAAATGATATTACAAAAAATACAAATTAATTAAAAATATTATATTACTAATAAAAAAATCAGAGGTGAAAACACAAAAAAGTCCTTATAATAAATAAATATGTTGGGTCTATACAAATACTCGAAATACAAATAAAAGAAAAATTAAAAATTATCAAAATAAATTAAAATTTATTAAAAATTTAACAAATCAATAAAAAAAATAGTGTAATAGTGACGAAGAAACCCAGCGAGGTAAATGCAAATCATAAATAAACATTGGTGCATAATGCACTTTGTAGAGTGTAGGTTTAGTGAAAATATTCAGAAGGAAGCCTCAATTTTGAATTTCGTTTAGGGCCTTTCAAGTACTTAACCATCCACTGTTGGTATTAGTAACTAGTCGTTCTTAGCAGCAAGACTAAAGAAAACCTACCAAAGACTGGATAAATTAATAAATAACTTTTTTAAACATTTCAGTAACTTCCAGTCAGTTCGACCAGTTGATATCGTTAGTTAGTTGAGACTTTGTATTTATAGAACTTTTCT
>OX_Smed_1.0.00885
AGAGTGTTTACTGCCCTCGGGGCTTGGTCCTCGGTACGGGGGAGGTGATGAGCGGGGAAGATATCGATTTGCTCAGCCCGAACACTTCCCGGGACCTTTATTCGGAGCTCCGTTTCGGTGTAAGCCTGGTGGAGGGCGGTAGATTGTTCACGGATTAACAGTCTCTGAGCGCGCGACTCGACGATTAGTTCGTCGCGCGCTTGAGTAAGACGGGCAATCTTTTGCCTGAGCTCCCTAACGACTTCTGGTGGAGCCCAGGTTCCTTTCACTCTCTCATGTTTCATTTTTAGGTCTCGATGTTGCACCTTCAAGTCTTCGTATTTATGGCGGATTGCCACAATTGACGGAGGCAGGCGAGGAATCCTCATCGCAGGGGCTCGTATTCTCAGTACTTGGCATTCTATTAGAAAAGGGAATAATATATTTAATTGACAGAGT
>OX_Smed_1.0.00887
TATAATTATATAAATAGGCAAAGAAATGGATAAATTTGTCATTAAATAATCTTTAATTATTTTAAATCAATTCAAAAATTAAATGAATCAGATAAATTATTATATTGATTATTATCATCCATTAGTTTATATTTCAAGGATTGCAACTAGTTAAAAGCGTTTTAAAGGCGTTCTGGCCCACGTGTGACATGATAAATACACGTTAGAGAAGCCTATGTAATTGTAGGGTTACTTAAGAGTCTTTCAGGTCACTATAACGATCAAATTTTAAAGTAAATTTAGAGTCATTTAAGAGTTGAAGAGGTAGTTAGAGTTGATTCATATGATGGTTAATAGATAAAGTTACGAAAATCAAAAAATTATACATTTCATGGGAGCTTAGAAAGAACGGTCTGAATACGTAAATGAGGGGAGTTCGTTATATCATTGTATACAGAATCGATCACAGTTGCGATAATACAAATAAATGGCGTCAAAATTTAAAAGTAATGATTTTTTATTCAAGTATAATAGTTAATTAAAAT
>OX_Smed_1.0.00891
ATTCTTTGTGACAAATACAATTTTTTTTAATAAAATATACAAATATAAAGTTTTGTAAATAGTTTTTTAAATGTTTTAAAATATACTAATAATTTTAGATGTTAATTAAAAACATAAGTTTGACCGAATTTCTATGTAAATGATTTGCTCTTATTTTTTTATATTTATTAAAAAGTAAATTATAAATATGTTCTGGATTGATATAATTAATTTGTGGTTTCTATAAATGGGATATATAATTTAAAATTTTATAATATAATAGTTTATTACAGTTTAATGATTTATTCTTTTTAGGTTTGATCTAGCCACAGTTTACGAAAAAATTTTGTACATAACTATTTAGAATTCGTAAATCATTATACACCAGTATTATTATATTGCTTATCTTTTAGAATTAATTTTAACAGTTTTGAAAATTGAGGATTGCGGCTTTTTGTATTTTTTATAATAATTTGAAGATTTTTAATTAAAAATAATTTTTATAGTATTTGTATGTCAAGTATTTAAAATCATGGTGGATTTTAAAATTTTTTTACTTATCTTAATTTAATCATATAACCATCTTTATTGGTAGTCTTTAATGCCATTTGAGTTATGTTTATATCAAGTTGGTGGAATGTGTTAACAACTACTAAAATAGTTTTAAGCTGATTTGAATATATTAAAATATTTCGTTGAAAAAAAAAAAAAAAAAAAAAAAAAAAAAAAAATGCGA
>OX_Smed_1.0.00899
CTGCACATATTCTTAATTTTATTATTTAATTGAATGGTATAATGCAATTCAAATAGAAAATATTATTTCTAGGGAGACCTCCACTCATAGTTTTGGGTGTTTTATTTGACCTATCGATTGGGAATTCGTGCAAATTTTCCTTATCTCCTCAATAAAACTATCAGGAAAAGTGTCCAGGCCTTTGCTTATAAGGATTGCATAAGCGCAAATGAAGGGACTACAATAAAAATTGTTCTCGCGATATCGAAGACTTTGGAAAAGATAGCAAGATGGAGCTACTTGTAACTCAAAGATTTGTTTAAAGCACTGTTGACCTTTATTGTTGCTTGTTTATTTTTAAGTAGGTTTCTATTTGCTAAAATTGAATCAATAAAGTATGATTCTAACAATTACTTACTGTAGACAAATAAGATCCAATGTGCATTATTTATATTTATTGGGCAGAAGATAACTTCAGCATTGAATACGGTTTCTGGTACGGAGACGATTTTCTTCATAATGTTTGAACCTAGAATACTAGCATTAAAGCACTGCAAATGTGCAAAGCTTGGATTACTGATGTTCCTATTAAGGTATTGATCAATGTCGTCGCTAGTAAACCAATATTTTTATTTTAAAAAAAAAAAAAAAAAATGCGA
>OX_Smed_1.0.00900
AGAATTAAATATTTTCTTGTTATGTGGAAATTCTAATATTTTTCATTTTGTTTAACTGAAGTGAATTCAATTTGATATGCATTTCATTTAATTACTGAATTTAATGGAGTGCAAAAAAGTAAGTCGTTTTGTTTGTTAATACATCTCTTGAATGAACGGGAAAACAAAATCTGCATTTTCAAAAGCTCCCAACAAACATCACTGAGTTTGTCTATTTGTTGAAAAAATTATTGAAGAATTAAATTGAAACAAATATCGCATCAGGGCCTTATGAGCTGACTGAACAAACAATATTATAGAAACCAATTATACGTGAACAAACAAAACAGTTCTCCCTGGAAAGTGCTCCCTTAATTAGTCCCATCAAACAGGCAATTATCCGGGCTAGAATTGTAACAATGTCAACATTGTCTAACAAGTAGTGGAAAATTCTCAAACAATTGACTCAATCTACGAAGGAACAATTAACCATGAAATTTTCTAATAAAAACACTTATTATTGCGATTAGAAATTTT
>OX_Smed_1.0.00901
AATTAATTAAATATACCTAATTAACGATCCGTGTAAACACAGTTTATCAAATAATTATTCAAATCCATTTTCTTATGATTCTAATTCAGCTATGACGTTCAGAAAAGAATCTGTTGATTTTTTCAACTTCAAATGAAGATCTATTCAAAATATCCTGTTTTGGAAAGTCTAACATTCAAATGTAACTCTAATAAAAAGAAAATTTCAATCTCACTTGTGACGAGTGCAATTTGCGTAAATTATGTTTTGATTGGTGGCCTTGTCACAAAACTCAATGTGATTTTTATTTATGAATTTCGATTTTTAACTATTTCATTCAATCATAATGGCTTAATTATTTTAAGTAGTTATTTTTATTGTTAATTTTTAATTTTTGCATGAAATAATATTTCGAAATAAATCGGAAATAATATTTTG
>OX_Smed_1.0.00904
AATGTTTAAATGATAATATTTCATGAAACTATTAAAGATATGCAAAGTTTTTATGCATTTTTACTCTGTATTCCTTTAGAGTTTTATTTTATTTTTTTAATTTCTCTATTTATGTAATGTTTTGTGGAATAGTAAATATGAACAAACAGATACATTTTTTTTGTTTTCTACATGTCATTCCCGTTCTCAAGTTCTTGATTAATGGTTTTTTATTAATATTAGTGAACACAATTTTGTTTTTGTGTTGTCATGTTTAGTACATAATATGGTTTATAAATGTTGTTTTGTATTTTTTGTTCTAAGGTTATCTCTGAGTCGTTTTGAATTTATTAGTGGCTTTCAAATGCATCTTATATCGTGTTAGGATCTATTTCATTGACTGTCCTTTATCTTTGTTCTCAATTTCTTGATCAGTGTCGACTGAAGGAATTAATTAGTATTAGTTTTCACAATATTGTATCTGTATTGTCGTTATTACAAGATATATTGTTGTAAAATTATGTTATGAAAACTATGAAAGAATTGGTTGAAAATTTAAAAATAATTTAGTTGTTTAAAATTTTTATTGATTATAAAATGTATTTTTAAAATTTAAATTAGTATAATTTATTTTGTATGTTTGTATAATTTGTTAAATTAAAT
>OX_Smed_1.0.00906
CTTTTTTTCAGTTCTGGGGATGACTTGATACTTGCCTACTAGATCGAGAATCGCGCTATTACTATTAGAGTTATTACTAGCTCGTTGGGCGTTGACGATTGTCTTTACTAAGGTGGCTTTGTGGACGTGAAATGGGTACGAATGGGTTACAACTTAACCTAGATTATCAATGATATAGATTAGTATTGGTCAAATCCATTTGGCGTTCTACAGTTGGGTCACAGCAAGGAACATTATGCTTATCTGAGTCAGCCAAATCTCATTACCGAACGAAATGGTTCTCGCTGGCATCTCTGTGGGGTGTCACCCAGGGTAGGTCGTCGAAGGGGAATGGACAGACTTTAAAATACACTTATCCCTTTGTGAGTTGGTCAAATTTAATTTATTTAATACATTCTCCGTCTCA
>OX_Smed_1.0.00907
AGTATTGAACGATATGGACTCATCCGATATTGATCATAGTGCAATAAAATTGAAAGATATGGACTCATCTGGTATTGATAATATTGCAGCAGTATTGAAAGATATGGACTCATCCGATATTGATAATATTGCAGCAGTATTGAACGATATGGACTCATCCGATATTGATAATAGTGCAATAAAATTGAAGATATGGACTCATCCGATATTGATCATAGTGCAATAAAATTGAAAGATATTGACTCATCCGATATTGATAATAGTGAAATAAAATTGAAAGATATGGACTCCCAAATTCGATCTGATTCAAACGAAGGCAATAATAATAATATTATTGAAGCTAATTCGACTTCCTTATCTCAAAATGAATTGAATCAAACTAAATCTACATCTAGCAATCTTATCGAAAATTTTCCTGGACAAGAATATTTAAGTGTGGATAAAAGAAAAATAATTGATTTTAATTACAATAAAATTGATCAGAAATATTCTCCAATTCAAAGCATCGAAAGCGCACCCGGGGAAATCGAAACGATTGTCATGGATAATAAACAATTTCCATCTCTGAAAATAAAAGACAAAAACGGAAAATTTAACTATTTAATCAGTGGAGTGTTTTATTGTCCAGAAAATGGCGCTCGGACAAGGTTACAACTCGACGACAATGGAATGTGTGAATTGAACCAATCTGCAAAGGTTTCAGCAGATCTAGATGAAAACTCTGATTGAGATCTTTTCTCCTGTACAAATTGTAATAATATATCTGTTATAATAAATTATTG
>OX_Smed_1.0.00910
TAAAATCACATTAAGAAATGAAAATAAAGGAAATAGAAAAGATGAGTGTTTGAAAAAGAAGAAAAACTAATTTCCAAATCATAAAGAGATAAAAGCTTACATTTAATGTCAAAAATAACCGGGTTGGTAATTACAAATAATTTAAGTTGTATTAAAAGAAAAACTCAGTCAATTTTTCTCGTTTCTTTTCTTTGCGCTTTAAACATATTTCTACAGATTTAAAGAGAAAAACTGCAATAAAAATAATTGCTGCCAAACTGAAAATGATTATTATCCACATATGTTTCATTAAGATTTCCACAAATGATTTCACAGTTGATTGTCTATTTACTAGAAGGGTCGACCTGTGGATTACCGTTTGATTTAGGCTTCGCCATTTTTCATCAAATTGATTGTAGAGTCCAGTAATGTCATTATGAGCATATGTAAATGCCATTACATTGAATTGTTTATTTGTAGCGAGTTCCTGGAATATCAATTTCCCACTTACCGACAGAGATTGAAATGTATAATTTGAAATGGTAAACAATTGTGGGGTGCCATAATTAATTTCTTTGTAAGACAGCTTCGATAAAAATATCAGAGATTTAACTTCTTTGTTGAAAACTAGAAATAACATGAAACGATCGAAAAAAAAAAAAAAAAAATGCGA
>OX_Smed_1.0.00917
AAAGCAATTTATAGGAAAGTTTATTGAAAATTGAACACACCTACACCGACAGTTTTCAGATGGCGAAAAATTTATTTACGATTCTTCTGTTTTGTGTTTCATTAAGTTTTGTGACGTCACGTATTCTTTTTTATCGTGGAAAATACAATAATTCCCGCAATGCTAATTTTTCTAGAGGTGTCTGGACAAGATATTCTGAAAAAGACACTAATATGAGAATGCCAATGCGAAATGGACTCAGAAATTATTTTATGAAATCAACACAAAGTCCGGTATGGTGGAGTAGAACATCAAAAAAAGGTCGTTATAATGTTGAATGTCATTATCATCTAACAGGTCAGCAGCATTATCATAATCCCTATCATAATTGCAATGAAAATCTTCCCAGAAACGATCAAATTACTTATAGTTGGGAACGTCAAAGTAAACCCAAATATCAGAATGGGATAAATAATTTTGATAGTGAAAATGAAATAATGGAATATTTTTCAATTTCAAGGTACTTAGAAATGCCTTTGGTCAAAATGGGCTTGTCTATTCTTTTGGTATTCTTGTTGATTTTTGCTGTGGCTTTCATATATGGGGTGGTAAAGAAACGAAACGAAATGAAATCTTTGGTTGGAAGCCAGACACGAAAACGACAAAATGATGGAAAACTAATTGATGAAACATTGTCACCTCAATCTGTAATTGAAGGAAAAGAAAACCTAGCCTTTGAAGTATAGAAATCCTTATCGTATATTATTTGCTATATCAAACTGAATTTTGAATATGCCATAATGTGTCAGTGCTATATCAAACTGAATGTTTTTATTCATCACATAACTATTATATCATACCATCATTCTTTGTGAAATATATTTTTGCACTTTTCA
>OX_Smed_1.0.00918
ATTTTAAATTTTATTGATTTTATTTCAAAATAAATCAGAATTTATGGAAGTTCTGGGCGAAGAACCATATCAAGAAACTAATGAAAAAGTCCGAAGATTAAAAGGTCACCTGCTTTATATTATTCCCCTACAATATCTTATTAAGCTTTCATCACTTTTCCAATGCGTTGTTGGATTTACTTCGTTCTTGATACATTTTTATAATCGGTGTGATTTAGCATTTTCCACCCCCATGCAGTCCATCAGTGCTAGCAGTCTAATCAGTATTCTTAGCGGATTTACAATTTTCTATTGCACAGAAAATAAGTGCAAACTTTTATATTTTTTTACTTTATACCTCTCTATGCTGGCGATCCTTGGAACCATGTTAGCTTTGGTGTTATTTCTCAACCCCAGATTCACGATTTCCATTTTAGTAAAAATAATAGGAAATTATTATTTGTCAAATTCTTTACCTTTTTGTGTTTTATCTTTCTCAATTCTTTCAGTTCAATACACAATGGCCTTATTTAATGTACTTTTTGTTTTTATTTTACTTTAAATAATATTTTCTTAATTTTTAAAAAAAAAAAAAAAAAATGCGA
>OX_Smed_1.0.00919
GAAATTATTGATTGTTCGAAATAAATTGGTTTATTTATTATTAACATTGATATTGTTTCCGCTTGGAATGTATATCCTGCGGAATCTAGCTATTTCCGTTCATTGAATAATTAGTGATTAATTTTCGGCGATTGACGAAAATTCGACATTTCGCGATCGGATAAGTTTTGTACATTACATCTTAGTTTTTAATGTTATTGATTCGTTTAGAATTTCGTCAAGCATTTCTATTGAATTCGTCAAGGGTGATCTTTAAGCACTGCAGCACAATGGTTAAGTAAGTGGTGGGTAGTTTAATTCGTGATTCAATTTCGCATGATTTTTGATGTCATTATAGGGATTCAGAGTCTACTCTCTACTTAATGATTAGAACGATCCTTCATATCTTATCAACGATGTTATTCGCTATTTATTGGATGATGGAATATTTATTATGCAAGGGAGAATGGATTTTTGAATCTTCGAAGATTTTAGTTATTCATTACGACATCTACGGAATATATTTTCTCATATTTTGGATCTTGGAATTATCAGTTGCTTAAGTAAAATTAAAGGCGTCTTAAAAAAAAAAAAAAAAAATGCGAGCC
>OX_Smed_1.0.00921
GGAAAGAAGTGTAGAGAAATCGAAGTGATTGGGAAACAAGTACAAATTTCGTGTGCCATTCAATTCACTCGAAATCCTATTCTACTTTTAAGTGGTTATAAATCTTTAATTCAAATTACCTTTTTCCGTAAATTACTCTTTTCGGTTTATTATTCTCGAAAATAATTTGAATATCGATGAAAAAGCCAATCATTTTATATCATTCATTCGTTGTTACAAAATTTTATTTGGAAATTCAAAATCAATAAGCTCTCTATATGGAAATTCTAAGATGTCCTAATACTCTAGTAATCACATGTAATATGGCGCGACTTCGTTTTTTAAACTTTCAGCGTCAAGTGTCGCGTAATATCCGGGCATAACAGTTAGTATGAGATTTACTGGTTTACGATTCACCAATGTGTCTGTATTGCTATACGGTACTATTCCGACGTCAATAAATAAAATATATTGTGTATAATAAAACAATGTATTAAAATCCATTGACTCAAACATGTGGTTAGGTCTGATTGGCATGGCTATCGTACAAACGATTTGATGTTTAATAAATGTTTTATTTTAAAAAAAAAAAAAAAAAATGCGA
>OX_Smed_1.0.00922
TGACTACTAAAAATAGATATTTTCATGTGTATAAATATATAAATACATAATTATATTTATATACATTTAATACTTTTATATATGACTTTGGAAATTTAACTACGCGTTTAACAAGTTAATAACAATAAATGTTTGCGACTGGAAATGAGTTTCCCAATTTTCATATTTCTTTGAAAAGACAATATCGTTAAAACGCATCTTCATGGTTTTCAAAAATATTAAGCATTCTGAGATAATATTTTTCATTTTCAAAACTATTCTCCTTGATTTTGAATTTTAATTTTAAGTAGTCCTCCAGTTGTGGTCAATAAACCAGAAAACTCTTCTAATGTTTCTCATCCAATAGCTGAACCAGGTATTATATCAGTTATACTTGAAAGGATTCATGAAAATATAACCCCTGCTGGTGATGCTCCTAAAGTTGATAACATTGAATTACCTGAATCTTTATCAGTTGT
>OX_Smed_1.0.00927
ACTTCTCAGTTGGATTTGTCTAATGTGTTAGAATTTTTATTCTAAGAGTTCATTTCGAACTTTTAAAATGCAAGAAGTTTTGGATGTTTTGACATAGGATTTAGTCTTTTTATAAACTAAATACTCTAATCATTTGATTATCCATTAATTATATTGTTTGACGTTTTTTGTAGACCGCCAAAGGTGAGCCTCTTTTCAGGGACTACTTTGCCCCTGGCTCAACTGGGTACAGTGAGCTGCCGTTAAAAGGCTTATGCTCGTCTTTAGTTTTAGTTTTTTGGTTCAGACTCATTTTTATCTCGGGTCAGGACATATCTGCGACAACGGCGGATCTGATTTTACGAATTCCGGGTTCATCTCGGCTACAATCGTGGTTGCTTCCGGCAATACATGTGCGGCATTGGCTAGTATTACTACACCTTCAGCCCGAAGGCGTTCACGGCATCGACTATTATTGCTGGGATGGCGTTTCTTACTCGTTTTCGGCGTTTTAACTGGATGTAATGTTTCTTTATGAGCCACATGGCGTGCTGGGATCAGATTTAATTTCATTGGCAATGCACGGCCTGGCAATCGGCGCTTCAGCTCTATTTCGGTATATGAAGCCACCTACACTGCAC
>OX_Smed_1.0.00928
TATATTGATATTGTTTTCATAATTCATAAAGCATTGAATCGTGTGATTATTCGAATAATTTAATAGATAGAATGATTTCGGAATATTATGAAGAAATATCACACATGTCATGATAATTATTGATTGGATCCAGCATTTGAACGATTGCCTTTGATTGGCTAATTGAAACCGGCTCTTTAGGTATATCACACTAAATATCATTTGGCAATAGCTTCCACAATTTAGAAAATAATTTTCTAATACAAAGTAAACGTAACAAAAAGTTGAATTATTTTTCAATATATCAATTTTGAAAACAAAAATAATTAATCCAAAACCATCGAATAATATTCCAATGGAATTGAAAACTGCAGTAGAAAGGCACCAGAACATAGCATGGCGTAGTCTAGTTTGATTTTGCATCATAGTAAAAATGGAATAAAATCCAAAAATCAAAAATGGAATGAAAATAAGAGAAAATGTAAAGTTGATAATTGAACCACATTCTAGAAACCGAAAATACCAAGACATGACAAATAAATTACAATGAATAATTGAACTTT
>OX_Smed_1.0.00929
CTGCTAGTGATTCCAATAACTTACCAAGTAAATTAACGGAAATTACAAACTTAGAAAACAGTTCTGGCAAGTTTGAGTTTATAAGTGAACAAAATCTTGATAAAGAAGATTTATCAAGTACGTCAGAATGTTACGAGCAATATTTCATAAACCTAGCCGGAGATAGTGGAAATAATGAAGGCTTAGTGGAGACCAAGATTGTTAATAAAGATTTGGGTAATAATCAAGATGACCATAATCTCTCAAGAGAATTGCAAACCGAACAAGAAGAAAATCATATAAGATTTCCTGATAGCCTGGATAGTGTGAAACGTCAAAAGCGTAAACTGGATTCTTTAAATGGCATTTTAAATGATTTTAAATCTGAAAAATCTACTCCGGAAAATTATTGGTCAAAGATATACAAACTGGCTTCGCAACTATTTGAATCTAAAAACAAAATTAGAAAAATTAATTAACAATTAATAAATAATGTGGATTTATTTTAATTAAGTTTAATTAAAATTCTGTAATTAATTGAAATAAAAAATTTATTTTGTCAAAAAAAAAAAAAAAAAATGCGA
>OX_Smed_1.0.00932
TGGATATTCATGGAATTTGTTTAGGGTAAATTTTTCTAATTCGGAAGTGATTGTTGCGATTTAAATATTGAGAAAGTTATTACAATCACAAATGAATCTTAAATTGTGGGTCTTTGTTTGTGATACAAAATGGCTATACAGTAAGATGTAAACCAGGTGGACAAAAATGGGAATGTAGCTTGTCTCCAAAGTTTTGAAGAGATATTATTCTCTCAACTTGAGTATTTCGGGCGATATCTTCGAAACGTTATATTAAACGACCAAAGATTAATTAATTCTATTTGGGAATTATGGCTACAGCTATATATTATATGAAGATAATGAATCGGTTATTGTCTTTAATGAGTTTTGATACTTAACTCATTTCAATGAGTTTTACATTTAAACAAAATATTGTATTCAATTGATGTCAAACTATTATATTTCATTTACGATTAATAATTTTATCTTCCTGTTATAACGCAAACATTTTCCACGCGTAAAAATGTGCCAAACCAATCTGTTAATGTGATATTTTAAAATAAATTTACAAGGATTAAAAAAAAAAAAAAAAAAAAATGCGA
>OX_Smed_1.0.00933
GAAGCTATGAAAGGTGTTGCACGATTACCACTTGGTTTGCCATCGGAAATTCGTAAAAAAGTGATTTTTTATATTTTTAAATGTATATTATTTGACACTTGAAAAAGTTAATTTTGATATTATTATTTCTAATGTATTGCTCGTTGAATAATCAATGGCCTATCTTACACAGTCTAAATATACTGATTTTTTAAGGTTTTGGGCCGTTAATGAAACTGCTTTCACGTTTGTTGAGATTTCGACCAGAAAGATTGACCTGATGAAAATTGTGTAATGAGAAAATCTTGTAATTAAATTCTTTTTAATTTTTTGGATATTTTAACGTATTGTCTTTTGTAAATTTGACTTCAAACTTACTCATTTTAGACGCTTCTCGATAATTTCAGGTTCCAAAACTTTCATGCATTATTTGCGAATTTATATCTTCAAAGTTTCGGAGTATTTTTCGTTTGACATCAGAAATGGATATTTTTATTATTGATCAGGATTATTCTAAAATTGAAATTTTTTTCATTTAATATATACTTTGAAACAAGGAAAAAAAAAAAAAAAAAATGCGA
>OX_Smed_1.0.00939
ACACTCTGTCGCTCGCATTTCGGATAGACTCTGGTGCAGTTTCACCGTTTGCACAGTGCTTATTGATTATTCCGACAGTCTAGCGCATTCAGTTATTAATTATTGTTATGGTAACCGGGGGGAATTTTCACTGTTTTCATTCTCGAATTTCCGACAATTATTAACAAGCTTCATCATTTTCCCCAGTAAATTAAGGATCTTGGCAGCAGTAAAATATATCAGCACTGGCATCGGATTATCGGATCATTTTTCGCACATTTTCCGGTCCAGGATTTTTATCGGATTCCTAGACAAAATAAATTTCATTTAATTTACTCAGATGCAGTAGACAATGGGAAAGGAAAACGATGGCGATTCAACAGGGAAACGTATTTGTTTAAATACGGTGAACATCCGGCGCCACTATCAAATCGGATGCATTAACATCATTATTCATTTTGGTGGGACTTTTGTTTTGGGGAATGCTTGTAACCTTCACCTTTTGTTGTGTTCTGTGTGCAGAAATCGATATTAGCCAATACAATAATCAATAATAAGTGAATATATATGTATGTGTGTATGTTCTCGCACGGATAATTATACAATTATTACAAT
>OX_Smed_1.0.00940
GAAGCGTTGGCATTATTTTATGGAATCTAGCTGTTGGTGGGCGTAGCCTGCGCATGTGTGTGTTGTATCATTCACACTCATTGCTCTTACCCTGGGTCGTGTGCGTGGAACGACTTATTGATTTCCCCCTAAATGTCATAGTTGCACTGTGCTTAGGTGCGTGAAAAAACGGCATGCTAGCTGCAGTCGGCTCGTTGGATTTTCGCCCTGTGCGTTAAGGAATTAATATTGATTATTCTGTATAGTCGCATTTCAGATTTGCCATGGATTCCATATCTAGATATAAGTCGGTGTTTATGGTCAGGTTTTTCCGGGAAATGATTAGAAAGTTCAATTATTCGTCTATTAGAGGCGTAATGCTTCCCCTGCTAACTCGACCCTCAGATTCAACCGGATGATGCCGTTGCCTCCTGACTGGAATTATTAATGACTTTCACCAATCTAGTTTATGGTTTTTCGTTCATACCAATGGGGAGGTTTTAGTGTATTTCTTGTGATGACTTCCCTATGTAGTACTCGTTGGTTGTGATTATGATAAATCAATTTGGATGTTAAAAAAAAAAAAAAAAAATGCGA
>OX_Smed_1.0.00945
AAAAATAGCCGTCACAGTGACAAAAAAGTAAAGGATCATGACCATTTCTGTGCAAAAGATTTACAGTCGAATAATTTTATTCCGATTTGTTTAACTAAAAATAAAAAGCACGCTAAATTAATAAAACACGACAAAAACGAAAATCTCATCAGAAAACATAATAAATGCAAAGACAATGATAAAAATTCAAAAAAACAGGAATTATGCACCAATTGTGTTAGCCTGCCATTTCCATGCTCCAAAATTCGTGATATTTGTATTTGTCAAATGAAGAAGCAAATCTGCCACAATAGATCCGTGTGTGCCGAATGCCATCACCCTGATTATTAAGAGTTGCTGACATTCATTAAATAGTCAATAATTATGAGATTACTTAATTTTCAACCAAATATCTTTAAATAAAGTAAATTAATATTTATTGACTTTGTATTTAAAGAGCAGTGGTTCTCAACATTTTTAGGCGACAGCACCCTAGTACAAGATTTGAAGATTCTTTTCGGTTTATTTGATTATAAATCGGTTTGAAAAGAAAATTAACAGGACCCAACAAAAAAAACTTTTATTTGTATTTACCACAATAAACAATCGTAATTTCAATAAAAAAAAAAAAAAAAAATGCGA
>OX_Smed_1.0.00948
ATCAACCGAAACCGCAATATGGAGAGACGAGGACCAAGTTGCTATTCGAGTAGCCCCGAACTTGGCACCACACTACAGACAGTCATTATGGGACCCGGATACACCCTCTCCACCTTGGGAGATAGCAGCTGTCCCGTTAGAACAGGTTCTTGACAGGACGAAATCGAAGTACCAAGAATCGCAATCAAACGGGAGCCCGGCCGGAACCCGGCTCGAGAAGCGAGACAATGAGCTGAATTTTCACTTTACAGGTTGGAAACATCGGTCCGAAAATTCCAATGGAAGGTGAAAATGGCGAGGAGACGCATAGAAAAAATCAATGCTACGATAGCTTCTGGCGAGATCCCGAGCACCGACGGATATGTGCCGGATGAGGGCGCCCACGCACATCGTTCTCCCGACCCACTTATTCAACAGTCCAATTCGACAACAAGGTAGAAGAGATGAACATTCCTACCAGTGCCTTTACCAAAGCCGAAGACAACGAGGTCAAGGCATGAAGCCACTCCAAGATCGAAGAGTTGGAAGATCGTTCCGATAAAACAATAACGAACAATTACAACTTATTATTTTGATATCAATAAAGTTTAGTTTGATTA
>OX_Smed_1.0.00949
ATTCGTATTAATTAAGGAACTGTGTGAGACTCACTCATCAAAATTAAACAACACATTTACAGAGAATAAAATTTCTGACATACTTTGTTTGACCTCAAAGTGACCTTTAAACGACATTTAACTATTGTTGACCTTAAAATGTCAGTGGCCTACATTCACCTTAATTTGACCTTAATCAAAATATCTTACTTTAAGTTGATCTTAAATTTATCTACTTTTTCTATGGTGGTTGATCCATATCTAAGGGGTTCACATTTATCTACATTTATAAATTGCTCGGTGTCCAAGCATGGATTAGGTTAGATTAGAACATGTATTTCAGGCATATACAAATGAAAGGGGTGATTAACATGTTGACTGTTAAATGACTTAGGAAAAAAGAAAATAGACCGCAAGAGAACAACATTTTATTAAGACAATTGTAGGTTTCAATTGTTTATTCATTTAATTTATAGGCCTTTATAGTGAACCGAACTACT
>OX_Smed_1.0.00951
AAATAATGATTTATTTATAATAACAAATGTCTTGATATGAACGCATTTTATATCGCCATCTTATTCCTTTCATCCTTTACAATTGATATTTAATACTTTTTTGGCCAATCTATTAATTATACAAATTTAATTTTATTACTAACTTTCGCAAATAAAATTTTGAGATAGAAAAATAACCCGTTACAATTTTCATTGAATAATTTTGCACAAAACCGAAGTCAAATGCTATAGTTACTAGCTAGCATATTTTGCAATAATTTACCAATGAGTGGCCACAATAATTCAATTAGATCGTATGCTGTCAAAAATTGTAAGTGTTCCATCAAATTTCAAACCAGTTGACATGTAAACATGATGCTGTCTGATTTGGTAAAGAACGTGACTAAATATGGCCTATTTACTGCTTTGGCGATTCGATTCGTTAGCCAATGATAATCATTTAAGGAGAAGAGAAAAAATCG
>OX_Smed_1.0.00960
AGTTTTATTACGATAATTATTGGTTAATTTCTAGTAATTTCTAGCCTGAAGAAAACTAATAAACAGTCAAATTACACAGTGAACTGTTATATAGAATATATATTTGCCGTTTTTCAATTATTAAAACGTTGACTTATTTCTTTAATTAATTATATTGATAGCAATCAATAAAACAATCGAATATTTAATCAGTATAATATTTGTTTCTTTTCTTAAATTTAGCATTTACAAGTCCTTTCAATACTTGCATCTGCGCATCGTAGTTAATGTTTCAGGTTTTGTCACAAAGTCGTAATAATATCATGAAATAGGCTTGAGAAAGCCGCCCCCCTTAACCGGGTCGCGGGTTGGTTACCCCTAATTTAAACAAGTAATATATCAAATGTTGGGATCCGAGTTGAGAAAATGAAACATTCTTTTTATAGAATATAAATGACGTTATTTTGAGATGAGAACTTTTGAATGATTACAGAACACTAGGCACAACGAAGTGAATCAATTGTTTATTGATGTAAGTTGAATAATGTTGTAGCGGAAAAATTTCTGTTATTTTATTAAATTTCTCAATCTATAT
>OX_Smed_1.0.00962
AATTTTATCAGAACTTCAATGAGGTGAATAAGGTAATATTTTAATATAATATTTCTCATTTTTTCAATATATGATGTTCATCTTTCGGGTCATAATTATATGTTGACAAATTACGACTGACTTTGATATTTAATATAATTTAGTTTAATAAATTTTAGATTTTTTCTAATTATTAAAATTTAGATTGCCTGGATTACATCAAATGTTAGAATCGATAAAAATTGAAATTGCTTAATCTAGTGAAAAGAAGAATTTTTTGAGTAAGTTATATTATAATTGTTTATTCATACTGATATTATGATGATATTCCAAATCACGACGGTCTTCTGAATTTCCTGTTGCGAATGATTTCCTGAGATTATAGTGCATCATAACTATTCACAAATTACTATTAAAAGTCAATTAATTTTTCTTTTAGGAGTTGTCTGAAAGGTATTCAGAAAATACCGAAACATTGTTTAATATTCAGTTAGTTTTATTTTTTAAACATTCGAAGCTGTAATCAGCAACTTAATAATTTTCAAATTAATGATGAGATTTGCGCTACCCATGAATACTGATTACATGAACGAGGCATTTGTCTGAAAATTTTATATATTTAAATTTTGACTAATTTATTCATTTTTAATTTTTATTTCTATTTTCAGACCTACAAAAAACTTCAAGGTTTAATGAATAAAATTTGAATAAAATAATTTTGTTTATGGTTATTTTATTTATCAATTAATTAGA
>OX_Smed_1.0.00965
TGTTCTAGGATATTCAGAAGCGCCACCTTTAAAAAAATAAGAATATTTCATATTTAGGTCAATATTAACAAGTTCCAAAATATAAATTGAGCTTAGTGTCATCAGCCAAAAGTCGGGTGAAAGGGTTAAATATCAAAGAAAATTATCTGAGCACTAAATCAGTGCTACCGTATAGACCACCTTATGGCGGGAGCATACATTAAAAGATTAAATAGTTCATTCATTACATATTTTAGTACAAAAATATAAAGGTCACACGAAATTTAGCTATTTTAATCCATTGGAGGTTTTCTGAGTTTTGGTTAGTTATGTAAGATTCGTCATTCGTTTCCAAAAACGACCTGCTTCATCTGCGTTCTACACCTGTCCCGGAGTGTACCTACAATTTTCAAATATTTTAACTCGTTTAGTAAGAAATTAAGCAGAAAATTCAAATTCCTTATTTTTTGACTTGATATCATTTTTAAAATATGCTTATAAAATCTAAATATCATCTGCTTGCTGGTATTTCCAACAATTGGTTTTTGTAAGCTATTCTCAATTCATATTACATGTGTCTTCACTATTTTCCTACAGAAGGGGAATATTGTCTGATGGCTAGTCTATCTAAAATCTTGATTTTAATTTCCAAAGAAATAATTTTCATTTTGTTTGCTTTGTAGCTAAGATTCTAGATTATTAGATAACTTCATTTATAGAATTCAGAGAAATATATATTCAAAAAATATATTATCAAATTTTATTTAATTACATTTCGTTAAACATTAAAATTAAATTA
>OX_Smed_1.0.00968
TATATTATCTATATAATATATATAATATAGGTATAAAAGTGTATAAAAAAGTATGGTTTTTTAAAAATAGTTCTTTTAGGCTAGTTTTAATATTATGCTATTTTTATTACTTTATATTCTTTAAAACCCTATTACTTTACCTTATTACTTTATACTCTTTAAAACCTTATTACTTTACCTTATTACTTTATATTCTTTAAAACCTTATTACTCTTTATTTCTTTTTAATCTTCTCTTTTTATTATTTTGTGTTCTTTTTGTTCTTAATTAGAGGAAGATTTAGCGGTTTTATTTAGCGGTTTTATCATTTTCTTATTGTTTTCGTAGCTTTTTTTGAGTTTTCGTTTCGGCTGCTTTCGTTTCGGCGTTTCATTTGAGATCTTTATTGTTTTTATTCAGCTCTAAAGAAGAAAGAGAAAGGCTTGTCGCCTTTGTTTTTTTTTTTTTTTTTTTTTAGTTGGTGTTGTTGTTTTGTGCAGGTAAGTTAATTAAAACTAGCAGATTCATGTTCTGTCTATGAGTCCTTTCTCTGTATATGTGGTTAAGATAGTTTATTCAGAATGTTAATTTGTGGAGTTAATGGTAAAAGACTTGTTTTTCTTAATATTTGTTTTAATAGCTTAATTTAAAGTGGAGTTTTGAAGAAGCTCAGTTGNNNNNNTNNTNCNTTNNNNNNNNNNNNTTTTGTCTTGGCTTTTTAAACTGGCATGCTGTTAAACGCTATAGTTTATTGGTGGTTGTTTACTATTAATTTTATTTAATGGTTTTATTAGGCGTGTATATTTTAAAATTTAATGTTAATTGATTGCTTGAGTCGGTATATGCTATTAGGAGATCAAATGAGTGCCAGCTTCTGCGGTTACACTTTGTATTGCTATGTTAGTTTATTATTTGGTTTAAATTGGTTAAGTTTCAATAAGAGACTTTATGTATGACTAGTGGTAGATTTTAATACTTTTATTGGTTTCACTTCCTTTTTAGACATGAATCTGGCTTTATTTATAAGGGTTGTTTATTTTATTTCCTCATCAAAATGAAAAGACTTGGCAGTTGTTCTAATTATTTGGGGAGTGTGGGTTTAGAAAAGAGTATCCGCTCAATATCTCGCTAAGATTATGGTTAGTGTACGGTTGTACATATGTGAATGGCCTTGTAGTTATGCTTTCTTTAATGCAAATCATTGTGCTGCTTATCTTAGATTATGCTTTCACTACATTGGTTAGATACCTTTTGAAATAATTGGTGTTGATCAGGACTAAATAGTAAATTTAGATGAATTGGCTTTTTTGAATCTTTTCTAGGACTTAGTACACACCGCCCGTCAATCTCCGTTCTTTAAGAGGAGTTAAGTCGTAACATGGTAAGTATAATAGAAATTGTACTTANNAAANNTNGGNAGANCANNGCNNTAAGTTTAGGACTTAATTATAGACTTAGTCTCGTTTATTGATTTAAAAAAAA
>OX_Smed_1.0.00972
CCAAAACTGTATGCTGCAATAAATAAGTAGGAAGTATTATGTAATTTTTAAAAGATTGAAAAATCCCTGCGAGGAATTATCTACGAGAAGTCTTCATAATCATCTGAAAGTCGTTCATGAAATAATAATCCACGAGAAAACGTGACGTAAGAAACGTATGGATCCTCCACATCCGGCACCAAAAAACAGTTCAGTATTTTTAATATTGCACTTTCTAAATTCGATATTATTGAGTTATCTGAAAAAATATGGTTGATCCAGATTCTTGTATGGAAAGGGATATAGATTCCGATGATGAATTTATCAGAGGAACAGTTACTCGGGATAATTCTGTAAAGCAATTCCTGGAAACCTCAATTTATAAGTCTATTGAGGAACCTGGAGAAACTATGTCAAGTTCAAAGACACTGAATGCTTGGTTTCCAATATTTCAGGCAACCAATAAAAGAACTAGGAATTTTGATTTATTTTTTGATTCCTTAAAAGCCAAGTTTAGTAGCCGGCGAAAGAGTATGGATAAAATGTGTAGTTCGCATCATTGCACCTTTAATTTTTAAGAAATACACAATTCGATAATGAAAAAAAAAAAAAAAAAATGCGA
>OX_Smed_1.0.00974
ATACTCGTTACTAATAGAGAAACTAAATATCGCAGAATATCACCATCATTTTATGCCAATAATAGGAATAATCATTATACCTACATAAGAAATAATAATTGTTAATAAATCTTACAAAATCGCCAAACCACAATCATAAAAATAGAAACGAAAAGGACAACTAACATTTTCATCACCTAAAAGTCAGAGTTAACTACTAAGCATCAAATTTATTCAATCACATCCAAAGGTAAATTTCATAGTCATAATACCCAGTTTTTGACATAGAATCCAAACCATATTACAATTGAAATCTCGTGTAGGGATTGGAAGATGGACAAAACATTCCGAACCAAATCTACTAATGAAAATTGAGACACAATCATCAAGATCAAACATTGATGATTAGTTTCTCATCTGAAATCTTGTTGGTCAGAGTTCAACATATTGATTATTTTCAGATCATTAGTAAAGGTTTTTGTATATCCATAGAGTCGATGAGCCAAGTTGACACAAAAATCATCATAGAAAGTTTGAAGATTATGAGAATCATTGGAAAATAGGAGTTCCAATTAAATTCATTAAATCCAAATGACGACGTCCATTGCCGTATAAAATTTCATATGAAACTAATTCCAGTTGTTCCTGTAACGTTCAAAAGAGGCATTTGGATCGATCGATGCTGAATTACAATATCATTGTCGACAGTTGATTTGAAAACGAATCGGTTAGGAATTCATCGTTGCATAGAGCTCTTGGGTATTTGGTGTCCCATTATTTTCATGCAATTTGGTTG
>OX_Smed_1.0.00976
CAAACACAATATTTCATCTAAAAATAGAGCAAGTGATGCGAGGTTTAGCCATATATTACTAGTGTTTTTGAGAGTAATAAAAATGAAACCATTAAAACAAAATATATCTGAGCTATCGGCCAAAGAACATATGCTAAAATGATTGAAAGAAACCAAATGAGAGCGTAGCAGAATATCCAGCATATCAGATCTACACAAGCAAAAAGCATATCAAAAAACAATCAAAAATACCGATCAGCTACCATAAATCATGAATTAATTACTAAATAATTCAAAACAACAACAAAAGCAAAAATTAGCAAAAGATGTGATTTTAACACTGAGCTTACGTGTGTTGATTATATATCTATTTTTATTGAAGTGAGCCAATTTGACTTTAAAAAATGAAAATTTTGTTTTACCGCATCAAAAACACACATGAAAATCACTGTATATAATGCTTGACGACCAAAAGTAGCACGTTTTTAAAATTTTTATTTTCACGTACTTCTGAAAACCATTATAGAACTTAACGAAATTTTTTATCGTTATATTTTTATGCTGATTAAGAATTTTTGTACTAATATTAAATGTTCCTTTATTGAAAAAAAAAAAAAAAAAATGCGA
>OX_Smed_1.0.00978
AGTAAATAAAGCGCTGTTGATTAAACAAAAACCACTACGCATTTAAAGAATATTCTTTCACATACTCTTAGAAAAGAAGTTGAACTTTCAATGAAGATTTTAACAAATTCTTTAAGTTAACATTTTGAAAGTTTTGCAAAGTTCTCTGAAAATAGAATTTATGAAATTTTATACAAACTCAGTCGAAATAATTTTGCAAATTTGCACCGAACAGGATAAAGTAAAAATTTATTTTATTATGTTTTTTCATTTGTTTTGTTATGATGATTAATATACATTGTTTTGTACTACTGTTAATGATTATTAAAAATTTCTTTATCGAATTGCTTCATTCATTCATTGATATTTTATTTTTTAAACATTCTATTAAAAACCTTAAAATTGCCATGATTAAATTGAATTTATTATTTTGATCTTTTTTACGATCGAAGGGCGAAAAATATCTAAACAATAAAAGTTTTAAGCA
>OX_Smed_1.0.00979
AAATCTGACAAATGCTTTATTATATTAATTATTATAAGTAATTCATGCACGGTAATTCCTCCATTACAAGGTACGATAAAACAATAAACTTGTCCTGACTCATGAATTCGATCGTTGATGTTTCCGGACATTTGAGGTTTCTGTCATCCACTGTGACTATCCACTTGTTTGAGACAAACAGATACCAGAGTACCATTTTTCTACAAATATCAACCAAGGGGTACCTTGAATCAATCAAGACATGAGCAGATTTCCATAGAATTTTTAATGCGACTTCCGTTTTGTTTTAACTTCTGGCGCTACGTAGTTCCGAAGGAAACTGTAATGACTTATAGCTTTTCTTTGAAGTTTCTCAATTGTTGATTGTTGCTGATTATTTATATTATTGTTATCTCGTTGACAAAAATAGGTTTTCTTTGGAAATCTGTTGGGCCGAAGGAGTCTCCTTTAAAAAGTGGCGGGACAGTTGGTCTGAATGTTATATTCAAAATGTGCACATAACAATATTTACAACAAATAGATATTAATAATAAACATACAAATAAATTAATTTGGTATCAATTCGTATATATAGTCTGGATTGTAGAAAATAAAATTGTTTTCAACTCTTCAGTTTCTTTAGTTTTCGGTGGATTTATTTTATTTCTTTTATCTTTAGAATTGAATCTGAAGTGATTGTGAATTTGGATATTTAATTGTTTATCCGATTTGCCCAGCTACTAATTTATTAACCGGCAATTCTTTCGTGTTTCAATGAATGTTTTATTGGTTGACAAATTAAGCTTTCTTTTTATTTTATTAATTTAAAGCTTTAAAACGACATTTTTGGAACCGCTGAAGCGCTGGACGACGTGTGTGAACAACAATGGGTCTTACATTGAGCAATGAGGGTATACATGTTGCTTATTTGTTGTGCGAAATATGAAGTTTCTGTGACTTACCTTTCATAGTTAGTCCGGGGACTTAATGCGCGTACCACGTATTTCTTCGAAGTAATTATCTAACGGAAGCCTTTAGACCTAGGCGAGAAGTCAAAGTTTTA
>OX_Smed_1.0.00984
ATGCACACCATTATTTAAAAAACTTACCATATAATATCATACAAAGCCATAGCCAGAAAAAAATCGCTTGAGATTGTAGCCTCCCCTTCGATGTCATACAACATTGATAATTGATATATTATTTATTTCTTAACATTTAGTTTAATATTAAAAGCATGAGAATGAACTCGTATTAGATTGTAAGTAATTTAATCATACATCTGTAAAATACATCAGTAGCTTATTTCAAAATCAGTGAGTCTTTGGAGAGATAAATCTCAATACTGATGTATTTTAAATATACAATTCCTGATAAATAGCCGATATAAGTCAAGACTTATTGAGGTTAAAGCGAGTTTCAAATACCGCATAAATTTCGTGAACCCTTAAACAAGAGCCCAAAGTATTAAAATACTTGACATTTTGGTATACATAGAGGAACTTAAAGTTATAATATCAATCCTTTAAAAAATAATATTATTGACATTATAACTTAATAAAAAACCTCATTAAACTCATTGCTAATTAGAAGATATTAAATATTAATGAGAAAATAACAGAACTGAACATAATATCCAATAATGAAGTTTAGGTAAACTATAGAAAATTAGAAAAATCGAAAATTTTGAAAATTTAAACTTTAAGAGTGAGATTAGTAAGCTAGTAATATTTTTAATGATCCAAATTGAAATAAAATTAACATAATTTACTTTCAATGCTAAAATGTAAAATAATTTGCTGAAATTAATCGGGCGCCAGTAAATGTTG
>OX_Smed_1.0.00987
AGTTATGTTTCATTTAATTAGATTAGAATTTAGAGGCTGTTCAATAAAGTCGTTACAGAAATAGACACGAAACTATAAAATCAGGACTTTTCGAATTTGGAATATATTAATTCTCAGAAATTGGGTGAAAAAAACATCGTCAATTTTGAAAAACTCAATTTCATGAATTTAAATTGTTTTATTTGCAAAAAATTTAAAACTAATCGAACAAAGAAATTAACAAAAAATATTCAACATCAAAATTGTCATTCCGACAACCTAAGCATAAACAATGAACTTGATTGCAACGATTTTGTGAGAATTCCTCCGGGAATGAAAGCAGAAATAAGTGATCATCAATATGAGATAAATCAACCAATAGAATTGCGATCCGTCGATTTAACTATATCTGATTCGTTTTATGAACAGGATAAACGTCTTGCCAGATCTATTTTGGAAGATACAGTTAGGATATGATTTACGAGAGATATTGTTAGAATATATCATATGGTAGTTAGCAAAAAAAA
>OX_Smed_1.0.00989
CTCATCGCTCAGGTGTACGGTAAAGTCGCTCTAAACAAGGAGCCTGAAGATACTACCGAAGAACCTGAACTTCCTGGTAAACATTATAAATTATGTAGACAAAAACAATAAAGTCATTTCGAAAATGTTATAAAATATCAGTTGTTCAAAGAAGAATAGAATCTGTAAGAAGGATATTCGGCATGTGAAAGGCTTTTGAGATAACGTTCAAGGAAAGACAAATATTGTTATTACAGAACCAACGAACAATATCAATCGAGGTGGGATAGAACTGTCAATATCATTTATTATAATTGAGCAAGACACGGTGAAATGGAGCTTTATTTGTGGAATGCAAAGGGTTATAAGGATTTTGGCAGGATCATTTTTGATAAGGACAAAATGATCATTTGTCTAGATATAAATATTAATATAAAAATGAATATTTCAAAACAAATTGATACGCAATAAATAAAAAAGATATTCTAAATTAAAATTATTTTTTATTTAGAACCAAAAGCAGTAAAGAAACACACCTGGAGAGAATGTGGGGTTGTCAAACCACAATTGAAAACCAAGTTCGGAGTCTTCTTTTGCAAAATAACTTTCTGGTCGTTTGACAAGGGAAAATGCAAACCCCGAGGATTTAGATGTTAAAAACTCACTAGTTTTATCATCTGCTTAGTTGCTATTAATATATTTTTAATTCAATAAAAAAAAAAAAAAAAAATGCGA
>OX_Smed_1.0.00996
CTTTATTATATTAGTATTAATTGATGATTTAATTGGATCATAATGACTACCGATTCATATGTTCACGCCTCAAATTAAATTTTAAAAATTTATTCGACATTTTATTACTTTAAATATTTCATTTTTTTTTGTATAATATCTGCAACTGGTCAATCAATGCCATTCCTTTTCCATTATTATCTGAAAACGACAATATCGATATAAGGCGAAACATGTCTAAAAAAATTTGTCGGGCCTTAATGAAAGTTGGTTTCAATAATCTGACTTCTCGGTGTCCTTATTTAAATAATTCATTATCCTTACACTGGGACAAGCCTTCCAATGGTGGATCTCGTTTCTTGTACGCAAAAAATTAAATTACCACAGCTTCAAATGTTCCAAACTTTTTTCTCAATTATGACTTCGACCACACTGGCAATATAGTGAGTTTGTTTCCTTCTTATATACTTCCCTGGTAATTGGATTTTCTTTTGGGAAATTAATTTCTTTAGAGAATCGATTGATGACCGGGAAGCTTTGTTGCTTTTACTTTGAGGTAATTTTATTATTGTCGAGTTCCTTTTTAATTCAAGCTTTCCCTGATTTCGCGAGTTTCCCAGATTTAATTTAATAACTTTGTTGATATCTCGGGTTTTCCATTAGCTGATAAAATATTTCCTTCTGGTGACCTCCCATAGATTTTATATCATTATATTCGAACTCGTCCAATCATTTAGCACACAAGTTTCCACGTATTTCCATTGATTTGAGCATGATTTTTTATGTGTGCCTGTTATGTAGAACTCCAACAAATTCATGGTATCATTAAATCCTTCTCAGTAATTCTTAATAATTACTGAAAAGTTCCATTATAATGATTTTATTAACTTCCAATATAAGTGAACTTGTCATTGTGAATAGGAAATAGA
>OX_Smed_1.0.00997
TACTAGAAAAGAAAACAATGATTTTAGTAATTTTTAGCTAAAATATTTGCAAAAAATGCAAAAGCATGCAACCTATTAATGAATCTCAATGGGTTGATCAGCATGTCTGCCACGACCCAAGCTTTGTTATACATTTGAATCGTCATTGGCTTCATTATTAGATTTTCCAATGCAAAACTGAGGTTCATCACACAGAGAAATAATGCAAGGGGTTTCCAGTTAACCGAAGCAACTCTAGTAACTGATCGGTTCGAGATTTCTCGGATGAGATACATTTGGAAAATGCTCTGAAATATTTGCATGAAATTAGAAGTTGCCCATAAGACGTTGATATATTTGACTGTTCGGTCACAATCCTTATAAACTATCACGTAGAATGCGGATATAAGCACCAGACATCCATTGAGTGCTTGACCAAATGTTCCAATTTTCAAAAACAAATTATCTATTTGTAATAGTGGAGTAATTTCAATGCGCCATTTCAAGAGTTGGCACCAAAGCAAAATAAAAGTTCCAATGAAAAGCAAATAAATAATTATTTTTACAGCTTGATACGCAATATGAATTTTGACTTTGTCGTCAGAATAAAACAGAAAAATATTCAAAGTATTCAAAGAAATTAAGAAGGAAATCGAAATGACAGCAGAAAGAACTATTTGCTTATTACAACATCTTTTGAAAGGGTTCCTATTATTGGTGATGAGTGGAGATCTGACATCATTTGGATCTTCATTTGGTTGATCAAAACGTATCGGATGGTCGGCTTCCAAATGAGCCCATTCTTCATGGAGATCTCGGATTTGTCTTGAGATAAATCTCAAATAAATATATACAAGTACAAACGAAATTATGAAATAATTTAACAGAAAGTTTTCAAAAATCTTTTTCACATCTAATTTTTTCGGATCCTTGTAAGACGGACAACTAAAGAAATCGAGATTTCTATTTACTGTCATATTTAAAGTTTGTCTTTCTTTAATTGCGATTATTCTTCCAAAAATGACAAAACAACCAATTAGNNNNNNNNNNNNNNNNNNNNNNNNNNNNNNNNNNNNNNNNNNNNNNNNNNNNNNNNNNNNNNNNNATAGAGGCCTTTGAATGTCCGGTATCCAATCCGAGCTATATAAATAAAGCGCTAACAATATTGCGAATGCTATTATAAAAATTTGATCAACAAAATGACTGTCAATATTGTTTTTACGCAATTCATACATTGAGTAGACGACCCCACTCAATCCTATCACGCAGTTGGAACACAAAACAACTTTATTTTTACATCCTTTGTAGTTGAATTGATCTCGGTTCTGCCTCAAAAGAACAAAATTTCCCAAAATGGCGGAAATAGAAATTGCAACAATTACCGTTTGAAATATGTCCATGGTTAGCTCCACCTTAGGCTGAGAAAAGAAAAATTCATAAAAGGCCGATGAGAATATTAACAATAAAAGAAAATA
>OX_Smed_1.0.01001
CTGGAAGGTACCGACGTTTGGGTGGCCTTGATGTTGGAATTAAACCACTTTGATGGGAATTGTTCGCTCTCAGATTTCGCACCGTTGTCGGTTTAACGACAAAGACGATCTGTGGCGAAGATCGCCGGATAGAAGGAATTTTTGGGTCTGGAGTTGTTCGGGATAAGATGGATATTTGGATAATAATTGGTGCCTCGGCAGAGTGACTAGTTGTGGTGATTGTAATTTGTGCCGGGGTGTGGACGGGATGAGTGAAATCCGGTTGTCGAGGAGCATAAATGACGCTTAGCTCGTCATCATTTCTGGAAGTTGTAGATTCGGTCATCATCAGGTTTGAGAGCTCTCACAATTCCATGTCCTCACTGCCTCTCAAATTGGCCTGTAGCAGGGCGTTTTCGGCTCTACGCCTCTGCCGTCGACGGCGATTTCGATTCGGCTTGTGCGGGAGGTTTATGTTTGGATGAGATGTTCCATCTGTGAGCGTACTGACTTCGTTATTAGCCATCGAAATTTCTGAATTTGCCGGCAAGTGATGAGTCGGAATTATATCAAGGCGTTGAGCCATATTCCTGCTCAGTAGTCGAGCTTGAAGTTCTTTCTCCGTAAAGATTTGACGGAGTGCGGCGCTCTGATCGAATATGGTGATCCACTGGGCTCGGTTCTCAATGATGAGATCATCGCGAGCACGAGAAAGCCGCGTCATATTTTTGTAAAGCTCATTCGTGAGCCAAGCTTGGTTTT
>OX_Smed_1.0.01005
TAGATATAAAATTTAGCTGCTATAAGTGATGACCACGATTTATAAACGAGTACTAAAATCTACAAAAATCTACAAAATCTATACATACGACGGATTGGGAAAAGTTAGGCCTGCAACATAGTGTAATTTCAACGAGAAATAAATAATTATTATACTCACCACAATTTACTGACTACCGGAGCAATAAATCCCAGAGGAGTTCAGAGAAAATAAAGTCAAATGAACACGATAGCGGGATCTCTGAAAATGAGGACGCAATAAATGGAAATTCTGAAACAAACCAATGTTGTTACGAGTATAATTAAATGAGGATAGGAAAAGTAGCAAAGAATTCAAATCGATAGAATTATTAGTTACACAATCGGCCTAGCTGACATCTGGAATAGTGCAACAACACACTAGCTAGAAGGCCAGTAGAAATATCAATCTTGCCACGACGGAAATCAATAAGGAGAGAATTGACACCAGTCGTTATGAAATATTCCGGTGCACAAAAAAAATATTAGACATTAGAATTCAATTCTCGGGAATCACCCACATGACGTGGCACTGCCCTGGTTTTTCACATAAAACCGGATCACTATGTTGATTCCGTCATTTTTCAAAACAGCGACAAAATATTATGAACTTTCACCAAGGACATCGGAGAAACGGAGGGACCAGTAACGTTCGAGAGGGCACTAGCAATGTATCCAGAAGGGAACCAGCCTCATCGCGAGATGGACCAAACCTTTGGGACGACACAGTTCAAGATAAAATCTCCTATTAGCCAACCGCAGACAATTTTCCAGTGAAGACGATTAGGGATTTCTGACAAACAGTAGACAATGTTAAGAATAATGAATAATAAATTTTCTATGAAATCCTAAAAAAAAAGAAAAAAAAAAAAAAAAGGGCGGCC
>OX_Smed_1.0.01009
ACAATTGCATGTCAATCAACGCATGAAACGGATGAAATATCGGAAATAGTCAAGTTTATATTTAAACTACAAATATTCCGATTTCATATCTTGTTGAAATTCAGTTGTAAGAATGTTTAATGAATACGAATACGAAACAGTTCTAAGCATTTTAAACGACCAAAATGGTCAGCAAGTCTCTGGAGTTTCTCAACCCAATGTTCACAATGACGATGAAGTGGAAAACAATACCCCAATAAATTTCACAAAGGTTCAGCAAAAGACAATAGTTTTTCGATCAGGAATTCTGGCGTTGCTCATGGGTGGCGTTATGCTTTTTTCATTCGGATTACGGGCCGCTATTCATGGAGTCTGGCCTTCCCACATGTTCATATTAAGCATTTTTACCTTGGTTAATGGGACATGCTCATTACTATGGAGGACAAAATTTAAAAGAATATTTTTATTAATTGCGTTGATTCTCAATTGTCTTTCAACTATAATTATCATGAAGGTAATTTGCAATTATGGTAATTATCATGGGTGGTCTAAAGACATCAATTCAATAAATTCCAAGCACAGTTTTCTGATGTTAATAATGGAAGTTATAGTTGCGGTATTCCTAGCCTTTGACATTGCGACAAAACTCACGATATTTCTTCAACCTTTCGTAAGATTATTGAAGGTTCAAATGGTGGACAGTTTCTCATGACTGTCCTTCAAATTGTATTGTTTATAAATAATTCATATTTCACTCTTTAATTTGTTTAATTTTTTACATTTTAATTATTAAAAATATATCTAGCATGCAAGTTGTAAATAATAATATTTATGGTAATTATTGCTCATTTGATTTAAACAAATAATTCACCATTTTTTCTATTTGAATTTATACAATTTCCCTATATTTCTATTATTCTCTTCTATATCTTTATGGATATCCTTTTTCGATTGATATCTTGCCATAATATAAACTATCATCCTCCACACTATTATTTGAGTTCTTCATCGTATGGGTGCGATCATTGATTCTTTGACCGAATCTTTCTAGTTTAATAGTTAACCTTTCATTATTCTTCTTTATTCTCGTCAGTATATTTATGTTGATCTTAATTGCGTTCAATGGCTGCAATCATTTTCTTGTCACATTGGTTTCTTTGACTTTTATTTCGATTTTGCGTGTTTAATAAATGTATTAACGTTTTCA
>OX_Smed_1.0.01011
ACACAAAATTTTAATTATACCAATATAGTTTTACATTACAGGTTAGCACTACAATTTAACAACACAGTTTAATTCATTTAGCTCTTTGGATCGGCGCGCTGCAAACGGCGACGTGTCCGTTCGGCTTTTCCTGGCTTGTGTTTCTTCTGGGACACAGTATCCTTCTTCACCGCTGCACGTTTTCTGTAAGCTATTTGAGCATGGGCAAACACCAGAGGGTAGGTGACGGCGTTTCCCCCCTGGCTGGCTGTTAAAGCCAGCTCCAAGGCTCGGATTTGGGTCTTTGAGTCTGGATTGTCTGATTAGCCTCCTTCAGAGCGGTCCGACAGGTATCCAATTCCTGGTATATTTTTTTTTACCCGTTTTGATTCAGAACCAGGCACATCGCAGTCCCGGTAGTTCTTGGGTGGCCTGCATCCATCACGGAGTGAGGCGGGTCTCCAGTCTGGTAGAATAATCTGGATCTGACACTGCAATCCAAAAATAAGAAAATTAAGAAATGAAATTTGAATTTATTGAGTCCGCTACTAGTTTAATTGGATATTTTATTGTTACTGCTGAACTCATACTGTATAATAAAGTTACAAAATTCAATCCTGACGATCAACCATTGTCTCGTGCGTCAAAATAATAAATTTAATA
>OX_Smed_1.0.01014
CATCTGAACCTTTTCACTTCATATTTTAGAAAACCATTCTGTCTTGCATTTTCTTCATTATTTCGCATGTCCCTCGTATTTGTCTTTATTTACAAGCAGATTATCTTTTATTCCGATGTTCCACCTCTTTGTTCATTGATATATTATCCTACAATCATCTCATGTTCTGTTGCATTCCACGTGTTCTATTTATGGTAAAATCTCAACTCTTTATACTCCTATATTTTAGTGAGGCTTTAATTGGTGTTGAACTGATCTCAACATGGAAAACTTTGCTAGATTAAAGAGATTTTCAGTTGATTCTTTTATACTCTTGGCTTCACAAATCACCAGCCTTTTCACTACTTTATGTAAACGTATAAACAAACAATTTTCGTTATTGGAAATGATGTAGTAAATAAAACAGCACCAATCCCGTGAGCAGCATTGGTGGGTTTCAAATCCATACCGCTACGATTGCAAAAGAATATGCTCAGCTTTATCAACTTTACATTTCATTTTAAGGTTCTACTAAACATTAAATCAACCAAAAAATCCAAAATCTCTANCATTTANA
>OX_Smed_1.0.01015
TCATTTGACAAATATAACCAACATCATCATAACTCTCATCTTAGTTAGTTATTTTATTATTGTATTATTAAATTTATATCGTAGTAATTTATATTTCTATGCTAAAAATATTATATTACAGTAAAATTGATAAAATTTAAAAAACATAAAAGTAATTGCCATGAAATTCATTTGACAAATATAACCAACATCATCATAACTCTCATCTTATATCCTAGTTTTAAATTTTCTATTTTTATAAACAACTTCTTACACTAAGTGCAAAGCTAAGTCATTGTGAATTATTAATAAAAGTTAGTAATTAGTATAAAAGCATTAGCGTGGTGCCTTTGAAATGTTTTAGAAAGAAGTATTTAGCGTCAGCTATCAGAAGGAGTGTAGTGATTTACAAGGCGAAAGAAGGCATCTCAAAATTTAGTATAAATATAGTTTATATCTATTCTAGTTTTCTG
>OX_Smed_1.0.01017
AGTTAAGACGATATTAGTTTTTGCATAACATATTCAAAATTTTCGGCTTTGTCTTTATCAAGTGTATTTAAATGTTTGAGTCCTATTAAGACAATACGATCCACGAGCAGATTAAAAAACACCAACATTTCAGATTTGATATACAGTCGGGATATATATTCTTATCGGTCACACCCTTTTTTCAGCCCTCTCTAGCAAGTTGCTTAATATTGGTAATCATATTCCAAATAGAAGCAAAAGGTGTTTAAAATTAAAAAATAACGAATTTTATGTGTTCTGTCTGGCAACTCTCCAATCATGTTTCATTCCATTTCATAATTAATTAAAATATATTTCCTTTTATTTTTGTATTCATTTATATTTTTATAATGCTTATTTTGCTAATAAATTGGAGTTTTTTCTAATAATTTATAAAATACCAACGGGATTATATATCCGATATTTTATTGCAACATCTCTGAAATAGGCGAGTGAGATTTTTTCAGCAATTTTTCCTGTAATCTATATTACTTATATAATATCTAGTTAGTAAAATAACTCGATTTGAGAAAACAATAGTCCAGGAATCAAAGTGTTAAACACGTGATAAACCGAAAATTAATTTTATTCCATTTGTTGTCTTGAAAAGCTTCGGCCACGCTTTACACCATTTTTATCTTGTACTGCGAATTAAAATTTTTTGGAATATATAAATTTTCGTGTTAATTTTTAAAGAGTTTCATTTACAATTAAATTATAGTTACGGTTGTGAATTTTGAATCTATTTTCAATAATGGAATTATACAAAAACACTAAAACTGATAAAAAAATTTAAAAGGAAATGTTGAATTCGAGATGAAATATTTGAATTGACAACTAAAATTGTAAAAAAATTGAGAAAAATATTTTTTAAAAATTAAGCGAAGGGAATACACGGTTTGGAGTAGAATCGGATTGTTGGAAAACAAATCGTACACATTTATTGAATTCAAATGCAATCTTGTTT
>OX_Smed_1.0.01018
ACTTTATCTCACTTTTATTATCTGGCCGGTGAGTTTGGTTGTTGTTCATGCCGATTGTTGGTTCAATTTTCATATGTCATATCAATGACTAGGACTATGACCTATTTATAAACAGAATTTTTTATCGTTGCTGAGAAATTTGGTTGGCTTTTTCATGGACTCAATGGATCGTGAAATTATCTCTTCTATTATTGGCCGAGGAAATGGATTCCTAGCTTGATTTATCGCCGGACTCTCTTCCGATTTGATGTCAATCCACTGAGATCGAGATTCATCAAGAGCTAGCCTGGATTCTATTAATTCCTAGTGACATACCATACAATATCGCTCAATGTCTGTCCTTTGGGGATGGAAGCGTGGATGGGGCCACGATATTCGAACTTTAAAGTTAATTAAATCTGATGTTTTACGT
>OX_Smed_1.0.01022
TTTTTTCTACAGTATTTTATATTTAGGTCGTCTTGGTGCTGTTTTTATGCAGTGTTATTGATGCATTAAAACAAATTTAGAAGCCCTTTGTTTTTACCCAATACTACAGACTCGTAGTTCTCAACCTAGGGAGCAACAACAACCAATGAGCTCAAGCCCTGAAAGATTGAACGAATTCATCGACATCAATAGAAAGATGCGAGGACAATAGTTAATTAATGAGGGCTCACGCCAAAGTAGTAAAGTTTCAACATTAGACATTACCATATAAATATATTGATTTTGACAACAAATAATGCATTTATAAATCTAATGAAATTGTACTTTCATTATATCTCTTTACTTTATAATATTATGATGGAAAACAAAATTAAAGCACCAGTTGTCTATCGATAGCTTGAAGAACCGGAAATACATCCGAAAAATTTAAATCTTGCCAATGAAGCTCAATTTTTGTAGAGGACCACCTAGTTCCAACACAGTCCCAATTTTGCCTAGCAATGTACCGAATAGTTACGACATTTTTATAGGGTTATCTGGATAGACCCTGTATATATTTTTTAAGTGAAATCCATTACT
>OX_Smed_1.0.01025
GGGATTGTTCATTCTATAGTATATATCAGTTCACATGTCTAATGAATTGTTGTTTGTTCCAATAATTGTCGGAATTGTGATTATAATATCCTTGGTTACTGTCCTCTGGTATTTTTTGTGTCGAAAGCGTAAAACATCAACTGTATCCGCTCAAATGTGTCCACCTCATATTATCCAAGGTTATGGTGCTGATTTTCATCATCCAAATTTCGCAGTCGATGTTGCTCATCATGGAGCGATAGGTCACCATGGAGCGATAGGTGACTGTGGAGCGACTGGCCACCATGGAGCGATAGGTGACTGTGGAGCGACTGGCCACTGTGGAGCCATAGGTGACTGTGGAGCTATATAAACTGTGCCCATGGTAATTAAGATCAGAATTTAATTATAACTAGAGATTATGATGATCGAACAAATTACTGATGCATGCGTTGGCAGTTATTATTGTCACTGTAAAGTAATTTATAATGACTATAATTGAAATCAAAATGTAAATAAATTTGGGAAATCTTATTCTATTCTGAAACCTTTTCATTTCTGATAAATTCTTTTTATTTTA
>OX_Smed_1.0.01035
ATCGTTGCGTGGGTGTTAAACACCGTCCGTTGCGACTTCGTTCACTCATTGTTGATTCAATTCTAATATAATAGTTCAACCACCATGTGATGCTCAACTAGTATGAAATTAGCATTATTGGAACTATTCCGGTCATAATCGCTTGGATCATTTTTGCTCTGGTATTTTTATTTGGAGCGATTCCTAGGGATTTGGCCTCGGTACTGATGTCTGCATCGTGGGTGATCAATATGATTAATTTGTTATTAATTGCGAAATGAATCCTTTCTATTTAGATTCTGTTTTGTTGTATTATAGCTAGTGCAGAGTGATCAGTCGTAATTCAGAAGATTGTTAGGAGCCATGCCCGACTATCTCCATTGGTATTAACGTCTTATATTTTTTCCGATCACAACGTATTGTGTTGTTTTTATTTATCGTAAATTTTTGTACCTTATTACGAATAATAGTTTTATCAGTGTTGCA
>OX_Smed_1.0.01038
AATTAACACGTTTATTATTATTCACAAATCTATTTCACCATACGATTTTACTTTTCGATTCTATGCCCAAAATCTCCTCGCGGCATCTCTCGTTTTAGAGGGTGTCGCGAGTAGGCGTGTCCCTCGCTCGTCCTATCAGCTAGTGCTTCAAGGATGTCGGGCTGCACGAGGTGTTTTGGGAGGGCCAGGTGCACTGGTGCGTTGAGTTCCAAGAAGGTTAGATCATCTGGGTCGAACACAATGTTGTAATCCGGCAGGTATCCGTCGGAGCTCGGGATTCGGCCACTGGCTATGTCCCTATTGATTCTCATCAGTCGCTTGCGCTGCAGGCTGGCCTTCCAGCGATACTTCCGTTCAAGATGCTCGAACTGTTGGAGAGCCACCTCGACTTCGTGTCTAATTTCGCGATCAAATTCCTCCCAGGCTCCCTCTTTATGGCCAGGCTGGGCACCTCCACGTCTTTGTCATCCCGGTTCTTGCTTTGATCAGGCCACTCGGACGTCCCATACGTGGACAGGGAATATCTCCGATCCCATAAAGCCTGATGGTAACGTCCCACAAATTTATTCGGGATTGTCAGTGTCGTTCGTTCGTTATCTGTCCAACGGATGCTAGAATTTTCTATTAATATAAAAAAATTATATACCATATCGTGTGTCTTACAATCTCAGCCATT
>OX_Smed_1.0.01040
AGATAATAATATTAATAGGAGCAAAACTCACGAAAATCACAAAAGAGTTACCATCACGACAACTAGTTAAGCGGAGTTCCATCGAATTAATAACCCCACGAAACACCGTCCGATTCGATCTGTAGGAAATCATTAACCTGCCATTCTGACATTCACCCACCGGTAAAGCATCCATTTTAATTTTCCCAGACCCGAATACCATCCGTCACGATATGCTTCCACTTGAACATAGCAGAGATAACTACAATAATCCATCCTAGGATGTTGAGAATAGGTACCGGGAATTTTAGGCACCAGCCGACGATTACATCAGGAATTATCGACGAATAGAAAGCGACAGAGGAACGATTGGGACGAATTCGTGATGAGCTAGTTACACTATCAAAGAACAACCAAGCATCCGAGGGAATCCAACGAAAGAAATGGTCAACCGCAATAGCGTAACTAATCTAACTAAATTTCAACAGATGGTTATTTGCACCGGTAATCAA
>OX_Smed_1.0.01090
AAAGCGTTTTTTATAATATTTAAAATTCTTTATTTATTTCTTACTAGTTTTCAAAATTAATTTATGTAAAAAGTTTTTCTGCGTAATGAAATGAATAAATTTTCAATAATCAAGATATCCAATATTTAGAAACAAATTATTCAAGTCATCAATGTTCTTTTATTAATGGTAAGAAATTTGGCATGATAAGTAAATGTAATCTACACGTGTACTTTAAGCATCCTGATCATGTAGTGACTACATTGTAGTCTCTTATTTTAATTTCCTGGATAAATTTCAGCATTAACAATTATATTACAATTTCATACTAAGTATTATACAATGGATATTTTTGGAAAATTTGTCATTTGGGCATAATTTAATATTTTATATTCTAATTATGTAATTCTCAAAATTTTATCAGAAAGTGAAAATTAAACTTTATTTAAAAATGCTTTACTTATTAATAATACGATCTTTTGCAAAATATTAAAATTTGAAATTGCTTCTATATTGTTGTAACAAGTTTACTAGAATTTCGTCTAAAAATTTCTAGTACAAAAATTTATTTCCACTTTCACGATCATCCTAATTTTGGACGAAATTAACGTTTACCGTTCTAACAATGTGTTTGTTACCGCACA
>OX_Smed_1.0.01106
GAGAATTACAAATGTACAAAACATGACTAAATAAAACCCAAATTTAAACGATACACCACTTATTATAAATTCAATAATCGCAGATAACATGACGGACAGTAGCGAATCAGTCTCTCATAGACACGCCAATTCAAGTAGAATGAACCTGACTAATGATTACGTGATTCACTCAATCAGGCATAAACCAAATAGTTATTGAAGTAATAATAGATGTAAAAATTAGTCACATAAACAAATCTGAAGTCCAATCAAGGGACGATTTACGGATTTTTGCACACGACTGACAAATAGCTGTAACGAAACTACCACCTAGCCGGTATCACTTATCCAACATGCTGAATTCCACCAGTAACCGAACGTCAAAGAAGAGAGATATGAACCACCACGGAAGAAACCAAATAGAGAAAGATCAAGATTTCAACCAGAGGGATCATGCGCAAGAATCCGGCTCTACTCGAATCAACTAGACAGACGAATCACATACGACCTTGACAATTCCCCACCGATTCGCAGGACGATATAGACAGGCTCTGTGGGATCGGGCATACTCTCTATCCACATACGGTAGTCGGGAATGGCCCTACCGGAATCCGAGCCAAGACAAAGGCGTGAAAATGCCCAGTTCGAGCATCTCAAGAGGAAATTTCGGTGGCAGGCAAACCTTCAACGCAGACGACTGGCGAGAATAAACTCCGACATCGCAAGTGGCCGCATCCCCAGCTCT
>OX_Smed_1.0.01125
CAATATTTTAAAAATAATTTTGTACACAAATTTAATAGTAATAATTTTAAGGTCGGTCAGACAGTTTGAATGTGTTATCATCTAAGAAATTTTTAGATGAAACTATTGATTCAAGCAATCTAGATATAGCAGACGAAAATGAATTTCCTCCTATTCAAAAATTATGATAGATTTAAGACTTACTTTTTCATTGAGCAAATGTATATTAATGTATTACTTTTTTCGAAAATTTATATTTGTTTCACAATAAATTCGTCCTTCAATTTCTGTGTAATGTGCATTTTATATTGAATATTGTCCAGTTGACAATTGCGTCAATTTAAAGTATGTCATTGAAAAGAATGTTTTTTATCGGTTTTTATCGCGGATGAAATAAAAATTTCTTGGTGAATGGAAAGATTAATAAAATTGTAATTTTTGTTCTTTATT
>OX_Smed_1.0.01146
GACCACCAGCAGGATGTTACCACGATCTTCCCCGAGAGAGCAGATACACGTCCAACAGAATCTGAAATCCGGAGTGACAACGACTGGGTGGCCATTCGAGTAGCCCCCGACCTGACAACACACTACATGCAGTCATTATGGGACGTCGGCTGCAGCCTCTCCACGTTGGAGGATAGTAGTTGGCCCATCAGAGAAGGCTCCTGCAGGACGATATCTAGGTACTCAGTCTCACCATCAAGCGGGAACCCGGCCGAAATTCGGCTCGAGAAGCGCGACAGCGCGCAGAATTTTTGGTCTATAGATTGGAAGCCTTAGTCCGAAAGTTTCAATGGAAAGTGAAGATGCAAGGAGACGATTGGAAAGAATCAAAGCCGCGATTGCCTCAGGCGAGATCCCCAGCACAGACGAATATACGCCGGACTATGGCGTCTCCTTCAAGTTGAGAGATCCAGCACTCACACGGATGTGAGCACCCACAAACATTGTCCTTCAGGTTAACTTATTCAATGGCCCAATCCAACACCGGGACAGAAGAGATGAGCACTTCTATCAGTGCCAACGCCCAATTAAAAAGGAACGAAATAAATGCATGCAGTCACTACAGAACCAAAGATTTGAAGACCTTACTGAGAGTGAAATCACGAGCTATCACCATTCGTTGTTAAACGTATGGATGCCATTCACGTTATTAATCAAGAACTATCCCGTCTACGAGAAGCCAAACTGGATATCCACCACCACCTATCGCAAGTCAGCAAGGAATGCCAGGAAATCAAATCGACTTGGGTCAAACCCGAGCGGGCGAAGAATGTTTATCATAAGATAAATGCAGCTCAAAACGGCTGGCAGGAGGAACGGCAATTGGTACAGGCATTACGTACTCAGATACGCGGACTGGAGGTAGCGTTAACTTCTAATCAAGAGGGAAATGCAGTTACCTACCCATTGGTCTTCTTCCCAGCTTAGTTGGTCTACTGCGATCACGGAACCAAGAATAACAGACCCCACTCTCGTCCAGGAAGGTCCGAACGAAGACGATGACGCCTAATTACAGCCAATAAGCCCCATGGAGAACAAGAACAGATCAAATGAACTAGTCGAATGATATGATGAATTGATGAATTGTTGCGGTGTAGAAAATAAATGTTTTACTAAACAATATGATAGCTATAGTTTTCTTGTTATTCATTTATTTTGCTGTAAATAAAGAGGCTCTAGGATTCGGAGAGATGTAGGAAATATTCAATGTGAAAGTTAGGGACGAATAAGTGTAAGTCGAGCAT
>OX_Smed_1.0.01206
CAAATTTTTATCAGAGATGCAGATGGAAAATTAATACAGAAAGGTAATCCAAATTTAGAGTTCAATGTATATCCTGAAAGTATAGAAATGTCAGCAGGAATGGTTAATAATGAATTTGTAACTAGTGATTATAATGGAACCAAGATGGAAAATGGTCTATATTCAGAGTTTTATCCTTATAATAGTGATGAAACTCAAGAATCAGGAGGATTTGCAAAATTAAAAAATAGCGCAGAAAACGGAGAAAGAATAATTGAGGAAAACTTTGTTCCATTTTTTGAAAGTAAGCATCATCAAAAGACTTTCGAAAAGGGTCGACAGAAACCAAATTTAACCGATACCAGTGAAAAATTTATTTACGATATCTTTGAAACCGTTAGTTCAAATCAGTTTGAAGAGGAGAATTATCATCAAATATCCTCCGATAATATGAGATCAAGTAAGAATTAAGAATTTCAATCAAGACATAATCTTTTTGAAATAGGTGATAAATTTGTGTACGATATTTTTGAAACCGTCCATTTGAATCGGGTCGAAGAGGAGAATTATGATCAAATGACATCCGACAATGTTGAATTAAGGAAAAATAATGAAATTCGGAAAAAACAGGACTTCATTGAAGGAGGTGAAAAATTTGTCTTCGATATTTTTGAAACCGTCCATATGAATCGGTTTGAAGAGGAGAATTATGATCAAATGACATCCGACAATGTTGAATTAAGGAAAAATAATGAAATTCGGAAAAAACAGGACTTCATTGAAGGAGGTGAAAAATTTGTCTTCGATATTTTTGAAACCGTCCATATGAATCGGTTTGAAGAGGAGAATTATGATCAAATGACATCCGACAATGTTGAATTAAGGAAAAATAATGAAATTCGGAAAAAACAGGACTTCATTGAAGGAGGTGAAAAATTTGTCTACGATATTTTTGAAACCGTCCATATGAATCGGTTTGAAGAGGAGAATTATGATCAAATTACTTCCGACAATGTCGAATTAAGAAGGAATAATGAAATTTGTAAAAAACAGGATTTCATTGAAGCAGGCGAAAAATTTGTTTACGATATTTTTGAAACGGTTCCTATGGCTATGGCTAAATATTTTAAAGAATATGCTGAACAAAATCCAATGGGGACCTCTAAAAATGTATATGGGGATTTGGGTTATTTAACAGACGATAATACAGAAGGAAGCACTAATCCGTTTATTTTCATCTATAACTCAGGTTCAGATTATGATAAAATTGAACAGAGCCATAGACCAATAGATGGAACGTTTAATCAACAAATTTATAAAGTCTCCAATGCTCCTAACTTACTAACAGCGACAAATCCGGACAATGCAAGCTTATTCAATCGTGTACCAAATTCTATCAATAAAAATACAAATCCAAACCTGAATCCAACAGTTCGAAAAAGCCAGCGAATCGATTTTAAAGCAGCTGATCCGTTCAGTTTTATCGATTTAAAAAACCGCAAAAAGTCTAATGAACCGATTAGATTTGTGCTTCCACCAAATTTTTGTCAGGCGAGCTTATCAAAAACTGCTTCGGCGGATTTATCAAATAAAACAAAATGAAAAGTTCCCTACAATTATTCCAAAAGTCAGCCACATTCATCTAACTCTGATTCTTTATTTCGAAATTTGATTTAAATAAAATAACATATTGTGTAAATCGAATAAAAAATTGATTCATTGAAAAAAAAAAAAAAAAAAAATGCGA
>OX_Smed_1.0.01238
AATTAGTTATTTAAGATTTTAATAAGATAAAATTACTATTTGTATAATAAATTAGATTTTACTATACGTTTTTTCATCAGTTTTCAATTTAGTTATAAAGAGTGCTTACTAATGAAATGATGCTTGATGATCTGTAACTCCTTTTCCTGATTTACCACATAGAAATGAATACAAGCGATCTCATCCTTTTGTTGACATTAAATGTTCTTTTAAATGGTGTTTTGTCGAATGATCAATTCGATCATCAGAAGAAATATGATAATCCAATATTTTCACAATCATCTTATCATATTAAAAAAAGTGATGGTAACCATTTCAAAAAGCCGCTAGTATTATTAATTGATAAAAAGGTTAATATATCATTTTATTATGAATTTTTTGGTGTTGTTACAATATAATATTAATTTTTGTATTATACAATAATTATCTATTACTGCTGCATACAAATTCAGTATAAATAATTATGATTCCATAGTGTTAGACATTACCAGTCAAATTAATCCACTCAAAATCTGCACCATATTCTATTCAGAATATTTCAAATGACGTAAACGGCCAATTCTACTACTCAGTGAAGTATTTGCATATTTCTTCTTAATTTTAATGAAATAAAAAAATTCTATCACACATGAATTAAATGTTCCACTTCTATAGCACAGGTTTCATAAAAATAGTTTTTTGTATGAAGAAGTTAATAATAATTGTTTAATAATAATTTTGTTAGTTGCAAATTATTTGACTATGGGAATTACATGTCTATGAGAGAATTTTTACATTCAAACCGCCATGAACGTGGATACCTTTCAACTCATTGAAAATTGTAACCGATTAACGCCAATAAAAAAGAAAATTCAAAGCAATAATCATACTCGTCCCGAATACACAGAATCAATTCTACAAAGCACATGTAGTTCCAATAGCACTTTTTGAAAAAGTGAATAATTCGAAAGAGGATTTGGTGGAAAATTAGATTATTAGTTCAGTAATATTGGAGTAGTAGGATGTGAGCCCGTCAATACAAACCCCCTAGGCTTACGTAACATTATGTAATATCTGACGTCTGACCACACTGATACCTCTGTTCACGTGGTTGTTACCTGGTAATTGACCTTTGTCTACTGCTACCCGGTGTTCGCAAGATTATGGCTCGTGTCTACTGGTCAGTTACTACCCGGAGACACACTTATTATGTCATACACACCGATTAACTAATGTTATTCACACTTATTATGTCACGCAGTTATGGACCAACACATCTTGATGCTCTAATGTACACATACTTACCAACTTCCACACACATACCTTCTGGAACCTACCTTTCTGAAACCGTTCACACACACGCATTCTAGAATATTTAATTTAAGTATTTACATGTATTAAAAAATCCCATTGTGGGTGAAAATTTGCATAAAATTTATAAATCCAATGTTTAAATCCTATCTTGAGTTATTTTCAAAATCATTAAATTCTTACATCAGTATTGTCGATATTAATTCGTTGAGTTATGGGTTCAAATCCTAGAGTGGGCGAATTATTTTTTATTTTCAAAAATAAAATTTTTAA
>OX_Smed_1.0.01291
ACCTAAATAGAAAACGAAAGTTGACAAATAATCAATTAGGTAAAACAACAAATTACTTCCTCATCCATAGTAAAACTGAAAGAATAATAATTCAGAATTTGGAAATAACTTGAATTAGAACACAAAGAAAAGTGAGATTAATTATTTGATAATCGAAAACGTATTGTAAATATTTAAGATAATATTGATATTTAATACTGCAGTTATTATAAAAATTACATTCCACTAATTTAAAATTTAATTCCTATTTCAAATCAAACTGTCTCTATTATATTTAAGATAATATTGATAAATTTAAAATACTGCAGTTATTATAAAAATTACATTCCACTAATTTAAAATTTAATTCCTATTTCAAATCAAACTGTCTCTATTAATAAAATTTACAGCACACGCAAAAAATAACATTCAAAATCATTGAGCAAATTACTCGAGCAAAAGTAGTTCTATTCTTTTTTAAGTAACGGAGTTTCATTTAGAATATTACAATTTCTGTCAAATCCGCCAGCAAAATATATCCTCCAAAATCACACATTGATTTTATTATAAAACAAGTAGTGATAAATAATTTTTTTTCTAATGTTGATAAAATGTCTGTGGAGCTAAGTCAGAAAGAATGTGTCTGTTGGTATTTCTCGTTTTCTAGACTGACATAATTTGTAAGCTTTCGAATTTGAGGAAATGAGCATAATTTTATAGTGGAAATACAAGTATGATTTGAGATTGCGTTGTTTTCGTATTTTTTTCAAGATACACCATCATCTATGTGAGGCAACATCACTACAACGGAAACACCACAGGCTCTGAAAAACAATGATTCAAAGCAAGAGAAAGTAACATTACTGAATTGTCGATAGAATGCGATGTTTTTCGATTAAGGAACTAAAATGTGTGTAGACTTCAACAATGGCTTGAAAGTATTTGAGTAATTTTATGAGTAAAGACACCTTATTTCAGATGTAACACAAATGTCAAAGGTTCACTAGGAATTTCCTATTTCAAATCAAACTGTCTCTATTAATAAAATTTACAGCACACGCAAAAAATAACATTCAAAATCATTGAGCAAATTACTCGAGCAAAAGTAGTTCTATTCTTTTTTAAGTAACGGAGTTTCATTTAGAATATTACAATTTCTGTCAAATCCGCCAGCAAAATATATCCTCCAAAATCACACATTGATTTTATTATAAAACAAGTAGTGATAAATAATTTTTTTTCTAATGTTGATAAAATGTCTGTGGAGCTAAGTCAGAAAGAATGTGTCTGTTGGTATTTCTCGTTTTCTAGACTGACATAATTTGTAAGCTTTCGAATTTGAGGAAATGAGCATAATTTTATAGTGGAAATACAAGTATGATTTGAGATTGCGTTGTTTTCGTATTTTTTTCAAGATACACCATCATCTATGTGAGGCAACATCACTACAACGGAAACACCACAGGCTCTGAAAAACAATGATTCAAAGCAAGAGAAAGTAACATTACTGAATTGTCGATAGAATGCGATGTTTTTCGATTAAGGAACTAAAATGTGTGTAGACT
>OX_Smed_1.0.01295
ATTTTGTCGAAGCTATTTTTTTATTTTGAACATTACTGGGCTTATAGACTACATTAAAACCTGTTAGATAATTAATATTATTGAATATTTTTACTCAGACCTTCGTTTTTAAATCGAAAAATGCAAAGTTTTGATGAAATAAAAATGATTGATGAATCTTTATATACGAAAGACCAATTTTTTATTAGGTATTAAAATTTACGCTAGTTGAATTTATTAGCAAAAAAGATTTGAATATACGTAACTTTGGGATTTGTGAGCTACAAAATTTCTTCATTTTGTATTGGTTGATAAATTAAATTATTTAACGAACAGCTTCCAATTCAAAATAACAACAAAAATAAAAAAGATTATCTTGGAAATCTTAATTTTTAGGTGAGAAATATTTTGGTTGGAACCCTCTTTCCACGTCGCGTCCATAGCATCTCTGTAGAGCTCTGCTTGGCGACGACGTGGGGAGAGAGGCATTTATGTTTTATTTTATGTTATGATATGATGGAATGGTTATGAAGGGTAATTATGTTTTTGTTTATAATTAATAAATATTATTTACATAAATTGTTTTATATGTTTTCATAAACTAAAATGAAAATGTCGAAATTTTTCCGGCCCACAGCCAACACATAGCGCAAGATAGTAAAATCTACATAGTGCAGATTCATGTAAGCGCGTGGAAAATCGCCAATGATATGCACCCGTGAAGACCCAGCGTGCGCAACGCAGCGGTCGTAACGTCAATATTTATCCCTATAGCTGAAGCGAGAAATAAGGAAGAAGTCTCTGGCTGCTTCCTCGTTTCTCAATTCTGTAAAATCGACCTAAATTATATTACATACGGCTTAAAATTATCACACCGAGTAGTCCAGTGGGCACTCAATAAATATAATATAAACACAATATGCGTCTAAGGTCTATTAAAGGGAAAGGACACGGGGATAAAACAAATTAAATCGTTGATATACCTAAAACTATTGATATGCGAAATAAATGGATTAAATATTTATTATTTAAAATAAAGAAATCATTTGATTAAATACTGAAAACTATTGATAAAACTAAAATAGATCTGTTGATT
>OX_Smed_1.0.01341
TTAGTGTGAGTTAGCCACAGTAAATTCTTTCGGTCTGTTGAACTTTATATGTAGGTCTGATTGACCTTTTCGATTTCTTCTACTCTAAACCGCGTGGTCTATTGATACTTCCATATTTACGTTGGAATGATTATTGGATGGAGTGGTCACCGACGATCTATTCAGTACACATTGTGACACATCTAATCTGTGTTTATGTAGGCGATCAACAGAGTAATTTCTGATTCATCTATTATAATTTCTATTTACTGTAACCTGGACGGCTTGTTTTTCTGCTCATTCTCTGCAACGCATATTTTAGTAAGTAAAATCTTTCTTTTAATAGTTGTCAAGGAAAATTGGTTACTACGATCAGATGGATGGAATTCGAATAGCATTCAACCGCGGTATTTCACTAAAGATGTCATTCAACTGTGGAGTTTTTCTCTAGCCCTCGTTTCTCACGAATGAGCCTCCAATTATGTGATGTAGATTACGCTTACGGTGGTTATCATTGTGTCTACTCTATGTTTTGATTACTTACGAAACCTTACAATGTGTTTTATCATCAATAGATGTGCAGGTGTATTTCGTTTTGTATTCAAGGAATTCTAAGTTTCT
>OX_Smed_1.0.01347
CATGATTCAAACTTATTAAATAAGGCAACTGATCGATTAATAACAGGCGACCAAAGATAAAGCAATTCGTTAACTTATTGATTAAATCCATCGATTAAAAGGAAGGAACTCATAAGTTGATTCATTAATTATCATGATTTATAACGAGTAACTATCAGTGAGATTAGGTAGCTCAAATTTACTCGGCGATCAAAATCACAGTAATCTTTAATCAGTTATTCAGCTCCGAAGATTTTTATAATAACAAATTATGACAATCAGAAGTCAATTAATGCATATATAGAATCATGAAACAAAAACTTTATAATAACCAGTTAATCATGAAAAGTTTTACAAACATAGATAAGTTTTACGGCCTATTGACATGGATGCAGAATAACATGATCTCCAATAAATCCGTAAATAAAATATCCAAGTAATAAACTCAAGCGGATAAGCACTGAGAAGCAATCCATCCAAAAATATCCACGACAGAGCGCTAGAGATTTGGTAGGTAAATATGTTAAAATCAATTGAATTAGCAAATTAACCAAATCGAATCGTTGCACGGCGATGAAATCCAATTATAGCGATAGTGTGAATTAAAACAATCTGAAGACGACATAAACCGGATGAGACATAAGAATTCTAAGTTCATATACATCGATCGTGTCAGACAATTCTACCGGAAGATGCGAATTCGCGATCTCTCCGTCGACATTACATACGAAATCCACTAACAGATAAACATCCACAAAGATGGATTTCCTCTCACCTGTTAAACGTATTCACAAATATCAACCATCCTGGTCAAATTCTGGCCAAAAGTACACCACCGTAAATATCGACGTCAATTTAACTAAAATGAAG
>OX_Smed_1.0.01348
AAAGATAAAAATATTCGATTATAACTCAATTCAATTAGAAATACACGAGAATCATTGAAAACCAGCGGTAAGAATCTCAACTGAGTTTACTCCAGTGACCCAACGGAAACCACTCTATTCTTCACTCAATAGAGTAGGGTCCCTGCCCATTCAAATTTCCGTACCACTGAGATGCAAATGGAAGATCAGTTAGAGATAAATTCGATACTAATAAATATCCAATATGTCAGTCATCCAACCTTGTATTTTAAATCAAAGCATCTTCCAACTAATCTGAGGATCTGGTCAACGAATGATAATGAACCTAAAGCCTAATTGACTGAATAACAAACACTTTGTGAAGTAAGTCCACTTAATGAGGCTTGTAGGATGCAGCCTAGGCGACGAGTAGTTGGGACGTGTCCTTAGGTATTGTCTATCATCCATATCAACAATATCCGGCATGTACCCTGTGGACCATAATTGAGCAAACTAGTCGCGATCACGTGATCCGAATTACTGAGTTCCATGATACTGTTCACTTGATTGAAAAATCTCGCACAAAATAATAAAACCGGATCAATCGATTTGAATATACCAATTGGCACAGCACACTAAATGCCACTTCTAGAGATGCATAAGCACACGTTTTATCTGAACACCATCAAGGGTGTCGTTTGTAACAATCAGTGTGCTAAAGTGACTTACCGAATTAATGAAAATAGATCCATCTGCAAAAAATCCAGAAAATAAGAAATACTAAATTAATCTATGGAAGAAACAAAAATATCGATCGGAATTTATTAAAAGTCACCGGCAGATATCGAATTCCTTCACGACTGTTATAAATACACGTGCCAACGATGGAAGAGTGAATAGTTAACTGAAATTATGCCAACCAACTAAGGAGAATCAACAAATAAAGGAAAATCCTTGACCTCAAGGACAAATAGTGGTCGCGTTGAACAAGCATATATCGGAGACGACAAGGGAACTAATCCGAATTCTGTAACGAATGATGCTAGACAATTTGGTAAGGAAATATTTTGATCTTATTATATTCTAAAAAATTATTACCTTAACCGGTGGAACTTCGATTCGAGACTNAGGGCGGATAGGATACACAGACTCAAGTATATTCGCAAGACCAATGCTAATGAGTACTATGCCTTGTGGGAGTACATGAATACTATGGGATAATAGACGGAGACTACTAATCTCCAAGGCGAAAACAAATTTTCATGGAAAAATTAATATAAAATTATTTAGTGATTTTGTTCTCATTACACCTAAACCCATGGCCATAGGATCATAGAGAGCGATCTACAACCGTAGACTTAAATGCCCCGAATGATAAAAGATCTACACACATGAAAGTGCCAATATGAATTTTCAACGGTCCCTTTTAACCGAAACTCAGTAACTGCCACAAAAGAAACCAATCCGGAATGAGATGTTATGTTGTAATGTACAAATGGATTCAGAACCCACCTTCAGCGAAAGTATTGGCATGATCGTCTGAGTATAATGCAATCTCGTTGCAACTAGAATTAGTGAATCTATCGTGGCAATACTATAGGGAATGATGGGAACGAACTTTTCCCATTTCGTTTATGTGGTAAGACGGCGAGACGGTAAAAATTACGATAGAAAACCCCATTATCTCGTAGAGTTTTGAAGGCTCTTTTTTGGAATTAGTTGGCTACAATAGAATACGATTATGTAATTGATTGGAAATTTCTAACAATAACTTTAATTATTAATCCACTCGTATTATAATTTAGCGGCAGATATACCACCCATGGACGGATCCTGGAATGATAATTCTAGAAACACGATCAGATTTCCAGTCAGAGCAGCTGCCCGGTGCAATCAAGCCATATGGGATTCTGGATATACCGTGTCATCCGCAGGAGGATCCAGCTGGCCAAACCTTTCAACGAGTCAAAACGACGAGATCGAACTGCCCTGTGTGGTCAATCAAATACAAACCAGGACGAAACCCAGCGCGAGAAGCTCGGCATAAAGCTGAGTATACTCTGGCCAAGTTGGAAGAGTTGCAACGCAAGACACTGTGGCAGATAATCATGGCGCGACACCACCTCAGTAGAATCAACGCAGATATCGCAGCAGCTCAAATACCCAGAACCGACGGGTACGCTCTTAGCTATGGGATCTCTTACGAATTAAATGATCCAGCCTTGGAAGAAATGGAGGCGCCAATACACGTAGTGGTACCAAGACGGCTTATTCGAACATCAGCTTATACGAGTCAACGGCCAAGAGAAGATTCAAATTTTCGGTACTATAATAACCAGAGAAGGTATAGACATCCATGAACCAACGTTGGAGACAATGTAACAAATTCTGTTGAGGTTAAAATAAATTTAGTACAAAG
>OX_Smed_1.0.01376
AAAACTAAAAATAAAATTAAGCTCACTGAAACGTTTCACAACATTTTGCAGGATATATTGTTCAATATGTGCCAAAAAGAACCAACTATCAAGACAGCTTCGTCTTTGTTAAGAAGTTGTATTGAAATTTGTGATTTCAACAGTGATTATTTTGACAAAAGATCCTGCAACGAAAATGTCATAAAGAAAATATGCAGTGAAGATTGCTTGAAATTAGTCGAAGACCGGAGTAACACAGAACTGCATACAGTAACTATAACTCTGTCGACAATAATTCCAATCGTTGTTCTAGTAATAGTGATCTTCTTAATAAATTGTATTCTGGAACGCTGCACAGAAGCATCATTGTTCACCAGAATAAAATCCTTAGGCGAAAAAAAAAGCTCAGTTCCAACTCAAGAAGTCGATGGAAAGACGGAGAATGAACATGTAGCATTAAATCAAAATCTTATTATCTAAAAATGAACCTCAAAAAACTGACAATTTTATCATTATTATCCAGAGAATTATTTTTACAATGCATTATTACGTTTATTTTTCATTATAAATAAAAACAGTTTTAATTCCAAAAAAAAAAAAAAAAAATGCGA
>OX_Smed_1.0.01396
TTCACCACATTATATTCTTCACTCGCTGGTTTATCTGGAATTAGTGGTCAGAAATCCAAAGTAACTGGAGTAGTGCACTCACGACCTAGAATATGCCAACCGAATAGAGGGCGGATAAGAAGTGCCATCCGGTGATATCGACAATCCAAATAGGAATCTCCTGAATTTCGATAGTAGAGTTGGAAAAGGCTTGTTAGAGAGGTTGCGGATCAAGATCACGAAATGTAAAATGGAACCCAGAGAAACTTTGTTTTGGAAAATTCCCATCTCATCCGATAGCAGGCAAATTTATAATGATAAATTCATCTCCTCAGATTCACACACAATCCAACAGGCGGTAAGACAACAGGGAGAGACGCTCATAGATAGGGAAACAATTAATCTTGCAAACGGAAGAAAATTGTAGAGGAATTGTCTGCTGCCAGAATTCCCCTCGATTTATGAGAGAACAAATAGAAAACAGCAAATCAGCAATCACCACGAAGAAGTCGATCCCTCATTAGCCACGTGGTAGTGAACACACTTACCCGACATATATACGCGTAGTCGAATCCATGCCGATCAGATTCGTCACTTTGAATTCTCTCCATGTCGAAGCCGACTACGCACCGATTGGATTCTGATAGGATAAAAATGACAGAAAAGGCTGGAGCTTCAGTCCGAGAAGGTACTAGAAACCGAGGAAATTCACCGATCTATCGAGCCAAGGACAATCAAACGCATGCTCAGGATAGAAG
>OX_Smed_1.0.01404
CAAGAATATTTAATTTTTTCAAAATCAAATGAATAAAAATAGCATTAATAATGAAAAATATAAGAATTTGCATTATAAATCTTATGAAAACTTAGACAATAATAATTTTTCATCAAAGCGTATCATTCTTGGTATTCTAATTTATCCCTTATCTGGGATATGCATGTCGACAGGATTGATGTTCATGTTGTTTAAAAAACCAATAATAGGTAATTATATTAGACGCTCATCGCTTTATCATTGGTTGGAAGCTCCTAAACTTGTGAAGAGTATCGACGGAATTCTAAGTATTTTATATGTAAATCCGACTATACGGTTGAATTTAGTTAACTTTGTGATGGATTTTATGGTTTTGCGTATTTATCTTACTCCCGTAATATTTCCTGCTAAGATTTACTCAGCATATAGTTTAAGTGGATATTTATGTAATAAATTTTAATGGCATGTTTCTAAAAAATATATGATAAAAATGGCTTTT
>OX_Smed_1.0.01442
AGCTGTTGAAAATTTCCCATTTCAAATGCTCAAATGTATACATTTTTTTTATCTTTTAACTATTTCAATCAAAATTCACGCCGAAAGCAGTTTACCAACAACTCCAAGAATCACTTCCAATATTCAAAAACCTAATTCCTCTGAATTTATTCCAAATGTTATCAGCAGAATTGGCAGTGTAATAAATTTTACATTGGACAAAACAACAACTTCTAAGTTTAGAGATAAAAGAGAATCAGAGCAAATGAAAGAGGTGAGTATTTTCCCCACTTCAACAACAAATCAAACCACAAACTCAACTGAATCAACCCAGACCCTCAATGACCAATCCACTAAAAACAAAACAGAAGCTTCATTAACCACAGATTTGAAAACTACAAATGGACCCCAAAATACCGAAATAACAATTCATTCCAACTCGACATCAACTTTTTACAATTTTTCTTCTACAACTAAACCAAAATACGTGTTAAACAAAGAGCAAATATTGATGATTTGTGTTGTGATAATTTTCGGTTTGGTGGTCCTTCCTGTTGTTTTACTGAGTATAGAAAAATGTAAATGTAAACGCTCCAAGACTATTGCGATTTATAATCATAACTTTACAGCGAAGTCCCAACAATTTTTCAGTAGTACACATTTAAATGAAAGTTACTGTGAGTGAAAAGTATTTGACTTAAAAGTGTTGGTTTAATAAAAATCGGTTAGTTTCTCTGAAAA
>OX_Smed_1.0.01457
GATAATGTCGTCATCCTGTTAGAATTTAGCTGCTAAATTCAACACGAAGTTCCATCTTTAGTTCATTGAATGCCTAGACTGTTAAACTGAAATGGAAACGATCACTAAAGATGCTGATTCGAGATCCAATTTCTCTGTGTCTGTGAAATCCCCAGTGATCACTGTTGAACGAAAAGAGAAAGAAAAGCTTCCTAATACTAATTCTCGCCAAAAGCAATTTCAATACGGAGGTCTTCATTTGGTCTTTGGAGTAATTTTGGTACTAAGTAGCCTTGTTAATCTGGCTTTAGTTTATGTCTTTTTTTCTTTTTATTATTTGATTTATCTTTTAATGGTTGCTGGGACATTAATGGTTATTAGTGGGTCTTTGTCAATTTTAGCAAATAAATTGAAAAATATGTCAATTCTGATGGTTTCATTCAGAATTAATGTTTTGGTCTTGATTGTTCTGGTTGTGGAAATTGTTTTTACGTTTATAAATATTCGCGATTACTCCATGAACCGTTCAGAAGAGATAACAGTGGAATTGTTCAAGTCCATTTTGGAAATAATTATGTTTGTGACAGTTCTCATGGATTCGGTAGTGAAGTCTGGAGAGTTGTGTTACACGAAAATGTCAAAACAATAAAATTCTCTTAAATATTTATTTAATATTTTATAATAAAATTTTATTTTAAAAAAAAAAAAAAAAAATGCGA
>OX_Smed_1.0.01471
AAACATAAAATATTTACAATTCACCTCAATATTGTGGTAATAGTTTATTAAATTTCCGTAATTGTGGTTCTGTTGTTCTTCATTGACTATTTGGTGAGAGCAGCATGCCAAATATTAAACGGCGGCACTGTAAAGGGGAGATTTTTATTCAATATTTCGGTATAATCTCGGTATTGTGGAATAATTTTGTTTGAGTTCTTACAAAACTTCAATATTATCTGCAACTTCAGCGCCAAAAATTGATCAAAATTCATCGTTTTTATCATTTTCTAATAAATTTTCAAATAATCTCCTTGACGACAAATTTAAATTGCTCGTTTCAAGATATCTCAGTGCGATAAAACAAAATACAAAAATTGCACATTTTTGCACCTAAAATCATATTTTATAAGGAAAAGCAATTTTATGAAATCAAATAGTCAAATCATTATCTTTCAATAAATCATTGATAATATTGAATTCGAATTGATTTATTGGAATTCTGAGAAATAATTATTATATCGAAATCACCATCGCTACTACTCCATTTACAGGAGACTGAAATGAGTAATGTCGACCTTGAGGCGGAATTGGCTGCCGTGGAGGCACAAATCCAATATTTGAGTAATCAAAACCCGCACAGAAAACCCCTGAAAACCACCAAAGATTGTGATAAGGAAATCAATGACATCTCCAGACAAATGTCGGATTCGATGAGAGAAATTTGCAACAACAGATTACTTTTGAAGCTGAAACCCGATGTCGATCGGATTGTCCAATCACAGACTGATTTAGCGCAATATATCCAGCAGATTCTCCAGCAATTCCATCAACAGCGCGACCGCCAAATCCAGAGGCTCAATGCATTGGGAAATGAATCGGAAATCCATGAGCAAGTGCAGAATATTTTCGATTCCGTTGCAAAACTGGCCGAAGGATTTCAGAAATTGAATATTCAGCTGGAAAATGTCACGGAAATCATCGATTCTATGGACCAGCCCCAATTGTCACCGAATGAGCAGATATTGATACGGATGAGAAACCATTTTGAGGAAACTGGAAAGGAATTTCTGCCGATTTTCGAAAGCCCTGCCTCTGTCAAAGAAGCATTTACCAATGAACAGATCAAACATTCCAAATTGCTCGACGATCTCAAATGCTTTATTGAAAGCTCATTTTCAAAACTCTACAGAATCCGGGATTTCAGTGAAAACTTTATCGATTTAATCGAACACGACATTTGCAATCAGTGGAATGACAAGATAACTTTTATCAACAAGAAGAACTCAGATTCACTCAGCTGTATCGATCCTAATCGACTGAGCAATAGGATGAAGGAGATAAAGGATAAATTGAAATCGATAAAAGTAGATATGACTGTTGGTTGAACACGATTTATGCAAATCGATATCGTTAAGGTTTATTAATCAATATAAATAATAATTTTATAATT
>OX_Smed_1.0.01477
ACACAATAAAATATAGAATTATGGATAATTTGTTCAAATATATTATGCTAGCACTGTTGTTTGATCTGAGTATCGGAGGATTCGCTTTCACAAAAAATTCCAAATTTAAAAACATGGTAGAAATGAACCAATATTATCAAGACTTGTATAAATATTTATCCGTTATGGGTCAGCCCAGATTTGGTAAACGTCCAAGTAATATTCAAGACAATTCTAATTGGAATTCTTTAGTCCCTATACAAGAAAAATAAATAAATATTTCTCAAACTAATTTTGTTTTAATTATTAAATTTTATTGAAATTG
>OX_Smed_1.0.01478
ATTTTACTGTAGGTCATAAGCATTTCAATTTCAATCTTTTGATTGTAAATAAATAGTAGATCAGTAATAATTTTTGATAACTATGATTAATTTATAATAAATCAAAACAAGTTAAAACAATTTGTCATCTACTTTTTTCAAAAAGTTAATTTTTTAGATGAATATTTCAAAGTTAAAGGAGGAATTTGAAAGCATGTCTAAATACTTTTTAGAAAAGTATCCAACGGATGAAAAGTTTCAAAAATTTTTGGATGAATTTAAGAAAAAATATTTTATGGATGATGATTATTTGATGAAATCGGAATCTATTGAAGACCTTGATGATTTCAGCATTGATGAAGATATTGACTTCGACGATGAAATCGGTGATATTTATTCGGATCATGAATTTGAAATGAATTTAAAATTGGAAGAATAGATATATAACTCATTTTTAGTACATAAAATACAAATTTTATAAATGAATCTGTTTTTCCTTATTTTATGAGATTTTCGAATTGTAAATAAAATATTTGACT
>OX_Smed_1.0.01486
AAAAATAAAAAGACACAAATCTATTACAAATAAAATGTTGATTAATAAAAATTTGAATTGTTATCAAAATAAAAATTAAGGTATACAAAGTAATGGTTCGTTTTCAACAACATATTGATAAATCCAGTCGGGTTTGCTGGAATTTTTCCAGTTGATCAGTAACTTCAAGGTTTTCATTTTAGTGAGACTCCAATTATTTTTACACTTGGTCAATTGTATGTAAATAGGAGTGTGCAATGATTCGTTAAAATGAATAATATAATTCGTTCCTTCTATTGTTGTTTGGTTTATTTCTATTAATTTTAGTAACATTGACTGTTTCAAATAATTCATTTTCATATGTCTTCGGAGCATTTTTAGGTAATTGAATATCGTATTAAAAGTATATTGATGGACAACATTTTTAAAATTATCAAAACCGGATATGGATAAAAGAAGCAAAGTTAAACAAATGAACATTTTTGTTTTTGAGT
>OX_Smed_1.0.01491
CTAAATTATTCCATTCTTCGAAAGTAATGTACATTTTTCTAAATTTGATATTTTGTTTGTTTGTGGTGAATAAAACCATTTATGCTGTTGAATTGAAATTATGTGAAGAAAATTGTAAGGATTTATTAAAGGAATGTATGCAATATTGCGAGGCTGGTTTCAAGTGTCGAAAAGTATGTGGCAACAAGTTCTCATTATGCCAAAACCTGTGCAGCCAAGCCAAAAATTATCTTTTAATTATATCATAGTATAATTTATCAGTAAAACCATTTTTTGTTC
>OX_Smed_1.0.01493
ATTGGTAGTAGATTTTAAATTACCAAACTATCGATAATGTGGTAAGACTTTTAAACTCAGCTGTTGTTTTCTATTATATTCAATATGAAGTTAAACGAGTAGTAAATGAGCTCAGGTAATGCTGTTGAATGGCATCACAGGGTTATTAATTTTGCCATTTACAGAAGAAATAATTGAACAATATCAGTTACAGAAGTGTGATATTTGCAACAGGTCCTTTCAAACTAATTCTTTGGTATACAATTGATTTTACCTTATATCGATACAATAGAAGGGGCTGGTTTATATTTGCTGTAGTATATTAATGCTTTACAATATATCTTCGTTCGTTTTCAAAAGAAAAAAAAAAAAAAAA
>OX_Smed_1.0.01496
AAATGATTAAATTATTAGTGAATGAAAATGATATTATTTGAAAATGAATGATATTATTTTAATGAACTATGCTCATGATGTTTATGTGCCGCATTTTGAACGAAAGTGGAAATTTGATTTTAGTTTTGTGAATATAGATTTTGTTGATGCACATTGTTTGATGGCACTTTCAATCTCCTATATTGGCCCAAATGTCACCCTTGGCCATTTCCTTACTGTGTGGCAATTTTATAACATCATGGGTTTTTGTAATGGATTGCCTTTTTATTATATTTTTTATTAAAAGATTTGTTTTGGTTTTCACCTCTGATTGCTTTTCATTTTGCGATGACATAAATTTTTTTCTATTTTTTGACTGTGAATCAGTGATAATATCGATGTTTTATTTATATTATTGCTGATTCATAGTCGGATAGTAGAAGATTCTTTATATCATATTTTTTATGTTAATATTATAAGTTTAATTCAAAGTTCTGAATTGCCAAAACGTCACTTGCTTCTGATTTTGGTTTCCTTTGAAGACTGCATCTTGATTCTTTTCTGATTTGTTTGATGAATAGTTTATGGATTTTATTGTTTATTTTGTTAGTATATTTGATTTGTTTGATGAATAGTTTATGGATTTTATTGTTTAAAAAAAAAAAAAAAAAATGCGA
>OX_Smed_1.0.01498
AGTAAATTCTGGAAATTCTGTGTGTATGAATGGATTTCACAAAAGCAATAAAAGCTGGTGTTTTATTTCTTTCCGTGCAAGGAAGAAAATATTGTAGTCACTCGTAATCGTCGGTGATTACACAATGGGTGAATCACTGAATATTATCCTGTGGTTGTGAGGAGTTGGCTGGCGATTGTCGCTATTTAATTATTACACACGAGTTTATTAATATCCTCGGCGATTGTTGGGACTTAATATTGGAGAAATTTTTGGTTGATCAGACAGAATTATCCCTCTCGACAGTGTATTCTGCCTACCACAGATTCAGATCAATTGGGTAAGATGCTACCTTTATTTAGTTGAAATTTAACGGCATTACGTTTTACGTTTACTTGATTCATCCAGATCCAGACAACTCCGGTTATTTTACTGGCCATCGAACTCTTACGCTATCAAATGACATTACTGCTACTATGAGTGTTCCTAAAATTATTATGAATATATGCTAAATTTTGTCAAAAAAAAAAAAAAAAAATGCGA
>OX_Smed_1.0.01499
TGGAGATTAGTGCGATCACGCTTCATGGCGAATAATTATCATGGATTTTCAAGGATCGTTCGTGGTGTTTAAGCCGAATTAACGATTTCATTTTTGGCCAGGATTGATTATGTATTGCGTAATTTTAAGTATCGTTGGGAGATCTATGGGGCTTGTGGTCCATGCTCTATAGGCTTTATTATCCGAGATCAATCTCTACCTTGGGTTCATTCTCTCTTTTTATGAGGGCTACTCTGGCGACCTACACTTGATTTACGGATTTGATGAATCTCAGGTGACTGGTAGTTGCAATCATGATTTATCTCGACAATACCTTTCTGGTGAAGACGACGGCAGGAACGTTATGAAACACACAATTCACCATGGCACATTTCTAGTCGATATTTTAACCACTGAGCAGTCGTTGTCCCTAACTTCCAAGTGCATTTATTATTATGCACATTGTCTATGCCCAAAGTGATTCATTATGCAGTTTAATTTAGTAATTTATCATTCTCTTTTGCAAAAAAAAAAAAAAAAAATGCGA
>OX_Smed_1.0.01533
TTTGTTTAAATAAGTGAAGTATTAATATATGTCAAAAATTCAAAATAAATGAAATTTATGTCTTGATTGATAAATATTTTCAAATCGGCAGATATATTTTGAAACTGTCTATTTAGGAATCCAAGTCATTTAAAAGTAATTTTTATTAATTCAGATATTATTTTTGCATTGGTATCTTCATTCTAATTTTTATTAGTTTGATCGAATGGTGCATAAATCATCACGATAAATAGTTTGTTATTATTTACTAATAACTTGGAATATTCGGTACATTATTTAAATTACATTTTTCTGATGAAAATTTGAGCATTTAGTCACCTCTGTGATTTTCAATGATAGGACTGAAGACTTCAAAATATTATATAATAATTAATAATATTGTAAACTTTAATAATATTATTTAGGAAATATTGAGACGCATTTACTCTACTCTTTAAGGCGGAAAGATAAAATCAGAATCTTAATGAATCAAAATATATTTGTTTTATAAATGTTTTGTTTTTTCTTCATCAACATAAACCATATTTTAAAATCTATTTTTCTGCAGTTGTA
>OX_Smed_1.0.01541
TAAAGAATCTGTTGACTTAAAATGTTTCCTAGAATAACTTTTATATTTGACGAATTACAAATATCTTTATGAATAAAAATGTTAAAAGTTGCATATATTGAAAAAATATCTTGTTTCAATTTAAACGTTTTATAAGTTTTCCTTTCTTTATCTTTCACTTCTTCTTTCCAAATCCGCGAGGGCAACGATCATTGATACACTTCACAGAGCAAAGCATATCGCACGTATCATAATATATATTTTCTGTTGGGGGAATAGTCATAGGTGGAATAGTAGTAGGTGGATCAGATTCATCTTCACTAGAATTTATTGTTTTAATTAATAAAACAGTTACAAATGCTAAAAATATGACCTGAAATTTGTTCATTTTTCGTTTTAATTTTTATTTTAACTTT
>OX_Smed_1.0.01543
TTTACTTAAAGAATTAGCTTAAAGAATTTAAATATAACTAATAACAACTCGTGCAAAGAGATCATTATATATAATTATATTTTTTGGCATGGAATATATTTCAGTAATTTTATAAATGTAATTAATTATCAATAACATTGATTATTTTATTTCCAAGGAAAATCTTTTTTCGAAATGATTAATTAAAAATATTTCCGGATTAAATTAATTTATAAAATTGTTATCCTTCTAGATAAACGGCCATATAACGGGAAACGAAACGGCTTGGATATCGATGATTTATTTATGGGGAAAAGAACATATTTAGGAAAACGAACATACTTGGGAAAACGTACATACTTGGGAAAACGTTTAGATCATTCAATTAGCAGATTATTGCCACAAGCTTTTGCAAATACTAAATATCAATTATATCGAAATCAATAATTTTCATTTTTTGCATTTATGCTATTATTTGGCCAAAATAAAAAAAATGCATTATTTTGTAGTTTTTTATTCTATATCAAAGCTTCAAAATGATTTAAATAAATATTCAACTTGCTAGATTTTCAATCATAGTATATTAAAATGTAACAAGTTTTCAGCATGAATTAGACAAAATCGTAATCCACTTCCTACTTTGTTATTTCTTTACTCCAGTCCTGGCGATTTCATATTTAACAAAATAAGAATCGTGTTTAACTGGAGGCATTTTCATAAAACGAAAAATATGTAAGCTTATAAATAAAACTTTCAAAAATTATAATATTA
>OX_Smed_1.0.01551
AATATTAAATTGTTAGTTTTATTGAAATAATTAATTATTATTCTAGAAATGCTTACTGTTTCTTTCCGCTGGGGACGGCTTGTGATTGCAAATTTCGTTGTGGTTTTTTTCTGTACTCTTGTGGCCATGATAAAAACGTCATGGGCAATGGAGAGTTCCTTATCGAAAGCTGCTGGAGCATTTTTGATAATTTCATTCATTTTTCTGATTCCACTGTTAGTGACTTTGGTGCTTTATGAAGAATTCACCCAATTTAAAGAGAACAACATCCTCAGACATTCCATTTCCATTCTATGCTTGCTAACGGCTGTCGCTTTGGAGATTTCAGGAATTCTTGGTCCTACGGACAGTACTTTATGGCAAGTTGCGGCGTGTACATTTTCAGTCTACTTACTAGTTTTGTGTTTTCTAACCTATTCGGATATGGAAGAAACACCAAATGAGGCCAATAATAGCTATTTTACTGGAAATACTGCGTGAAGAAAAACATTCTAAAATGACTTTAATTTTTTTATTTTCAAAATTATGTTCAAATTATTTTTGTATAAAACTTTTCTTGTGTAAAAAAAAAAAAAAAAAAAAAAAAAAAAAAAAAAAAAAAAAAAAAAAAAAAAAAAAAAAAAAAAAAAAAAAAAAAAAAAA
>OX_Smed_1.0.01553
AAAAATATAAAACATTACTGTTAAATTGAATTGTTTATCAAAACAATTCATATTCCACTTACGAATTTTTATGAAAGCTTAGAATAGCATTAATGAGTAAATATTATTAAATTCTGTTTATTAATCTATATTGTTCAGCTGACAAATCGGAAGCAATAAAATATTTGCAAATCAGATTTCCATTATCATACGCTGGAAGTGAATACTGCTTAAATGTCCTGCCAGAAAACTCATCATTGGATCATAATGGCAATGATAAACTTCAAATAAATAATTATCCAAATGAATTTTGTCAAGCGGATATTGCAAATATATCTAATTTATCAATCAATGATGGACAGTCAAATAGCAATACAATTCCATCATTATCCTCAGTTCAGCGTGAAACTAAATCTCGCACTAATGCAGTTCAGGAAGTCAACAATTCATTTCAACCGCCAAATGCTCATTATCCATCCACGAGTAATATTTATCCGAATCTTCAAGTTTATCAAAACCAGTATTACCAAACTCAGTATCAACCAATGCCGAATGCTACTGGCAATCCAAAGGTTTTCACTGGAGTCAGCAATATTTTACAACACCAATATCCCAAGCGAAGAATTTCACATCGAAAAACTTACCGACAACGTCACAGCGGAAAAAGAAAACAAAATGACAGTGAATATTATTCCGACAATCCCAGCGATTACGAATCAGATCATAATTTAATGAAAATGAGATCTGGATTATATCATGATCGTGATTACTATGACAAAGATCGGGATTATTATTATTATAAAACGAAGGATGGACGTCGATATAAGCATTACAAATATTAATGGAATCCTTTTATTAATAGAAATAATCTGACTTTTATTATTATTTTATTTATTGATTTATATTCCAAATGATTCAATTGAATTTCAGCGTTTAGCATTGAATAAATTCACATTTATATCTAGA
>OX_Smed_1.0.01571
ACTTAATTATGGTGACATTTACACTAGCATTCATACTTATCCATTTCCATGTTGTTTCCATGATCAATTATAGGATCACTAGTTCGGAATTCCAAAATCTCATCTTTTCCATCAATCAAGCAATTTCTCTAAAAACAAATTTGGACAACTATGAAAATTCTCGCGTATATTTGACTGATAATCCTAAAAACTCGTGTTTCAATTATTATAAAATTGTCATCGAGAATGACAGCGACATCCCGATAAGGATAGAGACAATTTGTAAAGATTTCATAATTATGAATGATATTAAATTTACATGTGTTCCACGGACCGTTGCGGCACTCAAAAGGGAGAAAATATTGCCTGATACAATCGGTGATAAAGTTTCCAAGGAAAGTCAATGTCAAAATGTCTTACAGTAACTCTTTTTCAGATTTTGTTTTAGAGAAATTATCCTTAAATTTTTTATGTAAATGTAAT
>OX_Smed_1.0.01582
TTATTTAAGCAATAACAAAATTGACTCGATACCTTTCATCCCAAATTATCCAAGTCTAAATTCTCTCCAGTTGTCGTGGTATCAGAAGTCTTAGTCTTCCGTTGGTCGTTGTCTATAGTACGTATGCTCTTCATTCCGATTTTGGATACCTATTCGTTCCATAGCCGGCGTTTGAATAAGGCGCCTTGGCATCACTATACTGATCACTGCTTCCATGTCCATCAATGTTGAATCATCCAGCTTGTACCCTTCGGTACTTGGTATACGTTGCGATATTTGTATTGTTCCGGTTGAGGTGGCGTCGTGCCACGATTATTTTTCATTTCGTTTTTCGGCTTAATTCCTCCGGTCTGGCAAGTGTATATTCGGCATTCTGTCGAGCTTCCCATACCGAGTTCCCGTTTTATTGCCACACTAGGCAGTTCTGCTTCATCATCCCGACTCATTGGGTTTATCGGCCAACTGGGCTCTCCGGCTGACGACACTGTGTAACCACCGTCCCACAACGCTTGGCGACACTGGGCAGCCACTCGGGGAGGGAATTTGACGGTAATTCTTGAATCGTCGATCCACCTTCATCCGGTTGTCATCGAACCATCATTGTATCTGCAAGATAAATAAAGTAGAGCAATATATATATATATATATATATTTGATAATCGATCGATTCATCAAAGTATTGATAATATCGAGTAAT
>OX_Smed_1.0.01619
AGGAAATTCTGATTCTGTATTCAAAAATTTATGAAGGGTGGCACACTTTGCTGGATTTGGTGAAATCCTTTTCTATGCTCGGGTACAAACTGCATGTCTATCAGATTGGAAATGACGTAAATTTCGACAATTACGATAATTATAATGCGGAACAAATAATGTTGTTGTCGAGTTGGTCGTCACCACTATTTCGACAAACTAAGCTTCATCTATCACGGAATTATGTTTGGATTGTCTATGGAATAGCAGAAGGAGATGATTTCAGTTACCTTGACAGCAAATCAGAAAATATATATTTTGTCCTTGAATTTCCTAAAAATGATTTATTAAATATGACCCAACTGGGAAATTTTAATATAGACAATTCCATTAAAATGAATCTTTGGAACCTTGTGGAGATTGTAGCAGTGTTACAGAATTTTTCAGATTACATAAATCTTTACGGAAATCAATTATGGAGTGCTTTCCAGGATCAGAAGGAATTCTATAAAAATATTAATGATATAA
>OX_Smed_1.0.01625
CTTACTGCACTCGTCATTAATATCAGAATTATAATGAGAGTTTCTATTAGTTTTCTATTTCTTATGCCCTTCACATCTGCTGTTTTGTATTCGAATGATGAGATTATTTCCGAAATGAAGAAATTAAACCCCACCTATTCCATGTCGACATCTAATCTCCCAAACTCAATGGGAAATTCGTGCAGAAAATATGAAATCTACGAAGACGGTTATATCGTGAAATCTGGCTATTGTTCCGTGGTCTTTGTGTGGAACATTAATCCTTGTAGAAGACCTCCAGTATTCCTCGAAAGGAGATGCTACAGCAATAATAATGTTGGAGGCAACAGTGAGAACTGTCAAAACCAATTTGTTGTTAGATTATCAAGATCACTTCGTAAGACTCTGGAAGGAGACGGATTCGAGTACGGAGATTTGTTTGAGTCAGTCAGTGTCGGTTGCATTTATGAGAAAAGATATAAATCATTGGCAAATATATAATTTTCATTAAAATCAGATGAGATATTTATTATTTTTCATGAGAAAATATAAA
>OX_Smed_1.0.01626
ACAACATAATTCAGAAACAAATCTGATAGGTGGAATTATTTTGTCATTCCAATTGAAAAGGAAACAGAGATAAAATATACTTTTCAATTGATTTTTGGTAATTTATGTTTTCATCTGGATTTTGTGAACGAGTTCCATTGAAAACTTTGAGTTTGAAAGTCCCGGCATCATTTGTCAAGTATAACCATGAAACCATTCCGGCTATTCGTGTTACAAATGAATTGGCAATAAACTCGACTGGAATCATCAGCAAGCAAAGTCATCTTTCATTAGTAAGCTGTAGCAAGAAAGCTGTCGAGCAGAAATCTTTCCGGAAAAAGGATTATAATAAAGATAGAGATTTCAAGTTATCGGGATGGACAGAATTGAATTCCGTTGACGATGTAAAACTTCTTCGACAGATTGTTAAACAGCAAAAACAGTTGCCATGCAGTGAAATTGAATCTTTGTAGAAATATGTCTTTGATTTGTATTATTTTATTTTAATTTTGATGAGGTAAGCTTAAGTTGTATATGTAAGGTGGACGGATTGCATGGAAGCGTTTCTCAATTTATATCTATTTTCTGATTGGCGTGTCAAGTCGTCGCCGCTCGACTTTATAAATAAACAAATTTCGTTTACGAATCATATATCGCTCTCTGTATTTTATATTATTAATTAATTTTTTTTTTATGTTTCTATTTTATCCTTTTCATTTGGATGATACAATAATTGTATTATAACGTACTATTTGTTTTATTGAAATGTTTTCCCTTTAGTAACTTTTATATTTTCAGTTTGAATTTTCATTTGCCTATAGTAAATATTTTTACA
>OX_Smed_1.0.01689
TGATTTTGTTTTAATAATTGTATCAAAATTTCTAATTTTCAAATTATTGTAAATTATGCCCACTAGTGAAGAAACTAATACATCTCATTTACCAATTACCGAAAATTGTAGTTTTTCTACTGTTGAAGAATTAAATAATTCATTCATTAAAAGTGATTCTGAATTGAATATTAACCTGAAAAATTTTCCTGAACATGAAGCAATTAAATCGCAACAGTCTACTGTCGAGGATTTAAATAAACTTTTTTGTAATCGCTATACTGAAAATGATATTTACTTTAGAAGTTTTCGGGGAAAAAAAGAAATAAAAGCTCCCTGTATTCCAATCGAGAGAAATGGTAATTTTCAACAGCGACCAAGACAAAGGTTTGATAAAAATCTTAAAAGGAAACATGACTAGTTTTTAAATAAAAGTTTCCTTATTTAAATTGTCTCTGGTTATGATATTTTTCAAAGATTTTATATAATTATATTCAAACTAATTTTTAAAAATTTTGTTACAAAGTTTAAAAACTGTGAGTTGAATTATTTTAATATTTTCATTTAGATATTGGCAGAAATATTTACAGCAGAAATGAAAATTAACACTTGATCCGGGCAAAAATAATTTCATATTGCTTTCAAACGATTGGTATTTTAGCTAACATAGATATATTTTATTTTTTTGATTTATAAGTACTTCAACAAATTTTAATAATGTGTTTATAAATAAACCATAGATGTTCCCAAAAAAAAAAAAAAAAAATGCGA
>OX_Smed_1.0.01694
AATTACCGTCAGACAATACTGACTATAGTGAGACTAAAATATTTCACTAGTGTGACTCGTACAGAACCAAAGGAATGTTCAAATTCGTTTAGTGTTATGATAATTTTACTGACTTGAGTTCAGTGGTTACAATGCCAGAACCTACAAATGAGCAGGGAAATTTACCATGTGAAAGCTACTTGGATAGAGCCCACTATAGTCAAGAAGTTCTACCAACAATTAACGGGAGTACAGCAGTGTCTAAAGAAGAGCGCAAAAATTACTGCTGGCGCAGCGTATTCAAATTGGTGGTCTTGAACCAAGAATTCCATCACCTACCCACTACTGATCGCGCTCGCGCAATTGACATATCAAGAGAAGAGACCACTAGTGACAGAAAAGTTAGCTAAATGAACTCGCGCCAGTCCAGGAAAGACAGAGAGGACACTGAGATGACTGCTGAGAACAGACATATCATGAAATAAGTCAAGTTGGGAGGATGTAAAACCCAACTTTATCTTTCAATGTATATAAATAAATTTTGTCGATTTTTCA
>OX_Smed_1.0.01704
TGTCGGAATAATTGAATAATTTGGTATTTTAGAGTTTTATTTTCTGCATAATTTTAAAAGAATTTTGCTATATATATTTTTGCGATATTCATTTTTGTGAATTTTAGGAATTCAATGTGAGCTTTTTGTTGGAAGGATCAGAAATGCCAAAGACGACTTTTCCGTCAGTTCAGCTTCAAGCCATTGAGAGATGGCGTTATAAAGTTCTCAATATCCTAATATTCCCTGCAAGGGTGAAATCTGGGAAGCTCAAGTATATAAATATCAGTTGAACCGGAAGCTGTAAAATATTATATCCAAAATTTACACATTGCCATGAAATGTATCAGAATTAGTCAAATCTAATGAAAAATCTCCCTCCAAAATAGGGAGGACCCTCCGTATCCTTTACTGCATCTAATTATTTTATTTATCTCATTTTTAGATTATTATTTCTTTACTTTATTTTCGTGTTTGAATCGATAGAAAATTTGCGAAAATTTATCTTTTGGAATTATCGATGAATGAAGAATTCATCCACAGCTCAGTAATGATGAGTGAAAATGGAGAAGAAGAAAAAGAAATAATTATTTATTTCGATGAAAAAACTCATTCAATAACTGTCCCACCGAATTATCATGAACTGGAATACGCGATTTCGGAACAAGGAAACATTATTGGATAAAACTGTGCAAATATATAAATTATGAATATTCCCTTTGTTTTACTTCTTGGATTGTTTTAGCTGATGTTTTGATAGTAGTCCAATATGAGTGCGTTTTACCGTGTATTACAGATTCTTCGGGCGATAAATGGTAACGTAGAATGGTGGACTTAGAGTTGGCAAAGGCTGTGAACGTGATACGATAATCAAAAGAAACTAGAAGTTGAACGGTAGTCGCGAAAGCTCTGTGGGTTTTATAAGAGTGATATTATGAGAATTAAGGAAAGCTTTGAAGGTGT
>OX_Smed_1.0.01709
TTTGTCTGAAGATAAATAAGTAATGACTTCAACATACGATCATGCATCCTTAAAACAAATATTATTTAAGATTCTCATCCCATTTGTTTAAAGGCCTTTAGCTACTCAAAGTTCCTAATTAGGTTATTTCCATTTTCATCTCATAGCTTCACTCATAAAACTTTCCAATAATCTTCTAGCCGATATATACATGCTATTACTGGGTCTAAATTAACAAGAAATTAAAAATTATTGTGGAATCAAAATTCCAATTTACTTTATTACACAAGTAACAAAATACATCAACAAGGCGCTAAGCCAACTACAAAAGAAATATAAAACACCAAATCAACACAAAAATTAAATCTACATGAAAATAGGATCAAACTAAACATAAGTGCAAAACTAAAACAAAAACATAACCGAAATGGTAAAATTAAAATACCCACATATAAGTATCAGGCTATACTCACATACTTTCACGTCTATCATTTATTACAAAATTATATTGATAAATTTTTTTTAATAAATCCTTTTATTTTAACGAAATAAAATAGTTTCGACATAAAGAGCCTTTAACTATTGTTTTATAGCAGAGTCAGATCAATAACCTTTAAAATCCCCCACAAAAAATGTGCCAACATCTGAATCATAATTAATATAAAAATATGTTCATATTATGCAATTGATAATTTCAAATAAAAATATATTTGAAATTATGTGAAAATCACAACATAAATAAAAATATATTCAAAATTATCCTGAATTACAATTTTCAAAAGTCGAATAAATACTGTCGCAGTTCACGGCATTATAATTGTTTATTATGCTGCTTTGTTTTGCCTTTTATTCTTTTCGCCAACAGATATATTGTGAAAAACTAAACCTTTACAATTAAAATACTCAGTTTGTAATAATGACTTATTGTTATTATTTAATCTTTTTAATGCTACAGATATTATACATTTATAATGATTTAATAAAAATAAAACAAAAAATAATTGATTTCTTAAATATGTACATATTGACAAAAAAGGTTTAACTAAAATTCTAAAAACATCAACATACAAAATTTCCAAAACTGCAACAGGATCAAATAAATTTTAATTACTAATTGATAAGCTGCTATTAAGTTTATCAGCAGTAAAAGCGAACTGATTTGGCTTTTAAAAATATTCCATCGTTTTCATGTTCATCATCATCATCACTTTCTACATTTTCATCACTGTCTTCGTTTATATCTACATTTAATTCATTGCTAATATTATCTATAAAAGATTCATAGTCGACGAAATAATCATAAACATATTCTTCCTTTTCCACTTTTTGGGTAATCGCTTCAACTCCATTACATGTAATTGTTTGATTAAAGTTTTCATAATTATTTATCATCTCTAATTTGTAGTCATCTTCAACTAGAGGAATATTTGAATTTTCACAATTTAATAGAAATAATAAATCCTTTATAGATAAAAACTTTTTCGATGTCTTAAGTTTTGTTTGATGTGTTTCTTCAACTTTCAATTTCTTGTTGCATGTGATTTCATTTGAAACTTCATTCAGCTTTCTTTTCAAGCAATATATAACTGGCATCTATAAATAATTTTATTTAGAATTATAAATTATTCAAAAATGTTTATACAAGGAGACATTGATAGAAATGCAAATGCTAGTCATTTAAATGTTTACATTTCAAATAATAATACTATACCTTTAAAAGTAAGTT
>OX_Smed_1.0.01714
AGAACACATTTAATTTCATATTGTTACAGGAAAACACCACACTTGACTGCTCGTCATGAACTAGTAACTGAAAGTGTCAGAAGATTCATATTTCTTCCAAACAAATATTTAACATAAGTTTTAACATTATACCGAAAACAACGAAACAAATATTTTAAACTTAGCGCATTTTTAATATAATATACCGAATAATAGAATATTATTGAAACTATGCTTATTACACTTGACACAAATAGTTTTCCATTTACTTCTCTTACAAAATTCGATTTGGCAAGACTTATCGTTGTCATGTCTTCTGACTTACTCAGTCAATTGGAAAATAAATTTCTTTCTTGATATATTTATCAACGCAGTGATTACTGCTAAATCCACTATTTTTCTGCAATATCTTGGAAAACGTAACCAAAAATTATATTCTGAATTTTAAGTTAGGCCCCCTTCTAAAACTTGAATTTTCGAGCAGAGACGATTTTAACCATGGTTACTGATATAAAGGCCGGCTTCAAGCTTGTCAATCACACAAGCGCATAGCAACAAGTCGCAAACAATATAACAATAATAATAAATTTAAAATTCGATATAAAACCAAAATTTTATCTAAAATCAAAAAATAATTCGTTTATAAAAATAATCAGTTAATTTCAATTTAAAATTTCAAAAAGCAATGCAATTATCATAATCGATTTAATATCAATTTTAAAAATCAATTTGAAATTTTTCTGAATTGTATACAATTTTTTACATGACGTTTAGTTTTTAATAATGGATAAGCGGAAGTTATCAGTCTTGAAGAATAAACAAATAAAAAAAATAAAGAACAACTATACATGAAAACTTGATCATCGTAGTTTAATTTTATTACAACTAATGCAACTGTCAATTTGAATATAGTTTCTAAAAATAATGCATCAAAGAATACATTAAATGTCGAAAATGAAAAGCACGTTGATGATGATCACAAGGAAGTTCAGCAAAATTAATGAAAATAAAAGAACAACTATTCATGAAGCATATGTCATTGTGGTTAATTATGAAAAAATTGGTTTGAATATTTGAAGAAAATGAAAATTGCTGAACCTGAACCAAATATAAAATCTAATGCTGTTTTAAAAAAGGCGCAAAATTTTTGTTGCCACAGTCGAAAATTGGCCCGAACTGGAATTCTGATATGTCAAAGCCATTCATTGGAGTGTGAATCGGACAATGAAGCGACTAATGAAGAATTTGAATGGCTGTTATCCATGCAAGATGAAAAACTTCAAATAAAAACAGATCATCAATAATCATTTGACAACCTAATTTTTTATTGTCCTGGATGAACGAAAATTGCATATTTTTTAATGTTAAATATGCAAAATACGGTCGATATAAAACGAATGCGCTAATGGAAACGAATATGTCAAATCAAAGCTCGGAAAAGTCATTATGTAATCAGTGACGTATAAACGGTTAAGTGATCAAATGATGATAGCGTGGGTATCGTGTTCTTTAAACCAGTGATAGTGATGCACAAACTTTTTCGGACTTTCACCTTTAAATTATAAAAATTATTGAAAAATATAGAAAATCTATATTCATTTGGATATTTCTTATATTTCTTCGTTTTTTTTTAACATTAAATGTTGGCTTTTCACTGGATCTTTGCGACTGAACTGCAATTGAAGTAGCAGTGTTTATACTTTCCAATGATATTTTTCGCACTTAACTGGACTTTTGCAGTTCCACAAACAACATAGCTGTCATTTCTAAACAACTAGGCCTAATTATCCATAGTTAAGAGTGTCTTTTTTTTATCAATATATGGAAATAATGTATACTAACGAGCAAATTATAAAATCCCTTAAAAATGCTACTAAAACGACTTAAAACACAAACAATGAATTCTGAATGATATCAATTAAAATATCAATTAAAAATAAATTAAAAGTCAATTAAAAATTAAATATATAAAAAAGC
>OX_Smed_1.0.01715
TTGTAGTTTTTTCGATTTATTAATTTTAATCCTTATTAATTATTTGATGAAAGTGTTTTTTAATGTCATCATAGATGTCTTTGGAAAATTCAGATTCACAAGAAAGTCTAATTACTTTGTACATCATTATTGGCTTAGCGGGTTTTGTCTGTATATTGATCTTGATAGTTATCATAAAATTTACCATAAATTCAATAATTCACTCAAAAACTGAAGAAATGAAAATGATGTTAAACTCTCCTGATTACAGAAGCTTAGATTACAAAGAGCCGCAAATAAAAAACTTATTCGAAAGTGAAGCATGCGTGCTACGTGAATCGTCTTCCAGTGAAGAAACACATATTGCTTTTCAAGTAAATGACTTTTCAGAAGAAGAGCAGTTCAATCCAAAGTTTAATGAAAACAAACTTGAGTAGATTTTATTTGCATTCATTTATTGTCCAACTGCCATTTTTTCATGGCTAAAAATGACATTGGAAAGATTATAATATAATATTATTCCTAAAAGCTTTTAATCAAATATAATCGCATAGTATTTTGCGAATGGATTTCAGTTCCAGTTTGCTAGTGTCAATTAATAGCAAAGAAAATGTTTGATTTTAATTAAAGATTCCTGTATTTAGAAAAAAAAAAAAAAAAAATGCGA
>OX_Smed_1.0.01740
AAATTATTTCAAATCATGCAAGCAATACTTTCAGTGTTTCTTTTGAATTCATTTATCTCCGGCCTCAGTATGAAGCCAATTACACTGTATTACGATCAAACACCGGATACAATTCATGTCAATACTGAAAGAATGGCTTTGAAAACTGATCTTGGGAAAATTAATAAAATGCAGCCAAATACTGAATTTTACTCGGAAAGGCTCGAAATTCCAATAGAAAAACCGAAAACGATTATCGATAACTACCAGAAAGAAACCGGCGAATCAAAAGCCATAACAAATACGAGAAGTACGAATGGTCCAATGGTGGTTATGATGAAAAATATGCATCTAAAAATGGATTCTGCGAATTTTAATCCAATTAACCAAGATAATTCTACGGGTAGTATAGGAGCAACAGAGAAATTTAATGCTGATTCAACAACCGAGCCGCAAGTAAAATCGGAATTTCAGAGCGTCGGAAAAAGTAGCAACGAAATGACAAACAATTTCCCAACCAAATCAATACGTACAAAGGATTTAATTGAAAAATTCCACTATACCAGCACTGCACAATTTGATAACTTATATTTATCAACAGAAAAGCCGAATTCGTATAATTAAAAACCAATACCAATGAGAATGAATAATTATTTGCTAGGTGACACTTGCGACTTAATTACATTGATTAAATTTAATTTCATAGTAAACAGTCAGATAATAAATTCCAATTAATCAAATTATATTTAGTAACATTTTTATTGTTTCAAAAATTAGATTAACTGCATCAATAAAATTTCTTAAGTGATTTTTAAAAACTTTAATATTGACGACAAAAAATAACTTTTTTTCTGGTATCAGAAACATAATATTTTGTTTATTGATTGTTTAAACATTTGATTACCTATTTATTTTCAAAAATATTAATTTTTTA
>OX_Smed_1.0.01836
TTATTATCATTATTATTATGATTTTCATTATTTAGATTATAATTATTCACTAACAATTATACATTGCAATAAAACAACTAATGACAATTGCAAAATTATATCTTGTTGCTAAAAACAGAATTGTCACTCATTTTGTACGCCATTTAATTGAATTTATCAGAATTATCCGTAATTGCACAGATAAAAAATTGAATTTTAAATGCAAGATCTAATAGAAGAATGCGAGTTGGAAGTTCTAAAGAAATATCACAACGGCAGGCGAAAGAGTTCACTGATTGCAATTCCCAAACAAAAGCGGATCCGAATACTGATGATTCATGGTCACCCAAAGATCCAAATTGCATCTTCTGCTAAAAGAGTATTCAAAGAAATTGATATCTCTGAAGCAGCAGGCTTATTTCTTTGTCTTGAATATCCAGGAAAACGAAGTCAATTTAAACTGATTCTCAAAAGCAAAGTTCTAATTTTCTATGAATCGAGCAAGTTTCATTACGACCAATTCAGAACTGCCCTTAAGAATCTTATAGAAAAATTTGGACGGAATCAAGAATCCACAGGTACCTGTAAAACAAAAAACAAAATTGTTATACCTGATGATAAGGTAAATTTGGAATACGTACTAGAATTCAACATGGAAAAGGAAGTAATGTATTGCGTCGACAGTCCAAAAGACAAATTGCAGAATTCCATTTATCGTACTTTCCAAGATTTGGTCAAGGAAAGGACAAATGGTGGTCAAATAAATGTAGACCTAACAGACGACCGTAAAGACAAATACAATATAGCATTATTTAACGGTCAATTATGGT
>OX_Smed_1.0.01856
GCACACTAGCAGCAGCATGTGCGGGGAATCGCACCGTGACTCGGGACGCGTCGATCCAGGAGTTATCTAAAATTATTGAGCGATTAATAGGTCGTGTATACTCTTTATTCGATAAGTCTTATCAGACACAAAATTGTCTGAAGCAACCTTATTCATTATTGAGTGGAAAAGTAGGGTAATGGTTTGGTGTTGGGGGAGTCAGTCAGAAGGAATAACGGAACAGCTGATACAACCTAACAAATTGTCAATGTCCTTACTTTCTGGAGTACTGGGGTTCTGTAGCTATGCCGTCGTTAAAGTTCGTGATGGCCTAATCTGGGTCGGGGATGGGAATACTTGGTCTGCCGTTGACTGACCGGCTTGCGTCGCACATCGGATGTTGGTAAATCGTTTATAGTCGTAGCGGGTTTATTGGCTCTATTAATGATCGTTCACTTCATTTTCAATAGTAATCTATTTCATTGTCCGACTCCTTACATCTAATGTTTCGTTTGCGTTCATTATCGAGTTTGTTTCCTCTGTCTTTATAGTTATAATTATTTGATTTCGTAGTTTAATCCATTCTAATTTTTATTTTTGTAATTGATAAATCTGTAAAGGGATCTAATTCATTTGATTTCATCATTATAATAATTTAATTTTTTACTTTGATTGGTCTTATCTATTTCATTATTTTGTTTGTTTCATGATAGGAACTTAATTGGAGAGTTTGTTTTATTCAATTACGTATTTATGATTACTTAATTTCGTAATTTGGTTTCGTCGTTGTATAATTGTGAGGGTTTTATTCTACAATGTAGCGTCATCATTGTGATTGTTAGATTCGAAATGGAATTAATTTTTTGATCTTTCCCGTGGGCATTTACATGGACCTCTTAGGTAGGTTTGCGTTATCCAACTTAATGTGCATAATCAATTTATTAAGGGTCATCCGTTGCACTCATGTGGTCTGATTTTCGAAATGTGAAGGTCGATGACGAGACGAATTATTGTGGATCTACAATTAAGTACTTCCGATTGAGGTTTCATGGCCCCATCGGCCTTATTCATAGACGACATAGGAAGACTCAGATATTCGCAGAGGAAAAACATTATGTTTATTATTCGGTGGTAATATCACAGATCGTTTCTTTGTCATGATTCATAATCGTTTTCATTGAAAACATTTGTAGCTGGATGGAAGAAAATCCTATACTGGAACTACGTCATCCGAAGGCTTGACCCTCACATTAAATGCATTATTAACAGAAGACGGACTTACTCTCTCGCGATGCAGTTTGTTCTTCTCTGGTTGTCCCACTGGTCTCCTTTCTGATGCTACCGGTTTCTTCGTTCCTCAAATGTTCTCTATGGTAAGACATATTTCACGTCGTTAGTTTGGTAAAATGAAAAGTATTAGCTTAACATTCCGATTATATCTGAGATCCTACGCAGCGCCACGTCATGTGGGGGCGATTGTGTAGAACCGAATTCTGCCCTGGCACTCTCATTACTGTGCACAGGAATTTATTGAACTGCTTGTAATGGTCGATGTCGTTTTCTCTCATTGATTTTCGTTACGGAGATGCTGACATTATCACTGGCATTTCAATCAGTGTGTCACCGTTCGATTTTAAATGTCAGTTGGTTGGATAGTTCAATCAGTTATTTTATTTATTGGAATTTTGCTTTTCAGTTTTCTTACACCAGCCTAAAGTGTACTTGTGGTGAGTGCTAACTTATTTTAAAGATGTCAATACATTGTTATTAGTTTTGCCTCCTTGATCCCTTGCGTTATTTGCCGCTCCTACAGCTAATGGCTTTGACCTCCGTTTTACTCGATACGTCACGGGTAGGTTCCGTTCGTTTTCCATGTTCCTCCTCAAATGGTGCTATATTCGTTCACCTGATGGACACATGGTCCCCCAATGATCGATTTCAATTGGATCAGTCAATTCTTCCAATGCTGTTGTTCTCCATTCCTGGAGAAGGGATTGCTATGATTTTATTTGGCATTTATATATTGGTGTTTGTATCGTTCCTAACAAGCTGGTTGGGATTCCCATTTATGAGGATTGCTATGAATTGATTTCTTAG
>OX_Smed_1.0.01867
TTATTTGTTTATTTAATAAGCTCAAATAAGGAAATCAACTGATTATATTTACATTTGAATTAAATGGTTAGATATTTTCAAAATTGTCTTATTAATAAATTTTTTGAAATAAAAGCCAATTGTTCAGAATAAATATTGCCTTTATTTAGTTGGACCTACTTTTGATAATTATGGAAAAATTTGTATTGTAGATTATGAATATCTAACAAAACAAGAAACTTGCAATTGCGTTTCTTGCAGTCATATTTTTTACAGAAGAACTGAAGGTTCACGATATGAATTAAAGTTAAAAAATGAAAGATATAGTCAAAACTTTGCTGTTGAATTTGCTCCACATGAACAATTTGTTTTTCATGGAATCATCAATAAGCTAGATGATATTCTTGGGCGTTTTGCTGCTTATGGTGGACGTATTTTTTACAATCCGTTACACGAGGCAGATAATATGTTTGTCAGAACTCAAGATGTTGAAATTACACGATATCATTTATCATAAAATTATTACTATTATATTTTCTTAGCATCTTCTTATTCTGAAATATAAAATATTTTGTTGAAAAAAAAAAAAAAAAAATGCGA
>OX_Smed_1.0.01887
GATTTGTTTACTCAATTGATGCGAATAATATATTTTTGTAGATTTGTTTACTTTTTATCAATTCTTGGATGGTTCCGGATATCGAGGCAAGCAAGTGCCATGATAATTGTAGAAATAACTATAATACTTGCATTAGAGCATGCAATTTGAGGAAACCCCCAAGTCGAAACTGTTTCTCAGATTGTATAAGATATAATACCAATTGTTTACTGTTTTGTTAAAAATTCAGCAATTTAATGTTGATTTTAAAATAAAATTATTATTTTAAAAAAAAAAAAAAAAAAAATGCGA
>OX_Smed_1.0.01898
AGTGATCTGTGATATTCTAGTCGCATTATTTTTCGGTATTTTAATAGGTGGTCTATTGTTTATTGAACAATCTAAACACTGTCACGTGGCCATTAGACACAACCTGTCGTGACCTCGTTCAATCAATGTTGATTTAGTTTTAGTACAAATGTTTAATTGCAGTGTGATTTTCTTACTGCTGATGAGAAATTATCGTTATTGGAATTATTCCTGTTATGAAAGCTTGGATCCTTCTTTCTCAGGTATTTAGGAGTCATAACCTACAGTGGTTTCTATTCGATGTTCATGATTTTCACCCGTTGCAAATTTCATCAATTTAGCAGTTGATTGGATTCATCATTTCACCGAACCTAAATTCTGAGTTGGATATTTAGTTGGGCTGATTCGTTGGCATCCTGCCTCGATGCTGATGTCGGTATCGGGATAATCTCTCTCAGTATGGTTAATTCATTATTATTTGCGAAATCATCCCTTTCATTTAAATTCTGTCTTGTCGTATGATAGCGGGTGCAGAGGTGTTCAGTCGTGATTCAGAAGATTGTTATAAAATATGCTCGACTATATTCATTGGTGTTAATGTCTTCCATTTTTTCTCCGATCATGGTGTATTGCATTGTTTTTATTATTGGAATTGTTATAACTAATTACGATTAATGAAGGGTTAGGAATAATTTTATCATTGTTACGCATTTGTTATTATTCCTTTTATTATCATTACTAATATTATCAGAATTTAATCGTTA
>OX_Smed_1.0.01940
CATAATACACAATAAGTATGAAAAATATGACATCCATCGAAAAGTATGATGTTCAAGGTGCTACGCTTTACATTATTATTATTATCGTCATATATAGTTGTACGTGTTTCATTTTTATTTTTTCAAATTTCATCAAGAAGAACAAATACAACGAAGAGACAGATAAAGAAGTCTATAGATTTGTCAGAACGACTGAACTCGCGGAACGACAAACAAAAATTGACCAGGTCTGTCTCACGGAACATTGGATTCATCATTCCTCAAAACTGAGTCTTAATCCACAAGAAACCGACGAAAGTCGCCCAATTACTCCGAAGTTTTCTCGCTCTTCAAGAAATGGAACTATTTCAATAACATCAAAATTGTCGACAAATTATAAAAATGAAAATTATTTAAATGTTTAAATTGGGTTCGTGTCTTTACAAGAAGAAAATCAAATTTTATTATGTCTCTTATCTATCGAGTAATTCAAGATAGTTGATATATTTA
>OX_Smed_1.0.01986
AATGCAATTACTGGTTATTTTAAATTTACAGACTTAAGAAGCATATCAGATATAAGTTTGTTTTTTTAATATTCTTTTAAATACTATTCAATTTCTAAATTGTTATCAAATTATGCTTTGCAGTTAATGTATTGTGTGTAGAAATGCATGATCAGTTTAGAAAATTATTAAAATTGTTATGTTTATCAATATTACTTTAGTATAATTTATTTAAAACAATCACAGTAAATGATTTTATGGAGTTAATTCACACCAACAAAATCCCAGCAATGAACGAATACGGCAATCCAACAGTGGGCTATTTGAGAATGCCTCGAACTCACAACTTGCGTTATTTGAAAGACAAAAATGAAATACGCGTCAATGACTATGACGAGACTTCATTGTGTAACAGTTGTAGAAAGCCCCTAAATTCCACCGAGTTTCTCAACCAAAGTAGTGGACTGTCACATCATTTATGCGAATCATGCACTACAGATATTTTGGTGGATGAAATTGTAAATAAAGTCTTAAGGAATGTGTTTTGCTATATCTCAGAATTATTTGCAGAAAAATTTCTTAATAATCAGTCTGAAAATATTAAAAATGAGTTTAGTAACACTTTATGTAATGGCAGTGCAAACCTGGAAAAATCTAATATTCAGAGGTTTCCTAAAATCAGTTCCTGTGAGGAAGAAATAAAACCGGAAGTTAGAATTTTAAATTTTAGTAAATTTCAATCAGAAAGCTCTGAACGAAGCAAAGAAGAATGTGAAAATAGTGGGCCATCTAGAAGTAATTCAGATGATGGAAATAATTCTCTGGATCAAATAAACTCACTTTTGCCTAGTTTTAAGTCTGTTAACTTTGAAAAATCTACACATTTCCAACAAGAATCTAACAATTTAGCTCATCACACTAAAAGCATTAAAGCTCAT
>OX_Smed_1.0.01989
TTTTTGATTCGATTTTATTTATTTTATGCCTTTAAATATGTATGAAAAAGTTTCAATTTAAAAAAAAGGAAAATTCGAAACAAAACGTCCGTGTTATAAGTAACAACAAGATGCAGGAAATACGCCTTTTCACAAATCACAATTCGGATATTTCACAGAAATCTCTTGTGAATAAATTCACGTTTAGTGTCGGATCAATTAAATACAATTTAGAAACAAAGATTTGTATCTTAATATGAATGATATCGATTAAAAAAAATGCAAAAAGATGTAGGAATTGGTAAAGACGGAAATGATTGAGTTGAAACTTTACAAACTGATACAGTGCAAACGAAGAATCAATGTTTTTGTTTCAAACCATAATATAATCGAAATTGTATTTAAACACAATATTAAAGATTTTAGTGATCCCAGTGGATGTTTGCGGGCCCTTCAAAGGTATCAATTTAAATTTTGTGTAATTTTTGGTGAAAAAAGAATAGTGGATACGTTAATATTTGTTAATTTTATGAGTACTTCCGAAAAAATTTAAAAGTGAATATGAAAGTAATTTTTATGAGCTACGGGATTTGATCCCATTATGAATATTGACATGTATGAAGATGACGAATAACTTCTCGTACAGATATTGTTATCGATAAATGAAGTTTATCTGAACGCGAAAAGATTTCCTACTGTGGTAAACAAATGGTAAATTTTGAGAAGCAGCAAATTTTTTTTCTGAATAATTTCGCTGATAAAAGCAAATGAAAACAAGGATAACAAATTATTTTTTTATTTCTACATTAAAAGTTTTTGCATGTTCATTTCCTTTTAAGATGAAATTGTATAATAAAAAAACGATACTGTTCAGTTTAGACAACTTTTACTGCATAAAAAAATAATATAAAC
>OX_Smed_1.0.02009
AAGTGATATGATTCCGAAAATTATATTTCAAAATGCTTAAATGTTTTGTGATAGATTATTATAGTTCTGTCAAGTGATTAACTATTTTAATGGAAAAGAAATGTATTGAAGAATTCAAAGAATCTGGGGATTTAAAATTTTACGCACAGATTCATTTTTGGGATTAATTTTTTAAAGGAAGTTATGAAAAAATTTTCAGTGAGGTTTCGAAAGAGTTATTCTTCAAAAAATACATTTTTTTACTTTAAAATCTATTTTATTCATTAACCTTTGGTTGGTGTGTGATTATTGTAGTGAAACCTCCATTGACCAACCTGGTCTGGCCCAAATGGAGTGTTGTTAAATGGAATTATTGCAAAATGACGCGAAAGTCAAAAAAATCTGAAACTTCCAAAATTTTATTCATAAAATGAAATAGTTATTTATCAAATTCAAAATTGATTTAGAACGAATAATTAAAAAAAATCAATTTTTTTATTTTGATAAAAGGTCAAACATTTTTTATGGTCGTACTCAAAACAAATTTTTTTAGCACTTGTTAAAAGCAAAGCCGAAAATATATTTTAAGTATTATAAAAAAAAAAAAAAAAAATGCGA
>OX_Smed_1.0.02034
TAAACTTCAAAAATGTCAGTGCATTTAATTCTTGTCATATTTCTCGTTGTAGCTTTTCAAGTAAGTTTCTTAGAGTTTATTATTTATAATATAATGATTTTGTTTATTATTTTTTATTCATCTATAACCAGGACACAATTGTCGGCATAACCGGATATGAGGTGGATGAGTCCGTGCTGGATCCGGTGAAAATGAATGATTTATACCGGTATTTAAAATATCTTCAAAAGCGATCTCAGAAAAAGTGGGTCGACTTCTACAGAAAACGATCCGTTTGAGGGGGTGAAAGACAACTGGATTGATTTGAAACAATAATAATTTGGATTTTGTTTCGTAATTTAAATAATTATATTAAGAATTTACTTTTTAAAAAAAAAA
>OX_Smed_1.0.02036
AAGTGGCTTTGACCTGCTGTATCTCTCGAGTCAATTGTAGGACCTGGCCAAGTAATTCTGTATTCGCCTGCCTCGCACGATCTAGTTCTGTCTGAAGAATCCGTAGAGAGGACATTACTGAAATTAAATGGGTTATTACACGTCGGTTTATGATAGAGCTAAATGTTTAAATTTATCCAAACAAATCAACAGCTCATTTTCTATTTAATAAGAAAACACACACAGTTCTAATTATAATTGTTCTCTGATCACTACAACAAGATGTCTATCAATTATTCGTCCGGACAATATCGTTCTAAACTCTTCTTGAGGGCCTCCACCGTGTAGGGCCGCCTAGTATCTCGAACCGGACGAGGTGGATGGGCGATGGCGATCCGCCCGGCAAGGATGTCATCCAGCACGTTTGCAAGGTACATCCTTGCCTTGACGACTTGTAAGTCCACCTGCTCCTGTACCCGCTCCCACTGGGTGAGGAGGTCCTGCGCGTTAGCGAATATTTCGGCAGCTGGGTACTGCTGTCGACTTAGTTCCTCGGGGTCGTTGTTGAGATTAGATGTCCTCCGAATGGCAGGGTACGGCCATTGTCGACGTATTTTCCCGATTGTCCCTGTTTTCCTGGGCGACTCCTTCCTAGATGGCGTGTTGGTTGAGCTGGAATCTGTCCTATCTAGAGGCATGTTTGGCTGAAAGTAATGTAGTATGGTCAATTACTAGCTTTTGATAATTATAGCACTAAAACGGATTATCTAACTTGAGTGTGGGATTCATTATTGGGTTCTCTAATGACTAGGGGATGGCTATTGGACTTTTAATATTGTGTTGTGGAGATGAATAAGAACTGGTATTCTATCAAGTTGTCGTTTGTCGATGATGAGCGGAACTTAGGTTTATATTGGGCTGGGCGTTGATGTCAGAGTTACGGGGGTTTCTATTCTCTTGGTACGCCTTTGCGCCCTCTCAGTAGCTAATGTGCTCGACCTGTTCTATTTGAATGAGTTTGGTTATGCATCTCTTATAAGCAACAAAAATGTTTCGATGTGTACGGTATACATAATGATTGGGCTAATAGATAACAATATAGGTGTGATAATGACTAAAACTTATTGATGGCTAACGGATCTAATAGATGATTTTAACAGAAATTATTAATGGGCCGACAGATTAAATACCGTGAGGCTAGTGAAAATTATCAACGGTTAACGAATTAAATGTGATATAAAAATATATTAACGGATTAATTAAATATTGATCGAAAATACCACACCTATATCGCAATTCACGTAAATTTTAATCATTAAGGTATGACGAACTGCATTCGTTTATTTAAATTATGTAGCATAGATTATGCAAATTCGCAAACCAAGTCCTTTCGTGTCGTTCGATCATCTCAGGATTCGGTTAATGCACGCTTGTCCATTAGGTCTACGGCAATTAAATTTCACGTTAATTTATTCAAATTTATTCGTGCTATTTCAAATTTTGATTATCGAGCTTGATCGAAGTAATTGCGGTAAGTTTGTCGTTCTAGTTAATATCTCTACTTTTCTGTTAGATTTTAGCGCGTTTCTACCGTGGATCTCCCCTCGTCTCATTTAGGTAGTATCGGATTGGAAATTACCTTAGCCCGCAGTAACATTAGTCGACAGATTTTTCAATCGCATGAATCATAAATCAGAAGTCGTGCCTCTGAGTATTGATGGACTTTGAATATCGCACATTTCCTAACTTATTTGGTCTGAAATTTCATCGCTACATTCCGATTGTGGGCACTTGACCTATGGGCCTATGGATTACCTATTGTTGATTTAAGATCTCAAATTAGTCGATTCATTTATGCTGGATTTTAATTGCTATATTAAAGGTTCATTTGATTTTGTTTTCTTTTGTTTTCGTAAATCATTAATACTTTTATGGTTATCAACATTTTATTTCATTAAACTCCTGGTTTGGGTTGATGGTGCGAAGGGATTTTACTCGGTTATCATGAAAAGTACCTTTAAACTAAGCTCTGCTGGATTTTCCTACGATATTAAATATATTTATTCGTTGAAATTGGTTGTACTTAACATGGAATTCATTTCTTTTCGCCTAATTTTTATTAATTTTCTTTACTCCGCTGAATAACTTTTTATCTGCTTTACTCTCTCAGTGAACCCATCTGTCGACATTGGACTATAACTCTAAATTGTTGCTAATAATTATTTCACTTAATGAGTTGTTTTACCCTTAGTTTAACGATTTACTGGCATTTTGGTATTTCTCGCATTCACGTGCATTTAAAATTGAGCGATTTCATATTACTAACCTTGCAGTTATTAAATCTCTTCGAACCATCAATCCAATTCGGGGTTTAAATTAATTATCCAAATTACTCTAACAATTATTTCACGGGCTTTAATTCTATCAGTGATTTTAGTTAATACATTTTTAGCTCGTTTATTTTACTCAAGGAGTTAATTCTGATGGAACTGTAAGCTACTTAGATTTCCCATGATTAATTTTATCAAAATCTACTTTAATTAATGGAGTATTTATTTTTAATGACGACAAAAAAATCTGTTAATTTGATGGATGAATTCAATTTAAGAAATTCACTAAACTATTTACGATGGTTACGTTTAATTTTTATGAACCAATCTACTACTAGTTGAGTCATTTTTATTATCAATTGAATTTATTTATACCAACGATTTCAGTCAATTTATCCCCGTGCCCTTTCCCTTTAATAGCTCCTAAGCGCCGTTGTGTTTATATTATATTTATTGAGTGCCCACTGGACTACTCGGTGTGGTGAATTTAAGCCGTTTGTAAGATCATTTTAGGTCGATTTTACAGAA
>OX_Smed_1.0.02041
TGTCGTAGATTTTACTGCCGTATGGGTTATGGACACTTGAAAAACTCTTTGAAAGTACCGATTAAATAACAAGGAAGATATAATTATGACAAAAACACATGTAACTTGCAACTAAGAGACATTCTATAAGTTATTTAGGCCTGCTTCGGCCATCGAGCGACTCGGCGTCTTGCCCGCTCTTTTCTCGCTGGTCGATAGTTGTTCGACGCTGTTGTTGTTGTTGGGGTGGCCATCGCATCACGGTAAGCTAGTTGAGCGAGAGCGAAGACGAGGGGGTAAGTGACAGCTGCCCCTTCTTGGCAAGCGGACAAGGCAACTTCCAACCCCCGTATCTGTGTTCGGAGGCTCTGATTCAGCTGTTTTTCGTCCGCCCAACCCTTCTGGGTTGCGGTAAGACGTTGATGTAAGGGTTTGATCCTTTTTGAGTCTACCCAGGTAGCCTTTGTTTGCTGGATCTCACGGGTTAACTGAAGGATCTGGTCATAGAGGGTTTTGTTGGTTTGCTGGCACGGGTCAGTTCAGTTCGTAGGATTTGGAGAGGTTCCATTTCTGAGAAGAATGGATATTAACACTTTTATTACCAATTTATAATTCGCAAGCATACGGTTAATTTAAAACATAAATTGCAAATATTATACTAAGAAATCATCAAAATAAAATGAAAACAAATCTCAACAAGTTTCTATTAAAAAAAATGTTCTTAGTAACCGAGACAGTTGGTGTTGTCTAACTCAGGGAGGTCAGGCATCCTCGAAAAATTTCTTTATCCCTTCCTCCGGGGAGTAGTTTGAAATCACTAACACGGGCCGCTTCGTATTACGGGCCGGTCTTGGGGAAGGTGGATAGGTGTCCGCGAGTAGCCCGGCTGCGAGATCGTCCTCTACGTTGGTCAAATAATCCCTGGCTCAGTCTACCGCGGAGTCGACATGGCGTCGGTGGTTCAAGAGTACCCGGGCCCGTATATGGATGTCTTGGGCCGGACTTGGGTCGCTGGATCGACCCTCTTTCTTAAATTGTCTCATTGTAAGCTCCACCAGGAGCGTGTCTTCTCGCCGGTTTTCTCCTGGCTGAGGCATGTCGGGATATCGTTCTCGATTGGTGCGTCGCCACGCTTGTCGCCATTGTTCTGCGACGTGAGTGGTAATATAGACGTGGGATCTCGATTGTACTGAATAAAACCTTAAATTAACATGGGTTGATCGAAGGAGCTTTTTATTTAACATCCGTCTACTCAGATATATTTGAGGGTGTTGCTTCTTAGGTCTGAGTCAGGTGAGCGAATGTCCTATCTCCATAGACGGGAACAATTTTTATGGGTAATTAGTATAGGGTAGGGTCGGCGTTAATTGGGGAAACTTAACTATTTCACGCCGAAATTTATGATTATCCCGATAATGGAAATCGATTACAAGTGACTAAACTCGCCACAAAATAAGTCTAATCCCTGAGTAAAACCTGGGATAGCTAGACTGCTCAAGGTTCGTGTGGGTTCAAAAGAATATGCTTACTGTACTTCAATTTAAACCTAATTTCATGTGACTAAAACAGAAAACTGACTTTGGAGTAATTTGACGGAGCATCACAAAAAATTTAGAGGAGCTAATCGACTGGAAGGGTGGTAAGGATAATTAAGATGTCTAAAACCCCCCAAAAAATGGTCAGTTTTCTCAAGATAATTCACCTGAGCCGGAATGTCTAATTGTATAAGCTTTTCCAAAATCGTGGAATAAATTGAGAATTGCACCACTTGACATAAGTAACTAGAGTCTTCTAAAATGACCCAAGTGATCCGAGCTTATACTAGTATAACTGGTATAACTATGATTTCACAAAAGGATTTAAGCCCATCACCAGTCTTCTTAAAAATAAATTTTCTGTTCAAAAACGAAATCAAAAGACAACTTGCAAAACTGGTCGGAATAATTAGTTTATTTCAATAAAAGTCATTCGAAACCCTGTTATTCAGTTTGAAAAATTGGAAAATTGGTTGGAAGGTACCGATACTCGAATTTTCGTCAATTAACTTGCATGGTTAAGGCTTCTTAGGCGGTCAAAATTTTCTTCTATAAAGGGCTTGAAGCGATCTGGCTATTCAACAATTTAAATCAATATTTCGTAGGTTAGTTCAATTAGTTATAATTCTTCCATATGACAGAAATGAATTTCGAAAAACTAAAAGTACTGAAAAAATTTCGTAAAATAATTTACCGATTGTGGGTTTCCAATAAACCAAAATTTGACTCTAAGGCTGAAAATTTGAATAAAAAAAATGATCTGGCCAATTACAAATTCTAGGACAGAAAGTTTGAGATAAATAAAATAATTTAACCGATCGTATATTCTAAAATGGAAGGCTTGAAATGAATAAAATAATTTAACTGATTATAATTCTAAATTAGAAAGTCTGAAATGAATAAAATAATTTAACTGATTATAATTCTAAATTAGAAAGTCTGAAATGAATAAAATAATTTAATCAATTATAATTCTAAAATAGAAAGTCTGAAATGAATAAAATAATTTAATTAATTATAATTCTAAAATAGAAAGTGTGAATGAATTTTTCGAATAATTTAATCGATTCTGAAATTTTTCATAATTCCTAAAAATAATCCAACTTTTCTGTCGAGTAATTTCCAATCATCGGGGTTTCACAAATGACGAAAATGATTTTTTCAATGGTATTGCCAAAAATGATAATAGCGATTTGTAAGGTTTCAGATTCTTAGCTCCCACAATCAAACTACTCAGGGGTCATATATCGATTAGAGTTTTCTGAGGTCAAACTATACTTACTCCTGGGAGTTGCATGAGTATAACGTAAGCTGATAAATTTTATTCGAAATTAAAGCTCTTGGTCACTGAATTTGGGTTGCCTATCTTGTCCTGAGTATGGGGCATGGGTGTTGCGGTGTTTCTACGGTTTACGCCAAAAAGGTCGTAAATTTATAATAATGAAGAGGAAATAATTTACCCATGGGCCGCTCCTCGATCGCAACGTCCTCTCCTGTGGTCCTGACGGTAGTGCGCCTATCTAGTGTCTTTCTTTGTGGATTCATCTCGGAAATAATTTTTAGCTTTCTTACAATTTTTAGTTTTATTTGAATGTAATCTGCTGCGCTGGCTCGTCACTATATGTAACGTTAGTGTGTCATATATTGATCTGTGGGAAGATGTGCACACCGACCAGCAGCGAGTGTGTACCGTAAAGGTCACTACTAATCGTGACAAATTTTCACTATCGCTTCTAGAGAATGTCAATTCCGATGAGTATGACTTGACGTGCACGCATCAGCCGTTGGCAGTTAATCCGGATTTCCCTGTAAAGGTCATAGTCTCGATGTAGGCGATTTTATGCGTGAGTGTCTCACCCTAAGATAAATTCGTTATTCCTAGAGGTGATTTTAATGGACGTGTACATCTTTTATCTTGGATCATTCCAGTGGGGTTCTGAATTATATTTCTGATATTGAAACGCAGGATTTCTTTCCCTTCTTGGATATTAAAGAAAATTGGCGTTCTTTTCCCCTTTCTGCGCCTTCCACATCTATTCGTAATCAAACATTGTCTACTAACACTATGCGTTATCCAATGGAACTTATTAATTTTATCCAGACAGGGACAAAAATTTATGGTTATCGATTTTATACCGGAAGACACAACAATATTTAAAATGGTATTAGACGAGAATCAATTAGAGGACTTGTACCATATCCAGTTGGCAAAAGAAATGGAAGAATCGACGGATACGGGAACTATGATGGTTGATCAGCAATTAATTTTTCAATGTGGAAAGTGAAGTTTTCATGAATATAATGAGACATTCTAGAACCCTTTCTTTTGTATATTTATGATGATTCCTATGTACCGCTCACTTATTGTATTCTCATGTAATAATTGTTATCACGTTGGTAGTTAAGTAATTTGCATTTGCGTGTTTTAATATTGATTTATTTTATTTGGGAAATCTCTTCAATTAGCGCGGGATTA
>OX_Smed_1.0.02045
TTTGTGTTTACAATTCAAATTTAAATATTTTTATAAGTAAAATTTCAATAAAGAAGGATGATAATATAAATTATGAAATATTTTTAATTTCAATAAATTATGAATTATATTCATTCAAAAATCTTGTTATTAAAAATATATTTTAATTTTAATTGCTGAAAAAAATGATTCAAGTCAGGAATGCCAGTTTGTTATTTTTACATTTTCTAAATGTTCTTTTGTGACATAATTAAATTTAGCCGTTTTTTCCTCAAATCTTTACACTTTTAAAATCCTTTGAATGATTTATGCTAATTGCATCTTGGTATTTGATACTAGCGATACAATTATGAAAGTCTTGGACAACGTGGTCAATGAAGTAACTATCAAATTTAAACCCCCCACAAACTGATCATAAACTCTATCAAAATAAAATGGAAAATATTTTGAATCTATGGTGATTATCATGGAAATAGCCAACAAGAACTGCATATTTGGATAATTCAGAAAACATGTGAAGAGGGATAAGAAACTTGAATATACTTATTCAAATTTATAATGAAAGTGTTACATTCCCATACATGATGTATGGGAATATTGGCGACATAAGCCGAAAGTAAATAATATCAGGATGGTTTGCTATTTCATTGCAAAATCCTTCTGAAATAATGCATTTGCATCATACCTGACTCCAGGGCCTAGGACAGGATTTTGAGCCCAGGGCCAAAACTAATTTTCAAGGTTTTTTTCAATTAAAAATAATTAATGGTGATATATTTGTATTTTATTTTTAAATTTTATAAACCTGATTTAGTTAAGAAAATATCTTTCAAAAGCCTAATGGAAAGTTTCAAATCATCCTTCATTTCTTCAAAGCGACATAAAAAGTTATACAAAAAATAATTATAGTCTTACGGCCATTGACTTCTTGTGATTTTTTAGATTCAAGAAAATAACAAAATTCCCAAAGTTTATTAACGGTTAATTATTACGATCTGTTAAATGTAAAGTTTTTTATATCACATTCACGAAATAATATAAGTGAACAGATTGAAACGGTTTTCTTTTTTGAAGTCATTTCACTTTTTTGACAAAATTTTCGAAACATTTTGTAAATATTATGCAAGTATTGTTTAAATACAAGACGTAATTTGGCAAAGAAAGTTGTTGCAACAGACATTATAACGTTTTATTCCTAATTATAATTTCTCGTTTTATTAAAATAGTTTACAACTTTTTTGGTAACAGAAAAATACAATTATAAAATTTAATTAAAATATTCGCCAGTTTTATTTTTAGTCGAGTTCATATCGAAATTTTTTGGTTTTGAAAATTTTATTTTCTATTTTTATGAATTTCTTAGTATGTTTTTATTGTTTTGTTTTAATCGTATTTTTAAGTGATTAAATTTTTTATAGTGAAAATCGAATTTGTAATAATTTAAAATTATTAACAATACGTTTTAAATTTGGTTTAAAAGAAATAATATATAAAGTTGCCATAAGAACATTGAATAAATAACTAGAATAAATACTGGCAACGTTCAATAAAAATGGCAAAATTTTCATTTATTTTGAATGAATTATGTGTTTTCTATTCTGCCATATAAGAAATTAATTTTTTTGTTTTAATAAACGTTTACAACGTGAAGTAACTGCTGAAAATATTTTGGAAATTTTTATATAAAATGAATAACATTGATCAACACAAATTTTATTGTCGATAATCTTACAGTGCATTTTGGGAAATTTTAATACGCTGAATATAAATCTTATTGTCGTTTTGCTTGACTGACTTATTTTTTGAGAAATTTATGTCTTTCCAAAAGTGAAATTTTTTGAAATTCGTTTATTAATCTTACTTTATCCTATAAAATTTCCCAATTTTCACAGAATACACTCAAGCTTACATGGAATAGGATAAATGCATTACGAAAACACGGAAACGAACTCAGAAAATATTTATCATTTTAAGAAAGAGAATTTTTATAATTATCTGTTGTGGGCTGCAGCAAGAAATTCGCTTTGGAGAGTTCAAAAGTAATTTGTTGTTATTTTTTGTTTCAGTATCCTTGATATATTTCTTTCATTTTCTAGTTATTCTGATGGAATCTTCACTGTAGTTGCATAAAGTTTTTGGAAACCATTCTAAATGACTTTGAAGAAAGTTTGTTTTTTGCCAATTCGTTATATTTACCAGTTCGGTAACTTCCCTAGAAATTCTTAACCACTGTCGCGTAACTGTATCAAGTGGAAGCTTTAAAAACATTCAAAAAAATGAAGAAGTCGAATTTGAGGAGCATCAAATACTGCTGTCTAGAATATTTTTATTACTCGGTGCAGCGAGTGCATTGCCTACTAATGTGAAGCACTCATCATACTTTTTCAAACTCTTCACAAACTGCTTAAACAAACCATGTTTGGGCGGAAACGATTTTCCGTCTGAAAACGAATGGCTCATGGATAACATTAGCTGTGCTGACAATAATGTTCAGTTATGTTCATCCTAGTCTGTTCTAAGAGTATAATCCACACATATATATCAAAACGAGTCTTGGTGGTTAAGCAGATCTTCACAATGATGTCAATAGGCATCATCAATCATTGCACAGATTTTAAATTATCACTAACTAAACAGCCGACCACTCAAAATGAAGAACATCCCTCAAGTGTTGAATGCAGAAGACGTAAAATCAACAAACACATCTCTTTTTAATTTTACCCTAAATACTTGATTTACTTCTTATTGAATAAAATTGTACTTTAAAAGTGCGAATTTTGCACCTTGATTAGAGTTTTG
>OX_Smed_1.0.02064
GAAAAAAACTTACTCAAGTGAGACTTTCTATAATTAACTGAATTACTACTCATGTCAAAGCATATTTTCGTTTTGCTGCTCACACTTTGGAGTATTCATGCACAAGGAATTGCCGTTTATTTAATATCTAATTGTGAACAGGCGCACATCATTGTCATGTGTCTCAGATCTGTAGATATTGAGATCCATTCAATCAACAAGTCATTTTCCAGTAGATTTTCAGATGAATGCATGAGGAACCAGTCACATTTCTCTTTCCAATTAGAATTCGGAGGTCTTTACAATATTTCAATAGATGCCGACGGAAACAAGCGACTCGAGTCTGTGTTCTATCTTGGCCGAGGACGATCTCGATTATATCCGTTGGAAAAATATCACAAAAACCATTGCAATGACACAATACCACCGAAAACACGGAAAACTTTTTACTTTTTTAATTTATTATTTCTATTGTTTCTTTTGGGAGCAATTATTGCATTGAGTATTTTATCAGTGAGAATGTGTAAAAAGAAACAAATTTTTTATTCTCATATTTTTATTGTTAATTTGTAATTGTTTGTAAAGTTTTTTGAGATTTTTTATATTTTTATTGTAATAAAATCTC
>OX_Smed_1.0.02077
CGATCGCATAAAAATTCGTCTCATTTTCAAGCAACTTCAATGAAAAATCAACAGAGCGCAATCCAGATGACCACGAAGTCCAAGAATGAAACACCAAACAACAATGATTTCGATAGACGAAGCACGACCAGGAGTAACAACCTGAGGGATATGAACGACGACAAAGGTAACACTATGTTTTATTGTGTAATAAAAGTTTAAATTCCCCATTTATAAGGAGCATCTAAGCCGCCAAAATTAACTATAACCCAAGCGCTAAAACCTGAAAGTCGTCAAATCAAATGCCTAGAGTACTAAAGAGACAGCTAGAATGAAAACCGACATAGGGATTCGATTTTATAAAATGAACGATCTAGGAAAATCTGAAATGAAAAATCGTGCTTCATGACTGAACTAATTATGATTTCAATGAATAAATTATCATGGCAGTCA
>OX_Smed_1.0.02081
TTATAAAATTTTAATTTATGTAATGTAATTAATTTTACTATAGGTAAAACGTCTTATTGTATGTTACCTGCTATCATTCTGATCCTTAAAACTCAAGGGTTTAAGAGAAATTTCATTATATGCCATTTTACCTATATATATTCCATCCTGCCTGCCACTTATTGCCATGGCAACTTAATCAACAATTCCCAATTCCTATATTATAAGTAAGTATTGATTTTTTAGATGCTTTGACTAATATTTTGTTTCTTATTTCAGATTTCCCACAGCAAACAAGTCTCTTCGTCCGACTCCCAGCAATAGGATCCATTTCCAAGATATTGGTGAATTAGTTTAATGTTGAATTAAATTTTTTTTACTTTCAGGACTCTCCGATTCGCTCCAATTACAATCCAAATGAAAACAATATTTATTCAATAGACATTGATTCTACTCTATCATGTAATAAATTCATTTAAGGGACATAAATTTGTTTTTATCATAGGACATATTCATTTAATGAATCTCGATTCCATCTGGTGTGTTTATTTAATAGACTTTGGTTTAATCCTATCCCATGGCCTTCATTGATGAATCTCTCGGGTATCTATCTAATAAATATCGATTCTTTCTATCATGTCGTATACTCGTTGGATAAACATCGAATCTTCTCGTTTTTTCTCTAGTCTGTAATCTAGTTCGCTGAGTGGCAATACCGGATCGATGGGATGAGAAGGTAGCATGAAACAATTTATTAAATTTTTGTAAATAAATTAATTTAACCCCTTACTGTTCCTATTACTGGTTTTCTGCTCCATGATTACCATGTCCAGTTCTGGGTCGTCTGCTCGTGAGGATGGACCTATCCTGGCCGCGGAGTACCCTTGTTTCCTATTGATATTTGTATTCATTTCTAAATCTCCAGAATTTACTGATTATGCAGCGAAATGCCAGGGTATTTATATTATCATTCGCAGGCATGCCTGGCATTGGAACACACACATGCTCAATTTTCTGTCTGTAACGGCAGACCTAGCAGCAGCGTGATTCATATTCTTATTGATAGATTGTTCTAGAATTTTACCAAACAATCGATAAAAAATCTAGTGGCATAGTCTTCTCGCATTCTCTCTGCAACGTGGCAATTTCACTCCACCCTAATTGATCAATCTCGCCGGGTGTGTTTCCACTGTGTCGATAATTCTTTCTTCACTGGTTTCATCGATCGGGGAATATTATTTTATTTACAACTTCTCCTACGGATATCGTTGGCTATCCTCCCATTCTCCTGTCCTCGTGAGCGGTAGAGCACATTCGGATTTTACTATATTCTGGATCCGTGGTTGAAATATGTTCGAGCTGCAAGCCCATCTATGGTACAGGTATCGTTCCTGCAAGAATCATGACCTCAGATTTATCCTACGATCCCATTTATTCTCTGCTCAATTCATTCGGTGTCCTGGCAGTCATCTTTTCCAAGCCTTTTCGATTTTCCTTAATAATTATGAATTTTCTCCTAGTGTTATGAGTTTTTCCTTTCTTATTGTCATTATATGTGCGATATTAAATATTTTTCATTTTTATCGGATAAATTAAGTCTAGTTGATTTTGTAATTGGACATTTTTATTGAATAAACTAGGTTCGTTCGATCTCGT
>OX_Smed_1.0.02085
TGCTTTAGTTACGGAGATTAATTCACACCTGGACTTTGGCATTAGTTGACTAGTTACAGTAAGCATGTCGAATGTTATCTAGTTCATATACATTCACCACTTTCTAGTTAATCTGATATTAGGAAATGGATATTGGCGAATTCGTCATTTGTACTCAGGTGTCATCGCTTGTGAGAGTGGGAATTCTGTTCAGTTTGCTTTTTATTCGAACTTTCCATGGTGGATTAATTCTATCATTGATACTATAAATCAGGATTTGTGATTTCGACGATGTTGGAGTTTAATGACAATTTTCCTAAAGTGAAGCTTACCAGTAAGGGTATGTTTCTGTCTGATGTCTCGCCCGGTAGATTTTCTTTTATGGATGAAGTGGGGTTCGAAAATTTTTTTTGTGGATTTAGATGTGGATTTCCTCGGATCCGTTATTCCTGTTACGTAGGCTAATTATGGGTGACGATTTGAGCAAATTTGGATCCTAGCTATTTGATTTTATTACTACTTCAATGTACTTGAATATATTTGAATTTTTTTTAAAAAAAAAAAAAAAAAATGCGA
>OX_Smed_1.0.02093
ATATATATAATCGATCAACAGTGATCCAGATTAAAGATGTCATTGCTGAATTGCTATTTAGCAACAAAATAAATATCACCAAGTAAAAACTTAACATTTAATAAATCAAGAAGCATTACATCCAAATGTTTGTTTTAGAAAACCATATCAAAATCATGGCCTATATTTTCCAGCTTTGCATAATTCTTTCAATTCCTTCTTAAGCTTATCGACAGTCAGCCCTTTAGTTTCTTTGACGCAGACAGGTTTAGTTTTATTTTGAATCAAACAACTATTCAAGGCCTCATGTCTCGTCTTTCTTGGTAGATATCCATCAATCACTGCGCATTTGTCTTGAAGCTTTTCTTCGAATTCGAATTCTACTTCGAAATCAGAGGCTTCGTTCACGTAGACCAAAGAAAATGCTATACAAATCAGAAATTTTATAGCTAATATTTTCATGGTTACTAAGGTTTTTCAATAAGCTTAAAGTTATAAAACGAAAATATATATATTGCTCTGTTCTACGTTCAGAAAGCAACTGCAACAGCAATCATAAAGCGTAGGTTGGTAAAAAAACAAATGGCCACTTCATCATGACAAG
>OX_Smed_1.0.02137
AAATTAATTAAAATTTTATTTAAAAATTTATCAATAAAAATCTAAGAAATAAAAAGTAATATCGATATTAAAATTCATATGGTCATATCTTCCATTGTGGCAAGCATTTTAGAAACTTTTTCATTTTCACTTTCAACTTGGATTTTCCCATCACAACTAAAAGTTGTCAACCTCTTTGCGAAATCCATGCTGGATGATTTTGGAATCATTCTTGCTTCTTCCATTGGAAATCGAACTAATTCTAAACCTTCGAAATTTTGACAGGACTTAGCATTAGAAATGGTATTTTCATATATGACTTTGACAGAAATGTTTTGACAGATTTTCTTGTGCTTGCTTTTCATTGTCTGTGACCGGGAATACTGAGGGCATTTTAATACATTGAATGTGCAATATTTTTCTCTTCGGGTGCAAAGTAAAATTGATGTGCTAAAAATCAATAAAATCAATCCGATCAATGTTACTGTCAATGGTCGCGAATTGAGAAATTGAAATAAATATATATTGTAGGCATTGAAAGATCTCTTGATATGGTTCAACTGATGCGCTTCAGTGGTTTCACGGGTCGCCGAGTCAATAGTCGCAATCAGACCAATAATGATGAAAATCAAGGAAATAAATGACAGTGATCCAGATATAATTTGAAAGAATATTTTCAATTGATTTTTAATTGTTGAGCTGGATAAGTCCTGTAAGCAACAATAGAAGCATTTGGTTTCCATGGCTACTAATGTTCATGCTAATTATTTTGTGGAACAATATTCTGTAGGTTTCCCTTTATTGTCATGCATATCATATGTTTG
>OX_Smed_1.0.02145
ATTTATTTGTTTAAACATACAGTTATTATTAAATCTTATTATTTTGATTTAGTTGCGTTAGCTGCCCATTATAATTATGAGAGACAAGTGGAAGAAAAAACGAACAAGAAGATTGCAAAGAAAAAGGAGGAAGATGCGTGCCAAGAGCAAATAATGATCGGTATTGAATTACAATTATTGTAGTTTGCAATATTGGTATTATAATTTTTAATAAATGTTTAGGATTTCAAAAAAAAAAAAAAAAAATGCGA
>OX_Smed_1.0.02165
ACTTGTTTAAATGATTAAAATAATTTATTAAAATTGTATAAGATATTTTAATATCTATATTTTCAATATATATTTGTTATCGCCGATGAGCAGTTATTTTGAAAAGTTTGATATTTACAATTATTACAAAGGAACTACGAAATTTTTCAGTCATATTGAAAACTTTATTGGTCTTCAACAAGTAATTAAATTTACTAAAAATAATAATTCCATTCATTTACAAGCAAATAACAACCAACTACATGAAGCTTATTTAGAAATGAAAAAGTCAAGGAATCACCAACCAAATCAATTATGAGATTCAATAATTCTTGGTCAATTTTATCTAAGTATTTGATGCATACTTTCTAGCAATTTATTCGTGCAATTACTTTCTATTTTATTTGTAATTTTTGTCAATATTTTAGTGCACTTTTGCAGGTTATTACATTTTTCAGATTAGGAGTCTAAAAATTAGACTAATTTATTTGAGTGAATACAAAATCTCGACAAAAAAATAATTAGTTGTTATGCATTGATGTGTTTGATTTTTATTTGAATTATTAATTAAAGTAGTTTTTGAATTTGGTTCTGACTCCACTCACATTCTTAGGTATCAATGAACTCTTATCAAAATATTGATTAATCGATAGCAGATTGGTGTGAGCTCCCCCACTCATTTTTGTAATTTACATGCAATTTACCTCCATAGCGAAAGTTAATAGTTGGTAATTTTTAGTGCCAAAAATATTTTTATTTCCAATATTCAATTTAAGTGCAAAATTGTACTGAAAAAGGATTTTTTGATTTTCAATTCGTCATACTATAGTCCGGAGAAT
>OX_Smed_1.0.02185
TAGCATTAACTAATTAATAACAAATTTAAAATTATATAACCAGTATATTATTTTTCCTATTTCAGTCCACATCATGAATTCCGGTGGTCTATGGAAACTGAGATCTACTCTCCTCTAGAGCGGGATTATTGAAAAGGGCACTGAATTTTATCTCTCACAATAGTTGGGATTGCAAATAGTGTGGGTTTTACTCCGACAGTTTAGAGAATCAATTAGCTTGTTACGATTTGTTTTAATAAACATAATAGGTGTATCAGCGTTCAGGCATTATTGTCTTCGGGATCCGTGTATCGCCATTGCATCTGGTTCAAAGGGGTCAATCCTTTCGGGAGTTCTCATGGAAGTTGATTCGATCTCGGCTCTTCGTGGAGCATTCGTAGAGTGGTCTCGATAATGCGAATTGTTTGCCATCAGTATAATTGGAATGGACATTCACGCCATATCGTGTCCTTATATTGGGATGGGTGTGTCTATCTAGGTAACAGTAAATTGACTTTCTCTGGCAGCATTCCATTCACTACTACAGATTATCTGCCTGCATGCACTCGCCTGAATGGTAATTGTTGATTTATTCCCATTTATTTTCGCATGCACTCCACTTATAGTGCATGCGAGCTACATTACATTGGTTTCTCGATCGATCGGCATTCTCGTTGAATGTCAGGTCAAACGGTATGCATATCTCGGAATTAGACGAGAATCCAAATTGTCTCTCTGCACACACACCGATATCAAAGGCCACCTGTCAGTGTGTCTCCGCACCAGCCTAGTGATGGAACATTGCACACTGATTTTCGATTTGACTCGCCCTATTGGTATTTTGAGGAAATACCGGGTCAATTTTCCGGCGGTTTATTCATCTTGGTGGTGGATTGTTTTCATAATTTGGATTTATTAAGAGCTGGCCTTTCTTCTTTATTTATGAAATTCATTGGAGTAACACTACTCGGTGTATGAGTCTTTATTCGGGAGCTATGGATAGGCTGGGATTAAGATCGTTCGTCGGGTTCTGGGGGTCGTTCCGATCAGGTTTAATGTCTTATTCTCAGGTGGTGGTTTTTATCATGCGAATTTGGGAGATCTCTTCGTTTATTATCAAGACCTAATACTAAAAGAATAAAACCGGAATGTTACTTCGTCGTGAAACTCGCATTGTTTGTGGTTTATTTGTGATGTTTGAATCTGTAATATGTAAATTTATGTGGGATATTTTAATTGATTTGTTTATT
>OX_Smed_1.0.02192
CAAATCAACAGTCGACATTAAATCAGCCATGAAATTTCTTATATTAGCATTGTTTGCTATTTTGATGATCGCTGTAGAAATAGAGTCAGTGGGTAATGTGACCAATGAAAATTCGGATCAGAAACCAACCAATGACAAGATTGTAAAGCCGCAAGAAAAATCCAATGAAATTCATTCAACACCGAAACAAAATCAAATTAATATCGAGAAGAAAACTTCTTCTAATCAAGGAAAGTCCAATTAAGATAAAAATACTCTAAAAATTTAAGAATAAATAAATTTTAATTAATCTTTTATTGTAA
>OX_Smed_1.0.02198
CAAAATAATAAAATATATTTGTAAATAAAAATCATAACAAAATATCTCGAGGGGCTCTCGTGAAAACCATTACAAACACGGACGTTTATTTAGATAAATCATTTCCTAGTCAAACTATTCTCCAAAGTCGCCAAATATTTCTCGAGCTCGCTTATATCTTGTGATAACTGAATGATTTCTAGATCTTTGTCTTGAAGGACTTTCTTCCAAATTTCTGATTTCTCATTGACCATGATTTGGAGATTTTTAAAATTCCATTCCAAACGATTTTTCTCAGCAATAACGGCGTCGATTTCAAGTCGCTTTTTTTCTCGACATCTTTTCGCTGAGAAATTGTTTTTAGCTCGACGCTTTCTGTAATTTTCATCGTGAACTACTATTTTGTGACTTCCGTTTTGTGATGAGTTGAGGTCACTGCTGTATTTCGATGTATCGTTATCATTCAGTGACTCACTGGTATCTATCGTTGTAGTTCGTTTAGGAGGTTTCGGAGGTTTCTCGTAGTGATACTTGATGGTTTCTGGATTGTTAATGAACTGAGGAGGAATATTTACTTGCTGCGGCATAAAGGCATATCTTGGGTCATTTTGATAACTTTGAGGAAAAAGAATATTATAATTATATTCTTCTGGATTGAAAGGGTGAGATTGAGTGGGATAATAGTTCGAAAATTGAGAATACTCAAGTTTTACGGGATTTGTGTTATTGATATTATTGGATTCGCTTCCTTCAGTTTCTTGAAGGGATGATTTATTTCCTGATGACATTCCTGAATTATATCCTTTCATTATTATTGAAACAAATTTATTTTTAAAGAAAATATAATTATTATAATCAACACATGTTTTACCTCAGATTTTATAAAGAAAATATTTAAACAAAATTATTTAACCAAAAAAATTAAAAATTACCTAATTTATTGAATCACTTTTAATTTTAAAAAATGAATTAAAATTTATTATTATCAGTACATTTTCAGACTTGGATTTTTAAGTTTTATTAAAAGTAAAGCAATTTAAATATTTAAAAAATAAAAAAGTATTTTCAAATAATAAATTAAAATTCAACTGGTTTTTATTTTATTAATTAAATTCATAAAAGTATTGAAATAAATAAATGTCATAA
>OX_Smed_1.0.02225
ATAACAATTACCAACTTGTTTGAATTATTATTTAAAGTTGTTATTATTTATATTAATAACTAATAAAATGATAGAGAAGTTAATTTATGTATTGAACGATTGAATAAGTATTGTAATAATGGAACAATTGAATTGGGCAACAATGTCATTTATAGACACTCCAGAAGAAAATATCACAGTCATTCGGCATGTTGTTGAAATGAGAGCAGAACTATCCTTTGCTGAAGGGCCAATGTGTGAATTCAATTCAAATCGAAAGCGAAAGAATGTTGAATTCTTAGCCATGGATAAAGTTCTAATAAATAATAAAGAGTATGAGTTTATTGACATTACGATTGTGTATCGTAATGGATCGTAATGGATAAAAATAATATTGTGAATAAATTTTTTTGATTTTATTTTAAATCCAGCATTAATTCCTTTGAAAAATAAACGGTTCGAAAACAATTAACCAATAGTTAGAAACTGCTTTCTCATTGGTCGAAACAATTTGTATATGATTATATGCTTTTGACATTATTTGAGAGGAAATCCATCTTTACCTCGCATTTGTAATATTTGTTAAGAAAATGTATTTTTGCAATGCTTAGATTTAT
>OX_Smed_1.0.02228
AATGCAAGTAAGTTCGTGAAGCTCTTTGAAATGAAATCTTTAAATTAATGAATTTTCTTATTTAGAAACTATCAAAAATATTCGGAGTTGCTGCTTTATTGGTTTTCTGCATGAGCGTCATTGAGGCGCAAGATTTGGAATATGACGAAAATATAAATAAATTTCAAGCATTAAACATCAGAAGTGCTAATCATCGATTTCAAACAAAGTTTTTTAACAGGTTCTTAGCAAATGTCTGTCCACCTGGATATTTCTTATGTTCTGATCGTGTCTGGTGCTGCCCCCTCGGTTCTACCTGTCTCGGAAACGGTTGGTGTAAATGGAACTGAATTTAGTCAGAATATTTTTTTCACTGAACAAAACGTTAAAATCGATTCATTTGATTTGGCTCATTTATATTTTCAATAAAAATATCTTTTTGATTATATTTGATTATATTTTGACACATAAATTAGTACAAAAAATTATAAACTTGTTTACGACAGAA
>OX_Smed_1.0.02239
TTTGTGAAATTGGGAAATGCATACACAATTAAATGTAAATATACGAGCCTGTTATTGGCTGAACAAATGTGTGTGCGAAAAATCGTGTATCTGTGATTCATTTCTATGTAATTACGCACACTCTTGTGCACCTAGTTGGTAATTTACAAATTATACTCGAAGGAAACAGTTCTAAAATTAATTATTTTAAATTATTTCTCGTGGATGAATCATTTTAAAAAGTTATAATTACGAATGTAATTACATAATTAAAATTTTTGAAAATTGCCTCAAACCCAAGCTATAATTAGTAAGAAAAAATTTATCTGGTTCCCAAACTTTGACCTTTCGAGAAAACCAACAATTGAAATCGTTAACTTTTCTAAAAGATAACAAGAGTAAAAAGAAGAAATTAAAAAACATGATTAAATGGATATTCAAAGTTAATATTTATTATCAACAAAATTTTATTTATTGTTGATATGCCAGCATTAACCTCTTCGTAGGCCATGGACAATTGCTTTAAGATTTCTACTTTCAGCATTACTAATAGATCATATTTTTAATAAATGAATTTTGTTTTGCACAATAAACATTGGATCAATTAAATTTCAGTATA
>OX_Smed_1.0.02268
ATTATTATTATTATTATTATGTTTGTAGCATGAAAAGATGGATTTTTTATAAAAAGAAGTCGTAATTAAATATCTATCACATCAACTGTAACACAATTTATATCCTAAGGTTTGTAATTGTTTAATATTGTTTCTGTTGGTCGTTTTATTCTTCAATTGGTTGAAATGATTTTTCATTTAATCTCATTTGACTTTTCGATACATTTATCAACTGAAAGATAAATTATTATCTATTCATATTCTTGAGATTGTAATATACCTATATGCTTATTTTATGGAACTTTGTTTTTGTCCCCGTCCCTTCTTCTTTTGTCATTATTACTACTGCCATTATTGCAATTTTGTTATCAAATCTACATTTAATTATGCCTCTGTATCATTTTGTGTGACTATTACAAATATTTATGAGATTAACTAATAATTAACACAAATGTTACTCGACTAGATCTCTTCAATGTTGAGTAATTTCTAATGACAATTTCATTTTTAAATATTCATGATCAAAGACAGAGTCTGTTGACTTATTATCAGTAACATGAATTCACCCAAAAATCATAATGGGATAATTCCATTTGAATATAGTCCTCTCTCTCTCTCTCTCTATATATATATATATATATATATATATCGAATAATTATTGTTTTGTATCTCTTTTGACATTGTAAATTTATTATCAATAATAATGTTATGTTATT
>OX_Smed_1.0.02269
CAACAGTGAGTATTTTATCAGATCCGAATTCAACTTTGGAATTGTTAAATGGTACAAACGAAACGGTCACAGTTGAAGTTTCAAATACGTCTGTTTTATCACAAATCACAAATTTGGACAAGTCTTTTCAAACGAATGCAACTAGAACTGGTCTACCAAAAATGTCAACAACAGAAATCATTAGTTTGAATGAAACTATCACGAAGCCAGTGGTGTTATCTCAAAATTTAACGTCGTCCAAGTTGAAGGAACCCAGTTCCACAGGTGAATCCTCAACGAAGGTTTTCCAGAAAACAACCGAGAAAATGAAAGAAAAGACTTTTCAAACTATGAAAGAAACAGAGAAACAAACTTCGGAATCTCCAACTAGTATAAAATTAACTTCATATATAAAATCATTGAGTTCGGAAAATGTAAACCAAAAAGATAATTACTCAACAATTTCTTCTTCACCGAGTTTGACAAAACAACAAAACTCCAATATTATATTTTCAACAAAATCTTTTATTATCGAAGAAACAGCAGAAATTAAAAAAATATCTCAGACCAGTCCTCAAACAACAACAATAACAACACCAAGAACTACCACCATCACAACAACAACAATGACAACAAAACCAACAACAACAACAGCAACAACAACAACAAAAACACCAACTGAAACACTGCTACCTTCATTACCGTCAACAAAAAATACAATAACAAGTACTGAAAATATAATCAAGGAGAAAAAAACAAAAGAAAAAATTGAAAATACTACACCGAAATCAATTGAAATCTCCAATCCAATTACAATAACAAATAAACCACAAATCAAAAAAACAACTCAAAAAATATTTAACAGTACTCCTGCAAATAAAATCGACAAATCTACAAAAATAGCCACAAAACTTTACAAAAAATATCCAGAAAAGTCCACCTCGAATGGCATCAACTCGAGCAAATATAAAAGAGTTAAAACCGAAAAATTGGTTGAAACGACTCTCAGAGGAAAACAGAAAAATTCCACTCCAGTTTCCACGAACAGTCGCCATTGGAAAACTATCTCAAAATCACACCTTCAAAGACCCATACAAAACTATAAAAAACAGAATGTTTCATCTGAAAATCCTGCCAATGCCTATGGAGGGATTAAAATTTCCACGGCGTCTCATTTCCTAAATTCTCAATACTCTATTGACAATGAAAATATGGAGTCTACGACTACACCGAACATTACAATGGGAGCTGGTCCTCTTGTTATTGTTGTTCTCTTGCCATTTCTTGCGCTTTTTTTAATTGCTATAGTCACTGCTTTACGAAGAAAAATGAAAAAGTCCCGTAGAAGCATTGTTCGAGTTCAGAGCAGAGATCTCGATAACACATCGGAAAGAAATCAAAGCCAAATGATACCCCTGACCAAGTCGGAACCGAATGATTGAAGGGAATGAAATTAGTGCCATAGGCAAATAGTTAATTTTGAATTTAAATTTTAGATTGGTGTTTGAAATTATCTGACTTGTTTGTTTGTTTATTAATAAATCGATTTTATTCATAAAAAAAAAAAAAAAAAATG
>OX_Smed_1.0.02293
TATTTTTGATTTTTCTTACAATAAACCAGAGGAAGATTTGTGTGAGGAATATTGCGAAAGTGGTGAATGCGTAGATGGAATATGTCATAATCAAAATCCAAATCCATTAGACGAAGGACCAGGACCAGATTTTGAATATATCTGCGAAGACTATTGTGTGGAAGGCCAATGCGTTGAAGGGGAATGCATGAGTGATTTACCACCAAACAGTGATGTTGACGGAAACAATGAAAATCCTCAAGAAGAGACAGAAATCGAAATTATAAATATAGAACCGTATCCAATAAAAGATGATTCGGGGGCATTCGAGGAGAACAAAGATCCAGCGTCTTACTCGGAAGAAGAAATCATGAACAGTCCTGAAGAGGAGAACATTAAAACAGAGCCTCCCAGTTTAGATTCTTTATTAAATGAAGATGCTATTGGCAGAGCAGACGATAAGATAGATTTAGAGATTCACCCAACAGAAGAAGTCATGAATAGTCCAGAAGAGGAGAACATTGAAACAGAAGCTCCCAGCTTAGACTCTTTCTTACATGAAGGTTTTATGGACAGAGCAGACGAGAACAAAGATCTAGATTCTCACCCGACAGAAGAAGTCATGAATAGTCCAGAAGAAGAGAACATTAATGCAGAGCCTCCCAGTTTAGACTCTTTCTTAAATGAAGATGTTTCGGACAGAGCAGACGAGAAAATAGATTTAGACTCTCATCAAACAGAAGAAGTCATGAACAGTCCAGAAGAAGAAGACATTAAAACAGAGCCTCCCATGATTCCAGATTTTTCAATTCCCATTGAAGGAGAAAATTTGAAACCTGAGATTTCCGAAAATGAATCTTCTAAAATTATTGAAGAACATGAAAAAGCTAGTTTAGACTCTTTCTCGAATGAAGGTGCTATTGACAAAGCAGACGAGAACATAGATCTAGACTCTCACTCGGTAGAAGAAGTTATTAACACCCTAGAATAGAAAACGACATTTTAACAAACATTGATCATCATTCTCATTTGGACTTGTACTTGTGATGGTGTCTTTATTATAATAATTTTCCGTTTGTTGTCTATTTTCTCATAAATAACAAATATTGAATTTTTGGAAGTTT
>OX_Smed_1.0.02306
CCAAAAATGTTTACTCACAAATGTTTGTTTATCGCGTTGATGATGTTGTTTCTTCAAATGTTTACTGCTAAAGGTTTGCGGCGTTTTGACGTAAATCATTTAGGTAACTCTGAATTTATGCTCAATTATTATTAATATATTATCATTTATATTTATTTGATGAGTTAAAATATCGTTTCTTTTAGACAGAGGCCTTGGAAAGAAACATGGCGCACTTCTGAGAGCAGATGAAGAGACAACGACAGCAACAGTTACTACTGTTGATAATGGGGAAGGAAATGAAAAAGTAACCGAAGAAGAGAAAGAGAAAGAAGTCGAAGAGGAAGAAAATTGTGAAGAGGAAGAGGAAGAGGAAGAATGGGGAGAAGACGACGAAGAAGAGGAAGAGGAGGAGGAGGAGGAGGAGTGGGGAGAAGATGGTGAAGAAACCTTAGGTGAAGGAGCAAATGAAGCCATTGCTTCTAAAAAAAATCTACACTGATTAAAATTCGAATTTAATCAATTTTGTTTTATTACACAATTAATTTAATTATTGAGT
>OX_Smed_1.0.02307
AATACTGACATCAATAAAATGTTTTCATTGGTTGCGCTCTTTTTAGTCTCGACCAATCTCATTGTTGGCAGCGTGCCTCTTGCACCGGGTCTTCATGATGCTGGTCATCTGGAAACTTTTTTGGGAGGTCCATCAAAATTTGCGTCACAGCTCGCCGGATCAAATCTCGGAATGGCTCCATTCGGATATGCCCCAGAAGGACATGCACCACACTTACTCTCCCAAATCGGACGTAGTCCACATCTGCACGGAGCACTCGCTCCACTTAGTTTCCCTTCAGCTGGTCTCAGTGATGCATCCGGAATTGAGCTTGCTCCTCGGGCTTTAGCACCTCATCATCATGCCTCACTGAATCACGGGGTAAATCACCTTTCAAATTTGGCTCTGTCTCCAACGCAACTGGCAAACGCAGCCCGCCCCCTCTGACATTGAAATCGTCAACCGCAATGCGTATTATCTGTGAGAAAAGATGAAAATTAATAAATAAATTTGGCATTCATTTTTGATTTTGAATTGAAATAAA
>OX_Smed_1.0.02351
ATTTGAAAATGACTTTGACTATTGAATATGAAGAAAATATCATCTTATTTACAAATATATGGCAAAGAAATTAGTAAAGAATCAGTAATAAGCATAAATAATAGGCGGACATGTAGCTGATTTTGCTTTTTGGACATCATATGAAATCGAATTACATACGTTATTAGCGTTCTCAACATTTTGACTTCCGTTTACTTTTCTCTTTCTGGTATTTCTTGAAATTTTATTCGATAAAGATTTTATCCGGTTTCTTTCAGAAAATTGAAGTCCAATAAATATAATCATGGCGAGAGATTGACATAATAAAGTCACAAGGAAAAATATTCGAACTAAACTCAGTTTGTTATTAAATTGAAAATATTTTCTTTTATAATATTCCATAAACACTCCGGCAACGGTCGAGAAAAATAGAATAATATCGAAAACCAAACCAGCTGTCAAGAATTTGTAATTGCTCAGTCTCGCTCCGAAAATTATTAACCAACCGACAACAACGGCCAGAGGTCCGACTCCAAAGCCAATATAATATAATTTATATTTAAAAACCAACTCCAATGCTTCCGAAACAGTGATTGTCTTTCCAGATATAATTAAAATTGTTGAAATAATATAGAAACTGATCGAATAGGATATCATTTTTCATTTACTCTCGGTCTTCTGGTTGAGTTTGATACTGCTCCATCATATTTATAAAATATAAATAATGTTAATTATATATACATCGACTTCTAAT
>OX_Smed_1.0.02367
AATTAATATTTTTAACCTTATTGATAAAACAACTATGAACATAATTATTTTGCTTGCTTTTGGAATGATATTCTGTTCAATGATAAACTGTTTGCCCTTCCACGCTGACAAAGCACTGGAGGTCTTTAATGAGGTCCAAGTGAAATCCAACAATGACTATTCAGCCGAGAAGATTGAAACTGAGAAAAAATGTCCTGACAATGAAATCGAAGTAAAAGGATTTGAAGACAAAGACGAAAACATGAAAGTACGGTGCTTTGGTGAGAAGGAATTTTCGAAATATTTTGATGGACTTTTTCGAAAAGCTTTTGGAAACGAATAATAATATTTCATTTTTATTAAATTGTAATTTTCAATGATAGATTAAAATTAAATTTTATTTTTCTAA
>OX_Smed_1.0.02368
ACAACCTACTTGCTTACACCTACTCTACTATTTTAGCTATATAGGTTTTATTACGTTTTTGCTCTTAGATTTTGTTGAGTCCATTTACGATAATTTTTCTATAACTGAAAAGAAAGATGAAACCCATTTTGTTGATATGTGGAATTATTATATTTGTGATAAATGTAAACTCGGCCCCTTCATCAGCGGATGCCGACATTGAATCCTGCAATGTCGTTCAATTTGATTCCACTGCTAAAAAATCTTCTGGTAAGGGCGCAATCGAAACCGAATGTAAAGATGAAAATGTGGCAGAAAAGGAATTTGATGAGATGGATGATGTAATTGAAGATAGACAGACCAATGAAGAAGACAAATCAGTCTATTTTGATAATTTAGTGGAAAAAGCATTTCAAACTGAAAACAAAAGTTAATTTATTTTTTTAAATAAATGTAATTAAAAATAAAATTTTAAAGGGTCGAAAAAAAAAAAAAAAAAAATGCGA
>OX_Smed_1.0.02372
TAGACGAGAATATTAAAATTTGAAAATCTCAAACTTTGTCTAACCTAAAGAAATGATTTAATGTTTGAATTTCATCAAAACTAATACTCAAATCTTCATTCAATATTGAATTGGAATTATTCAAGTATCGATTTGAAACACATCAATATATTAGAAAGAATTTTAGAATTAGAAATTCAATGCAATTGTAGAAAGAAATCTAAATTTCGATGGGTTTAGAAAATTGACACTTTCAAGCAAGAGGTCAAAAGTTCTATATTAAAGTTTCTGAAACAATTGCGTATTTTGAAAAGATTTTTCCAAAGAATATTCGATTTTGAGGTGTCGATATAAATGCTTTTTGAAAAATTTTGCGAAATTAATAAAATCGAGAGGAAAATACTTTTAATTTATGTTTATTTATTCAAATCTGCCAATTAAAAACCAAAACAATTTTCCAAAGACTCCTCGGGAACCAGATATGCTACGGAGAAAACGAAATTTTACAAATTTTAATTCATTTTGAATTTAAAAATTTTGCTTTTTTTTATTTTCCTTATTGGAATGAAAACTTTTGTATCTTTAACGTTGTAATTTTTATTTTATTTTTATTCAACGTAAAATTTAATTTCGATCTTTTAATTGTCGAAAATGCTTTGTTGTAATGTATTGCGGAATTTCACTTGAGTTTAATAAATTTATCTTTATTTATCATGTTTAGAAATTATTTTTTTATCAACAAAAAACTTTTTAAAAGAAACTTGGGT
>OX_Smed_1.0.02395
TTAGCTTAAAGAAATTTTTTTTATAAATACATATTTTATAAATTTCTAAATTAACAAAATATTAACCAATGAAAATATGTTCGTGATTCCATTGGTGGCTTATTTTGAAAACTATAGAAATATTATTATAAATTCAACATATTTTCTTTGTATTTTCAACAAATTTAATTTAAATGCATTTTATAAAAAAATCTAAAACTAGAATTTGAAATTCTTGGATAAAATAAGATTATTTAATTTGATTTCATCTTTGAAAAAAAATTTCTCTCTTGAAATTATCGCATTGTGATAATTTCGATATCGACTCGCCAATTTCTTCGACCAACAAACAGCCGAATGAGCCGCCTTTAGCACGCGGCTGTAGCAGTGCTGTTCATGCTTATAACGCCTCATGCAGAGAATTTATATCATATTTTGGAATTATTTATATTTTAAAGTCTCCAAATATTTCAGTTATTAATGCATTTGTAGAAAAATTATCAAATATCCCGATAATAATTATTGAAGTTCCGGTATTCCTCTGTTTAGTTTTTTTTTCAATTTAATTAATAATTACACGAAATCTTGCTTAGAATGGACTTAGCACTGAGTGCATCTTTGCTTGATTCAGTCTTCCGAATATTTTATTTGATCTTGCGAAGAATCTTTCGGATTTAGAAAATCACTGCAATGAAACATTGTTGTTTTTAGAGATAAAAAAGGAGCCGGAATATGCTATCATGGAGCAAGGAAACAATGGTTGATAACTTAGAATTTTGTGATTTTATTAATTATTAAATATATATTTTTCATAA
>OX_Smed_1.0.02405
AATACATATACTAGTTTCAGCTTGCACCTTTTCATTGATATTTTGAAAGGTCAAGTCAACTGCTATGGCAATCAATTCTCCTCGTCGTGGTATTTTCAATTGGTAGTTTGTAAGGGAATTTATTCGTGAACTTATTTAATCATCCGGATTCTCTAAATCATATCAGTTGCAATTTGATTCCCCCTGAAGACTATTGCTACGCTCGGTTTACTGGAAATGCATTTATACCAATCTGTGCTTGCCCACACATGCTCTCATAAGCCGCACATGTCGCGGAGCTTCTCTAGACGTCAGTCCTAGGTATTCCAATGGGTCAATGGGGTGGAAGCACTCACCAAGTGGAAGCCGTTCCTAGGTATTCATGGGACTTCGGTGCTACTTATTCAAGTGTATTTTATTCAACTTTTTTATTCTATTTACCGTGAATGGTTTTGATTTTGGTGAAAGTAAGCGACTTGATTATACCTTGCTGTTAATAGTTCAGTCGTAATCTCGTTGATAGGATGGATATTTGATTTTTTCTATGTATGTACTGAGTTCCACCCGTGGATTTATAGCAGTTTTCTTTCATATGATGTTGGGCATTAATCTGGAGTTTCGGAATTTTTCGGACATATTTCAATGTACGTGTCACAGTGATTACCACGTTACGATTTGTTTGAGGAGGAAAGCCTATAAATTGACGGCGGTTAAAATTGGGTTTCCATGAAGACTCATGGTTTTTATTTCAAATCGTTATTTGTGTCATTTAGTCTTAGTTTTTTTTAAAACTCTCGAAATTTTTAATTTTAATACA
>OX_Smed_1.0.02406
TAGTAATAATAATATAAATTATGTAGTAGAATATTAATTATCATTTTCGACGGTAAGTCATGGTTCACTATGTTAATATTTTATATTTTTTTTTAATTAAATGCCTAATTTTTCCCAATATAACCAGCCAAATATGCCAGATATTTATATCAAATAATAATACAAACTGCGAACAGGGTAGTCAATTCAATGTTAGTTTCATGGAAATTATAAATGGAAATAATTCTTATAACAATTCATCATTTACTCGAATCCGAAAACAGCATATTCTTCAAATAGACAACAGTTCCAATTCCACCGAAAAAAGTACGCAGGAAGTAATATCGGAAAATCCTAAAGGTGATGAAATTACAGGGACAATTAATTACTTGAACATTAGTATTCGTAATAATTGCCTAATTTGGAATCTTAGTGATACTCAAACGTCATCGAAACCTTTCAAGGTTTATTTCCAAGATCCCAACAGCGACAATTGGACCCTGTGTCGATTTACTCCCTCAACCGGGGCCGGACCTAGAACCATTTTGACCACGACTCAACCGAAACCTTCAAGATCATTATCAAATATTTCATTTTCAATAGTTGGCATTATAACTGGAATTATATTTTTAAGCATAATTTTATTCGTTATATATAAAAGAAAGCTTGTAAAACAAATGGAAATAACTGCCTCCAGTAAATTAGTAATAAATGATAATTTTTGACTTTTGTTTTATTATTATTTTTTCAAAATATTTTGAAAGATTTTGGACGTTTCAATGTTACAATTATTTCAAAGTTCGTGATATGTTTAGTA
>OX_Smed_1.0.02428
GGGAAATAAATGAAAATAAAATTTATTGAGTAAAGGCATCTCATTTTCCTCGGGAAACACAAATAATGTCCAATAAATCAATTTGTCAGAATCAAAATCAACATTTTTATTTACATAAATTTTATGAATTTCTATCACTAGCTTCGTCAATATAACAAAAAAATATTATAATCATAATGATAATAATCATATTAGTCACAATAGTCATAATAATATTAATAATCATAATAATCAAAATCGCAATTAAATATCCATCTAGCCGTCAGCCGGGAAAATTAAAATAACAATGATACAACTCAAATAATGATTTCACGCTTCATCAAAAAATAAAAACGTGAGCGAAATAAAATTGTAAAACAAAAATAATAACAATTAAAAACGAAAAACTTTCCTAGAGATTTTTCACTTATCGAAAATCAATATAATTTCACCAATAAATGATGATAATTATA
>OX_Smed_1.0.02517
ATAATGAAAAATATGTATTTTAATACCGAATTTGATACTGAAAAGGATTTAGTCGTTAACAAGTCTTTCTTTAAAACGAACATTCAGTCTGATGTATCCCCAATTCCTAAACCACGAAAAACATATATAGATAATTCTCCTTTCAAAGTTTCAATAAATAGCACACAGAAAAAAGATCAAAGTTTTTCATTATCTAAGTTTGATGATTTTAGTAGTGAAGTTCATACTCCTGGTTTAGAAGACGAAGTGTTCATTTTATTTGATGAAACATGTAAAAGCCAGTCCAATACCACCACTAATAGCGACGACATGACTCTTTCAAACCTAATGTATAGCCATTTTAGTGACGAAAGGTTCGAGATGATAAAAATGGGTAATAAAACGGATAACGATAAAGACATGCAAGAGTACTTCAAGATTAAACCACCGCAAAACGAATCAACATCTTATACTGTAGAGGATTCTTTAGATTTAGAGAAGCAATATTATTCCCTCGATGATTTATTTGAAAGCGACAATCCCATCTATTTTTCGAAGCATTCGTTCACTAAATCTTACAATTCTAGCTTCAATGACCTTGATTCTATCTTCAATATAAATGTTCTTCCATCGAGCAATTCTATTAATTCTTCTTCAATGACCGACAAATCAGAAAACTTAACCACAGAAAATTTCAAAAAGATCTCAAATGTGTTTACTTCAAAAGAAAATTGGGAAACTGATGAAATTAAAAATGTTCTTCTTCCAGAAAATATAAAAAATAGTTTAAAGAACAGTAGTAAAAGTTCTCTTACAGAAAAATTCGAAAATCCCAAACCACCGATGCCGAAGCCTAGACAAAAAATTTTACATCAAATTATAAATAATTATTCATTAGAAAATAATTTAGGATATGATGTCCCTAATCCAAATCCTTGTAATAATAATTTAGCATGGACCAGTGAAAGCAATGTGGAAAATGACACCAGTAAACAGGACTTTGTCGAGGAAAACCTCAAAGCTTCGAAAAACATTTTTGAAATTGGTTCTGATAGAAATAAAAATGATAGAATTGAAAATATTAGTCCTCTTTCTTTAAACCATAATGATAATAATAATTCTGAAAACCAATGTAGAGATGATTCGTTTTGGATAAAGGTATGCAAGCCTAGTCAAAATATAGAAAATGAAACGTTTTCAAGAATTCGCCAGATTAAAATGAATAAATTGAAAAATTTAAAAAATACCAAATTTTTATTAAAGAAAAATAAGAGCTCCGAGGAGAAATATCTCAATAACAGAGACGTTGAAGAGAATACTAATAAACATAGCGATTCAATTGCGTCAATTAACGATAAATTCTGGGACAAAATCTTTGAACAATATGAAGATGAAGTTTCAGAAACAAACTGTAATTATCTCACTCAATTGCAACTTCCTAACAACAATTCTCAAAATGAATCCACAACTCCACCTCCGCTACCAGTGAAACTTACAAGACAACAAGGGTTCGAAATCAGAAATACACCTCCTCCAGTTTCGACAAGAATGAAATTTCTTGAACGTTTTGATAAAACTAAAGAATCGAAAAACGGTGAAAGAAATTCTCCTAAACCGACTTTGCCTGTTCCTTCTCCAAGAACAAAATTCATCTCGAATTTAAACAATTTCCACTCATTCAACGATCCCATCGACATGGAGTCAGAGACAGACATCAAATCATTTGATAAAACTTCAAAGAACATGAAATATAAAAAGCTTTTAACAAAATTTAAACATTATTTTAAAAGGCCGACGAATTAAGGTCACTTTTGTTTCCATTAAAATTTGTCTTATTATC
>OX_Smed_1.0.02584
TATGGATAAGTAAAATTATGAAAATATTAATGATGATAATAATATATAGTCAGCATTATGTTCCAAGGGATAGTTGGATTGTAAATCAAAGAACTTCCATATTTATTTTTTGAAGTAATTTTTTAATTATATTTTAAAATATAAAATATATTATTATAAATTTTATTTTAGATATTTCTTATTGTCAACAGAGTTTTCCTTTTACCCAATCTAGCACATACGGTGGTAGTATAGCGAAATTGAAAATTTTGAGTGTTAGATTTACAATTAAGAATTTTAAGCAGAAGAAAAATTTAAAGTACTTTAGTTTTTTTCACGAAGCCAGTAATTAACTAGAAAGAAGAAAATTTATAATAATATATTGATTATATATAAAACTTTTCAAACAGAAGTTAGACAGGAAACCACCAAGAGAAAGATTAAATTGATTTTATACTCGGGAACACGAATTTCTACGAGACGTAAACTGTAGCAGCCAAAAAAGGAGTCATTTTTTACAAAATAGATGAAAAATTTAGTTGATAAAGGTACGAGTTATTATTAAGTATATGAAAACGATAATTATTGCTATTTTGGAAAAGTAGTTTCCAGAAAATAAAATCTATTTAAAGTTTATGGTGAATCGTTCAACGGTTGTTCTAACATCTTATACAAATTTGACCTTAAATGCTCTTGAAAAATAAACTGAAAAATATTGATTGAATGAAATATAAATTGTCAATTTAAAGTGAAAATGGAAATCAAATATTTCGTCGCCAAGCCAAAATCAATTGATACAACATTAACGACTTTTATCACCTCATCTTCCTCAAATATTACACTCACAACTTCTAAATGCACATTGAATTCTAATGGTCACATGTATATGTGTGCCTTCACCCTTGTTGCATGTTTAAGTCAATTTATCCACATATCCCCTTGGTGCACGATAAAAGTTTCAAAAGAACGAAACAAATACCTTAATTTAATCTATCAATGTGGCAAATATCCATTTGATGCACAATAATTATCGGAAGATTTCATTATGATTATAAATAATTTATTATGGAATTTTTTTACTATGTTTATGTGAAATTCTATTGAGATAAATTGTGATTTATGAATAGATTGTCATTTTGGTTTTGCATAATATTTCTTTTAATTTTATAATTTTTTAAAAATATTA
>OX_Smed_1.0.02597
TATAATCTTAGTAAAAATCTATATTGCTTTTGAATTGCGCTCATTAAAAATGTATAAATATTTCCAAGCTCAGCTTTTAAAGCTGAATAAAAGTATGATTTTGTAATGTGTTAAGTGATTGTAACATATGTAATTTAGTCGAAGGCTATGCTGGATAAAGATAATATAAATCAGCTTCCAAACAATGAGAGCGATCTAAATGCGAGGAAAGCAAAAATGATTGTTTTAATGACTGAAGATAATAAACCTCTAAAACAATTGATTTTGAAGCCAGATACTAAAAGTTTCAAATTTTGGACAACTCTTTATCCAAGAAAATTGAACGATATTCCGCTAACCAGGATGTAGAAAAAAACCAATATATTGTCTGTCATTCTTAGCCATAATTTGTATACATTTGAATGGAAATGCAATTAATTTCGTTCTCTTAATTTGGGGAAAAGCAACCATCATGTTGAAAAGCACTATTCAAATTTTGTTGAAATGAATTTCACGAAATCAACTCTGTGTGAATCTGATAGACACGGAAATGATCCAAACGAAATTGCGTTTTGTTCACTCATCAGTGTCGATCAGATTGACATGGGGTTCATTTCGTGAATTGCATAGTCTTCTGATTTTATTTATCCATACGCATTTATTCGTTGTAAATGTTCGCTATTTTTTACAAAAATTGAAATGGGCTTTTCATTTGGATTGTTGCTAGTTCCCCAGGCAAATAGACAAATTTTTTCCTTTTCATTCATTTCGTGGCAAATTTTGGAAAAGATTTTATCTTACTTTGACTAGATATCATTTTATTTTCATAACATTTTAATCAGATAGTTTGCATTTTTCTTTAAATTTAATTTAATTTTAATCGACTAAAA
>OX_Smed_1.0.02645
AGGTTGTATTTGTTTGACCATTCAATTGTTTTGGGAAATAAAATAAAGTGCATTTTCTTAAATTCGTGTTTTTTCATAATTTCTTTGGGCTGATAATACCTAATAAAGTATTAATTGATAAAGGAAATAGTTACATTTACAAAATCATACTTTAAAATCCTTTGAATTGAAATTGGCTGTTGATTATCAGATCTTCTCAGTCTCGCCCACATTCTGGAGAATAATTGTAAATCATAAATCAAAAAACAGCCATTGCTTCTGGTAATCCATTTCAAACCGGTATCTACATTTTTATTAATCGAATGATCAAGGAGAAAAAGAATAAAATTCCAAAACAATAAATTGGCATTCAATTCCGGATGTGAATTATTTTCCAGGAACTTGATTGTTTTGATTTGACTATCATCGAGATTGTAATTATGGGAAATTTCTCGGCATTTATTATCGAAACCTACTGACATTTCAGATCCGGGAACAATTGTATTCGAATGCTCGTTTAATTTAATTCGTTTAATTCCCGTCCCGCCGAAATCCGTAACAATTGCGATTTTTCGTTTTTGCGGTTTGTTTTGAATGGACAAATCGTTTCTTATTTCTAGGGGATTTTGAAAATTGATACAAACAAAAACCTAAATTTACCTTCAATTGAAAGAGAGTTTCCATCGACCGAATGATTTGATTGTTCAACCAATTTCGATGGAGTCGAATTCGGAATCGCGTTTGAGAAATGTTCAGGGTCAAAATTCGTGTACGTTTCGAATTCTGACAATTGTATTGTTGAAATATTGAGACTCGGTTGAACTGCTGGATTTTGGTAGATCAAAGGGATGGAATCAGCCGTTATCTCACCAAAGATATTTGGCCTATAAAAACTGTTGTAATATTCCGAAAGGGTTTTGTCAATAGGGTTTATGTCCACTTGGGATTCGGAACGGAGGCTGTTGATTATTGCTGGAGTTTCATTTTTTGCCCCGTCAAATTCTGTCCAATTGTTGGTGAGTCGGACCGAATTCAATTCTTCGGATAAGTTATTTGGAACTTCTGCATTAATAGAGTTCCATAAATCTTCTAAGGGATTTTCCATAGTAATCTTTTAAAAATAAATGAAAAGTCAAACTGGATTTGTTTATATTGGAATTTTAACGGAAATTAGAATTATTTTGCGTCATAATATCCGTAAAAATTTATTTATTTTATTAGAAAGGTGCTTATCTGGTATTCTTAGGGCTACTTTCGCTTGTAGCACTTTCCGAATCAGTGAAAGCTTTATGGAACAATTTGTAAAATGAAATCATTTGAAGTTCAATTTATAAAACCAACAGTTCACATTTTACAATTAAACGTTTGCGGATGTGTCGAAATGTTGTAGAAAGGATGCTTATAAATTAAATTAATTTACATCTAATATGTTGTTTAAGAGGTGTCTAATCCGACGTAGTTCTGTATGTACGCTACAGGTCGCAAATCCTGCAACTAGCCTATAAAAACTTATTATTACAACTTGTCCCGATAATAATATTTGTGATCATGGAGGCCCTTAAAATTTTGTAAATTCATAAAAAAAAACTCCAAGCACATAAAAACATTTTGCATTTTAAATAAAAAATTAATTTTACGATTGTTATTGTTCAGTGATGTCTGACATTGGTTTTACATA
>OX_Smed_1.0.02699
AACTGTATTATTTAATGTGACAGACATTTACCCTTACTTATGTGTTAAAAAAATAAGGTGGCACTCTGAATTAATTTGCAGTGTGGCTTGGCACACCTCAGCTAAAAGGTTGCTGACTCCTGCTGTAGAGTGTATAGGCGTGTCTTTAAAATATAAAATAGATATAATTAAAGGTAATTTAATCTTGTTATGCCAATCAGGTTTACAGTGCGCGCGTTTACTTGGTTTAATTTGGTTAGTGGGTGTCCATATATAATGTTGCTGTGTGGCCCGTGTGAGATAGCTACGCTGCTGTTCCCGACGTTATGAATAAACTTTTACCAGCGCCACTTTTCTTTGTATTTAATTCCGATTCGTTTCTCGATTCAATATTTTTCATTGGTTAATATCATTATCTTTCGATTTCTGGAATTGTAAAAGATTTCCTCCTAGTCAAATATATCTTATTAAAAGGAGAATGCGTTTTGAAACACTTGCATAATTTTCCTATTTTACTACATAATTTTAATTTTTGTCCTAGAGTCCTATCCATTAATGAAGATCGAAGGTTTGTAAAGTTATTAAATTTATTGCTGCTTCTAATTTTGCTACGATTTTCTTGTCGGTTTGACAATAGAACTTTAAAAATTTGGTTAAGTTGGATTTGATTGCTTTTCATTTATACACTTATCATCGATTATTTACTGATATTTATCAGTAGTGCATTTCTCTATGCTTTGTAATTATGTATTTTTAATTAAATATTTTTCAGAAACCAGCGATTGACCCTTCATTTACAGCCTTCAGCTTCTTCGGTTTACACATTTTGTTAGCCTGTTAGAGTTTTCATTTTCCGGATGCTAAATATAATAAATAATATTTTCAAAAAATTGTTTCTCTTATTTGTGTGCTTGAAATCGATTCGAAATGTTTGTCGTGTCTGTGTGCGCATTAGTGTGTTTAATTCTGGCATACTCAAATCGAATGTCACTGTGGTAGTGTGAATAGTGAGGATGCTGGTGATGAT
>OX_Smed_1.0.02724
ATACCGCCACACTGATATTGTCGACGTGGCATGACGTCAGTGAATATTTAATCACATGTTCACTGTCCTCATTGTTTTGTTGACATTAATTTCAAAGTACGATTTTGCCTGCTGAATTCTAATCGCCGATTTAGTTATATTTATTAAATTTCAGCTTTTTCGATTCCGATTAGAATTTCTCCATTAACTTTCCTGATAAACTGTTCTAGAGTCATCGGTATTTGCAACTCTCCTCGATTCAAATTCACATTTGAACTCCTTGGATTGTTATTTTTGTTTCCTCGAAACTTGGTTGATCTAATGCTTCAGCAAATGCCATGGTACTATACTGAAGTGTTCTATCTTACTATTGTTTTAAAGGAGCTTACCTTATTGGCAATGAGGGTGAATGATGTGAAAATGAAGGCATCCAATGCCGTTTCTCAGTGTTGTATTTAGTGGAATATTTGTTTATTGTGATTACATCATGCAACTATCGAAGTATAATGAATTTTGTATGATTAATTCTTTGATTTTATAATTAAAGAATTTTACATAAATGATAATCGATTTAGCAGATAGTGGCTGTTGTAATTATTATTATTGAAGCCAATTTGATTTCCATTGAACTGTTATATTTTTACTTTTTATAAATGCCATAATTTGGATCATTATATCTATGAACATTATTGGGTCAGATTCTGTATGACTATTTTATAAATTTTCGTATTTTAAAAAAAAAAAAAAAAAATGCGA
>OX_Smed_1.0.02747
TGAATTAGTTCCAAAACGATTTCCAAAATAAGGACACAAATCATTTATTAAATAGATTTTATAAAATTGAGTTAACGGATCGATCTCGATCTGAGATGTGCGACACGAGCTTCTTCATTTGTCCCATTAGCCTGGCTGTCTTTAATCTTCGGCGTCTTTCTCTCTCTCTCGGCTTTGCTGGGACGATTTTTATTTTATTTTATTTTGTCGATATTGCAGTCTTCATTGATGGATTGACTTGAGCATAAAAGAATAAATGTTCGATCGATACAAGTGGTAGTAGCGGTGGACGGGTGGTGACCAATCTCGTTTCGAATGGTCTCTTTCAATTTTAGTTGTTGGTTCACCTTCTTTGTTTTTTCTAGTTCTATGGCCATTTCGGAATATTGCAATTTCATTATGGTGGGTTAATTTCTTTGCTTGCTCCGGCCACGTCCAAGTTTCTTCCATTCTGCGGCATCGACGGATCATTGCCTCGGCTCGTTGACTTTGTTTCAGAGCCTTATCGTGATAATAGGCCACATCTCGTTGAAATTTCTCGATATCCAGTGTATTCACTTGATTTTTGTTCACTGAAATTTATATATGTGTATTTAAATTAAATTGATAATCGGTTTGGAACATTGACTGTTATGATTTATGATTTATGATACTATTATAAAAATATACTCGTAAAATAGCGATAGTTACATTGATTTTTGCTGGAGTTTTATTTATTTTATTGGTTTTCCAAATTTTGTGGTCAAATGAATTATGTAAAAAGTCCTAATTATGTGGTTTAAATCAAAAATGTGGTCCCAATTTCAGATTTTTAATTTTTATTGATTTGAGTAAGAAATTCCTTTCTAAAAATAGAAACGGAATTTCTTACTTCTACACCACTACTCAAGTTCTTAGATTTTCCCAGATATTTCAGGAAATTTCCCAATCGTGTGAGGAATTTTATAGGATTTATCTCCGAATCTCATCACGGCATCCGGCGAATCGACTAAAACGATGGAAAATAATTCGCATTCAGAGGAAGTAATTAAAGGGCCAGGAGCACTCTTGGAAGGAGAGGGACTGACGGAACTGGTCGCCATGCATAGTGATATTGAGCTGCGGCGACAGCCAATGGCGCTGGAGATATCCTCGGAATTCTATGGAGGTTCATTATGGTTGAGTATTGATTTTCTGCAGGAAGAAAATTTGGTATGAGAAAAGCGATATTAGAAGTAAATGAGAAACTATATTTTTTTAAAGATGACCCGAATTTGTGATATTATCGAGGCACACGATGAAAATGAAGAAATGCGATTTTCATGGATATGTTAGGTCGTTCAGAAAAATCGCGATCATTGCACAGTTCAAATGATCGGCCTGCAAAAAATGTTTTAATTGTGGTGGCTGGACTACAGTAGACTCAAAGTTTATTGTATTATTACAACTTATGAAAATTATTCATGCTTATTGATTTATAATTTGTTTGTCATTTGATATTAGAAAAATCAGTATGATTAATTAATGTTAATCAAAAAAAAAAAAAAAAAATGCGA
>OX_Smed_1.0.02762
AAGTGTTTATTTATTTGAAAATTAAATTAATATTAAAAAAAGAATTTGTTTAAATTATAATTTAATTCATAATAGTTTTAGTTGGTTTTGTGTACCTGAAGATGACAGTTATGTTGTCGAAATATATTGTACGAAGAGTTATTTATTGGCGTTATCGTTTAATTAAATCGTTGCCAAATTTATTTAATTATTTACATATATATATATATATATATATATAATATTTATTTATTTATTTATCTATTACTAGTTAAATTTTTCTTTTCCGGACGGTTTGCATAAGTCGAATAAATATTTTTCGTCTGCCTCCACAAGTAACGAGACAGTTCCACTTAGCCTTATTGATGTTCCAGAAGTCAACAATTCTAAAGACGACCATGAAAACATCGTTTATGAAACAGTGTGCCATTCGATTTTCGATGAATATGCTTTTGTGCCAAATCTCTTAGCTCAAATATCAAATTCTCAATGCTCAAAATTAGACGTATTTGTGAATCATCATGCCCAGTATCAGTGTAAAGCAACGAGCGACAGTTTTAACTGCGACAAGTCAACCTGTCTCCCAAGTGATTCCACAGAGGTCATTTCTTATCAAACAATCCTTCAAAGCATTGAAAAAGATCTTTTATTTAATGGATTTATGTATTTAAAAGAACTAGAAATTATATTTAAGATTCAAACTTGCTGGCTCTCATCAGTTACATGTAAGAAATTCTGTTCCACTAGGGATCGAACACAGTAACTTTGGACGCAGAATCAGCAACCGTATGAATATTGGTTTTGGCAAGAGGCACAAATATTAACTACGCCAGTGTGCGCAGAGTAAAAGATTCTCTGAAATAACAATGCTCTTGAATATTTTGATTATTAAAATAGTATATTATCTGCTTTATT
>OX_Smed_1.0.02771
TGAGATTAATCGACTAGATTTAAAAGTAAAAAAGAATGTCACTGTAAGAATTTCTGGTTGACAGGGAATTTAGTTTTTTCAAAGATATTCCTAAATATACGCTCCTGGCCTAAGATGGAAATAATAAACAGTATAACTTTTATTTTTTAAACACATGAAGACACCAACAAAGCGAGTCGGTTGATCTACACAATTCTGCCAGCGTTCTACGAATCCTAGAAAGGCATTATTAAAGAAATCCAAAGTGCAATCCTTGAAGAACTCATAGACTGCACACTAAAAATATTTGCCTGTAAATGATTTATAGCGAGTCATTTGTCCTGAAATAGTGCAAAAATTTGCTTTTCACTGAGATCCATATGATAACAAATCAGTCAAACAAGGTTACCTACAAGAAGTTCAATAAGTTTAGTAGAACATATGAAAAATCAATAATATTTGGAGTGCTCATCTCTCACTTGTATCAATATCTTCACCAATGGGAGAACATATGTAAGTGAATGTGCATGCACGTGGAGTCAGTGTGTACTCATAGGTATCATCAGATGAGTCACCTACTATTTGACTATAGTGTACTGCGTAATATCGCTTGTTAATATAAACCCGAACAATCCGTTGCCATGGATTTATAGTTATCCACACCATGGTAAAGATACAGCTTCTACTCAAAAAGTAGCTATTTTTACCTTATGACTTATTGATATTGCTTTTCAAATTGGCATAGTAAACGGACTGTGCAGCGTGTGAGAAAGTTAGTTTCTCAAATGCAACTTGAAAAGGTATTTGTGGGGGCAAACGTTGTATCACTGCTACTACTAACCAATTGAAAATAAAACTTTAATGGAATCACAGTCGCCATCTCAACATATGGTGACCCAATATGACGTTTTTATTTCATTGAGACTTTGCAACGTGTCTACGTAAACAAAGTTTCACATCAGTCAAATCAAAGCCTAGCTATATGTATGAAACAGCTTGCTTGGGCCATCGAAATCATGAATCTCACGAAATCTCCTGACATTTATCCGACCCATGAATTGGGGCATAGTAAAAAGGTGGCTTCCTGAAAATAACGTCGTAGATTTTTAGTTGAAGGACGCTTCGCTTGCATAAAGGAGGCGATACGGATCAGAAATATTAGTGATTTTGCATATCCTACTAAACTATTTTAACTTCTTGTATACGACCTTGTATAACATTGTTTGACTGATTTGTTATATGATTTCTGATACTATATTGTACTCTCAGTGAAATGTACCATATTGAACCTTTTCAATACAAATAACTGGATGTAAGCTAGACATTTATAAACAATGCTATTGATTTGCACAGTACTTTTTTTTGCACAGTAATATAAGTAACACAACAACTTTCCTGTGCGTTGAAAATCTTATATTACATTGAACAATATTATACGATTCTAATAAATAATCTCAATTCAAGTTTTCATATAATTCAATGTCTAAAAATTAGAAAAAAATCAAAGTTAAATTAAAATAGTTACATAGAACTTATAAATAAAGTTTACAATACTTAAGTAAAATGGCATGAGAAATTTTACAAATAAATAACAAATAAATTCCACTGGATTGAAATATGTGACAATTCAACACAGAATTAAGACGGATGTAGAAAGAACAGGGTAGAAAAAAAATTAACACCTTCACCACAAGAAACCAATCTTTCTAAAAATGCTGTTGTCAGAGATATTGACTCGAAAAATTTATTTTTATAAAAGACACTGTCAGATAAATCAACTAACACTCAGCATATTATATATATGATATTTGCATTTAAGTAAGATTAGTAATGGTTTTAATTGGTAACATGAGCAAGATCGTAAATAGAGCAATGGGACTTATTTTGGTAAAATTCTGGCGTTATTTTTCTACACACAATCTCAGTTTCTTTGCTACAAATAAAATTGTGAACATGGAAATTCATTACAAAATGGTGACAAAAAGGAAATTTAACTTTACTACAATACACAAAATGAACTTAAATTTATCGAACAAATAAAAAAATTATACTAATACTTGATTACATAGGAGAAAATCACTTTTCTGCTCATTTTCCTCACTGTAAGTTAGCCATCCAACTTATTTTGATATTCCTAAACAAATCCAGCTACCTACTCATAACTATTTTGTAAATAAAACTGGACTAAATATCATAGAATTCTCAATATTTACTTTGATTGGAATTTAGTTGAAAAATTGGTCATACAATTTTACTATGTTTTGCCATTATACATGAACAAAAAACTTCAGTTCAAAGTGTAATTCGGAAAAGATGTGTCAGATTAATAATTTCAAATGATGATTTTTGAAATAAGTTTTTAAAAAAATACTAGAAATAGAAACAAACCATAATAAAATAACATTTGAATAATTGGAAACGATTTTAAAATGTAACCATCCAAAAAACTGTATTAAACTATTATTTTTTGAAAAAAAATAATAATGAAGATTTTTAAATATTCTTTCAAAATTATCATGAAATTTTACGAAAAAGAACTAGAATGAAATCTCACAATTGACCGATCAATTGGATCAGGCAACTCTTGAATTGATTCCTCAAAACCGATCGTTGAAATTTTTGAAAAAGATGGAATTTTCATAAGTAATATTCCAAGTTATATAACCATTATTATAAGATAAGCAAAATGAATTTATAAAAACGTAATTCAAGTACCGTATTATTATTATTATTAAAATAATATAAGTTAATCGAATCTAGTTATTTCGTTTTACTCGCTCAATCAAAACGATTTCGTTAATTCGAACTTCCGATAATTCGATGTACTTTGAAATTAAAAAGCGCAATCAAACAATGAAATATTAAAAAATATATAAAACATTGGTTTTCAAAAGAAAATGAAAGTTGTTCAAGAAATTCAAAAGGACAAGAATGTTCCAGTGAAGTAACACAATGAATTTATGAAACCTTTCACCAATTATAAGATTCGGGTAAAACTAAAATAGCAAATGAAAAGGAATTGATGAAAAGAAATTTGAAAGAAAGTGAAAAATCAGTCTGTTTTTTATGTAGGAAATAATAATCCTTGCAAAAATGGATTATAAAATAAACTTAAATTGTGAAAACAATAAACAACGACTGGTTAAATTTAAGTTGACATGGAAATTGACCAAACTGTTTCTTTTTATTGGATCAAAATTTCCTTAAAACTATTGTTAAGCTTTGACGAAGCTGCTATTTACAATGGATATATAAGCAGGATTTTTTTTACAAATACATGTTTGAAAATATAATTACACCAATAAGTGATAAGTTTCTAAATAGCAAATCTAGAAATAAGATAATTACGATTTTACTTTGTTGAACTGTATTAACCTTTTGAGTGCCAACATAATTTGGATAGTGTATTGAGGAGCACGATCGAGCTCCTTGGCTTTCAAATGGTTAAATGCATTTCTATATTGGATACGAATCTGTAACACGAAAAAGAGCAAGAATGAAATCTCATGAAAATTTTAAAACGTTAAATTTCTAGATTCTTTTTAACTGTTAAAAAATCAACTTAAAATAATTTCTGGACTTATTTATTTTAATAAGTTAGATTTAATCGGTTCAGTTCATTCACAACATAATCGAATGAACAATAATTGTTTTTATGGTTTTGAGTTTTGAGTTTTGATTAAATATAATAAAAAATGGAGACAAGTTTCATATTAGTACTTCACAAGAACGGATAATATGTTGCGTCGTAATTGATTTTATTAGAAAATTTTTAAAAGCTCAATAAATTTATGACGATATTTGAATTAGCTTTCAATATTATGAAATTTTACGGAAAGCCGATCGTTGAAAATTATGTAAAGAAAAATTAATATAAGGGGAAATGTTTTTCTCTTTGATCTTTTTCCATTTTCAATTTCTTTTATTTTTATGTTTTTGAGTTTTGTTTGAATTTACCATTATTACTTCGTTCTATCTGATAATGGTAATGGTACGCACTTATACACTTTTTCTGTGATAAATTAAGCTTTTTTCTTTGTGCTGGAACTCCAGATGCATCTGTATGGTTCACTATGTTGTTATACCGGATTTTGTATTAATTATTTGGAATAAAATTTCATGAAAGAAAACTAAAGGTATTAATTGTGAAAAGCGTTTTCTCATTCTAATATTTTTCCTCGAGTAGTCTACCACAACATAGCCAGTATTCAATTGTTGAGCTTGGTCTCATTTCATATTTAATACACCTTATCCGGACGGCACGGAGAGCTGGAGCCTTTTAAATTGCAGACCCCAAATTACAGGCATTACAAAGCCTATTTATACGCCCATCTCGGCAAGTCAAAAAGTCTAGGGAACTATGGTGATAAGTTACTATTTTTTATACGATTTAAGAAAAATGAAAAATGAGATTTACTAGTTCTGTATTTAGTCGAGAATTTGATAAATGAAGAAAACAGTTAGTAGTTGTTTAATTTAAAATGATTGTATGCAATTTTTCAACAAGAAAGGATTGCGACTGAAAAAATAATTAATAATTAATCAAAAAATTGTTGAATATTTACATTCAATAATTTATTTCTTGTTCAAATTAGTGTAAAGCTTCCTCTTGTAGTTGATTTCGAAACATTGATGAAGTTTTGAGACCTAATTTATTATCAGAAACTGGAATGCAATTCAACATTTTCATTAAATCATTATGACTAATTAAGTGGAAATCAGTCAAAGAAAGTGGAAAATACTTTAATGTTTTGTTGAAAAATGTTTGGAAAATAGTAGACATTTATTTTACACATAATTTTACAGTATATTTCGCCTTTTAAAACACCGTTGTAAATTGGACATATAGCATATTTTGTAAATTCTACGGTATATTTTCCATTTTCCTCGTTTTTCAAATCAATTTTAAATACAAAAGAGTTCCAAATACAATTAAACACAATATTGAATAATTTCGTTTTTATAAAATGGTTTATGGAATTTGTTATCGGTTTGAGTTCGATTCAAAATGTCTGGAAACAATTACCAATGCCAAAATGGGAAAATATTTCATTAAAATTGTCAGATTTTTTAAAAATTATAGAAAAACTTTAAAAATATTTGTACAAGTTGTATTTTTCAACTTCTATATATAATATGTGTGTTTTGGCATGGCTTGGGATAAAACTCTGCGCTCAAGATAAAATTTTAAAAAATTACTTGTGTTGATAAGAAACAGTTAAAAAATTTTAGTATTTGAAAGAAATATTGAATGAAATTAGAGAAATCTGGCATTGGTAATCTTATTGTTACAATAAATATTTCCAGATTCTCGAAAGGTAATTGCAACTGAAATAAATAAAGAACTATATGATATTGAAAAGCCGACAACAGTTGATGATACATGGAAAACCATTAATTATGGTCCAGCTTATCCGAACGATGGTAAAATATAATTTTTGTAATTATAATCAATTAATTTAATTAAAATTCCAATGACCAATAAAATCTCAATTTTTTAAAAATATTTTTAAAATTTAATATACTAGAGCCTCGAGTTGCGTTGTTCCAACTTGCGTCCTTTCGAGTTGTGCCACAAAATTTTTGATAACCTAATTTTGAGTTGCTTTGCTAATTTTCGAAAGCGTC
>OX_Smed_1.0.02791
AATTTATTTTTAATAGCAGTAATTTTTAATTTCAACGCAAACCTTCAGTAAATTTATGCATAAAAATGAATTGTTCATTAATTTGCAAAGATCTACTAACCATAACTAATTGTGTCTCATCTCTGAGAAATGCTAGCTGCTTGTGTAATGTGCCGTGTTCGTTAAAGCCGCCAGTGGTCTGTGACGAATTGCAGAAGATCAATCTGTGCCGACCGAAATCCCCAGAAACTCGAATCTATGGTGAAGTAATCGCGTGTGTAATTATTGTAATTGGAATAATTATTGTTATTACTTGGGCTCAATGTTATAAGCGGAAAAAAACCAAATGTGTGACATGCAAACAAGATTTAGAAATGAAGCTGCTTCAAGAGCTTCCAAGTGATTTTTCAAGTTCTGAACCGATAAAACATTAATTAAACAATTCGAGAAAGATTGACATTACTGTATTATTAACTCTTGTATTTGAATTTATTTTCAAAGTGTAACATGATTGTTTTAATTTTAGTTTATCAGAAATTTATCAAAGTAAATTTTATGTTTTGTTATTTTATAATTGATATGGTTTTTAAATGTATAAATAATTTTAAAATATAAATTCTGTTTTTATTTCAACCTTTTAAAATTAAAAAATACCAATAAAGACGTTTTGAAGTTTTTTGAAACAACAAATAAAAA
>OX_Smed_1.0.02798
AAACATTTTAATTACTATAAAATTGGTTTTGAATTCATACATTTCATTTTGATACGTATTTTATAAATAAATATGCCCTTAGAAATTTTGATCTTGCTTAGTCTTAGTCAAGGAAAATTGACAGTAGAAATAGTCAAAGGCACTGGATTTTCCAGCAATATGGAATACTGTGTTGAACTATCACTAAATTATAACTCTCAACTTTTGTCAAAACCACAAAATCAAAGAACGGGCAAAATCTATGGAGATAAATTTAATGTCCGAAAATCGTTCATTTTTAATATGGTAGACGATGCATTGAATAAGGCTACTTTATCAGTAATTTTGATGGGAGGAGGACCTAGCAAACTTAACAAATCAAATGGTGGTTTCAAACCTAGCGGTAAAGGAACTCAGGCTCATTGGAATCAGTTCATAGAAAGAGTCAAAAGTATCTCTGTTCAAAATATTGGTCAAAACTGTCAGTGAAAATGACATTTTGAGAGCCTTTTTGGACTTTGACGATTTATTTCTTGATTTTTAACTGATTATATTGACAAATTATTTAATTATTGTGATAATTTTATGATTAAACCTCTATGTCAAATGTGTATTTTATCATTAAATAGGTTTCAACAGAA
>OX_Smed_1.0.02811
ATTGTCAATTGTAAGACTTATTCAGAGATCATGTTTCGAAGCTCGCTGCTATTACAGGTCGTCATATTTCAGTCTATTTGGAAATCATATTTTTCAATTGCTCTTGATGTTGTTGAGACAATAAGTGGACGACCTCTTAAGTATTCGGTTCCTACAGATGGGACTTATGAAATATCATGTGGTGGAGCTTGTGGGGGAGGCACGAGTTATGGCGATGGAGGCTACGGTGGCCTGATTGCTGGTCTGCTAAATTTGACAACGGCTGAAATTATAACAGTTGTTATTGGAGAAGTTGGTCAAACCAAGTCAAACAAATGTGGAACGGCAGGTGGGGGTGGAGCCACGGCGGTTTTTATTACACGGGGTAAAAATAGTCGGGAAGATAAACTGCTTTTGGTTGCCCCAGGAGGAGGTGGAGCTGGATATTATCAGACTTCTAGTGCACCGGATTATGAAGAATCCATTCTTGCAACGGATAGTGGTCAGTGTGATTTTTCAGGTCCAATATATCAAGCAGCTCGAGGAAGAGACATAAATAACTATTTGAATGCAATAAATTTTTCATTTAACCCAACTATTCCAAATGAGAACTTAACAGCTGGATGCTTTGGAGGATATGGAGGAGGAGGTCAAGGTGGATTCATGGCCCAACTGAATAATTATACATCATTTTCTGGGGGTGGTGGTGGCGGCGGAGGTTATGTTGGTGGGGAAGTATTAGTGGGTGGTAAAAGTGGCGGTTGCACAGCAGGTGGACCTGGAAAACCATATTGTGAAGCGTCTTATTGTGGTATTGCAAAAGTTAACACAAGATGCGAAGGCACCTTTCTGATAAAAAAGCATGAACTCTACAAGGAAATACCCCTTAAAGACAGAACCAATAATGAAAAGCCTCGAAATCCTCAAAATTTGCTGCAAAATGGTCATATAGTTTCGATATCCGTTTGGTCACTCATATCCAGTCAACTGATTTTTATTACTTATTGTGTTGTCTAAACTTCTTAATCCATCACTTTTTACTAGACTTTCACACGTACTTCATTACATTTAATTTTTCAATATTTTATGCAAATATTATTTATTATTAGCGTTGTTATTGTTTTGATTATTATTAATAAATAACGGTATTTTTTCAAAAAAAAAAAAAAAAAATG
>OX_Smed_1.0.02825
TTATTTCAGACCAAAATTATAGCGAAATAATCAACCCGACCCAACCATCGTAAATCTAATAAAAATCAGCGACAAAATAAATGTACGGATAGATAACGTCGAATAATGTCTAACATCACACTATACGAAGCATTAATTAAAGCAGCCATAAATAATAAAAAGATCATTCAATAAATTTATTAGATTACATGATCACCCAGCTTGTATTGACGACAAGTCCTCACATAATCGGATCCAACAGGAGAAATCCTCTTGGCGAGATAACGAATTAGACTCCATAGTTCCAGTCGGCAGGAATAAGTTATATGAATCTATCCTATTATCATTTCTCGGCAATAATCTAACGGTTAATGATAATAATAATTGAAATACGAATGAAAACCTTCCGACTACGAGTTAACTAGCATATACCCTAAATAAAGATTAGAAAGTCAAGATCAATACCTAATATTCAGTGTAATCTGACAAAGAAAGGAAATTTAGCCTTTAAATTTAATTCATTTGTGAGAATGGAACATATATAATAACGTGAATCCACTACAATATGTAAATACCTACAAATATAGGTTAACAATCACGAAAATTGTATCAAATTACCTAACTGAAAATCCCGTTATTCTTAGGGATGCCACTGAACGGCATATTCACCGATTATCTAATAACTACACAATCGTAATTGTGTACGCATCCGCTAGCATTTGAGCAGAGTACGACATCGTAATCCCACCAAGTAGCAAAACCCAGGTGTGCCTCGAATCGGATAAATGTGGAAAAAATTAATCTACCACTCACACTTGCACACTCACTCGGACACCACTACAATCGACGTAACTAGTAGAATGATAGCATGCATTAGATGAATTATTGTCTTGGAATTACCAGTAGAATTCGTCGAAGTTAGACAAAATTGATTATAGACAGAATAGATTAATAGCATTTTCCCAGACTGACCAACGAACCACGACCACGATCAGTAAGCAAATCGTTTCAATTTCCATGAACTACGCATATCACCAGCAATAATGAGTCACTTCCCGCCACTAGTAAAGTATATAAAACGCTCAACTGACATGGCGATATCATTCCGTCCAAATAATGTCCAACAATAAAATAAATCAACCGACTCGAAGAAATATAATCCACTACGAAGTCGGCCGCATGGAGAAAGTGGAACCCTATTATGCTCGAGAAGATCACGTTCAAGCTATGAACGCCATAAAAGAAATTAGCCACGAACTGAGGAAGTTAAGGAGGGAGAACACTAATCTCCACCAGCAGTGAATACAGCTCAGCCGAGAGCTACAACGGACGAAAGCACCGTGGGTAGAGCCTTCGCGGATGAAGAAGTTCTACCAAAGGCTAACGGGCTCAGAAGGGTTGGCAGGAAGAGAAGACCTTGAACCAGGCCCAAAGAGTCCAAATTCGCGAGCTGGAAGTTGTCGTCGAGGCCAGCCAAGAGGGAGTGCGGTCACTTACCCCTTGGTGTTTGCACCCACTCAACAAGTGAGTCGAAGAAACATACGAGGCCCATAAAGGCCGAACGAGAGCGTAGAAAGCGCCAGAACCAATCTAACTGAATGTGAATGATTTTGTGATCCTTACTGATTTTTTGTGTATAAATAGAAATTTATTTTATATCGTAAATAAATAAAGGTGTCTAAAAAAAAAAAAAAAAAATGCGAGC
>OX_Smed_1.0.02828
GGGCGCATCCATTATATTTGCATATGGGTACAAGCATCGGTGATTTGATCGATTACTGCGCACACCATAGTTGTGGCTTCTATGTGTGCATATTCTAATGAGTGAGAGAAAATGGGTGTGCCTTGATTCTCTCAATTGATTAATTCTACTAAAGGTCAGGTCGAGGTGTTGGTGGACAGTGTGTGTCTAAACACTGCTGCAAAATTCCACTCGGCATCGCTCTTGCCCTAGCAATTCATAAAGGGAAATCATCAATTGGAAAATTCACTGAACTACGACGAATTCCAATCTCACAGTAGCTAATTAATTCAGAAACCCAGATGTGAACAAATGGAGCGAGGCTGCTATTCAGTGATGATTTAAACGTGAAATTTGGAATGACCAGATTCTCCAATGGTACTATTAACTGGGCTTACGTGGGATTGTTTCTATGATGGATGTTCACGGTGATTGTATTACTTAACAGTCAGAAGAGTTCATGGTCGCTGAGGAATTGTTCAAAATGCGATTTGCTGGCTGGGTACAATGATTCTCGATTTTTGCGTTTTACGTAAAAGGCTTTAGTTCGTCTGGAGAACTCTCAACAACTATTGGCGGTTCTTAACCGTACCTACGACGAATTTGAAATTTACGGTTCGGTGGCTCGTTTTTTTTCATGCGGGTTTTTTTTTAATAAATTAGTGATTTGCATCTGTTAAA
>OX_Smed_1.0.02863
TATTATTTATGTTTATATTTTAATCGAATCTTTGAAAATCGATTTTTTTACTAGTCGATTTCCAGTTTGAAAAATTGAAAAGTTTTTTGAAAAAATGGATTGGAAAATCGATTTTTACTAATCTACCTTTGAGAGAATGATTGTGCACTTTCTATTGTTATTACGTAAATGGGTTTTTGCATTTTTGTTTTTATTATTTCTTTGAATTTGTTTTACAATTTAGCTTGGCCTTGTGATTGATTATTAGTCGATTGATTGAAAAAAATTAATTAATTGTTTTCCATTTCCGCACTTGCTATTTTACCATGTTTGGTTCCAGTTATTATTCTTTATTTTTGGGTGTGCCTTAGAAGAAGGTTTCTAGAGGATATTTTATTGCACATTTTTTGGTTTATGATGCTGATGTGTAAGATTAATTCAGTTAATTTAAAATCTATGGATAATAATTTATTATTTATGCCTTTAAGCATTTTATTTTTTTTTGTGTTCAATTATTCAGGAATTAATTTTGTAAAATTTAATTTGTTTTATTATTCTCAAAATGTAAATTTTTCTGTATGTCGGTTTGTGTGTGTGTGTGAATCAAAAAAAAGTTTTCATGGATTTGTTAGAGAATTATTTATTACATGTATAATAAAAAAGAAAAGAACTGAAGATACAATTGAGTTGTTTTTTAATATCTGGTGATTTGATTTATGAATAAATTTTTATTGTTTTAATTTTAAAA
>OX_Smed_1.0.02874
TATCCAATGAGAAATCAAATAAAATACTATATCAAATATTATCATTAAGTCTGTATGTAATACAGATGAAATCCGATTGTCAGGAATATTGTACTTCACTGATAATTTCACTGTATAATTTCGCGTGTTGATAGTGATTGATTATAGGCAAATATCGAGTGCTATCAATCCAATGGAGTTACCGCAGAAGGTCATTGCACATTTCACACTATTCAAATACATGACACTTTTATTGGCCCATAGTAAACATCGTTCGAATTATCTGTCCAATGTCGACTCGTGTTAATGTTCACTTTGTCATTCGATAATCAGGAATTTTTATTATTGTTTGTGATTTAACCGATCAAATAATGTCAGTAAAATCTATGGTAAATGACCTTTGCTTTCGGTGAGCTTTGATCTACTGCCAAAGAATCGGGCGGATTTCATCAAGTTATGCGGGGCGAAGAATAACTTCGCAAAACAGGCTTTTTAACAAGTAAAACTGCTGGATAAATTAGAGTTAGGTTCACAGCACTTTTTCGTAAGGTAATATGATGTGATG
>OX_Smed_1.0.02885
TAATCAAATAATATCTATTGGCAACATTTTGTCTTTGTGAAACTTGATTAAAGATATGAATAGCATTGAAGATTTTGCTTCGCTTCAGATACCACCAGAAGATAATTTTGAAGATACTAATAATAGTTTAATTTTTGATGATATTGTGGAAGTGAATGCAATTCACAGCTTTATTCATGAAGTTCAGAACATATTATTATGGAAATCCTACAGAAAAAGCGGATTTTTTTTGTTTACAATAATATATTTACAAGTTATGCTGTACTGTTACAGTTTATTAAGCGTAATTGGAATTAGCTTTATTTCCTATTTCCTATTTGAAATCGGACTCAAAAGATTTTTTAACAAATCGACATTCAAGCATTTTATGGATTATTCAAAGATATCAAATCGAAAACACTGGAATTTGTCTTCAGTTGCCAATGTATTATCTATATGTCGAAATTTCATGTTTGTTAAAAGCTATGCAGATTCCCTAGCTTGTCTATATTGGCTGAATGCGATACACAGTTTATTGAAATCAGTCACGGCATGTCACATTTTTTTCGACCGATAAATGGAGAAAATATTCATCAAATGAAGTAGAAAAGCAATGAAATCTGATGCTGTTAGACGAAAGAGCTTAATTTTCATAAAATGGCCTTAACATGTCAATTCGGTTCCAGTATATCAAAGTTACCCAACATTCATTTATTTGAGATTAACTTTTTTACAGAGCGTATATTCTAAGAAAATAAGGATAATTTATTCAACATTTCAGTGAAATAATTTCTGATTTTATATATTAAATTTTAAAAATATCAAAATTGTAAAAATTTACATAATATTAAACAATATTTAGTTTTAGAAAAAAAAAAAAAAAAAATGCGA
>OX_Smed_1.0.02897
CGACTAAGCATTTTAGCCATATTGTTGAAAGTTTTTGTAAATATCAATACTATTTTTATAGTAATCTTCTAATTATAATTTTTTAATATTTCGGCGCCTATCATGATTTTTGAATTTCGTTAATAATAATAATAATAATAATAGTAATAATAATCATAATTGTAATAGCTGTTGGAAGCAATAGCATGATTTGTCAGTACTTATATATTCATGATAGTCGCCTAAAACAATTATCTTTTCATCACTAAAAGCATCATTTTTTAAATGATGCAAGTGTTGATTAAGATTACATTTTAAAATAAAACCTTTTTGTTTTTATTCCAAGATAATGAACTTAAAACATGTTTGAAGTTTTTGTACAGCAATTTCATCATTGGCTTTGGTATTATCAGATTTCTCAAAACTATTTCAGAAATATTCATTTTCTATGCATAACTTTATTATTAACATTGAATGCATTTCTTTTGTCTATTTTATGTTTAGAAATAAATGATAATAATAAATGTTTTTTTTAAAGTTCTTTTTTT
>OX_Smed_1.0.02929
TATTATTTCTAATTCATGTTTAATAAAAATCGTAAGTTTATAATAAAATTGAAATTCTATTTAATTCAATTTAGAATTTAATTCTAATATAAATGGAGAAAGTTATTGTGGAGTTCGAAAATGACTTTGGTGACTGGCACGGATCAGTTGATCAAAGTTTTCAAATATAAAATATATTTATGTTTGTATATAACATTTTAGGAGTAGAAACGAATGATAATTTCGAATTTACAAATTTTATCGGATGTGGTCAAGTGCTTCTTGACGTCATGTCGCATTCAGATTTTACTCTGATTCCCATTCCAGAAACAACTTCAAATGAATTTGTTACAGAAATTAGTAGCCAAATATTTGATTTGTTTCTGTGACCTGGAATCGTAACAAATATGCCTCAACGGATGTCTTAAGGTATCGACTAAGATTGACAAGCGTCAGTTGCTATTTATTACACCACAATGAGTGAAATGTTTTTATTTTATTTATTATAGCTTTGGTAAAGGATATTTTTATTTTGTGAAAATATAGTTTGTCTTAAAAAAAANTTTATAAATGCAATTGAGTTACTAAAATCGCTAATTAAAGGCTTGAATGTCTAATACGTTTAGCGGGTAAAGTTCGTT
>OX_Smed_1.0.02988
ACCATTCAAACTTCATAAATTTATTCATTTATATTCAATGAAAACTGGATTCATAATAATTCTTGTCATATCCCTCTGGATGGGTGGTCTATGTCAAGACTTTACTGAACCTCCACCATTTCCTCCAGGAGGCAATAATCCAGAAATGTTTGGAGACAATTGTGAAATGGTCTGTGGAAATGGACAGTGCATCAACGGAATATGCCAGCGTAATTATGGGAAGAAATGAATAAGCTGTGATCTAATATATTTTTTGAAAAAAAAAAAAAAAAAAAAAAATGCGA
>OX_Smed_1.0.02993
ATTGTTCCATCAATATTTAATTACGACATTTTTTTATTATTCAAATATCCAAGAATTTCCAAGTTAATTTTGATTTTGTTTTAGCTGAATTTTTATTGTGTAAATCCTTTGGTTTTCTATCTTTATTTTTTTATAAAGATGTTTTACTAGAGGAGAAAATTAATGATGTTTTCACAGCTAGTTTTTATTCAGAAATTAGTTTTTCAAACTATCAACATAAACTAATTCTTAGATTTAATTGAAATTATTTTATGTTTAAATTAAGATAGCTTAAATTATTTTTGTTGTTTCGAGTATAATTTTAATGGAAGTGAATGAATTTTGTTAATTAATAATGAACTCATACATCGAATTTCAGCTTGGCGGAGAAATTTAGCGGTGGTTCTTTAAATTTAAATAGGATCATGGCAAACTTAATCTTGGTTTGCACGCAATTGTTAATATTCAGTTCTATCCCCGGATATGAAACGAAATTCCATATTCTTAATACTGTATTAAGATAAATGATTTTGGGGCCAAGGCAAATTGCTACTTCCAAATCCCGTTTATGTAATTTATTGTATTCCACATTTTAGTCTCAGAAATCAAATAAATTTTAATTTATGTTTGAAAAAAAAAAAAAAAAAATGCGA
>OX_Smed_1.0.03008
CTTTTTTCTTTTCCCTGAATGCAAACTGTGTTTTCGTTCTATATTCTTTTATCTAATGGTAGTTAACGATAGTTTCTGGAAGCAGCCAATTCATTTTGACCATTCTGCGGCTATCACTAACGGTGGTAAGATTAGTAATTTTAGTACAATTTTCCCGATTCTTCATTTCAATAATTGAGATAATGAAATCCCATTTTTATTTTTTTATTATTTGATTTCCATTTTAATTTTTTTTTCTCATGATTTCCTTTGTTCTACCATCTTTCCACCATTTATTCTGCTCAAGTTAATAATTTAATTATTCAGGTATCCTCAACCTAACTAAAACCCTCATCAAAAATCCCGTAAAGCCAGGCGGCCCTCGGTATACGCTGAAAGCCTCCTCTACTAAAACCACGTTCCAGTAAAGAATGCGACCATGCTAGAATCCAATAACTAGGCTTGAGCAATCGTCAAAAACATGATTTATATCCTGTGTTGGTTTGTATAGAATGTTTCCGGTATTATTTTCGTTCCTTTAGGAAATAATGAGAATTAGTATCGAAAACTTTGAAAACAAAATGCTAAATCGTTAAATTTTAATTAATACTAATTTATGCCACAGATAAAAAATTATATTTTAATAAAAATTATTACAATCAAAAAGAACAATAATAATATAAAAATTAATAATACGACATTTCTATTAAAATATTTCAATTTTGATTTCGTTTCTGCCTTGCTCGTTGATTTTGCCACCAAAACATTATTTGTTTTTCAGGTATATTTAAATCTGTTGACAGCAAAGCCCTTTGGATTTTATTTATTTTGATATTTTTATTGAAGTTATCTTTCAATATTTTCAGTTGATCATTGGTAAATTGAAATCTCGAAGCTCTTTTACCAACAGCACAGTCTACAATTGGTGCTCGGTAAATATTTCCTTTTCTCATTATATTATTACAACAATAACAATAGAAAATATCAGATTTTTCGAAATTTACTTCACGAAATACATGCATTTTATTATTTTCTTCGTAAAACATTGATTCATCCTCAGATTGATTTGATTTTAAACTTAGATCAAGAGGTTTAGTCTGATTATTAAGTTTATTTAAAAGAACAGTTTGATCTGAATTTTCTTTTTCATTTTCTTTAATGTGAAAACACTTTGAGGGATTGCCATCCATTTAATTTAAAGGATTAACATGATTTCTCGAATTTATACATAAAGATATTTGAATAAATAATATAAACTTCAGCTTAAAATAAATTAAAACTGGATTAATATCGATAAAAATATATTTCAATAGGTTATTTGAATTATGATTGAATCATTAA
>OX_Smed_1.0.03178
GTGCGCAGCATTCAATTGGTGCTTCATAGCTATTAATTATTATGATTATCAAATTCAGAAAATACTGCACTAATTAGATGGCTTATAAGTTCAGCGATCACATTTGATGAGAGCGACCAAAACCTTACAAATAATAAATGTGCGCAATACAAATATTAAATGTCCGTTACAGCCGATTATAGCAAGGCGCCATCAAATGCTAATTTATGCAATTTATAATGCCAGCTCATTATAAATAATCAATAATAAATATATTGATTATTTAATATAAATATATTTGCAATACATTTCCACAGCTCGGCTTACATGTAAGGCTATCCTTTATTGTAACTCATTCCAACTCGCCGAAATATTTTCCGTATGTATTATATATATTTCCTAATGACATTTTCAATATTTTCTTACTCCTTTCATTTTCTGGTCTTCTTCTTTGTGCATTCTCTTGCCCATCCTTTCTCTAAAGTAGAGAAATAGCTCCCTTTGCCTAAGATTATTCACAGTCAGTCTTCCGTTATCTTTAATAAAATATAAATTTAATGAAGAATTTAACGTTTGAATGAGTAACAGCCCACGACCCGAGTACTTGATGTACATCATTTATAAATTGAATGATAATTGTGCTGTTATTTGTTTAAATGAAGACACCGAGATCGGTTTCTGTTTCTCTTCTTGACCTGGCGATAAAATACAAACGTCTGAACCGTCTACATGACCACCATTATTACTTTATCCGCTCTAATTCACTGTCAGTGCTATAAGCTTTCCCATTGACCTTACTCACCAGAAAACCTTTCAATTAAGACTTCACCGTCCTCCCCAATGCCGTTCAACTCGTCTAGTTCAGTTTCAGTAAGTTCTAGGTCACATCAAATGTTATGAAATCTATGAGGAAAATCATTATTAATTACTTAATCAATATATTAATCAAAAGATTAATATCGAGTAAAACGGAAAATAAATGAGTTCTCGTTCCTACGTAGAAAATGTTATTTGATGTTTAATTTGATGATTTGTTTGTGAGGTTTCTTGAGTTATCTTTCTTTGAGAAGATATCCAAAGCTCTATCTGGCATGTCTATTTCTGACATCCGGAAAGTCTATNNNNNNNNNNCCAGACCGGAACCGTTCATTTGAATCAGGAAGCGTTTTCATTCAATGCTATCAGAAAGTTAAGAAACTGGAAAATGACGTGGAAAAGAAACAGTAGAGTTCACCGGTTAATACTCCTGTCAATTCTGTTGCTAGGGAAACTAGGAAATACATGTACTCATTTGATAATGGCTATGACCTTACGGTGATTATGATGGGGGGGGATTTCCTTG
>OX_Smed_1.0.03180
TTGTCTCCATGAAATCTGCTGTTTTGCCTCGATCCAGCCCCTCGGTCAGAATATTTATCCCTATCAGCATTGGATTTAAGCTTTGCATTACTTCCGATCTGATCAAAGTCTTGATAGGTCAATTCATTTGAGTTCCTTTTTAAATCGGCTTTATCAAATTCATTTTGCCAATTCGAGCTGCTATTTGTGTCATTAGGAAAGTGCTGATAAATTGGAGCAGATTTTTTTGACAAAAGAAAATTTCTTCCACTTGATGAGCTGGAATGATGAGAAATGCGTGCAACTTCTGGTATAGGTGAATATTGTCTTGGAGAATGAGTGTGTTGATTATGATCATATGTGATTGGCTTACCATTTAAATCAGTGAAATGATTGGTGGAATGTTTATGAGAATTCCATACATTAATTTCATTTGGAGAATTTATCGATGAGAAGCCAAGATCTATAGTTTTGCTGTTAGAAGCACTGATTTGTCTTCTATTTTTATTATGTG
>OX_Smed_1.0.03281
ATGAGAAGGTTTCATTATTATTATATTCTCTTCAAAATCTTAGAGGGAATAATCTATTGTGGGTGAGAATTTGTAAAGAGGGTCGTGGTGCGTGATAGTTTTATTAGGGTTGTTTGCCTGTCAATTTCGACGGTCATTATCTGACTAATCTATGTAGTTGTTTATCAATTCGTTATTGCGACACGTTCTGATGTACTTCGATTCTATTAGGTATCAGGGTTCTTATCCCGTTAGGTATCAGGGTTCTTATCCCGTGGACCATTACCTCGAAGTTCGAATTCTTTGATGTGGCAAAGTTGGAAAGCTTAATTATTTGAGTGACAGTTTATATTACGGTCGGATGATATTATTTCGTATAGATTAATTCGAAAGGTTTCGGTTTTTACTTCTGCCTACTGATTATAGTTTCAATATGATCGACGTGCATTATATTTACTTGATGAATGTAGGTAGTGGTTTTATTTAATCTCGTCGAGTCGGTTATTATTCCNNNNNNNNNNNNAGTCGGTTATTATTCCTACTAAAATATGAATACGAGTCTTTAAATCCGAAGTCTATGGGTATTCAACATCAGGCTAAGAGACTTCACGAGCTAACGTCCGTTTGTTCCGTTATTTGTTTTACTACCTTTGGGAAATGCACTTCCAACTTGTCACACTATATGTCCTGATTTAACTTTGGTCAACGCCATCATGTTAAAGTTATAGCAGTATCATTTATTTGGGGATCGTTGTTCAGAGAGTGGCGCCTTTCAAATCGAAGATTTTACGGTTACGATCCATTAGATTAGTGACATTTCTGGGCTCTCTGGGTTTAATTGTACGGCATCGTCATTTAGGTGTTATATCTCATCATTTGACATTTCACTGGGGAAAGATTATCCAATTATCGTATGTCTATTTCACTTTTCTCAGGAATTATCCTCGAGCATTAACCAAAAGTAAGGTGGATTTCTTAAGATGTAGGTTCATGTTATTTACTTTTGCTATCGGTTGAGATAAATCGTCGGGAATAACTGACTACTGTACAAATTCTGATTTTAATGGTTGATTAGTGGACGCGTACGTGGGTTTCATGATCTCATAACCTTTTGGAAATAGAGGGTTTTTGATCATTGTTAGGCCGAATAAAGTAATTATGATACACTCATTTTGAACATAAGGCTTGTTAAAATTCTTTTAAAATACAAGGGTTTAATTGTATAATTCATGCTTCTCTGGCTGGTTTGTGAATCTTTCCAGGATATCTTTATAGGTCGGATCTCAGGATTATAGTCAACAAAAGTTTAATTAAATAGCCGTAATTACTTTCTCGCCCAGAATATCCTGGTTCTCCCAAATCCTCCTCTCTCGACATTCATATGGATTTGTTAGAGTTCCCGCGCGATTGGTGCTTATAGTTCGATTGCATCATAAATTAATCCGAAATGTTCACATTNNNNNNNNNNNNNNNNNNNNNNNNNNNNNNNNNNNNNNNNNNNNNNNNNNNNNNNNNNNNNNNNNNNNNNNNNNNNNNNNNNNNNNNNNNNNNNNNNNNNNNNNNNNNNNNNNNNNNNNNNNNNNNNNNNNNNNNNNNNNNNNNNNNNNNNNNNNNNNNNNNNNNNNNNNNNNNNNNNNNNNNNNNNNNNNNNNNNNNNNNNNAAATATTCGCCACTTTTTGGAATTATTTATTGCGAGGCAAAAATATTTGGGATTATACGTGACTTGCTAATTTATTATTTAGAAGCCTTTAGTTTATTTCAAACGTTTATTAGATGGGACTTCTGGCCAATTTGTGGAATTTACTACGGCTAACACAGATTTTATTTGTTGTCAGATCCGCCGGGTAGGGATTCGTCTTACGTCCTATGACTTACTTATAATTGTTTTATTTCAGATCTATATGTCGTATCACTCTCGCACTCTCCCTTCAGTAATTGCAATCCCTGTTCTTGGCTGAAGAAGTATTTTTCCGCCGTGGTGACTCTGTGTTCTGGAGGGTCGAACGAGAGAACTTATCTCCGGAATAGTTATCGATTTATGGCTCAAATGATTATGTTTTACTGTGATTCGATACGAAATAAAATGCATGAATCTGATCTGGTTTTTACAATCCTGTGATGTTCTATTCCAATGATTGATCATAAATTTCTTAACTTTGTTTATTATTTCNNNNNNNNNNNNNNNNNNNNNNNNNNNNNNNNNNNNNNNNNNNNNNNNNNNNNNNNNNNNNNNNNNNNNNNNNNNNNNNNNNNNNNNNNNNNNNNNNNNNNNNNNNNNNNNNNNNNNNNNNNNNNNNNNNNNNNNNNNNNNNNNNNNNNNNNNNNNNNNNNNNNNNNNNNNNNNNNNNNNNNNNNNNNNNNNNNNNNNNNNNNNNNNNNNNNNNNNNNNNNNNNNNNNNNNNNNNNNNNNNNNNNNNNNNNNNNNNNNNNNNNNNNNNNNNNNNNNNNNNNNNNNNNNNNNNNNNNNNNNNNNNNNNNNNNNNNNNNNNNNNNNNATTAAATTTATGTCGTTTATCATTTGGATCGTAAGGTTATAAGTATTTGACAGGTTTAATTTCTTTGAATTCATCTAACTTTACTTGTTTTACAGGTGGGTAAATCACATTTATCACATTTATTATTGGCGGACTTACACCGCACTTATATGATTCGGTAGGATATATAAGATTTTGATAACTTGTAATAGACCATAATCATTGTAACGTAATTCATCATAATAACATAGTAACACTTTCCCCACATCGACACTCCAGTAGAGCTCTTACGAGGTTGCAGGAACGCGACGTGGAGAAAGTTTTTGAGCATTCCTCCACTCACNNNNNNNNNNNNNNATTCCTCCACTCACATTTAGAATTAGTTTTTCTACTGATGAAGACTGCGTAAGTGGTTGTAACACTGATTTGTTCAGAGTAAAAACTGATTAAAATTATGTAAAAAATAATCATATTTTGCTAGTGAAAAACGGCAAAAGCTTTTCACCAGGAAAAAGTGATTAATATTATGTAAAAATGAATCGGTATATATACCTATTGTAC
>OX_Smed_1.0.03282
GTTTTGATAACCTTGACCCCAGATGTAAATATTTGCTTGCCCTCAATGGTTATTCGTTGACAAGCAAAGGTGAGCGCCACACAGGAACTGCTCTCGCCCGATCCCAAAGTGGGTCCAACGCACTACCGTTAGAAGGTCTGGTCTATGTGCGCTTTATTGTCATCGTCCATTGTTGGTGGTAGATGGCTCTACTGATTCTTTAGCCCGCTATCGGACAGACACTATTCTAATAGGTTTAATATAAAACTAAATTTAATCTAAGGGAGTTAATGTCATTACAAAAAACGATTTTCAATACTATTTATTCAATATAACATGTGGAACCATTTTTCATGATAGCGCGCTAGGATTTATCAGGGCGATGTTTGATCGGTTTGACGGCAGATTTTGAAGTTGATGTGGCCTCTCGGTAGGCTAACTGCGCCGGGGTGAAGACGAGGGGGTAGGTTACTGCCGCTTCTTCTTGACATGCGGACAGTGCTACTTCGAAATCCCTGAGTTGTGTCCTTTGGCTCTGGTTGAGCTGCTTTTCCTCAGCCCAACATTGCTCGGTTCCACCCAGGTGTTCTTGATTAATTGAACTTCCTTCGTTAACTGCAGTATTTGCTGATGGAGGTCCACATTGGTCCTTTGTGCCTTTGCTAATTCGTGTTTTAGGAACTGGTGAGAATTCATATGCACAACAAACAATATTATAAGTTTAAATCTAGTGGTGTGAATTATGGTGTGAATTATGAGGGGTTATTAAGGCTTTATGAAGATAAATTCTAGGGCCATTTTGCGATTGATAATTTTAAGTTTTTCATCAAGTTACTCGTTAATCTGTTCGAGTCCTTTAAATTTATGTTGTTTCGGTGGTTTTACTAAACTCTACTGAAATAGTTTTAAATTTTGCATTAACCGAAGAAAAACTCGACAAAAAATTGTATTTCTACTACATGTCAGGTCATACATTATGGATTTCCACTAGATCTATTTTCGTCTGGAGTATTCATGAACATATGGATGCTCTCGATGGCTACTTGCTTCCGACTTTCTGTCTCTCATTCCTCTCGGTTACACTTTCTTGGGGACCACGACATTGATAGCAGTGGTCGTGACGTCCAATCGCGGGTCGTCCAAATAAAACGACGTATTGTACGGAGGGGCGTACCCATCCGTACTCGGGATTCGACCGGCTGCTATATCCCAATTTATTTCCTCCAGGTATCTTCGGGCTTTATCCACCTGCCGATCTGTTTGCCGGTGGTACTTTTCCAATCGAGCAAGCAGGTATTCGGCCTGGCCCCGAATCTCCCGTGCCGGGTTGCGACCGGGTTCTCGTTTAATTCCAACGAATGGGAGGTCGGTGTCTTCATGGTCTGTCTGGCTTCCTGTTCGGAATTCTTTGACCGGCGCAATCGTGAATCCTGCGTTTCACATCGCCTGCCGNNNNNNNNNNNNNNNNNNNNNNNNNNNNNNNNNNNNNNNNNNNNNNNNNNNNNNNNNNNNNNNNNNNNNNNNNNNNNNNNNNNNNNNNNNNNNNNNNNNNNNNNNNNNNNNNNNNNNNNNNNNNNNNNNNNNNNNNNNNNNNNNNNNNNNNNNNNNNNNNNNNNNNNNNNNNNNNNNNNNNNNNNNNNNNNNNNNNNNNNNNNNNNNNNNNNNNNNNNNNNNNNNNNNNNNNNNNNNNNNNNNNNNNNNNNNNNNNNNNNNNNNNNNNNNNNNNNNNNNNNNNNNATTAGGTATCAGGGTTCTTATCCCGTGGACCATTACCTCGAAGTTCGAATTCTTTGATGTGGCAAAGTTGGAAAGCTTAATTATTTGAGTGACAGTTTATATTACGGTCGGATGATATTATTTCGTATAGATTAATTCGAAAGGTTTCGGTTTTTACTTCTGCCTACTGATTATAGTTTCAATATGATCGACGTGCATTATATTTACTTGATGAATGTAGGTAGTGGTTTTATTTAATCTCGTCGAGTCGGTTATTATTCCNNNNNNNNNNNNAGTCGGTTATTATTCCTACTAAAATATGAATACGAGTCTTTAAATCCGAAGTCTATGGGTATTCAACATCAGGCTAAGAGACTTCACGAGCTAACGTCCGTTTGTTCCGTTATTTGTTTTACTACCTTTGGGAAATGCACTTCCAACTTGTCACACTATATGTCCTGATTTAACTTTGGTCAACGCCATCATGTTAAAGTTATAGCAGTATCATTTATTTGGGGATCGTTGTTCAGAGAGTGGCGCCTTTCAAATCGAAGATTTTACGGTTACGATCCATTAGATTAGTGACATTTCTGGGCTCTCTGGGTTTAATTGTACGGCATCGTCATTTAGGTGTTATATCTCATCATTTGACATTTCACTGGGGAAAGATTATCCAATTATCGTATGTCTATTTCACTTTTCTCAGGAATTATCCTCGAGCATTAACCAAAAGTAAGGTGGATTTCTTAAGATGTAGGTTCATGTTATTTACTTTTGCTATCGGTTGAGATAAATCGTCGGGAATAACTGACTACTGTACAAATTCTGATTTTAATGGTTGATTAGTGGACGCGTACGTGGGTTTCATGATCTCATAACCTTTTGGAAATAGAGGGTTTTTGATCATTGTAGGCCGAATAAAGTAATTATGATACACTCATTTTGAACATAAGGCTTGTTAAAATTCTTTTAAAATACAAGGGTTTAATTGTATAATTCATGCTTCTCTGGCTGGTTTGTGAATCTTTCCAGGATATCTTTATAGGTCGGATCTCAGGATTATAGTCAACAAAAGTTTAATTAAATAGCCGTAATTACTTTCTCGCCCAGAATATCCTGGTTCTCCCAAATCCTCCTCTCTCGACATTCATATGGATTTGTTAGAGTTCCCGCGCGATTGGTGCTTATAGTTCGATTGCATCATAAATTAATCCGAAATGTTCACATTNNNNNNNNNNNNNNNNNNNNNNNNNNNNNNNNNNNNNNNNNNNNNNNNNNNNNNNNNNNNNNNNNNNNNNNNNNNNNNNNNNNNNNNNNNNNNNNNNNNNNNNNNNNNNNNNNNNNNNNNNNNNNNNNNNNNNNNNNNNNNNNNNNNNNNNNNNNNNNNNNNNNNNNNNNNNNNNNNNNNNNNNNNNNNNNNNNNNNNNNNNNAAATATTCGCCACTTTTTGGAATTATTTATTGCGAGGCAAAAATATTTGGGATTATACGTGACTTGCTAATTTATTATTTAGAAGCCTTTAGTTTATTTCAAACGTTTATTAGATGGGACTTCTGGCCAATTTGTGGAATTTACTACGGCTAACACAGATTTTATTTGTTGTCAGATCCGCCGGGTAGGGATTCGTCTTACGTCCTATGACTTACTTATAATTGTTTTATTTCAGATCTATATGTCGTATCACTCTCGCACTCTCCCTTCAGTAATTGCAATCCCTGTTCTTGGCTGAAGAAGTATTTTTCCGCCGTGGTGACTCTGTGTTCTGGAGGGTCGAACGAGAGAACTTATCTCCGGAATAGTTATCGATTTATGGCTCAAATGATTATGTTTTACTGTGATTCGATACGAAATAAAATGCATGAATCTGATCTGGTTTTTACAATCCTGTGATGTTCTATTCCAATGATTGATCATAAATTTCTTAACTTTGTTTATTATTTCNNNNNNNNNNNNNNNNNNNNNNNNNNNNNNNNNNTTAACTTTGTTTATTATTTCCTATGATGGGTAGCTTTGTATTTCTCATATGTTACTAGGGTTTGTCTATCAGCATTGGTTATCCACTGGTTGTTCTCATTTGTAAGGGCTTTGCAACCGTTGCCCAGCGTTAGCAGTCTTAGGGTGTGTGGTTTGAGTTCGTTAAAGTCTATGGGGTTCAGGTTGAATCATTAGAATGCAGCATATGGTGGAACTAGCGTCAAAAATTTTGAAGCGTTTAATATCGGGAATAATTAAATATTTT
>OX_Smed_1.0.03376
GATGCACTTCCCGTTTTATTGAAATTTTTGTTTTCGCTTGAAATTGAACTTTGATAATTCATAGGACGTTCTTTGCGGCCAGTTATGTTTGCGGTTATTATTATGTTTTTTAAATCGTTTGTTGAATTTATTTCGCTTGAAATTGAACTCATTTGATAATTCTGCAGTAGGTCTCCGCGTCTAGTGGTCACTAGACTGTCTCTGTGTTCAGTGTTCAGCAGAATTTTGTCCAAAGGTGGATGACCTTTGAGTTTTGGATAAGGTTTTATATAAGGTTTTGGAGAAGGTATTGGAGAAGGTNTTGGAGAAGGTNTTGGAGAAGGTT
>OX_Smed_1.0.03377
TTTTTTTTTTTTTTTTAAATAATAATAAATATATTTTGAAATTTGAAATATTATAAAGCGCGTTTTGTATAACTTTATTGTGGATATGCACTAATAATTGTTATTATAATTAATATTGAGATATAACAGCCAATCAGATTCAGATCAGGATATGCGGTTGAATTTATCAGTTATATATCAGGTTANNNNNNNNNNGGTTGAATTTATCAGTTATATATCAGGTTAAAATTTTGTATTTTTAACAAAATCTATTTTCCTGTCCCGTTCATATATATCAGTTAACAATATTTGAAATCGCACTCCTGCAATTTATATTCTGCTTGATAATTCTGCGGTGGGTCTCTGTGGTAAGGTCTAGTGTATGTGCTCACACTGTGGCGTTCATAAGGTTCATAGGTTGCCTTCATAACAGCTGTTATCATGTTTCGATCAGAAATATTTCTGCCACAGAAGCCACAGAAAGTCACGTGGTAGGCTGGATATATATTCCGGAATTTGTCACAGCAATCAATATTGGTCACGTTATCTTTATTCCGGAAATTATCTTTATCACTAAGAAGCGATTCTCCTGCTCTTTTTATGGGATTTTGTTTCAAATTTTTCAGAAACATCGTAAATTTTTCATCGTAATTAGTATTAGTCACGTGGTAGGCATTTTGGTATTCTGCGGTATATTGGCTATTAGTTTGGTCAGCTGGACTAATTATCAATTTTTTTAACCTTTTGTCTTTTGGTGGATCTTCATTCCGGATGTGCATCGATGCCCGATTAAAAATTTGTTTATATGAATGCTAAATATACAGTTTATGCGTCGAGATTTTTGCCTAATTCATTTGGTAATTTATTTTTTCTATTATTTTATTTTTGGTGGCCCACAGCCAAAGACACATCACAAGTTAATAAAATCATATACAGTATTCAGATTCGTGTAAGTGCGTGGAATACCGCCGATGATCTGTGCCCGTGGAGACCCGGCGTGCGGAACGCAGGGATCGGAACGTCAATATTATCCGTACATAGGGGAAATTGGAGGGTAAATGAGTAGCCCTTTGACTGCTCCTTCATCATCCGTTTCCTGTAAAATTGACATAAATTTTTAACAACAATCGGCTCAAAATCTCTAACACCGAGTAGTCCAGTGGGCACTCATTATTTATGAAATGAACATACATAGATCTTAAGGACAAAGAGAGGGAATGGGTAGTGGGGAAAATTGCGAAATCGTTGCAACAGTCACTCATCTCTCCACCATCTTTCGAGCAGAAATATTTCTAATTAATATAATTAATTCTCATATATATATATTTGGTCTCGATGCAAGCAAACAAACAAATATCCCCGCCGCCACCGTAAAAGTAGGTAGATAGAGGAACTCCCCTTCAGCAGCGCCCTCCCGAATTAATTACCTATGATAATATTTTATATATAATTTTGTCATTGAAAATTCACAAAATAGTTTTATCAATATGAAATACCTTTAGAAAGATGTAATTATCCCGGTATCATTAACTGGATACTGTACAAAACTGTAACTATGCAGTGTACAAGTCATCGTTTTTATTTTTTGTTTTAATGAAGTTGATTTGTACTTTATGTTATAATGAAGTTTTTTGTTTTAATAAAGTCCCAATTTTTGTGA
>OX_Smed_1.0.03383
ACGCGGGGGGCATAATTTCGGAGATGTGCTTACTACCGACAACCACGTAGACCTGTTTGAGTGCGGATCAAGCTTGACCAGGAGGGTTTACTGCAAGGGAGATGGTTAATATCTCAGGTCATGTAAATATTTGATGAGTATGTTTTTATTTGGCACTGGCAACTCGAAGTACTGGCTCCAAAGTCGGAATTTCAATGGATCAGATAACTGCAAACAGAAAACACTGGCACATGACAGAGCTGATGATGTATGCGACAGTGTCAGTGGATGGTCACGACACCAAGTGAAATTTCTCGCTTTCCCATCATTGGATTATTGCTATTGTAAGTCAAGAATCAAGTCGTCCGAATTCAACGGGTAGCTATGGTATTTCCAAACTCATATGGACGAATAAAGCATCATAGTCCAAACAAACAACCAAATTTCGAAAGATTTCAACAAGAAGTGACGCGTTTCAGAAGCATTTAAACGGTCACATAAATCCGAATCAATGACCAGGTGCTGTCGACAGATTGAGACGACGTATGTGCTCCCGAATATTCCTAAGAAACTAACACAAAAAACCGAACTATTGAAAGTAAAGTACATGGAATAAGTTGGAAAATTCTGATTCTTAGAAAAGGAAATCTATGGGCTCAAGCTAAAGGAAAGAACCTGTATCTGCAATCTTGAAAGCAAACTCAATGTCGCTGACGCTGCAGCAACGCCCATAGCTATCCAATTAAATTCCAGATAAAACTGAACGTGTGAGAGAAAGAAAATTAAAAGCAGTCAGATTATAAGGTTATCTCCGAAAGATTACTTCCTAAATCATAAATATTCAATTACTGACTAAAACATATCACATTTTAAACTTCGAACTTTAACTTAAC
>OX_Smed_1.0.03440
GCAGCATTAGTTTATTATAATGTTGATAGTATAGGGAATTAGGTAACTACCCTTTGTTATCACAGGTATTGTCAACGTTATTGTTGCTAATGCCTGTTATAATTAATTGATCATAAAAAACCAGTAGATTCCGTTAAGACNNNNNNNNNNNNNNNNNNNNNNNNNNNNNNNNNNNNNNNNNNNNNNNNNNNNNNNNNNNNNNNNNNNNNNNNNNNNNNNNNNNNNNNNNNNNNNNNNNNNNTATATTGATATATTAATACTTATTATACATAGAGAATAATCGACATGAAGTTAAGAATGAATTTTGTTTAGTGGACTCTCACAAGAAAACTCTGGAACAATTCCGAAGGGATATAGCCGGTTACCACCAAACCGCAGTAACACAAACGCAGAGGGCAGAGGCCATGGTGAGGAAGTGTCGCTACATGGAGCAGACATGGACACGCCCCGAGGCAGCAACCCGGTTAAAGGCAGAGATAGACACCCTGAAGGTACAGTTGGAGCAGAAGAATGAAGCCCTGCGGTCGGCCGAACAGAAGGCCCAGGAGCTAGAAAAACAGGTCGCAGAATGGAGGTTGAGAGATAACATCCGGACAGGTCTCCTGCAGAGTGGTGTCCACCTGTCTGAAGAACAACAAGCAATAGTGTTGAGGAATGCCACCGGAAAAGACGCTGGCATAGGAAACATAATANNNNNNNNNNNNNNNNNNNNNNNNNNNNNNNNNNNNNNNNNNNNNNNNNNNNNNNNNNNNNNNNNNNNNNNNNNNNNNNNNNNNNNNNNNNNNNNNNNNNNNNNNNNNNNNNNNNNNNNNNNNNNNNNNNNNNNNNNNNNNNNNNTGGGGCACATCTTGGACGCCAATGGGTTTTAATGGCGAAATTTTGCATTTAACTGAATTTAACTGAATTAAATTTGTAGATGTTAATTATTTATTACCTATGTAATCCATATATGTCAATTGTTTATCTATTATAATATAAATTGATAACTTGTTATTTAATTTGTTTGTTATTGACAGGTAGATATGACTAGAGTGGTTGAATATGGAGAAACAGAGTGATCTAATGATTAGATAAATTAGTAAATAGACAGATGAAAGGAGGACCAATTAAGTAAGAGCATGAAGTCTTCTATGACAGCTCATGGACCCGAGGGAGGTTAGGGCATTAGCAGTTCTTGAGAA
>OX_Smed_1.0.03537
ACCTTATCAGGCTGAGTAAACAAAGTGATATCAGGAGTCGGTCGGTGCGGGGGAGATTAACTTTTTACCATGCTGCGAGCGAAATAAACCAATAAGTTATTAATTAAGTTATTAATGTTTAAATTATTTTTGATTTTTAAAGCAAAATAAAATATTTCAACGTGTTTCCAAATATAAATTAGTTAAAAATTAAAAAAAAAAAAAAAAAAAAAAAAAGAATTAAATTCGCATAGAATTAAAATATCGATTAATCAACAAGTGGAACTTTTAGAAATTTGAGTTCAAAAAAAATACTAACAGTTTCACTCTGGGAATTCTCTTAATTCCTGCTTCGTTTTCGCATTGAAGTTCAACGAAAAAACGCTGATAAACAGCAGCAAATTCTCCTAGTTCGATTTTCATAACGTTAATTTAATAGATAATGTTGAGATGGAAAATTGTTGCATCGAATTCTTAACCAATTGTCCATATTAACCAAAAGTTAGTAATGATTGGATGGACAAATGTTGTTCTCAATCGGGATTTGATTGAATGGCACAATACATCCATGGTCGACAGCATTTGAAAACTCATTAAAAAAATTCATATTTTATTTTAAAATGAATTAAGGTTATATTTTAATATTGAAACAAAAATGTAGATCCAAAAAATTATCATTAAGCAAGGATGAAAAATAAATATTTGGAATCCGTGAACGATTATAGTGGCTCCTAAACCCACGTTTTGTAAAATATCTGCAACAAATGTTGCAGCGTATTCTTAAATGATTATCCATGTTCATTAAAACTTGATGGTGGTTAATTGGACAATTATTATTCTCCTGGGGTATTCGCTCAAAAGTTATTTATAGCGAATATTGAATTCAATCAAATCCAAGCTTAGAAATAAATTAGAAGTGGTAAATTATAAGTTTTTTGAAGGCGCGCAATTCCTCCCAGAGTGTTACAATAATTATTTAATATTGAATATCGTAAATTTGTTATCCAATTGTCTAGAGTTCATTATGAAGTTATATTTTAGTCATAATTAAAGTTTGTTTTGGTCTGCTGTTGATATACACTGCTCTAAATGATATTCAATTTATACATTCATATTATAATTATTTAAATAATTGTTGTTTTTGCTGTTGAATTAATATTTAATATAATTAAATATAATTTAAAATTTAATAACCATGTAATTAATTATGGATTCTGTATAATTCCCAAATCATTCAAAAATAACCACGAGAACAACGTATATTAAAGTAAATTCAGAGATTCATCAAAATCCAAAATGTCTTTAAACCAAATTTACACTGTCATCAAAAAATCTGTATCCACACAGGCAAAGGTACGTTTCAAATCCCTTTCGGCGCGGTGGCAAAGGGACCCATTGCATAACATCGAGATGCTCAAACTTAGGTTCTGGGACAGCCTAAAATAGTAAGGGTTGAAAAGAAAAATGAAATAAATACTGTGTAAAACTCCGTACCATGGCGCCCTCGACAAATAATTAGTGCAGGGAAGTAATTGATTTTAAGAATTACGTAATAAATTAATAAGTATAAATACGGCTAAAATTGTCAGAAAAATACGAGTAGCTGTAATTAGAGGTTTGCTTTTAGTATAAATACAAAATCAGAAAATCAAAAATATATGACCCAACACATGAGTGTGGTATAGGTAGTTGCATAAACAAATAAACGAACTAAAATTAAACAGTAAATAAGTTAATTTAATAAGCACATCAATAAGTTAATTTAATAAGCAACACGAGCACTTGCAATCACCGGGGTTTGGTTACCCTGGACAGCGATTGCAAGTGTTCGGTTACTATGAAGGTAGTTGAGGACAGCATGGTAAAAAGAATCACAAAAACAAAAAATAACAAAAGACAAGTAATCACTTACGTCCATAGTAATTGAGGGATGGCGTTACTAAAATTCAAAAAAAAAAT
>OX_Smed_1.0.03538
ACCTTATCAGGCTGAGTAAACAAAGTGATATCAGGAGTCGGTCGGTGCGGGGGAGATTAACTTTTTACCATGCTGCGAGCGAAATAAACCAATAAGTTATTAATTAAGTTATTAATGTTTAAATTATTTTTGATTTTTAAAGCAAAATAAAATATTTCAACGTGTTTCCAAATATAAATTAGTTAAAAATTAAAAAAAAAAAAAAAAAAAAAAAAAGAATTAAATTCGCATAGAATTAAAATATCGATTAATCAACAAGTGGAACTTTTAGAAATTTGAGTTCAAAAAAAATACTAACAGTTTCACTCTGGGAATTCTCTTAATTCCTGCTTCGTTTTCGCATTGAAGTTCAACGAAAAAACGCTGATAAACAGCAGCAAATTCTCCTAGTTCGATTTTCATAACGTTAATTTAATAGATAATGTTGAGATGGAAAATTGTTGCATCGAATTCTTAACCAATTGTCCATATTAACCAAAAGTTAGTAATGATTGGTTGGACAAATGTTGTTCTCAATCGGGATTTGATTGAATGGCACAATACATCCATGGTCGACAGCATTTGAAAACTCATTAAAAAAATTCATATTTTATTTTAAAATGAATTAAGGTTATATTTTACTATTGAAACAAAAATGTAGATCCAAAAAATTATCATTAAGCAAGGATGAAAAATAAATATTTGGAATCCGTGAACGATTATAGTGGCTCCTAAACCCACGTTTTGTAAAATATCTGCAACAAATGTTGCAGCGTATTCTTAAATGATTATCCATGTTCATTAAAACTTGATGGTGGTTAATTGGACAATTATTATTCTCCTGGGGTATTCGCTCAAAAGTTATTTATAGCGAATATTGAATTCAATCAAATCCAAGCTTAGAAATAAATTAGAAGTGGTAAATTATAAGTTTTTTGAAGGCGCGCAATTCCTCCCAGAGTGTTACAATAATTATTTAATATTGAATATCGTAAATTTGTTATCCAATTGTCTAGAGTTCATTATGAAGTTATATTTTAGTCATAATTAAAGTTTGTTTTGGTCTGCTGTTGATATACACTGCTCTAAATGATATTCAATTTATACATTCATATTATAATTATTTAAATAATTGTTGTTTTTGCTGTTGAATTAATATTTAATATAATTAAATATAATTTAAAATTTAATAACCATGTAATTAATTATGGATTCTGTATAATTCCCAAATCATTCAAAAATAACCACGAGAACAACGTATATTAAAGTAAATTCAGAGATTCATCAAAATCCAAAATGTCTTTAAACCAAATTTACACTGTCATCAAAAAATCTGTATCCACACAGGCAAAGGTACGTTTCAAATCCCTTTCGGCGCGGTGGCAAAGGGACCCTGAAAAAGAAATTAAAAGGTAGTATGGCGGTAGTATGGCAGTCAGCATAACATCGAGATGCTCAAACTTTAGGTTCTGGGACAGCCTAAAATAGTAAGGGTTGAAAAGAAAAATGAAATAAATACTGTGTAAAACTCCGTACCATGGCGCCCTCGACAAATAATTAGTGCAGGGAAGTAATTGATTTTAAGAATTACGTAATAAATTAATAAGTATAAATACGGCTAAAATTGTCAGAAAAATACGAGTAGCTGTAATTAGAGGTTTGCTTTTAGTATAAATACAAAATCAGAAAATCAAAAATATATGACCCAACACATGAGTGTGGTATAGGTAGTTGCATAAACAAATAAACGAACTAAAATTAAACAGTAAATAAGTTAATTTAATAAGCACATCAATAAGTTAATTTAATAAGCAACACGAGCACTTGCAATCACCGGGGTTTGGTTACCCTGGACAGCGATTGCAAGTGTTCGGTTACTATGAAGGTAGTTGAGGACAGCATGGTAAAAAGAATCACAAAAACAAAAAATAACAAAAGACAAGTAATCACTTACGTCCATAGTAATTGAGGGATGGCGTTACTAAAATTCAAAAAAAAAATATGAAAAAGAAAAATAAAATATAAAATGCTTACTTCAAGATTGGCAAGACAAAACTAACGAAAAGTGGTAAAGCAGACACTTATATAGAAAGCTTATCAGCACGGGCTACGTTAAGAAACCACAGGGTAATTAATTATAGAGCCTATCAGTATCGGCTACGTCAAAAACCGCAGGATAAGTAAAAATTCATTCGGAATATTAATGTTCATCGCAGATACCTTATCAGGCTGAGTAAACAAAGTGATATCATGAGTCGGTCGGTGCGGGGGAGATTAACTTTTTACCATGCTGCGAGCGAAATAAACCAATAAGTTATTAATGTTTAAATTATTTTTGATTTTTAAAGCAAAATAAAATATTTCAACGTGTTTCCAAATATAAATTAGTTAAAAATTAAAAAAAGAATTAAATTCGCATAGAATTAAAATATCGATTAATCAACAAGTGGAACTTTTAGAAATTTGAGTTCAAAAAAATACTAACAGTTTCACTCTGGGAATTCTCTTAATTCCTGCTTCGTTTTCGCATGAAGTTCAACGAAAAAACGCTGATAAACAGCAGCAAATTCTCCTAGTTCGATTTTCATAACGTTAATTTTTAAAAAAACGTGGAAATTCTTATGTAATTTTCTAAAATCAAAAGGATTATTAGGTAATAAAAATTTAGGTAATGTTGAGA
>OX_Smed_1.0.03540
ATAAATTTATTGATTTTCTTTTTATATTATGGGTGATTTATCTCATTGTGGCTTGGTGTATATAATAGGAAGGTAGAAAAATTTCAATCGAGAAAAAAATTTACCTGCACACAATCTGGGTTGATCAAATTTCTATAGTAAAAAATACTGATAATTAGACAAGACATTGCACCCGGCTTTTTTAAATTAAAAAATAAATTAAGAATATTTGTGTTGCTGTTTCTGACGCTCCCCATAGTTATAACTGTGCCACACAGAGGAAACCATCAAAATATGTAAGCTTGCCTTTAAAATTTATAGAGATTATTACAGAATATCTACTGCTAATATCAAATGAATAATTGAAAGTGATTTTAGCATAATCAAAAACAGGAAACGAATAAAAGTCTCCTCACTTCAATGTCCTTTAGCATTCGACATACTGTTATCTATAAAGAAGTCAATGAAAAACTACAGAAACCGGACTATCGAAATTTAAGAAATTATTAACCCATATACAAAATTTAGATAAGTAACTATGTAAGCCAATTTCCGCAAAATTCATTCATAAAATATGAAATATTTCGGCCGATAAACAGGCCTGATCATTCATAAACAAAATTTAACTCCTCTTCTTCTCTGATTGATAT
>OX_Smed_1.0.03546
CACATAAGAAAGGAAAAATCAAAAAAAAAAGAAAAATATGAAAATTATATCTACTTGAAAGTTACTGAAATGCTATGCGAATGCTGATTGAATGCTGATTGAATGCTGATGGAATGCTGCGGAAATGCTGCGGGAATGCTGCTGAATACTGATGCTGAATACTGATGCTGAATACTAAAGCCGAATACTGATGCCGAATGCTAACAACAAAATTGATGATGCCAATCCAAATGAACTGATGCCTGAGTTGCCTTTAAACTCGATGATACTTACCTAAATCCCGTGTTGAACATGCCGAATACTGATGCTGAAACTACAGTTGGAGCCTCAGAAGGAGTTGATGCTGGAGTTGGAGCTGGAGCTGGAGAGATAAAACAAAAAAGAAACCTGATATAGTCTGGCCAACTGAAAAGGTCAGACTACTCCCCTTAAAAGGACACACTGGCTCTTATGAGCCAGTTTTATTTGAAATAAAATTTATTAAAAAAAGACCCGTGCCTCCGGGCCAGAACTCGCCACGGACAACCAAG
>OX_Smed_1.0.03560
CAAGCCTCAAGTCTCGAAAAACATGAACATATTTCAAACGATAGTTGTTGGACTTTCGATTGCCGCCGTTTTGGGAAATCTCTATCTTTTCTGCAAGAACCAAGTTCTATTCGAAAAGAGCGAATTTAAAAATAAAATTATTTTGTGTTCTACCTATGTGATAGGGTTGGTTGGGGTTGTCAACGCAATCTATGAAATGAATTATGAAACATATAGAGANNNNNNNNNNGAAACATATAGAGATATCACTTATTTTATTGATAAACTTGTTATAATAATATTTGCAATATTGCTAGCGATATATTTATACATTTCTGATTGGATGCCGCACATTCAAAGGCCTCAAGTGGATGATAATGATTACAAGAAACGCGTCTTCCGCATTAATTATTTGATAAGCCTATTTGGTACGATTTGTCTAGTTGGCTGTTTTATCATTTTTGGGAGAATAATCGCCATTAAAGAAAGAAAAATTTTGACCATGACTGAAAATATAAATTCCAGTTCCTTATCCTGTTTGTCCTTTAAGGATCCGATTAAAATAGAAGTTACGGAAATTTTGGATTACTTTCTGGAAAATTATTTTATTATTTCGTCTGTATTTATCTTTGTTTATTTGAGATTTATTTCTAGACAAATCCGAGATATCCACGAAGAATTGGCATATCAACAAAATGTAGATCCGGATGTTGGCCGAGTTCTACCCAACGGCAATGAAAGGCCACATCTGGAAGCGAACGATCTGATACGTTCTGATCAAACAAATGAAAGCCCGAATGAGCGAACGCCACTCGTCAATATCACGGACCCTCCACGGAAATGTTGTAATAAACAAATTATTCTTTCTGCTATCGTTTCGGGTTTCTTTTTAATTTTTTTGAATAATTTGAATATTTTGAAAATTTTGAAATATGATTTCATACATATTGCGTATCAAGCCATAAACATAGTTGTTCATTTGCTTCTCATTGGGGCTATTAGTATGTGTTGGCATCAAATCTTGTATTGGAACAATAAAAAATCTTCAATTTTACAACTAGACAATTTATTTTTGAAAATTGGAACATTTGGCCAAGTACTGAACGGATGCCTGGCGCTCATATCCGCATTCTACGTGGAATCTTATGGGAATTGTGGAGGGTCTGCGGTTTCTATAAACGCGTTATGGGCAACTTCTAATTTCTTGCAAATATTTCAGAGTATTTTCCAAATGTATCTTATCCATGAAATCTCGAAACGATCAGTTATTGAAAATGCTTTGGAACATTTGAAACCCCTTACATTATTTCTCTGTGTGACGAACCTCAGTTTTGCGCTGGAAAATCTCACAATGAAGCCAATGACAATGACAGTGTATGACAAAGCTTGGATTGTGGCAGACATGCTGATCAACCCAATGAAATTCATTAATAGGCTTCACGCTTTTGCATTTTTTGCAAATATTTTAGCTAAACAATGATAGAAATTCCATAGTTATTGTTTTTATCTTCATATATAAAATAAAGTAAATAAAAAGACTTTTAATAAAAAAAAAAAAAAATAAAAAAGTAACTCTAGTACGTTAG
>OX_Smed_1.0.03595
CTGAAATCCCAATAACTACCGAAATTACGACGCTACTATTAAAGAAAATAACCTCTATATTATCGGTTCGAGTACGAATGACCGAGCAGGTAAACTCTCTCGTAGTATAGCCAATTTTTACCGCCCGCCTATGAATCTAGCCACAGACATTGACCGATTTAGTTAGAGAATCCCGCCAAAGATAGAACGAGTTTTTGGTGAGTTTTGATTAAAACAATTGATGGGCGACCACTGACCGTATTACGAGAAAAACTAAACCCAAGTTGCTGACGTAGAAGATAGCAGTGAAGGCACCCCACAGTAGGGAAGCGTAAAACCGAAGCGTAAAACCGAACCCCAGACGTGAGAAAGTCTAAGATTTAGAAGACCAATCAAGGGCAGTTTAGCGGTACGAGATCGGTAATGATTCTCTATATATTTTACTTTTACCCCAGTGCGGGATTCAGTCCAATAGAGAGCTTGCAACACATCACACCATTTTCCTAAATGACTAAAACACTGCAAGCGCCCCTTCTCGATTCGCCGCCGATACGCCCACTTCTCAATAAAACCCACAACTTCGTTTTGATTTTTTTTTGATTTTTTTCTCTCTCCTTTTAGTATGAAGAACAATGACGATCAAGCAAACTCCTCAAGGATTCCCCGTCTGCCTCCATCAATCGTGGCAATACGGCACAAATATGAAGATCTGAAGATTCAACACCGTGATCTTCAGGCTAAGTACGAACGAGTAAAAGGAACCTGGGCTCCTCCAGAAACCGTCAGGGAGCTCAGGCAAAAAATCCTCAGGCTCACCCAGGCGCGTGACGAATTAATCGTCGAGTCACGCGGCCAGCGACTGCTGATTCACGAGCAATCAGTGGCGCTTAGGCGAGCATTTTCGGACATGGAGCTCCGAGCTCATGTCCCCGGGAACATCAGAGCCGGACAACTCGGCATCATCCCAATCCACCATCTTCCTAATGTTGAGGATTCCCCCGTCCTAACAACCAACGTCACCACAGCCATTAACAATCCTCCGCCTGTCCTATCTTCTATACCAGTGGAAACACCGGCGAATCCCGCCGCTCCTTCGGCACNNNNNNNNNNNNNNNNNNNNNNNNNNNNNNNNNNNNNNNNNNNNNNNNNNNNNNNNNNNNNNNNNNNNNNNNNNNNNNNNNNNNNNNNNNNNNNNNNNNNNNNNNNNNNNNNNNNNNNNNNNNNNNNNNNNNNNNNNNNNNNNNNNNNNNNNNNNNNNNNNNNNNNNNNNNNNNNNNNNNNNNNNNNNNNNNNNNNNNNNNNNATCCACATCAACTTAGTGGATGAGGAGAATGAACCACCTCAGGTGGTGCGGGCACTGAATCTTCTGGACTTGGGGATTGACGAAATCGCCATTCTCACCGGCGAAGTTCCCAATGTCGGCCCCCGAGGAGAAATCGCAGGGCCATCCTCGCAAAGGAACGAGGACTATCGGGGAGACCCCCCTCCATACCGCCCACCAAAGAGAAGATGTCTCCCAACAGATATGGATGCCGAAGAAAACTAGAGTATCCATTTTTCTAACAATATGTTTCTTTTTGTTTGGCTCATCCTGATGCGTGATTCAATGTTTTGTCTTAACCAATATAATTCCGTTGTTATCATGTCTCCTGTTATTTTGTTTTATTTTTCTTTTGTTTTATTTTTCTTTTGTTTTATTTGTAGGGGATATTATTAAATGACATTTCGTTTCACTCGTAACTCAACAAGCGAAGTGCTGGCGGCGATGGAGATTGGAGGCGTTTGCAAATATATACGGGAATAATCTTTTTTCCATGGTTTCCTCAACGAAATTAGGCGGAAATGGGGAATTTAAAATGGGTTTATGAGTAGGAGCGTAAGTCCTTCCAACCGGCAGCTAATAATCCGGGAAAGACGAAGGTCCTTCGAGGAGTAGTGCTAGTGATGGCGCTCACCTGCTCGAATGGCATTCGGCTACTGTACACAGTTCCAACGTGACTCCGGTCACGGGTGTGCAATAGTGATCAAAATCGTGTGACGTACGGAGTAGTTACCCCTAGTAGTGGTCAATGAGGGTATATGATTGGGTTGACTCAATAGTTTAGTTTTTCAAAAACTCCTCCACGTCCAACACTACTTATAAAAATAAGTAAGAAATTTAAATTAAATTTTTTAAAATACTATGACCTTGAGAAATTTTAAATGACCTTGAATGAGTCATTGTCTTTGTCTCAGGAAAAATTTGTAATTTTAGAGCAAATTTGTACTTTTTGACTTAGAAATTTTTTACCCCGCGGAGTGTATGTGGTCCAGCGGTGACATATTCATCTACTACTGTGTGTTGAATTTTCGGTAGACTTTCTGCTTGGATCTAATTCGAAATCAGGACATGGGATCTCCTTCGGCAATAATTATAAAAGTATAAAATAAATAATTAATTTATCAGAATGCTAATTATTGTTTCTCAACTAAAATTTCTTCAGGCGTCAGGAATAATTTATAATGTTGATAACAATTAAAATTTAAAAATAAACAGAACATAATTCAATATTACTTAATATCTCAAGTGATTGTA
>OX_Smed_1.0.03596
GGATTCTAAATCTTCATAGAAAAAGAATTCGAGCTTCTTCATTATTTTCATTGTGTTCATGTCAATGGGCTGCCAATATATTGAATCACATTCACCGATGTTGAAACAGGCGCCAGTTTTCGCAAGCAACCCTGTCGATGTCCCCGCGGGGTTTGCCCCATCAGCCGCCGACGAATCTGCTTCTAACAATCCTGAAGATTAGGCACCAATAATGGGTTGAAAAATAAATAAAATACGAATATTATTTTTATAATAATATATATT
>OX_Smed_1.0.03605
CTTGATTTTTACCTTCAGTTATACAACGCTAAGCCCAACTTTATATTGCTCGATGTAATTTAACGTAACTTTGACGTCCCTAAATCTTCGAATCCTTTCGTAAACAGCATTTGTATTTTTTTTTATTGTTTTATTTCTCTTTGATCTCTTTTGGTTGGTTTGAAGTAATAATTACTTTTCCATCTGCATCCTAACCATCGACTGTTTCTCACTCTGCATTATTGTTTTTTTTGTCACTATTATTTCATTTTCATTTGAATTTATTTTATTTCTTATTGCTTTGTCTATTTATTGCTTTTGGTAATATTCTTTAAGTCTGAATTAAAACTGGCCTATTACTGATCCTCGACTTTTTAACGAATCTCTAAGTTGTGAAACATTAAATTTGTGGAATGATTTATACATTATATATC
>OX_Smed_1.0.03634
TTTTTTTTTTTTTTTTGAAATAGATAAATATATTTACTGCAAATATCAAATATATATCATAGGAAAGTCTACAATAGAGAGAAATGTACAACAACACAAATTCCATTATAAATAAATAAATAATCAAATCATTCAGTCATAAAACATTTATTAAAATAGGAATGAATTTTGATTGGTCTGATCTCGTTTTTTCTGCTGGATACAGAGCAGGCACAAATTATCTTCGGCACAATGCAATGCTCGCTTTACGCTGTTGGAGAGGGAATCGATTTCCTCGGTTTCCAGTGAGGAGGAAATGGAGAAATAATCCAGTTCCTCTTTCACTTGCTTATGCAGGCAGCTATCACAATCACAGCTGGCGGAATAATTGGCCAACCAAGTCGAAGTGCTCCTATTTAGTGAATCTGAATTGATAGAAGTGCTGAAGGAATCATTGCAAAGCGTTGAATTGTTGCCATGGAGCTGGTGAGAATTGCCACCGACAAATACGTCATCCGTATAACAATCCGTGGAACAAACAGGAATCGCTCAAGCTCTCATCGTTGGAATCCTCGATTATTCTCGTCACGATATCGACATCTGAGCAATCCGAATCCTCACTGATCGACTCCGTGAAAAGATCGACTCCGTGAAAACCCCCGATGAAGACATTTTGTTGGTATTCTCCTGATTCGATGATAATCGATTAGACGAAAGAATACTGGAAATATTAGAGTATTCCTGGTGTTTTGATAGGTAATTTGTGGATAAAATATTACTACTCATGAAATATTCATCAGAAGTACGGATGGTGCTGCTATTTTCGTTAGAAATATCTGCATCGTAACCGTTGTTACAATACTCTTTATTGTTGTTATTAGGAGTGGAAACTGCGCTTCCTCGAGATTTATAACCAGAAATATTTTGCGAACAGTTGGAATCATTTTCACCGGTCACTTTTTTGACTGCTTTAAGCATAACTTTGTCTAATTCTTGTATATTATATGTTTCTAATTTTGAGCTTTCCAAAAAAGTAAAATCGATTTAATGTAATCTTCTTTGCAGTTCTTTTCGTTTCTAAGATTTGTCATTGCATAAATTTTACTACTATCCTTCGATTTTGAATAATCATCATTACTAGACATTTTTATAACTGCGTTAAGAACAACTTGACTTAAGATTTTAACGTCATGTATATCTAACTTCGATTTTTCTAATATCGAACAAATTGATTTAATGTGATTTTTTCTTGTCATTACTTTCTAATTAAATTTACTTATTTTGGGTAATAAAAGCTGATATTCAATACTTTTATTAGCAGAATTTCCATTAGCAAAACCAATTTTCATGGCATTATAATCTAAGTTTTT
>OX_Smed_1.0.03645
TTTTTTTCCATCTACGAAAATTTTATTATCCAAAGGAGAAATAACATAAACTATCCAGGTTAATAAATTCCTGCTTCGTAGATTATAGGGAAACTGTTAGACCTCGTGGAGAAAGTCTGTGTTGTATTAGGTTGGCCGACGGATCTGGTCTGCCTCGGGAGGTTTTATTATAGAAATTGAGAATTGCTTATTAAGTTGCCATGGCAATAAGTGGCAAGCAAAATGAAATAAATGTAAGTAATAAGATATATACTTGAATACCTTCCAAACCATTGCTTTTAAGGGTTAAAATGAATACAGGTAATTTAAAATGGGAAGTTTTTACTTACGATAAGGTTAACGCCAGTAAATAAGTTAACATTTTATAAATTACTATATAGTAATTTAAATTAAATAAATTTTAGTTTTAGTGTTAATAAATTAAATTTTTAAAGGTTAAAAAATAACTCTTGTTAAAAAAATAAATTTGAAATAAATTTTACCATCATAGGAAATAAAATTATTAATATTAGTATTGATGGGCCAGAACACAGGCGGCCTT
>OX_Smed_1.0.03646
TTATTATTATTATTAGTAATATTATTAGGTTTATAAGGGTTTAGGGGGAGTTCATTAGATGAGGGGTTTCTGGGATTCTTATTTTGGTTTGGTGGTTGATTATACGGTAATTGGTGATTTGTAGTTTGATGTGATGGAAGTGGAGATTGGGTGGGTATATGTTGGTGCTTGTGGTTATTTGAGTTGGTTCTTGGAGGAATAGCTGGAGGTTTTGTTAGCTGGTATGATGTTAAAGTGGTTACAATCATAGGTGGGCAGCTGATTGCCTGGTTGAGAGGTTATGTGTAGATTGGTCTATATTTTCAGTTGGGGGTATTGGGGGTATAGGAGGTGGGATATTCGTGGTAGTATTCTGGTTGGGGTTTATGGGTAAGTATGCATGTATGTTAATCGGTGGTGTAGCCTGTTTTAGTTTAGGGGTAATATGGTTGGTCATGGGTGGTATGGCAGGCTGTTTATTGTGGTTTTTATGGGTCATATATGGGGGATGGGGAGGTTCACCGTATGTTGTCAGAAGCTCGTATCTGTTTGTTGATGGTTTGTTGGCGCGGTCTAACGGGGTTATGGTAGAATGGTTTATTAGGTTGGTTTGTTCGATGGGCAGCGTCGTAAAGGTATTGTTTATGTTACGGATGTAGTTGGAGAAGTTTGGGTTGTTTTTAAAACGTGTCCATAGGTGTGTATTTAGTATCCTAATCTGATTTCTGAATTGGGTAGGGGTCGGTGTAGGAGGTTTGGGTTTGGCATTAAAGTGGGCTGCATTTTCGTATATTGGCTCGTGCTCGTTAATAATTATGGTTGGGTTATTACATTTAAGTTGTGTTAAATTCGCGTATATTGGTTCATCATGTTGGTATTGGTGAGGTGGGTCAGCGTTGGTTTTAGTTATGTTTAATAGTTCATCTATTGAACCCCCTCTCGAGGACGCGAATCGGCCGGAGGCCGATGAGCTGCGTCTACTAACTATTAACCCTTTTTCCCGCCCTACGCGAAAAAATTTTTTAGAGCTCATTTTTTCAAAAACTGCAAGGTTTTTGGTTTGATAAAACAACTCTTTATTTAGATTTAGAATGTTCTGGAATTTCCAATTGAAGTTGTTTATAAACTTATAAAATTTTGGGGCTATTAATTTACCATTTATTTTCCCTTTAGTTATATGATTAATTTTTTCTATTTTGTTAATTAAATTATTAAAATTTAAGTTTGTATCATCAATAAATTTTTCTATATNNNNNNNNNNNNNNNNNNNNNNNNNNNNNNNNNNNNNNNNNNNNNNNNNNNNNNNNNNNNNNNNNNNNNNNNNNNNNNNNNNNNNNNNNNNNNNNNNNNNNNNNNNNNNNNNNNNNNNNNNNNNNNNNNNNNNNNNNNNNNNNNNNNNNNNNNNNNNNNNNNNNNNNNNNNNNNNNNNNNNNNNNNNNNNNNNNNNNNNNNNNNNNNNNNNNNNNNNNNNNNNNNNNNNNNNNNNNGGAATTTGGAGTCTGCTTGCCCTGAAAACTTTTGTTTTCAGGATAAGTAGCATCCCTATATTGCATATCTTTATCATTCTTTATTCATTTCATCATTTTTTTTTAATAGGTTGTAGTTAATGGAGTTGAAGCGAAAAGATGATTTATTTATGCCTTCATTTGGAGATGCGAATCTATGAATATTATTTTTGTGAATATTTTTATAAAG
>OX_Smed_1.0.03681
CGTAGACTGAAAAACGTTGGGAAGCACTGGCTTATTTTGATGTCGTTAAGGTTTCTATTGTCTATCTAAATATACTTACAATTTTAGTGTTACNNNNNNNNNNNNNNNNNNNNNNNNNNNNNNNNNNNNNNNNNNNNNNNNNNNNNNNNNNNNNNNNNNNNNNNCAGTTATATATTTCCTTTATTTGTATTTTCATAATCAATGTTGATGCTTCCACCTCATGTTTTCAATTCATGTTGTGTATTTATTTCACCCAGCTTGATGTTAATGTAGATTATTTTTATTTATTTATGTGCTTTAGCCATTTTCTAACGGTGTCTGTTTCAGAAACTGCCGAGGCTGCAGCTTCACTCACTCATCTGCCAGCAACACTCATCACCGTCTATTAAACATGTGTGTATGATCATGTGCATGCACGTACGTCTGACTATATGTACGTATAAAGTGAATAAAATCTCGATTGTAACATCACTCACGCTAGTGCCATTATATGACTTCAATTATGACTGCATGCCATTTTTAACTTGATGCTCGTCAGTCTTGGAATTTTTTCATTCTGAAATTCCGAGTTGGATTATTTTTCAATATTCCGTAAGTGCTTTAAGTTTTATATTCACTTGATTCCTTTGTTTTTTTATCAATATATTTTTTTTGATTTGTTTGTTTT
>OX_Smed_1.0.03682
TTTGAACCCCGGCGCTCGGATGCAAAATGTGAATAGCTTCCCACTGTACCATCAGGGCTTAAATATATTTTTCTAAACTACTTTATAAATTTTTTTGAGTAATTGAGTTGACCATCGGAATCTAAAATTTGAAAAATTGAAATATTTCGACCAATATTTGTCCAAATGTTCTGAAAATTGACACAATTATGTAAACCGCTACGCTGATTCTGAATCTGTGAAAAAAATCAGTTTAAAAAGTTGTAAAAAAATTTGGTAAAAAAAAAACTGAAATTAGGATTTGAACCCCGGCGCTCGGATGCAAAATGTNNNNNNNNNNNNNNNNNNNNNNNNNNNNNNNNNNNNNNNNNNNNNNNNNNNNNNNNNNNNNNNTTTCGGCCGGTTTAAAAAGTTATTTTATTGGTAGGAAAAATCTTGGATTTATTTTTTGAGTTTTTTTGGCAAGTTCTTAGGCTTTTTCGTCAAATATGGTTTTGTGCGTCTTGCCCTTATTTTTAGCCTTCATGCTGATGCTGCTATGTGGAGAAAAGTAGACAAATAAATGGGCAATTGCGGGAATTGAACCCAAGACCACTTGTCGTGGTAGATAAACAGTCTGAACCCCACACCGCTGCACCATCGGGCAGTGACTATGTTGATTTTTTTTGCCATTTCTGGGAAAAATGACACAAATGTGAATCAATTGTTAAAGTTTTAAT
>OX_Smed_1.0.03696
ATAAAAATCAATATATTTATTCATAATTATCTGCGTTTTTAGTATTAATAAAAAGTCGATTAATAAATTCATATTTGTCACATTGTAATATAATGGCGAAGCGCAGCGTTGTCATTTCACGCGTTCAGCGAGGTAGCAAATAATCGGTTATTCAATCAAATTGGCAAAAGCTGGTTTTCGATATATCTCGTTATTGGAAGAAAATCTTGGTTATTTTTTCAAAAATAAATAATGCTTGATCAAATACTAAAAGGAATCCATAAACAGAAAATGACTCAAAAAATCACAAGTTTCTGACAATCTTCCAGTCAAAATTCGACAACAAAAATCTATTTTGAAAAACCAATTTACTCAAAATAAATTTTCCTGAGAAATAAAAAAGGAAGCGCAACTGGAATCGGAGAGAAAAATTGAACGAAGAATTGGAAAGGAAATAATTACGAAAAATTATCGAAAGAGAAGTTGGAATCAAGGTTAAAAGAAGTTTGGAGCTGAAATAAGACGATACGAGAACGAAAATAATAAAGAAAGTTGGAAAGAGACAAAGCCAAAGTTGTGAAAAAGAAATAGTGAAATCAAAGTTATTGGATAAATTCGAGTAAAAGCAAAAAGCAACTATATCAGACTTATCGATCTCAGAAACTCGTCACAGTAGTCAAGTGATTGTGAAAAGCAACGAAAAGTGCTATGCTTCCCGAAGGGTCGTAATAGGCACCAAGATGTGACTGTAATCGATAATTCTTTGTGTCATTTTAAAGTGAATATAAAGTGTGTAAATCAATAAAGTTTATATCGTTCATTACTGTTGTTTAAAAGCACGCTTGGAGTCAGATTGGCAATACATTCCTATTTAAATTCACCGACAAACCACAACAGTATTTATTTTGTCCAAAACAAAATAAAATATTTCAACTCTGAATAAATGTTCCATGTTGTTAAAGCGATAATCTGAGGCTAACTTATCGAAGTGTCGTTTACGACGTGGCTGTCTTTTTTATTGAAACGTGACATCAATGTCCAACTTTTGGCTTGTTCTTCAGCTTCTAATTTCATTTGTTCATACGATTTTCTAAAGTTTTAAATATTTTCACTGACTATATTTAACACACATAAAGCTTCAGCTAAACCAATGTCTTTTCCACTCAAAGGTTTTGATTTCAGTTTGTTTGTAGTCATCCATGTTTAATTATAAATATACTATATTTACAATTATTTTAAAATTTTAATTATTTTACTAAAT
>OX_Smed_1.0.03755
GTTTATATATTTTAATAAATTTTGGAATTAATTTACGAAATTGATTAATTTCGAAATTTAATCCAACTTAACTCCTCTCGAAGAATGGGCTCCGTCTCTATTGTTGCACGCAATCGATCAGCAGAGACAANNNNNNNNNNNNNNNNNNNNNNNNNNNNNNNNNNNNNNNNNNNNNNNNNNNNNNNNNNNNNNNNNNNNNNNNNNNNNNNNNNNNNNNNNNNNNNNNNNNNNNNNNNNNNNNNNNNNNNNNNNNNNNNNNNNNNNNNNNNNNNNNNNNNNNNNNNNNNNNNNNNNNNNNNNNNNNNNNNNNNNNNNNNNNNNNNNNNNNNNNNNNNNNNNNNNNNNNNNNNNNNNNNNNNNNNNNNNNNNNNNNNNNNNTTGTGATCAATATATCGCCGGGTAAACTAAATTTGGTTGAAGAGGCGTGGATTCGTCCTGATGAGGCCATAAACCTACATCAGTAAATCACAGAACTCAAGAAACATTACAAGGAAGACTTTATTCTATCGAGATCTCTCAAGGTCAAGATCTGGCAGCGGGCATGTGAAATTGCAGTGTTAGCGACAAAATACTAGATTAAAGCAGATTTGGAATCAAAACCAACATATGTGGAATCCAAATTATTTCCAACCAAAGAAACATAGGTCGTAGAAGTGAGGGCTTTAACCTCGGTACAAGAATTCAAACAAATAAATGAGATGACATCAAGTATTTGGAGATGGCTGCCACCTTAAAAAACCTAGATCTTGCTATCACTAGAGGGCCAGAAATCACAAATTTAAAGCTCCTCAATTGCTGGGACAATTGAAACTCATGATGGACCTCGAATTTTCGTGTTGTGACCGNGAGATCGGAAGAGCGT
>OX_Smed_1.0.03775
TCACTACTAATAACGGCAAACTACTCAAACTTATCTAAAAACCTCTATTATTTAGAAAAACCAAATTTCACTTACAAACTATGCATCTGCCAAGAATTCCAAGAATCACCGGCTCCGTCGATCGTCACTACCGCTCAGTACTTGGCAAATCTAGAAAACGAGCATTGTATCCTCAAGGAAAAATATGATAAGATGAAAGGGGCATGGTGTTTCCCGGAGTTCACGAGAGAGTTATATAAAAAGATTACGCTGATTTCCCGAGCCTGTCTGTGATGACTTAATAATTAAAAACAGAAGTCAAGGGATCACTATTGCGGATCAGAGTGCTACCCTGAGACAAATGTTTACAGAAAAGGAGCTGCAGGCGCGACTACCAGGTCGGAATATGGCCCCCAACATCTCAATATCATCCCGGCGCACCATCTGACGGTCGATTCGTCAAATTACGCAGAACGTGACATCTCTAATATTGTCACAACGCCAACTTCGTCGACCCCGAATCGTAAATAGAACCTAACAAGAACCGTCGGAGAAGAGAAAAGAGAAGGCCGCATTACAGGCAAATTTGAGCGCCATGGAAAATAGCAATTAGAGTAGGATTGTCTGAAGTAACTTCGCACAAGCCTATTTCCCAACGCGACGACTCTGATCTGGATGTAATTTACACACCCAGATTGATGAACCTTTTCCAGCCGGCTCAGACACCGTCTCAATTTAATATCTCGATGAATAGCCTCCCCGCGGATGGACCAACCAATGTGCAAATAACGATATCCACTAGAAAATCTCCTGTCATGGAAAAAGTACACGAAATCTCCAGTGGAAGATCCACTCCGCAAATTATTTCGGTCACCGAACCACCGGTACGCAATAATTTCGACCTGGCAGCTACAAATGTTTCTCGACAACATTCAACCTAATTCTACGAAGGCCCAGGAAGAGATGTCTTCCGGTAGACATCGATGCCGAAGAAGATTGATGAAGAAATATGATTTTAATGATAATATTTATTTTCATCGTGATTAAATTGTAGTTTTAGTTTTTTTGTATCTGAATAAAATCTTT
>OX_Smed_1.0.03817
TTAGATATTAGAGGCCATAGAGTGCCAGTTGAAATGAGATTAGAGATTGAAGGCCACAGAATGCCAGTTGAAATAAGATGACGAAGGCCGGAGAGCCAACGGAAACAATAGAGGGTATAGAGCGCCAGCGACTGAGGATTAAGTAAAACGATTTTTAATCAATGAGACATAGGAAAAATGATTTACAGATTGAATGAGAGTATGAGTATAATGATTTTATTATTGTAATATAGATAATTAATGCGACCACATAGATAATTGATAAGACTATATAGATAATTGATACGAGATTAATAGATAATTATTACGAGGTATAGATAATTCAAAATAGACTTAAAAATGAAGGGAGATGAAGCAAAAGAAAAATTATTACAGCGAATAAAGCTTACGGAAAAAGACAAGAGAATTTAAATAAAAGGCCCATAGGAACAACAGCGGTTAAAGTTTAAGGAAAAAGACGAGAAGAGTTAAGTAAAAAGGCCATAGCGCATAGAGATTAAGGAATTTTATTTTTGGATAAACGATAAAGGGATAAAGGAGAATAGTTAACGAGACGATTATTGATATTATGGTGATGATTTATCTGATTAAAATAGTTAATTGATACGACCGGGTAGATAATTAATGCGACTATAAGGATAATTTAGACGAAACAAATAGATAATTGATACGAGCTATAGATAATTTAAAATAAAATTAAAATGAAAAAACAAAAATTAAAAAGATAAGAAGTTGACGTAGAGAAAAGAATTAAGGAAAAGCAGTGAGAGTAGTACGATAAATTAATGCGGAAATTTATGTAGAATAATAATATATACTAGAAGTGTTATTTATGTTTAGATAATTGACAAGGAATAAAGAGATCGAGTAAACCAAAAGAATAAAGAGATCAAGTAAACGACAAATAATAGAGCCGATGAACTAGAGATAGAATCAAGAAAACGAGTTACGAGAAACCGGAATCAAGGAAACCATTGTGTAGAGAAACTGAAAATATACCAAAACAAACGGAGAACAAGGATAAAGAAATAGACCATGTTATTGAAATTCAAAGAGAGTGAAAAGCGGCAACAGATAGAAAACTTAATACAGTAGTGACAGTAGAACCAATGATTACAACAAGATTAGAAAGTTTGGAAACAGAAGCCGAAAAATATGATAAATTAACGGAAAAGCTAACCGATAAAGGAAACAACGTTGAAATCACCCGAGCTAGGAATTCCAATTCAGTTGAAAACAAGTACGAGTAAAGAGATGGAAAAACTCCGAGAGGAAATGAACCAAGAGTTGCCAAGTAAAAACACGGATAAAACAGAAATATTTTTGAGAGAATCAACAATGTACGAAATCGTACGCGATGAACCGGAAATGAGGGGCCGAGAACCAATATCTTCAAGTTTAAAGAGGAATGTACAGGAGATGCATTCAAAAAGAGAATGCAACGAAGCAGATTTAAATGACGAAAAGGAAACTGGAAATTCGGAAATGAAAACAGTTGAAACAAAAATAGCTGAAACATGGAAAACGGAAATCATACGAGTAGAGAAAATATTAACCACAATTGAAGAAAGAGTCGAAAGAGAAAATGAGCAANNNNNNNNNNNNNNNNNNNNNNNNNNNNNNNNNNNNNNNNNNNNNNNNNNNNNNNNNNNNNNNNNNNNNNNNNNNNNNNNNNNNNNNNNNNNNNNNNNNNNNNNNNNNNNNNNNNNNNNNNNNNNNNNNNNNNNNNNNNNNNNNNNNNNNNNNNNNNNNNNNNNNNNNNNNNNNNNNNNNNNNNNNNNNNNNNNNNNNNNNNNNNNNNNNNNNNNNNNNNNNNNNNNNNNNNNNNNNNNNNNNNNNNNNNNNNNNNNNNNNNNNNNNNNNNAGGATATGATAGAATAGTTCGCACAGAAAGAGAAGGAATGATAAAATGTTTTAATCGTAATCAAAGCGGTCATACGTCAAAGAATTGTCGAATGAGAAGAATTCAAAGTCAACAAAAACCAAACCAATTCAAGAAAAATCCACAAAATAACCCAACATAAGGGGTCAGACATTGAAGAGATATAACGATAATGAGGACAACCACAAGATACGAGAGTAGAACCTGTTACAACTGCAACCTAAACGGACATATAGCTGCCAAATTGTCCAATAGAGAGAAAATCGAGACAACCAAAAACGACAATTATAGTCAAAGTACACAAAGTAATCAAATACAAGAGATTGAGCAATTAGGAGGTATGATTAAACGAATATCCGCAAACAATCAAAGACAACGAAGTAATACGAGGAGAAACAGGAATGATGTTCGATATTTATGGACCGGAAAATATTCGGAACAGCAAAAAAATCGAATGGCAGAGATTACAGAGAGAGGAAATCCAAGAAATTCGATAAAGACGGATGAACAGAGTAGAAGCAATATGTCGAAAATAGTCAATACAAAAGAAATCCACACTGCGGAGCAGTGTGTCGTCAACAGCGAGGAGGATATAACAATAAATAACGAAAATAACGACAAAGAAAATGAAGTAATTAAGAAAGATGAAACTCAAGAGGTCAAAATAAAATCAGAGCAAGAATCGAGCAGCGAAGAGAAAATAAAGATAATTCAAGAGTTCACCGAACGATAGACGACGAAAAATCAAAAAAAAAAAAAAACAGCGATAAAAGATATCGAAAATATCGAAATACGAGG
>OX_Smed_1.0.03829
AAATTACAATTTAGCTGGATCCTGTATTTTAATTTTCTTATTTGACCTCGCTCTTGGATTTTATTTATTAATTTGTATTTTACCACTAATTTTCCAAGGTTCTATGGCAGCTTCAGGAAATCAAATTCCTTTTGAATTTACCAAAGAAGATGAAAATAATATTCTCAAACTCATAAATAAACTCTCATTTGAATATAACAATGAAGAGATTAAATCCTTAAAAAAATGTAAATATCTAGCCAAAAAATTCCAAGAGTTTCGATCTAAATACGAAGTTGAGTTAGAAGAGAAAAAAACAGAAATTGGAGAATTAAGTGAAAGAATAGAGCAAATGACTGATCTTAACAAAGAATTAAATAAAGAATTGGCTGGAGTAAAAAAAAAGCTCGAAAAATTTGAAACTGAAAATGTGTCAAAACCCCAAACAAGTCAGAATCCAATCCCGAATGCTTCACATTTATATAATATAACAAATTGTAGTATCAATCACGCAGCACCGAATGATAACACAGATTCTAATTACAAAACGAAGTACGAAGAAGCCTTAAAAGAAATAGAATCCAAGGAAAAACAAATTAATGAACTTCAAATAACAATAAAACGCCTGGAAGAGGAAAATTCTAATTACTCAAACGAAATCAAGACATTGAAATTAGAAATTGATGAGTTTGAATTGAGTCAAACATTTACTGAATCGGGCCTCTGATTAAAGTTCCCTATGCACTATTGGTCGTGATTATTTTACTGTCCATGTGTTTAATAATTTTTTGAATATTTTAATTCAAGTTGATGAGAACTGGGAACTTGAACATACTTTCTGTTTTCGTTATTTTACAGCCCAATGTTTCATCGATTTGAATGTGGCGTTGTTTGAAATGAAATTATGATAAAAAAATAATTAAAAAATTAATAGAAATTCTTTTGGCAAGTAGGCATGTCAAACTGGTGGCTCGCGTAAATGATGCTCTGCAATAAAATGAAAACGGAACGATATGTTGCAAACTGAAAATT
>OX_Smed_1.0.03862
CGGATGGATCCCATTAGTGTATTCATTTATTGCTAATTCTCGATGGCTGGGCTATTGAATTTGATATTAGATCCTTGTCAGAAGTTTCAGTCATCGTCTCCTAGGTTATTAGGTTTGAATGGCAGTAAATTCCAAAAATTATTGATCCCTTTTGGTCAACCGACACCTATTATATAAGTCGGGTACAGAATGAGGGCGTGTGTCTATGGGCAATAATGTGAATTCATCATACACGAGGAGTGTGCATTGATTACCGCTGCTGAACTTTCAGATTTAGGGAATTGCTATCACTCTGTGTGTGTGTCACCTACACCTGGGGTGTGTTTGTAATTGCACTCGATTTTCACCGTGTGAGGGATAGATTGTATTGATTTATTTCTACGAGTCATGGCTTACTATCGGATAAATTCGTACCCGCTTAGCTAGAGTCAGTTGCTCGTTCTGGAGGAAAAATATTATCATCATATAGTAGACTCGTAGTGGACATCGACTAGTCAGAAAGGTATGCTGGAAATTACTCTTCTATTTAAAGATTTATTTACCCATAGCGGTTATATGTTGTTGGGGTAGTTCGTTGGTCTTTTTGAGATTGGTACTAGTCGGGGCATGTTGGGTGGTGCGATTCTGATGTTTGGAGCAGTGTTGATTATCATGGGGTCTCGTCATCTTTGGGGAAGTATGGGTTTCTATTTATTTAAGGGAACTGGGATTAAATTCTTGATGGCTTTTCGGATCTCCGGTGATACCAATGGGAAAAAGAAGATAGAACTGACTCGGATTTGTGTACTATCTCCTGGATTCGGTGATGGAATTCTCCTCGGTAGAAATCCCTCATCTATTTTGGTGTCATTTTTCTTTTAATAAAACTTGTTAGTTGTCAGTTTTAAC
>OX_Smed_1.0.03921
TTTATTAGGTTTTTGTAGGCTGTTGGGGCTTAGAGGATCAATAATTGTTGCCACTGCTTTTATTTTATTCAAATAGAAAATTGCCCAACCTACTTTTGACGTTTTAAAGGGAAAAATTATCTCTATCCAGTTCGGGTATTGGCTAAATGGGAATGTTTCGAAAAAGGTCTTAAAATTTGATTATATGAGGGCTTCGGTGGTGTATGTTTGTATAATAATTGTTGACTTAGTGGCAACAAATGCGTGCAANNNNNNNNNNNNNNNNNNNNNNNNNNNNNNNNNNNNNNNNNNNNNNNNNNNNNNNACTGGTATGTTATCTGGTATTATTCTTGTTTTGTCTTCGGTTGGGACTGATAATAGAGACTGATAACCAAATAATAATCACCCCCGTACCAACTCCAGATAAAACCATGTCATTAAACCCGCTGACTCGTTTGCCGAGCAGAAGACTGGCTCAGGAGTTAGATATCATTCCCGCTCATCACCCACCCCTTCAGCCAACAATTCAGCTGCCCAGTACACTCCCCTCGAACAGTAATCCCGAGAGCATGACAGAAAATCGGCGACACCGGTCAAACAGAAACCGTCGCCATAGACAGAGACGAAGGGCGGAGAATGCCATATTACAAGCAAACCTGCGGCCAGAAGGACCTATGGAAATGTCTGAACTACAGAATACGTTCGACGAAGAAGATTGGCGCGCATTGGACTTGGATGTGATATATACGCCGGTGCCTCCTTTCTTTCGGCACCCCTCCTCAACTCAAATTAACATCAACGCAACGAGACTCGAGTCCCCCACCCGAATTAGCATCTCTATCATGCTCAATCCCCCGCCGATTGAAACGGAAATGTCAAGGGGTCATTCCTCCCCAGTCAAACTGTCGGTGGTGGAACCAACAATCTCGCCACAAGAGGAACCGAGGCAATCAGCTCCAAATCCGCCTGTGAGGGATCCCAAACGTCGTCGTCTACTAGTAGACATCGACGTAAACGATTGATTCGCTTTCCTTCTAATCGTGGAGGCCACGATTCTAGTTTATGCATTGACCTTCCGTCTAGACATTACGATCCTATGTTTTCTATTAATCTTTGCATTTATTGTATTTTCGTCTTAAAAATATATATTGTATGTCAACTTATTTTTACAAATTTAATGCTAATTAA
>OX_Smed_1.0.03930
TTTATCTACTCCTATTAAATTTATTATTTCAGAAATGGCAAAACCTGCTATAATATCGGGTACTCATTGTACCATGACGTCACTGAGCACCACATTAGTTCCACTTTGAGATCATCTTATGATGGAACCAACTACAACGGTGGCTACAACGGTGGCTCTTTGAAGTTATTTTTCTTCAAAGACAACCTTCAAATAATTGCAATGCAAAAGACATATTTGGTATGTAGAAATCCTTTATGATTCCGGCTAAATGCCAGCTCACAAAACACCCTCGGGTAACGGGTGTTGTGGTACAAAGTTTCACGCCAAAATTTTCAAATTTGAACTGTAAATAGCGGGAGATTTCTAATTTTGACTATAGTTTGACCCCTCACGGGTTGATTTTGGATGATGAAATGGTAGCTTTAAATTTGATTTTAAAGTGCAAGTACATGCAAAACTTTGCAATGTGCAAACGTCAAGTAAATTGGCCTTTGAAAAAGTTGAAAGTTAACAAAAGCCATTATTCTGACTATGAGCTTTTCATAGCTATTCTAGAAGGTGGGCAGAATCACGCGTGGGC
>OX_Smed_1.0.03970
ATAAAAATGAAATTTGGAAAAATGATTGCAATAATTCTTAGTATTTTACTTGTGAGTGCAGTATCGGTACAGGACGCTTTCGGAGCTAGATGTTGGGATAAATGCTTACCGGACTACCAAAGTTGTATGCAAAACTGCCAGAAACCGGAATCTGGAGACAACAATTGCACATTTCAATGCAAAAATACCGCAATGAATTGTTTATTCTGTAGATACAAATAAAATTGTCACTTGGAAAAATATTAATAAATAACTGTTGAATTAAAAAAAAAAAAAAAAAAAAAAAAAAAAAAAAAAAAAAAAAAAAAAAAAAAAA
>OX_Smed_1.0.03973
ACAAATATTTATACATCTTAAATTTTGATACTGAATAAAATTTTCATGTAAAAACATTACCAATTCAAAACATGTTTACGGGACAAGACAAATATACTTTCAGTCAAATAAATGAGACTAATCGCCGAAAGAAATTGAATTTAAAAAATTATTTAAATTTGATGTAGAATGAACAAAGATATAGAGTCAGGCTTATTTCCAAGATTGAATGTTGTCGAGTTGGACTATCTAATAGTTGATATGAATTCGAACTGCCAAACCACAAGACGTCTACATCGGCGGTCGTTTTCAAAACCCTTGTACACAACGAAAGGAACTGAAAACAAGGATAGAAGCCAACACTGAAGCTCATCACTATTAAAGGAACGTAAATTTATTATTTGGCACTAATAAATATATATTTAGTTTGATTTACAAAATTTTGTTTGTTTGTAGATTTATTGACAGATATGATGGATGAAATTGTTCGAAAGTATATGAGTGCCGGCGAATATATAACAGCATAATTTAGAATTATAATAGGATGGAAAATGAGAGTTCCATATAAATTCCAGCTTTCTGCATGATAAATAATTTACAATATAATCATGAACTAAAGCTGTGTCAAAATGTTTTTGATATTCATTAATATTATTTTTTTTAGCGGACAAGCTATTGGATTATTTCAAAAATTAATAAGCAGAAGCGTGTAAAGAAACTGAAATACAACACCGCAAGAACGTGAGCGCTAAACAATATTAGAAAATTGAAGATGACGTGATTCCTCCCGAAAATGTCAAATGATTATTTTAACAGATTTAAATGTTGAAAAGGCATATCAAGGTGCTAGAAACAGCACTCATGACCTGTGAGAACGCAACACCGTCACCTACCTACGAGCATTCGCACCGACACAATCATCGCATGGATCTAGCAATTTAACAACCAGAAGATTTACAGTTCATGAAAAACGCTTCAATTCGGAAAGAGGTTGCGTGTCTGGAAAATACTACTATGAGAATTAGAGAAAAATGACAGACTTGCTGCTAGACTCAAGGCATGGACACCTGAGGATAGGATATGATCAATTGTTACGAGTTTAATGCAAATTTGAGGAAAATAATAAAATAAAAATTTTATATGTATTAATTAATAATTTCACAAAAAAATTACATATAGTCATGAATTGATGTATAAAATGATATATTAAGGGCCTGTAGAATATAAAATGGAGAATAGACCTTTTATCGGTAGCTAACTGGACTCACGGTAAGTCCAAGTCATTACAGTAATGACAATAAGGCTCAATTTTTGCGGTAGACCAACCACTTGAATATAGTTCAAACTTTGACTAGCAACGGATGGCATTTTGAGACATCTTGCATTTCAGATAGGCTAGTGTGTAGCAGCCACGTGGATCATTTAAAATTTAATAAACCCATAACCCACCATTTTTAACAAATTTAAATATGATTTTTAGAACTTTCACAAAGCAAGAGGATATTATAAAATAAAACTGTATAATAGAACGAATTTTCAAAAACTTTACAAAAATGAC
>OX_Smed_1.0.03977
TTTCCGTCATAAGTTTTACTTATTATAATTTTGTTGGTGTTGTCAGTGAAATTAAATATTACCAGTTATTGATTTGACTCTAACCGTGTCTTGAAATATTATTGTCTCTCATCTAGGTTTTCTTTCGTTCTCTTCATTTGTGTCTATCCCTGTTATAGGTTGTTATTTGCCGGCACTTAGTTATAATTCCAATGTTTTTGTTTTCCTTTTGAAATTTTGTTTTCCTTTTTATTTTTCATATGATTTTATTCCTTATCTTGGTTAAACTGTGGTTTTTTCTCGTTTCAATTTGTCCTTGTTGATTGGTAACGACATTATAATATTTCATTGTTAAATTTTTTGCCATTTCCTTTTCATTTATCAATATTTACTTAGATATACCCTTTATTTTATATATTTCCCCTCACTCATTTTGTTCACTTTAATAATAATTTTATTTTATTATTTTAAATATTTTCAACCATTTCCTAAAACCTGCAACAATTAATTATTAAAACACAAGATAATTTAAATATAACTATAAAAATGGCCGGTGTTGTATTTATTAAATATTTTAAAAAATTGAAAAATGCCGAAAATTTCTATTACATATAAAAAATCAATTTATCGATAATTGTTAGGAAAATAAATGAAATGTTAAAACAAAAACACATCAGAGGTGACCGAAAAACTAAAATTTTTTACTGTTAATAAAAATAATAATTGATAGTAATAAAATACGATATATATATAGTAATCATATACAAGTGAATGATAGAGTAGAATGACATTTATATATTATCATAGCACAATAATGCATTTACTGAGTAAGCAAATGTCAGTATTTTATTTTAACGTAGCCACCGAAAGTTATTTAGTTATATAGATAGCAATGTTCTTGAAACCTTAAGTTCTCTCCTGTTGCAGATATAACGTTCCATTCTACTATAACCCCCTTATGACACAATGCTATTTATCTTTTCATATAGAAAATTGAAAACTTTTTAAAATTTCTTTGTGTCCAGGAGAGACCCCGACTCAGTTTTTGTTTCCAACAAATCAATTCCAAAATCCAAAATGTACTAAACTTCATTTATCTATAACTGAAAAGGATAACTTTGACTTCTGATTTTCTATTTCAGTATCAATTTGTAATGTGAATATTGCTCTTGGGTAATGCTTCACAAATAAAGAAAATTCGCAATTCAAACATCGCGTTTTTGGCGTTATCTGTGATATGTTGAAATTTGTCTCCTAAAATGCAGTTTTCCATTGTTTTTATTCACGTGGTTAGTGGTGATATTCACATATCACCTTATTCTTGCTTTATTCCATCTAGTACTCTTTAATTTCCGTTACAGCTATTTCTATATAATCTTTGGGTTTGACACTGTGGAGGAAGTCCTTAACAATTACGACAAAGATTTTCCAAGTTTGATTCTGTTCTATATCAATATACAGGATTGCTATATTTGACAAATTAAAAATAAAATAAAAACTATATCCTAAAATAGCATTTTCCAATCTATTAGGCGAAACTAAATTGAAGGTAACATGGTAGGATGGCCCGCAAATATTAATAATCATTCGAAATCTTTTCAAAGTCTGATTAAGCAACAAGCAAGAGAAACACCAATAATATGGCCTTCTCTATATTTCGACGGTCCGCAAAACTATATAACTCACAAATGATAAATAATTCCATTGAAAGCAAAAGTGAAGAGAAACATGTGATAAGAAATGACCGTCATTTTTTGGGAAAAAACATGCATAATAATGAAAGCACTCTCCAATTGATGAATTCATTATTTAATAATATTTATTTCTAAAAATGCATTTAATAAAACAAACAGATTGACTCGTTTTGCTGATATTTGTTTGATCCGC
>OX_Smed_1.0.03994
GGTATGTTTAGTCAAATTTTTATATTTATATTTAAATTATGATTAATTTTTGGAAGTGCCGTCTGATTTGAGTAATGATGCACAATTTCTTTTAATGAGAATTTTTGTTTATAATTTTATTCCAATTAATTTTTCTATTTTCATTATTTTATTTTCATAGATGCAAATCGTAATAACGGAACATTTAGAAACTTGTATGTGTATTCCCTAAATTGGTAAGTTTCAACTTTTTTAAAAATATAGTCATTAATATGATTACTTTTCCCGCCCCAGTCATAAAGGAATTTGATGAGTCGGTTTTATCTGAATCTATTATTTGACTATCATTATTTAAATTATTCTTTACTTTTATTGATATTGTTAATTTTAGGTCAGTCATATCCAAAGATTCAATGGAAATAAATGCAAATATTAGGTAAAAATCTAATCAAGTTCAGAATTGCTTCCATTCGACGATCGAGATTGTTTTAAATATATATTTGATAAGATTATTTAAAAAAAAAAAAAAAAAATGCGA
>OX_Smed_1.0.04013
AAAAGGGATTCCAAATTTTCAACCATTTTAATTCTGTGGAAACTAAGTATTAAACTCGTCTTCATCTTCCTCGCCTTCATCTTCTTCTTCTACTACATAATCATCTACCGGATTATTTGGAATACTATACTTTTTGACCACATCCTCCGGAAATATTACATCAAACTCATTGTCAGTTGTGTCATCTTTTTGAAATATTACTGTGTCATCTTTTTGAAATATTACTGGCACATTTTCTGGTCCGGCAATAGCGTGACAAAACGATTGTTTTTCAGTTCTTCTCGTTTTACGCTTTCTACTTTTAGTTGAATTAGTTGGGAGTTCATGATCGATTTGTTTAGGTTTTTCATTCTTTTGAGACATTTTTTCGAAAAACTTTTTGACCGCATCCTCTGGAAACATCACATCAAACTCAGGATCAGTTGATGAGCCCGGTGACGGAGCGACTGAATTAATTTTGGAAATCTTTTGAGTAGCGACAGCAGTCGGACAAAATGATTGTTTTTCAGATTTTTTCGTGTAAAGCTTTTTCCTTTTCTTAGCTGAATTCATCGGGAATTCATCATCAATTTCTTTAGATTTATAATTCTTTTTATATTTTTTTTCTTTGGT
>OX_Smed_1.0.04039
AGCTCACTAAATATGGTAAAGAATGTGTAAGAATGTTTATTGTGAATATATTGTGACCAAAGACCAAATGAAAAGAATTATTGAATTTGCGTAGTTTTAATCGCGTAATACAATGAGATCTCTGGTTTATTTGGTTTCTTTGATTGTGGTGTTTACCGGATTATTCTTCCGTGCCTCTGATGGGGCTTCTTTGACAAATAATGCAAGAATTCTTAATAACCAACACATTCGTTTGAGGAAGTCAATTTCGAATTGGTCATTATTTAGGATATTTAATTTAAAATATCAAAGAATCAGAAATCTTTCAAAAGGGTTTGAATCAAATTTGGCAGTCATGAGATTTGGGTAATTGAAAGAGTACAAAATCCAAGAAAGATAATATACAAATAAAATTATTTTTCTGAATCTACTTTATTTAGTTTTTCAATTTCTTAACAAAGTCTTATTGGTAAAAATTTAT
>OX_Smed_1.0.04042
GATTCCGGTATATTTGAAGCCTTTATAAATCTAAATGGACAGTTAACATTAACTATAAAATATTCTAGTGGCATTCAACATGTTCCACGGAAACATTCCACGCAAACAATTATAAAAAATGCTAGAATTATGAAAATTTCAGCAAATTTAAAAAACTGATTTATTTAACCCTTTAGCTAGTGGTATATTTTCAAAAATTTGTCTGTCTAAAAGTAAAACAAAAAAAAGTAAAATTGTACAAATGCTGATACATTAGTTTCTTATATATGATAATTTATTTACATAAGAATGGCAAAATTATACCTCCCCCGCCTATAATATACATATTATATAAAAATACGTTAATAAATACGCCCATACTCGACATCAAATCGCTTATTGAAGACAGCCGTACCAAACAAAAGTCACACGAGATCGTCTACTGGCGACATTAAAAGGGTTAAGAAAATATGAATTTAATGAATAGAGGTCTACTTTGGTGGAAATTATTGTTGCTAACTTCATTAAGTATATGAAAAAAATTACATCATTTTTTATAAAAATAAGTGTTTTCAAAAATAATAAAAATTTGAGCTCTCATAAACGAGGTCNAATTAAAACAAATTCTGAATTGAGGTTTAATTAAAAACAATTAAAACTATCTTATTATTTTGATTAAATTATAACAATGAATGTTTT
>OX_Smed_1.0.04045
TTAAAATATGAGCAAACGTCAAATTTCTATACTAATTGTAATCTTTGTGTTGATGTGCTTCGAAATATTCCCTTCTCCAACGACAGGACGGGTACTTGCAGGCCAACCTATAACAGGCGGATGTAGCCAACGCTGTCCCGGGTACTGTATTAAAGGACGGTGTTATTGGAGAGATTATTTGGGGAAAGTGATCAAATAAAATTGTGACTATTTTGTGAAAAATATAAATTTTATTCAACTAAATTTTGTTAATTTTGATTATTAATGACAAACTCGATGACAACGTGGGTTACAAACCGTTTTGCATCCAAATTTTTTATCCACATTTATTGTTTTACTTTCATCTTCAGCGGCTTTCAAATGCTCCGAAAAGTTTTCATTAAATTCTTTCAAATGTTTACCATCGTCGACCGTTTCCAATTCATTCTCCGTTGCCACAGGAGCACCAAAAACCTCGCCAACTGCAAATAGACCGAGAAGAAGTAGAAATAATTTCATCATTATAGAAATGTATTTTGCAAGGGTATTTATAGTTTATTATTATTATT
>OX_Smed_1.0.04068
ACTGATCATATCTAGTTTACAAAACAAAAATAAAATTAAGCTCACTGAAACGTTTCACAACATTTTGCAGGATATATTGTTCAATATGTGCCAAAAAGAACCAACTATCAAGACAGCTTCGTCTTTGTTAAGAAGTTGTATTGAAATTTGTGATTTCAACAGTGATTATTTTGACAAAAGATCCTGCAACGAAAATGTCATAAAGAAAATATGCAGTGAAGATTGCTTGAAATTAGTCGAAGACCGGAGTAACACAGAACTGAATACAGTAACTATAACTCTGTCGACAATAATTCCGATCGTTGTCCTAGTAATAGTGATCTTCTTAATAAATTGTATTCTGGAACACTGCACAGAAGCATCATTGTTCACCAGAATAAAATCCTTGGGCGAAAAAAAAAGCTCAGTTCCAACTCAAGAAGTCAATGGAAAGACGGAGAATGAACATGTAGCATTAAATCAAAATATCGAAACATGAACATAAAAAAACTGACAATTTTATCATTATTATCCAGAGAATTATTTTTATTATGCATTATTACGTTTATTTTTCATTATAAATAAAAACAGTTTTAATTCCAAAAAAAAAAAAAAAAATG
>OX_Smed_1.0.04072
CAAACATATTTATTCGGTCCCTATAGTTATGTTCGCTCAACCCCAAAAGAATATTTTCCTGATTAAATGTCTTATTGTTTTACTTTTTTCTCAATTGTTTTTTTCCCTGAAATTATACGGTTTTCGTTTTTCATTCTACGTAAAACCAAAAAATCTTTTCTATGCCTATTTTCTTTTCTTTCTATTCTTCTTTATTTGTCACCCTGTGAAGCCATCATTTCTTCACCTGATAATTTTTTCTGGATTCTCCATATAACTTTTTTCACTATTTTCCAGCTCTCGTCTCCTCTTTTATTTTTCCAAATTTCATTTCAAATTTTTTTCATTTTTTTGATTTTGTTACTTTCTTCTCATTTTCCATTTTTTCTGCTTCTCGTTTCCCAGATCTCTGTAACAACACACCTTTAATTTTATTCATTTTCTACCACTCATTTTGCTCAATTTAATAATTAATTAACTATATTATTTAGATATCCATAACACATATATTTCGACAAATCACCAGTCAAATTGTATAAAAATGGTCATAAATATATATTCTCTATATCTTGCATAGTTGTACGTGCATAATTAAATAAAAATGTAAATTAATTTTTGGCGATTTCACTTGAGACCCCTAGTCATGCG
>OX_Smed_1.0.04142
TAATTAAATTTAAAATGTTTTCCTTTTCCATTGAAATAGCTTGAATGTGTTGCCAGTTTTGAAGGAGGTTGTTTATCGTTCTTTCATTCTCGCTTATTCGACCTTTGAGGTCAGTAGGATTAATTTCCACTTCATTCCCTTTGACCTCCTCGATTAGTCTATTCAGTTTTCCCTCACACTCGGATAAGTTCAGAGAGATATCCTGGAGTTTTTCAATTTTACTCTCCCAAAACATTAATTCCTGGGATAAATTATTGTCTGACCTCAAACATTGGATATCCTTTTCAATCCCACCATCGAGATTATTAGACAATTCCTGTGCTTGCACATTCACTTGATCCATTATTTCCATTTTGGATTTGATTTCATCGATTCTTTCNNNNNNNNNNNNNNNNNNNNNNNNNNNNNNNNNNNNNNNNNNATTTTCCGTACTGTCGGGATCATTTCGCTGATCAGAGACTTTTCACTGTGCACATTTTCTATTTCATTTCTCAATTCTTTTACTGTCACATGCTGGTCGAGTAGTTTCTGTCTCAGTGCCTTCAAAGTTTCAGGTCTTTCTGATAATAATGATTGCTCTCTCGTGACTTCCTTGTCCAGTAAAACAGTGACAGAATTTATAATTTCTTCTGAAATTCTATTTTCTTCCATTAATCTTACATTCAATTCGTCGTAAATTTTGACAATTTCACTGATCATTCCAATGAAGTCGTCGACATCTTCCACGGTTTTAACATATAAATTCTCGATATCTATTGTATTCAAANNNNNNNNNNNNNNNNNNNNNNNNNNNNNNNNNNNNNNNNNNNNNNNNNNNNNNNNNNNNNNNNNNNAGTTTGTCTTTCATAGGCAATTTACTCTCTACAGAATTTCGATAGCTCTGTAAATCAGATATAATTTGATTAATTTTCTCAGCATTTATATTTTCTTTTGGAATATTTGTTAATTGGATTTGTATGTTTTTAAGAAAACTTTCCAAAGAGTTTGCAATCTCCAAAGCTTGTGAGTATTTATCGGCAATATCAGCAAATCGTCGTTGTGATTCCTGGATCAGTTCCATATATTGGATCACACTAGCCTTTCTGTCACGATGAGTGCACTGATTGTCACTGAACTCACTATTGATCTCTTTCATTTGCTCTTCCAACTCAAAGATTTTATCAATCAATCCATGCCCGGTTTCTAAGCTTCCTATTAAACTTTCTAATGCCTCCTTTTTTGATTGGATTATCGTCGGCACAAGATTGGAACTTTGTGTTGAGTTTTGTAGAGTTTTTATCATCTCTTTCAGCCAGGTCTCCTGTTCTGTTCAATTTTTGCTCGCTCGAGATTCTCTTGCAATTTTTCAATCGTTTCTTTGATCTTGCCTTCTTCAGAAGTCATTAGCGTTTTGATATTATTACCTAGTCTGTCAATATCTTCCTTTAAATTGTGAATTTCTCGGCAATGGATTTCTGTTTCCAAATCTTTCACTTCTTTACACAACTCACAATTCAAAAGTCTCCATCTTTCGTATTGATTGAAATTCGATTGATGATTTTTGTATTGAGTGACCAAGTCGATCGGTATAAATTGTTTTAGATTTGTGCAATTATTGAATTGATTCTCTAGATCTTTCTGTACGCTTTCTTTATCAGTTATTTCCTGGGATAGAGTTAATAAATATTCTTTATTTGTATTTATGTTCTGTCCAATGTCTCTATGTCTCTAATCACCTCCTCAAACTCCGTCTCATCTAGTAGTTCTGGGGTTTGTAAATTCAAAAAATCCTTTTCAATATCCCCCAATGTCTGTTCAACGTTTGCCAATGGAACATCTTGATTATCCATTTGTAAAGATATTTTATTGTAAAGATATTTTAAAATTATCCAACCTCTTTTCGATTTCTCCTAAGAACACTTTGATGTCACTGAAAGCAGCTTCTCTTTCCAATTTGGATTTTATTTTAGCTTCCAATAAAAGCTTTGCGTGATTGATGTTGGCTAGTTCTGCGTGGACATTGGACATACTATCGGTCCGTTCAATGCACTGCAATCCTTCATCCTTCCTCCTGGTACCTAATGCCGATGTCAGTCAGTTTCGAGATAATATCCGTTACATTATCCAAATGAGTTTGTAAGTCTCTTATTTCATTGGTATCATCAATTACACCTTCATAAGTTGGCAGATTTTGAATAATAGATTCCTTGTCAATGTCTAATTGAGACAATATTTGCAACTTTTCTTCAAACGTTTTATCCAATTGCACAACTCGATTTGATGTGCACAAAAAACTCGATTTCAATTTCTCGTCAATCATATTCGCATCGTTCTCGTCAATTTGGGTTTGAATTATTGATAAATTGTTTTTTATCGCACTCAAATTTTCTTTCATCGATTTCCCTTTTAGACAAACTCGCCTTATTTTCACCCTTTCCCCCTTGCTCCAACCGAGTGATATCGGTATTAATTGCTTCCAGAGCTGTCAACATTTCGCTTTCTATCCGCATTTTCTTTTCTTCGCATTCAAGATTTTCTAATATTGTAATAGTTTCATTAATTGAGTCTTCCAATTTTTTCACTAAACCACTCAAATCCTGGCAGCGGATTTTTGGTTCCAAGTTTTTTTTCCAACAAATCAAATTTTCCAAGTGTTCTTCAAAGAGTGATTTAAAATTTATTATATCGTTGAAATTTTCAATCGGTTTCCTCGCTGTCCAATCTTTGATTTTTTGACAATGTTCACCATAAATTGCTGCCCCAGTTTTCATTTGACCATATAAATCACCAATGCTCTCCTCTACTTGACTGATCAGGCACTTTTGGGAATTTATTTCCGAAATTAATTCTTGAGCGCGATCGGTTTCCGGATCTATTTCACTGACGTCTCTCAAAACCGATTCCATCAAAGAATTGGATTGGGAGAAATAATTATTAATATCTTTCAATGGATTTTCGATATTATTCTCAATAAAAACTTTCAATATTCGATGAATTTCGTTCAATTTTCCTTTGATCTTTTCATGTTGTTCTTTTTTCAATATTTCTTTTGACAATTGTTGAATATTTTCATTGATATTTTGCAGTTTTACTAGTAAAATTTCACTTTCTTTCGATTTGTTTTCAATTGGCAACTCGGGATATTTCAGCTGATTTTTTAGATCGGTTAGTTTTTCCATTCTCGCAGTTGGATCATCGGCGGACTGCAAATCATCGGTATTCAATTGTTCTTTGACCTGTCGAAGGACTTGATCTATATTGTCTATGAAAGTTCCATGGTTCCCCAATACAGAGAGATAATGATTGAATTGATTTTTAATGCCTTCCGCGATGTGCTTGTAATCAATCATCCGTTGCAAGTATTCCGCAACAATTGGATTGTCTTGATAGTTTATTTCAAGATCACTTATAGCGAAAATGTTTCTATCAATCCTATTGAGAATTTCCTCATT
>OX_Smed_1.0.04161
AAACTTTTAGTTATAAAATCGTGGGGCCCTCTGTGAAATTGTAGTTGGCTGCTCCACACAAGTTTGTTACGCATTTTACAACAAATATAAAAGCTGCTCACTCACAGCTCATATTCAGACATGCAATTAATATTTGTTTTAATCGGTTTAGTGGCAATCGTTCCGTTGATTTGCAACGGTAAACAAAGTTGAAAAGGTAGAAAAGAAAGTGAAACTTTTGAATGAGTTCGAAGACTTGAAGGAAGAAGAAGNNNNNNNNNNTCAAAATAACCTGTCCAGCAACCGACAAGAGATATTGTGGTAAATCAGGAAAACCTTGCGTTACTTGCACTACACAATATAAAGTGGTAAGTAATCAATGCAAATTCAACGGACATGCGTGCCGCGCCTTCATAAACAATTGAATTTTTTGTTGTATTTCATGCATGCTAATAAATTGTTTTACTGAAAAAAAAGGAATTTTACTATCAAATACAAAATCACTTCATTGACGAAAATCAACCAAGAAATAGGTGTAACCATAACCGATGAAGTACTCAAAATAACATAGTATCACAAAACTCTAGAGTGGCAGCAGGTATCCGTTCCGAGATGTCGACAACCGAAACATCCAGTACAGGCCTCTGCACCTTGATCGGAGGATATAATCATCTAATAATCATCATCCAAGGCTACAACGAGAGAATGGTAACGCCGGGGAATGATCCTCGCATAGCAAAATCACACTGTTAGAGTATCTAAAACCAAAATTCTAAATCCAGTTACTAGAATGAAATATGACTAATGTATGAATCAGCCAAGTTTAATCACATCAAAATGAGTCATGAACGAGCAGTAACTTGGACTTCATAGAGATAGTAATGAATATAGAATTAAAATGCTGATGTGTCTTTAATATATCAATTAGCAATAAATAATACGTTAAATGATGAAAATACACGTGAATTAACTACCAGTTGGAGCGCGAAGCGAAGCACATGATGAACTATATAAATACAATACCAATGTGAATGTTATTAGTTATTTATGATAAATCCAGTGAAACTGAAGATATTAGAAGAGGTACACTCGAAAACACCAGTATTCCACTCACCCTCTCCGGGACACAGGATCAACTGCGATGTCGGAAGTCGCCAACTCATGGTTGCAGAGCAAGGCGAATCGAAGTAGTTAATACAAAACCCATCGGAAGGAATGTCTGAACTACTGCCGGATTATTCAATTTTATTTTTCTCAAATTTTGTTTATTAGAATGAACGAATGAAAGCAAAAAGTTAATGAAAGTGCCTTGAACAACAACTTTATTTATCTGTTTAATGTCACGATTGAGATAGACCATGGATGAAGGAGATGAAAATGTTTCTAATTTGGATCACCGCCCTGTGTGAGTTACGTCAGTGGAGGGCTCATTTCATTATTAGATACATCTCGTAGGAAGGCAGATTAATCGTGAATTCATTTTAGACGTCAAATTCATTATCAATCTGATTGAACATTACTATTTGTTCACATTTCTTTTATTATCAGGAATGTCTGAACTACTGCCGGATTATTCTTGGTTTTACGATGAAAGGGAAACTCTCTATATCACAGGCCCGTAGTGGCCAGAAATCGCCAAGCATTATTGGACCATGGATACGTCATATTAGCAATGGGTGATCTGGATTGGCCCATGCGCCAAGCGTACAGAAATGGGGACGTGTAGATGCTGAGCATTGCCATAAAGAAGGAGCCGGTTAGGAACCCGGAATGAAAGGCGCGTCATCGCATTGAATTCGAGTTATTTCAATTGGAAGCCGCAGGAAAAAGAATGAAATGGAAGGTATCTGCAGCTCGGTGACGCCTCGCGAGAGTGAATGTCGACGTCACCTTAGGCCTGATCCCAAGTACAGATGAATATGCTATGGTGTGTCGTAACGAATGGGCGACCCAGTGCTCCGGAAGATGACTGCTCCCACGAGTATTGTGGTGCCACAACGAATTTTACCACTATCAGTGAAGAAACATTTTGGAGAACGATCTTATAGGGTAGACCATTCTTATTCTAATGGCAATTGGAACCGACAAAGTTTAAACCGAAATAAATGTGCAAAGTATGCGTATCAAAGCCTTGTAATGCTTCAATAATGTAGTGGTCGTTAAAAATAAATTTT
>OX_Smed_1.0.04165
TTATTCATATATTTCACATCACAATCAATAAAAACAAACAAATATCAACAAATAATTCAAAAAATCACAATAATCAATATGTGACATGGAAATGAAAATAATTAATGTGTAAATTAAAACAAAAATTACGAATTTGAAGATCACAGGAGAAATTATTCAGGGAATCTCAATATCAAGAGCACCAATCACGTTTCTGTCACTAACCTGTCTAAAAAGAATAGAATGAAATGTACAAATGTACAAATTAGGGTTTCTCCTAGGATAATCGGATATTCAAGTAATAATTATTACGTAACGCATTATTCGTTCAGATTAACCTCATAACCAAACGGCATACAATGAAACGGATAAAGGGATGAATATTAATGGACCTAAGCTGGTCATTTGGAAGGATTTTTTAACGACTAACACAAGATTAAATGTAAGTCGTCTTAATTCCAATACTAAAATTTATCTCGAGTTGACATTTTTATAATTTAATCAATTAAATGTTTTCAATTTCCTTTATATTCATTCCAGACTAGAGATCAATATTCTTATTTATTTAACAAATATTTAATTCCACACACACAATATTTTATTTAACACGAGATTTTGCTGATAATTAATTTGGGTTTGGTATAAAATAAATTTTTTTACAAACTGCATGACTAAAAAAGGACTTTAAAGTCTAATGAGAGTGATGGAAATCCTTGAAAAGAATTTTGTAAATAACAGTATGTAAGCAAAAGTTAACAAACCGGAAGAGGTTAAACAAACCTCTAAAATGTTATTTTCCATAAAAATTTATACAATTGTAAGGGATACGCTGAATATGATGAATTAAA
>OX_Smed_1.0.04244
TAAATTAAGAAAAAGCTTTGAAAAAATCAGTCAATTTGTAATTGATAAACGGGAGTCCAGAAATATTAAAATGTATATTCATTTAGATCATAGATTCCAAAATTTTTGAGACTACTCACTTCGCAAGACAATATTTTTAACGCCCCTTCTTTAACGCCCCTTCATTTTAAGAAGTTATAAGCTATCTGATATTTTCGATGCAAATAGCACTTTGTGATACATTATTCAGTATTTCCTATACATATTGTCATCTCAAAACGAGTTGAAATGAATAGATTGCATTATAGTCATCCAACATACCTAGTTGTTGAGACTCATCTGCTGTGCAAGTGTAATAAGGTAGATTATAATTCAGAATTAAAATGTTTATTGATTTTGATTGCTAAATCACAAAAATTATTAAATTTTAAGTATTAGTTATTAAATTCTACCTTTATTAATCTACCTCAAGACCGCTTTAAAGCACTCAATTGGGTATTTACCCGCTACCGTCTTCTAGAAATTTTCAGCGCCCACTAAGGGGTGGTATCGCGCACTTTGGGAACTAATGATTTAGATAGTACCATGCTTAAAGCAGAAAAATGACTTAGTATGAATTGCCATTCCAAATAATTAAATTCATCACATATTTTATCAAGTTGCACTCAAATGTTAAAATGATGTAAAGCAAAGAAGAATGGAGAGAGTGAAGAAGTAGTGTGAAAGTCGTAGAAAATGTTGAGTTCTGATATATTATTCAATATTTAAACATTTAACTGTTATCATAGTCGATTTAATAATAAATAACTTGTAAGTGTTAATGTTGATTAAATATAAATAAAATTTTAGATTAAAATTCCGCCGATCAAGTGTTCCAGTACGGCATAATTGATCAAAAACTGATTTGTATTACACTTCGCTGTGATCACTATCATTCCTCATTCAATCCATCAGATTCTATGTGAATTTATCCTCAGTGGTTTGAATTTTTTTTCCGTTTTGATATTCAGATTCGTTTTTATGTCATGTTGATGTTTCAAGGATTCTCTTGAATTTGTATTTATGTATCGCCGTGTTATTTAAGTAGCACTTTTGTCGCTACTCCATTAGTCTTGGAAATTAATATAGTGTATTCAGTTGAAAAAAAAGAAAAAAAAAAAAAAAATAAATAGTTTCACTAAAAC
>OX_Smed_1.0.04245
TTGTCATTAAAGGAAATTCCAGGCGCTCGGAGGAAGAAATTGGGTGGTTCGTTGGCATTTCGGTGTTGGCATTACGTTGATACGACATAGGTAGCAGTTTTTTGGCTTGGTTTGGAAAATGGTATTTCATTATCTATTCCTAGCTAATAAAGCGAAGTGTGTATGGTAGAATTAATCTTGCCTTCCGGTATGTGACAATATTTAGTCGGCTCTTAAAATCGTTAANTTTTAAATATCTATCCGAAATCTAGTANNATAGANGGTGATTCCGANGNGAGGTGGTAANTNTGCAAATTTATGTGNTATTTGTGTGTCTCGCACACCGCCTANTAGTNANCCGGATGATGGAATTGTCGCNGATGGAATGATGAAACACAATCGACGTTTAGATGAATTATAATCTTATCGATTTGTCTAAACAATTGCGACATCCGCTCGCACTTTATACCTATATCTATCGAGATATTAACTATGGATATACTTCAACTATATCTTAAATTTTCGGAATAACAAATGGATACGGCGTTGAAAATCGGTAAGTTTTTCTTCTTTGGATGCCAACGGCGGAGGACTCGCACGTGACATTGCTAATTTTTTTTCCATTTCACTGCGAGTGTTCCCGCGTTGATTCCAACTCCCATCATTGTCTTTGTTTTAAAGATTTAAATCATTGGTTTCTAAATGTTTCCAGGATGTCGCAATTCGTGAGTTATAGTAGGTATTCTACAAGTATTGGATCTTATTTTGTCGGTTTATCTTCCTACCAAATGGGTCCTTATGGTGTTACGAGTTGGTTCTATTCNATTATNGATTTATNGTTCACTCCATGGNATTANGNGCTACCGTAANGNTAAATAATTTCANTTTATANATNTATTNGTTTATTATTCNATACNANGNAAATGTTGNAGACTTAGGTTTCTGNNAATTCGTGGNNTTATTTGTGATGCTGGTCGAGAGNGGTTAATNATTTNANGTCTATGAACTCGTCGAATAGTTTCGATCNAAAANTTTAAANGATTTNGANAGTGAAATGGANNNCAATCATGGAGAACCTNTNCCGTAGTGTCGTCAGTTNNTGCCGANGTGATANNAAANAGGNACAANNACAGGTGGATTGTTATGTTAGTCAGTTGGTTTCTCGGGAGGAGTTGGGTAANNTNCTTTTATTTGGTTCACAATAAACTTTCCTCTGCTTTATCAGTGTTTTGTATTTTCAATTTTTACATTTAATTATTTANGTTAATTTATTTTNNTGNGGNAGTTATTTGATCNNTATTTGAGNTTGGTAATGACTATCTTTTATTTATACGGGAGTTTGAAAAGGTTCTCCTACTATTACGACTAATAAGATACGCTCTGGTTTGAAATTTGATTAAATCTATTACTTTACTGGAAGTTCATGGTAATTCATTTAACAATAACTTAAATTCATTATTCCTTGCCTAAATTTACACTTGAATTAATCTCATAAAATGGATTTAGTTAATTTCATAGCAAAGATTTCATTTAGTTTTATTCCCTGTCACCTTTCCCTTAATAAGCCTTAAACGCGTTTTATGTTCATGTTATATTTAATGAGTGCCCACTGG
>OX_Smed_1.0.04271
TTTTATTCTTGTTTTGTTTGGTAATCTCTTTAACCTTTTAAAAAGCGATGAAAATAACTTTGAACCGTCTTTTCACGATCTTTACAATCTCGATGCCCATCGGCCCGGAGGACGAAGATATTTAATTCTGGACCATTCACCAAAATTACTAAACAGAAAACTCAAATTCAGATATTCAGGCG
>OX_Smed_1.0.04301
ATTTGAGCAGCGTTCCTCCCTTATTTTTTGTAAATTTCCCATTTCATTTGTTTTTTCACTGTATCGACTACATTTTCGTTGCTAGTTTACCTTTTATCCTNNNNNNNNNNNNTTCCCTATATTAAAAATTTGATTACCAGTTCCTTAATTCCCGGTACGTTTCCTATAGTTTTAAGTAGTTACAGCCCTCTGCGGTCACTTTATCAGCCCTCTGCGGTCACTTTATTAAACACTACTCTCATGCTTTCAACTTTACGTTCTTACACTATCCGATACTTTTCTACTTGATTTTCCGATAGTATTTTAAAATTTCTATGCAAAACTTTATTCCCCTTTCCGTAAAGTCGCACTTCCCATGCTCACTCCGGCCGACTTTTACAACGACGCCTATGAGTAAAGTTTATCGGATCTTTTTATGGGATTTTATACGTTTTCTGATTATATTTTATTTTTTTCGTTTTNNNNNNNNNNTTACAACATTATATACATGACTTTACTTTTTTTACAATTTTCTTCACTATTCATTTTACGCCAATGTGCCTTGTACGCTCACAAACTCTTCATCTACCAGGGTTTCTTGTGGTTGCGGTAGTGGGACTTTCACATTTGCTACTATTGTCGCACTGGTACCAACGGCATAAATGGGATCCAAATTATCGGTGGAAAATGGGTGCAGGAAGCCCAGTTCAATTGCCCACTAAAATCATTATATATTTGACTTTGACTTTTGATTTATATAGGAGAACACCAGTGCAAGTTGAGACTCACTAAAATCGAGACCTCAACAAATACGAAAACGCCATCATTATTATGCTTTCTCAACTGATAAAATCAAATACCAATCTACTAACGGCCGCCTATCAGCTGAGAACCGAGTTCTCGTGGTTAAAACTGGTTTAGAATTATTAGATGTTCTAATGCAATAAACTCAACGGATATTTATGGGGGCCACAGAATAT
>OX_Smed_1.0.04309
TTTTTTTTTTTTTTTTTTTTTACAAAAAAACTAATATTATATTTAACATTTAAAATACATGAAACATACAAAAGATATCGTTAAAATTTAATCAACTGCTGGATAAGATTCTGCACGGAGATTTTGAAAGTCATCAATAAGTTGACCACTTGATAGACCTATATAGACGATTTTGATTTAATTTTTATCCAATTAAATAAATTTAATAATAATCAGTGAGCCAATGGTGCCTCAGTACATGGCACAAAACACTAGAGGCTCCCTAATTTCAAATAAGGAATGATTTTTTTGTAATTAGTCAGTTCGATTTTAAACTTAAAAATATTATATCTTTCAAAACATTTTACAGGATTTAAAATATATATATATAAATGCGGAATTACACCAATTGCTTGAATATTGATAAACGGGACACAAACACAATCCAACTGCAGTTATTGACTTATTAGAAATGATTTTATAATCTAAATTTCCCAAGTGCTTGCTAATCTTCTTAACCTTTCGAGTACGACAATACCAACACTAATTTAGACCTATAATTCTCACACGCACTATCGATGTTATTTACATCTACAATCTATTTACTTTCATTAGTCAAATTACAATTAGACATTCTTAAACTTTTATTAAGCTTTTCTTGTAATTAAATCATTACTTATTTTAAATGTTTATTATTTTATCCGCTGCGATGAAATTAATCAATTTTTTTCTATTATAAAATTTCTTTTAAATAAAATAGAATTTTATAACATTAAAATTGTTGGGGTTGTCGGTATTCGAATAGGAATT
>OX_Smed_1.0.04358
TGGCCTGATCAAAACTATAAAAGGAAAACTTTAATCGAAGAGAGTTAATAACAAAATACGTTCAACACCAGGAAAGGAGCGGTCAAAAGATAAAACAAGTGAAACATTTACTAAATTATCGTGCCAGAAAGGTGGTCTCCCCTCGCGTCTCCTACCTCACGATAACATACAATAAATTATCAAAGAAAGAAAAGTGCAAATTTTTGGATATTCATTGACGAATATTTAATATTCCAACAATATGTACGCTTAACAGTCAGTTTTAATATCCCACAAATTAAGATACAAATTATAAGCATCAGAGTAAATTAATTGAAATTATCACAGAAGAGCAGAAAAAAATATTTTGATGACAAAAATAAATTTTAACCACATAAAATAATAAAAAATACACATAGACATTTTTTAAATATAAAAAAATCAAGTGAAGCATATTTCAAGTCCTTTATCACATTACACCTTTCAATGAGTACGAGAAGAGGATTTTAATTATAATTTGTTTGAAACGTTTTTTTAGTAATTTGGAGAATGATAATAGATTACCGGAATATATCGAAAACATCGAAGAAAAGCATTGACAAGCATAATTTTTAGGCGAAATAATAATTTTAAAGTTAAATATTTTTTAGCGTGCAGCAATTTATTAAAAAAGATTAATCGAAGTCATGGAATTGGGAGAAAATTACTGCAATAACATAAAAATTTCTCGAAATTATTTGTGAATGAAAACATNNTNAGNANANACTTAAAAATCTNTNTTTAAATNAAANTTNNANNNNTNTTANNNNTNNTNGANNNNAANNNCANAAATAACCTGAA
>OX_Smed_1.0.04365
ATTCAGTTCTTTTAATTAATTATTTTCCATTCTCCATGCCTTGATTTCTTGGTGAAATCAATTCATCTGTGATATTGCTATACCATCACCTTCCTCTGATTTTCGTTGAACATAGGATCTACCATTACTAATTCCGTTTCTTTCGATAGTTTAACATCGGTTTTGCCACAATATCCATTCTTTTTCGGTTTAACTGAGCTCCATTTAACCGTTGACTCATGTCTTACTTTTTCATTTTCAAAGGTTTTTGTATTGCTAATATCTTGTTCTTTTGAACTAACGTCTCACTTTTTTAAGTTCGGCAGTTTGTATTTATTATTTTTTACATTAATTTTTACTTTAACTACTTTTTTTGTCGATGCTGGTTTTCTTGTTTTTGGTTTATTGGAAATTTTGATTTTGTTTTTGACAGGTTTATGCGGTTTCGCAGTTTTTGATTTTTTTATTTCACGTGTTTTAATTAGTTGAGCTTCAATGAAATTTTGTTTCGGGTTCTTATTTGTCAATTTTATTTAATGGTTTTTTTCTCAACTGGCTTTTTTGTTGGAATATTTGATTTGATTAGATTTTCATTGTTGGCATTCTTGTTTTTTGTGTAGTTTGAGGTTTTTTCTTTTTTAGTATCTTTTTTAAGTCGTGATTTATAAGTTGGCTTTGTAGGTGGTGCGAAGTATCTTTTGGTTGGCAGTCTGTATAGGTTTGCTACAATATGCATCTTTCTTAGAACTGGCTTCAATTTCTGACTGCTTATTTAGTTTAATTATTGTTTCCATGCATATTTTGGCGTTAACTAATTCTTTCGGTTTATGTTCTGAATATTTATCATAATTTTCCTTTATTCGTTTAAGCTTTATTCGTTTAAGTTCTTCGGGTCTTTCAATTTCCATCAATAACTTTTCGTCTTTTTATTCTTTTCTCATTTTTTGTAGCATTTCTTCAAAAATTTGTTTTTTTACTTCTTTATTTACATTAGTTTTCTCAGGATTGTTGCCATTTTTTACATTTCCTTGGTCAAAATTATTGTTATTAGTCATTCTAGATAATTTGTATTTGTTATTACCATCATTTACCAGGTCACTTTGTAACATTGGGGTTTCATCAGTAGCATCATTTAACGATATTCCAATGTATTTACACACTTTTGTCGTCTCCTTATTGCTGGGTACTTATGGGAAAGAACTAAATATGAGTGTCAAGGGAATGGCTACAAACCCCATACAGAACGAGCATAACAATTATTACCACTAGGCACCCGTCACAANNNNNNNNNNNNNNNNNACAAGTGACGTTGGTACTGTGCACTACACTGGGTGGAAGGTTAACAAAAGGTGTGCTCCTCTACAAGAACTGCTAATACCTTCCGTGGGTTCGTGGACTACCTCAGAAGGTTATTGTCCAACTCGTTAAGGTCCCCTTCTAACTCCCCATT
>OX_Smed_1.0.04381
CAAAGCGTTATAATATTTATTAAAAATCCCAATAATAAGCATTAATTCCTCATCAACAAGACTAAAATTAAATTTCATTAGATGAAAATAAAGCTGGTGCACAAGTCTCTCGTTAAATTATAGGCAAATATCCAATATAGTAATGCTTTAACATCAAATACTTCAAACTTCGGTTTTATAAAAGTCAAAACATAGAAGAGCGAAGTTTAATTGTTATAATTCANNNNNNNNNNNNNNNNNNNNNNNNNNNNNNNNNNNNNNNNNNNNNNNNNNNNNNNNNNNNNNNNNNNNNNNNNNNNNNNNNNNNNNNNNNNNNNNNNNNNNNNNNNNNNNNNNNNNNNNNNNNNNNNNNNNNNNNNNNNNNNNNNNNNNNNNNNNNNNNNNNNNNNNNNNNNNNNNNNNNNNNNNNNNNNNNNNNNNNNNNNNNNNNNNNNNNNNNNNNNNNNNNNNNNNNNNNNNNNNNNNNNNNNNNNNNNNNNNNNNNNNNNNNNNNNNNNNNNNNNNNNNNNNNNNNNNNNNNNNNNNNNNNNNNNNNNNNNNNNNNNNNNNNNNNNNNNNNNNNNNNNNNNNNNNNNNNNNNNNNNNNNNNNNNNNNNNNNNNNNNNNNNNNNNNNNNNNNNNNNNNNNNNNNNNNNNNNNNNNNNNNNNNNNNNNNNNNNNNNNNNNNNNNNNNNNNNNNNNNNNNNNNNNNNNNNNNNNNNNNNNNNNNNNNNNNNNNNNNNNNNNNNNNNNNNNNNNNNNNNNNNNNNNNNNNNNNNNNNNNNNNNNNNNNNNNNNNNNNNNNNNNNNNNNNNNNNNNNNNNNNNNNNNNNNNNNNNNNNNNNNNNNNNNNNNNNNNNNNNNNNNNNNNNNNNNNNNNNNNNNNNNNNNNNNNNNNNNNNNNNNNNNNNNNNNNNNNNNNNNNNNNNNNNNNNNNNNNNNNNNNNNNNNNNNNNNNNNNNNNNNNNNNNNNNNTATCGGCCCTGTTTATCTTGTATTGTGAGAATTTCCTCCAATCGCATTGACCGATGCCACGTTAGTGCCGGTTTCCATAGCGATTAAATGCATTCTATTTCAAAATATAGAAAACTCCTAGTTGGTGTCTGTATATCCATTACAATTAAATTTGTTCCTGGGATATCAAATCTTTTAGCTTCCTTGGACCACATTGAAAGAACCATAGTTGATGAGTAAATAATAATATAATATGTATTTAACATGTTTATTATTTTATTGTTAATTAAATCATAAAACTAATATGATAATTGGCATTGATTTTGAGAAACA
>OX_Smed_1.0.04399
GATTTTTACTAGCTATTCAATTGGTCAATTACAACTAATTGATTTTACTTGCTCTTTACCAATAGAAAATAAGGAGACTGGAAAAATGAATATTACAAATCTCATTACCAAGTTTGCACATAAAACGGATAGAAACAAGTCAAATCTTTTTGGTTTCCGATTCTGAAACGGAGCCCAAGTGAAATACATTTTTATTTACGGTCACAAATTACGCACGTCATATAATAAGGTTACATACGATGGATTAATAGATACCTTTAAGTGATACATTTGAATGCTGAAATTTTGTTTAATAATTTTCGTACAAACAATTCTCGCTGAGATATGTCAACCGCAGAGACTGCCTCGAACCGTCTTTGAAGGAATAGCATTCAACCATAGTTTAAGTCCTAAGTTAATCCGAAATTTGGTCAGTTCTCGCATTAAAACCTGGGAAAGTCCAACGTTTACGACAGGAATTATTAATCCACTTGATACCTATTTCTCATTAAGTGGAAATTCAACTTCCTTTATTTTGACGTTTCATTTAGTTTGCTACGAATTTTGCATCACAACCGATAACATTGAACGAAAGAATTCCACTTTGACCTTCCGAAATTTGGATAGTCAGGTAACCTATAAGATAAACATTAATCTGTCATTCAATATGAAAGGACGGAATAAAGACAGCGAATCCTTTGTACTAGATTTATCCAAAGTTTTACAGCCGTCCAACTTAGAACCTTTTATTTATAATCCAATTGAGATCGTAGGAGAAGTTCTGTACTTTGAAGGAGTAGGGGAGAAGAGAGGAGTACGATTCAGTTATTCTTTCATGGATTATCTATGGATAAGTAATGCTAAATATCAAAATGATGATGTTATGATTTCGTTTTCTTCAAGGATGAGTGGAGAATATGTTATTAGACTTAATATAGTTGTCTTTCCAAAACTTTTCTTCAAGAGAGATGCATCACAGGCTCATATTGTTAGTGTAATAACGCTAACAAACAGTGAAGGGAAACATGTTGAACCAAGGATTTTAGATGGCTACATTTATAACCCTCAAGGCAAAAGTTCACTAAGTGTCAGTTACACGTACGGAGAGCTGATGAGAAATAAAATTTTTGATAACCCACTGATTGATATTATTATTGAAATTTTTCAATTTAATTATTGTGAAACCTCTTGAGGGTGTAAACCTTCCTTTTCAATATGAACGACATCAATGAGGATCTTCTTGG
>OX_Smed_1.0.04429
TGTCAGTAATTTTTATTTCGATCTACCACAATGCCTAGGACCTACCAGAAAGACCAGTAAAAGCTCTTCACGAATTGCTATGAATCCATTGACTCCCGATACATGTATTGAGAAAACTTCTTCGGATTTAGTGAGAGTTAGGATCGAATCCATTGAGAATCGACACTAGTGATATGACGGGAATGAGAAGTGAAATTTCCAAAATGGCCAAGACGAGTACAAAGCTGGCGCATAAATCCATATAGCTGGCCATATACTGATGTTCCAAGAAGGATAATTGCCCCAGTAACAGCAACTTTGATTGAGCTCCACTGTCGCATAAGGAAGTTAAATCCACTAGGTTAGAATTAACCATAATATGAATAGACCTCTTCAACTACGCTTCGGTATTCACGAATCTACATTATTTCCACGAGACGTAGAGAAATTAATCCGCTTCATCCATTATGGCATCACCCCTCCAAAGGCAGCTAGACGGATACAATCTTCTTATACAAATCTAATCCATCACTGTAGTAAATCAATACTCCATCGTGGACATCACAATTATCGATAAAAATCCCCGAACTAACTGGTTAGCATAATTATTCTGAAGGGAGATAAGGAGATTTGATTACATCATCTGGCACATCGTTATGCCTTCCATTTCTCTAATGCTGACGCACCCGTGTTCAACATCACTAGACCTCTCCCTCCCGCGTCGCCGATGTAATTACTATTAAAATTTTTGGAGAGGATATGAACACTTATCCCAGTTTGTTAATATTAATTAGCATGGATATGACACCATCGCTACTTATTACTCGCTGATGTTATCCTTAGCACCAGCTGTATTACTATTAGCATTCCCAAAACTATTCTTGTCATTGGTATTCTTAATAGCTCTATCAATCTTAT
>OX_Smed_1.0.04468
CTTGGAAATTTATCATCGATTGGAACTGTATCGACGAGTTTTGAAACATCTAAACCTTCATCATTTGGAAATATAACGACAACTGAAAAATTTTCACCTAGCACAACATTTGAAACTTCAAAACCGTTCTCATTGAATCAAAGACCAAACGCAGAAACACCAAAACCGTTCGCATTTGGCCAAGTTCCTACAACATCAGTCGAAACANNNNNNNNNNCCGAAACCGTTCGCATTTGGCCAAGTTCCTGCTACTGTGGTCGAAACATCAATAAATTCAACGACAGATTCAAAATCATTCTCATTTGCTTCAAAAACTAGCTCCGATACGCCATTTTCATTCGCCACCGGAAATTCGAAATCATTCTCAACGAATTTAGAAGCCTCAAAACAGGCAACATTCGGTCAAATATCACAGGCGAGTGAATCAAAACCGTTCGCACTAGGGCAGATCAGATATCTAGCACGACCGCGACCTCATCTAGTAACTTGTTTACTAATTCGAAACCGTTCTCTTTTGATCAAAGATCAAATAGCGAGTCTCAAAAGCCTCATGTTTTTGGTCTGCAGCAAACACCCGCAGTTACAGAAGCTTCGGCGTCTAAATTGTACCCTTCAGTGTCGGCCACTTCTTCGATATTCGGAGCTCCAACTGCTACTGAAAAACCATTTAGTTTCGGAAACCCAATCGCTGCATCGGAAAAATCCGATTTATTCGGCGTCTCCAATTCCGGTTCCTCTAAATCTTCATCGGGATTCGTTTTCGGCCAGCAGGCAAGTAACGGAGCTGGGTTGTTCCCATTCAATAATCCATTGCCTAAATCAGACTCGTCCTCTTCACTTTTCGGTGACAACCAGAAATCGACACCTTTAGCAGCAACACAATCACTATTCGGTAACAACAACGGAACAAATAACGGCACTTCCAACTTGTTTGCCGCTCAACAAATCAGTTTGAATCCATCAATTGCAAATGATTCGCTTAAGTCTCGAAATTCTTTCATGTTCACGTCACAAAACGCGTCAGTAGCAACGGCGTCAGTCGCTAACTCCATTGGAACCGGATTTATGTTCAATAACCCGATAACGACATCAGTTCAATCGACAATGAATTTCGGTCAGTCGGCATCAATTGCCCCGCCGTTTCCACCCGCAAATAATATTACCAGCCAAACAAATATGTTCAGCGCTGTCACTCCTCATAGTTCCCCATTCACATTCGGAGCTAGCAGTAGCAATCCATCCAATATCATCCAAACTGGTAGTGGAAATATGTTCGGTGGTAACCCTACTGGCACTCAGCCAGCAGCTGCACCCACCTTTGGCAATCAGTCAGTGTTTCAGTTCGGTGGGAACGTAAACGCACCTGCTCAGCCAAATAATGCGAGGAGAGTGTTGAAGTCCCGCCGTAACAGAAAATGATTAAGTGTGTTTGTAGCTCTGAATGCATTGATTAGAGATTTGGGAATTTCGGGAGATGTTTTTTTCTTCAATTCGAGCAAGAAGTTTTCTAGTAAAAGCCCTTGTTCGATTCTTCTTTTTTCAGAGCTATTTATTATGTATAGATTTTTTTTTGTAATCCTGCATCAACGAAATGCCAAATAAATCTCGCCTAGATTCC
>OX_Smed_1.0.04471
TTTTGCAATTATTTTTCTAAAGATAATGATAAACTTCTCTGATCACAATCTTATTCAGAAAAATCAGGACCCTTTACCTCTGTTCCCACACATGTCGCCGACCAGTGGAGACACGCCTGGCGCCAAATCGGGCGAGCGAGAGGCGATGAGGAGCCCCAACAAAGAGGGCCTAAACAGACCATCGGACAAATGCTAGGGATAAACGGGAGGCTGCCAGTGCGAAATGGACAACATGGCGAGCAGTACCCGGCCCGGGAGATTCGGGAGCACGCCAGCGACCTCCTCGCACGTCTAGAAGCCCATCAGCGGCAGGTCGATCTCCACGTGGTCAGGATCAGACAATACCTGGCCAACGTGGAGGACTACATCGCGGCCGGGCGAATCTCGGACGTCTACCCGTGCAGGCCGCCGCCCAGCCCAAGACCTGCCCGTAATACGAAACGGCCAGTATTCGTAATTCTAGGCTACTCAGCGGAGGAAAGAACAAAGAAATTTTTCGAGGATCCCTGACCTCGCTGATCTGTAGATTACATTTTGCATGTTTTTGTTTTGTTTTTTTATACAATAAATACTTGTTATTTGCCATTTGTTCTAGTTTCTTTTGTTTTCCTAATATAATCTCATCACTCATCACTTATGTTTAAATTAACTGTACGATTGGGAATTTCAGATTTATAGTAATGTTCGTTATTATAGAAATGGAACCTCTCAAAATCCTACAGAAAGAACTGGAGACGCGAGGGCAATCAATAGAAACCTTTATGGTCAGGTTACTCAGTTATCCCTGGAAGCACAGCAGATCAAAGCCACATGGATAGAACCCATGAAGGTAAAATCGCTTTACCAGCGACTTAGAGCAGCCCAAAAAGGATGGGCAGAAGAAAAACAGTTAACGCAAGGTCTGCGAACACAAATAAAAGGGCTGGAGATTGCACTGTCCGCCTGTCAAGAAGGGGCAGCTGTAACCTATCCACTCGTATTTGCTCCCGCTCAATTGGCCTACCGGGAGGCAATAACAACCCCCACAACGACCTCAACAACAACCCCAACTACGAACAGTTACCGGCCAGGACGAAAGGAGCGGGCAAAGCGTCGAGCCGCTCGATTGCTTGATANNNNNNNNNNNNNNNNNNNNNNNNNNNNNNNNNNNNNNNNNNNNNNNNNNNNNNNNNNNNNNNNNNNNNNNNNNNNNNNNNNNNTGTTTATTTCAAAAGATTATATTTTTTTTCTTGCTGTTTAAAATGATCTCCCTGACAAGTATCTGAGAAACCCGCAATCAACACGCTAAGATGCACCATTACCATTTGTAGTCGCTCGTTCTATATCATTATCGAATTTTTATTACTCCCTGATGAACTCAACGATAAACACACGATATAAAGGGGACCTAATAATTGAAAGTATTGAAAACTCATAGAAAATTTTTTAAAATACACCGGATGATCGTCTCAAAAAATACACAGGATGATCGTCTC
>OX_Smed_1.0.04478
TTAGAAATCTCGAACTAATTAATAAACAGAGAACGGGTAGCAGGGATAAGCATAGATATTGACAACTGACTAACAAAATTATCGCTCAAAAATAAANNNNNNNNNNAAAAAAAATTAAAAACCAAAGTCGCATAACTTATATTCATTCTGAAAACATTATTACACCAAGTAGGATAAGTGCCACAATACGGATCGACGCGAAAAATCATTTTCCAGTCTAGTAGAAAATTCCATCACAAAGGAAAGGAGTTTTATGAAAAGCATGAAGAGTTAGTATGGCCGATAGGAAATATAGATCCATGTTTCTGACGCCCGACTCCATAAGTATACTCCGAGAAGACGATGAGTCTACGCTACACATTTTCCTCGACTTGCTTGAAGTTCGCAAGAAATCAATAAGTATTGTGATGAGAGATAGGCAGGACGCATTACATTTGTCAAGTACAACTGATAACGATATGAAGATTTGTAATTGGCACATAGGCCATTGAAGCCAGAGGACTGACGGAATCTTCCTTCAGATATAGTGTCCATCGGGGTAAAAATCCATTCACCTGTACGATCTGAAAATCGAAAATTTCAGCGAATAGCACGGTCTACTAAACAATATTACATAAAGTTTGATAAAATCAATAACCACACGCTCACCTACGCTTTCAATTATCATTGCAAATTTTCAGTACACTATATCTAACGCATTCATCACAAATAGTGAATATCAATCGATAGTCGCCACCATAACTACATTTCACACAATCCAGTATCGTGGATCTA
>OX_Smed_1.0.04481
CATATTTCCTTTGAAATTTATCAGCAATTTTCGACCCCCAGGGCCAAATAACTTGTATAGTTCCATACAAGTTGTATGTAATTGAGAATCAAAGTTTGTCAGGTGTGGCATCGATGGAAAAATGATGCCCAAAAACACGTCTCATGTGGCTTGAATATATACAGTACTTGAAGGACAGATTATGCTTCTCGTGACAGTCAGCGTGTTCGAAAGGATTTACTATATTAAAATTGAAACATATGGCCAATCTAGATTTATAAAACGATAAACAAACTAGACTAAAGAAAATGCATTATTGAACGTCTATTTGATCACTGTGAAGGTTGTAAAATATATCAATTTCGATGCCAAGATGTGTTTGTAATTCGAAAAATTAACGTTAATAATATCAATAACTATATTTATAAAAGAAATTTCGTTAGTTGGTGACACTACTGAATAAATGTTGATAATTTTAC
>OX_Smed_1.0.04500
CCCAATTATCGAAAGTATTACTAGTAACATCAAGGCACACATTGACACTGACCTTTAGACCTTTATTTGAACTGTTAAATTTTGGTATTAAACCTGTTGTCCGTCGCAGAATATTATTAGTGATGTTGAAATTAATTGTTCTCATAACTCTACTTTATGTAGCAGACATTTTCGTTTTGGCTTCACCGTTATCAAAAGACCAAACAAATAAAAACGAGCATTCCTCACCGTCTGATGAGTTCGAAATAATACCATTTCATTCAAAAATGATTACCAAAATGGATCCTGATGTATTGTCAATTGAAAACCCAATTATTGGTGTTGCAATGAATGCTAGAAAAAAGAAAAACAAGCGAAGGAAAAATAAGAATGGCAAGAAACAAAATAAAAAGAAGAAAAATCGAAAAACAAAGCGAAAGAACAATAAAGGAAAAAACAAGAAAAAAAATAGAAAACGAAATCAATCAAGAAAGAGGCAGTTGGATATGAAATTCTAATAAGTAACCATCCAAAGTAAACAATTAATGCAAACTTAATGATATTTTATTTGTTACTTATTTATGAAAAACCAATGATTAATATAAAAACTTTTTGTACATTTAAGTTATTTTGATTTGACGTGTATTTTATATTATTTATTCATAATTATTATTTTTCTACTTTTCCACTGAATAATCATGTAGTTTATATAAACATTTAATTTGTTATAAATTTTTTGTTTTAATTACTATAAATTGTTAAGGGCTTATAAAGATTGACCCAAGAAATGCTGTTTGTTACAGGAAATCATGGAAATAATTTTTTTGTTATTTTCC
>OX_Smed_1.0.04602
TCAATAAATCGCTGAATTTTATTGATCAGTTCGAAAAATGCCTCGGGGATCAGCATCAGATGCTATCAGAATTGAACGAAAACGCGATAGAAGTGACAAATAAGTGACAAATAATAAAGGAAAAATTTCCAGAGAAATTCAATGTTTGGATGATGAAAGCGAAATTACCAATCAAATCGTGATTGAGCAATCCGAAGGCCAATCAAAATCGAACAGAAACAATAAAAATGAATTTGTGAATGAAATCGAATGCCAAAATGCAACTGCATACAGTAGAATTATGATTGGACGATCAAGAAACCAATCAAAACGTATTGAGAGGAAAAAAAATGTGAATAAATTGCCATCGTCAGCAAGTAGGAATGTCTCAGATGGAAAAGCCAACGTGACAAGCGCAAAACTAACGAAAATATTTGTAGGGAAACATGAAGTGTACGCATCCGGTTGTGGAGGAGCTCTCGAGGTCCATAAATATAATACTTACATAATCAAAAAACGCAAAAAGATTTATGTTCCTGTAAAAAGCTTCTCAACTTATTGCGACATGTTTATGACAGTTGATGTAGAAAATACTGTCAAGACGTTCCAGAAGCACAAGGGTTCCGAGATGGTGGTCAGGATGTATGGTCGTGAGAATGAGGTCACGGCAATCTCCGATCATCAAAGTCAAAAGCTCTATGTGGCAGTCAACAACCAGATTAAGCTAATCGCCTCCCCAAGCTATCAGTTTCCCTAAATGAATATTTT
>OX_Smed_1.0.04610
CAGGAATCTGAAGAAGAGCAAAGATTTATTGAAGATCAGGAAAATTGTGAATTGAAACTCTGCTTATCAGTAAGTCATAGCAACTGCGGATGGAATGATTGTGGAACGGATTTGATAATGATACACACTAGATTGAACCAATCAAATGATGAGTTCATTGAGGAAAACATTGATCAGGTACCTAATCAATTCTATATCAAATCACAGATTGTCTCTCATTGCACTGGCATGTTAATTACTGACATCGGTGGAGCCAATAAAATTATGTCAATTGNNNNNNNNNNNNNNNNNNNNNNNNNNNNNNNNNNNNNNNNNNNNNNNNNNNNNNNNNNNNNNNNNNNNNNNNNCAGATTACCTGATGGTAAGAAACTGAAAACTCAGCGTTCGTTTACGAGAGAAATTTCCAATTATAGTGATATCAAATTCAAACTGCGAAATCAATTTTCAGTTGTCATCTCAGACGATGAACCCGTGATCCAGAAACCCGATGTGGCCAGGCCTCCAACAAAAATAAAAGTTAAGAAAAGGCCTTCCTTCAAAGCATTCACAAAATCCAAGAAATCCAAATCCAATGACAAACAAGATGCTCCTCGTCACAACAAAAGTGGAGCACATCCTGAAGAGGAGCATAAAGTTTTGCAACCCATGAAAAAACAGAAATCTAGTATTTTTAAANNNNNNNNNNNNNNNNNNNNNNNNNNNNNNNNNNNNNNNNNNNNNNNNNNNNNNNNNNNNNNNNNNNNNNNNNNNNNNNNNNNNNNNNNNNNNNNNNNNNNNNNNNNNNNNNNNNNNNNNNNNNNNNNNNNNNNNNNNNNNNNNNNNNNNNNNNNNNNNNNNNNNNNNNNNNNNNNNNNNNNNNNNNNNNNNNNNNNNNNNNNNNNNNNNNNNNNNNNNNNNNNNNNNNNNNNNNNNNNNNNNNNNNNNNNNNNNNNNNNNNNNNNNNNNNNNNNNNNNNNNNNNNNNNNNNNNNNNNNNNNNNNNNNNNNNNNNNNNNNNNNNNNNNNNNNNNNNNNNNNNNNNNNNNNNNNNNNNNNNNNNNNNNNNNNNNNNNNNNNNNNNNNNNNNNNNNNNNNNNNNNNNNNNNNNNNNNNNNNNNNNNNNNNNNNNNNNNNNNNNNNNNNNNNNNNNNNNNNNNNNNNNNNNNNNNNNNNNNNNNNNNNNNNNNNNNNNNNNNNNNNNNNNNNNNNNNNNNNNNNNNNNNNNNNNNNNNNNNNNNNNNNNNNNNNNNNNNNNNNNNNNNNNNNNNNNNNNNNNNNNNNNNNNNNNNNNNNNNNNNNNNNNNNNNNNNNNNNNNNNNNNNNNNNNNNNNNNNNNNNNNNNNNNNNNNNNNNNNNNNNNNNNNNNNNNNNNNNNNNNNNNNNNNNNNNNNNNNNNNNNNNNNNNNNNNNNNNNNNNNNNNNNNNNNNNNNNNNNNNNNNNNNNNNNNNNNNNNNNNNNNNNNNNNNNTCTGTGAAAATCAATGATAATTTCAGAGATTCATTTAACAAGGTCACGAATCATTTCATGGACTGTGTTTGTAACTGGATTTCTCCTGCCATCAATCCTTCAACAGTTGACACAAATAACAATTTGGATGATAAAATAGAGACGACCTCTTGTAACTGTTACAAGCGTCGGATGCAAATTCTTGCCCATTTTATTGGTCACATATTCTTCAAAAAGGCTTTGAGAACTGATGATGGCAACGAATTCGGTCTAAAAACCAAACACTCTACGAGTTGTCCAAGATATTTATCTACCAGTGGCACATCACCTATAGCCTATACACCATCTCCCTTCAGTAATGGTTATCCAGTGTTTGAATCATTTTCTCCGACTATTTCTCCTACTCAGGGCAAAAAGCATTCTTCAGAATCAAAAAGAAAAAAATCAAGAACGAATAGCTTTAGTTCAATGCATTCAATCAAAAGCCTTAATGACGTGATTCAAAGTATTAAGAATGGCTATGAGGAGAAATTTATATTGGGAATTGATAGCCTGGATTAGCAAGTAATAGAAAATTGATTCCAAAGTGCCAAGTTATTTGGTCTAATATTTCCTATGAAAAACGACTGACAGCATTTGACTTTTCGATGACGATGCCTCAGATATTTAGAAATATTTTATTCGACAGACTTTAGAGATTTCTATATTTTTATTCGAAAAAATAATAATTTTTAAATGATTCTATTTTAATGGAAAATTTTTAATCGATAATATTTTCTAATAAATTTAGTGATATT
>OX_Smed_1.0.04630
ATTTGATTTACGAGTCGAAAAGGTCAGTTTAGAGTCAAAATTTAAGATCCAATTAGATTGAAGTATTGATAAATAAGTGCAGGTTGGTCGTCGAAATCTTTAAATTAATGAATTTTCTTATTTAGAAACTATCAAAAATATTCGGAGTTGCTGCTTTATTGGTTTTCTGCATGAGCGTCATTGAGGCGCAAGATTTGGAATATGACGAAAATATAAATAAATTTCAAGCATTAAACATCAGAAGTGCTAATCATCGATTTCAAACAAAGTTTTTTAACAGGTTCTTAGCAAATGTCCTGTCCACCTGGATATTTCTTATGTTCTGATCGTGTTCTGGTGCTGCCCCCTCGGTTCTACCTGTCTCGGAAACGGTTGGTGTAAATGGAACTGAATTTGGTCAAATTATTTTTTTCACTGAACAAAACGTTAAAATCGATTCATTTGATTTGGCTCATTTATATTTTCAATAAAAATATCTTTTTGATTATATTTGATTATATTTTGACACATAAATTAGTACAAAAAATTATAAACTTGTTTACGACAGAAAAATGTTACAAAACAATACTTTTATATTTAAGTTAATATTTTATTTGAATGTATTAGGAAATTTATTCTAAATATTTTTTGCATAGATGATTTTTCCTAAGTATTACAATTTTGAAATAAATCTCTAATTGGAGCGGATTTCTGGATCTTGATAATGAAACATAAAATTGTCTATGAAAAAATAGAAGATAACTTAAATGCTTCTCCATGAAATGAGATATGTGATCCCGAGACGTGGCCATGGCACATCTTGGAATGAGTGGATTCTTTAAACAAAAAAGGTTTTTGGTAATCGAATTTTTTGTTCGGTCATTTGCTTTATCTTTTTGAATCTTGGTCACAAATGAAGTCATCATTTTCTACACTAAACCTAAGACTACTTTGGAGAGTTGAAAAGGGCCAAGATCGAGCAAAAAGTCGGATTACAGTCTCACAACACCATTTCAGAAACTTGCAAATATTTTCATTGCTGCAATTTCGATTAGTCTGTTTATCAATTTTATAGAGGTGAATAGCTTGATGGATAGACATTTGAGCAATGTCACTGCAATTAATAATACCAATATGAAATACACTTCAAAAAAAAGAAATTTGAACATAAAATAAATGACAATGACTGTCAAGGTGGATACTATCTTTGTCGGGACGGAATTTGGTGCTGTCCGGTCGGAACAACTTGTTTATAATTCGGCTTGTGTTATTAAATTCCTGGAACAAATGACACAAAAACTACTTTAAAAACTTTTAAACAAATGAATGATTTTATTTGGAATTAAATTAATGATTTTTT
>OX_Smed_1.0.04646
AACAATTGAAGATGCAAAAACTAGAATCCAAAACCGATTCAAAAATGACCGAAGAAGTGAAGACTCACAACTAGATTCAATAACCGAAAATAAGAATGAGAACAGTAATAGTGGAGACAACAAATTATCGTTTTTAAATAAGAAAATAATTGGCATTCATAGAGTTGAACATGAATCTAGATTTCTGCTAGAACCAATGCCAAAACTTAGTGGGATAGACACGCTCACTAGATGGCACATTCCAGATACATTAACAGCAACAGCTCCAGTTTATCCANNNNNNNNNNNNNNNNNNNNNNNNNNNNNNNNNNNNNNNNNNNNNNNNNNNNNNNNNNNNNNNNNNNNNNNNNNNNNNNNNNNNNNNNNNNNNNNNNNNNNNNNNNNNNNNNNNNNNNNNNNNNNNNNNNNNNNNNNNNNNNNNNNNNNNNNNNNNNNNNNNNNNNNNNNNNNNNNNNNNNNNNNNNNNNNNNNNNNNNNNNNNNNNNNNNNNNNNNNNNNNNNNNNNNNNNNNNNNNNNNNNNNNNNNNNNNNNNNNNNNNNNNNNNNNNNNNNNNNNNNNNNNNNNNNNNNNNNNNNNNNNNNNNNNNNNNNNNNNNNNNNNNNNNNNNNNNNNNNNNNNNNNNNNNNNNNNNNNNNNNNNNNNNNNNNNNNNNNNNNNNNNNNNNNNNNNNNNNNNNNNNNNNNNNNNNNNNNNNNNNNNNNNNNNNNNNNNNNNNNNNNACCTCATCATGTACTAGTTTCATTAGATTTAACAACAGGGAAGCTCAAACACAGTAGAATAAATAAAATTGTGCACAAAAACAGTATTTTATCATACTTGTTAAGTGCAAGCAAAATTCAAAATGATATATTATTCTAATGTGGCAAGTGTGTCAGGCGAGGAATATATATTTGAACCGAGTCAAGAATTAATAGAACAATATAATACACCAATGTGTGATGAAGTAGTGTTGAGCTAAGACTGAATTTTGTTGAATTAATCGGAAATAACATGCAAACACACAATGTCAGATTCAAAATCTAACCTATTAACATCAATTAAGCACCTTAAATATGAGAATAAATGTAATTAAATACAAAATCCAAAAACATAAGTAAATAAAATTATACACAAAATAGACTAAGAGTCGCACGAATTTTACATAGAAATAATAGAATAACATGAAAATTGATACGAAAAAAAAAAAAAAAAAAAAAAAAA
>OX_Smed_1.0.04659
TGAGAAAAGAAGAACAACTTCAATTACAAAAATTGGAAAGCATTAAAAAAAATGAGACAAAATCAATGAATTTGATGAATAACGATACAATTTCCAATTTCAATGATAAATGATTTTCAATCCAAATTATCCGAATTATCTCAGCATTACAGCAGAACAAATATGACAAATTTCGATAATGATAGAAAATTTATCAGTGAACATAATGTAATATCATATGACCAAACGGAAATGGATATTTTTAATATCCTAAGCAGCTACTTGGAAAAAAAAAAAAAGGAAAATTTAGAAAAATATGATTTCGAATATGAAATATTGAATAACTATGATCATTCCGTTCAGAAATCTCTTTATTTACTTTACGAGACTGAAATGAGTAATGTCGACCTTGAGGCGGAATTGGCTGCCGTGGAGGCACAAATCCAATATTTGAGTAATCAAAACCCGCACAGAAAACCCCTGAAAACCACCAAAGATTGTGATAAGGAAATCAATGACATCTCCAGACAAATGTCGGATTCGATGAGAGAAATTTGCAACAACAGATTACTTTTGAAGCTGAAACCCGATGTCGATCGGATTGTCCAATCACAGACTGATTTAGCGCAATATATCCAGCAGNNNNNNNNNNATTCTCCAGCAATTCCATCAACAGCGCCGACCGCCAAATCCAGAGGCTCAATGCATTGGGAAATGAATCGGAAATCCATGAGCAAGTGCAGAATATTTTCGATTCCGTTGCAAAACTGGCCGAAGGATTTCAGAAATTGAATATTCAGCTGGAAAATGTCACGGAAATCATCGATTCTATGGACCAGCCCCAATTGTCACCGAATGAGCAGATATTGATACGGATGAGAAACCATTTTGAGGAAACTGGAAAGGAATTTCTGCCGATTTTCGAAAGCCCTGCCTCTGTCAAAGAAGCATTTACCAATGAACAGATCAAACATTCCAAATTGCTCGACGATCTCAAATGCTTTATTGAAAGCTCATTTTCAAAACTCTACAGAATCCGGGATTTCAGTGAAAACTTTATCGATTTAATCGAACACGACATTTGCAATCAGTGGAATGACAAGATAACTTTTATCAACAAGAAGAACTCAGATTCACTCAGCTGTATCGATCCTAATCGACTGAGCAATAGGATGAAGGAGATAAAGGATAAATTGAAATCGATAAAAGTAGATATGACTGTTGGTTGAACACGATTTATGCAAATCGATATCGTTGTTTTTTATTAATCAATATAAATAATAATTTTATAATTATCCCGTGTATGAATTACCGCGCACACTCGCA
>OX_Smed_1.0.04665
TATTGGGACATTCAATTTTTGAATGTTTAATAAGTAATTTTTGTATTTTAGTAAACCTAAATTTTTTAAATATTTTATGATTAAGAATTTTTTAAAAAATATTAATTGGTGTTAAATTTTGAAGATTTTAGCGTATGATATGGAAAAAAAAGTTGTAAAAAGAACAGTTTTTGGTCATGTTAAAAGACATTTTCTATCTGTTTTTTTGCCAGCAATTTTAATAGGATTTATTGTTTATGACATGAAGCTTACTCGTCTTGAAGAAGAAAGAAAGACATTAACCGAAAAGGTTAGGTGTTATACTTGATAATATCTTTATAACAATTTAGATGGAAGCGTTAATAAGAAAGGAATGAAATTTAATAATTAAGATCGTGTATTTATAATAAAATTTAGATTTGCCA
>OX_Smed_1.0.04668
CTAGAGTCGTCAGATGTTGGATCTAGCGATTCAAAATAGCTTATTTCTTCCCATGAATTTTTATTATTAAAATCATTTTCCAAAAGATTTAAATTATTACTGATATCATCATTTATGGAGTTCACTTTAGGATATTCACTGCTCAAGGAAAGACCTAATTTGCCCTCTCTATGTGGATTTGGACGAGTCGGTTCATTTGTGTAAATTGGAGTTTTGACATTGTTGTTAAAGGTATCTTCATTTGTGAACTCACTATGAAATTTTGATGAAATTGGATTCTTATTGTCATCATCTTGATGAAAGCTTTCTTCAAGATATTCATTTTCCAATGAAGAATCGACTTCAGTATCATGTTCCTCATTGTAGGGAAACTGTTCTCCATTACTGCATAAATCTTCATCCANNNNNNNNNNNNNNNNNNNNNNNNNNNNNNNNNNNNNNNNNNNNNNNNNNNNNNNNNNNNNNNNNNATTGCTATATAAATCTTCATCCAACAGCTCCGTATCAACTATTGGAAGGGTCAGATCTTTGCGTATATCATTAGTAAAAATTCCTTCATTTCCAAATGGGAATGATTTCGTTTTGCCATGAACATTAATACATTTGTGTTCAACTAATTCATTAGCATCGAGATTCGTTTCGTATTTAATATTTGTGATCCGTTTTCTTGTAAATTAGCTTCGGCATGGTTGAGACCAAATTCTCCATTACTGTATAAATCTTCATCCAACAGCTCAATGTCAACTGCTGGAGAGGTCAGATCATTGCGACTGTCATTAGTAAAACTTCCCTCAAGATATTCATTTTCCCCGGAAAAATATATTTCGTTGCCAAGTTCCGCATTTGGAAATCGAGATTCATTTTGTTGTAAATCAGTTTTTGTTTGAATGAAATCATTTTCATTATAAAATAAATCTTCCCTAGCCAACTGTTTATCAACAATAGAAAGAATTGAATCATTATTGCTATTATCACTGCCTAAATTCTGTTCAAAATATCCACATTCAGTTAAAAAGTCTTCTATCGAGTCGACGTCCGCATTTAGTATTTGTGATATGACTTTTTCTAAGTTATCTTCCTCAATGTTGCTACAAGGTTCTCCATTACTGCATAAATCTTCATCCANNNNNNNNNNACAGCTTGG
>OX_Smed_1.0.04684
ATTGGGGGAAGACATCAAAACATTTGCAATGAGGATCATTTTTGCAATTTTCGTTTTTATGGTATCGTATCAAGTAGTATTCGGTGAATATGACTTAGATCATTTGAAACAGGAGCTCGAAGAAAAGGTCAATCAATTAAAACAAGAATCTCAACAATTACCGGAGGCAACAGAGGTAGATATAGACAAGAAATTAAAACACCACAAAAAATTTTTAGCAACAAATAACAAATCCAAAGAGAAAACAAAGACAAATGATAAATCCAAAGAGAAAACAAAGACAAATGATAAATCCAAAGAGAAAACAAACACAAATGATAAATCCAAAGAGAAAACAAACACAAATGATAAATCCAAAGGGGAAAAAAAGATAAATACAAATTCCTTGAACCACCCAAAGGACAGTTTCGAACATTTAAACAAAATTAGAATTTTGAATTGTACAATCGAAAGTTTGGCAAATAAAATACAATTAATTAAAACAAACAAAGAAGTTATTAAAAGATATAATGAGGAATTAAAAAAAATGGAGACATTGTGCGGAAAAAAAAGGAATGATTACATGAAAAAATGTTTCAAAGAACTAAAATCTGTTATATTCGATCTGGATAAATGCGAGGATTATTTGGAGGTTGCAGACCAATTTTGTAAAAGACAACGTTCTAATTTAATTTATAATAGACAAAACGAGACGTTATCAAATATTTCAGATTATTACTCAAAGAAAAACAAACTAATAGAAAAATGCCAAAATCATCTCCAATGACGTATTTATTTGAAAATTAGTGACCTGATGACTATATATAAATGAATATTATATCTTTGTTGTGA
>OX_Smed_1.0.04694
TGGGACGAGTGGAGCGATGAGAAACTCAGGTAGGATTATACTCTTTGTTTATATCGTCACCAGTCTATTTAGGGAATTATGAGGTCGGGTCAGATCTGGCGTATTATAGATTTATGGACGAAATTCGGATTTATCAATCTAAACACTATTCTGAATATGCGATTTGATCGGGGTTCGTGTTTATGTTATAGAATTTGTGGTGGGATTCTTATCGAAATGTTAGGGATGCTCGGAAGCTCTACCAATGACTTTTTTGNNNNNNNNNNNNNNNNNNNNNNNNNNNNNNNNNNNNNNNNNNNNNNNNNNNNNNNNNNNNNNNNNNNNNNNNNNNNNNNNNNNNNNNNNNNNNNNNNNNNNAAAAATATATTGGAAATGCACTGGCTATACCTGGGGAGTGTATTATAAGCTGAAGTTGTTCAGGTTCGCCATCGTAGATTTAGGACAAATCAGCAGTAAGCCTATTAATAAATTTTGTTAATATAAATTTTGGTCTTTCCTTTTAAATTCCATCGATTTTAGATTTATAGGGCAATAGTCGCGTCGAGTCTCGGGTTTAGGATTAATTTTAGGGTTTGATCAGTAGTGATTAACAAGTAAAATATTATAGTTACGTTAAATTTATTAAATAAATCTATATTACCG
>OX_Smed_1.0.04704
TGCGAGTATCTTTATAAGGGAAATCGATAAATGATAGTAATAGCAGTAGTCGCTGACTATGTCGTTGCTCACAATAATTCTGTCGACTCAGACGACAATAGTTATATTGTCGGCGTCTGGGGAAAATCGGGAGAGAATTTTTACCAGTGCCGTAATTATAATGATAATGAAAATTTTCTCCCTGAAGTCAGCGGCAGTGTGCGTATTATCAGCGATGGCAAATCGATAAATCTGTGAATATACTAGTGAAAAACTTGGAATCGCCGTGGAAATAATGATCGTGTTGTCGCACTGATTAAATGATGGACGTGGATGCTATTCGGGATCTACATTCCCTTAGTTGAGCGAAGATCTATGGGAGATTTCATCAATCTTATTCCTTCACTGTACATCGAGGTTGAAAGCAAAGGTATTTTATCTCAGTTATCATCGCCAATGGAAAAGGCCTGAGTTTACTGGGTCAGATGTATTATCATATACTCTGCCACATCTATGATTTCGCCTCATTGTAGTCCCCATCCCCATCCAAAATCGTTTCTGTCTATTATTCGAGTGGGATTGAAGACTTTCTCTATAGAATTCGAGTTACAAGTACTGTCGCTTAAGTCTCGTAGGCTAACAGAAATCGCATTATCTATTTTACTCTGCTTTGGATTTACATATTCCTACGACAATTCTCGAAATGAGCATCCTTATGGACATAAATGCGAGGTCTACTTTCCCATTTGTCAGTGATCACCCTTTCCTTGCAGAAGCAAGTATATAAATTTTAACGTGATGGCAATTTGTGTGCGAGCGTGCCTATCCGTCAATGGTAATTAGTACTTAGTTTTCGATATCATTTTAAATAAAAATCTAACACTTTCCTTTTTGTTATTTTATTTTGAATTATTAATTTTTTTCATCATTTTCGAATCTAAACTTATCCCTTCTTCCCAATTTTGTTTGTATCATCATTCGAGGCATAACAAAATTTGTCCTATGAGATCGTCGAGCGATCTTTCCTGATTCCCCTACCTTCAGTCGGACTTCCCATGATTTTAGGTTTTCCTGCTCGTTCCGGCCACTTTTCAGTAGCCGCCCCGAGTATACAACGGCGCCCTGCGTAGCGGTCCTGTGCATAATCGCCAGACCCGACTGCGGACTGCCGAGGGGTCCACGAGGCATGACCCACGAGCTCAACTAAGTGTTTTCACCCACT
>OX_Smed_1.0.04715
CAACAACAACGACGACGAGGCACTGGTAGCAGCTTCACAGCACGTAATTATGCTAGAGATAAAATCCTACAAATAAGTGTACGAGTTGATTGTTTCTGCGACCACCTAGTTACACGGTTGTTGAAATACTGCATAGAGACGACATCAATATATATCAATAGCAATTCATGCCTGTCTGAATTCACTGACAAAAACATCACAAGATTCTACAAGATTCTATTTAAATAAGCTTGGTTATGTTTTGATAGGATGCGAAGTTTGAGTAGAGATAGAATCAATTGGAGTATTTATTGCAAATCCACTCTTTCACAGAATCCTCACAGACAGATGATGGAGAAGTGATGCTAGTTACTGATTGCATTGCAATCTACACAGAAAATCAACTCGGTTAATGAACGGAAATTCAGGCAGCAAAACGTCATTGAATGCGATATTAATGGCGTAGGAAACGATATTATCAATGCGATGCTGAAGCTTGATATTAACCAATAACATGGATTATGTAATAGTTGATGCGCGTACGGATATAACCTTTTATGATCTATTGGCTACTGTGGGACAATTGCAATGATGTAACACTCGACAGGAGAGATTTAACAGTTGATAATACTTGATGTCAATCCGTCAGCATTCATCATTTAGTTAATTAAAAAATATAAAATTTTTTTTTTTTTTTTTTT
>OX_Smed_1.0.04720
TCCGTTGTGACTTTGTTCGCTCAGTGTTGAATAATTCCAATCTAATAGTGCAATCACGATGTGAAAATTTCGCCGGTGTGGAATTGTCATTATTGGAAATTTAGTGTTATAATCGCTTGAATNNNNNNNNNNATCTCTCTTCTACTATTTGGGAATCATGTTCCTTTCTCTCCGATGTCCTTAATCATCTCACTCTGCAAGTATTATCGATTTGGTAGTTGGTTGGGTTGGATTATCTCGTTCAATCGGAATTCGGAACAGTCATTTAGGTAGGCCGAATCGTGGATACCTGGCTTCGGTGCTGAATCAATAAAAACAGAAAATTAAATCAAAGAAGGTCATTTATAATTAACAAGTGCAAAATTTAGAAAACAAAAGCAAAATTTGCACGTTATCTCGAAAGCCCTTTCAAGACAATTGAAGAAATATTGTTTGGAAATCAAGGAAAGGGCATCTCTATAAAATGATTTATCTGGACAGCTGTCAGTGATTATAGAGGCCCAAAGGTAATTAGCGTTAAAAGATATCAGAAATTCTATTTGACATCAATAAGTATTATTGGATGATGGAGTATA
>OX_Smed_1.0.04745
TTTTTCACTATTTATGCTTGTACTGCCAATTACCCATTGCTGATAAATTTACACAAGTAAGAATTATTATTAAGTTCATCACTGGCACTCAACTGCACTCAGGAAGCTACAACGATTGAAGAACCCCCTAAAACTATCTGTTCATCAATTGATTTCAGAGATGAGCGGACTGCCGAACCAGAAAAAAATAAGTCCACAATTCTACCACAAATTGGGTCAAAGATAACATCAATGAACAAAGAGAACACCCTGCACGTACTTCACAACATGCCAGCTGCCATTTGTCTCTCCAAAAAAAAATTTAACTGGTATTGTTAGCATTGAATTAGTGTCAAAATCTGATGACAGAGTCTGTCGAAAAAGTTTGTGTATTTCAGCTCATATAATACATAATAATAATAATACCAATTATGATTATAATAACAAATTATTTTTTGGAATACAAATAGTAATACTTTTAGTTATAATATTTGGAGTAACCTATCTTTATTGCCATTCATTTATTAAATTAATTATGATGTCCAAACAACCTCTGAGACTGTCCAGGGACTACCAAGCTCCGGTTTTCAGAGTTGGTACCTCATTGTGCTACTCGCACATTATGCATTAATGCAATAATTATAACAATAATAGTAATGAATAATTATTTTTGCTTCTTTCTTTTATTTAAAAA
>OX_Smed_1.0.04749
GTCGAAGTCTTTATATTTATAATTACTAAGTTTATGCCTATGCACTTTCACCTACATTGTTGTCCATTGCTAATTTTGGATAGGGTTTAAAATAATAAGATTTGGATGTTTTATTTTATATATTTATTTGATACCAGGATTAAAATAGCCATAAATAGTGTAATAAATGTCTTTAATACACGCGAGAAAGAAATGAGAAGCTCATTTGGACAAACGCGGGTATCAAATTGAATGGACACAAATGAAAGAAGAACCTGCTATATTTATTTGGTTTTATTTTTCAAAAAATTATAATTGATAATTTGCTTTTGTCAAGAGTTTTGGATATTTTGTATTAGCTCTTTGTTGTACATACGCACACATAAGTTTCCACCCTTTATTAAAATATGAAGATAATAAAATTTTCAGTGGAAATTTGAGTTTGTAAGTACCTTAGACACATCGCTGCACATAATTATTATTACGATTATATATTCCACATTCATTTTGAATACTACCACTTACGAACGCACATTCTATTGATTTGTTTTTGTGAAGTTTTATGTTAATCGCATTTCAATTTTGATTGGAGCTTACCATATCGTGTTCTTATTTCTATTATTTGCTTTCAAACGAATATATTGTTAAAATATATTTTTGATAACCAAAGGTTTACTGCATTTTTTGACGCAGTCACTAAATTGTCATAGAAATATAGCCCCAAAAATTATGAAATAAAATTTTCTCATGTACTTTATTAGGAAAAAAGTCTGAATTTCCTGTGAAGTTATTTTTCCACAACCAGAAGTAATTTTGGGCAGAGCAAGATTAAGATTGTTTAAAATTATAATGTTCTGTTTCTGTGAAGAATATTCTTGAATTTTTGCGGTGACTTTGTTTAAAATTTATTAATTTATATTTCAATTAATAAAGAACGCTTGTTTTAGTAATTTTTGTTTTTCTTTAAATTAATGACACTTCTTGATCTCTCAAGGATTTCGATGAAGTCAGAGTTAAGTCATAGATCAACTAACAACTATTTGGAATATTTATTTTTATCTTTGATTCACTCAGAAAATTATATTTTAATGAAAAAATAAGTATA
>OX_Smed_1.0.04771
CGGCCTGTGACGCATCAATGGTTATTCAACAATCGAACTGTTGACCTAAATACGATTTGCCGACAAATGGAAAAATGAAAAGAAACAAAAACTAATGTCCATTCCCAGTTATTATTGCAACGTTTTTTTTACTACTTTCTCGAGCCAGGTGTCAAGCGGTTCACATTGGAAAACTGTGCAATCACAAATATCCGTCGTTCTCCCGGGTGCTACTTTTGTATTGTTTTGATGGTGCTAATTGTCAATGAGTCAGAGCTTGACAAAACGGTAAATCACGCCCCAGATTATACTTTTCTTTTTTTTCTTTTTTTTTTCTTTTTCCTTCTTTATCCGAATGAGTTTTTTAAATGTTATTTGTTCAGATTGATTTTTTTGGAAATTAAATTATTGGGAAATAAAATCTCCGATTTCTCCGATTTGACTCGATTTTCACTGACAAGAAATTGTTGAGGTGTGAGCGGATTTCTCCGTGTGGTTTTGAAGGTGTTTCAATCAGAGTTCACTCAACCGTAAAAACGATTTTGACAATAAAATATCAGTTAAATCAAACAAATTAGATTTGATTTTGATTTGAAATCAGATATTTCAATATTCAGGGGCATTAGAAATGAAATAATGGAAAAAAGAATCGATTAAAATATAAAATTGAGGAGGGGAGATGAAAAATTTATCCTCTTTAATAAAACCAATTAAATAACATTGGTATTCAAGCCTTTTATGTTGTCATTTACTGCAACCCTCAAATCGGTTTCCTGGGTTCAAAAGAGGTTAAATTGGTGATTGTGAAAATCAATAAAGTTTCATTCAGTAAAGCAAAAGAATTTCGAATATTCAAAAAATTAGTGAAAAATTACTCAAATATCAATATATAATTATACTCCACTCCTCCCCTCCCCCTCCTCATGATTAAAAAATTTAAAATGCATTCAAAATTATTAAATTTAAATAAAATATTAGCCAATTTCATAGGAATATTACAAAAGTT
>OX_Smed_1.0.04777
CGCGCATTGCAAGATGAAATGATCGAATTGCGAAATGATAATATCCAATTGAAAAGAGAAATCAGCCAATCCAGACAACAAAATCAAAATATCGAGCTGCAATTAACCAATCAGCATACGGTTTGCATAAATCCGCAAATCATAAATCTTATGAAATTCTCAGATTTTTATCAAATTAACGATTTATTAAAAATTGATTTATTTAAATTTATAAAAATATAAATAGTTTAAAATTATAACAATATTATAAAATGAAATCCGAATTATCGGATCAAGTGATTAATTATTGACAATGTGATCTCCAGAGCAAAATATGGCAATCATTTCATCAGTGAGTCGAATTGAATTCTCCAACATATCGAACCGGAAGTTTTGAATATTTGTAGATGGTAAAAATGCTTCAGACATTTCATTGAATGATTTAGACCATTTTTGGATATTCAGTCAATTTGGAACCATTTATATTTATGGCCGTCCATTTTTAACATATTTGTATGAAAACCTTCACAACAAACCAATTATCTGTTTCAGCGTGATTTACAATCTGTTTTTTAATAAACTTGTTTTATAAATATTTGTGGTATTTTGTTGGGGTTCATTTAGACATGTGAATTATTTATAACTTTTCTCACGACCGGTTCAATCACTGATGGAGAAGGATTCCAATATTTCCTCACTTAAATTATTATCAACTGCAAAATAATATTTGTTACCTTCACAATTGCTGTCGCCAGGCCCAGAATCATTTGCTTCCAATTTCCGGGTCATTGCTTTCATTTCCGAGTCAAGGTAATTCTGGAGGGCTTGTTACAAATATTACTATTGACGTGATTAATTCTATGACGACACATTTGAGTTGGTATTGAACCAGAACTTATTCAATTCAAATTCAAAGAATTATTTCCAGAATCGTGTAAAATAAAGTAAAAGGCAATTTCTAGATGAAGTTTCCGGATCATTGATTTCTATTTCTGCACATCGCTGACGACTTCAGTTTATTTTGGTTTCTCTTTATTCGTTTTCGGAGCTTCTGCAAAAAATGTGGATATTTGGATACAAAAAGCATTTTAATGCCTTAATCTGTAATTTTGACGAATAAATTTCTGAGAATG
>OX_Smed_1.0.04800
GAATGAGTGACCAGAACATGAGACAAGAACTAACTACGAAAGATATCAAAGGGACGAGTACCCAGTGTCGAGAAAGGTAACATCATTACCTTGGCGTGTCAGGATGATGGGAACAGAAAGTGGAATATTAAAAGTGGAATTCATTAAAATATAAATAATTGTGATCTTTTTTTATTGTCGCGTTTTGATTTAAGATGTTAAGTAAAACCTCTAAATAACTCCATGAAGCGAATATATAAAATCAAAATTAATAATTAAGTAAAAATAATGAACTTTAATCGTACAGATATCCTATTACCAAGTCGATACGTCACATTGATTAAAATGATTCCAGGAAGATCAGAATTTTTACAATGCCACGGGGGAATAGACACAGACAGAATATTCGTCCGTCTACCCCGAGATTCACAGCTCGTTTCCGGCAAGCACTCTGGGATTCGGGCTATGAACTCACATTAATAGAAGACTCAAATTGGCCCGTGAGACACCAATCTTCTGAAGATATCGAGTTGCCAAGCTTGGTGATAAAAAGAGAGCTTGAAAGGAACCCAGCGAGAGAGGCGAGACAAAGAACCGAATTCCAATTTTTCCAATCCAAAAAAGAGACAAGAAAAGCGCACTAGAAAGTTACATATTCAAGCGGAGATTAGCGCGAATAAAAAGCAAAATCTCGGCTGGAATGTATTCTACAATTTGGACGATCTGAGGTTATTGACGATGCATGCTCCCAGAGATGTGGTGATTTCCGACTAGTTGATTCATCTCGAAATGCGAAGACGACTCCATCAAAGAGAGAGAATTGATGAGCACAGTTACGCCAGGCGACGCCAGGCATGCAAGACCCGAGAAAGTGATTGCCAAGAAGATCGCCACTAACTGGAAAAACTCTGATGAATATGTCACTCAAATAAATTCTTTTTCTTTGGTTAAATAAATACTTGATTAGGAGTATCATAACCTCCAAATTCTGTTATTTACAAAACTCTAAACCCTCTAATAGTTTTATGAGGGTTTGGGAACAGTCTTCGACAATCTCGTGTTAGGATTAATGTATGCTGATGTGACTAAAGTAGGTGTCCTATGATTAAAAAAGTTTCAAAAGATTGACTGTAGGTTAGTATCTAAACGTTAATTAGCAATTTAAACATAATTTGCATTTTATTTCTACGATTTTATGCATAAAAAATTAATTAAAATTCATAAAGAATTTTAACGACTACAAACTGAATTATTT
>OX_Smed_1.0.04801
GTTGAAGGACAAACTGTTCTAATTCAAGAAACTGGAAAACAGAAAGTTGTCTTGAAGGATCTTATTCAAAAAATGAATCTCCCAAAATTTTCAAAATCGGAAAATAATAATAAAGCGTCTGTAATCAGAAAGATCAAATACAATACAAGAAATCAGAGATCGAGTGTTTTAGGCAAGATGTTTCTCGTTATCATAACGAGGCCCTTCAACAGTCGCAACGAGCTAAGTCGTTAATTCGAAAGTGCCGTCAAATGGAAGAAACATGTACTCGACCTAGACAGGCTAAGAAGCTGACGCATCAAAATGAGATGCTAAATAAGAACAATATGAAGAAATGAAGCAAAAATTGATATTTTTGAGAAGAATTACGCCCAATTTAAACTGCAAGAACCCATCAGAACATGGATCGAAAACCACACAAGGACTCCGGAAATAAAGACGATCTCACCAATATCTGAACCCAAAATCACTCTTAATAAGCTCGATTTAATGGCTCTATCTACCCACTCAAAACGAAATCGACCCAAACATCGACCCAGGCAGGCTGAAAGAGCAAGAGGAGGCTGAAATATGCCAGGATTTTCGGACGAATCCGAAAATTTCCAATGCCATTTCAAAAACATTTAAATATTGAACATATGTTTCGTGAAATTATTAAAATGGTACATTGCGC
>OX_Smed_1.0.04825
TAAATGACCTAAATGACATTGTAAACGAGGAAACAACAAGGAAAATCCCAGAATCTAGAGATTTATTCACCACAGACAACGAAAATGATATTACANNNNNNNNNNNNNNNNNNGATTTGGATGGATTTGTATGCGCTCAAAAGCAACCAGCGGAAACAGTAGAACCAGATACAGAAGAAGAAGAAAGAAAAGAGGAGAGAAGACGCCAGAACTCAACAGGGGACGAATGGGATAATTGGATAAAAGACCGAGGAGCTACAACATCAAGGGATACAACAAACGAACAACCCAAACGTAGAGAAACGGGTACAGTGATGGAAAAGAAACCAAGAGGACGACCAAAATCGGACAAACCAGCAACCAAAAAGAAAAGCAAGATCGGAAGA
>OX_Smed_1.0.04836
TAAATAAAGTAATTATGCTGTATACATGAAACAAGCTTGCCATCCAATTAACTCTAGTGGTTTTAATTATCGGTGGTCATGATTGGAAATTTTGTGCGTTAGATGTTTGGAAAGTACTTGGAAAATCTGTCTTTATTCTCAAATAATAAGACTTGTAGTCTTTGTTCTCTAAAATGATCTATTGAATGTGCATTCTTTGTTCAAAAGGACACAAATGGCGAAGGGAGTTGCGTTTTATGTAGACAGCTCACTTCTAACTAGTCATTTACCCTAATTTATTAGAAAATATTCGCAACAAATCGCGACACTTGCGTCTTGACTATGGAACAGAACTTTGTCCCCCTCCATACTTCATTGATTATCATTCAAAAGAATGAACGAAAGAATTAAAACTTATATTTGTTGTATAATTTAGTATTATAAGTTGTTTTCACACAATTTTATTATATTTATTAATATTGACTAAGAAATAATTGGAAATATTTT
>OX_Smed_1.0.04839
GCATTTGAGTCTTTTACTCGAATGGCTCGTCTTTTGGCCCGTTCAGCTCTACCCGGACGGTGTTTAGTTGGCTTGGCTGCAAACTTCGTAGTGGAATTGGCCTTTCGATAAGCTAATTGGGCCGGGGCAAAAACCAGGGGGTAGGTCACTGCTGCCCCTTCTTGACATGCAGACAGCTATACCTCTAAGCCCTTGATTTGCGTCTTCAAGCTTTGGTTGAGCTGTTTCGAAAGTTGTTTCGCGAGCTGCTAGTTCCACTCGTGGAAATTTTGCATTTAGTCACTCTTGACATTTTGCATTCAGATTTTTTGATCGGCGTAGACTAATTTCAGTAGTTATATTAGAATGGGGGTGCACATACGTTGTTGGCACACTGAATTTTCTACGAGACACACTTACTGATTGCGTAGCGGTGGGACGATATGGCTAATTAGTAAGCACTTGCGAAATTTCCTTTAGCGAGATTTATCGATTGACCTTTTCTAGAAATGACAGACAGAGAGCGTGATGTATACTGGTCTATATTTCCCTATTCGCATCATTTTATTTAATTCAATAAGTGAGATTTTGGTTAAATTCTGGTTTAATTTTTATTTCATTCGTATTATCATTTGGGCTAAATTTCAGGTGGTCAATTGTTCTAGTTGGATCGTACTGTTTTATCGCCTGGGTTTACAGGATATTCTAGTTGCCAGGACAGCTTCCCCGTGTTATTTATATTGGTCGTGAGCCTCATTAGCTGATTGTTTGGGGGCATCGCATGGGTCTACAATGAGTGGTAAGCATATTCGTTCTGGAAATGATTAGCTGACATTCAATTTTTTCTTTTCTTTCATTGTTTTTTTTGTGTTGTTCCATAGTATTAACGTTTGTTTGAGAAATTAAATAACTTAGACCAGAGTTAATTCCATTGTTTATAGAGATGGAATCGCTGAAAATTCTGCAGAAGGAATTAGAGCACGCTCGGAAAATCAATAAGAATTTCTACGAGCAGATCATCCAGCTGTCAACGGAAATTCAACAAACAAAAGCCGCCTGGATGGAACCAAGGAAAGCAAAGGCGCTTTATCAAAGGCTTACTGCAGCCCAAAAGGGATGGACGGACGAGGCAATTAAACCAAAGCCTGAGAACACATATAAGGGGGCTGGAGGTCGCATTGTCAGCCTGCCAAGAAGGGGCAGCAGTAACATACCCCCTTGTCTTTGCTCCTGGCCAATTAGCCTACCGGAAGTCAACGACTGACCCGAAGGCCACACCAAAGGCTAGTAGTTATCGACCCGGCCGTAAAGAGCGGGCAGCCGCTCGACTACTAAATAACAATTAATTGACGTGTCGAAATATGTTGTTTTCGTTATGAAATATATAGTAGTTATTACTTAAATGTCATTTAAAGNNNNNNNNNNNNNNNNNGAATTCGATAAGTGTTACTTAGTAAAAGTAATTTGAGGGCATTGACATGCGCGGGTGAGAAGTGTGTGAGAATTTTGGATAGGAAAGATAGAATTAACGGTGCAAAGGGACCTAACAATCGAAAGCGAGCACAGGTCTTCTATCGACAGCT
>OX_Smed_1.0.04841
TATTTTCGTTTTATAACTTTAAGCTTATTGAAAAACCTTAGTAACCATGAAAATATTAGCTATAAAATTTCTGATTTGTATAGCATTTTCTTTGGTCTACGTGAACGAAGCCTCTGATTTCGAAGTAGAATTCGAATTCGAAGAAAAGCTTCAAGACAAATGCGCAGTGATTGATGGATATCTACCAAGAAAGACGAGACATGAGGCCTTGAATAGTTGTTTGATTCAAAATAAAACTAGACCTGTCTGCGTCAAAGAAACTAAAGGGCTGACTGTCGATAAGCTTAAAAAGAAATTGAAAGAATTATGCAAAGCTGGAAAATATAGGCCATGATTTTGATATGGTTTTCTAAAACAAACATTTGGATGTAATGCTTCTTGATTTATTAAATGTTAAGTTTTTAAAAAAAAAAAAAAAAAATGCGA
>OX_Smed_1.0.04857
GTGAAATTTATTGTTGTCACCTGTTTATTCTATTTCATTTTTGATGCGACTTTCTAATTGGATTAATATTCCTACTAGTGAGACTTTGTGCGAAATTATGGAATCTCCTTTCGCTCTCTCGACAGAGCATGACACTTCTTGTTCCACAAGAATTATTTTAATCGATTTTTGGACTAGAAATTTTTCCTGATTTCTATAATTTCAGAGGATTTATTTTTTGAATTTATTGTGTCTCTATTCATGTTATGTCGACAGATTGAACGTCATTCTCTTTGGTTTTTATCCCTTAGTTCATCCGATCTAGGTGCAGTACTGTTCTTCTCATCCTCAGTCAGTTTATGAATGCTGAATCCCCTTTCATTTCTACTCTCCAATTGGCAATTCGTTTCCCCTCGTTATTATGTTTGTCATCCTCACAAATTGATGCTCAAGCATCTATTGCTCTGGGTCAGTATTCACAACTCTCTACCGGATTTTACGGGTATTCGTAGGGAGTACGGAAGTTCACTATCAATCCTCCAAGAAAGGTCAATCAAGAAATTCTGTGATATATTACTGTTGACTGTGTTTGATTTATTATGTACTGTAATACATGTATTTATGGGTTTTCACA
>OX_Smed_1.0.04880
AACAAATTGAATTTTTGTAAAATCTATTATTAAGATTTGGTTACATGAATAATGATACAGTGGTATCAAATCAACAAACTTCAACTGCTCCTGCTTATGTCATAGTTTTAATTGTTCTGTCAATTATTGTTATTGTTGGAGGGATATCAATTGCTATGTATTATATTGCCCGCAAAAGAAAGCAGAAATATTTATCTTATTGGCCAAATGTAAGAATAAAAAAAAATCCGATTTCAGTTAAAAATTACGACAATAATGACTCGTTACGTAGCATTACCAATACTAATAACGATTTGGTTCTTCGAGAACCTATCGTATCTTTTATGAGGGCTCCTGAACAAATTGTCGCAATATCAAACCAAGGACATATCAATCCGGTCGCATATCAATGATTTATCACTTCAAATTAGATGATCTTTTCTTATCCTCATATTTTATATTGTTCTTTATTTGTCTTTTTTATTAATTTTGTAGTCTGGTTTTTGACTCGTAGCATATTTGGACATTGTGGTTTTGGTGAGGCGGCTTACAGTATTCCAAGTTCCAAGGCAGTGCTACAGCCAACTTTTTTCATGTTGAACAATTTTATTTTACCGAATATTTGATTTCTTTGTTTCAGATTATTTTAAAATATCATTTTGCACTAAACATCATTTTTATTATACAGCAGTTGTCGTTAATAATATTGATTTCTTTAATATTTTAAACTTTTTGCTAATTTTTATCAATTAATCGTGAAACCTGTACAACATACGCAGTTCATTGAGAAACCAACTCAAACTTTTACAATTTAAATTAACTTTCATCCGTTTTTTAAAAATTCCATTTAATGGGATCAAAAAAAAAAAAAAAAAATGCGA
>OX_Smed_1.0.04888
GGGTGGTTGATAGTTGTGATTCGATGTTAAAATGAGCGCATGTCGCTCTCACTGACATTGGGGCATCTCCTCGTAGAGCTGAGTAGAAAGTACTGTTTAATAAATTACGTTTATTTCACAATCGCAGAATGTGAGTGCGGAGAAGTTATTTAACTGAGTTACATGTTCAATGATTGTGCGATGTCTGTATATTATAGTTATTCACAAATATATTCACAGAACGATTAAAACCCTTTCTC
>OX_Smed_1.0.04896
CGATATTACAACAATAGTTTGTGTGCTTGTTGGAAAGCTTCGGGTGGAATAGAACGTTTACAATATTATTGGTATTCGCAGCCACCTGACTACTGTTTCTGGTTTTTATAATCGATAGATTCGATCTAGTTGCTTTATTCGCTTTAGCTTGTATTAACTTGATAACTATAATTGGTATTGATTGCTCCTTCGATCTGACAATGTTTTCTCTGATAATTGTAAAATTCAATTTGCATTTTACTTTAATTCTGTTTTCTGTCTGTCTTTTTCTTTTTAAAATTATGTTGCTTTTCTTCCCTTTTCTCACTTATTTTCTGTTGTGATTCAAATTGTGTTTCCCTTTAATAGTCTTTAATCTGATGGTACTTAATGATCATTACTTTAATTTTTATTTCTTCTTTCAGCATATTCATTTGGACAACCCCCGGTTCTTTTATTATTAAAAATGGCTTTGTATCAATGTCGACAACAAAGTTATTATCTATATTAAAAAGTTTGCTAAGAGAGTTTGAATTTTGTTGTATCGTTTGATTCGTCCTTCTTTATTACAATGAGAGGGAACACGAGCCTGACACTCTCTTTCTGCTTTGCATTTTCTGCTTTTTAGGTCAATAAAAAATCTGTCGAGATATACAATTTTTAAAGATGTTACTTTCCAACATTCCCGGTAATCCATTTTCTTTATCTCGTAAAACCTATTGAGTTATAAAAATTTAATTTTGATTTTGTTTTTTTTTCTTT
>OX_Smed_1.0.04897
GGTCATTAAGTTTTTTGCAATAATTATTAAGTAGATTGGGAAACGATATAAATTTAATTAGTAAAAATTAAATCCTGCCAATGGCCGATTGAGACTAAACATTAATTGGATATTGCCATTTAGGATAGATGGGGATTGTCTAATATAATTATTTTGTAGAAAATAAAAAAAAAAAGAAAATATTATGTCACTTATAATGAAATCAAAGGTGGGAAAATAAAAAAGATCCTTACAATAATTATTTTGTTGTGGAATTACAAAGGAAAGAAACTTATATAAAAAAGGAGTGATACTGGTAGTCAGTTGGTCGAAAACAAAAAAGAAAAATCATTAAAGAAGTAGATTCAGTCAATCATCAAAATATTATCTAGCGAGTATCTATATGCAGCTTCCCTTGCGTAACCTACCTTATAGAGAAATGTTAAAAATTGCAGATTATTTTGTTTGCCTTATTTGATCATTCGAAACAAAGGATTCAGAGAAAGTACCCAACAATACAATATAAATAATTACTGTAGTATGTGTGCTCGTACGTCGTCACAAAATTTTCCAGAGGGA
>OX_Smed_1.0.04900
TTTTCTCCTCAGCCTCCCGTCAATGAAATTAGTGAGTTATTAATTATTTATTAATTTTATTTTTCCATAATTTAATGGGTGAAATATGTATTTGTGCTAAAGGTGCAAATGATTGATATGAAGCTCCTCACTGCTGGTGAATGAAATATTTTGCTCAAGGTTACTGATAACTGTACTTGGAAGCGCTGCCTTACAACTGTTTACAGTTGCTATAACCCCCCTCCTAATGAGCCTTTATTTGCCCAGTTTCAATATTCTGCTTTTAAACAACGTTACAAACACCACAGAAAATTATTTGACAAGCATAAANTGATTAAATAAAATAAAATAAAATTTACGCTGTGATTTGTAATAAATATTCAGCATTTGATTGAGGCANTGCTGAAAATTTGTGTTAAATAGAAAAAATAANTNTTTTATCAATATTGTCATAGTGAAAATCAAAGGCANAACANANNCAAACTNNATAAAANNTNACATANANATANATATATNNATNNNNNAACNNANNGTANNNAGTNNNGGNNNNNNNNCNNNNTNNNCCNCCCCTGNCTGCGACGGGTTAAATTACCTAATTGTGTAATTAATCTAAAATTATCTTGATTACATAATTGTGTAATCAAGATAATTAATTTTTNTGTGCGCATCTTTTGGTATTTATTTTAGAATTTTTTGGCGCATTTTTTTTAATTCAAATTTGGCGAATTTTTTGAAATAAAATTGTTTGAAACATTTTCTTTGAATAAATTTGGTTTCATCCACAAAATTCTTTCGGTCGCACTATAGTCAGGGGGTATTTTTGATTCACGATAAAAAAGCATACGATGGTCGTACTATAGCCAAGGGATATTTTTCATCCAGAAAATATTTTATCGAGCACAGTAATTCAGTGGGTATTTATTTTCGAATAATTTTTCATCCACAAAATTTCTTCGGTCACACTATAGTTAGGCGGTTTTTTTATCCACAAAATATTTTTCTCCACCAAAACCCTACGATGGTCACACTATAGTCAAAGGGTAATAAAGACCATTAAGTAAAGTAAATTAAAATGAAATAAAGTCCCTAGTGTAGGTTTACCATACCGATAACATTTGTTTTAATATGTATTATAATTAGATGTTTATTGTCGTGCGGGTCAGGAAGAAAGGAGACAGAGAACGGATAATATCAATGACATAAGTAAAATTGAAATTAAACAATAAAAAAGTTACTGAAATTATAATATTACTTTTGATATTATAAAATTATCAACTTGGGAAATTATCTAATTTTTCCTCTATTCATAGTCAAATTTATAGCTTTTTATTTTTAGGTAGAAGCTAAAACAATGATAA
>OX_Smed_1.0.04921
ATTTTAGGAGAAACAGCAAACAATAATCGATTGCATTTGTATTCCCCTAACAAGAATAAACAATTACTGAAGACTTGGTTAAATGCTTCTCAAGTTCTATTAAGGCGCAACTCTGTCATTTATGAATCACGCGCTTATGCTCATGACTTTTTTATTTCTGCGGCAATTCAGAGTTTAGCAACATTTGGGGGAAGGAAACTAAATGATTATTGGAATACTCTACCGGCTAATGAAACATATGATATAATTGGGGAGTTAAGTGAGAATTGGATGACATTCGGAGGATTGGGAGTACTGATGTGTGTTTCACAATATGTTGTTTATTCCGTATTCTCCAGTAAAAACGATACTTCATCTCCGAACCATCAAAATTATAAATTGAAAGTTGAATGGCAAACGCGGGCCAATGGACAATGAGAATTTAGCTGTGCGCTATGAAGAATTTATTCAAAAGGTTTTCCACAAACTGATTATAGCAAATAAGGAAATTTACCCTAAGTTATTGTGCAATTGGAACATAACTGCTGATAATTATGATCTTTCTACTGCCAAAATCGGTCAAACACGGTGAGATCACGATATACAAAGGTGTTTACAAGGATTTCGATGCTGACATCTTGGCATTTATCGTATCTCACGAATTGGGGCACTTCCTTAGCAATCACTTTGATTACAACATTCGGCGGGCCATTTTTATGATTAATTTCGGCCTGGCTAATTTTATTGTCGCTTCCTTTGCACCAACTTTATCTATGGCGGTGATGATAAATTTTACAATGTTTTGTATCGATCAAATATGGTTTCAGCTTGCCCAAACAGAGAAATTTTGAATACGAAAGCCGATGCCGTCGCATACAAGCTAACTAAGAGAGCCGGTTTTGATACAACAAAAATTTTTCCAAAAGTTGAGAAAAATTTTCTTTTCGAAGTAATGAGATCTCATCCTAATGACGTTAATCGAGTTTTACGTTTGAAAACTTTAGAAGAGACGGATCAAAGGAAAGGTGAGAATAAATACCATGCAAAAAAATACTTCATTGTAAAATATTTAATAAAT
>OX_Smed_1.0.04933
GCGATGAAACTCAACCTAATACCCGCGAATCAACGCCCAGAAAGAGATAAGTTGGAGCAGCCCAAACACCCAGGACCAGCAAGAAGCACCACCCGAGTAAGAATCATCGTCGCCGCGAACGACGCCGAGCCGAGGGAATCACGCTGTTGAATAACGCAGCACATATGCTCGAAGAAGCCGCAGCACTGGTCGCCGAGCAGCATCCCGAGTTTGTAAAAAGAGACGAAATTATAGCAGATCCAGAAAAATCGGAAAAACCCACTCCGCAAATCAGTACTGACGAATCGGACGAAATGCAAATGTGCATGGACATCTCGCCCGTCACAAATCCCACAACTATAATGAAAGAGAAATCGCCGACTCTCGCAAGTTACTGGATGGACAATTTCGGAGATGAAATATGCCACTCCGTCACCCATGTCGGAACTACACAATTACAACCCCTCCGGAATAAACTAAAATTCCCTGTCGATATCGACGAGTAACCATCCATTTGGAATAAGAACTGACTCCATCCTTATAACACTATTTACAAATTTATGTATCGATTATATTTTATTTAATTTCGTTTTTCTTTTTAAATCTTGTACATTTTAATAAAAGTGGAATTTTTGTAATTCTTATTGATTTTAGCAACTTTTGATTTTCCTAGA
>OX_Smed_1.0.04937
TTCTAGTACAATAGTTCAATCACAGTGTGACTATTCTGCTGGTGTGAAATCATTGTTATTGGAATTATTCCTGTGATAATCGCTTGGATCATTCTTCTCATTTATTCACGAGTCATACCCTACATTCGTTTTTCTTCGATGTTCATGATCATCTTCTACAAATTTCATCAATTTTAGCAGTCGACTGGATTCATCATTTCACCTAATCTGAATTCTGAGCTGGGAATTTAGTTAGGCCGGTTCGTGGATATCTGGCCTTGGTTCTGATGTCTGCCTTGTGGATGATCCTATTCTATTGAATGAATTGGTTTTGAAGCTATAGAGTACGCTACTATCTCGGTCTATCTTGTCGTATGATAACTAGTGCAGAGTGATCAGTCGTAATTCAGAAGATTGTTATAAACTATGCTCGACTATATTCATTGGTATTAATGTCTTTCAACTTTTCTCCAATCAAGGTGTATTGTATTGTTTTATTATTGAAATTTTTATAATTAATTACGATTAATGAAGGGTTAAAGATAATTTTATCATGGTTACGGCATTTGTTGTTATTCATTTTATTATCATTACT
>OX_Smed_1.0.04948
GGAAAAGAAAAGAAAAAAACTAAACATGATTAAAAAATTAAGAGAATTAGATCAACTTTGTTCTTTACTTGATAATTGTTTCTCACGTCTGCAGAAACGAAAACTAGAAAATGGTTTCAATAGTAATAAAAATATGCAAGATGAAGAAAATTGCTCTTTAGATCTTTGTAATTTCGATGGAGTCAGTGATATGCATGATATCTCCCTTGAAACAGAGACACTGGAAGCAGTTAATAATTTTACAACGAGCACTATACAAAAGTGTATCACATACATAGGTTATCAGACGAAATCCGGTGACGTGGTGCTCACGGTTATTGAATCCAAAATTATAAATTTCTTTTATTCTTCGGACACGTTCATTTCATTTTGTCTTGCGTTGGAGTGTTTTGGTTTTCAGATTTTTATTTAGATATCATCTATTGCGTCACAATGATTCCANNNNNNNNNNNNNNNNNNNNNNNNNNNNNNNNNNNNNNNNNNNNNNNNNNNNNNNNNNNNNNNNNNNNNNNNNNNNNNNNNNNNNNNNNNNNNNNNNNNNNNNNNNNNNNNNNNNNNNNNNNNNNNNNNNNNNNNNNNNNNNNNNNNNNNNNNNNNNNNNNNAAAAAAGAATTTTAGAGTTCCAACTTATATGGATTTCCGGACGAAGCAAATTCTTACATCAATACCAGAATCCCAGTGGAATAATTTTAGGATTTCGATTGAAGAAAACTACAGTATACAAGATAATTTTATACCTATTCCGGAGTCGGTCTCAGGGCCTCAGATACCTGATTATGACGATCCTGGGGTTTCTGATGCCATTTTACTCAATCAACAGTCTTATAACAGAACATATATGATTTCAGTATTTGATTTACTAACGTCGGATGAAGAAATGTATCATGAGCTATTTGAAGAGGACCAGGCGGAGTTTAGTGAAGATATATTACTTAACAATGACTTGGATATGATGGTTCATGATTATGACGCTAACGGAGTTTCTAATTTCAGTGAACTAGTTGAAGAGTCTTGTGAAAGAACAAATATGGATTCAGTATTTCATTTAATAATGTCCAACGAAGAAATATATTATGAATTCGCTGAACTTTTAGAAGAGGATCGAGTAGAATATAATGAAAATATAAGACAATGAGATAAATCATGAATTTCATAACATTCCATTAGACGAAAATCAAACTACGATATAATCAAACTTCGTTAGACACAATATATTTTTTTTCATAAATGTATATTTGTGTACATTTATATTAAAATATATTTAAAAATAAAAAAAAAAAAAAAAAATGCGA
>OX_Smed_1.0.04967
GAAAGTTTTCGAAGCATTTCCTCCACTCACATTAAAAGTGTTCTGATTCCAACTGATTAACTGGTAAGTCAAGTTTTTCGAGTTCTAGTTAAAGAAAACTGATTGATACCCATTCGTATTTGGGCATTACCAACATTTGTCGTCATTAATCAGGGTTCCATGATTGCATGCTATGGTTTCATCTTTCCGTCTCTCGAGGTGGTCTTTCTCATTAATTAAAACCTGTCATGAAATGAATNNNNNNNNNNTTGCTTGATTGATTTGATGTGGCCTTCCGTTTGATTCTTTGGCGTTCTTAGGTGCTGATCCGTCTTGTGTGTCCGGTGTCCGTCTTCAGGGTCATAAGTATACCTTTANNNNNNNNNNNNNNNNNNNNNNNNNNNNNNNNNNNNNNNNNNNNNNNNNNNNNNNNNNNNNNNNNNNNNNNNNNNNNNNNNNNNNNNNNNNNNNNNNNNNNNNNNNNNNNNNNNNNNNGTTTGTGTATGCATCCTGGTATTTTTACAATGTAAATCGATAGAAATTTTTTCTCTGCCGATTTATAAAATGACCTTTCCTTTCTTTCTAAAATTGGTTGATCAATATATCGACCACNNNNNNNNNNNNNNNNNNNNNNNNNNNNNNNNNNNNNNNNNNNNNNNNNNNNNNNNNNNNNNNNNNNNNNNNNNNAGAATATTCTGATCGTTCATTAGAATTTTTTATTTTTATTAATAAATCTCTTCATTTTTCTCGCCCATAATGTCAATTCTGATATATTTTCTCTCTGGTATTCTATGGTATTCTATATGGTATTTTGTATACTGTATACTCTTTACTGAATAATTTTAACTGGTATGAAGTTTTCATTTTACTCTAGTTGTTCCCTATAGTTCCTGATTATTTTGATTAATTTAAATTTCTTATTTTAGTAAGTTTATATTTTTTATGATTAGTAAATGATTCTAATTTGATTAAGGTTTTCGTTTTATTCTATTTACTGAATTTTTCTGACTAAATTAAATTTTTACTTTTATTGTTGCAAAGGTTCTTCTCTCACTCGCCTTCTTGGATATTTGATCTTAAGGTTAGACATATTAATGTTAAGATTTTATGTGCCACTGGACTACTCGGTGAAATAGATTTTGAACCGATGAGTAAATAATATTTTATGTCGATTTTTCGGGAGATGGATGACTGACGATCAGCCAAAAGGCTGATTCCCTATCTTCTCTTTGTCCCTGGATCTTCACGAGTACGAGATATTGGCGGATATACCGCCACTTACACATCTCGACTGGTGTGTATATATTATTATCTTGCTGTGTCTTGGCTGTGGGCTGGAAAAATTTCGACTCCATAACACATTTTTTAGCTTCTGATACTTATAATAGGTTATTAAAACATTGGTACATCATTTATCATATCATCATTCTTCATTCGAAATTACCCTCACTTGGTTTTATATATCCATAACGTTAAATAAAATTGATCCGTAGTACTCGTAAGTCTTCTTTCAGAAACTGGTGGTATTTTGTAAAGTCGATTGATTTTTTGCTGACAAAAAACGGTTAAAGCTTTTAGCAAGGAAAAAATGATCGCTCA
>OX_Smed_1.0.04969
[truncated: 2,114,865 more chars]
