# Supplementary material for: The planarian regeneration transcriptome reveals a shared but temporally shifted regulatory program between opposing head and tail scenarios
Source: BMC Genomics. 2013 Nov 16;14(1):797. doi: 10.1186/1471-2164-14-797 (PMC4046745; doi:10.1186/1471-2164-14-797)
Supplement: Supplementary file 3 — Additional file 3: ZIP file containing FASTA file of differentially expressed transcripts in H6-12-down, H6-12-up, T36-48-down, T36-48-up, F-head, F-tail, O-down, O-up, P-down, P-up, F-head + T0-24-up. Also contains platyhelminth, triclad, and S. mediterranea specific transcripts. (ZIP 18 MB) [file 12864_2013_5532_MOESM3_ESM.zip › triclad_specific.fa]

>OX_Smed_1.0.00005
ATGTATTACTTTAAAATTATATTACTAATAAGTTTTATATGTATTCAGCAAGAATTCATATTCAGCAGTGTTATGGATGACTTATCAAAGGATGAAACGTACTTATCAAAACGGCGGTACAGCCTCATTAATCCGAGATTAGGAAAACGATATCTAATTAATCCCAGACTTGGTAAAAGGTTTCAAATCAAGGATATTGAAAATTTAGATTAGTAACTTTTTTTTAAAAAATATATGTTCTTGTCTTATATTTTGTATTTGATAAAAATATATTTTACTTATTT
>OX_Smed_1.0.00007
CAGATTTGTTTTAACAATGAAATTAATTTTATTGTTTATATTATTGCTGGTATGCATTGTTCATTCACGATATTTCCAACCGCAACAAGATTTTCCAAAATCAAACATATTCCAATTACCAGAATCCGAATTCGAAAATGACGATGTCATACAGAAGAGAAATTATTTTGGAAAACGAAATTATTTTGGAAAACGAAATTATTTCGGAAAACGAAATTATTTTGGAAAAAGAAATTATTTCGGTTGAAAATCCAAACTATAAATTAATAATATATTCACTATAAGTTATACACATTTGGATTTAATTTTTAATAAAAAAAAATTCATTT
>OX_Smed_1.0.00008
ATGAAATTTATCATTTCCTTATTTGTCGTCTTGTTTCTCTGCGTCGTGATGGCCATGTCGGAAATAGACAAACGGACTGTGGGATTCGGGTTCAATAGGAATCTCCATCTTTACAAAAGGATGCTGGAAAAACGCCTCATCGACCCAATGACTTTCGGATCAGGATTCGCAAATCTTAAATGATGATTTTTCATTAATTTTTGTTAAATATTGATGAATAAATCATTTCTCAAACT
>OX_Smed_1.0.00009
CATGAAAATTATTATTTTACTAGCTATTTTTCTGGCTGTTTGTGCTTTTGAAGCCTTAGGAGAGGTAGAGAAGCGGACTATGGGATTCGGATTCAACAGAAATATGCTTCTGTATAAGCGAATGCTGGAGAAGAGACTAATAGATCCGATGACATTTGGGTCAGGGTTTGCCAACCTGAGATAAAAATGAACATTTTTCTCATTAATAAATGTTTCATCATGTTT
>OX_Smed_1.0.00017
ATATATTATAGTTATAGTTAATATAGTTTATTAAAAAAACTTGATTTTTTTCTGCTCTGCTTGTCTTATAATGTTTCTTATTAGGCTCTTCCATAGGCCGGGAAAATAATATGATTGTCCTTGCAGGTTTCTACTTGTTAGTAGATGTAAAACTGTGGTGTCATAAAAGAGATATGTAAATTGGCAAGGTGTTTCTTATGGGGTATTTGAGTTATTATTAGTTTAATGCTCTGAATTTATCAATCGGTATAAGAGACATAGAAGAAATATGTGACGGATTTGTGGTGAACTTTGGGTTTTGGTTCAAACTATTTGTGTTTGATGGGGACGGCGTTTGATGTACATTAGGTGTACTAGTATTAATGACTGATCTTCCTTACCTGATACTTCATGTCCCTTAGGTCATTTGGATTCCAGTTTTAATTATGGAGGGTTTTCTGGTAAGTACTTATCGTAGGTGTTAAGTTAAGAATTTCTAGAAGTGGCAGTACTCACTGCATATCGGGTGCGAGAAAACTATTACAAGGTAATTCCTAATATGCCGTATTGTTTAGGGGATTGTCAGACATTAAAAGAGTTATTTACTCTCTTGGTACTCGATAATACAACATTTGGTCTATACGATCTTCACAGCTCAGTTTCATTACCATTCAGTTGGTGTGACACTAGGAATAAAGAGTAGTTCGATGACGTTGACAGGTAGTGATATGTGATCCAATATGGGTTGAATTGACAAAGTAATAACTCTAGGTTTATTATGGTCACAATCTATATTGGGCTTAATTAAGGCTCTATTTTAAGGTTTCTATTTATTCTTAAATAGCTATATCTGGGTTTAGTGTGGTATAAATAGTTTTAAAAACGCTATTCTTGCTTGTTTAATGTTAAATATGCTTTTATTGGCTATTATTATTGAGTGTTCTATATTTAGGGCTAACTTGGTATTTAATTTGTTATGTTTAAGCTAATTTAGCATTAAATATGCTAATCCAAAGCTCTTACTATTATATTATAGTTATATTTAATATATATATATTATATATATACATATATATGGAATATAGATTATATTATATAATATAGATAGAATATATATATAAGGATATATATAATATATTTAGATTAAATATATCTATAATATAATAGAGATATTAAGATTAAGTATAATAAATAGATTAAATATTTACCAATATATTTACCGCAAAAAAAAAAAAAAACAAAGGCGACAGCCTTTATCTTTCTTTCTTAGTATAGGTTTTTTTATTTGAATTTTGTGTGTAGAATAGATTGGTATATTATTTGATCTATTATTATACGATATCTATCTAATATTAGATATATTAATATGTAATGAATATTAAATATTATAATATAAAGACTAGATTAATAAAATAAAGAATAAAGCCAGCGAAGCGGGCTTTGATTTAATTTATTATTATAGGCTTTATATATAATATGATATATGGTAATATTAAATATTTTAATATAAAGAATAGATTTAATAAGATAAATAAAATATGAGATAAAGATAATGAAAGGCCTATGCCTTCTAAATAAGGCAATAGGACAGTATATCTTTATATTATATTTAATTTATCTTATTATAACAAGGCTTTATATTAGAATATGTTATATGATTACATATTAATATATCATATGAGCTATTAGATATATTGATGTAGATGAATATTTAATATTATAAATTTAAAGACTAGATTTAATAAGAGAAATAAAATATTAGATAAAGATAATGAAAGGCCTATGCCTTCTAAATAAGGCAATAGGACAGTATATCTTTATATTATATTTAATTTATCTTATTATAACAAGGATTTATATTTATAATATGATATATGGGAATATTAAATATTTTAATATAAAGAATAGATTTAATAAGAGAAATAAAATATTAGATAAAGATAATGAAAGGCCTATGCCTTCTAAATAAGGCAATAGGACAGTATATCTTTATATTATATTTAATTTATCTTATTATAACAAGGCTTTATATTAGAATATGTTATATGATCTACATTAATATATCATATATTTAGCTTAATATATATAGATAGATTATGTGTATGTTGATATAAGAGATATGTTAATCAATATTAGCCTTTATGTCAAAGAGAACAACAGCCGTGTTCTCGAATAATGTAGGCAGCCTTCAGAGGCTAGCCGTAGTGTTAAGTGAGAGAATCAAGAGAACGGCAGGTCGTTAGCGCAGAGGCGTTACAACCTTTGATGGTAAAGTAATATTGATTATAAATACTCGCATATAACATATACATAATCTATCTATATATATAGAGTTGGGTTAATATCGATGTTTAATGTAATAAATATTATTTCTAAGATTAATAAGCTATGAAAATAGATAATAAAGCTTAGCCTGTGTATTTATATGTTATATAAATACATAGCATAGGTTTATTATTATTGAATAACTTATTATTATTAGAATATAATATTATTACATGATACATGATATTAGGATATGCAATCAATAAGAACAAATGCCAGCTGGAGTGTCATTAACGAGAACACGTTCGGCTCAAAATTAGCAAATGGGACGAAACGGTTTATGTGCCGTTAGACATGCGCAGCTCCTCAAGAGCGTTGCTCATGGATCGCTAGCGGCCGATTAAGTTGAGTCTACGTTTTAATTTGGAGCGATGTCGACTTAATGGCTCTCCTGGGGATAGCCGGCGTACATTTGTGTTTATTGATTATTCCCACAAATAGATGAACAATATTTATAATTATATATGTAATATAATATAAGATATAGATGAAATTTTTATAAAATGTATATGGAATTTTAATGAAATATATATTTTATATATAATGAAATCTATATATTATATTATATGGAATATATACTTTATAAGATATGTTCAGATATTTAGTCCCAGAAATGATAGATAATAGGAAATAGATATTCATAATATAAGCTTTTAATTAAGGAGTGCAGTAGCAAGCGATGCAGAATGGGATAGCTTGTAATACATCGCTTCTTAATTATTGCTTAGATTAGAGAATAAGATAGTTTCTATTAGATATCCTTTCAGCATTATTTCTAAAATAAGTATAATAATAAACTTTAGGATTTATTCTGTCTTTAGAATATAAAGTATAGAGTTAAGACAATGAAAGACCGGTAACTTGAAAAGTTTTCAAGTTATGTTTAAAGGTTAGTATTGTCTTAATAAAGTACTTTATAGTATAATAGCAGTATAAAGAGTAATAGTTTATTATTATAGTTATTTTCATTAGCTTATATTATAAGTTTATTTGGGTAAATAATAATAAATAGACTTAATAGAGAGAATATGGAGTAAAGATAATGAAAGGCCTATGCCTTCTAAATAAGGCAATAGGACAGTATATCTTTATTATATATTATCTATATTAAGATATTTATTATTATTAGGTATTATTTTTATTTATTTGTGGGTAAATAATAATAAATAGACTTAAAATAGAGAATATGGAATAAAGATAATGAAAGTACTATGCCTTCTAAATAAGGCAATAGTACAGTATATCTTTATTATATATTATCTATATTAAGATATTTATTATTATTAGGTAATATATATAGGTAAATAATAATAAATAGACTTAAGATAGGAAATATTGGAGAAAGATAATGAAAGGACTATGCCTTCTTAATAAGGCAATAGGACAGTATATCTTTCTATAATATAACTATATTAAGATATTTATTATTATTAGGTATAATATATATTTAATTTAAATTTAATATAATAATATTTATAAATAAAAGATATGCTAAAAGATAAGCATTAATATCTTGTAAAAGATATGATGCTTAATCTTTGGAAGATTAAAGAGATAAATATATTGGTAATTATATTAGTATTTATATATATTGGTAAATATGTTTATAAATATATTGGTATTTATATTGATAAATATATTGGTAAGTATATTGGTTTTATATTGATAAATATATTGATAATTATATTGGTAAATATATTGGTTTTTATATTGGTAAATATATTGGTAAGTATATTGGTTTTATATTGATAAATATATTGGTAATTATATTGGTAAGTATATTGGTTTTTATATTGATAAATATATTGGTAATTATATTGGTAAGTATATTGGTTTTTATATTGGTAAATATTTAAAAGTATAGATAATAATATATATTTTAATATATATATATGGAATATTAATAATATAAATATGGAATATAAATATAATAGAAATATGAAATATTGCTATTATATTATATGGAATATCTATATTAGATATAT
>OX_Smed_1.0.00022
ATAGCTGCCGATAGGAGGACTTACGCTCTTCTTTGAACGCACGATAAAACCCTTCGTTCCGCGATATTACATTCCTTTCCGAACGGAAAACCGTAAAAAATTTTGTCCCAGCGCGCCCGTAACCTTCATCCCCGATGCTCCCGCTTTCACTCAATAAGAAGAATCATGAAATCAACAACATTTATTAAGAAGGAAAAATTGAAGCAAGCGAAAAAATGAACAGTTCTCGCGTTTGTCAGCGTACGAGCAATTACCAGTAAACTTAGGACTCTGGCGGTTAGTCTTCTTCCGCGTCCATATCCGTCGGGAGGCATCTCCGTTTAGGCGGTCGGTACGATGGAGGATGGCCTCGAGGATCCTCGTCTCTCCGCGAAGATGGTCCAGCCATCTCACCACCGGGGCCAACGTTGGGAACCTTCCCGTGAGAACAGCGATCTCATCGAAATCCAACTCAAGATCGCTTAACGCCTGCATCAACGGGTGAGCTTCATTATCCTCATCCACCAGGTTGATATGTATGGAAGCTGGGGGAGAGGAGAATAAGATTCGCGGAGCATATCGGATATCCGGGTCCATCCCCGAGTTTTCGAACTCTTGGTAAGGGGGTGGTAAGATCGTCTAATTGGCCCACCCCTTCTATTGACTGAGCTTCCCCGGAGACGGGCTTCTTCTTGTCGGCGACGATCCCGACGTCGCTTATTTCGATTTGGCCGATGACGGGCCGTAGGGGCAGAAGAGTTAGCCCGGGTTTTCCACGGTTCCGGGAGAGGTGGTAACTGTGTGAGACTCACGCTCGGAGTAGGAGTGCTTGTTGTCGGGTTGGATTGATCTTCGTGCTGGGGAGGTGGTGAGCAGGGACGATATCAAGCTGCTCTGCCCGAATATTCCCAGGGACCCGAATTCGGAGCTCGGTATCCGAGTAGGCCTGATGCAGCGCCACCGACTGTTCGCGGATCAGTAGACGCTGGGCGCGTGACTCGACGATTAATTCGTCACGCGCCTGGGTGAGACGTGAGATCTTTTGCCTGAGCTCCCTGACGACTTCTGGTGGAGCCCAGGTCCCTTTGATCCTTTTGTGTTTACTCTGGAGATCTCTATACTGTATCTTGAGGTCTTCGTATTTGTGGCGGATTGCCACGATTGAAGGGGGCAGGCGAGGAATCCTCA
>OX_Smed_1.0.00024
TAGTTCTAACACTTTATTGTAAGTAATTTTATGCTTTCCAACATTAATTTGCTTAAGGTTTCTTTTTACCTTTGATATTGGCGCAATCTCAAATTCCATTGTTTGTCAAATCGGTCTCGAAATTTCCACATTTAATTGGTGACGCCTTTTCACTGGATATCCAATCACGAACCGAGAATGGCAAGTTGAGTTCTGATCCGTCAGATACGATGGCCATACGTATTGTGGATCTCAATTTTACGGAGATAGAAAGAGCGTATCTTATTTATGGGGTACAAAATTTCATGGATGACGAGTTCAAAGGGAAATTAATGAACATCAAAGTATGGGAAAAGAATCCAACATCAACAGCAATGAATATATCCATAATATTCAAGCAAGAGGCCCATAACAAATATCTAGAAATATTTTACTTTTCAGCTTCCAATGCACTTGAACGAAAAAAATATTTGAAGAATCTCTCCCTTGCCAAGCGGTTATTTCATGAACTGATTGACCTGTTTATCCCATCCACATTGACACTCTCGGTGCTCCCTATCAAGGTTGACAGAAGAGGAAATAATAATAAATGATATGGTAATGGCATCCTGCAAAGCATTCGGTGGGATACCACAAGAAAAACCGAGATTCGAGGATCACGCTCACTTGAATGTGACAGAGATAATATATAATAAAACGGCCAATGAGATCAGAATGAATTTGCGTGCATCTCTCACTGACCACCTCACTAATTTCAGCTGCGTCGCAGGAAATGTCACGGAAACGTTCACAATCCGTATTCATCATCATCCGTCCAAGATTCATATAAAGCCAGATATTAAAGATATATTGCAAGCCAACAGAGCCATTCAATGCTATGCCCAAGATGGATACCCTCAGCCTTCATTGCATTTCCAGCTCATCAAAGGTCCATCAAACGCATCTCACTATTATGAGACTAGGAAAAATGGATCCAAATCTACATCCGTTCAAGTGCCCCAACCGGATCAGCGTGGATGTTCAAATGCTTAATGAAAAGCACAATTGCAGGGGTAGCAATGACCAAGGAAAAGAATATTAACTTTCGAATAGCCAGCCATCCGACATCAATCCTGATCATGCCAGTGCCAGATGGAATAATGGAACCGAATTCAACAATTGCTTGTGGCCCAGCTGACGGATATCCTGTTGCCAGAGCAACATGGGAAGTTATTGCGGGCCCAGAAAGCGCTTCACTATATTATAATTTTATGCGCAATGGAACGCAAATTCATCTGAAAGAAAATTGCCCTACAAAATCTGAATGGGAAATCAAATGCTCTGTTAAAAGTTGCTTGGAAAATGTTTGTGTAATCCTCAATCGGACAATTTCATTTAGAATAGCAAATCACCCGACCGCATTATATATTCAACCAATCATCAAAAAGAGATTACGATCAAACTCAACAATAAAATGCTTCACAAAAGATGGATATCCAGATCCAGAAATAAATTGGCAATTAATTGAAGGCCCCCCAAATGCTGACCGATTTTACAATATCCCTGGAAAGGGTGACCAAATCCACATCAATAGCAACAGCCCGGTCGGTTCAAAATGGACATTAAAATGCACAATGAAAAGCGTTCTGGTCAATACCAAGAAAAGCCTGAATAAAACTATTTCATTTTCAATTGCTAAGAATCCGATGGAAATTTGCGGGGAGAAATGTTTGAATTCAAGGATTTCTGAAATTGAGGAATCTGTGGACGAGAACGAGAGGCTGCAAGAGGATATCCGGTCGATATTGAATCAGGTGAAGGAGCAGATGATAGCAATGGGAAAGGAGCAGCAGGAAACATCCAGAGGATTGAATACCATCATTAAGCAGAAAGCCATGATTGAACTGACGTTTTTGATGAAACATCTACAGGTCTCAACCCATTCAGACCTTGGCGTGATGAATAAATGTAACTATGAATTATTTTGGGTAAAACATGTATCGATATTTTATTACCTTCGTTCATGAACCATTTCTTTAGTCTATCTCAACCTTACAAATTAAATTATTTGTACTTTCCAATAACTTATATTTTCAAAGTAAATTTTATTAAT
>OX_Smed_1.0.00026
GAAAATGATAATACGATTTACAACTGTATTTTTTGTTCTTGCAGGTTGTTTTAATCAAATGGATTGTGGCGTAGTGGGACTTGCTGTGGATTATGGCGCATGCCAGAGTGTCTGCAATGCCGGATATGTCGCATGCTTAGCGTCATTGGGACTAACCGCAGGAGCGCTTACTGCTGGAGCTGGAGCACTTCCGGCAGTTTTGGCTTGTTCCGCTGCCCAAGAAGCGTGTATGGCAGCTTGTGCAACCGCATGTGCAATGGCTCCTGTATAAACTATAATTTCGAAAACAAGAAACTTTATCTATATTTTACAAAACGAGTTTTTATCATTTTATGATTGCAAAGGTTTTCTTTAAATAAAAGCTGACTTACTCATTTTTGTTACCACTCTGTAATAAGTTTCTCCAGAACTTATTACGGAAATGTAACAGATCCTTTTAGGGTATATCCATAGGCATAATTGCCATTATGCTGTGCATATACCTAATGATTTGAAATTGCAGATGGAGGGGACAGAGGATGTTGAATAGGATTATTCTCTCCCGTCCAACTACACAAATTTCATAACTTTTATTATAGACTTTAGATTGGTATTATTTTAGGCTCGAATGGCACGACCAATGGCACAAAATAAATTTCCCCCTTTTACTTACCTATTAAATTTTTATTGTGGAATAAATTCGGAAACGTTTGACATCTTATATCTGGTCATTTGTTCTTTGTATGTCTTGTTATGTACACTGAGATTTCGCCGGGGATCTTGTGACGGTCTCCCTTTATATGAAATTGAATCTCAAACTGTAATTACATTTAAACAGATTATATTAATTATTTAATTATTTAATTTTTCAATCCAAAACGAGATAGCTCCATAAAAAAGGTCTCACATCATACTTGTAATCAAGAATTAGATATTATAACAAAGAAGAATTTCTCACTTCAATGCTTGCACGCTGTTCTTGTCAACTAAATTTCTTCAACCACTTTGGCAAATTGACTAAAATATATAATTTTTCATAGAGCTCAATCCTCATCTATCATTTAATCTCGACTAAACAGTCTGCCAATTTACCTGTCAAACTTGGAGATTTTGTTTACTAATTGAATTGATTAATTCTTATCAACAAATTTATTATTCTGCATTTCTTAAATAATATGCTTAGGGACTCCCATTTTTTTATAAATAAATATTTATACTCGTTTAAGTTACAAATTCGTAATAAAATTGTCCGTAACTTATTATGGAAATGTAAAATTTCTTATTGAGTAATATTTATTACACTTTGCCTACATTTTTATTGGCGCTAGGAAATGTTTGTTATTTCCGGTTCCCTTTCTACAGGCTTAGCCCGCATTAATTGCCCGTTTATGACAATCTGTATAACGTTTCTCATAACGGCTTAGGTCCGTTTCTTTTAATGAATATATTTATAAATTATTAAATATTTTAACTTAATTTTTTATTAAAATAAAAAATTTATTCCTGAGATTAATATAATGTTTAAATGCTGACTTGAAGACCCCCTTTTCCATTTTACTCGGTTTTTATTTGTATTTTTTAAAGAAAAATCGGCATTAAATTTGCTTGAAACTCAAGCTGTTTTAAAGAAAAAGAATTTGAAGTCTTTTTAAGAACTTCTAATTTCAGGAGATATATTATATTTTATTTGAAATAATTTTATTAAATTAATATTAAATTTTATTTTTATTAATATGAAATAG
>OX_Smed_1.0.00027
GTTTTTGAAAAATTTCTTTGAAAATTTGATCGTTATCAACATGTATAAAAAAGTAATAGTAAAAATTATACTAAAAATTTGATTGTAAGATTACATTAAAAATTTTTTCAATTAAAAACATGTGTAAAAATTTCATTGTAAAATTATCCTAAAAATTTCATCTTTAAAAATTATATATAAAAAATTCATCGATAAAATTATACTAAAAATTCTATTTAAAAATCATGTATAAAAAATTTCATTGTAAAATTATCCTAAAAATTTCATCTTTAAAAATCATGTATAAAAAATTTCATTGTAAAATTATGTTAAAAATTTTATCATTTAAAAATATGTATAAAAATTGATCGATAAAACTATACTAAAAATTTTATTTAATAAATTTTATCATGCAATATTGTCGACTCTTTAACTTTAAAAATTCTTACCTTATGTAATTTACCTTTTGACCCTCTGTTTACTTTTAAAAATTCTTACCTTATGTAATTTGCCTACTATAACTGCTTTTAAAATTTTCAGCTTTAAAAATTACCCTTATGTAACTTAACTGTTGACTCTCTATTTAATTTTAAAAAATTCTTACCTAACCTACCATACTTTACTCTAGGCACCTTAAATTACTTTAAGAACCTTAATTTACTTAAATTTATTCTAACGTACTTTAAATTACTCTGATGTACCTTAATTTACTTTATGAACCATAATTTACTTAAATGTACCCCAATGTACTTAAATTGACTTTCGACCCTTTAATTTACTTTAATTTACCTTAATGTACTCTAATGTATCTTAATTTACTAGAGGAACCTTAATTTACTCTAATATACTTAAATGTATTCTAATGTACTTTAATTTATCTAAATTTACTTTAATATAC
>OX_Smed_1.0.00028
GCATAAAATTAAAATCGGCTCAAATCGCCTAAGATAGTCAGAGTGGGTATTTTCATTCACAAAATTTTTTTTAATCACACTATAGTCAGGGGGTATTTTTGAAAAAGACTAAAATAAAATGGCCTGAAATCGCCTAACGATAAAAAAAAGCATAAAATTAAAATTGGCTCAAATCGCCTAAGATGAAAACACTATAGTCAGGGATATTTTTAACTCGTAATAAAAACAATGCAATATTTGGTCTCAATACTTTCTATAGGTAAATATAGGCATAAAATAAAAATGGCTTGAATCGCCTACTGATAAAAAATTGACAGGGGTATTTTATAGGCTTGTTAAAAAACACTTGAATATTTGTTCACACAATTTTCATAGGCAAATTTAGGCTCTAGATAAAAATAATTTAAAATACCTAAAGTAAATTAAGATAAATTAAAGTACATTAGGATACATTAGAGTATATTAAAGTAAATTAAGGTAAATTAAAGGTCTAAAGTAAATTAAGGTTCATAAAGTAAATTAAGGTACATCAGAGTAATTTAAAGTACGTTAGAATAAATTTAAGTAAATTAAGGTTCTTAAAGTAATTTAAGGTGCCTAGAGTAAAGTATGGTAAGTTAGGTAAGAATTTTTTAAAATTAAATAGAGAGTCAACAGTTAAGTTACATAAGGGTAATTTTTAAAGCTGAAAATTTTAAAAGCAGTTATAGTAGGCAAATTACATAAGGTAAGAATTTTTAAAAGTAAACAGTCGACAATATTGCATGATAAAATTTATTAAATAAAATTTTTAGTATAGTTTTATCGATCAATTTTTATACATATTTTTAAATGATAAAATTTTTAACATAATTTTACAATGAAATTTTTTATACATGATTTTTAAAGATGAAATTTTTAGGATAATTTTACAATGAAATTTTTTATACATGATTTTTAAATAGAATTTTTAGTATAATTTTATCGATGAATTTTTTATATATAATTTTTAAAGATGAAATTTTTAGGATAATTTTACAATGAAATTTTTACACATGTTTTTAATTGAAAAAATTTTTAATGTAATCTTACAATCAAATTTTTAGTATAATTTTTACTATTACTTTTTTATACATGTTGATAACGATCAAATTTTCAAAGAAATTTTTCAAAAAC
>OX_Smed_1.0.00031
ACACTCAATAAAATATAATTTTATAATTACAAATATTGTGGTGGACTACACCCAAAAACAACACACAAGTTTATAATTTAACATAAGATTAAATTTTTCAAAAGAATATTAACGATACTGTATAAATAATGTTAAAAATCAAGTTTATTTTCAGATAGCATTAAAATAAAAATGTCATAATATTGATTAAAATCCACCGATAAATCATCAATAATACATAACAAGTAAAATCAACCACATAACATTAATTTATCTTTTTGCTTAATATCAACTTCCAATTCTGGGCATGTACACCAATTTAATCTTGCCGCCAAAGACGCCAACATTGAAATTGCGGATGAAGTTGTGCCAAATAATATTATTCCCATGCCAGTTGCTCCCAATGATTGTAATATGGCGAATAGACTTCCAGCAGCCACAGCGGGGCCTTGCATTGATGCTGCAATACTTCCAGCGGCAATGCCTCCCAGGCCAAAACCGAGTAAAGGCAATGCTGCTGCTCCCAACGCAAAGCCGCCGATACCTGAGCCCAAAACTATACACCTCAATTTCCTCAAATTTGCCGCGTTTGTTAATGGTTTATTGCATCTTTCACAATTAACCCAAAATTTCATCACAATTAATCCCAGGTAAAACAAAATAATTAGATAAATTGAACTGACTGATTTGGTTTCTTTAAATTTGAGGATGAGTAGCAAGAATCTGATTGGTTGGTTTTTTTCTCTTTCTTAATCAATCAATATCATTGTGTGTGCCTGTCTACACCAGCTGTCACTGAGATAAATTCCGCTATAATTCAAGTTGATACATAAATCAACTTGGCGGAATTTATTTTTTGAAAAAATGAATGGATTTCAGCCATTTTTTAAATGGCTGCTAAGTAAGTTGTTTTTTATATAGTTATATAACTTAAAGTTAAATTTTAAGAGTTGAATTATGATTTCATAAGGAAATATGATCATAATTCAAGCTCTTAAATATAACTTTGATCAACTATTTCATATATATTATTATAAATAATATTTAGGAAATCAAGTAAGTAACAATAACTAATCTCCAAAATATGTATTTTTTTTATACATTTCGGAAAAAATCTCCTAATATGCCAAAAGTAATTAGTTAAATCTCTGTAGTCTTCTTTCACCAGCTCGTTATCCAGTGCGTCCTTCAGAAAATCGAATCTGGATTGGAAATTCATTGAACTCAATCCACCTGCTCTTGATATAGATTTCCGAATATTGAATTTGATTTTACTGAACACACTTTCAATTGGGTTCAGAAAAGGACTATATGGTGGTAAATGTTCAATAACATTATTTAGAGATATTGCACCACCATGAATTGAAGCATTGTCGTGGATAAACGAAATCCAGTTCCATTCAATTTTGA
>OX_Smed_1.0.00037
ATTTTTAGTTATCATTCTAAAATCAAATTGGATATATTTAAGCCTAAAATATAAAAATTCTGGTTATTGTCGCCACAATTTGCGATTCATTAAACAATCAATTATGAGTGATATTTCATTTATTGAGAACCAATTGAAGTGTCTTAAAAAATTTTCACAAAAAAATGAAAATATGAATTGTATTGTAAAAGCTTTTGAAAATAATGTTGTTAATATGAAAAAAACCGTTGATAATGATGAAGAAAATTCATTAGAAGAATTTAAAGATGCAATTAAAATGTTTCAAGATCTGTTTTATTTATTTGCCTCATCAATACTCAAACAGGCTTGTTTGAAATTTAATCCGCTGCATCGAGTTGTCGCTATACATAGCATCGGTGTGCCATTTACAGATGCGAGGGAAGATGTGCACATCGGCCTGCAACGAGCGTGTGCCGTAAAAGGTCACTATTACGGACATTTCCTAGTGCATTTTCTAGCTAATCTGGGTGTGTGTCCTCGGAATAATATGTATCTATCCGATTTATTCTTAACAGGCCAAGTCTGCAATATTATCGATCCGGCAAATGAAGGTCAAAATCGACATATGTGCGTATTTGTATTTCACTCTGGATAGATTACTATAATTACAAGAAGCGTTTACTAAATCTTAATGTCCATACTTTATATTACGCGGAATCTTGTAGACCCATAACTGTGGATACGGAGGAATTTAATTTAATTTTTTCCCTTTTCCTCCTGGAAGATACTGATATTAATTGGTAGCATATTACCTTCAATGTGGACTCAATCAAATGGAGGGTTCACATGAACGTAATTGGTCATGGCTGTGTGATTAGGAAAAGAACTCTACAGTTATTTCTCACTTAATCGATTTTTTAGGTCAATTAACGTTTATTGTATGAGAAACTAGATACGGTGCGAGCCGATGCAGTTCCGAATTCGTCTAACGCTTGGCAAGGCAGGGATACTATTGGCTCGTGTTCTCAAGCGGTTACCCCCTATCATGTATCATGTTGGATTATCTCGAGTTTCTGCGATTATTATTTTTTTTCCATGGGAGTTTTTTTTTTGTTTTGTATTTTGATTGTATTTTAATATGTTTTTTAAGATTATTAAAATCGATGTTTACTGATTATGGAATCGAATGTTTATTCCAGTTGAAGTACATCATCATACAGAGTTATTTTAACTGCGGGAT
>OX_Smed_1.0.00039
TTTAATTATTTGTTTAAGTCAATAATATTATTTATTTATATTTTAATTATATTATTATTAAATTTAATTGTTTGTTTTAATCAAGTCAATTATTTATTTTTTAAATTATATTATTTTTAAATTGTTTGTTTTAATGAAGTGAATTAAATAATTATTTTTATTTTCATTTAATTATTTATTTTACATTATTATTATTTTATTATTATTATCATTTTTTATTTTTATTTTAAAATTTAATTCCAAGTCTAAGAATAATTTTTCAATGTAAAAAATAAATCATCGATAAATTTTGAATTGTAAAAATAACAAACTTTCAATCCATACAAATATTTTTATTGACAAGATTAAATAAAAAAGATTAATTTTTATTTCAAATCAAAAATATCCGAGTAATATGCTTTACGCATTTCGGCCAACAATATATGGATTGTTTGGTCACGTTTGAAATCGTGGCAACATGGACATCCATTTGAACATGTTACTCTCATACTATCTTTACAAACAATGCAATTTGCAACACATCGGTCACCAGATCCCTGAACGTTGTCATAGTGAATCTCGAGAAGTTCTTCAATGTTAATCCCTGTGAAATGATAAATTTTTGTTGCGAGAAACTCTGGTGCACAATAATCCAACGTATTTTTAATTCTTGGATAAAGTTCCTGAATTTTCTTTTTATACATGTTAATAACGATAAAAATTTTTCAAAGATGTGAAAAAATAAATTAATATAAATTTTTAAAATAATAATAATAATAATAAAAATAAATTCCTCAACAATCAAAGAAAAAGTTAACTTACTTGGTATCAACTTCTGAATACTGATAACCCATACACACTGAACAATCCATTGATTAATAACGGC
>OX_Smed_1.0.00041
ATTTAGTTGACGATATGTTCGCTAATAATCTCACATTTCATGCTTAACTAAATGTTTCCATATCACTGTTTGCGCCTTGTAATGGATGAATGTCATCTAAATTCCTCTATCCTTAAGTGTTGGAGCGTCCTAGCAGCAATAATCCTATTCTCGCCTCTGCCCAGCACCTCTGATTGCATTTATCACGAATTAAATGGCAACCTAACATATTCAAAATGGAATCTTTCTTTATTCACCACAAATTTCGAAGGAATACTTTTATACGCCACCAATGCGAATGAAAGTCTTATAATTAAATTACATTCAGGTAATCAAAATGGAACAATTGCTTTATATTACACGGCCTCTAGAACCAGGTACACTACCAACTGCACTATTGAACCGATCAATCATTTGACGGTTTTGATCAGTCTCGGATCCGGAGAAATTATCCTCAATTGCAAAAACGCAATGAACTTGATTTCTTCTGTCATTGATGAAAGAGATCTCCATAAATTCCCGGTACCGAAAGATTATTACAAAGCCCCGAACAAAACATTCATCTGGATGGGAAATATTGGACCGTATCTCGGTTACAATAATAAATCATTTTATCCATTAAAACAACAATTGATTGGTTGTGTTGAATATTTCTATTTCAATAATCAACCAATCGCATTGAAGAATCAAGGAAATCACATTTTCCCATCATGCACCAGTCAGACCGTGACGGAAGAAACCGAAAATCGGACAGCGCGATCATCCAGATCAATAAATGTGCAAATGTATGATTGTTCCTTGCCAGGAATCAATGCCAACCGTTGCGATCAAATCGAATTGCCCGTCTATAAACAATCCAACCAATCATATCACAGATATGGCAATTATAATTATAATAAAACAATAAGGATATCTTTAGTTTGGAAGCAACTTTATTCGAAAGACTTTTGTTTGATGGAGATCAAATTGAGAAATGGCACCATCACATTTACTGTCAATAATATTAATGCTATTTCCATGGTCATGTACAGTACTGATGCCAGTACTAGTCCGCGTTTCCAATTATTGGATAGAATTTCATTGGATAAAATAAATAAATTATCCATTGCATTCGGAATCTCAGAATTTATGGTCAAGGTATTTAACGGGATCCGGATTTATAAATTTATTACGGATTCAGTTGGCGCACCAATCAAAATCGATGTCGGAAAATCCCGTAATGAAAAAGTTTGCAGAACTTTTGAAGGAATTCTGGGTTTCCAATACGATTCCTCAGATTTCACGAGATCCCGGAACCGGAATATGAACGCTGCCGGTCCCAGTTATGTTCCAGAATCTTTTATGTCTCAACCAAATTGGATTCTGATCGGAGGTTTCTCAACGGTCATGGCAGCATTATTCGTCTTATATGGCATTTTTAAAAAGAAAATGAAAAGAGCATTCAAAGAATTGGGTAAAAACCGAACTCAACCAAGGAATTACGAACTTGTAGAAAATATATGCACGATTTCGTCGCCAATTAGAGAAAGCTGCGACTATGGAAAGATTGAAGACTCGGAATATGCGTTTATTAAATGATCCAAATTCAAATATATTTATTTGTTTTAAAAAAAA
>OX_Smed_1.0.00045
AAACAACAAATAATTTATTTTATAAAATGAATGAATGAAAGTTATTGCGCACGATTAGAATCATTTAAAATAATTATTATAATTATTTATAAAGCAAAATAATAATATTACTAATAATAATAATAATAATAATAATAATAATAATAATAATAATAATAATAATAATAATAATAATAATAATAATAATAATAATGATAATAATAATAATAATAATGATAATAATAATAATAATAATAATAATGATAATAATAATGATAATAATAATAATAATGATAATAATAATAATAATAATAATAATAATAATAATAATAATAATAACAATAATAATACTAGAATTTAAATCTATATTACTGATGCCGATATTTTTGTGTTCTCTGTCTGCTTGATGAGTGTGATTATATATATATATATATATTATGAAATATATATCATCAGAATTATTGTTTCACTAGACCTGATCGATCAGTTGACTGTATAGTTTCACACGAGTATGTCAATATACGCGCGTTGGTCCGCGCGCCATATTTATTTTAGAGTAGTGACAATAATTTGCAATTTATTACTTGGCTTGTCGGATTGATATTCTCGTATTACTATTTGTCATAGAAATGTGGATTCTCGCTCTCTTTCTTTATATCTCTCTCTCACTCGCTATAAATATAGACACCACCAGCAGTTGGTCGGCCAATCGACGCGCATAATTGGAAATATTATAATCAATTATACGAAGTGCATATCGATGCTTGTGGGGCACTCTGGAGCAGTGATATTTTTGTTGAATCGATCTGAGTGAAGCTTAACGATTTAACATTAGGTTTGCCTACACCTGCTATGACTTCTTTTACTGATGTTATTGTGATAAAGCTTTGAGTTTGCATTTTACCTCCGATCTTGGTTCAATAACACTTCATTTTCCAAAGTTGTAAATTATCGATTTTAAACACTGTAATATTGACTTGGAATTATTTCGTTATAATAAATATTTGTTTTTT
>OX_Smed_1.0.00046
AATGAAATTTGCTTTTGGTTTCACAATATTCTCTTTAGCATCATGTTTTTACGTTGATGCTTTGCTTGGAGGTATTCTAGGTGGAGGAGGAGGAGAAGGAGGTCTTCTTGGAGGTTTAGGAGGAGGTCTTCTGGGTGGAGGTGGAGAAGCTAGTGTAAGTGCCGGAGGCGCTGATGTTACTGCTAAATTGGGATTCGATCTTTCAAGGTTCTGTGCTGGTGGAGCTGGTGTCATTTTAGGTTTAGCAAGACGAGGAAGTGGAGGAATCTTGGATATCGATAGACTTCTTTCTGGATTACCATTAAACGGTTTACTTGGTGGAATATTGAACACTCTTGATGGAGTCATACCGCTGCATCTTGTGAAAACTGTTAAGCACGTTTTGAATACTGTAATCAACACGGTACAAAAGATACTGAGATGCGAAAGCAATCCTGACAAGTTACGAAGAATGGCGAAATTGATGTATCAGTTACAACGAAAAGGTTACCGATTTACCAGACTTCAACGAAGATATTTCAAAGATGTAAATTTTAAAGCGAACGTCGAAGCTTCTGATTAAATGAATAAATTTGTTTAAATTTTCAATAAATATTATTCAATTAAAAAAAAAAAAAAAAAATGCGA
>OX_Smed_1.0.00047
ATGTAATTCAGAAATAATGTTTTGAAAGGTAATTTTTTCTGCTTATATTTTATTGTGCAAAAACATTTATGATGATAGATGACGAGTGCGATTTTGTGAGCGTATTTATTATTATCTGAAATGTTTTATTTGGTTTATTTACTATTTTCCTTTCAAATTTACCTAAATTTATTTTAGATTTAATTTAACCTACGATATGAAATGTGAAACTTAGTAAAGATATTTTAAAAGGTAATTGTTAACTTGTGTAAATGTCCTAGTAAAAGATGTTTATGATGATAGATGACGAGTGCGATTTTGTGAGCGTATTTATTATTATCTGAAATGTTTTATTTGGATTTATTTATTAATTTCCTTGCAAATTTACGAAAATTTTATTTTAGATTACTAGAAAGTTACGAATAAAATGTGAAATTTATTGAAATGATTAGAGATGACGAGTCCGATTTAATGAGCGTATTCCTATTTCTCAACGACAAGAAACTATTTTAACTTCGGAGCTATTTAATTTTTAATAAAATGTTTTATATGTTGTGTGCCACAATGCTGTTTTATTTAGTTTTCATTTCTGAATATAGCAAATGTTCCTGCAGCAACTGCGCAACTTATTTGATTGACTAATATTATTTTGTTAACATTTTCCATATTTAAATTTTATGTTTAAAAATGTACCTGATATCGACATTATATTATTGAGTGAAAGGTGTTATTGTTTAATTTTTTATTAAGCTCACTTATCTGCTGAACTTTATTCTGTTTGTAGGGATTATTGTTCTCAATTTGTTAATGTCAAACCTTATTATAAATGTGTAGAGTAGATTTATATATATTCATTTTGTAGG
>OX_Smed_1.0.00048
TTCAAAGAACAAACATTAATTAAAAGAATAGTTTAATTAAATATAGGCAAACCAATAAAAATCAGCAGTATGAAAACCAGCACGAGTATAACATAATGACTAAGGTCATAGACAACCTAAGAACCCAATGTGATAGAATAGGAATGTTGTTAATTCAGCTTCCCATAACAACTGAGAGTATGATAAGAGATCTCCACGGAGTCGCTTAGTCGATGTCGAATGTCAAGATTCACATTAATTAGAAACGCCTGATAATAAAAATCTCCAACAACTTGGGTAATTTCAATGCATATCCACCCAAACATGGAGTTACTAAATCTTTTAAAGATAAATAAAAATCATACAATGAGAATAATAACATGTTCGATAAATGGAGATGAACTGGTATCCATGAGAGGCCGTCAATATAACGAAAGGAACGACACGGTAGAAACCTGGCGGAAGAAGACGCCTGTAAAATTATCATAGAGAAGCCAACTACGTCAGACATGGCATAACGCCGCACGAGACTTCTAAATCTGAATCAACCACGGCTGTCCATCTTAATGATATTCCTCGTAATAGATGTCTGACCAAATAATCCAACTGAAGGACCTCCAAAAACTCTAAACTATTACACTAATAGTTAATAACACTAAACGCATAGAAAACCCATGAGGAAAGTGTGAATACTGAAAATCGTCAGATGAATCAAATTACACCAACTGCCACGTCATTTCAGATTATATTCATGAACGGTTGATAGAGCCTAATTTCATATGATTATAACAAGCAACTAGGGTGTGCAAACAA
>OX_Smed_1.0.00049
ACAAAGCAATTATATTAATGAATGAGGCGAGGACATGAATCCCAGGTACAAAATCTATAAGAAAGAAAAAGTCAATTGCAGTTAGAAATCATTAATTCAAACAAAATATAAATATAATTAAAATCTAAATTTGCCAACAAATCTATTGAATGGCGCTCAAATTGGAAACTCGATGATTGCTCCATGAGAGCTAGGGAATATTTGATTGTTTCTGAACAAATTAATTAATTAATAAGTAATGTTCGATTCAGAGGCACGTGACCTTCACGATTATCATGCATGAGGTGGCCGGTATCGTTTAATCAACAATTATATGGATCCCATTGGTCAATCAACAATCATAGTTACTCATTCCCCCATCATTCGTGCGCCCGGGTCCAGACACAAAAATCCAGGGAACCCCGCAACAAGGGAAATAATACCAATACCAATTACAATGTATAACTTGATGACAGCGCGAGAGGGAAACCCAGGCAGCTGATTGAGCACAGCAATTCTCTATATTCATATTTACCTGTTCCTTCAGTTTCAGTTGACAATAACGCGTAATCCTTTCTCGTTCCTGCGGATCGCTCGCCAGTTCCATCAGGATTTCACTGTTGCGCATTTTCAGCTGCTGGCAATCCAAATTTAGGTACACGTATCGTTCAAGCAGCTTTACGTGTTGTTGATATATCCTTTCCGATTCTCTGCAATCTTTCAGTGGTTGCCTAGGCTTTAGATTCCCGTCTATTAGTTCTAGTAGCACCTCTGCAATGTCATACGATGTCAGATATAATGTTATAGTTGTTCATGCGTGCCTTGCGCAATCTGAGGATGGGTAACGGCGGTGACGGCAGGCCAGCGGGCGGATGGGAGGGGTACCAAGTCCTATGAACAACTGCCATTCTAGACATGTCATTCACCGTGGGGTCTCGGCCAAATTGCACCGGCAAATAGCCAAAGGGCGAATAAAATGATTAAGAGAAAGAAAAAAATTGATGAAACTGTGGTTAGGGGCATGGTGGTGGAGAGTGCAACTGGGTAATCAATGTCTATCAGAGCCATGCTATCCCTGGTCTCTATTCTACTATTTTATATAAGCATTTAAGGCATAAGAAAGGTACTAGTAATTATTCCATCGGTGCAGATTGCGCTGTCCGCTATAGAATTATTGATTAAGGAGAATCTATTGTGGCATCCCTAAATATTAACATTTTTATCCTACCCTTTCCTCAGAATATGTAATTTACGGATGATACTACTGCAAGGTACGCACGAATAGGCAAATGGTTACAATATAATCATTATAATTATGATTATTGAACAAATTAATATTATTTACCATAATTCTCTGTGCTGTGAGTAAT
>OX_Smed_1.0.00050
GAAGGTCAAGCAGATTTTTATTTTTTCATTTCAAAATTAATTAACAGTAAAAATAATAATAAATAATAACAATCTGTATGATCATAATAATAAGAAACAAGTATAAAACACAAATAATTTCCATCAAAATCTCATATATAAAAGCAATAAAAATAATTATGATAATATCACTGCGGCATAAGATTGCAAAGAATCAAAATTGCAACTTTTGGAGAAAGATCTCTTGGAAATGCTTTCTTTATCTTTAAGGTTCTCCAGTAAATTACTTGTCGACAGATCAGGCTTATGATGTTTCATCTCATTCCTTTTCCTAAAGTATTTCACAGCGAAAACGGCAGCCAAAATAATAAATATCAACAAAAGAAAAGATAAAATTCCAATGGCGATTTCTCCGCTAATTGATCCAGAATCCTTTCTCTTAGAATATTGCGGTGTTTGAAGAACCATGCTGGTTTTTTTGGGAATGGCGGATCGATCAGTTTGGTTGACAAAGAATTTGCTAGGGAAGGGCAGCCATTGGTATTGAGAAGGCCGCAATTTGTGGACGATGTCAATGAATCCTGGACTGCTTAGCAATGAGATTGATGTGAAATCCTCTTTAGATAAATCTTTGGGAACAGGTAGTTTCGTAATTATTGTAGAATCGTTTTGTACGAATTTTATTTCGATAAAGTTTGCATCAAATGATAAATAAACGCAGTCATTCTGATTTGGTTGATATTTATTAGTTATCGTTTTTTTTATAAATAAAAATTTTTCTTCATATAGAAAGTAAAGATGATTCCTTTTAACTTGAATCTTTAGTGAAATCTTTTCTTTCCAAATGCCCAAAATATCATCAGAATGAGCCCGCCATGATATTTTGATTAATTTCGACCGGAAAGTATTTGAATGATATTTCCTATTGGAATCCATTTGGGTGATGCTGCTTGAATTACAAAATGGGCCATTCAGGAATGAATCAGTGCAATCACAGAACGGATCTCTATCATATGTTTCATGGCACACGCCAGCATTGCAAACGTCATTGACGCACGCCTTTGGACATTCAGTGGAGATCTCAATGCCACATCTCTCCATTTCCGAAGGAACTCCATTTATTATTACATCATGAATGCAGCCAGCCAACTGCGAAGGGTTCGGATAAAAGTAACCATGAGCAGGAGTGTTTACAAGCCATAATCTCGCTTGGGAATTTTCAAATGTCATCACGATCGGATAAGCATTATTAATCAATTTCTGATTGGAATAGCTGAATATTTTATATGGCTGATTATTGCATTGGATATTGATCCGATCAGTGATGGACACGGTCAGCTCGATCAATCGATATCTACATCTGATGCATCCACACAATTCATATAGAGTTAAATGGTGTTCTTTACCCCTGAATTCTATTTTCATTCTCTCTTCCAGATCATCAGAAAGGGAAATTATCAATTGATTGTCATATTTATCATACATATATAATAAAGTTCCTTCCATCCTATTTAGAGTCATTTTAAATTCAATTTGGTTATGTTTTTCATATCTTTCTGGAATACCTCTGGTCAAATAGCTGGGACTCTCCTTGCTACTGATGTGGTATTCGGTATATATTAGTTGCTTCCCTACAATAAATCTCCATATGATTTCCAGAATTAAAAACTGCTTCAGAAATTTAAATAATGCCATGAAATTGTTAGTTTTTATAATGAAACGATAACATATTTAATGGTGTGACA
>OX_Smed_1.0.00051
CAGTGCTTCCCAACGTTTTTCAGTCTACGGCACGGTAACTATTTTGTAAAAATATAGTGGCACACTAAAAAAATATACTACAAATTTATAGAAAAAAATCTCTGTTAAGTTTTGAAAACAAAAATATTTTTAATAATTTTTTTGGACATACATTATGTATATCGACATGTGACTATTCATTCACTCGTTATATTTCTTGCAGAGCCTACTTTCTTTTTACTTTACTGAATTTTCAACTTATTATACTTAATTGAAAAAAATAATAATATGTTAATTATTTAATATTAGTAATAATATTAGTCGAACAATATTTATCACTTCATAGATAATTTGTAAGAAAATTTTAAAAAATCCACAATTATCCTACGGCGCATCGCAAATGTTTCACGGCACACCAGTGGGCCGCGGCACACTGGTTGGGAAGCTCTGCTTTAGATAACACTGAAAATTTTATTTGATACTAACAATTACACCACGATTTTCAATTTCCAACAGGAATCCCAATGGGAAGCTGCCATTTAATCTATAAAATTCTAGATCCCAAAATCTTCTTGACTCAAGTCTGATCCGACATTAATTTCTATCTTTTTCGATTTTCAAAAATTCACAATAAATTTTTATATTTCTGCTTGCTCAATATTTTTGTTTGGAAAATTGTGTTTTAGTTATCTGATTACCGACTCCTTTATATAGAAATCTCCTCTCAATAACTAATTAGTTTTTGTAGAATTTTGATTGGACTCCCGGGGAACTAGTGGAATAATTTTCTTTTATCTTTTAACCGCTTCGTCCGTTTATCAGGAGTAAACTTCAGAGCAAATGATATTAGGGAAAAATTAGTTCCCTTAGATAATTAACTTTATTAAAATCGGCGAATTCATCCTTAATTTAATTTATTTGTTTTAGTCATTTTAATTAATTAATTTATATTTTCTTAATAACTTTTTCTAGTGATCCCAAATTAATTTTATATTATTATTTTTGTACCCGTCTCGTCAATCGACGTCAGCACATACCCATTCCCCCAGAAAATATTGATATTGATTTTTTGTTTATCTTTAATTAATTATTTTATTTTAATAATTTTCCTATTATTTAACATTTTGTAAAATTACACAACCTCAGCATATCAAATCAAAAAGGGAAGAAATGAGGAGCCTGTGAAGTAATTAATTTTGACCTGAATCGAATAGCGAAAACATGTGAAAGAGTTCAGTTCTTAGAAATTCTTTGGTTCAAAGAAGAAATTATTTATATTTGTGTAATTATTTGCCTTTTTATTAAAAAAATTTGAATTTCATTTTAATTAAAAATCAAATTGGAATTGGATGTTGTGAAATATTCGATTTAAATATAAAATTTTATATC
>OX_Smed_1.0.00054
CGAATTCTACCTGTCGCTATCTCACGGTCGATCTTGTTCAGCTCCATTTGGGTCATTCGTAGTCGATATTGCAAATTTATATCTTTCTCATTCAGGCGGAGTAATAAGGACTCTAGTCTCTGGATGGCTGAGTTGCGGCCAGGCTCCCTTTTGATGGCAATGCCAAGGAGACCCATGCCTACGATTGTATCGAGTCGGCCACGTGGCAGTTTCCGGTATGTAGATGGTGTATCCATAGTCCCACAAGATTTGGCAACCTTGTGCTGCCGCCATTTCGTTGAACTGAATTATTTGTCGACCCTGCGCTGGTCTTCCTGAAGAAGATGATCCTGGAAATTCTTGGAGATTAGTATATATAGCATACTTCGATAGATTTTCAGAATATGATGAAAAAATAATTCATGGTTCCTCACTTTTATTGATGGATGATTGGGGAATTAATTCGGGCTTGGCTCTCGGTCCCTTTCTCCGGGTCCCTTGGGTCTGTTCGCAGAATCTCTTCTCCGGTTTTCAACTCGGATATGGAGCGTTCGATTGGGAGTTCATGATATGACAGTGCTCCTTGGCATGGTTTATACAGTGTCATCCACCACGTCACTGGTCACGTCGTTCTTACTGTTAATTTTTATTGCACTGGTATACGTATCTATTCTTATTTTTACCATTCTTATCTTCGTCATTATGTACTTTTTATGTATTATGTTCGTTGATAATAAATTTTATCTTACTTTTTGCCGGTATTATTCCGGTCATCGTGGTATGTATCCTCATTATTATGGCTCGTCTTTGTCCTGATTATTATCATTACTACTGTTATTATTGCTACCATTATTATTGCTCATATTATCACTATTAATTTTATTGTTGCTATTACTATAGTCATTTATTATCATCGGTGCGGGAATTGGATGTTATTAGTACTCATATTCTTATGATTATATGCCATACCAAGAGTCGTGATGATACGAGTATTGTTTAGACGAGGATGTGACTTGAATCTATATTTAACCGATTTATCTTCAATGAAAATAGGTCCGATTGTCTCTTATATAACAGTATTTCTCTCTCAGAGACAATACTCATACTCGCAATGTCCTGACAGTGAACTTCCATTAAAAGGAAATAAAAAACCACCAGTGTTTTGTCTAGTCACCAGTAATCACAATTTGTTGAAGAGGACGCCCTTAAGACTCGTATCCCGATTGGATGTCAGTGTCTGTGCTTGTGGATGATGGCTTATGGATTATATGCTCTCAGTTATGGTAGATTCCCTGCCCAAAACGGGGGTATACATGTCTTAGTGATTGTGAGATTAAGAGTAAATAATCTT
>OX_Smed_1.0.00055
GACATGCTTGATGACAGTCCACAAGTTACTCAACTGCAATTATAAGAGGAGGAGTTTCTAATAAAAGAGAAATATGGACGCTCGAGTCGATTTAAGCAAACTTGAAACTGATATGAATAATATCCAGCCACCATTACCTCCAAGAAATGGGCGTAAAAATGTTCGGCCCGTCAAAACACGTCAGGAGCATAGCAATCCGATATCAATGGCTTCCTCATCCGGATCGTCTTACAATACGAATAGCATTGGAGATTCTTCAGTCGCCTCAGCTCGAGCATCTTGCTGCCTACTTAATCCAGATTCGGAATTTGAGGATGCATCAAGTGATGCTATTTTGCGCAAAATTTCACAACAACAAACACAATATAATTTAGGCCACTCAACTCTGGATGAATCGAAGAAATCGGTTCGCACTGACAACAGCAGTAAGCAATCAACAATCACCGCCGGTTCCAGCAATCACATTTGTTCATTATCTGGCCAATACGTGCAAGCCGTGCCTGCCGCACCAATAGATGACAACGTCAATCACCATGAACGGCTCATTGAACCGTATGCTTCAACAAAAATAAGCGATGGATTTAACGAGACCTATTCCAGAAAATTATCAAATGAAATAGAATACGTAATGCTTCAACGGCCCCTTGAAATCAAGGATTGGCTAAATGAACTTGATATCCCCCAGAAATATGTACAGAAATTACTCACGAGCTTCAACAATATCGAATCTATTTCTCGAGCAAAAGACGACGATTTGAAGTCAGCAGGAATTTCAGAAATAAATTATCGCCGGCGCATCCTAGAAGGAATTACGTCTCTTCGGAATGAGGTAGCTCAATAAGAAGGATTTCACTCGTGTTGCCACTTTGATCAGATAGATCTGAGCCATTGATATTTATTGTGTTTCAAACAGGATTATTATGATTATTATTATAATGACTATCATGATTATTATTATTATTATTATTATTATTACTATTAACTTTTTGAACTAATCAATTTTCTAAGTTCTATTATTGATTTATTTTACATTCGGTGCACTTAAAGATTAATATTTAAGAATTTCGACGTCAATTTTTGTTTTCATTTCTTTCAAACACTGATATTGATATTAATGATTTCTATGACGCTCGTAGAGTTATTTCGATGTGAAATATTGATTAATGATGTTATTATTATTATTATTATTATTTTAATTATTATGATTATTATTATTATTATAATTATTATTATTATTATAATTATTATGATTATTATTATTATTATTATTACTATTATTATTATATTTATCATCGATATTTGAATAATGTTGATTGAAAATTATTTTATTGTTTATATATTTCGGTGTTATGTGATTTGATTGGTTGATTTTCCGTGAAATCATCTGAACCGAAAAGATAATCTTTTTTCCCTTGATCTATCATTTATTTGTATATTGCATCGTCTGTTTGTGCTAGATTTTTTTCATCGTCGATCTTTTGTTGTAAATAGATCAAATATGTATTTTTTCTTAATAAACAGCTGTCTTATGC
>OX_Smed_1.0.00057
GTATACATTTATTAATTCAATGAACAGTTGGCTGAGCTGTTGAATGATCTGTTTGATAGGCTGTTGGATGTACTGTTGGATGTGCTGTTGGATAATCACGTGGAAAATTATTATCTTTATTCATTGTCAGTCTCAATCATATAATGACCATATGCCATCCATCAATATCCATCAAATCCTTGCTGTCACTCGCTATCAGCATATTGCAATCTCGATTATCACTATCAGGCCAGTCCATTAAATCCGAGGAATTTATCACCGTAAACGGTTTTCCAAGGGTTTGCTCGATCGTCGCCTTCATTTGACTGGACGGGGGCAGCCTGGCGCTCAACACGCACTTCTTTCCGATAGAATTCATTCTGACAAATGGATTCCCATTAAGTTGTGATGAGCAATTGTGACAAATATCAAACCAAAACTGCCGATAGAATTCAACCAGAAACAATGGGAAATAAAATGGCGTCCCCCCCAAAATTAAAATATGAAACCTTTACAAATTTCAATCATTTTATCATTAGCTGGAATGGGAAACAATATTTAAGTTAAAGGTAAGAAATAATTAAATTTATTTATTAAAAACTGATATTAATATTTAATTACCTAATCAAATATAATTAAAATAAAAAATGTGATTTTATCACGTTAAATTTTTATTAAAATATTTACTGCAATTTTGCATTATTTTTTATGTAGCAACATTTATATTTACATGCAAATAATAAAAATATAAATAATAATTTATATAATAATTTTTACGCTTCAAAATATTATAATTGAATTATTTACTAGCCTTATCAGTTTTGTATTTGATAAATTATCTTGTTGATAGTGATTAT
>OX_Smed_1.0.00058
GTATTGATTTTATTTATAGTTTTTAGACTGGATTTTCTTTTTGGTTGTTATTTTGCACTGAAAATAAATTCAACGTTTATTTAGCCCATTTCTTTCGTTGGATTCCGACTGACGCTTGGTTGGATTTTGATAGAGTACCTAACTCATCATGAACTCATTCCAATCGCTTCTCTGTCGACTTCTATTTGTTTCCAATTCCTAATGTAATCGCCAGCCGGAGCTCAAATTCCCGGTACCTATTCTCACTATCCTCCGATGGGATATGCTAGTAAAAAAAAATCAAATTTTTATTTATAAAAGTCCAGTTGCCACACAGGGCATAAGCCGAGATTTCTCTGTCCTTCACTTTGATAAGTTTAAAACTCGTTGTTCCACAATAAGGCGAGAAGAAATATTCTCAGTCCTTAGAACGACCCAGCAATATTCGAAGGTTTGGGCTGCGGTAGTCATCATATATGTCATCATGGAGCATTCGGCAACAGTAACTCGGAATAGGTAATCTTGTGGGGTTCAGCATTATCGGTGCATATTCGGGATTGTCTGGATTATTGTAATCATTGGCATAGACAAACTTGTCTGAAGCAATAAGCAATATTCCACAGCATTCCAACATCATTCCAGCAGCATCCTAACAGTGTTCAGCAATATTCCATCAGCATTCAATCAATATTCACGTAGATATAATTTACAAAATGTAATTAGGTTAAGCTGCTATAATAAAATAGATGTATTTTGGTTTNTAATTCAAAAATTTCAAAAACTATTTTAAGTTACTAGGTGTATAAATAACATAGGATAAAGTGGCGGGCAAAGAAACTCCGTAGAAAGATACATCATAAACGTATTCGAATAGATAAATCCCAGGTAAGATTGACGTATTTTGAACTTGGAAGATAATCGAATTTTGGATCTACAATTAATTTAAATACTGTTTAAATATTAAAAGTATTTAAAGCATTATATAAAATTGTTTCCTTTTATTAA
>OX_Smed_1.0.00059
AAGAAGTCGATTATAATTTATTCAAAAAAATTTTATTTTTTCAGTATAGTGCATCCTTCATGCGAAACTAACATTCACGATTCTTGAATCTAAATATTTTATATTAAATATATTTATTAAATATATGTGAAATTGTAATGATAAGGTATTCAGTGTTAAAAAGCTCTGTGACTATCATTATCAAGCACAAAAATTATCTTCATTTATAAATACAGTTCATAAACAATAATAAAAACTTACCTTAATATTCTTAATGTTGAATATTTCTGATTACTAAAATATAACTATTAAATACTGGTGAATATTTTAGTATTAAATTAAACAATTTAATGAATCAGAAAAGTAAACTCATCAGGTGAGCAGACAGGGATAACAATTCATCATAATTAATTAACTATTAAATAATCAAGTGTCACTTACATTATTCTTAATTCCACGGTATAGGTTGAAAGATTTCAATGTCAAATATTAGAAATTAAATCATTAACACTTATGTGCACCTAAAGTTATAAATTAAAAGATATAAAAAAAATAATATAACAAATTTTAAAATACATCATTCAGAAAAGTAAACTCATCAGGTGAGCAGACAGGGATAACAATTCATCATAACATATTCATAAACAAAAAATAAAGAAAAAAGAAACTTACATATTAAAAACACAAAAACATTTGCTAAAATCAGATTTGCTAAAATCAGCAATAATTTTAAAATTAGTAATTGTATTTAAAACTTCATATTTAAACAAATA
>OX_Smed_1.0.00065
AATATAATAATTATTATTATGCTTAGCCGATACCTGCGGCTGCAAATATGGAATCAGCATGCGCTATCGTGCAGAGAATTGCACATGAGAACCTCAATTACGACTGTCACATTTGCTACGTACACACAAACACATCGACACGACAAAACAAAATACTAGGACAGAGTATTGAGCTGTTTGTGCGTGTTCTATGCAAGCATGCTATTGCACACACCACATGCGCGATACCTCTGCAATACCGCACACTCACACAAATACCAGTAAGCGTGTGTGTATGTGTGCGTATTGATTACTGCAATACATTACTGCATACAGAATGAAGTGATTAATGCGTCAATAATACAATCGATCGATTGATACAATAAATCACCAACAAAATGGATATCGACATCGACAGTCTCGTGCCTTTGCCTCTATCTACGAGCATCGTTTGGAAATACTTTGGATTCCTGAGCATCCGTGGAGAGATTGACGATCGGAATTATGTCTATTGCAAGCGATGCAAAATGCGAATCAAATATTCTAACAATACTTCCAATCTCTACAAGCATTTTGCGACCCACCATTCCAGTGATTATGAGCAGCTCTATGCCATGCGCAAGATACGAACCGGTCCAGAAGTGCATGAACCGACAGCAGCGAAACGATTCAGAAGCAGCAACCCATCCGGCGATAACAATATCAATGCTTCTCTTCTAGGAAATTGTCAAATAAAACTTGATATGGTGGATCCAGAACCGATTTATATTGACTCGTGTTCTTCCAGTGAGCCGTTGAAAAACGTATCGAAACCGGAAGTCACCCCAATCCAGACCTCTAATCCCAACAGATTCATCACTTCGTCACCTTATATCCCGGTAAACGCTGCTCACAATTTCCCCAAGAAATCCTCTTATGTAAACTCGGTGAATTTGCCCACTCGTGAGGCGCCTTCTGCAGTGGTTAACAATGGAAATCTTTCAAATTCTTACAGTTATCAGATTCCGAATATTTCTGAAACCGGGAGTTTCCTCAATTGTCCAGTCACGCACAAATCAGTGAAATGTTCGGAAAATCCCCACAAACCGAGCCAGTGGGGAGCTTATTGTCAGAATAATAATAATAATAATAACAATAACTCCCCGAACTCTGGTGTCATTCTGGACGTGCTGGGGGCCCTAGCTACAGTGAGGAGGAATTGTGAGGCCAATGGACTCGAGCTAGGTTTGCTGCAGCAGCTTGAGAAGCAGATTGCCGTCAGCGAATTGCACAGATTGAGCCAGTGATCCTCATCTCCATTCTTATCATTATTTTTGAGTTTGTGAAAATAAATTTCTCTATCATTTTCACCGGCGAGTCTGAGGAGCAAGTCGCATTGTTATGAACTGAAAGTCTGAGAATATCACCATAAATTATATCAACATTAATTCATATTTATATAGTTGTTGATTCCTTTCCAATGTTTGGCACCATACACAAGCCGTGATGCCCCTGTTTCTGCGGTTTAGGGGGGGGGGCAGTGCACGATTCTCGAGCCTTCGGT
>OX_Smed_1.0.00074
ATTATTGTTTGTTTACAACTAAATTAAGCAACATTTTTGAACCAGCCGACTGGAAATGAGATTTTTTATTATGCAATTTATTTTCAAATGTATAATTCAGAAATATGTTTCTCCATCATCAGAATTTTATTATTAAAATTTGAAGAAAGTTAAAATGAAACGGATTAGACAAAAATGGAATAAAAAATTTAGAGCTTTTGAAATTCCCAATCAATGGTTTGGTAAACTTATTAAAGCGAAATAATTTGTAATTTGCAAATAATCATTTGTCTATATTTCGAATAACATGATTATAAATTGTAAAATCAAGTAATTAATAATTACTTGTGTGGTGTTTATTTTAATAAATGATGGATTTTGAAAATTATTTTGAGCTGTTTATCTAACCATATCTAGAGCAAAAATAATTTATAAACGAATATTTTGCATTTTTAAACATTTCATTAGAAAAATAAACTTTT
>OX_Smed_1.0.00077
TTTTTTTTAAAAATATTAATGTATTTAAAACACTGATACGTCTACATTATTCGACAAGACACATTGACTATTCTACAGATGAAATGCCGTCGCCATCTCGAGATAGCAACGTAAATTTCTATAAAAATTTCATGACAAATATAATATAAATGCTCACTAATTTCAATAAAAATATTATTACATATCGCTGAAAAATATAAATACAAATTTTATAAAATTAAGCTAGAACTAAATAGAAAATGCGATTTCTAAATTTTTAAATTCAAATAAATATCTTAGAGATCATTACAGACAACAAATAGATCTAAAATCATATTATGCTAACAATTGAGATTCATTCAGTTATTCCTTCTTTTGTAATCAAAATTTCCAAAAATCAATAAGTTGGTGGATAATATTGCTGGCCCGCCATGCCTCCACTATTAAATGGTGTTTCATGGTAATTGGAACCCAGATCACCTGTGGTATCCACACCAGGGTAAGCAGAATAAGGGGCCGCGCCTCCCATCTGATCACCAGACATGCCCCCATCATCTGTGCCGACCTGTTGTTCAATATTTGCCGCAGGTTCAAATGATCCTTGCAAACCCAGCCTAAATCTTTTAACGGCAAAAAAGGTAATTCCGGCCTAAAATAACGCAGAATATATAAATCCAGAATACATGCCAATAAACAGTTTCAAATACGTAATCGGTAATACATGACTGTCTAAGCAAGGGCAGCGTATCCCAACGAAGCTTTGAAACTCTTAACAGTGGGTTACAAAATATTTCAGTATTTATTAATTCAGACTTGCTTTATAAAAACGCAGTTTTCTCAATCAACAAGACAAAAGTAATAATAATTGTACAACAACCAGGACAACTCAAAACATTTATGGGTCTTGAACCGTTTGTGAGTATAGACATCTCTTTCTATGAAATTTCAGGAAGTGTCTTAAGGAATCGAGCAAATGATTACTGAAACGTTTATAAGCCCAACAATTTTTAAATTTTACATTATTACTACAAGTTACAGGAAGGGTGAGCTCAAATTCAATTTCCCTATTCGTTGAACCGCAAAAGATATAATAAATGCTATCATTTAGATCAACCAATTTTCTTTTGAAATTTGTAGATGGTAAAGTGAAAAACCTTGAAATAGTCGCGATTACTTTCTTGAAGTGTATAATTGGTATAGTTCATACTTGGAGTCCCGATTCATTCTATGTCATATTCAGCAATGCTCATAAATTTGAAGAGTTATCATCAAGAATTAAGGGTACCAAAAATACTAATATTCCTTTTTTTGATTTTTGGGCACTTTGTTTGCTCCTTTTATGACGAACCCAAATAAATTTATTAAAGGTGTCACTCGTATATTCTAACAGCATTAGATTAACACTTCTTCGACAAATAATATCATGTTATAATGATCAATTAACAATCTATATTCTATAATATCGGGAAATAGATAAAGTGTACAGTAGCCGAAACTGTTGAGCGGAAAGGAAAGCAAAACTACAATTTTTTACGATAATCTCAATTTCAATTTTACAAGGACAAACCACTAAATTTAACCACCAAAAAATGTATGCTAAGCGTTTAGTGAAATCGAAATATAATTATTTAATTTGATTTACAGAAACCAAGGTCCAATTAAAAGCATTTTTAAGTTGAAGGTGAGTTTTGTGTTTTATTTTTTAGATTTTTTATATTTTTAGGTAATTTTAAAGATAAAAAGTTAATTAATTTTTTTCTTTGTTAGGTATGAATTTTAAAATATGAATAAAATTAATTCATGATTGCCCCCCATGTAGAAAATTAATAATTTCATATTAAAGAATCTTACTAAATAAGTTTTATTTAATTCAAACAATATTCTAAAGTTCATACTTACCTAAATCAAAATTACCTAAATATATAAAATTAATTAAATATAACGGGGTGGGGTATTGCGAAATTATAACCCATAAATTGCCATCAATTAGGTATTATGTAAATATCGCCACTGAGGTACTAAGATATATCTAAACCGTTAAATGCTTAAAACGCGAAATCACTTGTTCGAATGCAGTAAGGAAGGTATGTACATATTTCGGATTGAAAATTAAATTATGGTTTTTACTATTTTTTGATAAACTATGTTGTTTCTATTATTTAAATTATTTTTTAAAATTATTAATGTAAAGAATTCTTTATGGGTATTCCTAAATATAAATAAAAACAATTAAAAGTATAGCACACTCTAATTGCCTTAAATTATTTACTTCTCAAGGAATAATTT
>OX_Smed_1.0.00078
ATTTAATTTATTAATATTATTATTAACTTGAATGTATTTATTTTTTTTATTATTAAGTTTAGTTATTAATATTCAATTGCTTATTAAGCAAATTTTTATTAGTATTTTTTGCTTTATGAAGCACTTAATCTACCAGCCGGCATTTGCAATACTTCGAGCATATGAAATCTCGTTTACACGAGGGATTGGTTCTGGGTATTTATTAAACCCATAAGTAGTTCGATCGGATGGATTTTCATTACAGGATTCGTTTCTCAAGTCGCTGGCTGCTTGTGGTATTGAAATAACTACTTTTTTAATGATTTGTCCATCTGTATATTCATTATTCATTTTGTCTTTTTCATTTATATATTTTTTATTTGTGTTAAAAGAAGAGCTATTAAAGCCCATTTTTCGGGGGGTCTGAGATCCATTATAAACAGCCTTAATGGCTGGGAATTCATTTTCATACATGTAATCAGGTTGATTGTAATATGGTTTATTTATACAATTATTATTTGTATTATTATTCATTATAAGGGGGCTCCAATTCCCTTTTTTATATTCATCATGTCTAACATTATTGAATAAAGGATTAACTTTATTCCGCATGGCATCTTCGAACGCAGTATCATATTTTCTATTAAATTTGTCTTGGTCGGGTCGGTAGTTCTCAGGATCCATATTATGCTTTGTTTTTGGGTCATTTCCCAGCAGATGCCGGCTGTTATGATAGTTTGGCGAATAAACAATTGGC
>OX_Smed_1.0.00084
AAGATGAATGCAAATAATCAAGGAAATCCAACTGACCTTCCTCGAATTCCCCGTCTTCCTCCTTCCATCATCGCGGTTCGTCGTCAATATGAGGAGTTAAAACAAGCGCATAGTGAACTCAAAGTGAAATACGAGCGTGTGAAAGGTACCTGGGCCCCGCCCGATACCGTCAAAGTGTTACGGCAAAAAATAGAACGCCTCACTCGGGCGCGAGATGAGTTGATTTCGGAATCCCGTGCCCAACGGTTACTGATCAAGGAGCAATCAATCGCATTACGACGCGCGTTCACGGACGTGGAGCTCCAGGCTCACGTCCCGGGGAACATCAGAGCAAGCCAATTGGGCATAATCCCGGCTCACCATCTCCCGGTGACTGACGTTCTCCCATTGACTCCTGTCACTAATCCGATAACTCCGGAAACTCCGAACCCTACCGGAATTGCTAACTCTCCCTCAGCAACATACCGAGGTCAGGGAAACCTCCGTTCCTACCACTGCTCACAGGCGGCCAAATCGGAACCGGCGACGCCGTGATCGTCGGCGGCGAGAGGAAGAACTCGCTCGGGAAATCGGAAACACTCCTATCTCAGACCGCACGGAA
>OX_Smed_1.0.00086
CGACGTTTAGGTAATCGTGGTGTTGTATGGGAGTCAGCTTGACGAAAATGATTCGCAATATGGTCTCGAAGTACCGTCGGTTCTATGACCGAGATAATCTGCTACGACGATCGCCCGCTAGAAGATATTTCTCCATCAGGAATTGTACGAGATGAAGTGGCTATCTGAATATTAATTGGGGACTCGGCAGAGCGGCCATTTGTAGTAATTGTGATCTGAGCAGAAGTGGGGACGGGATGAGAGAACTCCGGTTGACGAGGAGCATAGATAACATCTAATTCGTCGTCATGCCTAGAAGTTGTATATTCAGTCATCATCAAATCTGAAAGTTCTCTTAATTCCGTGTCTTTATTACTTCTCAAATTGGCCTGTAGCAGGGCGTTTTCGGCTCTACGCCTCTGCCGTCGACGGCGGTTTCGATTCGGTTTGTGCCGGTGATTCGCATTCGAATGAGAGGCGCCACCCGTTAGCGCGCTACTTTCATTATTGGTCACCGAGTTTTCTGCATTGGCCGGCAAAGGATACGCTGGAATTATATCAATTTGCTGTGCCATATTTCTGCTCGGTAGGCGAGCTTGGAGTTCTTTCTCCGTAAAGACCTGATGGAGTGCGGCACTTTGCTTGGATATCGTGATCCGATGACTTCTATTCTCAATAATGAGATAATCGGGAGCATGAGAGAGCTACGTGATCTTTTTGTAGAGTTCTTTAGTAGCTTCTGGAGACCATCAAGTGCCCTTTAGCTTTTTGTATTTTTCGCGGAGGGTGAATTATCCCGCTCGAGCCTCTCAACATATTGTGCCGCAGCCACAGCAGACGGAGCTGGCACAATTCTTGGAATTCGCAGTAAAGTCATGCTTAATTCCAGAGTACGATAAATTTCGCAGGAAATTGATGTGATCAGTTCGCAACGAGAAAAGAAAACTACAAATCTGATTTAATAGATGCGAAACATTTGTTTTCCACGGAATTTAGGTTCAGTTGGAATTCGGTTTCTACTTGGATTGGTTAATTTTCAGGTTACAAAAAGTGTTGAATCGATGCAGATAATCTTCGAGAAAATTTTAACCCTTCGAAAGAAAACTTAAATTAACTAAATTTTATGAATTAAATTAATAATATATTAAATTAGGTTT
>OX_Smed_1.0.00096
AACTTTACTGTTTTTCCAAATTTCACCCAATTTCATTGGCTAGAACTTTGGTTTTTCCAAATTAATTATAGATTTGGGTTTCCAAAGATGTTGAATAAATTCGAATGAAATTTTAATATTATCATTTAACAAAATGTCAACTATAACTATAACAATTGAAATCATTGATTCTGACGGCAGTGTGTCGAGAAGTTACGAAGACAATGTCAACCGTTCAATCTCAATAAAGGAATTGAAAAAAAAATGGTCTGATAAATTTAATATTGCTATCCAATCGGTTAAATTTAACAATCAAATTCTAAGCGACGACAGCAATTGCAGCTCTTGTAGTATTATCAATGGATCAACTGTGAAACTCATCCAGGATAAATCGAACGATCAGATCACTTTGCTTGTGGAACTGCAGTCAATAAATACCAACCAAAGATCGATTCAAATCCCAGTGAATCCAAATATCACAACCGAAGAACTGATGAGCGTTATCCGAAATAGAATTTCATTCGATTTAGGGTCGGCTTATCTAACTCATCATGGCCAACAACTTCGTTCTGCGGTCAGTTTAAAAGACCAAAATGTCAAAAATAATGACAGGATCCAAGTATTGATGAGAACCAGAGGTGGATAAATTAATTTGAGAAAACATTAACATTAAACAGATCTTCAATTTTATTATTAATTAAATAATCAATTTTATTAAAATTCAATTTTTATTAATAAAAAAAAAAAAAAAAAATGCGA
>OX_Smed_1.0.00098
CAAAATATTATAATACATAATTTAAGAATGAAAATGCATCAAAGGGATATTAAATTTTAATAAATCCTAATAATTTATAAAAATCTATTAAAAACTAAAATATCATCCAACTGTTCCTAAACCTCAAAAATCTGTGTTTTTTAATCCGAAGTCCTTTCGAATTCTGGATCTATTCCAAAATGATCTGGACCATTATCAGCTCCGATACCTAATTTCCGGTCATTATTACCAAATGAGTTTATAAGGCTTCTTAATTGCTCATATCGATTTTCCAAAGATTCTTGAATCACATTTCTTTTCATTTCATCTGTTATGTGAATGCTATTCATTGTTTTCAGCAATTGTGTAAAAACCAAAGAGGTAATGAAAACAATATAAAATACATTTGACATTCTGAAATGAAATCAATTAAACAATGAACTATTTGAACAAATAAACAGACGAAATAAAATACACAAAACTAGAAGTAATTCATGGCTGATTAGTGTCTTATTTTATAGAGATAACAAAATTGCTTACATTGCATTTTGTAGAAATTCCGAGTTATGATTCGTGAAATTGTTTCAGCATTCTGCAATCAAAAGTCACAAATTTATCAAACACTCAATTCTATTGGCTGGAAAATGCTGTCAATCTTTTATTGAACAAATTACATTTGAATAGTATTTGGCATATGAAATAAAACATTCTGAGTCATTTGAGTGGGTGGATTAAAAAACTCAATTATAATCAGTAAATGTGAATGAATGTCATGAAAATTGGAAGTAGAATTTTATGACGTCAAACAGAAAAGTAGACATTCTACGCTGCGTGATTTAAAGTTCAAATAGGCCGTTTTTTGAGTGGATTTATTTTGGATTTGTTATACAGAAAGTTTGTTTGAATTTGATAAATTCCATGAAATAAACATGAAATATTTTCAATTTTTTATCTATCGTTTTGCCATTTTTATCAGTACAGGTGAAGGTCAATTTAGATTATTAGTATTTCGGTTGTGAACTTATGCCAATTTGCTTAGTTGGAACAAATTTGAAGTGGCGCAATGTTATCAGTTACGAAGTACAACCAAGAAATTGGTCGAGTGAGGACATTTTTTTTGAAAATTATTTTTTATATAAATAGATATTTAATATCGAAAATTTCTCTTTAGAATAGTTAAAATTGC
>OX_Smed_1.0.00101
CCTCAACTCAACCAATAAATCGTTCGTATAGAGGCAAAGAACGTGCTCGACGCCGAGCTGCTCACCTCTTTAAAAGCGTCTCAGTAACTGTTGATAACTCACATTTCTGTCGATTTAAATAAAGTAGTTGTGCTTATGGTTTTCATACTTCTCAAAAGGTGTTTACACGTAGATATTATCATGAGTACCCGCGTCGCGACTTTAAGTCATCTCTCCACATTCGATCGTGAATTTACTTCCATGAGGGACAGAGCTAAGCGAGCACAGGTCTTCTATCGACAGCTCGTGAACCCGAGGGTTGTCCGAGCAACTATAGTACTAGCACATGGTACTCAATTTTTGCGGACAATCCACCACTTGAACACATTACCAACGTTGCCTAGCAACGGGTGCCAAGTGGCGATCAGCATCATTTTGTATGGCGTTACGAGGGTAACCAGAAAGATAAGCAAGATTTGGAAACCCTGTAACCCACCAGTATTCTTTAATTTAAATGAAATATTGCTAAAATGTTAACAACTATTTCAAACTGCATCAACAGCTTTTATAAAGAAAATGTATAGAACTGCTTGAATAAATTTGAAAAATTATAATTTATAATACAAATTTAAATTTTGAACTTTTAATTCCCTTTCATTGTTAAAATCCACGTTTTAGG
>OX_Smed_1.0.00102
CCTAAAACGTGGATTTTAACAATGAAAGGGAATTAAAAGTTCAAAATTTAAATTTGTATTATAAATTATAATTTTTCAAATTTATTCAAGCAGTTCTATACATTTTCTTTATAAAAGCTGTTGATGCAGTTTGAAATAGTTGTTAACATTTTAGCAATATTTCATTTAAATTAAAGAATACTGGTGGGTTACAGGGTTTCCAAATCTTGCTTATCTTTCTGGTTACCCTAGTAACGCCATACAAAATGATGCTGATCGCCACTTGGCACCCGTTGCTAGGCAACGTTGGTAATGTGTTCAAGTGGTGGATTGCCCGCAAAAATTGAGTACCATGTGCTAGTACTATAGTTGCTCGGACAACCCTCGGGTTCACGAGCTGTCGATAGAAGACCTATGCTCGCTTAGCTCTGTCCCTCATAAATAATTGCTCATGATTAGTGCTTAATTGACTGTGGAAAACTGAGACGTAATAGGGTTACTTGTGACCGTACTGGTATGCAATTTCAAAGGAAAAGACTCAACTAAGGCTAAAACTACTCTATTTAAATAAATCACATGTGGAATATCTACTGTTTGGCATTTTGAAGTTGGGTTGCTCGACGTCGGGCACGCTCCTTACGTCCCGGTCGACGATTGTTGGTGGCGATGGGTTGCTCTGCTGACTTGATTGCGGTCTGCGGCATTTGAGTTGGGGCGAAGATGAGCGGGTAAGTTACCGCTTCACCTTCTCGGCATACTGCGAGTGCGACTTCGAGTCCCCGAACCTGCGTACGCAGACTCCGATTGAGCTGGCGTTCTTCGGCCCAGCCTTTTTGAGCTGCAGAAAGTCGTTGATACAGGATCTTCGTTCGTTTAGGGTCTAAACAAGTCGCTTTGACCTGCTGTATCTCTCGAGTCAATTGCAGGATCTGGCCAAGTAATTCTGTATTCGCCTGCCTCGCACGGTCTAGTTCCGTCTGTAGGATCCGTAGAGAGGACATCGCTGAAATTAAATGGATTTTACTCGTCAATTTATGGTCGGCCTAAATGCTTTAAATCTTTCAAGCAATTCATTCAGTTATATATAAAAAAAAGAAATACACGCAGTTCTAATTATAATTATTATCTAATCACTATAACGATTTGTCCGTCAGTTCATTCGTCCGGGCAGTATCGTTCTAGGCTTCTTTTGAGAGCTTCTACCGTGTAGGGTCGTCTAGTATCCCGAACCGGACGAGGTGGATGG
>OX_Smed_1.0.00103
AAGCGAAAAATATACTTTAAAAATGATTTATTACATTTATTAAATGAACGGATACATATGCGAATTTTACGCGGTTAATAGACCCACCCATATAAGATAGACGCAGTCATAAATGCAGTACCATATTATTTTACTAAGCCGCAAAACTCTTTTGGCTCAACGCACGACACAAAATTATCAGTTTTACTAACTACGGTACTCAAACACCTAAATTCGAGCTAACGAGTTCTCTCGTACAGGATGAGAGCGATTCCATTTTCCAGCGAATTATTAAATGTAAGGAGAAAGATGGAGTAAACATATATTTTTAATTCAGGGTACACTAGAACCATGATTGATATGCCCGCTCACACTGTAGAACAATGGAGGCTAGCCTGGAGTCGGGTATACCAGGAACGATATCCTGAGGTGCCTACAGAGGATCAAATGGAGGAAATATCGCCGGAAAAGTTCATGAAGCAATTTCGGAAGACGGCGGACGAACCCAACCGTCACGGGACATTTTAAAGCAGGCCCAAGAGCTCCTGGAAGACCTTCTACAGCATCAGCGACAAATCGAGGCTGATGTAGCATGGGCCACATCTTACCTGGCCAATGTCAAAGATGACATAGCGGCCGGACGACTGGCCGACAGCTACCCGCCTTCTCCAAGACCGATCAGAAACCTCAAGCGACCAGTGCTCGTGGTCTCGGGATACGCTCCGGAAGAGGGATCAAGCGATTCTTCGCGGAGGAGTAAACTCCATTGATGTGGACATTTATTATTATTACAGTGACATTGTGATCGATTCAAACAAAGTTTTTCTGTT
>OX_Smed_1.0.00104
CCGAATACCACATCAGGGAGAGTCACGGTGACAGATACTTATACACTGAGATTAATTATATCAACGGAGCAAATTATCAAATTGAATTAAAATTTAGTTTGAATAAAATAGAAGGAAGTTTATTATATTTCTTTGATAAATATGACAATCAATTGATAATTTCCCTTTCTGATGATTTGGAAGAGAGAATGAAAATAGAATTCAGGGGTGAAGAATATCATTCAACTCTATCTGAATTGTGCGGGTGTGTAACATGTAAATATAGAATTATTGATTTGAGGGTGGCCATCACTGATCGGATCAACATCCAATGCAATGAACAGCCAAATAAAATTTGCAGCTATTCTAATCAGAAATTTATTAATACTGCGTATCCAATCATGAAGATGTCCGGTAAATTCCAGGTCATATTATGGCTGGTAAACACTCCCGGTCACGGTCAGCATTACCCGAACCCAGCCCAATTGGGGGGCTGCATCCATGAAATATCATTCAATGGCAAACCATTGCAAATGGAGATATTTGGCAAAGCAATATCCACAAAATGCCCGAAGGTGTGCGCCAATGACGTATGCAATGCTGGAGTATGCAATGAAACATATGATAGAGAGCCATTCTGTGATTGCACTGATTCCTTCTTGAACGGCCCATACTGCAATTCAAGCGGATCAGATGGAATGGATCCGAATTGGAAATATCCCTTTGAAACATTCCGATCTAAATTTATCAAAATCTCGTGGCAGAATCATTCTGGTTTCATTTTTGGCATCGGCAACATGAACACTTCGTTGAATGTCCACGGTACTAGACACTTTCTTTACCTTTTATATCACAGCAGAATGGAAAAGTTCTTTATAAACAAAACGATAACTGATAAATACCATCCAGATCAAATTAGTCGACTGTATTTTACACTCGGTGAAAATATCATTATAAAATTCGTACAACTAAATTATACAATATTTACAAATTCACCTGTTCCTAGAGATTTATCCAAAGAGGATTTCACATCAATCTCAGTGTTAAAAGGTCCTGGATTCATTGACATCGTCCATAAATTGCGGCCCTCCCAATACCAATGGCTGCCGTTTCATCGCAAATTCTTTGTTATAAAAACTGAATGAATGAAAAAAAAATTCGCTTTAGAAGTAAGAGTTTTTGAATGACCTTTATACTTCAGCGTCTAAGTAAGATCATTTCCTATGGAAACACGAGAATCGCACCTTTTGTAAGACTTCAAGAATATGATCTCTCAATCAATGCCAGCGATTCCAGAGAAGAGAAGATAAATAATTCTCAAGTAAATGTTAAAGATGTCTTAATTACAATTTTGTCAGTTTTATTGATGATAAGCATCATATGGATTTTCTATTTTCTTAAAAATTCCAGAAAAATGAAAATTATCAGGAAAAATTCTAAATCTGCTCCAAGGGACACCCAAGATTATTCAATGCTGAATAGTTCATTGATGTGGTGCAAAACAATATGAAGAGTTTCTCTGTAAATTTTTATTTGCATTTTATTTGTTATTAAAAATCATGATTCGTATTCAACCTTGAATGTAGCGAAATGGATGTTGTGATTAGCATCTCGAAACTAATTAGCATAGCTCTATATACATACATTTATACAGATTTTTATTCGTGCACAATGTTCATTGCGTTAAACACAGACATATGAAAAGATTGATAATATTTTTTTATACATTTTCTTACGAATTTTGTCATATTGCCATGTTTTACATTTTATGTCATTTTCATGTTAATATTAAATGTTTTTGTAAAGGC
>OX_Smed_1.0.00111
AACCAATTAAAATTTTTATTCATCCACTACAAATTTTATCAGTATTTACTGAAAGAAATGTAATTATAGTCTGATTAGAGTTCATTCAACTCTATTTTGACAATACAAAAGTTATTACACAGGAGCATATTACCGATACAAGTGAAGGTGTCCGCCACCCCACTCCGTCTCTCAGCAGCCTGCCACTGCCCAGAATCAATCCAGTCAATCCCCTCGGAACAATATCTGCATCAATTGCTTTCGGTGCAAATCCACCAATGAAATATGAACCCCCTGTCAATGCCGACAACATCGGAGCCCCCGCAATCAGCCCAATGATCATCGCCACGATGACCCCACTCTCAGCTCTCAGGCAAACTCCCATTCACGAAAACAACCTTCAACAATTAACAGCAAACTACCAATTATATGCACTCAGCCAAGAATGACAATAGATACAAATAAAGGATCCCATCTTTCAATAGCTAACCAAATACCACATTACAAGTCTTGCAACTCCAAGCAAAATTGAAATGTCTGTTTCATACCAAATATATGAAATTACAATCATTCGACCAGAACAGGCAACTGGCGTTACATCCCCAATAACAAAGCTGAACCATTCAAATCTCCCGAAGGCTCAACTTATCTCATTTACAAAAAATACAAAAACGCATTCTCAATCATCAAT
>OX_Smed_1.0.00113
AAAAGTTTAAATCAGTGCTCCCAGCCTTTTCATCGCCACGAACCGATCAACGTGTGATAATTTTACCGTGGCCCGCCGAGTGGCAGGGGCGTTATTGTTTATATTTTAAATTGTTTTTATTTAATACTTTTAGTTTAATTTTATTTAACGGTGCCATCAAAGTAAAATACAATAGCATAAAAAAATGAATAAAAAGTAATTAAAAATTTTAATTCATTAATACACTTAATCCCGAGAGAAATACATCACAGTAAACAAAATGTAAATAATTTAATGTTGCTTGTGCGGTTTATTATGGTGATATACCTAACGTACGAATTCCATGTAAATTACCTAATGGCAAATATTGTGCCATGCAGTAATAACGGTCTTTTGAATTCACCACAACAAGAGCATAAAATATTCTTATTATAAGGACTTTTTTTGTTTTTCACCTCTGATTTCTTTATAAGTGACATAATATTTTCTACAAAATCCGATTCATAGTCAAATTTTGTAGAAAATATTATGTTTTTAAGAGACCTCGATATTTTTAACGGAAAAAATTGAATTTACTTTAAACTAATTTACTAATAAAGAATTTCTTCTAAAATCCCATTCAGCTAAAAACAAAACACTTCCATTTTAATCCTAACTCGTTTAGTTTCCTATTTCCTTTACAGAAATTTTAAAATTAATTACACCTTTAATCAAGAAAAACTGATCAAAATTGAACAAAAATGTAAAATATTTTACTGATATTACTATAATAAAAATTAAAGAAAACTTAAGAATCAAAATTATTTTAAAATGAAAAAATAGAGAAAAGGTGTTTCACATAATTACATTAAAAAAATTTAATAATAAACTTGTTTAAATGTATAATGTAAACTACAATTTTAAATTATATATGAGAATGTTGACAATATTACAATGATTGTTAAAAATTGTCGATATTAGAATTACTATTTGTATATAATTATTTTAACCCTTTCTAAGGCAAAGGAAACTAAAAGTGATGTAAAACTCAAAGTTTATTGATAACAATTATATAGTTACAAATGATCATAAAAAAATAAAAACATAGAAAAAACAAAAGAGGCTCAATATATGTCAGTAGTTGTACCAAAAGTAAAAATGATTACCGACAGCGTTACACTTAGATATTTTTATTAGTTTAAAATGGTGTACAGTATATTGCCACCACCTTAGAAAGGGTTAAAAACAAAAATTTAAGAGTAGAAATTTTATTGACATTATATGAAACGCGACTTGTCGTTCCCACGACTGAAGGGTTAATACCCATAATTATTTGGTATAAGATTAGTTTAGACCA
>OX_Smed_1.0.00114
GGTAATAGATTCCTGGTTTTTTTACGTAGCATTCAAGTCTAACCTTTAATAAAATGAGGAAAATCTTAAAACTTCTATTTTCTTAAAGTTCCTCATAAATATCCGTTTTTTGTTAATATTTCATCAAGGTAAAGGTGTGTGAATATAAATGGATAGTTAATGCATAAAACAGTTCTTGATTTTGCATGTAGGGAAATTCTCATGAGGGTTACTTTTCTGTGTATCTTATTAAAACGTGCCTCTTAAGATGTATTATATTGTAATTTAGAAGTTATAATGTTATATATTATATTATAAGGACTTTTTTTGTTTTTCACCTCTGATTTCTTTATAAGTGACATAATATTTTCTACAAAATCTGATTCATAGTCAAATTTTGTAGAAAATATTATGTTTTTAAGAGACCTCGATATTTTTAACGGAAAAAATTGAATTTACTTTAAACTAATTTACTAATAAAGAATTTCTTCTAAAATCCCATTCAGCTAAAAACAAAACACTTCCATTTTAATCCTAACTCGTTTAGTTTCCTATTTCCTTTACAGAAATTTTAAAATTAATTACACCTTTAATCAAGAAAAACTGATCAAAATTGAACAAAAATGTAAAATATTTTACTGATATTACTATAATAAAAATTAAAGAAAACTTAAGAATCAAAATTATTTTAAAATGAAAAAATGAGAAAAGGTGTTTCACATAATTACATTAAAAAAAATTAATAATAAACTTGTTTAAATGTATAATGTAAACTACAATTTTAAATTATATATGAGAATGTTGCAATATTACAATGATTGTTAAAATTGTCGATATTAGAATTACTATTTGTATATAATTATTTTAACCCTTTCTAAGGCAAAGGAAACTAAAAGTGATGTAAAACTCAAAGTTTATTGATAACAATTATATAGTTACAAATGATCATAAAAAAATAAAAACATAGAAAAAACAAAAGAGGCTCAATATATGTCAGTAGTTGTACCAAAAGTAAAAATGATTACCGACAGCGTTACACTTAGATATTTTTATTAGTTTAAAATGGTGTACAGTATATTGCCACCACCTTAGAAAGGGTTAATATAAGATTGTTAAATTACATTTCGAATTATTTTAATGAAATAAATTTATAGGAAATTCTTAACTTATAGCGAAAGAATGAAATGTTATAGTTTCTAATAATCATTGTAAGGAT
>OX_Smed_1.0.00115
TAATGTGAACTATATTTATTAAAGATCTCAAGAAAGAAAAAAATGCTAAATTTTAACATAAATATCATAATTGAATAGCAAATTGAGCTAAGCATTAGAATCAAGCCTATGAATAATATTTGCAGTTTCTAAATGGATCTAGAGCAGTTCTGGGAATCATGAATTTCTAAAGCATTTTTCTCACTCAGCTGCTAATATCTAAAATATAAAATTATAAATATGAAAAGATTGAAATATTCATTATTATTCTCACTAAAATATAATTGTATTAATTATTAATTATCAGGATTTACATTTATTAAATTTATAAAATAATAATATACTATTAAATATATTTGTTTGTTTAAATATATTATTTTTTTTTCTACAAAATTTGACTATGAATCAGATTTTGTAGAAAATATTATGTCACTTATAAAGAAATCAGAGGTGAAAAACAAAAAAAGTCCTTATAATAAGAATATTTTATGCTCTTGTTGTGGTGAATTCAAAAGACCGTTATTACTGCATGGCACAATATTTGCCATTAGGTAATTTACATGGAATTCGTACGTTAGGTATATCACCATAATAAACCGCACAAGCAACATTAAATTATTTACATTTTGTTTACTGTGATGTATTTCTCTCGGGATTAAGTGTATTAATGAATTAAAATTTTTAATTACTTTTTATTCATTTTTTTATGCTATTGGATTTTACTTTGATGGCACCGTTAAATAAAATTAAACTAAAAGTATTAAATAAAAACAATTTAAAATATAAACAATAACGCCCCTGCCACTCGGCGGGCCACGGTAAAATTATCACACGTTGATCGGTTCGTGGCGATGAAAAGGCTGGGAGCACTGATTTAAACTTTT
>OX_Smed_1.0.00116
CAATTTACCTGTCAAACTCGGAGATTTTGTTTACTATTTGAACTGATTAATTTTATTTAATTATTAAAATATTGCCGATTCAATCCAAAACGAGATGGCTTCATAGAAAAGGTTTCATATGATACTCGCTATCAAGAATTGAATATTATAAAAAGGAATTGTTTATCGCTTCGATGCCTGAACACTGGTCTTTACCAACTAAATTTCTTCAACCACTTTGGCAAATTGACTAAAATATATAATTTTTCATACAGCTCAATCCTCATCAATCATTTAATCTCGACTAAACAGTCTGCCAATTTACCTGTCAAACTTGGAGATTTTGTTTACTAATTGAATTGATTAATTCTTATCAACAAATTTATTATTCTGCATTTCTTAAATAATAATGCTTAGGGACTCCCATTTTTTTATAAATAAATATTTATACTCGTTTAAGTTACAAATTCGTAATAAAATTGTCCGTAACTTATTATGGAAATGTAAAATTTCTTATTGAGTAATATTTATTACACTTTGCCTACATTTTTATTGGCGCTAGGAAATGTTTGTTATTTCCGGTTCCCTTTCTACAGGCTTAGCCCGCATTAATTGCCCGTTTATGACAATCTGTATAACGTTTCTCATAACGGCTTAGGTCCGTTTCTTTTAATGAATATATTTATAAATTATTAAATATTTTAACTTAATTTTTTATTAAAATAAAAAATTTATTCCTGAGATTAATATAATGTTTAAATGCTGACTTGAAGACCCCCTTTTCCATTTTACTCGGTTTTTATTTGTATTTTTTAAAGAAAAATCGGCATTAAATTTGCTTGAAACTCAAGCTGTTTTAAAGAAAAAGAATTTGAAGTCTTTTTAAGAACTTCTAATTTCAGGAGATATATTATATTTTATTTGAAATAATTTTATTAAATTAATATTAAATTTTATTTTTATTAATATGAAATAG
>OX_Smed_1.0.00117
TTAGTTAAATTTTCATTATTATTAAATAATTTTCATTAGTTTGTTTGAAATAAGCCTAATATTGCATGATTCCGCCCAATCAGTAACCGCCTTTTTTAATTATTTTATTTTATTAGTCATGGAATCGACCCAACTATTATAAAAGGAATTATCCCGCGCCCAGCAATCCAACAAATCTCTATACGAGCAGCTCACCAAGGAGGTCCAGCAGGTAAAATCTACCTGGGTGGACAGCGAAACTCAAATCTATCCATCAACGTCTCACAGCTGCTCAAAAGGGTTGGGCCGAGGAACGACAACTAAATCAGAACCTCCGGACGCAGATAAGGGGGTTGGAAGTCGCCCTGGCCACCAGTCGTGAAGGAGAAGCGGTGACTTACCCTCTTATCTTCGCCCCATCTCAATTGGCGTACCGGGATTCAGCCAACAGCTCAACACCCTAGGCGACTCCATCGGCAATACCTTCGAACAATTACAGGCCGGGGCGTAAAGAACGCGCCCGACGCAGAGCCGCACGCCTGGCAAACAAACTAACTTAATGTGTTCTGTATTGATTACAAATTGAATTAACTTACGAATATTGTCTAA
>OX_Smed_1.0.00119
GGTTTATAGATCCCTTATGGATTTTAGTGAATCAATTGTGCCTCTTTACCTTTTGATTTTGGATCCAAGAAAAGCCTATCCAACTGGCAATTTAATCATATTTTATTAACCTTCATTGTAATATTTTTTCTATCTAAACAATTTAACCGAGGTAATCTGAGTGTAGAATTTGGTAAATAAATCTATTTTAGACGTATTTCTTAGCTCGAATTGCGGGAAAGTTATTAATTTCTACAAAAAATCTAATTCTCAAATTGAGAATCTCGGGGAAGCGACAGATTTTGGTTTCTAGTCGACCCACTTATTTTATGAATCTAAATTTGATTAATTTTGATTAGCCATCAGCGCAAAGTTATCCACTAGATCATAGGATTTTCCCTTGATTTGATAAGAGACTTGGATAGTTTTAGGTCCCTCAGTATGGTTTCATAGAGGATTAAATTCGAATTCCGTATTTATTTATATTTTTTTTTGAAGATGAAAATATATACAGCGTTGCTAATGACTTTTTGCATTCAGAAAAACCTAGTTCGAGGAGTTACGTTTCAACTCACATTGCGGATCGGTGGAGATGGGCATGGGAACGTTTCCGACAAGAAAAATGCCCCAAGTTCCCTCAACCGGAGCCTCAACTGACCGATTCCACGGAAGATGCCCACGACCGATGGCTGGCCGATCAACCACGGGAAGAATGGAGCCCGGCCTGGGAGATCCACGAGCAGGCTCGTCTTCTTCTCAAGCAGCTCGAAAGCCACCAACGCCAGGTGGACGTGCAAGTGCCCCGAGCTCGCCAATACCTGGCGAATGTCGAGGAGGACCTACTGGCGGGTCGGATCGCCAGCAACTATCGGCCTCCGCAGCGAGGCACTGTCGCACGAACCACCCGACCAACAACTACCCGAATCCGAGATGTCAGGCGGCCAGTAATGACCATCTCTGGTTATTCGCCGGAAGAGTGGGTGGAAAAGGGTTTTCCCTCCTCCTAATCCACCTCCTCATAATAAACTATTTTAGGACTCAAACTATTAGTAAATGTTCATGATAAATAAATTGGGTGTCCTCTTAATAACTGTTTTATTTTTATTGTAATGTAAAAATCTTCTTATTGGTTTAAATATAA
>OX_Smed_1.0.00120
TGACAACTATTGTGGAACAGAGGGGGTATGATTCATTTGTTGTAATTTCAAAATATCCAATGAAATCTAGCTACAATATATAAATAATTATATGCATTTTGTTTAATTCATATAATTTATTCATAAAAAAAAATTTTCTCCAAATGATCTGCGACCATATAGCAAGCTGTGTCCTGCGCTGCCATCCAATCCACGCCTGCTCTGAGTCTACCCGAAAAGAAAAAAACAAAACGATTTATAAAAAAGAATGCATTGATAAACAAAGACAATGAGGCCAAATAATTGTTAACTATGAAGATTTCATATACAAGTGAGAACCCAAAAATAATAATAATAATAATAATACTAATAATAATAATTAATAATAAAAATAATTAATAATAATAATAATAATAATAATAATAATAATAATAATAATAATAATAATAATAATAATAATAATAATAATAATAATGGACTATAATTGAGCTCCTACAATAGCCAGAGCGATATAGAACTATTCCATAATTTACATCACTTAAAACCGCCGACACACACACACACTTGGGAACGCACGCATACTCACGCAACTACAGCCAGTTCCGCAGGAAATCTATATAGGATATATATATATATAACATACATATATATATCACGTGACAAACATTAAAGCCACTCGTTTGCCTCATAGACTAATCAATATAAAATCACATCATCAAGGCCATAAATATCCGGAGAATGAGCGAGAGCAGTCGAATATAATAGAGGAATATCATCTGAATGACAACTGCCAAGGGAGAAAAATCAATCAGAAAATCAATAAATAATTAAAATCAAAAAATGCACTTTAAAAACCTTACCCGATAGCACGTGCCAATATCGATCGATTTATTGTAGGATTTTCCAGATCGGGGTCTCTCAACATTCGGCAATCGCGAATGAAAGTAGCCAATCCGACACTGAGACTATGGAGATGAATGAGACCATTCTCGAGAAATTGATAGACTAATTCCGGGTCCACCTGAGCGCCTAGGAGAGCTTGTAACTGGTCGAATAAAGACAAAATAATCGGTGAAGAATTGAGAAAATCTTTGGATTGATCATTCTCAGATCTTTTGTCCGATGAGACGGTGCAAATTGTTACAGTTGCTTTGTCTGAATTTAGGAGGATTGCAGTTGCAGATGAAGGCCGATCGGTTAGAGATTCTGTAAACGTGTCGGAGTTCCAATCGAGTTCCGTGTTCCTTTGTGAAGGGTACATCCAAAATGCATGTTTCATCCAGGTTCTCATGTCGTCAAGGAACGCGGGGTTGGGAATAGTGAAATCATTCGTTCCCTGGAGAACTATTCCCGGTATTACATGATCAACATATCCTCCAATAAGAAAATGAGCAATCGATTTATGCAAAATATCTTCTTCGACTTTAATGTTTCCTCCATATAAAAGAGGTATTTCTGATAAAAGAATTTTGGTATCATGTAACGAGGTAGTACTTTCTTTTTCAGTTTTAGATTTACTTGCTTCGCCAGGCTTAGTTTGATACTGTCGACCATACACAAATTCTTCGGCAGCCAAATCGACAACTATCATTTGATCTATAGTGAAATTCTTTGATTGAAGTTCATTATAATCTCGTACAGGACTAGATCCAGTACTTGCTGATGATTTATAATGCGTTGATGCAATGCTGTTGTTTCTAACACCAACTGTGTGGATACTACTTGAATTACTTCCCCTAGAGCCTTCGCGAGCATTTAACAATCGCCTAATATCCTCTTGGCTGGCGATACCACTGTCGGTTGGATCATTACAACTGGCCGATTTACGTCTAGTAGTAGCCTTTTTAGGATCAAGTAATTGACTGGAATCAAGTGGATCTTCGTGTCTAACTGACAAAGGACTACAGCGCAACCAAAATGACACAAAATATAAAAGTAAATTGACGAGAGCTTGATTAGAACCTAATATTATGGTGCGAGATAATGAAAGCCCACCGGAACCTAGAAGAATTCCTCCAACTTGACTACAT
>OX_Smed_1.0.00121
ATTTACTGCGCGAATTGTTCCAACTAAAATTGCGCGCTTTCCAATAATTATGATGCTAGTGGTTTGTTGGTAAAAAAATTATCAGTAGTTATATTTCCTCCAGAGTCGGTAAACGGTTCAATTAGTTGTAGGATAACAAAATCGCTCATAAAAATTGACGACTGTCTTGTTCCGTCCTTTTCATAAATGGGAACCCATTTAAAATAAATTTACTTCTGAGACCAGATGCTAACCAAAATTTGTTCGTCATGTACAGAGTGAATCGGCATCTTACTTTGTTTGTGGATAATTTTTTCGTCAATTTGTTTTGTCCCGGTACGTATCAATTCTGGCTATTTTCAATGAATAAATTACAAACATCTGAGATCATTGCGAATTTATCCGTTTGTAATCGTACACTTCGTTCATTTTTTTTATCGAAGCGGATAAATTGTAAAATATACGTTAATTCTTTCCTACTCAGATTTTCCAAAAAAACCCGGTACCCACTTTTTAGAACAGTGTCGGGCAACTGGTGCGCCGCGAAGACTTTTCTAAATATCTTAAATTGCTAGCGTTTTTGAACGTTCAATAGTTTAATATAAAATTGAATGAAAATATTATTTCATGAATTTTAAAAATATTCCATATTGACATGAAAACAGTGAAAAAATAATAATAAATTTCTTTTTCATCAACAATTATCGGAATATAAATATTACTTAAAATA
>OX_Smed_1.0.00127
TGTTGTTCCGAGCTCCAGTTGACGATGAAGTTGATAAATTTAATAGTAAATCTAATTAGTAAATTGAATTTTGTTAATGTGATTTGAATTTATTTATTAATTTATAAAATATATACCCTAAAAATTATTGAGTAAATATTGAGTTAAGTACTAATANTTTTGTCCATATACCATTTTGTTCGGTCACCACAATCCTTTGAAAATCGAATCACGATTTATTGCTGAAGAAAGGTCAACCATAATTGGAAAAGATCAAGTGATTGCGGAACAAGAAAAAACTCTTCATAGTCATTTCTCAACTCGATAAAATTCACAAGACTATCAGACTTATTGAACCAGAAAATCTCGATATTCAGTGTTTACTCACGAATTGATCAAGGAATCAATACAATGACCAATCGGCCAGATCTGACACCAGAATTTCTAAAATTCATTTAAAAATCATAAATTAAGAAAATATTTATTTAATTTAATATTTAAAATATATAACTTGCCTTCATATCCTTTACCATGTATTTTCGACTTTTAACTAAACCTTCATTGTTCCGTTCCCAATCGTCACAGGTTTCGTTTGCTGTATGCAAAGCTCTGCATTTAAGACAAGTCTTTTTATTGCATCCACTGCAAATAAAACTTTCAATTTCTGAGCCGTCATTGTGAAATATTTCCGTGCAATCTTCATTATAACATTGATACTTGTTTTTATCTTTAATTAATTGATAATGAGCTCTGACTTCCCTGTAGTCGTCCACCCTTTGCCCGAGATTAAATTCACAATATTCATCTGACAACGACTTGCTACACACCGGACATGGTAATGGATGGATTCTAACAGCTTGAAAATAATTTCCAAAACATGAACTAAAATTAATCAATATAGAAGTTATATATATTTATCAACTGGCATATCTCATGACCACAATTGGTAGTAATGAGCTCAACTTGTGAGCCACAATAAAAACATATGTCCATTTTTAAACCTTTATTTTAATAATGAATAGAAAAAATTTATATTGAATAATTATAAATATTAATTCCAAGAATTAGACTTCAACAAGATAATGTTTATTTTAAATAGTTTAAACAAT
>OX_Smed_1.0.00131
TTTATCCCCAAAAATTAAAAATTCAATGAAATTCTATTGATTAAAACAATTAAAAAGAAATTAGTTTCCTTCTATTTTTAGATATTAGGGAAGGAAAATCTTTCGCTACAACACCACTTGGTGAGAGATTCCAAATTCTTCTAATTATTTTCCCAATTTTTATCAAATCGTTGACATTTACATCCAGAATTCGTCTCGGTGCGGTTGGAAATTTTTGTGTAGAATAGCGGATGATAAAGGAAGTGGGCCCTTAAGTGGAGCTATATGTTCAGCTTGTTGTGCTGCAGGAGTGGTTACATGTTATTCAGCCGCTGGATTTATATTTGGTACAGTAACTGCGGGGGCTTCAACGCCTGCAGTTATTATAGGATGTAATGCAGCTTTTGGAAAATGTATGGCTGCTTGTGCAGTTGCCACTGTTGTCCCAGCGCCTTAAAGATAAATGAAAAAAGTTGCTCTTTTAAGTAATGTTTTGAATTTTAGTTTTGAAATGAGCTTCGACTACATTCATAACTTTCAAACTTCATAATCCATAAATTTAGTTTCATCACTTGTACATAAAAATCACTATAATATATTTTAGATATGCCGCGTAGATAATAATTTGTAATTTTAACTTGGCTTCAAAAATATGTATTTCAACAATTTTATTTAAAAAAAATTTGGTAAGGTGTTTTATAATGAAAATAAAATTTCATTTGTGAAAAAAAAAAAAAAAAAAAAAAAAGGGCGGCCGC
>OX_Smed_1.0.00132
ATCGCGATGCATTTTAATTATTTCCAAAATTTATTGATCCGTCTTGGTCGATTAGTATCTATTATATAAGTCGGGCTGTCCAAAAGGGAGAATAAAAAGAATGTGTACCTATCAGCACACTATGTGGACTCCGCCTGTACGATGGGTGCGCATTGATTAATGCTGCACCGAATTTTCATTCTTAGGCAATCTCTAGTATGGCAGGTGTCGCCTATACTTGGGGTGTGTTCGCAATTCCACTCGCATCACGCCATGTGTAAGGGTTGGACTATATTAATTTTTCTAAATTTCACAGCTTAATATCTGGTAGGTATTTTTAATTCATTTATAATATTTATTTGCACTTTCAGTCTATCAATAGTCTAATGTAAGTTCGTCATATCTTTGATTAATTAATATCGATCCAGTTTTTAGGGATTTTTGTGAATTGCTTGCTGGTTCTATTGCGGATCAATTTTATCAGATTTTGGGATTTTATCTTTTCCTTATTACTAGTCTAGATTTAAACGAGATTTTAATTATTTATTCATTGGATTTTTGTAAGATTTCAATCAGGTTTTTTTTTGTCTTTAGACGGATTTTTTGTGGAAGAAGTTAATCGGGTGCTAAACGCCTGTGCTGTAGCATTGCCAGTTAATGTTGAGCTGATTCTGAAAGGGAACTTTGGCTATTTATGCGAATATTATTTGGAAGAAATTTTTTCCGATTTTATATTTTCCTTATTTCCCTGATTTCGAATTTTGGGTTAGGGTGTCTTGTGCTTGATCAACTTGGCTCTAGACTCAGGACAGAAGCTATGCGATGGTTATTGTATAGTATGGAAATTATTCTAACAACTAAATGGACTCGGTTAGCATTCTCATGCAGATTTTTGATGTTAATTCCCTATTTGGACTATCTTTTGGATCTCAATTCATGGGAATTTTCCTTAGCTGGTTAGTTAATCTGACCCGTTGAATATAATAAATTTTCCCCTACCCGAAAAAAAAAAAAAAAAAATGCGA
>OX_Smed_1.0.00133
ATGTACACTACTGCCAATATAACTTGCTCATAACATTCGTGTTGTTTTGTTTTTCTTTCCTACCGAAACTAAATAAATTAATTCCATTTTATGAGAGGTGAGGTATAGATAACAATGGGTGTCGTGAAAGGTTTGCAAACAGATGTTGGGCATAATCACTCTCCACGATTTTCTCAACGTAGTCAGGGCAAAAAGTAGTGATTAGAAATGAGTTAAGAGATAGAAGCGTAAGTCCTTCCAGCGGCAGCTAATGATCCGGGAAAGACGAAGGTCCTTCGAGGAGTAGTGTTAGTAATACGCTCACCTGCTCGAATGGCATTCGGCTATTGCGTACAGTACCAACATGATTTCGGTCATGGGTACGCAATGGTTATTAAAATCGTGCGACGTATCAGGAAGTATCCCTAGTAGTTAAACGGAAGGTACACCAACAGGATAAGGGATATAGTACGCTGAAAATTCCTATGCGTCCAACATAGGGTTGGACTATATTAATTTTTCTAAATTTCACAGCTTAATATCTGGTAGGTATTTTAATTCATTTATAATATTTATTTGCACTTTCAGTCTATCAATAGTCTAATGTAAGTTCGTCATATCTTTGATTAATTAATATCGATCCAGTTTTTAGGGATTTTTGTGAATTGCTTGCTGGTTCTATTGCGGATCAATTTTATCAGATTTTGGGGTTTTATCTTTTCCTTATTACTAGTCTAAATTTAAACGAGATTTTAATTGTTTTTATTCATTGAATTTTTGTAAGATTTCGATCGGGCTCCTTTATTGTCTTTAGACAGATTTTGGTTAGTTATTTGTTAAAGAATCTTATCAGGCGAAAATTTCGTTATTTTATTAGTGGAAGAAATCAATCGGGTTTTAAATGCCTGTGCCGTAGCATTGCCAGTTAAGGTTGAGCCGATTCTGAAAAGGGGACTTTGGCTATTTATGCGACTATTATGTTGGAAAAAGCTTTTTGATTTTATATTTTCCTTGTAAGCTAATGAAAATTTGTATGGTTGTGAAAATAAAAATGGCTTAAGGGAAGTTAAAAAAAAAAAAAAAAAATGCGAGCC
>OX_Smed_1.0.00134
AACCTGAAAACGAAACAAAAGGAAAACAATCATATCAGCGACGAATTGAATTAACAAGACAACAAGGAAGAATATTATTCATAATTGGTTGTCAGAGATGAAAAATCCACGCAAGTTCGTCAATTACACTAAAATCAGTTTCGACTTCCCGCTAGTCTTCCTCATCGATGTCCGTCGGAAAATACTTTCTCTTCATGGGCCTATACGGCGGAGGACTGGCTGGGCGATTTTCCTCTCTCCGAGTCGAGGGACCTGCTATCTCCTGCGCAGTGATAGTGTTAGGCACTTCGCCCGTGAGAACGGCGATGTCTTCGGTTCCGAGCCCTAATCCATCGAGGATTTGGATGACCGGGAAGGATTCCGGTTCCTCGTCTATCAGGTTGATGTGAACTGATGGGGCAGGCGATCGGAAGATTATATCGGGAGCAAAAAGGATATCTGGGTCCAGCTCCGGGAATTCGAACTCTTGGTAAGGTGGAGGCGGACCACTGACCGGGCAGAGGGTCTCAGCGGGTCCCGCTCCTCTGAGTAGTTCTTCCTCTCGGCGGCGCCGATCGCGACGTCGTCGGTTTCGATTTGGCTGTTGCCGCGTCCGATTTGCAGCAGGAGTTTCCGCGGTCTCGGGGAGCGGTGGAGGAACGACCGGTGTGACTGCAGTAACGAAAACTTCTGGAATTGGATTCGTAGAGACTGGCGGGGAAGATAAAACGTCGGCGACGGGTAGATGGTGAGCCGGTATGATATTCAATTGGCTGGCCCGGATACTCCCGGGAACGAGGGTTCGGAGCTCGCTATCCGTAAATGCGCTACGCAAGGCGGTCGCCTGTTCCTTGATTAAGAGACGTTGGTTTCGGGATTCGGTGATCAGCTCATCCCGTGTCCGAGTAAGCCGCTCAATTTTTTGTCGCAATATTTTTACGACATTAGGCGGGGCCCAAGTGCCCTTCACGCGCTCGTATTTCGTCTTGAGTTCACTGTGTTCCTGTCTGAGCTCCTCGTATTTATGACGGACGGCCACGATAGCAGGGGGAAGACGGGGTATCTTTGGTAGATTGTCCGCTTTGGCATGATTATTGTTGTTCAT
>OX_Smed_1.0.00136
ATGCTGAACATTTATTCAAAGTTTTATTCGTTTTTATTCGTCGTCAGAGTCCAACAGAACGGGACTTTGGATGCCACAGTCCCATTCCCTGCGTACATTGCAAGGCGGGCGTCTTTCAAACCTACTGCCTGTATCCACAATGGCAAAGGTACGTTTCAATCCCTTTCGGCGCGGTGGCAAAGGGACCCTGAAAAAGAAATTAAAATAAAAAACCTGGTAGTATGGCAGTCAAATAACCATTGCATAACATCGAGATGCTCAAACTTAGGTTCTGGGACCTAAAATAGTAAGGGTTGAAAAGAAAAATGAAATAAATACTGTGTAAAACTCCGTACCATGGCGCCCTCGACAAATAATTAGTGCAGGCAAGTAATTGATTTTAAGAATTACGTAATAAATTAATAAGTATAAATACGGCTAAAATTGTCAGAAAAATACGAGTAGCTGTAATTAGAGGTTTGCTTTTAGTATAAATACAAAATCAGAAAATCAAAAATATATGACCAAACACATGAGTGTGGTATAGGTAGTTGCATAAACAAATTAACGAACTAAAATTAAACAGTAAATAAGTTAAGTTAATAAGTATCAATAAGTTAATTTAATAAGCAACACGAGCACTTGCAATCACCGGGGTTTGGCTACCCTGGACAGCGATTGCAAGTGTTCGGTTACTATGAGGGTAGTTGAGGACAGCATGGTAAAAGAATCACAAAAACAAAAAATAACAAAAGACAAGTAATCACTTACGTCCATAGTAATTGAGGGATGGCGTTACTAAAATTCAAAAAAAAATATGAAAAAGAGAAATAAAATATAAAATGCTTACTTCAAGATTGGCAAGACAAAACTAACGAAAAGTGGTAAAGCAGACACTTATATAGAAAGCTTATCAGCACGGGCTACGTTAAGAAACCACAGGGTAATTAATTATAGAGCCTATCAGTATCGGCTACGTCAAAAACCGCAGGATAAGTAAAAATTCATTCGGAATATTAATGTTCATCGCAGATACCTTATCAGGCTGAGTAAACAAAGTGATATCATGAGTCGGTCGGTGCGGGGGAGATTAACTTTTTACCATGCTGCGAGCGAAATAAACCAATAAGTTATTAATGTTTAAATTATTTTTGATTTTTAAAGCAAAATAAAATATTTCAACGTGTTTCCAAATATAAATTAGTTAAAAATTAAAAAAAGAATTAAATTCGCATAGAATTAAAATATCGATTAATCAACAAGTGGAACTTTTAGAAATTTGAGTTCAAAAAAATACTAACAGTTTCACTCTGGGAATTCTCTTAATTCCTGCTTCGTTTTCGCATGAAGTTCAACGAAAAAACGCTGATAAACAGCAGCAAATTCTCCTAGTTCGATTTTCATAACGTTAATTTTTAAAAAAACGTGGAAATTCTTATGTAATTTTCTAAAATCAAAAGGATTATTAGGTAATAAAAATTTAGGTAATGTTGAGA
>OX_Smed_1.0.00137
ATGCTGAACATTTATTCAAAGTTTTATTCGTTTTTATTCGTCGTCAGAGTCCAACAGAACGGGACTTTGGATGCCACAGTCCCATTCCCTGCGTACATTGCAAGGCGGGCGTCTTTCAAACCTACTGCCTGTATCCACAATGGCAAAGGTACGTTTCAATCCCTTTCGGCGCGGTGGCAAAGGGACCCTGAAAAAGAAATTAAAATAAAAAACCTGGTAGTATGGCAGTCAAATAACCATTGCATAACATCGAGATGCTCAAACTTAGGTTCTGGGACCTAAAATAGTAAGGGTTGAAAAGAAAAATGAAATAAATACTGTGTAAAACTCCGTACCATGGCGCCCTCGACAAATAATTAGTGCAGGCAAGTAATTGATTTTAAGAATTACGTAATAAATTAATAAGTATAAATACGGCTAAAATTGTCAGAAAAATACGAGTAGCTGTAATTAGAGGTTTGCTTTTAGTATAAATACAAAATCAGAAAATCAAAAATATATGACCAAACACATGAGTGTGGTATAGGTAGTTGCATAAACAAATTAACGAACTAAAATTAAACAGTAAATAAGTTAAGTTAATAAGTATCAATAAGTTAATTTAATAAGCAACACGAGCACTTGCAATCACCGGGGTTTGGCTACCCTGGACAGCGATTGCAAGTGTTCGGTTACTATGAGGGTAGTTGAGGACAGCATGGTAAAAGAATCACAAAAACAAAAAATAACAAAAGACAAGTAATCACTTACGTCCATAGTAATTGAGGGATGGCGTTGCTAAAATTCAAAAAAAAATATATGAAAAAGAGAAATAAAATATAAAATGCTTACTTCAAGATTGGCAAGACAAAACTAACGAAAAGTGGTAAAGCAGACACTTATATAGAACGCTTATCAGTACAGGCTACGTTAACAAACCAAAGGGTAATTAATTAGAAAGCTTATCAGCACGGGCTACGTTAAGAAACCACAGGGTAATTAATTATAGAGCCTATCAGTATCGGCTACGTCAAAAACCGCAGGATAAGTAAAAATTCATTCGGAATATTAATGTTCATCGCAGATACCTTATCAGGCTGAGTAAACAAAGTGATATCATGAGTCGGTCGGTGCGGGGGAGATTAACTTTTTACCATGCTGCGAGCGAAATAAACCAATAAGTTATTAATAACGAAAATTATTTTTAAATCATAATATTAATAATAATGGTAATACCATCATCGGAGAGGGCGCAAGATCGGTGTTTGCCATAGGCGTCATTTACTCTAGGTATGCCACTAACAACAAAGTAACTGACATTTTCAGTATAGAAGTATTACCGTACAATATACATTGTTTACAAATGTTTTAAATCGTCCAAAAAAAAAAAATATTTAAAAAACTAGAACAAAATCTAAGCTGAAATTTCTAAAAGTAAAGAATTTAAACTAATATTGCAGCGAATAATATTACACAAGACTTAAATTGTAATTTATTAG
>OX_Smed_1.0.00138
ACGAGTAAATATATTTTGAATTTGAATCATTTAATAAACGCATATTCTGCTTCTTCATTAATCCCATATTCGCAGCTTTCTCTAATTGGAGGAGAAATCGTGTATATATTTTCTACAACTTCGTAATGCCTTGGTTGAGTTCGGTCTTTACCCATTTCTTTGAACGCTCTTTTCATTTGCTTTCTAAAAATGCAATATAAGACGAATAATGCTGCCATGACCGTTGAGAAACCTCCAATCAGAATCCAATTTGATTGAGACATAAAAGACTCCATAACATAGCCAGGGCCGGTAGCGTTCATATTTCCGTTCCGGGATCTCGTGAAATCTGAGGAATCGTATTGGAAACCCAGAATTCCTTCAAAGGTTCTGCAAACTTTTTCATTACGAGATTTTCCGACATCGATTTTGATTGGTGCGCCAACTGAATCCGTAATAAATTTATAAATCCGGATCCCGTTAAATACCTTGACAATAAATTCTGAGATTCCGAATGCAATGGATAATTTATTTATTTTATCCAATGAAATTCTATCCAATAATTGGAAACGCGGACTAGTACTGGCATCAGTACTGTACATGACCATGCAAATAGCATTAATATTATTGACAGTAAATGTGATGGTGCCATTTCTCAATTTGATCTCCATCAAACAAAAGTCTTTCGAATAAAGTTGCTTCCAAACTAAAGATATCCTTATTGTTTTATTATAATTATAATTGCCATATCTGTGATATGATTGGTTGGATTGTTTATAGACGGGCAATTCGATTTGATCGCAACGGTTGGCATTGATTCCTGGCAAGGAACAATCATACATTTGCACATTTATTGATCTGGATGATCGCGCTGTCCGATTTTCGGTTTCTTCCGTCACGGTCTGACTGGTGCATGATGGGAAAATGTGATTTCCTTGATTCTTCAATGCGATTGGTTGATTATTGAAATAGAAATATTCAACACAACCAATCAATTGTTGTTTTAATGGATAAAATGATTTATTATTGTAACCGAGATACGGTCCAATATTTCCCATCCAGATGAATGTTTTGTTCGGGGCTTTGTAATAATCTTTCGGTACCGGGAATATATTGAGATCTCTTTCATCAATGACAGAAGAAATCAAGTTCATTGCGTTTTTGCAATTGAGGATAATTTCTCCGGATCCGAGACTGATCAAAACCGTCAAATGATTGATCGGTTCAATAGTGCAGTGGGCTGGAACCCGAAAGGATCAAGTAATATATTCATTTCATTGGAACTTACTAGTGTACCTGGTTCTAGAGGCCGTGTAATATAAAGCAATTGTTCCATTTTGATTACCTGAATGTAATTTAATTATAAGACTTTCATTCGCATTGGTGGCGTATAAAAGTATTCCTTCGAAATTTGTGGTGAATAAAGAAAGATTCCATTTTGAATATGTTAGGTTGCCATTTAATTCGTGATAAATGCAATCAGAGGTGCTGGGCAGAGGCGAGAATAGGATTATTGCTGCTAGGACGCTCCAAAACTTAAGGATAGAGGAATTTAGATGACATTCATCCATTACAAGGCGCAAACAGTGATATGGAAACATTTAGTTAAGCATGAAATGTGAGATTATTAGCGAACATATCGTCAACTAAAT
>OX_Smed_1.0.00156
TTGACTTAAAAACTGGACTTCTTTTTTACCATATTTTCGCGTGCACTATTGTAATAGAGGATTTTGAAAATATTTGATAAATAAAATATTAGATAAATATTTAAAAATTTTAATGAACGATAATAATAATCTTGGTAAACCTGGGTTTTAGCGTCCGAAATTAAATTATGACAAAATTAATTAAAATTTAATTTAGAAATTCAGAAACTTGACAATTATAAGAAGCAGAATTCTCCCAGGAACTCGAATAATAAGTGATGGTTGGACTGCATGCCACAGTTTGCAGACTAACGAGTATTATATTCATGATGTTATTAATCATTCTGTTTTTGTTTCGCCTGAAGATTCTTCGTGTCATATCCAAAATATTGAAAATATTTGGGCAATGCAAAAAGAAAATTGAGAATTCAATTTGGATCCAGAGAACAATATTTGTAAATTAAGGCTGTCAAGATGAAGAGACATGGAGTGACAAAGATCGTGTCACGATGAAGTTCCCAGCACGAATTGCAGCCATCTACCGACAGGCCCTCTAGGATTCTGGCTGTAGCTTGTCAACGAATGGAGAATCGAGTTGGCCAATTCATTCTATGTCTTTAAATGACGAAGTCGAACTCCTCAGCCTCGCAATAAAACGCGAACCAGGACACAACTCAGCTCGTGAAGTTCGATAGCGAGCGGTGTATAACAAGGATACACCTGCAGTGAATTAATGCGGCCATAGCATCAGGAGAGATCCCGAGAACGGACGGTTACGCGCCGGAATATGGCGTCTAGTATGAACTGGACGATCAGGCACTACGACAAATGGAAGCCCAACAAGTGTGGTGTTACCGGCCAGGGTGTTTTGTGGGCCGTTATTGGAACGAATCATGAATCGACGAGAAGAAGACGTCCACAGCTACAATTGTCGACATCCGCCAAGAGCCAAACCAATGCAGCAATTAAATCCGAGGCTTGATTTCGGACGACGCTAATTTGTTGGATTTAAATTTAGTGGAATAAATATCGATATCATAGAAATAAAACTTTTT
>OX_Smed_1.0.00170
CAATAATTAAATTTTATATATAAAAGTTGTCGTACATAAAAAACAGATAATATTTCAGACAAAATATTGTATAATCATAGCTTGGTAACAATTATATAAGAATATAAATGAAATTATAAAATTTCAAATAATAAACTAGCAAAATAATTAATTAGCATTTAATGAGTTTATACAAAAATATATTAAATAAAAAATGACCAAATAAATGTGCATTACAAATATAAAAAATCAAATTTTATTCAAATGTCTAATTCAAATGACAAATACAAAATTCTACGAATCAATAAACTTAGGAAAATGTTATTCAATTGTGCAAAGCTATAAAATTTTTCAAAAAAGTTACTGGATCTTCATTTTCATTCAAAACAGTAAAAACTTCCTTCTTACTTTGAAGTTGAGTTAAAAAGATGCTATTTTCAAATTTATCTTTTAATCCAGCTTCAATTCCTGCTTCGCTAAATTTCTCAATACTTGCAGTTCCTAGAATTGCATTGATATTACCAACTTCATTTCTATCAGAAAAATAATGGATAAATTTTCCAAATTATTGACAACTAATGACAAATATTAAATAACAGTTTCAAAAATAATATAATTAAGAGTTAAGATTTTTATCATTAAACATGAAAATATTATCCGTAATCAATTTCAAAAATATCACATCACAAATATTAAATTTCAAAAATTTTAAACATTGATTAACACATCGGCAGACAAAGCGGCTATAGTCGTCATCCAAAATTTCAAATCTGTGACATGACCTGCTTTATCAGCGGGCAAATTAAAATTCTGTAAGAAACTGAAGAGGATTATTTAAAAATCGAAANAATATAATTATTACTTCGCAGCAGGGGCTTATTTTGTTATTCACTTATAATTAGTTCAATTCTTTTCGTTCCTCACTTTATTGTCAGCTTAACTCCATTTTAGAACTGTATCTGATTCCGCAACGTTAGTTTAAGACTGATCATCGTGTTTTTTTGATCCAGGATGCGTCTTCCACTATTTCTCCGTTGACCACCAATACTCTTCCAAGCGCCACACTACCAACTGCGTTTAACTGGATTCTCTACCTCGATCCATTTTAATTGTTCATTTATCCTGTTTTCGTATATCACTCACTCCATCGAAGGGTTTTATGAGCTTCTCCAGCTCCGAGATCGGAAGAGC
>OX_Smed_1.0.00173
AGGAAATAATAAATCTCTGGATTTGAAAATTAACACTACAAATGATACGAATCTTGTTGTTAAATTGGTAACAGATGATGGGAAAACGCATTTCCACAACCTATATGAAGTTCAAAAGGACGGATTGATTCGTTACGGATGCTTTCAAAAAACTTTGAAACATTCTGGTTTTCACCTAATCAAATTAGATCTGGGTATTCGTAAAATGAAGAACAAAGAAGCGATGGTTCGAATTAAAGAATTATATCCGAAAATGAAGGATTCAGAGGCTAAATCATTTTTCAATAAAAACAAAGACGCCGTACGTTTAAAAGTATCCTGCTATAATAATGAGATTCCAGCATGTCATATTTGTTCTGATGTAATCAAATCGCAAATTTCTAAAGAAAATAAAATGATAAAAATCAAACATTTCGCACCAAAAGTAGTCGCAGACTTAGGTGAAGAACTCATACTTGTATTGGAAAAGAAAATCACTACTGATGATTTTAAAGCCACTCTAACACTAAATGCTGAAAGCTATCCATTAAAGCCAATAGAACAAGATGGACAAACTTTTGTCTTCAATTTACCTCGCGTCAATTGTCTTAATTCAACAAATGGAAAGTTTACTATGGAATGTGGAGAGAATTCTGATTCGAAACCAATAAAATTTCTACCTCACATCGAATCAAGAAAAAGAAAAGAGGTTTCTGTGAAAGAGGATTCACCTCTAAAAAGAATAAATAATTATGATCCCCAGGATAATCAATCATTGAGCGTGAATTTAATGGAATATATCACTGATGATAGATCTAGAAACGATAGCGATCCATTAATATGTTCAGTAACCCAAAGTGATTTTCCATTTCAGGACGAGAAAGATATATTCTCTATAGATAACACTAAAATGGATAATGACAATGATTTAGATAATAATATTCACAATGATTTGAATTTTGAAACACTTTATACTCCTGAATATCAGCATAATGAAGGCATGGACTGGTCTGAACATTCTGTGGGGAATGAAATAATTAATCTCAGAGAAAAAATAATGCCCAAATATCTAGGATCTCATGCTGATTATCAGTCAAATGTGTCACTTGATGAAATCAAAGAACCTTTTAATGACATTGAAGGATCTATTGATGAGATGAACTTGAGCAAACCAATTTTTTGCGTTCGAAAATAAAGGAGCGTTTCAAAGAAGTTAATGGTTTTGGTTAAAAACAGAGTAAAACTTTTTTTTATATCAGTCGAATTTTTTCTAAAAAAACTTTTGTACGATTGATTACTGTATGAGTTTTTAAATTAAAATAAAATGTCGAGTTAATTTTA
>OX_Smed_1.0.00175
CTGTTTTTTGATATTGTTATACTTTTAGGATATGAGAACAACTAGCAATAATTTATAATTTGACCAGCGTTTCTCAGCAGAATTTTCGCGCAGATCTTAAACGTTATATTTATAATTAATTTGGCTTATTTTATCTCCATACAAAAGTATATAACATAAATCGGTAACACATTTTCGAAGTATTTATTATTTGAAAATTTTGGACCTTAAATAGATTTTGTTTATTTGAGAATCTTTGAATCTCTCATTGGGCTTCTTTTGATCCAGCAAAATATAATTATTTAATAAAATAAATATTTTTAAAAATTGATATATGAAACGAATTACATCATCAACCATCAAAATGTTTATAAAATTTCATTTGACTATTGCGAATTGTTTGATGAGGCCTTCTTTAGACAACAAAGATTTTCATTATCAAAAACTCCTAGTGGTAAAATGGCAACTAACGTGCAATATTTAATGTAAAAGACATTTAGCGGTTTATTAGAGGTAAATTCTGTTTTTAACAATATAACAATATTTATTTTACACAAATAACTGCATTTACAATTTGCTTATGATATAATCGAATATTTTAAATATGACACTGCTTATTATTCTAGGCCACGGCCTCATATCACGCCGATCCGCGAAAGTGAGTTAGTAATGGTTTCGAGGCAGTTGCTGACAAATCGGCCACTTCGGGTTATGTGAATCTTGAATTCAATCAAATTTTTGAACAAATTAATCAATTGTGCACTGCCCGTGTTGATGCACCGGCTTGCGTATGAATTTATATATTTATACGGTTTCCAGGTTGATATCATGTGAGAATCAATGATGATCTGTATCCAATTGGTTTTATCCTAGCATATTTGTATATAGAGCAAAACCATTCCATATTATGAGATTATAATTATATATTTGATAAGTAACATTGTAATAATTATCTATTGTAATATTTATTTACATTTTAGAGTCATCTCGCATATCATTTGAAATCATTAATTATTCCAATTTCGTATATAAATACCTTCCATATGTTATAAATTTCGCATTTGTTGCGATTCTTTTTTTAAAAATTTTATTCAATATTACATTTTCACTTGTATAATGTTTTGTATTGTTCTTCATAACTATAAAATCTTGCAATTCACG
>OX_Smed_1.0.00182
AATGTAACGTTATTTATTCATCAAAATTAATAATAACATCACATTATCAATTATTACAATTTTGAAATAACTGTAACGCATCAATAATTAAACAAAAACATTGCTGTAGACATAAACACAAAAACTCGCGTTCGACAGTTTTAAGCATTAAATTAAAATAATAATTATCAAAAGTTGGTCAGTCTGCGACGATGAAAAGGTTGGAGCACTCTTTTACAATATAAACAATATTTTGCGAACATGCACACGTATTAAAATGGAATTAAGAAATTATGCAATATACCCAGTTGAAGCGGAAAACCCTTGTTTGTTTGTAAGTTCATAAAATCTAAATTATTCAAAACAAAATTTAATAAAATATATTGGTACCGTGATGCTGATGAAGAACATGGATTATTGGCTCGGATAAATAACAATAATAGAATATTGACAATATTACCTGAAAATTTCGAATAGAAAATTACAATAATATTTAATAAAAATTAATCCAATATTTATTAGACTTTAACAGTGCAAACAAGCGTGGCGTCTTTATCAAGCATCTGCAAATTGGTGAGGTCTGCGTGTAGAAAATGAAATGACATCACTATGCGCCAGTGTACACCAAGCGAAGTTGAGATAAATCACCTATAATATAAAAGAAAATCAATAAATTTATAGCATATAAACACACCAACTCACCTTGAGGTTGCTTGTAAAATGTCAATGAGACAAACCCTACACTATAGAGACACAAAAAGTGAAGAGAAATAAAATAATGCACATTAACACAACCATAATAAAACATGCATGCTAACTTTTAACATGTAGCCATCCGAAGTTGAAAAAATCCCCTATAATAAATAATTTTATAGACATTTTTGAGATAATTTTAGAAAGAAAAATGGCGGAAAAAATTTTTAATTTAAATTTTGAGGTTTTTGCTAGGAAATTTCGAGTAAATGAGGATGTATCTTCATAAGATTTACCCTTAAAACTAAAATTAATCTAATATTTCAGATATTTCTGTCAGAAAAAAGCAAAACCTGAAATCCGAAAAAAAGCATAAATTTTTAAATTATTTTTGTAAGTTTTAAAAAATAATCATAAACCAAATTATTTCGTGTACATAATCGATGATTTTTTACAAAATATTTATAAAAAATATAATTATTTAATGCACATAATAATTTTTATAAGTTCAAAAAATAATTTAACTCACATTTTTTGAATAATAATATCC
>OX_Smed_1.0.00187
AACACGGTCGACATTTATTTCAACACCAATCACAAGGAGGAAATAGAAAAATATATCGCATCAAGCAAAATTTGAAATGCTTATAAAAGATCTGATTGGCTGCTAGTAATCACTATATCACATACATTGGGACATCAATAACAATAAATCAATATTGGAAATATGTAATTAAGAAAATATGTTGCCATCAATAATATCAAATAGGAACACGAGCTAAATGATGAATTACAATATTATCTAGATTTGTAAATTCCATAATAATTTCTGATAATTAAAGCATTTTGCTGTGGCACGGGCGAATGTTTATTCTGTGTCGTTGCGATCCCCACTTGAACCGCGATAGGCTCCGTATCTTCCCCCACGAAAAAATCCGCGACCTCCACGACCGCCGTTGCGGCGCCGGCAGCTAACACTGCGTCCCCTACCACGCCGGAATTGTTGGCTGCTATCCGGATTATTAATACTGCCCAACTGAAATAGAGATATCGAGGAATTCGTTGACCTTTCACTATCGGAATCCCCTGCAGTGCCATTGTTTTGTCTGATTATTATTTGGTTCATTTTCTCTTGCATTTTCTTCATTGCAGTCTGTAAATACCGTTCACAACAACAGCCCGTAAAACATCTTACACAAGCCAATAAGATAAAAACAAAACATCAGAAAAATTAAAAAAGGTCGTTTATATTTTCTATAGTTATATGCTATTTGCACAAAATTCCGCTGGATAACATTTTCTAAAATAGCATAGATATCATACACCGACTTGCCTGAGTATTGAAATATCAGTTTTATATAGAATTCTAACTTGATCAAAGAAAAACATTTCCTCTCATAAAAAAAACTTACACAACAAACTGAAAATAAAAAATA
>OX_Smed_1.0.00191
AATATATTCAAAATAATGATTAATTTAAAATACATATATTATAACATATATTTATAAGTTAACTTCAGAACTAATTAACATAAAATTTTTCTAACATAAAGTTTATAAAACTACTGAATTAAATATATACAAATTATTATAGCGTATTGTAATGACTAATCCATACAGAGATTTCCAAAGTTCCAGATCTTCAAACAGACTCACTATTTCCGAGCAAATAGACTTGCTTCATTATGAGAATAATGATTTAAAAAACACTATTTTTCAATTAAAAAAGGAAAAAGATGAAATAATTAAGATTTATGAAGATAGATTATGTTATGTCGAGTATACACATAATTCTGCGATAGAAAAGAGTTCAACTGAGTTGGAATCATATAAATTTCGGTTAAAAGAAATGGATGAAGAATTGAGAAAGTATAAATACATGGTCAATGATCAAGCTTCTGAAAATAAGAATTTGAAGGAAGAATTTAAAAAACTAGAAGAACGTTATCGAGTAACTATTCAATATATAAATGTTCTTCCAACTCCGCAGGAATCAGATATACTAACTAAAGATATGAGTCGATTGAAAACAGAAATTGATCGATGTAGATCAAAATATGACGAAGCAGAAGCTATTATTAGACGATTGGAAAATGAACTTGGTGAGAAATCCGCAGAATTGGCTAATTGCAATGACAAGGAAATCATTATGAAATCTCAGATGGATTTATTAACCGAAAAATGTTTGTTAATGATGAAAGGAAAAAGAGTTTGCGATCATGCATTGAATAATTCTAAACAGCTGGCAAGTGGATCGATGAATAGTATTGCCATTAAAAAGCGACCAAGGCCCGGAAAAGCTGAACGGGCGCGCAACAGGCTGCTGCGTGAGTTGGAGAAGAATGGCAAAATCAAGGACACGATCTAGGATGTACTTTAAATTTCGTAGTTTGAATATGTAATTTATAATTCTATTTCAATATAAAAATTGCGAATCTTTGATTTGTTAATCGTGTTTCTGTATGGCAAGGTACGGCAAATAATCGAAATAAAGCAATCAGAATCGTTTTAAGAACGTCAACCAGCTTAGCGACGAGTCATTACAGTGTTAACAACGAGGCCAAACTACAGGAAAGGTTATGTCAAAAGGTCGACAGCACGGAGAACGGGTCGTTTTCGGATTGCCTAAGTACAAATTTTGCTGCTCAGATCGATAAGAACCCAAGAACAATCAAAATATAAACGAGAA
>OX_Smed_1.0.00196
TTTTGAAAAATTTTGTACATTAACTTTTTCATTAAAAATTTTCATTGTAATTTAATTTACTAAACTTTGAAAAACTTTGTAAATTAACTTTTTTATTAATAACAAAATTTTCATTATAATTTAATTTATTAAATTTAGAAAAATTTTGTACTTTAACTTTTTATACTTTGAATTCTGATTATAGATTGTATTTTTATTAGTAAATTTCATTTTTTCAGGATAGGTATTAATAACAACATGATCTCTGTATTTCAGAGCTTCAGCATAAGATACATTATTCTCAGTGCTTTTTTCAGGATATTTATTGAAGCCATAAGTGATCTTGAGTTTTTGAAAGCTGAATCAAAGCGATCTGAGGTAGCTGCATCTGGAACAATGATTTGTACCTTTTTAATATTCGATTTGTGTTTGTTTTTCGTTTTTGAATTTTCATCATTTTTTTTATCAGA
>OX_Smed_1.0.00198
AGGTATACATATTTATTTTTGATTAGAAAATGACAATGATCCAACTATTAGATATAAATACTTTGGCTACAGGACATAAGAAATTACCAGTAAGATATAAATATTTGACTACCAAGTATAAATAAGTCAGTCATAAGATATAAAATAATAACACTAGTAGAAATCGTCTCGATTATCTGCTATAGCAATATGGAAAAATGTAGGCCCACAGTAGTGATAATTAGATTCACAATCGATGTCATTTTGGTAACAGTACTTTGATCGTCAATTTGGAGATCTGCGCTTCATTCCTCCACGTCAGTGTCTACGGCAAATATCGACTTTTAGGGAATCGTGGTGTTGGATGGGAATCTGCTTGACGAAAATAATTCACCCTCTGGTCTCGAGGTACCGTCGGTTCTATTACCGAGACCGAGATGATCTGCGGCGACGATCGCCCTCTATAAGACATTTCTTCATCAGGAATTGTATGAGAAAATGTGGCTATTTGAAAATTAATTGGGGTCTCGGCAGAGCGGCCATTTGTAGTAATTGTGATCTGAGCCGGAATGCGGACGGGATGAGAGAAATCCGGTTGATGATGAACATAAATGATATCCAGTTTGTCATTACCCCCGGAAGCTGGGTATCCAGTCATTATCAAATCTGAGAGTTCTCTTAATTCCGTATCTTCATTACTCCCCAAATTGACCTGGAGCAGGCCGTTTTCGGCTCTACGCCTCTGCCGTCGACATCGATTTCGATTTGGCTTGTGTCGGCCATTGGCATTTGCATGAGAGGCTCCGAATTTTCTGCATTGACCAGCAAGGGATGCGCCGGATTATGTTCAATTTGTTGTGCCAAATTTCTGCTCGGTAAGCGATCTTGCAATTCTTTCTCCGTGAAGATTTGAAGGAGTGCGGCAATTTGCTCGGATATCGTAATCCGCTGGATTCTAGTCACAATAATGAGATCAATAGCGTGATCTTCTTATAGAGTTCTTTGGTGGCTTCTGGAGAGCACCAAGTGCCCTTTATCTTGTTGTATTTCTCGCGGAGAGTGAAGCTCTCTCGCTCGAGTTTCTCAACATACTGTGCCGCAGCCATGGCGGACGGAGCTGGCACGATTCTGGGGATGCGAAGCGATTGAGACGATCAGTTTGTAACGAGAACGATTACAAAATCTAGAATGATACCAATATGTCCTGATTTAATAGGTGCGTAATCCTGATTTTCCTACGGAATTTAAGTTTAATTAGGATTTGTTTTCTACCTAGACTGATTAATTTTCGTGTTACCAACGTGTTGAATTGATTTAGATAATTCTCAGAGTAAACTTGAACCTCTCGAAAGAAACAAAAGACTTAAATTATCTAAAATTTATGAT
>OX_Smed_1.0.00199
ATCATAAATTTTAGATAATTTAAGTCTTTTGTTTCTTTCGAGAGGTTCAAGTTTACTCTGAGAATTATCTAAATCAATTCAACACGTTGGTAACACGAAAATTAATCAGTCTAGGTAGAAAACAAATCCTAATTAAACTTAAATTCCGTAGGAAAATCAGGATTACGCACCTATTAAATCAGGACATATTGGTATCATTCTAGATTTTGTAATCGTTCTCGTTACAAACTGATCGTCTCAATCGCTTCGCATCCCCAGAATCGTGCCAGCTCCGTCCGCCATGGCTGCGGCACAGTATGTTGAGAGCGGGAGAATTTCACTCTCCGGGAGAAGTACAATAAGATAAAAAGCACTTGAGACCACCAGAGAACTCTATAAGAAGATCACGCGGCTCTCATGCTCGCGATGATCTCATTATTGTGACTAGAATCCAGCGGATTACGATATCCGAGCAAATTGCCGCACTCCTTCAAATCTTCACGGAGAAAGAATTGCAAGATCGCCTACCGAGCAGAAATTTGGCACAACAAATTGAAAAAAATCCGGCGCATCACTTGCCGGTCAATGCAGAAAATTCGGAGCCTCTCATGCAAATGCCAATGGCCGACACAAGCCAAATCGAAATCGATGTCGACGGCAGAGGCGTAGAGCCGAAAACGCCCTGCTCCAGGTCAATTTGGGGAGTAATGAAGATACGGAATTAAGAGAACTCTCAGATTTGATAATGACTGGATACCCAGCTTCCAGGGGTAATGACAAAGTGGATATCATTTATGCTCATCATCAACCGGATTTCTCTCATCCCGTCCGCATTCCGGCTCAGATCACAATTACTACAAATGGCCGCTCTGCCGAGACCCCAATTAATTTTCAAATAGCCACATTTTCTCATACAATTCCTGATGAAGAAATGTCTTATAGAGGGCGATCGTCGCCGCAGATCATCTCGGTAATAGAACCGACGGTACCTCGAGACCAGAGGGTGAATTATTTTCGTCAAGCAGATTCCCATCCAACACCACGATTCCCTAAAAGTCGATATTTGCCGTAGACACTGACGTGGAGGAATGAAGCGCAGATCTCCAAATTGACGATCAAAGTACTGTTACCAAAATGACATCGATTGTGAATCTAATTATCACTACTGTGGGCCTACATTTTTCCATATTGCTATAGCAGATAATCGAGACGATTTCTACTAGTGTTATTATTTTATATCTTATGACTGACTTATTTATACTTGGTAGTCAAATATTTATATCTTACTGGTAAATTTCTTATGTCCTGTAGCCAAAGTATTTATATCTAATAGTTGGATCATTGTCATTTTCTAATCAAAAATAAATATGTATACCTAAAAAAAAAAAAAAAAAAAAAAAAAAAAAAAAAAAAAAAAAAAAAAAAAAAAT
>OX_Smed_1.0.00202
TATTAATACAATTAAGCACACATAAATCCAAACTAATATTTTATAATTAATGCAAATCGTCTCATTCTTATTAGTAATGGTTACCAAAATATAAAAGTAGATTGGGTTTGAGTTTTCATTTCATGATAATAGTAAATACCTAAGGTAGCATTAGATTTATAGTTTTTTTCTTGCATGCTCAGTAAATAAGTATCGCCGTAGGTGATCAATAGTTATATTTTAAGCCAAATTGTACATCATTTCTGCCGTTTGAATATTAAGTGCGTTTATTAGGTGCGATATAAACACTTGATATATTAAAAAGGCTGTATGTATATAAGTTAACCTATTGAATTTATTTGCAAATGATAAATTGGGTATTACATTATTACCCAGTGCAATGCATGTCTTAGTCTTGTTCCTTATGGTTCCCAGCACAAAGATGAGGTATTGTTGTCCTTTCTTAATTCGGAGTACAATTGATTCGAATTGTAAATGGTGTTATGATGGTCGATCTGTAAAAACGTAAGCTACATGGTCTGAAAAAAATAAATCTAATTAAAGGATCAGGTGTTAATATAATGCATTCCTACTGAATGGAGTAAATTTTGTTAATTTTGTAAACCCCCCACATATATTCAACCAACTAGCTAATATTTTTGTGTGAAAAAGGAGATATTGAGAATCTATGATGCATGATGCATGATATTGAATATTGAAAATAACATAAACTTTAATTTGGCAGTAACAGGAAATGCTCGTGAACGTTGGTCGGACGACAGTCGAATCACATTGACGATCCATAACAAATTCGCCGGACGTTACCGACAAGCCCTGTGGGAACATGGATACTCCCTATCTACACACGGTACCTCCATAGCCTCTCCGGAATCAGAATCGGGATGACGAAGACATGGAGCTGCCAAGTCTCGCCATAAAACCGGAGCCAGGAAGAAATCCGCCTCGAAAAAGTCGCCATGAAGCCGAGGTGGCACTTCATCAATTCGAAAACCTCGAAAAAAATACAGGTGGAAAGCCAACCAGCAACGTAGACGGTTGGCGAAGATTCCAAACTCCGATGGCTACCTACCCGATTACAGCATAGATATGATCCAAAGGATTCGGCCCTCTTAGAGCTCAACGCGCCGGTACATCTAGTTGTTCCCAAGCATATCCTCCAACCTGACATCCTGG
>OX_Smed_1.0.00203
CATTTACTGTGTCGGGTACCAAGCGTTCTATAACGGCATTGAATATCAACTGAATATCATTTAGAGATCCCCTTGTCATTCAACCAACTGTAAAAATTGAGAACAGGATGATTGATACATAAATTTACTCATAGAAATACGACAGACTACTTTCCTTCCTCCGAGCTATTCGATGCATATAATGCGATGTGATAGGACCTAGATAACCACATAGACAAACCACTCTGGCAACGACTGAGGGAACCACTCTAGAAACGATTGAAGGGAACCACTCTGGCAATGACTGAAGGGACAACTTAGGCAACGACTGAGGCAACCACTATGTCAACGACTGAGGCAATCACTCTAGCAACGACTGAGGGAACCACTCTAGAAACGATTGAAGGGAACCACTCTGGCAATGACTGAGGGGACAACTATGTCAACGACTGAGACAACCACTCTGGCAACGACTGAGGGAATCACTCTGGCAACGACTGAGGGAACCACTCTAGAAACGATTGAAGGGAACCACTGTGGCATCCACTCTGGCAACCACAATAAACGTAACTAATGCAAATTCGTTTCAGAGATGCATAACAAAAGTTTCTAATGTAGCATCAAATCTCAATTAAAACTATTTGCTAACTTATTTTCTCTTATACTTTCTTTTTTACATTATTTTACCTGTGATTGGTATTCATATTTACATTCCATCAAGTTATCCTTTAATTGCTATCATTTATTGCTTGGGTTTATTATATAAAATTCTTCAGTTATTCAAAAAAAAAAAAAAAAAAAAAAAAGGGCGGCC
>OX_Smed_1.0.00206
ACGTGTCCGATTCATAGTTGTTCGTGACATATGTCGAGTTTCGTTTATTCCTTTCTCGTGGAGTTTTTATCTCTTTTCATTTGATCATTTCTAGTTTTTCGATCTCTCTATTTCAGGATGGTTTGGATAAGTATCTTTATATTTATTTTCAGTTCATGATGTTTGTCAATTCTCTAATCAGTTTTCCGCCATAGTGACAACAATTTCAGGTTCAATGCGACATCTCCATGCTCGAGTTTGCGAGTTTCGTAGATGACTTCTATTACCGGATGCCTGCTAGTGATAGTATGAATTGGAGTAATCAGGGTATCTGAGATACAACCGTTTATTATGAAGGAAACGTGATGGCTTAGATTATTTGGTTTTTCGATTCTCGTGAATAATGATGCTTGGTATTTTTAATGATGATCGATAGATTTTGTGTTTTGTCGTTATTATAATGATTTTTCTGATTCAGTATGGCATGATTTTGTCCTATTTATTGTTAACTAAATTTGATATTATTTATTTTTTACTTTTAATGTTAAATTAATTACACTCGAACGGTATTTGAATATGTTCCTTTAT
>OX_Smed_1.0.00209
ATTGAAAATCGATAAATATTCTGCTCAGTTAGCAAGCAAAGAAATAGCTGTAAATCCAGCTAGGAAGTCCGCGATAAAAGATATGAAGGAATATGATCAATCAAGAAAATCAATAGTTAATGAAGAAACACCGAAAATGTCGATAAGTTATGAAAATGTTCCCGAAAATGACATTGAAAGAACTGGAATAGGAATTACAGAAGCAAATGCAGGAAGCTCAAATAAAGAACTATCTCAAAATTTTGTAGACTTGCAAATACTCAATGAAAAGTCATCTAGCCATTTCAAAACAATTAATACTAATGAGACCTCTTATAAGAAGCCGGTGCCTTTCACCCCGTTTAGGAGATTCTTAAATACAGATATTGATGAAGAAGACGAAAGTGATTCAGTTCTAATAAATTTTTCTCGTAAATCTACGCTTTCAATAAGCAGTACTCATTCAACACAAGAAAAAATCAATAAAATTGGAAGTTTTGATTTTTCAGAATCACATATTGACTTCCAGTCGACTCCGAAAGTTTCAGATACAAAAGAAAAATCAGAAATAATTAATAAGAATAAAATCTCTCGATTGAATGTTTCAGGATTCCTATCAATTTCTCATTCAACTCCAAAAATTTCAGAAGCCAAGGAAGAATCAGAAAAAATCAATAAAAATAAAATCTCATTTGAAAATGATAAAAAATCAATTTCAATTTCAGAAGTCAATAAAAACACAGAAAACATCAATAAAAATAAAATCTCATCTGAAAATGCTCAAGATCCAATTGGAATTTGTAAAGCCGATGGAAACACGGAAAAAATCAATAAAATCTCTCGACTGAATTTCTCAGGATTGCTATCTCAATCAACTCCAAAAGCTTCAGAAGTAAGTGAAAAACATGTAAAAATTAAAAGACAAGAAAAAAGCATCAAGAAATCACTTGATGATTCAAAAACAGAATTAAAGAAATCAAAACTTCAGAAAGCAAGCGATGAGAGATTACAGAAACTTCAAGTCATAATGAACTTGAAGAGATTGGCTCTGTTAAACAGTCAAAGCACGAATATTAATAAGATCGATCCAGTTACCTCGGCAACCACTTCAACTGCCTTGGTTACTGGTCCAACTCGCAAGATTACCACCCCGAATTCCTTGGTTAGCACTCCAACGTCATTGATTACTGCTCCTACGCCATTGGTTAACGCTCCAACTCCTAAGATTACAATCCAGTCGCCAGTATCGAGTGTCAAGTCCAACTGGTGGGGGGTTAATAACAAAGTCGATGATCTTTATTTAAAAACCAGCTTCACCGCTTCTCCGAAATGGAAATCAATCATCAATACGTCCTGTGAAGATCGGATGGATAAGATAAAACAAGTAATCAATCGTGGGCTTTCACAATCCAATTCTGATTGCTTGACTATTAATTATAATAATATTAGTAATAACAGTAATAGTGATTTCCCAGAATTATTGCAACCGTTTCGGCCGTTGAAAGCTTCCAAAAGTATAAATACTTCGTTGTCAATCGATTCTTGATCACATCCGGGTTATTTAATTGGCAATGTAAATTGGAATTTTATTGATCATGTACATAATGATATTTTGTCAATAAAAACTTTCTTTTCTCAAAA
>OX_Smed_1.0.00214
CCACTGCCTATCTAGCACTACACGTCAAAGGGTGAGAGATATTGTCGCGTTGGCAGTTGTTGATTGGACCAGCTCCGACATTCGCTATTATCGATTCGCTAGAGTTTTTTTTCTCTATCTTCGCCCACATGTCCGTGGTGTGTTGTTTCTACAGGGGAAATCTCTTCTATCCTTCTGAGAAACCATTCTGAGTGTGCAGTGGTGGAACGTGTGTATGTCGATTCCAATCGAAATTTTAACTGATTTTTATTGTTTCAAGTGTCGACTTCTATTCTCTGGGCCATTCGTTAACTTATGTAAGGGCCTATTGGTTCGCCGGCTCGCTCTCAACACCGGCTCACCCAGCTATTCTGTCGTGACCTTGCTAGTGGGGTTTCTCCTCCGATCAACTATTATGTCAGCATGCTATTGAAGTGGATCCTTAGGCCCTAGTTGGCCGACTTCTTGTTTCCGCGAGTTGAAGATGGATTTCCAATCATCGCCTAATAATTTTGGTGAGTTTACATTAATAAAATGCATGTTTGGACTTGTTTTGATTTTCTTGCATAGTTGTGGTATGTTTGCGATATATATTTATTTTCATCGGGCAGTGCTTTAGTCGGCAGCAAAATCGTCCTGAAC
>OX_Smed_1.0.00218
GATTCAAATTGTTTTAATTGAAAATCATAATTCAGTATCAGAGTAAACATGCCAATTTACTCCTGTGTGGATAACTGTGTTATTCTTATTGTTTTTTAATTCTAAATGTTTTTAATTAAATTCAGAACCACAGTAAAAACGGCAATTTACGCGTATATCGATCAATTTGTTATTGTCAGTAATTTACCTTAAAAAACTTTACAAATCACCATTTACCAAAATAATAAACAATTCTTTCTTAATTTTCTTATAAAGCAGCTAATATTTTAATAATTAAATTTATTGATTTGTTGAGGTCTGTAAATTAAAATTAAAAATTTAAATAAAATTTAGGATAATAATTCAAATGGAAAGTAAGCGAAGAAAAAAGGCAAATAAAAGCGGGATCGTGCACAGAATTAATAGTAAAGGAAAGTGCGATGGAAACAGTATTAGAAAATGCAAAAAGCAATTACGAAAGGCGAGAATCCGGAAATCCGAGAAAAATCAATAAATGGAAAAATCATCGAAATCGAATGGGAAAAACGGGACAGTTATAGATTAGCTAATGGTCAACAAGATGACGGTTAGGGATTTATCAGAAAAGGGTTAGAAAGGGGTGAAAAACATTCAAATGTTGATGCTTTGCGAATGAAGAGTGATATAAAAAAAATTACTATCATTTAATTTCAGAGAATGCAAGAAGCCTCGGAGATGTCATGCAAAGAGTGTAAAACAAGTACGCAAGAACTAAAGCAAAAGTTTCGTAGCATGCAGGGCAGAATAACAGATTTGGAGAAAGAAAACTTCCGTCTGAAAAGGCGGTTGGACCGTTTGGAAATCTTATTGTTTCAACACGAGGCCGATTTCGCGATGTTTCGAATGAGAGTAGAAGAAATAGAGGAATCGGAAGACGATGGTGAGATAAATCAATTAGACTAAAAAAAATAAAGTATTTAAACGGACCCAGTTAGTGTTTTTCTGTCCTCGAAA
>OX_Smed_1.0.00227
GTATCAAACAAAATATTTTGAAAATATGTTTATTCTGAATTCCTGGAGTTGAAATTATTCACTAATGTAAGTATAGTATAATTTATTTTTTATTCTTCACTATATGATGATATTTATCTGTCAATCCTATGAGTTATGATTTAAATTTCTTTCTGAAAAAAATAAATATTATACTTTAAATTATTTTACAAAATAATTTAATAATCTTTTCTAGATTTATTATGATACTCTGAATTGAATCGAATCTAGTAAATTATGAATCGATATGGATTTCGATAGCTTAAATCAAATAAAGTTGGACGAAAGGGCTTATGTCGACTGGAGTTTTTAGATCAGGTTAATCCCAAAGAACTGTTTAGATATATTCATTCAATAATTGAGGAATTGTTATTTTAAATAAAGTTTTGTTTTCAATTT
>OX_Smed_1.0.00229
TTATTGTATTTTATTTGAGGAAAAAATGTAAATTTGTTTACAAACTGAATTTAATTTCTTTATTAAGCAGAGATTGGAAACTCGGGTCGTTGTTGATGATGGAGGAAAAAAAAATTCACCAATTCCTCTACAACAATGTCATTTATTTCCGGCATCTTTCTCCTTTGACGATTTTGAGGAGACAAGATAACTTGCCATAAATTCAAACCCCAAATTCCATTTTGATAAACATTGTTACGTGATGTTGGTAATATTTGACACTGTGACGCAATAGTGTCGGTGGCGGGACCGTGTTGCGCCAGTGAGGAGGGATTGAGCCATCGAGCCAGTAACACAAAGCATAAATATGATAAAACATGAAATAGCCGGATTAATGTTATGAAAGTATTTTCCAATCGGTAAGCAGTTCTGAATAAAATATTAAATTAATATAAAACAATCGGAATAAAATATTAAATTAATATAAAACAATTCAATAATGAACTTGAAAAAAAAAATTTTTCAATAAGCGATATTTGCAATGATATTTTAAACAATTCAATAATGAACTTGAACAAAATTTCAACAAGCGATATTTGCAATGATATTTTCTGTGCGTTAATATAAATGAGGCTGCCTGTTGAGAAATACACAATACACATACACACACATGTAAAGTTTATTCTGCTTCTCTTCGCTGCATTCTGCAGAAATGTCAGAGGGTTTTGAGTCGCATGTCGAGTTGGAAATTTGTTGTGTGTGAAATCCGGCGCCAGACAATTTCCTGTTGGTGGTTTTTGGTAATAATTGGAATGGCGTCGTTGATATTATGGCTCGCTGATTTGACTTTCACCTGCATTTATTAATAGAAGTTAATTATCAAATGCATTTGTATTTGATTGTTTTTCATTGGTATCTTTCATAAACGTAATGTTATATTGAGCCATGAATTGAATTTGTTAAAATCAATAATATAAACAACAAAGCTCAGATTTTTAATCTAGGTTTT
>OX_Smed_1.0.00234
AAAAAATCAATAAAATCAAAATACAATTCTTATCAAATTTCATCTGTTGATATTCATGCATTATCAATTGGATTTATTGATCACAATTTGACAATTCGGATATCAAACGGATCTTTTATCAAGACCCGAATGTTACCTAATCAAGACAGAATTAAAACTGTTTATATCGGATGGAATCCTAATCCATGTCTGTGTCATCCAATCAGAAATAAATTCGGCATTCAACTCAATTCCAATCTGAAATCAGCTTGTGATGGATCCAGATGTCCAAAGGTGCCACAAATAAATGCAACTCAATTTTTGAGTCCTTTCTTGTGGTGCTCAATAATAATCAATATTGCACTAATGTTTATTCTATTATTGATCATTGGCAAACGGATCATTGATCACTGGCGCCACAAGGAACTCGCCAGTCAGAACTCAAATGTTTATGAAGAACAACAGCAAGACCTCAATGAACTCAATCTCAAATCGCTTGCCATTCATAGGTTAGGCATTGGTGAGAATGTTGATGGGGGGCACAGTGGAACCGCCAATGTTACCAATTCAGCATCAGATCCACAGGATGAGACAAATGAATATGATTATGGAGAGTGACAGTGATTGTTTTATTTATGGTTAAATAAATATTTTTG
>OX_Smed_1.0.00239
AGCGAAAGGATAATCATAGGGTGTAATATCGTTTCGTATCTTTCTACGTACTCTCTTTTTCGCGTTTCTAGATGAATGAAGAAAAGGGAATCATCATCGGGGTCTGCAACGTTGGTAGGACATTATCCAGTGCTATGACTCGGAAGTAAGAATTAAATATTTTATAGAAATGTGTCATTAAGATTACCTTCCATCATTTTCGTTGCCTTCCCTTCGGCCTTCCGTGGAATTTTAGCTTCCAAACTAGATTTTTGCGGATTTCGATGCATTAAAAATTTAAAACAAAATTGAATGTAGAAATCGGGCGCATTCATTATATTTGCATATGGGTACAAGTATCGGTGATTGGATCGATTGCTGCGCACACCACAGTTGTGATTTCTATGTGTGCATAATAATATTCCAATGAGTCAGGTCGAGGTGTTGGTAGCCAGGGTGTGTCTAATCACTGCTGCCAATTTCCACTCGGTATCGCTCTTGCCCTCACAATTCATCAACTGTAACATTCACCTAACCACAACGAATTTCAGCTTCGCGGCACTAATTTCTCCAGATATTCACAGTTGAAGTAAGAAAGTTTCATGTGGACATTTCTGGATGCCGATTAAATCTTTTAGAAAATACAGCAAGGTTGTTATGTACTGATGACTCAAACGCTAAATTTGGAGGAACCAGATTCAACAATGGGGCTATTACATGCAAGGGTTTCAATTATCAATGGCTCTTCCTAATGAGCTACGATGATTGTCGGATTGGAGTTCAGGATTTTTCTGCTCGGTTTTCTCGTGCGTGGTTTCGTTAATCAATCTGGATTTACATTCGTTAATTTGTTACTTTTATTTCTAATGTGAATTGTGAAGATGGAGCTTAATATATGCTTGACTTATTCGTGTTAGAGTGGGGTTATGATAT
>OX_Smed_1.0.00242
AAGTTAAGAAATCAAATACATAATATTAATCTTTATAATCTAATAAGTAGTATAGGAGGTACCAAAAAGTGAGCCAGGTGGTACAATATTCACTACTACAAGGGGCCATTGTGTTAGAAAACCAATGCGGAGCACTTTGTTGAACGGTTCATTATATGTTCAATTCGATGTCAGGTTCGCTATATATTCAAGGGCTATTACAATGACTTGTCCATATTGCTGGTGTACTGGGTGTAATTAATTTGTTTAAATCTGTGCAAAGCTTATTCAAACCTATTTCCCTCTATCAAAATACCTTCTTTTCCTAGGGTCTATGCTGTCTCACCCAGACGCCCCACAATTTTAATCCTACCACTATATACCCATGAGCAAGCTCATGTTGGTACTGTATATAGCAGCTGAAAATTCATGAGCAGGTGAGCTCCATTTCTAGAACTACTCCTCATGATATTTTCACTTTCGGGTTCCTGACTGCCGATGGAAGGTCTTACGTCTCTTTCTATCTATACGCTTGTTCATACTCATCTATTTCTACAATTCCTATATCAATTTGTCATCATTACTGTTTATTTATTAAAATATTTTTCAAAAATTTTGGCAGCGTCCCGCCCTTATTTTATGGAAAATTCCTTGTTTCATACAAACGTCAGCCTACGGTAAATTGAAATGAATGTATTATTATAATGTCATTATTTTAGTCCAACAACTCATTTGATTTCCTAGGGTCGCCACAGTTACCACCATTCGTAAATCTTTATATTATCATCTCACAGATCTAT
>OX_Smed_1.0.00244
AATCAGAGATTTATTTTCATTTTACAATTTAAAATTGAAGGTCACTTCAATAAACAATGTTATTTCAGATAACCTGGTTTTTATATATTATATATCATGTTAAATCAGAAGAAGAATTGCAAACCTGTTCCAGTTTATATTTTAGGGACGACGACTCGATTTGTAAAAAATGCACCGATTTTTGTCTTCAATTTAAGACAAAAAAAGAAGTTAAAGAAAATTGTCAAATTTCCTGTAAAAGTTTCATTTCATCCTCAACTTCATCCTCCAGTGATAATTCAAAGGTACCAGAATTCACCACATTCACAAACTCTTCCTCTGGTAATAACTCAAGTAAACCAGTATGGATTACAATCTGTGTAATTGGACCCTGTATTGTCATTACAGTCATAGTAATTTATTATTGTGGAGATAGATGCCATAAGAAAACAGCTCAGCCAAGCGATGATAAAGTAGTCGAAGTACCGTTGGTAACATCCTCGTCAAATGGAACTCCCAAAGCAAGTAAATGCGAAATGGAAACAAATCCCCATAACCAAAATGAAGCAGTCGAAAATCCTCATAATCAATCGTTTTATATTTCCCAAGTACAAAACTTAGGAAGAAGTTCAGGTTGCGGAAATTAGGATCGATATTATAAAATTGGATTACGGAAACTTTCGTGATTAACATGACATATCTATTTGTGAAATTAATAATTGTATAAATAATGTCAAATACATTTTTTCATAATAATATTATTTGGTT
>OX_Smed_1.0.00248
TTTACTTGTATCAGTGGTTCTTCTGTGCCTGTTAAATAAAAACTCACATACAAATTCAGAAATATAAAGCAATTTTGCACTCGAAAAATTCACAAAAGTTGCATTTGAATTCAATAAATTTGTATGTGAGTTTTTATTTGATCAGTGGTTCTTCTGTGCCTGTTAAAGCCGTGATTAAGTAAATGTATTATTTAGTTGTCTCGTTGGAATTTATCAGTAGGGATGATATTTTGGTAGAATTATTTTACTGATCATATTTTGTAATGGGTAAATTGTTGGTGATGTACATTCAAATAAAATGCTTTTTTTTAAAAAAAAAAAAAAAAAATGCGA
>OX_Smed_1.0.00258
AATATAATTAATAACAGAAAATATTTAATAAAAATCACAAAACAACAAATATATATTCTATGCATAAATAAATATTTTCCGTATTTTGCAAAGATTATTGTTTTTTCTTTATTTCTTCGTATATTTCAGTTTATACCAAAAATGTTAACCGGGGGCATTTTTAACCCTCGAGGAAACTGAAATTTTCTAAATTGATATACAATTATAATAAACATCTATACTATTAATAATAATTTCAAATCACGTACAAAGAATAGATAAAGAAAATTTTAAAAATATAATGTAAATCTAATAAAAATCTTATATTTTAATTATTACGCTTTTATTATTGCCAATTTTATGAATTAGGCATGTGGCGATTTAAGTGATGCGGAAGCCCTTAAAATCTAAATTTTCTTTGAGCCTAACATAAAAAATTTATTTAAAAAAATACATTTACCTCTTTAAATATAATAAATATAAATACAGCAAAACCTCAGTACAACTCTGCTTACATTTAAGCATTTTTGGTGCAATTGATGATTTACAAACTGAAAGTCCCTCGATATAAAGTAAAAACTTAAATGTTACACTTTAAAATTTATTTAAAAACAGTAGAATCGAAATCATATGCTGACTTAAAAATACCTTCAGTTCACACGAAAAATAAAAAAACAAGAAAATCGA
>OX_Smed_1.0.00261
TTTATATGCTCATCCAACCAGAATTCCGGATTTAGATTTCGGATTTTATAAAATCCTCCTGAACGATGTTGGAAATCCCTGAAAAAATATTGAAGGTAAAAAGATTTAAAAACCCATAACAAAAGTAACTTCCTTCAGTAAGAGATTAATCATGGGAAAATCGGACCCAGCACCTAAACGATAGGCGATAAGAATTCACAGTTTGAGATCCCGAGCCGTGATACCCCATCCCTGACAAACAATTGGGAAAATCAGCATCATGTTGATTCGCTCCACATCACATTCCCATGTAATCCATCCTGACTAACCAGAATCATTTTTTCAAACATTGCGAGAGACACCCCCTTCCTAATGACATAGGCATGACTTTTCCTTCACCGTGAGCTTCCCGTTTGCGTCAAACCCATATCAATGACCGTACCTTCCCGATTAATTATCCTGCGTTAGAAAACGTAAAGAACTAAAATGAAATTCATTGCGTGTTGGCAAGTACGAGTTCACCGGACCAACGTGATGCGAATCGGGGATAAATAAAAATCTTTTTTATATAAATAATACCCGAGGAAGAACGATACCACCAGAATGAAAATGGAAATAAAATATCGCACACAGCTATTGTGACCTTTGTCCCTGCCTAAATCAATATTATCGCAATCAGATACAGTAAGATTGAACGCGACAGGCACACCCAGAAGACACACTCTCACGATTGATTGAAAATCTATTCTCTAAATGCCGTCGTCGTGACCTTTCCACTACTGACAGACATGCACACTCCATCATCGAACCTGTCATTAACAACCCGATCTATATGAATAACCGAAACGATTTAACCCGGCATTTGGAATTGTGGACATAGTAAATTTTAGAATGAATTCCCCGAAAGCGGACATCACAGCCAAGATCGTAGGAAACGACGTGATGGTGGAAGGACGACTATTGGGTAAATACTTATTTATTATGATCTTATTATCTTATTATTTCATGCGACGCATACTATAAGAAAACTCTCCATCCAGAACCTACACCCGGGTATGACAGACTGATGTTATCGGAGCAACCACGATTTTTTTTTCTTGTTTAACGAAGCAGGATTTTTGATTATTATTTAAATTACAAGATTGTGATTCTCATGATTGTTTTTGATTTTTGGAATAAATTAATTATGCGATCAGATCATTATGAATGTCCAAGGTAAGGTATAGATTTTCTTGTAATTAATTTCGAGTAATTTAAACATCTGAATTTATAGCAATTTATGAATTTTCCCCGTATTATAATACACAAGTTTTCCGTTTCCTTTTCTTTCATGTTCGGATATTATAATTACCTAATCGTGATTATTTCAACCAATATAATAAATCATAATTTGCGGATAAAATTACAAATCACCTGATCGCAACCAATTTAAATTAATGTAAGAAACTTCATCCATTTTCATAGTTAAAGCCAGACATCCTAATACATTATAATTACCTGCTCACAACTAGTTTGAGCCGATGTAAGAAGTTTTATCCAGATTCTTTTTCTAAATCAAAACATCTTAGGTTAACATGATTAACTGATTGTAACGATGGTAAATTAATGTAAGGGATTTTATTCATTATTTTTTTTGTTAAATCAAATGACCCCATGATGTTATAATTATCTGATCGCAACTATTTTCCCTAATTAAATCATAACATCCTAAGAGACTATAATTAGCTGATCGCGAGTACCATAAGTTAAAGCATGAAACTGTAACCAGTTTTCTTTTCTCTTCAAAGTGAACTTAAGATATTACACCATCGGGTAATAACTGTTTGAATCAATATGCGAAATTTTAACAAATTTTTTCAAACCAAATTAAAATCGATTTAGGATGTCCTACCTATCTGACCATAAGTAGTACAAATTAACAAGAGTGACAGCTGAAATCTCTTGTTTCTTTTTATTATTTAATTCGATTTCTAAAGAACCCGTTCGGATAAATCAGGAATGGAGCGTGTATTCTTAGGTATTGAGAATCATTCTGGAAAACCCAATCATCTAAATTACCAGGTGAAACTTTGGCCCGTATAAAAATTCCAACTTATCTCA
>OX_Smed_1.0.00262
CACTGGCTACTAGTCGTAAATGAGGAATAAAACACTTACCAAAATATGAATGTTTTCCTTTGATATCTAAAATCAATTATGAGCATGAAATAATAGCTAAATTAGTCGATGCCTTAATAGAAAAGAATTTCTTTTGGGAAAATGAATTTACTAATGCCGTAAAAGAATTATTAAAATTCATAGATCATGCTCACAAAAGATACAATGCACTAGAATTTGATATGGAGCCAAAAATTATAAATGGTGATATTCATTATGGAGAATTTCAATCTGTAGAATTTCATAATCTACCTTATTTGTTAAATAATTATCCAATACATGACATTACTAAAATGTTATTACGTTATGAATCGCTAGGGAATGGCAGTTATCAGTGGGGCGATCCGATGGAGTTACATTTAGCATATATGCATTATAAAGTACGTTATGAAGGATTTGCATCGCCGATAAATTCTCGATTTTTGACTTTACAGGATTGCCGATTTTGTAGTTTGTTTCCAGAAATCGATTCACAATTTGGTAGCCTAGGAAATTTTTTTGACATAAATCTCGCAGAATACCCTGGTGGTTGGTCAATACATCCTCCATTTGTGAATGTTGTTTTGAAGGATGCAGCAAATAAGGTCATTTCTGCTCTTCAATCTGGAACAAAATCACATTTCTTCTGCACTTATCCTTTATGGCGAGATAGTGAAGGTTGGAAATTACTAGAAAATTCATCATTTTTGGTAAAGAAATTCCACCTACCCAAAGGTCGCCTTCAACAAGATGCATATGGTGAATTAATTCGTCCACCAATCGGGTTGAGCTTATTTTGTTTGAGTTACAAGCGCAATCACCATTTCGATATTATTAGAATGATTATTGAAAATGGCTGAGAAGCATCAGGTTCAAAAACTTTTATACATCGCTAGAGAATTTATTGAAACAATTCGGGATCTCCTTAAACCCCGGTAGAATAATTTGTCACCGTGATAATATTTGTTCCACAGTTCTGGTATCTGTTTATTGTTTAAAATTGTGAATCTTTGTCTGTCTACGAATCAATGTTTGAATTCATATTTGTGTAGTATATGATTTTGTGTTGTTCAACCGATCAGTGAAAAGTCCTTCAAATGAACTACTTCATCTTTTTATTATGGATTTTATTTTCTAAGTGCATTGTTAATATTACTTTTGTGTGAATAAAATCTCGAGGTCTTCT
>OX_Smed_1.0.00281
ATAAATTAAAATAATAATAAATGAATAAACAAATAATAAAATAAAGAATAAATGTAATTGTTACTGTTTAATGGAATTTAGAGCAAATTGTATTTCTACTGGGTTTTCGTATAAAAAGTGGAATTTCAGCGTCTAAATCAAGAGTTGTTTCAGGATTGTTAGGGTCCTGATAAAAGTCCAGAGGGACAACTCTTTCCGGATTTATTGTGCTTGATAATATATCAGATCTTTGCAGACACCTTGCTACTAATTCTGAGCAAAAAAACGAATCTTTTGTTTCATCAGCATTTAACCATTTAAAAATACTAGCAAATAAAGTTTTAATAGACCTTTCATATGGTTTATAATTAAATTCTTTAATACACTCCGCCAATTTCAAATGATGAGTTTCATTTGTCTCAAAACGCTTTGGTGACCAATAAATTTTCCCAGGATAATTCTCAATTACCATATTTAAGGACCTCAATTGAACACCGAAAGAGAATGTATTGAAAACGTCTTTACCTTGATCAAAAGGCGTTCCAGATTTCGTCGATTCGAATACATAAATTTCTTGTTCACTTATTTTCCCATGAAATTCGCTTAAAACATCAGCCATAAACGGTTTCATATCTTTCCCATGGACCGCTAGTCCGACGTGTGAAATTTTCGGAGTGTGTATTGGTGAAATGTTTCCATTTTTGAGAGATATCCTCTGAATAGAAATAACAAAATCCGAGATTAGTTCAGACCCCTTGAATCCAATTAAATCAAAAGTCTCAATATTACATTTCTCATTTGTTTCCATCGAAATCAT
>OX_Smed_1.0.00282
GCAAAATAGAATTTTATTTAAATAAAAATTAATATAAATTTCCAATCGACGATAAAATCTGATGTTTCGATTAGACCAACGGGGTAACTAGCAGGGAAATAAACCGACTTCTGTTGCGCTCACGTTGCAAGGGGATCTCCATTAGATTCTTTCATAAAATCATTTAGGAATAAACGATATAGGGATCAAAATCTTGAAATAATAAAATTCCAAACCCACAAATATCCAGCCTAAATAATACTTACAATTCCCCTGAGCTTCACTAGTATGATTTGCCCCACCATGGAAATCTGAAATAGCTAGCCAAATAGTACCACGATAGAAATTGTGATCATTGTATAGATATCGTCAAGGTTAGTTAATAGCTGTCGAATGCCCCGACGAGAAATCGGAGTGCCAGGATCCCACGAATAATTCGTAGAGCGAAAATCACCCTTCACAATACACACTCGGATAAAAGTTGACCTTTAGAAGTATTGATTGTACAGATGATTTCTCACCGCATAGAATTGCTAACGAAGGTCGCCAGGCAAGAAAATATATACACACAACTTTGAAATATTATGCACGCAAACATGATCGTAAAATTCCACATATCGATAGATAACGTAACTCGTGCAGCACACTCTCCCACGATGATAACCAATTCCATCAAGCATTGCTAGAAATCGCACACCATTCTCCTTTCATCGATCTACACACCCGACTATATAAGCAGTATTATTAGAGCGGGACTGTCAGAATAGAGATTCAAAACCAAATTGAAATGCATCGCGAATTAAACCTAGTAACCGAGGACACAGCAGCCAGGATTCCGGACAACAACTTGGTTCTGAGTCCAAGGACTCGACCATTAGGTAAATGGTTTTTCTCTTTTATTATCAATTTTATACTAACCTGAACGAGTCCTAGAAAGAATTCTCGCCACACCAATCCCAATAATGCCTTCTGAAATAGGAATATCAATGACCATGACGAATCAGAAGATATAAAATTTGATGCCGGAAGGACCAGTACTCGCCTTAATTATTGTTATTGCACAAAACTCCAACCCGTAGAATTCCCGCACGTGGGAACTCATTCGAAAATATACTATGCCGAACCCATTCTCAACCACCATAATCGATAATTCTCGAACTATGACGGGATTTTTTGATGGCTAGATCAGTTAGACCTAGAGAAATAATCCGATTAGTAGAACGCTTCAAGACAAATTTTTGTAGATATTTATTGGGACGCCGA
>OX_Smed_1.0.00283
AAAATACGTATTTAAGCATGAGGATGAGAATATAAAATAAATTTTAGTTTACCAGATTAAATTTTGGAAGAGTATTTCTAAATGGGTAACGTATTTAAACCAAAAAAAATCGATTTTGTCAAACCCAAGACTTTTGCATACTATAGGAGGATAAATTTTGAAAATAATTTTTATGATATTTACCGTAACAAATATTGCAAAAAAGAACCAAAACTAGCTATTTCCGAATCAAATCCCAATTTAAATAATATTTATTATTCAGAATGGATGAAATCACATTATTTTTATATTAGTTTGCAATACCTATAAGGGATTGAAAAAAAAAAAAAAAAAATGCGA
>OX_Smed_1.0.00289
ACTTTATTTTGTTTAAATGAATTCTGATGTTTACTTTGAAGATGTTTCGGATAACTATAGTATTGAAGATTTGGTTTTATTTGCTAATTCTATAGGGATTGATGAAAAAATTGATACTCACCTAATGTTTATTGCTGAAGAAGGTATTATAAAGAGTCTACCTTATTTTTACGTCATAATGAAGGTAATAAGTTACATGTTTTTATTTTAATTTTTTCCAGGATTGTTATGGAATTCCATACTTTTATAATGTAATAACTGAACGGTCAACATGGACTCATCCTATAATTGAAAAATATCAAATTTTGGTTAAATATATGAAGAGCAAATTATTTGATTTCAACGTGCCAGATTATACACTTTTATTTCGTGACGATAGAAATTGCATAGACCAATTTGATTACAGAACTAATATTGAGTCAAATAATTTGGCAATTGAAAACTTGATTTCTGATATTAAAAACTTGAATTCTATTGAAGTAAAATTAAGCTGAATCAATTATTAAATCTGGAAAAATTAGGTGTGATTATTTTGATGATGATTATATATTCCAAAACTGAATACTAATTATTTTCGATTAATAAACTTCTAAAAACAAAATTGGGTCCAAGTTATAGTTAAAAATAGTATAATTTTCGTAATCAAGATACTTAAATTAAACAAAGCGTATTTTCTACAAAATGGATGTGATTGTGCATTTTCCTAAATTCTTTGATCTGGAATATCTCAACAATAAGCTGCATGCTTATAGTCTATTTATATGTTGTCTATTCTGCTTTCAATAATTTAGTTGTATGGAGTTTGTTGATTTTTATATAGTGAAATATATTTTTGATGTCT
>OX_Smed_1.0.00299
AACCAAAGTTCAAGTTTCATTTTTCCCAAAGGAATTCCAAGTTCGACACTTAACACCTGAAATCACTTAAACTGCTTCGTCTTCTTTGAAATTAAGTTGCCGAATCACGAGATTAGGAATTCTGGTTACCAACATCCTTCCACTAAGCATAAAACATGTCGAGGGGGTAGACTAACTGTACGAATTAAAATATCGAGACCCAAACTCGCCAACATTAATTGTATCCATGAATATATAACTTACCGTATTATATGCTCGCTAAACAATTCGTGACAACATATAATGATTAAATAAATAAAGGAATCACATAAATGGCATTTGAAATTGTATTACATAGATTAATTCACAGACTAAAATCACGCTGAGTCTTATCATGTTGTCCAGGAGAATCCAACAGGAGCACGCGTCGATATTTGAGAAGACCCGAGTAGTAAGTGCTGTCGCGAGCGTAGCCCAGATGCCCAGCTAATCTCGAAGTAACAATCCAAACCAAGTAAGGAATTCCGAGCTAAGTTAAATGAGTCCAACATTAGAACGATCCCAAACTAAAAATTGCCACATAGCTTCGACAATAAATTGCTAACAACAACGGCACAAATTTTGAAGAATTCCGGACGAGTATAAATAAAATTCTTTGATACAGAGAAATTCCAAATCAATAAATTATATACATCAT
>OX_Smed_1.0.00301
ACTTTTAAAATTATTTAAAAATTAAATAATGTTTTATTTTTTTTATTAAGTAAATTTAACTGCTAATATTTTATAATACATATTTATAATATAGCATTGGCGTACTAAAAAATCAAGTTAACTGACATTCAAGTGTTAACTTTGAATCACGGTTATTTGACAACTGGAGCAAGATCAAAACAACTATAATGCGTGTGGCTCAGCTCGTTAGTTATGGTTTCTTATGGATTTAGCGTTCAGTTGAAATGTCAAGCTGTTTTAAGATGATATGAATTATAAAGGATATTATTATCCAAATGACAGATTTACTTTCAAAGTACTGTGTGGATTGCCTCCATACCAATCATATTCAGCTTCTAAATTCTTGAAAGTATTCTGAGACACTTTCTATTCAAGCCGAAGTTCACGAAAGTAATTTCATAACCCATCGACATAATCTACAAAAATCAGACTATCGTCTACTTACTTTCTAAATGTCTACATTGTTCGGTCTACCGCCCTATTAGAAGCCAAGCTGCAGCAGGAGGGATCAGCGGAAGTGGCCGAGCTCCCAGATACGTTCATGGAGAAGGACAGGCGCACCTCAAACTGGGAAGTGATATATGCGCCGGTGCAACCTTTCTTTCGGCACCCCTCCTCAACTCAAATTATTATCAACCCGACGGGACTCGAGTCCCCCACCCGAATTAGCATCTCTGCGATGCTCAATCCCCACACCAATCGAAACGGAGAAGACAAGTACTCACTCTTCCCCAGTCATATTGTCAGTGGTAGAACCAAAAATCTCGCCACAAGAGGAACCGAGGCGATCAGCTCCAAATTTGCCTGTGAGGTGTCCCAAACATCGTCGTCTACCAGTAGACATCGACGGGACGATTGATTCGCTCTTCTTCTAATCGTGGTTGCCACGATTCTAGTTCTTTATGCATTGACCTTTCCTCTAGACATTACGATCCTATGTTTTCTATTAATCTTTACTTTATTGTATTTTCGTCTTAAAAATATATATTGTATGTCAAATTATTTTTACAAATTTAATGCTAATTAAAATTTTTCGAATCAAAAAAAAAAAAAAAAAAAAAAAAAGGGCGGCC
>OX_Smed_1.0.00302
ATCATTACAAATGATCTATTTTTATTATTTCAAGCCAATAAAATTTATTTTCATTATAAATGGTTTTTCGTCGTTTATGAGATCTTTAATGTTCATTTGCTACATTATGCTTTCACTAAAACTATCTTGTTTAAATATTAATGTATAAATATTAATGATTAAGTTTCAAAATTAATTCAACAAATTTAGTTAGTGAAATTTTCTTTCCAATAAAATGTTTCAATTAGTTAATATCCATATCGAATTGAAATAACTGGCCAATATTGCCAGAGTATCCATTTTCATTTTCAACCTATTTACTAAATCTGTTTATCCTTCATTAAGTAAAATTCAACAATTTTTTTCATATTAATCGTTGAATGTTTCTGAAACCTAATTTTCATCGAATAATATCCTAAAATATTTTATTTTCAAGGAAGAAAATTTCAAAATATGAATGTCTTAAACTTTGCTCACCATTTTCATTGAAACAATGATAATAGCAAAATATAAGACATTATAATTTTGATTGATTGGAATTTAATAAAAAAAATAAACAAAATTTAACAAACATATTGTTTAAATACTCTACTCCAGCTCACTGAAATTGAAGACCAAAACACCAATTATTTCAAACCAAAACAAGCATGCTATCGAAAGCGTGTGGTGGACAATAATTTCCACTAAATCACTCCATTCTCTGTTTCGATATTAAAAGTTCATGAATACATGCATAAACAGTAGTTAGGGATCAATTTCTTCTTTTCAGCAATGTCTGGGCAAAATATAGTTTCAATACCAAAATAATTCTGATAATTGTTACTCGCATTTGCTGTTGCACACAACCAATTTCTAATGGTACAGAATAGGGAAGAGAATTTATCAGCAATATTTTTTAAACGATTTTGATTGGCTCCACTGTTTTTATTTCGTTTCCATTGTGTGTGCTGACTATAAAAAATACAACTACATAACCCACACTTAAAGTTACACACAAACAATTCGGAATCAGTGAATGTTTCCTTATTTGATAAAGCCAATAACTGTTATTGTC
>OX_Smed_1.0.00303
ATCATTACAAATGATCTATTTTTATTATTTCAAGCCAATAAAATTTATTTTCATTATAAATGGTTTTCCGTCGTTTATGAGATCTTTAATGTTCATTTGCTACATTATGCTTTCACTAAAACTATCTTGTTTAAATATTAATGTATAAATATTAATGATTAAGTTTCAAAATTAATTCAACAAATTTAGTTAGTGAAATTTTCTTTCCAATAAAATGTTTCAATTAGTTAATATCCATATCGAATTGAAATAACTGGCCAATATTGCCAGAGTATCCATTTTCATTTTCAACCTATTTACTAAATCTGTTTATCCTTCATTAAGTAAAATTCAACAATTTTTTTCATATTAATCGTTGAATGTTTCTGAAACCTAATTTTCATCGAATAATATCCTAAAATATTTTATTTTCAAGGAAGAAAATTTCAAAATATGAATGTCTTAAACTTTGCTCACCATTTTCATTGAAACAATGATAATAGCAAAATATAAGACATTATAATTCTAAAACAATGTAAAATGGACAATTGGTAAAAATAATATTACACCTACTTGATTGATTGGAATTTAATAAAAAAAATAAACAAAATTTAACAAACATATTGTTTAAATACTCTACTCCAGCTCACTGAAATTGAAGACCAAAACACCAATTATTTCAAACCAAAACAAGCATGCTATCGAAAGCGTGTGGTGGACAATAATTTCCACTAAATCACTCCATTCTCTGTTTCGATATTAAAAGTTCATGAATACATGCATAAACAGTAGTTAGGGATCAATTTCTTCTTTTCAGCAATGTCTGGGCAAAATATAGTTTCAATACCAAAATAATTCTGATAATTGTTACTCGCATTTGCTGTTGCACACAACCAATTTCTAATGGTACAGAATAGGGAAGAGAATTTATCAGCAATATTTTTTAAACGATTTTGATTGGCTCCACTGTTTTTATTTCGTTTCCATTGTGTGTGCTGACTATAAAAAATACAACTACATAACCCACACTTAAAGTTACACACAAACAATTCGGAATCAGTGAATGTTTCCTTATTTGATAAAGCCAATAACTGTTATTGTC
>OX_Smed_1.0.00305
GGAAACTCTCAGTTTTATTTCAAAATCAAACAGTAAAATCAGGATCAAACTCCCAATTAAACAGATCAAAAATCAGAACCGATCAATAAGAGGGGATCAAATTGATATGTGGAATGAATATATATCTAATAAACATATATATATGATATGCCATGATGATTAATAGCTGTCATTACACACACGCACACGCACGCACACAGCCACAAAATCAATATAATAAAATGTAAAAAGCCACAGCCGTAAATATTAGCAAATTTCAATACGAGTTTACAAACTGATTTACAGCATGTCATCGTTACTACTTTCATCGTTGTAACGGGGGGCTGCTGCACTCTTTTTGATAGCAATTTGATCCTTAACAACAATGTTCGGTTTAGGTTTCAGTGCAGGTTTTGGTTTCAATGGAGGAGGTTTCGGCTTTGTGACTTGAGGCAATTCCACGATTGGAGGAGGCGGAGGCGGTAAATTATGCTCCATAGGAGAAGAACGCTCACTGCTGCTGTTGGATCGTACCGGAGCAATGGGCTCAGGAGGAGGAGGTGGCGGTTTAAAGTGATTTGGAGGCATCGGTCGATTAGAATTCGGAGTGCCACTTTGCTTTTGGCTTCCTCGTTTCTTAGATAGCTTTGAAGGAGAGTCAGCGGCTTCAGATTGCGATGTATCAACTGGAGGATCTGGCAGCGGTAAAATAATTTCCGGTCTTGCATTGACCTTTCCCTGGACAGTTGGAGGAACAAATCCGTCATCCGATAATTCTTCATTCGGTCGAACTGTTTTTGAATGCCTTTTCTTATGAGGTTTTGCATAAATCGGCTGAGGAATTTCTTCATCTGAAGGTTCTTCTGTTTGCCGGCGAGATTTTGAATGTTTCTTTTTTAGTGGTTTAGAAATTTCAGGAGAAGGATTTCTTTCCTCATCAGGCACAACATCATTCGGACGAGAAGTTCTTGAACTGCGCTTTTTCATTGGTTTACTATATTCAGGCTGTTGGTCAATGCCATCATCTGAGGGAACATCGAAAGAACGAGGTGCTTTAGAATTTTGTTTTCTGAATGGTCTGCAAAAGTCTAATTGTGGATTATTCCCGTCATC
>OX_Smed_1.0.00306
GGGGGAAGACATCAAAACATTTGCAATGAGAATCATTTTTGCAATTTTCGTTTTTATAGTATCGTATCAAGTAGTATTCGGTGAATATGACTTAGATCATTTGAAACAGGAGCTCGAAGAAAAGGTCAATCAATTAAAACAAGAATCTCAACAATTACCGGAGGCAACAGAGGTAGATATAGACAAGAAATTAAAACATCACAAAAGATTTTTAGCAACAAATAATAAATCCAAAGAGAAAACAAACACAAATGATAAATCCAAAGAGAAAACAAACACAAAGGATAAATCCAAAGGGGAAAAAAAGATAAATACAAATTCCTTGAACCACCCAAAGGACAGTTTCGAACATTTAAACAAAATTAGAATTTTGAATTGTACAATCGAAAGTTTGGCAAATAAAATACAATTAATTAAAACAAACAAAGAAGTTATTAAAAGATATAATGAGGAATTAAAAAAAATGGAGACATTGTGCGGAAAAAAAAGGAATGATTACATGAAAAAATGTTTCAAAGAACTAAAATCTGTTATATTCGATCTGGATAAATGCGAGGATTATTTGGAGGTTGCAGACCAATTTTGTAAAAGACAACGTTCTAATTTAATTTATAATAGACAAAACGAGACGTTATCAAATATTTCAGATTATTACTCAAAGAAAAACAAACTAATAGAAAAATGCCAAAATCATCTCCAATGACGTATTTATTTGAAAATTAGTGACCTGATGACTATATATAAATGAATATTATATCTTTGTTGTGAAAAAAAAAAAAAAAAAATGCGA
>OX_Smed_1.0.00309
CTTTGTACTAAATTTATTTTAACCTCAACAGAATTTGTTACATTGTCTCCAACGTTGGTTCATGGATGTCCATACCTTCTCTGGTTATTATAGTACCGAAAATTTGAATCTTCTCTTGGCCGTTGACTCGTATAAGCTGATGTTCGAATAAGCCGTCTTGGTACCACTACGTGTATTGGCGCCTCCATTTCTTCCAAGGCTGGATCATTTAATTCGTAAGAGATCCCATAGCTAAGAGCGTACCCGTCGGTTCTGGGTATTTGAGCTGCTGCGATATCTGCGTTGATTCTACTGAGGTGGCGTCGCGCCATGATTATCTGCCACAGTGTCTTGCATTGCAACTCTTCCAACTTGGCCAGAGTATACTCAGCCTTATGCCGAGCTTCTCGCGCTGGGTTTCGTCCTGGTTTGCATTTGATTGAACACACAGGGCAGTTCGATCTCGTCGTTTTGACTCGTTGAAAGGTTTGGCCAGCTGGATCCTCCTGCGGATGACACGGTATATCCAGAATCCCATATGGCTTGATTGCACCGGGCAGCTGCTCTGACTGGAAATCTGATCGTGTTTCTAGAATTATCATTCCAGGATCCGTCCATGGGTGGTATATCTGCCGCTAAATTGTCTAGCATCATTCGTTACAGAATTCGGATTAGTTCCCTTGTCGTCTCCGATATATGCTTGTTCAACGCGACCACTATTTGTCCTTGAGGTCAAGGATTTTCCTTTATTTGTTGATTCTCCTTAGTTGGTTGGCATAATTTCAGTTAACTATTCACTCTTCCATCGTTGGCACGTGTATTTATAACAGTCGTGAAGGAATTCGATATCTGCCGGTGACTTTTAATAAATTCCGATCGATATTTTTGTTTCTTCCATAGATTAATTTAGTATTTCTTATTTTCTGGATTTTTTGCAGATGGATCTATTTTCATTAATTCGGTAAGTCACTTTAGCACACTGATTGTTACAAACGACACCCTCGATGGTGTTCAGATAAAACGTGTGCTTATGCATCTCTAGAAGTGGCATTTAGTGTGCTGTGCCAATTGGTATATTCAAATCGATTGATCCGGTTTTATTAGTTTGTGCGAGAATTTTCAATCAAGTGAACAGTATCATGGAACTCAGTAATTCGGATCACGTGATCGCGACTAGTTTGCTCAATTATGGTCCACAGGGTACATGCCGGATATTGTTGATATGGATGATAGACAATACCTAAGGACACGTCCCAACTACTCGTCGCCTAGGCTGCATCCTACAAGCCTCATTAAGTGGACTTACTTCACAAAGTGTTTGTTATTCAGTCAATTAGGCTTTAGGTTCATTATCATTCGTTGACCAGATCCTCAGATTAGTTGGAAGATGCTTTGATTTAAAATACAAGGTTGGATGACTGACATATTGGATATTTATTAGTATCGAATTTATCTCTAACTGATCTTCCATTTGCATCTCAGTGGTACGGAAATTTGAATGGGCAGGGACCCTACTCTATTGAGTGAAGAATAGAGTGGTTTCCGTTGGGTCACTGGAGTAAACTCAGTTGAGATTCTTACCGCTGGTTTTCAATGATTCTCGTGTATTTCTAATTGAATTGAGTTATAATCGAATATTTTTATCTTT
>OX_Smed_1.0.00310
CAATGTTATATTCTCGGTGGCAAATTTAGTCGTAAGTTTGAGTATTATTTCTATTCATTTTATTTTTTTCAATATCAAGATCCAATAAATATCTTCTAAGGTGGGTTTCCGAACTAAGAAGTATTAAAAGAGCCGTTTCATTGTTGGTTTCTGTCAGAACATTTTCCAGATTAACTTTCATTTTATCAAACGAATAAGGCCTTAAAATAAAATTTTTATTATAAATTCAAGAATCGGTCCCTGCAAAAATCATAGACAATGTGATTTACGAGGTTTCAAGGCAACATAAAAATGTTCTCAAGGCTCTTTTGGTACTGCGGAGATTTTTTGAAATTTTAAAATGAAATTTTAAATAAAACTAAACATAAACACAAGCATATATTCCCAAAATATATTATGATTGACTATGAAGGAGAAGTTCCAACTACTTCAAATGCATGGCACCGAAAATAAACATGCCACACCTGTTCCGGTTCGTTAACAACTTTATTAATAGAAGTTTGAATTAACATCTAACTGCAGTTATAATACAGTTTATGTATTAACCATTTTTAAAATGGCTGATAAGTAAGTTTTTTAATAAAGTATATTTTAAAG
>OX_Smed_1.0.00312
ACTGTGGCTAACTCACACTAACCACTCACATTTTCCGATATGATTAGTTATTATACCAATTCAACACTACCCAAGGAATGTATGATCGAGACAGTCAAACTTACACAGCCCGTCTTCCAGGAAGTATTACGACACACGACCAACGAAAGAAGGACTAAAGAAAGAATCAGAGGAGAACAAGAGAGACAGACACAACGGTATAGTTGAAATTGTTTATTGAATATATTAACTAATGTAATTTTTTACGACGACTAAGGAACATGGAACAATTACGCCTAGAAAGAATCTCTTGACCATGCGAGATCTATGTACCGATACGAATAGGAAACCGATAAGGAAATGAAACCATGTCAGCTTAACCTATGATGGATCGTGATTCAACACTGAATTTATTAGAATTAAATATTATTGATATTCCATCGTTCAGAGTTATTACTATTGATTAAATAATCAAGTCGACTTGAATGGAAATAGAAAGATTAGCCGATACAGACTATTTAGAGAAGCAATCAGTACGGATGGATATGCCCCATCTTACTGCATATCATATGAGTTAGATGATCCAATGTTAACGGAACTTCCCGGAGTTATGAACGTGGTGATCCACAAAAAATTACTTCCTAAGGACATGCGGGATACCAATAGAAGCCCGATAGAACGACGAGAGCATTCATACGCTCGAGAACGCCTAAGATGGAACCCGAGTCCGAATTACCGAAATACAATGAGACGTTGATTTTTATGATAAATAAATTTTGAATTTAATTAAAAAAAAAAAAAAAAAATGCGA
>OX_Smed_1.0.00316
AATTTTCCAGTTTGAAAAATCACAAGCAATGAAAGCAAATATTATTGTTATGGTTTTTGTGTTTGCTCTCTTCCTAACAATTGAAACCTCTCCAAACCACAAGAGGGAACTTAATGATGGAGAGGCAAATGCTAAAAAGGTTGCACTAGACTCCACACTACCTCCGAAAATAGGAAATCAGGCGGCAGTTGTCCATGGCAACATGAATGATGAAAACGAAAATTCTTTTTAAAAAAAAATATCTCTCATGCATGAAGCTAATTGATATAAAATAAAATTGGTTTTCCTGAAAAAAAAAAAAAAAAAATGCGA
>OX_Smed_1.0.00317
ATTTAATTTTATTATATATTTAATGAAAATGTATTTCATAACTTATTGAAAATATAAGATTCATAATAAAAACAAGAGGAATTTATGCTAGAACCTAATGACTGTAGTGAACTTATAAATATCTAAACCAGGGGTGGCTAAACAATGTGGTATGTGCCAAACGTAGCGCATTGAATGATCTCGGGTTGCGCCCTGGAAGATTTCATGGGGTGTATCCTTGCACTTACTTATGTTTTAAAAAATAGTTATCATAAATGAACATATCTGAATATTTTAACACTAAAGTGATCACAGTTTAATTCATATAACCTTCCGTAGTATACAACTTTTTGGTGTCGAAAGTTAAATTAATTGTTCGTAAATGTTACTTTAGGTAAGTTTACATAATACAAATTTTTTTATCGGTGTTACCCATTCGCATTCTTATTTAAATGATTGTAAACCTTGCGCACTAACAACATAGCATATGTTTGAAGTCACGTTCGAATGAGCGTTGAGTGTTTTATGTTGCTAGCTGTTCTGCATGAGTCATCGTGGCTTGGAGTTTGAAGGAGTGTTTTATTGAGTATACTAACGTAGTTTTTGTATTGAGAGTGAATCAAAGACAGATTCAAGATTAAATATATATATATATACAACATTTGTCAAATAAGAGCGCCATTTCCTTTTTTGGCTCAAATTAATTAAATTATAATAATAATTGGAAGATGAGTTGCTGTTTATAACAAGTTTATCAGGCAAACCATTTTGTGTTGTTTGTAAAAGTACTTTTACACATAATAAAAACATGATCTTAAGAGATAGTAAACGACACATCATCAGACTATTATGGAAGAAAACATGAAGTTTATTCTTGGATCCGAATTACAAAAAGAATATGTAACCAAGAAAAATGAAGAATAAGAAAAAGACAAAGTAGATTTGCTAAAGTATTAAAGACTTGGAAATGACAGAAGCGTCATATGAAATTGGTTTAGCATTACCAAAAAAACCTTTTTCTGAAGAAATTGTTA
>OX_Smed_1.0.00328
GACAAAATAGATTTTATTCAATATAATAAATATTCAGCAGATATATTGATAGGTATTTGAAATTTTCACACAATACTAATTATAAAAATAAGAAAAATAAAGGTTAGCATTCTAAGCTTTGTTATTTCTAAATGTTTATTACAATGCATAGATTCAATCAGTGGGCATATAAAAATTATATACAGTAATATTTAGCATAGATGATGACAGATAAATATTAGAAAATCACTAAAACTTCAAGAATAAACATAAAGTAGAATAAAGTAACAGAACATTAAAACAAATTTCAATCACAGATTATTTTAATTATTTTTTAGAATTTAATTAAATTTCAATCACAGCTTATTTAAATTATTTTCTTAATTTTCTTAATATCAAATGTCAGGATATGAAAATGAGCTAAGAATTCAGATAAAATAAATTATCTAGAGCCGGGATAAGCTGAATACGGTGGAGGAGACCTCGATGATTGAAACGCTTCAACAGCCATTATTCTGTGAATTAGAATTTGACTGGACTGGATGGAAGAATTAGGAAGCATTGGACGATGACGATAAACCGTGAAATTTCAGTTAGTTTTTCTCATCGCCAGAAAGTGAAATTAATTAAATATAAATAAATGTCAGAAACATTCATCATTTTTGTTTTAATTATCAATATAATAGAGAAATTTCATAAAATATCCAATGTCAAAGAAGGAATAAAAAACTGCTAAAACATAAATGTTACTGACAGGAAACAAAAACAAATTTCTACGGTATAATAATAATACAAGTTAAAAACAAATGAAACGAGCCATATAAAGTTATAATTATTAAATTGAATGTAAATAAATTNNNNNNNNNNNNNNNNNNNNNNNNNNNNNNNNNNNNNNNNNNNNNNNNNNNNNNNNNNNNNNNNNNNNNNNNNNNNNNNNNNNNNNNNNNNNNNNNNNNNNNNNNNNNNNNNNNNNNNNNNNNNNNNNNNNNNNNNNNNNNNNNTTCCTTCAGACCGATGTAAATCAGATTTGTAACCCGGAGTATTATTTTGGGGAGTAGAAGAAGCACGTGAAAAAGGGTGACCAGAAGACGGTAAACTCATAGTCGAAATTAACTTGTTTCGTTCAGTATGTTTATCTAAATCTGAATCGTATTCAGATGAGACAGAATTAGCGGATTTTAACCGTCCAACCGGACAAGATATTTGCCGGCCACCCAACATGGGAACAATGCCAGCTACTTGACTAAGAGTATACCGTCGAACTCCTCCATAAACACCGTCAGTTCTATTATCCAAAATTGAATTACGCTTGCTTTGCTGAGTTTGGAGCCTAGATAAACCTCTAAT
>OX_Smed_1.0.00340
TAGTAATTGTATGAACTGTATTCCTTTGCAGCTAAAAGATATTTCTTGAATTGCATTTCTATGACATATAATGGTCAATTAATTACCAAGCTCCTCATAAAATTAAAAGGTTTTATAAACCAGCTGGAGTTTTCTATAATCCTTTATGAAAATAAACTCTTATATGACCATTATGTGGAATTTTTAAGAGAAACCCACCAGAATGATGAACTTCTATTATGGTGTGAAAATAAATTTCAAGAGCATTTGAGAAGATTTCGAAAAATTATGCTTTACTTCATTGATGTTGATGTTGATACTGTCGAACAATTCAAAAAGGCATTAGTAAAATTTCTAAATGAAATAAAACCGGATGTAGACATGACGTATATGCCAATAACAATGATCCAAGAATATTTATCCTTGCTCAATTGGCAAACTGACACAAATGAAAATTTGATCAATTGTGCACTAATCGAAACGGTTATTAAAACTAAAGCGTCTCATTTAGCCCTACATAACAATGAGATTGCAATGTTCCTCAGAGATACATTTTATATGACAACCTCAGAATTTATATGGACTTCTCTGAGACCAATTGTCGAAGAAGGCAACTTTGCTGAAGTGAAAGTTGTCCTAGGAATAAAAGGGTTTCATGGAAAGTCTCTTGTTACCTACGAAAGAATAGTTGCATTTTTAGTATCTTTAGATAAAGCTCCTGATGATTTCAAAATGAAATGTCTTCTCAAAATTCCAAGTATTACCTCATTAATAGAATGTGCAAATTTGTATGGATTACTGGATTACCTCATCGAATTTTGCAAAACTAATAAGGAAAAGAAATGGAAAAAACTGAAAAATGGACTTGCTAATTATAAGCGATAAATCATTTGTGAATTTGTTTTAATTTTCGATACGATATCAATTATATCTAAATTACCAATTTGATTTAATATAATTATAACTCC
>OX_Smed_1.0.00341
AACTTGTTTAAATTGTTATTTTATATAAGTTTAATATTAATATTGCATAGAATTAATGTTTTTTTTTAGATTTTATTGATTTTAGAATGAATCATTTGAAAAGAAAAAACTCCAGTAAAATAGATTTACAAGTAAAATTGTTTGCTTTGGATTTGTATAATCGCGGTACACGAGTTAGTGTTATTTCCAAAAAAATTGGTTATTCGGAACCTACTATAAAATACTGGGTTAATCATTCTGAATCTATTCGTTCACAAGATAAGACCGATTTGAATTCCACCAGTTTCAAAGAATTTACTGAAAGTATAAACTATCAACAAAATGAAATGTATAAAAATCAATTTAATCGCAGATTTGTGGAGAGTTCTGGCGTTTCTAATGATGTGGTGCGATATTCTAGCAAAAAATTGTGTGCTAGCTGCAATAACACTTTGGTTGATATTGAAAATAATGTTTTAAACAATTCAAATTCCTTTGAAAGTGAAGAAAATGCTAATGATCAAGTGAATTCTGCAGCATCTACGAAAGATACCGAAAATATGGAATTCAATTCACCGCCTAAATTAACTGAGTACTACTCCTATAATGTTAACCTTTTAAATCAATCTAAAAATTCAAACGGAGTAATTCGCAAAACTTATGCTGATCTCACAGATAGTAAAGATTACAAAAATTTCAAAAATGATTTTACAAATTGTCAAGAAGCTCTAGAAGAATTAATGGAATATATTTCGGCGGGGAAAAAGCTAATAAATAAGGCTTCGAATTTCCTTTACCAAATGCAGGAAACAATGAATAATTATGAAATCATTAAAAAGGTAAAATACGAATGCCAATAAAACTGCAGGAATTTGCGTAATCGGACGCAGATTATTCCCGGAATCTGTTAGATTTCCCACTAAAATAGATGCCTAATTAAATGTAAATAATAGATTATCTTGTTGATGATTTTAGTGTTGATATCCTTTTTTGAGGCTTGTTTGTCCATTTTTTTGTTTGATATTTATATAAATTTTGTCTTCCTACTATGAGATAAAATAATTAATATTTTACA
>OX_Smed_1.0.00355
AGAAAGAATTATTATAATTTAGTATAAAATTGCATCATGCCAAACGATTATGTTATTTCGTATTCAGATAATTCGTTTATTATTCGTGATAACGCGATTAATTTAGATATGAGAATTGGATGGAGAAGCAATGGAAGACATCTAGTGATCGAATTCAACGGTGAAGATTATTTGACAAAAGTCTCGTGCGATAAAGTTGTAACAGAAATGAATATATCAAACAAAAAAATAACAGTTAAATACTCAAATTAATAACAATTATAAATGAAAACTATTTGTTATTAAATATTTATTGACATTGAAAATTATTAATAATTTTTGGATTCATTTTGGTGAAATTATATTATATTTGTTGAATATTTTATCATTATAAAATTTACTTTTAGTTCA
>OX_Smed_1.0.00363
TTTCCCATCCGGGATTCTCGGGCCGGTAAAATCAAGAATCCCGCGTCCCACATCGCTTGCCGACACCGAACCGCCGAATGTGCCGGAAAGCGTAATGTGACCCGGGATGCGTCGATCCATGAATTTTCTAAAGTAAAACGAAACATCTATTAATATAACTTATTTATTTCAGGCTCTAATTCTAAGGAAGTTGGCCACAATCTTAAATTGTGGTAGGGACGTAGAGAAGTCGATTTACATCGCTCACAACCAGTTTGTTGGAGTCTCAATCGCGGTTTAGGTTCAACTGGATGCATCCTAAAGGCCACGCGACTTAATGGTAACTCTCAATTCGTTCTATTAACTGTTCAATATCGAGCAATTTACCGTTAGTTACACTATTCATTTCACTGATAGCCGGTATATTCATATTCGACATGATCGCAAGACCTACAATTACCTTTTAGCTAAATAGAACGGTCTCGGGAATGCAAACGAACAGGACAGTTAACTGCTTGCTCGATCTCTACTTACTATCCATCTCTCGAGTTGTGCCAACCTATCTTACTCCTGTGCATTATGAATTGTGATGATTAAAGGAAGTTTTTCGATAAAACACGAGAGAGTTAAACGTGAATTTAAATAAAATCCGCAATATTCCTCAAACTCTTTGTTAGTCTATGTAGGGTTTAATATTTGCGTACGAAAATGCGAATACTATTTTTATAACGACCAAGGAAAAAAATATTACTTACCGTCTATCAATATCATAAGGAGGAACAAATTAAATGTTAACAGGGAACCTTCACGTACTACTAATCTTGAGTAAAATAACTACAGACTATTATCGCTATAATGAGTTTAATATTACGAGAACCATCATCTTGATGAATTAAATATTCTAGGACAGTACTGTTGGGCCAGAACACAAATG
>OX_Smed_1.0.00377
GTTTTGAGGTTGCGTACTATTTAATCCGTTACTGGACGATTTAGGAAATTCATCAAGAGTAAATGAGTCAATCAACTAAATGAGTATATTTATATTCGATAACAAACGGTTATCATAAATCTCTTGGCTGATCTCGTTAGCGGGTCCGTCACCGGTGACGAATAATTGGCTGGGTCACGCCTGAGTACTAATGCTCGGAATACAGATTAATATTATGACCAATAAATTCTTAACTAATTACCATCCTGAGGAGTCCGGCTGGTACTCATGGCATTAGGTCCTTCTTTCCCGTTCTCCTGACGTTCTCTCGAGGCTTGAAAATTTCTCCTGGACATGTTAGGAAAAACTGGAGGATTCTACATTGCGTTGGCCGTTATATTGGGTGAGTGTGTGTACAGGGATAGAAAATTTCGGCAATAGATTGACATTTCGATAAAATGTCAGGCGGATTTTTCTCTTACAAATCACATACCATGTGCTTCCGGATCTACGATTATTTGTCAGTGGGTAGCTATCTTCATTGATTAGTGAACTCTTAAATGTCAAGGATATTTATTTATATGCTGGTTATTTGCTGCAACCGTGATTTATCATTTTGATTTATTCCCAGTACACTTATTTGACAGTGTGGTTTGTGTTTATGCCATACTAAATTAGATTATTTCGATGTAAGTTCTATTTGGTCAACTGTAGAAGGTTTCTCCAGTTTTGGGCATATCAGCTTACGCTTTTCTCTCGAATTTTGGATTATCGGACGGTACTATGTTATTACTTGATTCGGAATTTCCCTTGGGAGGTCCCTGATGGGACTTGACTGGCTAAATTCGGAACAATTCAATTTATGGCGCGCGGATGGCTGAAGCTAGGATC
>OX_Smed_1.0.00378
CAAATCCTAAGACGAGTCCAGTAATAATAATAAAAATTTAATGAAGGGTTCCTAGGAAAAGTTATACATGAAATACAAATTAATTAAAGTTAATTAATTGGCTAATGGAAAACCCAAGTGATGAGGAAAACTCAGAGAGCGAAATCCCATGGATTAAAATTTTAAAATTAACTTGCCCGGGCGATAGGGAAATAAACAAATAGGCAATTATCCCAAGCAATTTATTATAATCTTGAATAATTGGTGTTGCCTCCAATCATTCTGAGTGAGTTGTAAAGTTTCAATGATCCCTAAAGATTTGGAACTATAATTGTGTAATTATAGATAATTATTCTCAGTATATAACGAGAACGCAAATGAAACGAGTTGCAGGTTGGTCGATGAAAGTATTGTGCAAACGAGTAATAGTGACGAATTTTTTTTGAATTAGAAAATTATTAAAGCAGATAAATATATTTATCTTATCAGAAAGGTATTTTCCCCTTGGGTAGCCTTACCTAACGATAATCAGTAATTATCAGTGAGGGAAAAGTGCAAATTGAATGACAACTTGTATTTGTGATAAAGTGAAATAAAGTCTTTCTGTGTTGAGCTTGTGTAATTATTATCCAAAGGACACGAGGAGTCAGAGAGCGACCGACGTTAACGATAATAATTCGACAATATTAAGATAGATTCTCGCTACTATATCATTTAGTCGGTAGGTCTATCAAAAATGGAGGTTTAATGCATTTACTTAAGGTTTGGCGACTCCTTGTCAATTAATAACTTAAACATTTTGCTAGCATTTAAAATGAATTACTAAATTAATTTCTAGTAAATAGTAAATGTTATTAGTGTTTCATTTTTATGGTGTCAATTTTCATAAAACAATCATTATTATATTTATGATGTGCAGGCGG
>OX_Smed_1.0.00383
AATAAATTGAGAGTTTTTCATTTTAAATATTTATTTTTGTTCAAATAAAATACAATTTTTTAAATCTAATATTTTCTTTCGGGTTCATAGCTTTTAACTAAATTATCTTTTTTGCTCTTTTTACTTTATAAAACATCTAATGGTAAATATGAACATCTTTCAACCAACGAATAGCAAACTCAATTCTTCTGCATTTAACTGTTCTTATCGTTCTGATCGCCTGAAGACAGACTGCCTTTTGAAATTTATGCTTTACAATAATAATTTAGTAAGTTTAAGAATAAATGTTAAAAAATTATTTATTAGATTACAAACTCATTTAATATATCAAATTGCTCGACATTTATGAGTTATAGTAATATGCCACCCGGTTTTTATATCAAAAATAAAAACGCTGTACAAACTGTCCAGATGCCGTTAACAAAATTTCCCTTTGTCCTGCCTGCGTTTTTAAATGAAAATCATCATTCGCACGAAAACGATAAAGAGAATAATGTCTTCTCAAATTCAACTCTTTCTGACTTATTTCAGTCTAAATTTGGAAATTTAGCTCCAGCCAGAGTTATTTATGAAAATTTCGATTTTTACAATAGTTATTTTAAATCAAATGGAATTATACAAAAAGACGGAGTGGATTATGATGATAGTGATTCAAATGCTTCCACTGAGGATTTTGAATGGGATCAAAATGAAAAGTCAATTATTAACATCAATTGCAACGCGTCATTTATTGAAAAGTTTTCCGAAGACGTGAAACCAGTTAGTACACAGTCTAGAAATCTGACTAGTGAAATATCACCGGAAAGAATTATAACTGGACAAGGATTAATCCTCGCCAAGGAAGAACTTCCAACTGAAGAGGTGGTAGATTTAAAAAGCCAAAATGATTTACAGGCAGAAACTACTTTACCGTTATATAATATTTTCCCATTAGATAGTATAAGAAAAACACCTTCATTGGCATTACAATTCAACTTTTCGGAATTGCATAAAAATTTTTTCGAAGACCCAAGAGTGAACAAAAGATTTATAAATTATGAGCAATCTTGATTAATATTTAATATGTTTATTTGCATTTCTGTAAATATAATTTCAGTTTTATTGAAAAAAAAAAAAAAAAAATGCGAGCGGCCA
>OX_Smed_1.0.00391
TCCTCTTCCCTTCGTGTGGACGGTCCGGCTATCTCGCCTCGGGGGCCGATATTGGGCACTTCCCCGGTGAGGATAGCAATCTCCTCCAGATTTAATTCGAGGTCGCTTAAGGCCTGCATCAATGGGCGAGATTCATTATCTTCATCCACCAAGTTGATGTGGATGGAAGCTGGGGGAGAGGAGAATAGGATCCGCGGAGCGTAACGAATGTCTGGATCCATCTCAGAGTTCTCGAACTCTTGATAAGGGGGTGGTAGATCATTTAGTTGGCCCATCCCTTCCGCCAACTGAGCCTCCCGGAAACGGGCTTCTTCTTGTCGGCGACGATCTCGACGCCGCTTATTCCGGTTTGGCCGATGCCGGGCCGTAGAGTTGGTCCGGTTTTCAGTAGTCCCAGAAGGTAGAAATTGTGGGACATTTACACGCGAGCTCAGAGTGGCTATTATTGGATTCGGCTGGACTTCGGCACTGGGGAGGTGATGAGCAGGGATGACGTCGAGCTGCTCTGCCCGAATATTTCCAGGGACCTTGATTCGGAGTTCCGTATCTGTGTAGGCTTGGTGTAACGCTACCGATTGTTCTCGGATCAATAGTCGTTGGGCGCGTGATTCGACGATTAGTTCGTCACGCGCCTGAGTGAGGCGAGAGATTTTCTGCCGGAGCTCCCGGACGACTTCTGGGGGAGCCCAGGTCCCTTTTACTCTCTCGTGCTTCGCCTGAAGGTCCCGGTGCTGGAGCTTGAGATCCTCGTATTTAGTGGCGGATTGCCACGATTGACGGGGGCAGACGAGGGATCCTCATTGAAGTATTGTATTTTCGTTTCTTGACATACT
>OX_Smed_1.0.00398
CATGAATTTGAAATTATCTCTTTTAATACTTTCATGCTTCGCATGCATGTACGTGAATGGTATTCTGGGTCTCAGACTTTTGACGGGACTGAAATTGAATGTGGATGGCCTCATTAAGGCTGACTTGGGATTAAGATTGGGTCTGTACTTGGGAGCCGGCAATTATCGATCAGTATTAGAGATCCCGGCAATCAATAATTTTCTACTTGGACTCAGGGCCCGTGTAGCAGGTCCAATTTATGCAGAAGTAAAAGCACATTTGGAAGAAATTGGACAAATATCAAGTGGGATGTACGGTTTAGGTATTGACAGAGAAACGGTCGACAACCTAGTTCATCACATTAGACAACTTGAACGAAGACGATACGAATTAGAAGCCTTACGAAGAAAATATTTCAGAAGTCAAAATATTGATAGATTATTTAGTGAAGCTATTAAAAATTAAAATGTGAAAATTAAAAAAGTTTAATCTTGACGATCACTATCAAATAAAATATGCTTTAATTAAAAAAAAAAAAAAAAAATGCGA
>OX_Smed_1.0.00399
CATGAATTTGAAATTATCTCTTTTAATACTTTCTTGCTTCACATGCATGTATGTGAATGGTTTTGTGGATCTCAGACTTTTGACGGGACTGAAATTGAATGTGGCGGGCCTCATTAAGGCTGACTTGGGATTAAGATTGGGTCTGTACTTGGGAGCCGGATATTATCGATCAGTATTAGAGATCCCGGCAATCAATCATTTTCTAATTGGACTCAGGGCCCGTGTATCGGGTCCAATCTATGCAAATGTACAAGCACATTTGGAAGACATTGGAAAAATATCAAGTGGAATTTACGGTTTAGGCATTGACAGAGAAAAGATCAACAGATTAGTTTATCAAATAAGAAAACTTGAACGAAGACGATACGAATTAGAAGCATTACGACGAACTCATTTCCCTGACCAAGATGTAAACAAAGTGTTTGAAAAATGTTGTGTGGAAGTTGTCGAAGAATCGAGTAATGCAAAATGATTTAGTGAATAAATGTGAAATTTTTCATATTTATTCTAAATAAATATTTAATTATAAAAAAAAAAAAAAAAAAAAATGCGA
>OX_Smed_1.0.00401
AAATTATTCGTATTTATCATCTGAAGGTCAATCAACTTGAATTCTAAGAATTATCATGCAAGAAGTGAAAAATAGGATTATTAATATTGCAAATCAACAAACTATGTTATCAAATCCAGAAACAGAAGAAAATGTTAAACAGGAGCTCAGAGACTGGATTAGTCAAGGCAGAAAGCACGTAACTTAATAATTTTAATGACGCTTTATTTGGAGCGTGTTATGTAAAAAATTTTTACAAAAAACGAGTAAAACTATTTTCAAGAGTTCTTAAATTCTGTAGTCGACGACATAGAAATACGGATTTAATAATGAATTCGAGATCTTCAATTGTGAGTTTTGGATGTGGTGCAGGGCCAGAGATTCTGGCATATGTTCATTACATACGCAATGTGTTGAATAATAACGATATTAGATTGGATATACAAGCTATCGACATGATAAACTATTGGAGAAATTATATATCAGTTTTAAATGATCTGGAAGGTCGAGGAAATACTAATTTATTAATCACATTCAAAGAAGAGACTTTGAATTTGGAGTATTTTGAAAACAATCCACGAAATGATGTTTGCATCATGTTGTTTCCACATGGAAACAGTTTCCCAGATATTTGGGATTTACTGATAGATCAATTTGATCTCATTATTTTCGTTGATGTCCTAAGCAATTGCTTAAAGAATAAACTGAAAAAAATCGGCTTCAAAAATTATCGTTTTAACAAAATAGGATTCCATGTTTACGTGGCCAGCGAGGCGGAAAGATTGAATTAAATTCCATTTCGTTATATCATCGAGCCAACTAACAGTAACAGCAACAAAATGGATTCCAATTTCCTCAAATGGTAAAACCGCTTGATATTCGGTTATTATGATGACGGGAGACGAAATTCTTGGCCCAATTCTATTTGTAGACAGAAAGTATCAATCAATCTTAACCTTTTCTGCCATTGTATCAACATCAGAAAGGAAATTAAATTTAAAAAAGCAATAAAGCTTAGTGTTAGACTAAAACCCATTACGATTACAAAAATATAAAAGTTGAATAAATAAAAATAAATGTTGCTTCAAAACAA
>OX_Smed_1.0.00402
GTTAGTACTTGTGTACGCATTCAAGTCGCACTACTGATCTCGACATGTGATTTCAATTCTCCTTTCTCGTGGATTAATTTTTCCTATTTGTGCTATTCATGATATTTAAATTGGAATAACTTCTAATAAGTGCCTATCTATTTTCCGGTTTTATCATAATACTCGTCCATTTCACAGCTAATGGTCTGTCTCAATACTCGATGAATTCGCATTCAACCCATTTGCTCCTGTTCAACTCCCGGTCAGCGGCTTCTCAATTCAGATGCTACTCAGTGGGCAATATGAATATGATGGCTAAACTCCTTAATCTCAGTGGTGATTTACGTCACTGTGTTGGGTGTTTTTACATAACGGATTTTTAATTCTAGTTTACATTTGTGAATCTTCTAGTGTAACATGGTAGAATTTATTTTATTTCTTGTTAATCTATTTTGACAC
>OX_Smed_1.0.00407
TATTTATTGACAAAAATGTTAAAATAATAACTATATGTTTACATAAATCATTTCAATATTAATATGGTAACTGATTTGAAAATCAAAAGAGAAACGGATTTGTATTTATTCCGAAAATATAATTAATTAATTTCGACATTATTCTAAGATGTTCTGAACTGATTTTCTGATGAAGATTTATCTTCTAGGCTTTCTACTTCTTTTTGCTCTACTAAAACTAAATTTCGCCGTTTTCTTGTAAGAATATGACATACAATTATGAAAATGATGGCAGTTGTGAATACAACTACTGCTACAGTTATTGGAACAGTTTGACTCATTAGAGTCATAGTTGAATTTCTACTATCCAGAATAGTCACATTAATTTGATTCGACATTTATTATGTGATTTGGTTTTGAATTTTAAGTCCTACACAGGTTTATATGTGGCTTATGGCTATGATTGTGCTGCTTAGTTGGTGACTAATTTGTGTTTAAAAT
>OX_Smed_1.0.00415
AACAGATAACATAGATAGAGTAGAAAAGAAAAATTGTAGAAAAATTATAAATGTTTATTATGGATAGACGAGTTAGCAGTCTCAAGGAAAACAAAAAGACAGATTATTTGGTTTTATTATACGATGTGTCATAAAATTATTATAAAATCATACAAGTTTTCGAATTTGCACAAGCGCTGTTGTATAGGACTCTAGTTATTTATTATTTTGATCGTACAAGGTTCATTGTCGAAGTCCGAATAGTTCTGAAGTGTTTAGACATCAGACCGAATCAAATCTAACCTCCTTCAAATTATAGTTCGGCAAGTCACTAATAGAACACAAGGTGGATGGAAAGACTTTATAAAACTAGCAGTGAAAGGTGATTAAACAGACCTAATGCAAACAAAAATACAAAATTCGAAACCATAATCAACTCAAGCGAACCAAGGACAACCAGGAAAGGAATGAATGCAATTATAACTACAATACTAATATGGATGATGTACATATAATGAGCGACAAAAATATCAGTGACAAATATTCATTAAAAGAAACAGAATGGAAAGCTGCGAACCCAGGGAAATTACTAAAAGTAGCCACGGCGATATCGTACAACGTATTTCAGAAATTAGACTTTATAAAAACGGAAATCCAAAAGTGAACGGCAATAGGGAAAATAGTAGCATTTCATTGCGGCTAACATTCACATTCATCAATAGTGGAAGCAGAAACTGAATCAACTGTAGTAGCCAAAACAAGAAACGAATGTGAAGAATTCAACACAGGAAATATTCTAATCGCAGGACGGACCCAGATAGCAGTGGAAGACGGGAAAATAAAAACCACTAGAATATACGCAACAGGTA
>OX_Smed_1.0.00416
CTATTTAATTGTAAATTAAAGAGAGGTAAATTCAAATTTTATTTAAATCGAAAACATTAACAAAAGCTCGACAGGGGTGGATGATTGATTCGCCGGCACTTCTTCGTTGAGATTGAATCGTGAAAGCATGCAGTGTGGAATTACACCTCGTCGTATTCTCTACCCCCCAGGTGTGTCTTTATATCCGGCTGGCATGTACAATTGTTGTTCAGAATTCAGAATTTCAACACGACATGTGTGAAAATCTGGTTTATTATTATTCTGTGGAATTTACCATTTCTTAAGGCGCGGGATTTCAGCATGAAAAATTGGAACCTCTTAACATTTCAGTACGTGGGAGTTCTAGCGTCTGTTAGCGGATCATTTGGCGAACAATTTTCGGAAGATCTTAAAGCGCAGAAAAGAACTGGCAGTCGCGGTTCGAGAAGTCAATGGACAACTTTAATCGGCAATTCTGTTTCTGTCCCAAGAACCCTCTCAACTCTGATAAAATCGTCCTGGCGTAATTATGCACATTCATCTCAGTTTGTGATCAATATAATTCTTTCTT
>OX_Smed_1.0.00420
TTTCTTCTTTTGGACTGCTATGAAAGTAAAAATTACTTTGAACACTGCAAAAAAGCGTGCGATGATGAGTGCCAGTGTGACAATCGTCAAATTACATACGATTGCAGAGTAAAATGCTATAACTTATTTATGGGACACGAAAGAGTTTGTAAAAAGAAAGATTACGAATGTGGAATGTATTTCCATCATACAAGATTATCTTGTACCAATCTTAATTGCAAAGAGAATTGCTTTTCTGATTGCGTTTGTACAAGTAACGACAATTATTGGGTATGCTGGGTCAAATGCTACTGGCGTTATTGGTATCATAGATATATTACTTGCTTTGGATCTGATGACTATCATTGCTATGTGGGAAGTCTAAGAATATGGAATCATTGCTATGCCTAAATAAATTTAAAAAATAAATAAAATACTATGTTAAAATTAAAAAAAAAAAAAAAAAATGCGA
>OX_Smed_1.0.00424
ACGGTACTTTTTCTAAATTTCCTTCTTCATTGTTATAATTCTCGATCAACTTTTTAGAAACCAGAAGGATGCCTCAAATTCAAACTAGGAATGTGGACAATCACTCAAAATGCGGCCGAATTATGCTATGTCACTGCCTCAAAATATTTATCATTTGCTGTTCTTGTTATTCCTAGTTATTTTGTTTCTGGAATAGTTATTTACGGAGTCTTGAGTGAAACCATAACAATTGAATCGAAACTTATTAATATTGTTATATTTATCAGAAAATTATCCCAGTCTGAAAGAGCTTTGACAGGAGAAGACAAAGATATAATAGTTTCAATTTCCAAGTCAGTGATAATATGGTTCTTGCTTATAGCATATGCATTGTGTGATTCTCAGATATTATATTCATATGAGCACCAATCTAGATGCTTGGAACATTTAGGAGAAAATAATACAGTAAGTTATTTATAACATTAGACAACCTATTTGATAAACCAATTGAAGATTAGCCAATCTCGATTAGCCACGTCAGACTAACTGGTTACACCTACTAAGCACATATCTAAAAATTATTTCTTAAGTACTTACTGTTTCTGATAGTAACTATGATGCAAGATATGTTACATATGCATTAAAAAGGTAATCAAGAACATGAAACGTTATTGACAAAGAAACTTATTTTTTCATTGAACATGTTAAAAGTTATGTTTATAGAAATATTTTGCTTTCCAAATTGAAAGAATTTCGCTGAAAGAAATATAAAATTGGAAACAAAACAATCATTAGGAAATAATGCTCTTTTGCTTACCATAAATGATGATTCCCAGTATTGAAGGTATTTTTAAGTTGTACGGAAATTTCAAAAGATGCTGTTCATCGTCATTACATTTTTCTTTTAGCAATCGACTGATTTAACAGATCGGA
>OX_Smed_1.0.00437
ATCATTATCACATTATCATTATATATTATTAATCACCATGTCTGATTATATTCAAAGCATATACGATACATTAAGTGATTTCCAGTACATTTCCAATATTATACTTGTTTCAAGTTTCAAGTTACATTCAAAAATTATATCTTCCGTATTTCCGAATATTTAAACCAAATTAATAAACGGTTTTTATTTTTATTTTAAAATTTAATTCTATTCAAAATATATATTTTCACAAATTAAATACAGTGAAACCTCGCTTAACGAGCACCTCACATAACGAGAAATTCGAATAACGAGAAATTCGAATAACGAGTAAAAAAAATTGGAAAAAAACGGCTCGCTTAACGAACGATTTTTCGCATAACGAGTGAAAGTCCTGGATTGTAAAAAAAATTTAAAACAAAAATATTTGCAGTATTCACGAAAACATTATTTATGGATACATCAGTATGTGTTTACAATTGTTCCGCTAGCATATTTTACTTGGATATAAACTTTTACAAACCCTTGTTTATACAATGTTTTTTGTTATTTTTTTAGTACAAAGTTTAATAATTATTTTTGATTTTATTTGTAAAATCAATAAACCTTGCAAAATTATCACCCCGATAAAGCAGTAGCTATGCGCGCTACAAATTTATTTAATGATAATGCCGTATTGCATTTTTACCAAATTTTGAAGCGTCGCCAAAAACAACCGTCACTAGACAGCTTTTTAATAAAAAAAAATTAGTTATGTATCATTACAACAAATTTATTATTCGAATACTTTTTAATTTTTGTAAAATGAATTCGCATTACAGGTTGGTTTATTCCGTTACAAAAAGAAAGACCAAGATGGTCTACAATCCTTAACAACATGATCATGTATAATTTTCATTTAATAAAAGTATGTCATAAAATTTTTTGTATATTTTTTTCGGCACGGAACGAATTATCGTATTTTACCTTAATTTATATGGGAAGCGTTGTTTCGCTTAACGAGTGTTTCGCTTTACGAGGAACGTTTTGGAACGAATTATGCTCGTTATGCGAGGTTCCACTGTATCTTTAATTAATTAATTTTTAAATAATTTCTTAAGATTTTTCATGAAATTCAATCAATTTAATATTTTTACAACTTTTCAGATATTTCAAAAATATCCATCGAAACTCTAGGTTTTTGAGTTTTTACCTCATTTGCAATTTACCAGGAGCAGTGGAACCAGAACCTTCAAATGAGGAGTTTAAAAAATACGGAAAACATAAGTTTTCCGATAACTTAAGTTTAAAA
>OX_Smed_1.0.00439
CACAGGAGGAATAATTAGATTTATTTATAAACATGATCCGATCAAATGATAAAGCAAAAATATAATATAATCTGTTACTGTTTATTGTTACACCTGACAGCTGATTCTGTAGGATGTTTTAGATGTCTGAAATTTAGTATAATAATCATCTTTGATCAGTTTTTCCAAAGATTGTTTTTCATCATTATTAGTTTCCTTGAACCTGAGGATCATTTGAAGCTGATCTTTAGTATTTATTAGATCTTCAGTATAAACTTCAAGTCTTTTCCATAATTCTGGAAAATCATTATTAATTTTCTTCGTTAGAATCTCGCCAAAATTAGTAAAATCAGCTTCTTTGATCTGACTAGCCGAAAATTCTGTATCACCATTCTTAGTTTCTTCCATCATTGTACACTCTAAAACCTTATCAGGAATATTATGAGCAACTTCTTTCGAACTTTCCCAAAATTCTGGATAATATTTCTTATTTTCTTTTATTATTGTACTCGTTTGTTCATCGGCTGTCAGTCGAGATTCATTATTTGCCCTGTTGC
>OX_Smed_1.0.00443
ACTGTTGGCGTGTCATGACGTCATTGACAACCTGATCGGTAAATCGGTATCTTCATCGTAATTTCATTATTAATACAGTAGAGGTTTATTTATTGGGATAAATTTCGACTTTTTATCGGATTCCAGTTGTATCTCCACTGTTAATTTTCTCGACTAACGGTTCTGAAGTCATTGGATTTCATGGGTTTTCCTTAATCTAATTTATGATCGAGTTGTTTTGTATCGATATTTCTATTTTATCAAAAGACAACTATTTTGAATGCTAAGCAATAAACAGAAGTTTTCGTCCCCTTGAAGATTTAAACAAAACAAAAGAAAAAGAAACACATCTTACGTGTCAAGAAGAATGAACAGCTGGCTCAATTAAAATAAATGCACTATGCTTGGTTAAAATTTTTTTATTGATGTTGTATTGGGTAAATTTTTACTATTATTAAATCAATCATTGGTAAAATGTATAACGATTTGTATTTATAAATAAATTTTTGGATTTA
>OX_Smed_1.0.00444
TTCCTCACTTCTATTATCGATCTGAGGGAAGGAAAATCTCCTGACTAGTGTGTGCGCTCTCGCACTGTTATTGACGATTCTTTCATTCAGTGGTGGTGTGAGCATGCTACACCGCCTAAGGCGAGCTGTTTCGGGTGTACATACCGTTTTCCTGACAATGGGAATTTACTGAATGATCACTCAAAAAATTCCTCCTGATATTTTCAACTCTCATTCATTTGTGGATATTTTCTATACCTTTGGAGTTTTTAATCGATCGTGGATTTTCTCGTCTAAAATGCATGTCTGAAAAGTATTTATACCGCCATTATCTTGACTATATTGGCGTTATTCTTACTCTAATATTTATGATGGCTTTAGCTCAATCTAAGTGGACATCATGCCACGGAATCGGCCTTATCTTGACTCGACAGCACAACTTTGGACCAAATTCGTCGATGGCTAGTGTTTGAAAGGACTTCCTGGTCTCCAACAAGATTACATTCGTGCGACCTCCACTTACCACGGCGGTCCCATATCCTCTCGGAAGAAAAAAAACCTTTGGGCGGAGGTATCCGTCTGATGGATTTTGTTTGAGTCAGAACTGGATACTATTGGAGATGCTACGTGCAACACTAGGAGAAATGATGATCTCGTTTGTTTGAAATAAAGCTTGGGTTATTTA
>OX_Smed_1.0.00447
AATTCGTTTAAAATTGATAATTTACTTTTAAATCAGAAATTCAAATATGCTCTATGCTTCTATTATGAAATAACGTAATTTTTTATTTTGAATGTTAGAGTCACAATTATATGATTAAAATTTATTTAACGCTCTTTGATTGTTTTTCGTTTTGAAAAACATTCAACTTTTGAGCGATATTAATGTCATAGTTACTCTGATATTTAGTATCACTTAGTTTTTTTATAATTTTATGATATCTTTTTAATTATTTATTATCAGGTCTTTGGAAATGTTCGAGATTTAACCAAACCAGGTATATATTATATAATTAATCTATGATCAATAGGTCTTAATGATGATTAACTAAGTTTCGATCCATGAAATCTCTTTCGTTTTGAAAGTATTTCATAAAATGCTCGATTTTATGTCATAGTTACTCTGATTTTATAGTTTTTTAACATTTTAAATATATTAAATTACAATTATTTAAAAATCTATCATTTTAGATAAATGATGCTAATACAAATTTGATGAAAGCAAATCATTATCACCCAGAAAATAAATGGTACAAGATTATAATTTGAATAAAAATGGTTATCAGCTGTTTCTTGTTATATTCTATTTATTTAAATATGTGAGATGAAAAAACATTTTTGTTACAAAATGTCATTGCTTTTTAATCGTCCAGTGTTTGTAATACAATTTTTATACTTTGGATTAATAAGTACTGTTTTTATGTATTGTAATTTTATTAAG
>OX_Smed_1.0.00453
TACAGCAATTTTCGACCCCCAGGGCCAAATAACTTGTATAGTTCCATACAAGTTGTATGTAATTGAGAATCAAAGTTTGTCAGGTGTGGCATCGATGGAAAAATGATGCCCAAAAACACGTCTCATGTGGCTTGAATATATACAGTACTTGAAGGACAGATTATGCTTCTCGTGACAGTCAGCGTGTTCGAAAGGATTTACTATATTAAAATTGAAACATATGGCCAATCTAGATTTATAAAACGGTTTTAATTTATATAAATTTAATCGATTAATTTTAAGTTATTGAAGATAAACAAACTAGACTAAAGAAAATGCATTATTGAACGTCTATTTGATCACTGTGAAGGTTGTAAAATATATCAATTTCGATGCCAAGATGTGTTTGTAATTCGAAAAATTAACGTTAATAATATCAATAACTATATTTATAAAAGAAATTTCGTTAGTTGGTGACACTACTGAATAAATGTTGATAATTTTCTATTAATTGGCTTGAAACGAAAGTAAAGTAAGAGATGAAACTTATTAAAAAATGAAATAAAAGTGTGTGCAATAACGCTATATAATACATAATTAATAAAATGA
>OX_Smed_1.0.00455
GCTATGCTTATATAAATATTTATATTAAAATACTGATAATTCTGGTAAGACGTTCTTTAAAAATATTGATATTAATTAATTTCCATAATAATACTACCAATAATAATAATCATAATAATTTTACCCGTAACCAAATACTGGTTTTCCCTTTGTGTTATTAATCGTGTAAAATACACTAATAAATTTAATTTGTTATAATACAAAAACTAGAGCTAAATACAATTTGTTACAGTAACATAAAAAGGAGTTAATACATAAATCAGTGTTCTCCCGGTTGGTTTTATGTACCGCCCGGCTGATTTTATGAACCAACCGTTTATATTTTGATCCGTCCATATTATAAACTATGTGTAGTACACTAATTATGGAAGTTTATTGCAAAAACAAAATTGTCGGTTAATTATCAAATCATTTATCTAGTTTCTTTTATAGCGTTGAGTATTTTGGTAGTAATATTGCATACTCTTTTTTTATCCACCCGCTTACTATTTCACTCCGACCCGGCTTGTAAAATTCTCTGGGGAGAACACTGAGATATCTCATTTATTCTAAGGATCACGGTTATATATGTATGTATCTAAACACGGAGATAATGTAAACGCGACATTAGGTTTCTGTGGTTCCCCTTCAACGATCTTAAACGCCGATTTCACTTAGCATAAAGCGATTGGTTGATAGCAGTCATGATATTGA
>OX_Smed_1.0.00458
TTATATACCCCTTAATAAATTTCTTTTGCCCCCAAAATTTTCTACCTCCGCAAATTTTGCTTCCCCTCTTTTGCTCTCAACAGCCAATCAAATTCATCATGGTCGAAAGGTGCAAATCTTTACATTATTCAAAATAAAAAGTTAATACTTATACTGTACTACTACATTATCATAATTGCATGCAAAATAAATGTATCTCACTACACGAATGTTTCCTCAGAAAAAATCGAGGTCTTGGGGTCCTGGATTGACTTTCAGTATGTTGTTTAAGTTTGAGAAGAAAACACTTGCAATGCGAGGAGAAAAATGATAAAAAATGATATCACACTGATTATACTGATCGATAAAAATCACACATATGGTTTCATTGTTATCAGATGAAGATGATTTTGTATCGTTTTCCCGAATTTGTATATTAGCCATATGGTCATTGAATGAAGATAATATTTTTTTATGTCTTCGAATATTTACATTAGAAATATGAGAGTAACNTGTATTCTTTATGAGTTCCGTTGAACTATTTACAACTCGAATGAAT
>OX_Smed_1.0.00460
TATGTTTGTGAAAATTATAGACCTGTAAATTCTTAATGGATTTCTTTAAGAAAGATTCAAGAACGAGGTTTAAAATTTATCGAGGTTCCAGAAATTGAAAAATTATTTTCTAAAAGTTTTCATTCATCTTTTAGAGTAAATATTACTATTCAAATGTATTCAGGAACTGGCACTCTAGAAACTGACACAACCAAATATGGAGTGCTAGCGACTACTAAAAGTGGAACAACCAAATCTGGAGCGTTAGCGACTACAAAAGTGGAACAACCAGTTCTCCTGAATTTGAACCTACCAATTCTTTAAAAGAAATTACTGAAAGATATAAACATTTTTCTGATTTTTTCTATATAAAATGGATAAAAGAATTGCCCAATTTATACCATGACATGATTAATTACACGGGTTAGATGAAATGAATTTGCTGAAAAGGTTCCTATATTGAAAGAAATGATGATTAATAGTTCATATTATTTAAATGAAATAATTCAATTTGTTCAAAAATTAAAAATTGGAGAATTTAAAAAAAAAAAAAAAAAATGCGA
>OX_Smed_1.0.00461
GCTCGTAGCGTGTTCGAAGTATACAATGCACACAGGTGCAAAAAAGTAAAAGGTGCCTACAAGACAATATGAAATTTTAATTTTAACAAAAAGTATTGACAAATAAAATTTTTTAAAGTTTTTAAACACAAGTTTTTTTTATTTTTCAAATGAAAAAGCGCCTCCAAGACAATTAATTTGTAACAATTTTTTTTGTATTTATACCTATTTTCAGGCATTGAAATTTGCCTTATTTTCTAATGAATTTTGTTTCGTTTTGTTTTGTTATTACTTGGATTATTTAATTTTTGATTAATAAAGAACTAAGTTTTAATCAAAACTGTTGTTGATCAGTTTTTTTGCATAAATGAATTTGATTTGCCTTAAAATTATAATCTAAATATCATAGCTTATAGACTACAAACCGAATAAATTGACAATTATAAATTATCAAACATCAAAAAATATTGACAATGGCTTCGCTTTACTTTTAAACGATAATAATATAAAACCATAGAAAATAGTGGCTGGTTTTTGTTTATAATATAGCTTTTTAGTAACTTGTTGAAAAAAAAATCAAAGGCGCCAAACATTCCTCGCACACACACAAAAAACCACGAGCCGGGCCTGCTTCTACTTATCAAGATATTTGAGAATATCTTTAGTTTTGTTTTAATTAAAGTTTCTAAAAATATCCGACGAAGATAATTGTTTTTATGTACTTCTTTGGCATTTATTTGGATCATATTGATATAATTGTGATAGTAATAATGAAGTATTCTAATAGCACACAGGTGAAAAAAACCCAGTAAAGTCTGCGGCAAAATAAATGGGAAAAAAGAGTACTAATAATTTAAAGGTATTTTGGATCCAACAACACAGAATATTTCACATAAAATTTCTACTGGTTTTTTCATGAATTTTTATGTTAAGTGTATTTCAATATTTTTTGAAGCCATAACCATGTTAAACATGTATGTATGTTCTTAATTTCTATTATTCGCTATTAAATGAATATACTGTTTCAATATTTTTTAAATCACCAGTGTTTAAAACATATCTTTACACCGTCTCTAAATTTCCATAGTGGCATTGCCAAAAAATTAAGGGAGGCCCCGAAAATTATGAAATAAATGTTTCTCACATACTTTACTGATGAGTTTGAATTTGCTGTGAAATTATTTGTCCACATCCAAAAGACAACTTGGACTGGAAAAGGTTAAATAAATTCTATTTGAAATGATAGATAAAGAGGTCAGAATAATTGTATATAAGTAAAAAATTTAAAAATTAAACTTTGATTAAAATTTACTAAAAAAGAAATATATTTATTGCGTTTAATTTCAGAACTAAAAGTGTG
>OX_Smed_1.0.00467
GTCTAAATATTTTCGATCATTTTACCATTGTTTGTAATATTGTCAAACATATATCTTGGGAGGATATTAGGAATTTTAAAAAAATGAATAGTCTCTGTTTTGAGGTCTGCGAACGTGAAGAAATTCGTCGATGTTCTCGAATACTTTTTGGCCAGTTATCATTATCAAAAAAAACTCATAAGTCTAATAAGCGTATGAAATGCATTATGGATGATTCAACTCTAATAAAGGCATTTTAATATTATATTGTATTTTGATATTAGAAATTTTAAAGAATTAGCCTATGATCCTGATATAATTGTATTCACAAATTTGACAGACCAATTTTCAATGCAAAAATCCAAAATTGGTTTTAATAATGTCTAGTGAAAAGGAGATTCCTATATTAAATGAAATTATCACCAGTAGCTGTGATAAAAATACAATAATTTGTTATGCATACAGTAAACATGGAAATATGAGCAACTGCAATTCCAGTTTGAATGAAGGAATGAAATTTGAAAAAACATTTTCACCGAAATCTCCCGGTTTTAGCTGGCTGTGTTTACCGACGGAAATTGAAGCAGATGTCCTTTTGCATGATTCAGAAATTAAAGCGAATACTAAATTGGTTATAGTATTAAATGTCAGCACTGCCAAGGACAGTTATTACACGAAAATATTCGAAGATTATCCAAATATCGAGAATCCCGTTTATTACGCAGGCGGCCTTGTGAACTCGATAGGGATATTTGATCATTGCAAAGGAGCTTTCGAAAAAACGACTCCCCACATTTCCATTGCTCTCAGCGGGGATAATTTACACATAGACACTTGCGTGTTCCCAGAGGATCGCGACGATTCCAGCTCGATAAGACAGGCTTTTCTCAGTTTGAAGGAAAGAAATGACGAGTTCAGTAAATCGAATAAAATCAAATATCAATGCGTTTTGATATTTTCTTGTTTCCTTCGAAAAAAAATAGAATTGAAATTAGATAACGATTCCTCTCCGGTTACCGAATATGAAATGTTTGCCAGATTGTTTCCGTCAATTCCGATACTCGGGGTATTGTGTGAGGGGGAAATATTTCACGCCAATGACGGAGTGGTGAAGCTTATTAAAAGGCTGCATTATCATGACGTCGAAGGGGTCACTTCGATATTCCTGCTGATAAGTTGGACTGAATAAATCATTTGTTTCAAAAAAAAAAAAAAAAAATGCGA
>OX_Smed_1.0.00471
CACTTGAGAGATGGATTGGCTGATGTTTATCGAAAAACTTCAAACTCTAGCCTTAATGTTTCGAAATTCGATAAATTGAGCAATAACAATTTTGTTCCAAATGTTTATTTACAGCCTCCAGATGGAAACCTTGTAAATGCCGATACTGGCAATGACGATGATGACATTGATGATTATGATGATTTCTCTGTTAAAGTGATTAAGTGTCCAAATGATCCGGCAATGAATGCGGCATTACAGATTAAAAAGGAATCTGTAAACAAAGATGGTTTGAGCCTTGGAACAATAAGTGCTTTTCTTAATAAGAAAGAGTTCACAAATATCAATCACAATGAACAACCAAATAATAGTAATAATAATAATAATAAATTTGGGAAACATGAAAATGGATTAGTTATTGTTGCTCAATCAGCTACCAGTATTCCACCCCAGTTTTTGATGTTAGAGGCTTTGTGGTCTCAATTGTTTCGAGATATAATTCAATTAACACATCTTGTCCATTTCAATACGAACGATGAGCGCAATCGAATTGTCGGGCAGTTGATGCGATGTCAGGATCTTTTCAGGACACAATGGGCAGATTTGGCTGAAGAAAATCAGTTATTAAAAGAAAAATTATTCCAAGAACAAAACCGACGGCAAGAAATCGAAAATCTTCACGAAAAAATGAGCATCTCATTAAAGGAGTTGACAATGGAAAAGAGCAATTTAAATGAAATAATTAAGCAACTGGAATCTGAATGTGAAAAACTGCGTTCAGAAATTAAACCATTTATTGAGTCTGAACGTTTAATGGATTCAGCAATGAATAAAGATTCTCAGAAACCAGATTCGAATATTGAAATTGAAGTTTACAATTGGTGTCGAGCTGGGTGCAAGCGAAATCGTAGCGGCAGTAGCTCAGACGAATCTGAGCATCAGCAGCGCCAATTTCACAATCACCATCACTTCATTAGTGCTCATGGTAGTGACAGGGCGGATTTGTCAGACAAAGCGACGAGCAGTTGTAAACAAATGAGACTTTCAACGACCGAGAAAAAATTATTGGGTGGTAGCGGCATTAATGTGGATGTTAATGATAATTTCGTCATTGTCCCTACTAATATTAATGATAATGAGTCACAATGAATTGGGGAGAACGGTCCTACTCACGACTAAATAAAACAACAATAAATTTACTATATCTCATGAACAAATTGTTTGAATGTCTTGTCTGCCTGACTGACTATCTACTATCTTTCATCCATATGCTACCTGATTAATATTTGTAAATTTACTACTGTCTGTTCTTCTCATGCTTTTATTTCATTTTAGGGATTCCTCATTTGTATTTTATTCGCTTGTATTACAACAAATACCTATTGCCACCACTGAGGTGATTAATTAATGAACAAATTTCAATCAAGCTATTACTATTATTATTATTATTATTATTATTATTATTATTATTATTATTATTATTATTATTATTATTATTATTATTATTATTATTATTATTATTATTATTATTATTATTATTATTATTATTATTATTATATTTGGATTTAGCCTCCCCAGCATCGGCTGTGATAAGTATGTTTGGGTGCGCGCATTTATTTGGATGTAAATAAACAATTATTTGGTGCAGTGTATTGTTTACATAAAGGATGATGCAATTTTTGATCACAGTTATTAGTTGCTTGTTGACTGAGTTTGTGTATTTTTATTTGAGATGTTATTCATTTACTCATTGATTGAATACATGGTTTTATATAAAAAA
>OX_Smed_1.0.00481
AATAAGTCGATTTATAATTGAAATAATAATTATTATATATAAATCTTCATTTGAAAATTATTTTTATTAGTTAATTAAAATCAATAATTCAATCTAACATCAATATCATGCAGGAAATAACAATAAGTCGATTTATTATTGAAATATTAATAATTATATATAAATCTTCACGGGAAAATAATAAATTAGGAAGCCGATAAGGTTTCTGTCAGCTTTTTTGACTCTGCCATTTGTAGCGACGAGGTAATATTCTTTTTCGACTCTTCAGTTAAGCCTCGGACCCAATATCTGACAACTGCGTAATCGGCAGCTGTCAGAATTCCAATGGCTTTCAGAAACACATTGAGCCGTTGCTCACATTCAGAATCTGTCAGGCGGTTATTGGTTGTCTGTTTACGTTTGAACGCATAGTACAACTGAGTCTTGTTCAGCCACTCATTTCGGACGATTTCCAAATTTGTCAACATCATCTTCCAACTGAATTTCATTGGATTATCAATGAACTCGATGTACTGCTCGATTATCCTCGGTGCACTCAGCACTGCAAACGGAGAATTCAATGAACAAACTACCGGAGGCTTACTGGAATCCATTCTGATAGTCATCTATGAAATGGTCCCATTAGTAATTCTCAATTTCTTTCTGGTAAGTACAAGCTTTACAGCTATTACGGATTTCACTGTCATGTTTAAACGCGTTTTTATTATATTTTGTCATTTTCTATTGATTTTCTTGTGATGTTTTATATTTTATTGATTTTAGTGTGATGTTTTATTATATTTTATTGATTTTCTTGTGATGTTTTATATTTTATTGATTTTCTTGTGATGTTTTATATTTTATTGATTTTCCTGTGATGTTTTATTATATTTTATTGATTTTCTTGTGATGTTTTATATTTTATTGATTTTCTTGTGATGTTTTATATTTTATTGATTTTCCTGTGATGTTTTATTATATTTTATTGATTTTCTTTATTATATTTTATTGATTTTCCTGTGATGTTTTATTATATTTTATTGATTTTACTGTCATTTTTATCATTTTTTACACTGCAAAGATTTTAATGATTTGTAAACAGCGATTACAATCTATTCTAATGACAACTAAAACTGTGCGCGATAACTCATCTTTATATTTAGTCAAATTATGACTGAATGGAATTATGAACTTCACTAGCTGCGCACTTTGTTTGGCGATAAATTTCATTTCCTAGCTGGAACGGAATGGACAATCTGATATGCGCTCGCATTCTCAATCAGGAGAAAGAATTTTAAACGACAAGTAAAACTATAAGGACAGACAGTGTGACAACTCACCAAGGAGACCGCATCAAGGCTAAATGGAGTTAATTGCTGACGTAAATCATATCGATGTCCTTCAACTTGTTATTTTATGCTGTCAATCTCTGTAGATTTATAAATGCATTTGTATTGCATCGCCAAAT
>OX_Smed_1.0.00483
TATCGATAATATTAATTAATCAATATTAAAAATTTATTAAACCTAGCTGTTAACGCTTAATAATAGAACAGATGATTTAATTACAGTTTAGTAATCAATTAAAATTATATATTTTAACTAATAAATTTATTTTCTTTTTACGTTACTTTTTGAGAAAAAAATTAGCCAGACTAGAAGAAAAATAGTTATCTTGTAAATTTCATTCTTCCAGCATTGTTTATCATTTCTTTAAAATCAAATTCCAAAAGATCTGAACACCTTCCTGGATTCATATCAAACTGACCATCGTGAATTTTTCATAGTTCACCAGTATGAGGATACATGAAAAAAGTTACTAAACATTTAATTGATCATGTTTCCAGGAATATCTTGAAAAAGGAAAAGAAAATAGAAGAATCCCATAAACTCTATGACGAAGGATTAACTATCCAAGCACAGGAAGACCTTGCTCGTTTGGCAATAATTCGTCGTCAAAGAGAAATCGATGCTAAAAAACTCGAAGAAGAGAAAACACGAAAAGAAGAAGAACAAAAAATTAAAAGAGAAGCTGCCATGTTAAAATTAAATAAAAATCAAAAACAAAAGCGCCATTCAAAGCACCAAAAGAAATGACGGCTCAAGCGCATTTATTGGATTTTATATTGCTCACATAGTTTGATTTGTGTAATTACTTGATTACTTAGCATTTGAATCAGTACGAGCGTTTTGACTAGATCTGTTTCCAGAATGATTGATCTTTTTTGCATGTTCTTGATTGTTTCGCTTGAGGAATTTCCTAATTTAATTCGATGCATGCGTTGCGTATTTTTTTTTGAATAAATTGCGATCTTTTGAT
>OX_Smed_1.0.00484
ACTCTTTTTCTACTCTGTAAATAAATAGGAATGCATGCATTGTTTAAATTATTTTTCTGTAATGTCAACAAATTTGGAGAAGCGTTGTTCTGGTGGATATGCTTTTGAAGTTGGAATCGAAGATATTGGTTGTAAATCACCGTCATCAGGAAAACCGAAACATGTTTTCGAAAGATTGGGTGATTCTGTGGATCTTAGTCCCGAAGATTTGGAACAAAAGTTAAAAAATGCCGAAGAAAGACGAAAGGCTCAAGAAAATGATAAAGTAAAAAAAGTTCAAGAGCATAACGCCAGAGTTGAACGAATTGCGAAAGAAGTTGCAAAAGAAGAGAAATAAACGACATTTTGGGTGTTGGAATGATCTATTGAATATGAATGATGACTTATGAGTTATCGTATTTTATGTGTATCAGATTTGTTGATGTATTTTGTTTTATTTTTAGTTATTTTTGTTAAATAGATGTCATGAAAAATATGGTTGACATTTATATTTTATTTTGTTAAGTGTTGCGAATAAACATTTAATGTTAATATCATTTAAAATTCCTGGCATAATTGCTACTGATTTAAATATATCACATTGACATATTAACAATTTTTCAATTTACCACATTTTATTTTAATAAATATTGCAAAAGCAATT
>OX_Smed_1.0.00485
TTCAAGCTCGACTGTCAAGTACGAACATGGCGAAACGCCTGGACATTATCACGGCTCACCTTTTGCCGATAAATCCGGAGGACTCGAGAACAAAAATAACGCCAATTTGCTCGTCAAATTGGCAACGCAGCCAAATGTGAACCGTCGGCATTAGCCGAATAGAAATCCGCGTCGACGACAAAAGCAAAGGGCCAAAAATGCGCTACTTCAAGCCAATCTAGGTGGCAGTGAGGACACGGAGCTAATGAGAATTACAGAAATAATGACGGCCGAATCAATAGTCTTGAGGAATGATGAAGATTTAAATATCATTTATGCCCCTCGGCAGCCAGATTTTTCTCAACCAGTTCCGTCGCCAGCACAAATCACTATTACTACGGGCAGCCACTCTGCCGAGATACCGATCAGTATTCAAATTTCCACATCATCTCGGACAACTCCCGGCAGAGATGCACCTTCCAGCGGGCGATATTCGCCACAGATCATCTCCGTCATCGAACTGAAGGTATCTCGAAATCAGAGAGCGAATAATCTTCATCGAACCGGTTCGAGTTCATCAACCAAGCCACCTAAATGCACTTATAGTTTCTTTTGCACAATAACAAATTGATTTTTGAGTGCAAAATAGTGCAATTTGTGTTTTGTTTATCGCACTAGTGTGAAAACTTGAAAATTTATTGACAAAAAAAATATTTTTTCAAGCTGAATATTTCTTTAAGTAGGTCAGTGTGATACAAATGGTAGCGAAATGTCCGATTGACCTTGATAGAATTAACAAATTTTATCTATATACTATCGATGAT
>OX_Smed_1.0.00487
ACAATTAGGCAGAGAAAAACTTCTGAAATTTCCATCCAATCAATTTTAAGGTCAACCGGTTTTAATTTTCCCTACAAAATTTATTGAATGGAAATATTTCTGCAATATGAACTGATACAATCACAAATTTAAATCTATGTTTTGTAAAACTGAGAAGAAACAAGCTCGTATCCTCAAACAGTCAATTCATATTGCGTATCCTGTCGGATGTTGTGCGGCATTTATAGGACTAATATTCTTATTAATTGAAGTTTCTTTACATCAAGATTTTGATTTTGTGATTCAATTCAACTACAGAAATCTCTAGCATCTCTCCTAGAAATTTTATGCAAATTCGAAATACTATGCACAGAATATTTATCGGGAATGGTGAGAAAATTTCGATAGATTCAATTTTATTTCAATAAATTTTCGTACTTGT
>OX_Smed_1.0.00496
TTAGTGGATTACATTTAAAATATTTGGAAATTAAATCTGACAGCAATACGAGAGTAAAAGCAACAAAAATACAAAAATGATAATATAAATATTTAAGTCATAAAAATCTGTTATCAAAGATAAAATCACCTTTCCGTTAGTTCATAAAACATAATATAAGGCTGATAGGTCATCATTTCATTTTTGCTAACACGCAATGTTGAAGATTTTGTAATTTTAAACCAGTTCTCATTAACGTTTTTAAAGCAAATATATTCATTTGGAACTGGAGACTCGGTAAACGATATTACAGATTGAAGAATATATATCAAATCTTTATTACTATAATTTATACTCGACTGATAATCGAGATATTTCAGTTTTATCTGAAGCTGCTCAGAAATTCGGATGTTGCTATTTACCAGGACATTTTTCAGCCCATCCCAAATTACCCTTACAACGTGAATGCAAATTACTGTCGGAAAAGGCAAGCATAATCTAGATAACATTTTGCTTTCTTTTCCTCCACAATCTTTTTTAATGCAATCAAAGTTTTTCAAAATTTCAATTTTAAAGCTACTATTAACGATATCTTGAATATCAATGAATCCGATGTTACTGGTAGCTGGGATATTGAAAGAGAGGTTACAATTTAGGTCATCTTCCTGTAGAGTCTCACACAGACAACATCTAATAGTTACGCGCCTTGATATGAGGAACGGATTTGAACTATTAAACTCAGCAGGAAAAATAGCAGCTAAAAACTTTTTAAATTCTCCTAAAATATCAACTTCTTTATTATCAATTATTTTGATTGGTGACAAAGATCGGTTCAGAATACATTTCACAATCTGTTGATACCGTTCTCCAATATTTTCACAATTGATTAACTTTAATGCTTCGACAAAAGATCTGCAAGTCGATAATGCTTCAATAAGAACCATTTCCCATTGAAACATCTCAAAACGACATGTTTCTCTTTTCAATGGAGTTTTCTTATAATCTGCACTTGAACTCCTAAAAATTCTTGAAGTCAATGAAATCGTTTTCGTTTTCTGCATATTTAATGGAATGGTGGCGATAAATGGATTTCTAGT
>OX_Smed_1.0.00499
ATAATTATTGTTTTTAAACTTTATTTCAAATGATATTTAGTCGCCAATTTCTTGATAATCTTATTGAAAAGTATGGAAATCGCGAGAACTCTCAAATCATAGATTTAAATAATTTTAAAAAAACAATGAAATCTATTAAATCTGATTTAAATACTTCGATTTTAGGAGAATCTGAAAATGAATCAGAATCTGAAAATGAAACAGAAAGTCAAACTAATTTCGACTCGGTAGAAAAAAGTATTCAACGGGTTGCAAAACTTTATCTATTTAAATCGAAATTAGAAGATAATCTAGACAAAATAGAGAAAAGAAACAGTGTTCATAACACCAGTAGGAATTTAATCAGAAAAAGCACGAAGATTTTAAACAAAAAATCCGTGTCAATGTTCCTTACCGAGAACAAGCCAATCATTGCAGAGCGGCCAAATCACTCAATGCCGAATATTAAGTTGAAGAAATAATGCCTAATAAATGTTTTTATTAAATTGTTAATGTTTTTATTGTATTTTTGTTTAATAAATTTGTGTGACTTATTGAAAAAAAAAAAAAAAAAATGCGA
>OX_Smed_1.0.00500
CCGTTAGACGGTCTTATCGAAATCTATATAAATCTTATATGTTTCAATGCTAATATGCGTTATTTTTTTAACACATGTCTTTTCCACAACATACGCACTGAATATTTCGTATGGTGATAAACATATATTTAGTGTTAACGCTGAAAATGAGATAAATGAAAACCCGAATTCTGATCCTGAACAATTAACGAGAACTAATGAAATAGATACTTTACAAATCAATGGCTCATTACATCTATATTTACAACAAAATTTGAATACATCAACTCCTGAACAAAAAAAAGATAGTGACATAAAGGCTATATTAAATAATGACACAATACAATTCCTTTATCCAAATAAATCAACTACATCAACTACTGAACAAAAAAGCAATATAGACCTGAGAGTTATAAAAATTAACAACAGTATAATTTTGTCCCTTTCCACACAAAACATTACTTCGAATAAAGTAAAGATCGGTTCTGCCATTCATCTTCTGATGTTCGTTGGTATTATTATTCAGTTATCACATTATTAAAACACTTAAAATACACTTATTTTTTGTAATATATTTTTTTTGTTTACGTGTATTCTAATTGTTTTTATTCTATTTATTTTTATCTGTAAAATCTATTATTTTGCTACCTTTAATCGGTTTTCTTTTAATGATATTATATTTATTTTTATTTTTACAAAAATAATTCTATATAACACAAATAGAATAATGTGATCTATCTTTGCCACTATCAGTTATCACACGCACGAGTTGAACAATGGTTTTGTTTTAACATGGATATTCTTTAAAGAAAGTTTTG
>OX_Smed_1.0.00501
ACCTATATTTTGAAGGTATTTTGAGGCACACAGTACAAGTTGTTCCGTAAATGAAAAACTTTATAAATCTAAATAAGCTCATCTAGTCCTTTTCTTGCTGTTGTAGCATTCTATACTTACTTTAAAATGTTTCAAAGAAAGCTGTAAACACACACACATATATATTTTGCCAGACATTCATCAGTGATGGAATCATCAGAATATTTAAAAGAACCAATGAAAATTCTCCAACCAATTTATATACCTATGATATTTCCTATGCACATATCAGATCCGTCAGTATTGAATTCTATGAAAGATTCAACAATTGCAAATATGGATTTATTGAATAAGCTCAACGTTTTCCGGCCGGAAACTAAAGATGCCGAGATCCAAGTGAATCTGTTGAATGGAATTCAAACCTGTCCAGAAATGAAACCGATTTGTAACAACATGATAAATACTAACATAATCTCATATCCGCAAATAATGACCAATAACAATTCTATGGACTGCATCTCATATGATTGGACGAATCTCGATCCAAACAACTGCCAGTATTACACCAGTAATACTACTCGAGACTATTTGAATTCTTGCAATGCCTCAATGCAAACCGTTCCTTTTAATTCCTATGATAATTTCTTCAATGTTGAAACTCAAACTAATTTGGCGGGATTCGTCGGTGGTCGAGACGTAGAAATGGGATATGGAAATCTATCAGTCAATGATGATTTAATATCTTCTCTGTTCTCAGACGTGGGCTGCTTGAAACCGGTGGCAAATGATGATTTCCTGCGGCTGGCTGATAATCACACCCAAACCGGTCCCTATCCAATTGATATGAATTTGGTGGATCTGAACGATATTGAAACTCAGACTAATTTGCAAGATATTGATGATCTTTTGTTTACCAACTGAGTTGCTGCTATTCATTATATACTTTGTTACGTTGTTTATATCGCTATTATTATTATTATTATCCATCAAGCTGTTGTATTATATCTTTGAAATAGAGTTATTTTATTT
>OX_Smed_1.0.00502
GACAAGTATGGATAAGGTCGTATCAACTCTATTACAGTAAGCAGTGAGCATTACGATTACAGCAAGACGGTTATCATCACCAGTGTCAGCCCGGAATGTGATATTTATGTCCATGAATTTTCAAAGAATAGCAAAACAAGACTCGAATCCCTGCAGGCCTATATTGGGAGAATTATCGAGAAATATAAATGTCGTATTTCCGATAACATTTTTAATAAGCGGAACATGTATCTTGCACAATTCAGTGAGGATAATCTGTGGTACAGGTGCAGAATCATCAGTTTTGATTCTGCCTGCGGATTCCTTGTGCAATACATAGATTTCGGCAATTCCGAATATAAGACTTCATTGTCAGAGCTGATATTACTGACCCACGAGATGGGATCCGATGCAGACTTCCTGATGAATGAAGAACCGATAGCTCAACAGTGCCAATTGTCAATGGAAATTGTGAAAACATTTCCCAAATCAATTAATATCCGGAAATATCTCATCAAGTCATTTGTAGAACCAGTCAAGAAATTAAGTATAACCTATCAAATAAATGAAGATTCATCAGTGATATGGTTGATCAAAAACATGTGTTACCGCCATCAGGATCTGAGTGAACTACTAGAGAAACAGTGTGTGGTAAAGGAACGTCATGTAAATAAAGATGGCGAGGTCAGTGAGGCCAGCTCTCATTCAATACACGATGTGGCTGACATTAAAGTCGCTGAATATTTATTAAATGGCTGTCCAGATATACAGGATGAATTTTTCCGAGTTAATGATTCCAATCGTCAATATCTCGTGACTCATATTGATGGTTTGAATCAGTTTTGGATTGACATTGGTGATGGCCAGACCCAGGAAATGTGCGATAACCTCTTGTCTACGATAGACAACAGGCAGGCTGGTGTCACTGAGGTTGTTATCGACTACATTTATGGAGTCATGACAAATGTGTCGGAGGACGGCAAATCGGTTGCGGTCCGTTGCAAAATTATTGATGTATGTGAAAATTTCATCAAAATCCATCTCATTGACAAAGGACCTACCAGCTTTGCCTCAACAGGTTTTAAAGTTCCAATTTCCCGATAATTTAATTGCTAATATTAATGAGGAGGTTTTAGTGAAACACTTGAAATCCTTATTGGAAGGTCGATATGTTCGTATTATCAGAGAGTCGCTGACGACAAATGTCCTTATCGATATCATTTTCAATAACAGGAGTATTGTACAAACGTTAATTTCCAAGAAGATTGTCCATCTAGTCAACAATGACGATTGGTTCCCATTCGAAATATCTCACAATGCTTACGCGCAAACTAATTACCATGAAATAAAAAGCAGAAAAAATCCTCATTCCCTTTACAGCGTTTAGAAATCTGTTTGCGTTTGTGTATTTTTATAAATAAATTGATGTTCAAATCGT
>OX_Smed_1.0.00503
ACATTAATTTAACAATATTTGATAGGATTTTTGTAAAAATTTTTATTGTAATAAAATTTTAATAAATTTATTTTAATAAATTCTTTTAAATTTATTTTTTTCTATAAAAAAGATTAAAAATAAAATTTTGGATTTAAAAGAATAAAGAAACAATAGGTTGTTTATCGTTATTATTTTTAGATTTCCCATAAACAAATATTCGAATTTGATTTTCTTGGAAAAAAAAATTAAACACATGCCGATTCTGCCTCAAGAAGTAGAGGGCGAGGAATATAGGATAATAATGGAACAAACTCCCCAAACTCTCAAAGAAGATGTTCCGAATGAAGCTGCAACAGATTCTGAAAATATTTCAGACTGTAATTCAGAATTGAGTCTTATTAAAGTTAAAGGAATTTCAAAAGAGGAGAGAAAAGATTCTGTAAATATTCCAAATGAAACAGAAAGTTTTGTGTTGAACTAGTGATTGAGAAAATAAAATTTTTAGTGGTTTAAAA
>OX_Smed_1.0.00508
ATCCTTAATTCATTTTAATTTGTATAAATTCTTAGAATATTATAACATTTTTAGTGTAATTATTTCAATTATCAAAGTACAAAATTTTAATAAGCGAGTTAAGTTTTATTTGTCAATGAGTTGTTCAATTTGGGCTTTTTTCCTATCATTATTGGCTGGATAGGAAGAGTATTCCGGTGTATAACATCAGGTTGTTGTTCGAGAAATGAAAACGACCTAGGCGATTCTTTTCATGATAAAAATGATGAAAATGAGTTGTTGGCCCCAGAAAACACAAGCATAGAGACCAGCATACCTTTACAAATTGGACCCGATTCCTCTTCACTAGAAAATAACCAATTTGATAACTTAGCTGACGAAAATGAAACTCCAAATCTAAAGGAGATTGAATTTCAAAATCAAGATACTTCTAGTTCTTTAACCGTTAAACCTTGCAATCTAGATTCTACAAAGTTAGGGAAGTCAGGAAAACGCAAGAAGAAAAATCAAAATCACAAAGAAAATAATAAGAAAAAGTCAAAAACTTTGTCAACAATCGTGAACGAGAAAACTACAACAGGAGTTGGTGATGAAGTAGTTGTATCGGGCAAGAATAATAAAAATC
>OX_Smed_1.0.00511
CAATAAACAACATCAAGATGAGTTGGTGTTTATCTATGTTATAAGATGATTAATTGTTATTTAATATTATAGAATATTTATTTGACCCCAGCCTCGTGTATTTCCTATTGTGTGCTTTGTATATTATTGAAACTTTGTTCGAATTAGAAACATTAAAAATTTTTCAACCCGCAATGTAAGATTCAACCACTTGAATCAAATTAGTCTAATAAAATGCAATATAACTCACAAAAAAGAATGTAAGACAAAATAAAAAACATCGGTATTAAATTACAAAATGGTTTATATAACAATTATATAATTATCAAAAATAAATAGATAGAAATTGTATACAGCAAATACAGTAATTTATCCAAATATCAAATTTCTACATCTGGATCGGTTATAAATGCGCAAACGGACAGAAATAGTAATTCTTCTAAATGTAACAGTTTTTGTTGACTGTACTTTCCTAATGTTACTCGATTTTATTGTTATCCTCTGTGAATCCGAAATGGAAATTATAATCGTATAATTGGTTCCAACACGATACTGATTCCTCCTGAAAATAATTTTATTCACACCATCATTGTATGCTTTCGATAGATAAAGAAAATTTGATTTTGGAAGAAAGATGGATGTTTATTCACAGACATTTTTAGATTTTTNCTTCGTGAGGAACTTTTTGTAAAGCAATTTAAGGCAACTCCAACTTGGAGTAAAGGTCAAAATAATATATTTATGCATTCACAAAATATAACAAAAATTGATTTGTCAGTCTAATCCTAAATGTTTTATAATTATATCTACACTAGGTGCTTGACGGGTCCCTCGTTGCTATGGTATTATAATACTATTATAATAACTTCATCTTTATAAAAATTTTCTGCTTCTTTATGTGTTAAATTATTTGCATTAACATTTAGTATTCATGTTCATCATATCAATCACATCTATTATTTTCACAAGGATAAAATTACATAACAGTGTAGTGCCTCAGTCATTACAATTACAATTATATATATATATATATAATTGAAAACACATTATTTTCTAATA
>OX_Smed_1.0.00514
AATATAATGGAAATCAGCGTTATATTCAAATTTTCGACAAACTAAAATAATATTAAATTTTATCTAATAATTTGATCATAAATTAAGTTAATATGATTGAACATTGTTCCAGAAAGTCAATGATTATTTTTATAGCAACATTGATAATAATCACAATCGTAATTTTATTTGTTGAAGACAAGTATTCCTCAGAAATAATTACTAAAATTCAATCACCCTTAATGAATAAATCCATCAAAGAAAATTGTATATACAATGAAAAATTTACTCCAGTTTCTCGTTGTATAAAATGCAGTAGTTTAGAAAAAAATTTAAACATATATCCTTGCAATTTGTATGAGTATAAAGAGCAAGTTATTTGTGATAAAACTGGTCTGGTTTGGGTCAGTCGCAAAGGCGATAGTGCTGAAAAGCGTCGGCATTTTTTCATTTTTGAAGGAATTATGATTTTATTATTTTTCGGTTCATATACTGTTGTCTATAAGCGCCAGTTGAGATTAAGCAATCTAATGATGGAAAAGATAAACGCCCAATTGGCTGCTGGAGTATGATGCAAAATTCGAAAATATTTTTTTCAATGAGATTTAAACTTGTTTTTCAATTATATTTGTTTCGGTTTTTTTAAAAAATAATATTTTGGGTTTTATTGTTGGTTAGCAATATTGTTTGCAATTTTATAATCGATGGGATTCTTTAATTAATGAAATGTTTTCAAATTTGGTAATAAAATACTTAATTTTTGTTAAAAAAAAAAAAAAAAAATGCGA
>OX_Smed_1.0.00517
CTATCAAAAATTTATATATAAAGACAAATTGAAATTTCAATATTTTTCACGAAGTAGTTACGATGAACTTTAGGACTTCGAAAGAGGATTTTTCTCCGAAAGACTGTTTGGTGCAATAGTCGTACCATAAACTTTTGATACTTTCATCTTTAAAAAGGTCTTTTACCGAATCTCTGTCTCTTGAATATAGCAGATTGGATGGAGCCAAATTTGATATATTGAGGATTTCATAATAAATTATTGTCGAAAGCAGTTGAGAACTGAGTCTGACATTCTTAAACTCTATGGAAAATGAGTTCGTATCTCCAGCTACAACTGTTCTTTATAATCTGTCCTAGCGTTCTATGGCGCATTTTCCATTGAGAATGATTGTCTCCAAAATATGGAGTGACTTTTGTATTAACAACTTTAATTTTAGGTTCATCAACACTGTCCTCAAGAATAAAGGTATTTACAATATTCGACAAATTCTGTAAATTGAATTTTTTTATAGTTTCGTTTTGGCAGTCTACGAACGATAATTTCGGTGATCCGTAAGTGAGTCCGAAAACCCCTGGAACAACAAGAGATATTCCATTTTCTGAATTGGCATGAATTG
>OX_Smed_1.0.00518
AAGGATAATAAATATATTTATACTGAATGATATCAGCAATTCCGCTGAGATTACCGGAACACGGGGCAAAGAGGGGCATTTATTGGGTAACATCGTGTAGCGGTCCTTATTAGCTTTATTTGCTCCAGTATTGAGAATGAGCTATAAATAAATGGAAAATTCAAAAATATCTAAGCAGGCCAATGAAAAAAGAAGTATATTAATAAAACCCATTAAAACGTTTAATAGATCACCAGAAGAATAAATGAAAAAGTTTCCCTCATATAATATAATTAAAACAATAATTACGCAATCACCAGGATATTTCAACTCACATTTAAATTTATTCATTTAAAAATCTAGAAATATTAAAATATATCTATCTATGTTTATAATCAATAATTGATTTTATTTTGAATAAATATTTAAAATCCATATTTCAATATGTAAATTCTAAATGATTAATTAATTCTGTATGATTTGTTGCTAGAAATGACTGGAAATGACTACTAGAAATATATTAATAAAGAATATCAGTGGTAATTAAAATAGAATAATATTCGGACATAAATACAAATGTAAATGAAATTATAACGCCGATAAATTTGACCTAGATTACAGTACTAGTCATATTAGGATTAATATGAGAACTAATTTGAATATTCCAAATGTTGTCGGAAATATTACCAGTAGTAAACGAGAAATAATTACTTTGAATTTTTTATTAAATGAGATTAAAAAAGCATTTGGAACAAGGCTTCAGTGTCAAGATAGTAATCTCTGGCTTAGGTTTAGCATCTTGTAAACGAAAAAAAAACGAAGTAAATGATTTTAAAGATTAAAAAAGAAGGAAATCAGTAATTTTATGCTATCAAGAAAGAAAGAAAAGTACCAAAAACCAAAGTTTTAAAGGAAATTAAGCATACGAAAAACAAACAAACGCAATGATCTTGAAATTCATTTATTTCACAATAAAAGTTTGGTGAAACCTAAACGAATTTAGATTAATCCAGAAATTATGGACATATTCTACTAAATCCAAAAAATCTTTTAATCCTTTCCCCCCGACTTTCGGCTGATGGCACTAAGCTTAATTTATTTTTTGGAACTTGTTAATATTGGCTAAATATGAAATGAAACACAAATATTACCGGTAAATATTTTAAATTTGGAACAATGAAACACTGAAACTAATCTCTAACAATGAAAATTGCTTTGAAAACATCCCAGCAGTATTATGATGAAAGTTTCTGGGACCTAAAGGCGATAGGGTTAAGTCAGTTAAAAAACAAGAG
>OX_Smed_1.0.00520
AATCAAACATGAATGCCTTATTATTATTCCTATTTGGACTCTGTGTTGCAGCATTACAAGGATCGCCCGTGGAGAAGAAATTCGTTGGTGGACTTGTTGATGTAGCTGCAGGTCTTGCAGGTGGTGTTCTAGACGTTGGAGCCGGGCTTGCCGGTGGGGTTATTGACGTTGGAGCAGGGCTTTTGGGTGGGGCTGTTGACGTTGGAGCAGAGCTTGCCGGTGGGGCTGTAGACGTTGCTGCAGGCGCTGGACATTTAATAATCTGTGGCGCTTATGAAATTGAATGCAAAAAGTTACTTTTTGGAGCCAAAGCTGCATGTCTGCTTGCCATCACTGAAAGAACAAGAGATGCTTGTGCTGATGTTGATTATCGCCTAAAATCTCTCTGCGTTGATAATGCTAGAAGATGCGGCTGGAGAAACTATTGAAGTTAGTAGGAAACCACCTTTGAATTTAAATTTAGTGAAATAAATGTTTTATAGATAAAAAAAAAAAAAAAAAAAA
>OX_Smed_1.0.00523
ATAAATAAATTTGTTTAAATATTATTTTTGAATGATATACTTGTTTAGGTTTTAAAGTTTTTTATGAATTTATATTACATTACTGTAAGACAAATATTGCAATCTTTCAGACCTTTAAATACTGTTGATTTTAAAATAAAAAATTCAAATTCAATAAATTGCAATTAATTTATTTTATGTAAATTTTGAGTATAGAATCTATTGGCAAAATGCCACGATCAGAAAGTCGCAGTCCTGTAATTCATCGTAAACATCGTGATCATCCAAAGTCATATGCATTGCCTGACAAAAAAGAATCAGAAAAACTCATTGAAAATGGCAAGAAACATAAGCGACGCGAAAGGAAGCGGAAAGGATCTTCAGAAATTACACATAATGTAAATAATAGAGATTTCAGTCCCGCTGAAAGTGGAGAAATGAGAGATAGTGATATTTTGGAAGATTTAAAAGATCAAGATTTAAATGAGATTGAGAAAAAAGTCCAAGAAACTACAAAAAGAAATATTGATCCCAAAGCAGAAGAAGAAAGATTAATACGACAAAAGTGGGCTGAGGAAAAGAGAATAAAAGAAGAAGTTACTCGCAGATTCGAGATATATATCCAGAAACAATCAATGAGCGGGTTTTGAAAGAACGAGAGAGAATTGAAAAAGAACGGAAAGAAGCTGAAGAAATACGAAAGGAAATTGAAAAGAAAGAACGAATTCGGAAAATGGAAGAGGAAGCCAAACAACGCGAGGAGTTAGAGAGACTGGAACAGGAGCGATTGAAAAGGTTACACGAAGCAAAGAAGCGAGAAGAGGATGAGAAAACCAAGCGGCTGGCTGATGAATTGCGACAGTTAGAGGACAAGCAGCGCCGAGAGGCAGAGGAGAAGAAAAAACAGAAAAAAGAGCAAGAACTGATATTGAACAAAAACAAAAGTCGAGCAAAGCTTTCATTTTGTTTGAAAAAGTGATTGCTGTACAGAATGTATTATAATAAATATCGGCCTTTTTTTGAAAAAAAAAAAAAAAAAATGCGA
>OX_Smed_1.0.00524
AGAACGTCCATAAATCAGTGTCGGTTACCAGCCTGATTCATAAACCTTTAACTGGCAGAAAGAGAAATATTGAAATGCGAAAATTTTCCCATTTAAGCAAGGAAACTTGTATCGATTCTTCATCAACTGACCGAAATTCACAAAGTGACAATGAAACCAGCTGCTTTATTGATAACTCCAAGTTGAAGATGTTGAATGCTGACTCAAAATCAGTTAGGAAGAATTCGGAATATTTTTATCATTCGATGTTTGACATTTCCAAAAAGGAAATAATTGAATTTCCGGATAATCGAAATTCACATACAAATCTCGTCGATGACGATTACACGTTTGACACTGAAATGGATGTTAATATAAATGAAACCGTGAATGATGGAGACCAGGATAGCCATGAATCATTCATCAGTGAGGAACATAGCATACCGATTATCAACAAGGAAATCTATTATCCAGAGTTCGAGTATTCCGGAAATAACGAAAATCAAATATTTCTTCAAGGAATGGATGTTTGTATAAATGAAACCGTGAATGATGGAGACCAGGATAACCATGAAATATTCATCAGTGAAGAACATAGCATACCGATTATCAATAAGGAAATCTATTATCCAAAGTTCGAGTATTCCGGAAATAACGAAAATCAAATATTTCTTCAAG
>OX_Smed_1.0.00526
TAATAATAATAATTAAAAGTTACTATAATAAAAATAAGATAACACAATATAAAGTTAAGATTATTTCACATTGAAAATGTCTAATAAATATTTCAATATAAATAAAACGTTAATTACACAAGAAAAGCTTTTTAATAAAAGACAAAAATTTAAATTATACGATAAACTGTATTTCAAATCAAAGACATCCGTGTAATACGCTTTACGCATTTCGGATATTCAGAAATGCACGGACACTCATTAGTCGATTTCATAGAATCCCAGAACCGTGTCGTAGTTCAGCTCAATAAGCTGCTCTTTATCGATACCCGTGAAGCGATAGATTTTCCTTACATGTAACTAAGGTGCACAAGAGCCTCGGTCCCAAGTGAACTGACTGATACATTTGTTTTCGGTTGAATGTGTACACAGTTACACCACCTGTATTGAGTGGGAATCGATATTGGTGTCACCGCTTGTGCTGAGTGGGAATCGATATTGGTGTCACCGCCTGTGCTGAGTGGGAATCGATATTGGTGTCACCGCCTGTGCTGAATGGGAATCGATATTGGTGTCACCGCTTGTGCTGAGTAGGAATCGATATTGGTGTCACCGCCTGTGCTGAATGGGAATTGATATTGGTGTCACCGCTTGTGCTGAGTGGGAATCGATATTGGTGTCACCGCCTGTGCTGAATGGGAATCGATATTGGTGTCACCGCTTGTGCTGAGTGGGAATCGGTATTGGTGTCACCGCCTGTGCTGAATGGGAATCGATAT
>OX_Smed_1.0.00533
CTTAATGAAATTATCATATTAATAGAAAATACATCTAGTAAACTTTAACAAAATTTTAAAAAACAAAAGTAATTAACTATAAATAATATTTTAAAAATTAATTTACTAGTTTTTTCATTGTGATTCAGATAGATATAATGTAATTCCGCAATCACTTTAAACAATATTTTAATTATTTCTGAACTTATGAATTATGTCAACCCATTCATTTATTTAAGGAAATTTTTTGTCTGCTTGACGTTTCAATCAATATATCATATTGTTACGACACACTTAAAATTCAAATATTGTTACATAACTTTTCGATTTGGAAATCACTGAGTCATGTTAAAAGGTTGATTTCTTAATTCGATTGTTTCATATCCTCTTGTTTCAATTCAATTTCCAAATCATACGTGTAATTAAACATAATCCATTTGTGCAACCTTTACTCTCTTTTATTCATTCTCAGTTTTATGAATTAATATCGTTATTTTAGATGCAGTAAATCAGTAAAATTGTATTAGGAAACAATTTCAAAACCCTACATTAATTCCAAACACTTAAATAAAAATAAATAAATAT
>OX_Smed_1.0.00538
GTGGCAAAAATTGGTTATTAATCCGAATTCCGTAACCGGACTTGAAAATATGTGGAATTTTTTTCGCACGAAAAATGTGAAAAAGATCACTTTTCACATTGATTTTTCAAGAATCAATTTAGGAAATAGGAATTTTTATTGTCTTTTATATCTCGATTAAAAAATTTATCCTGATTATTTGTCATTGGATAAATTCTCAATTAAATTTAATGGCTCCGTAATGATGATAGCGCCTCCTCAACTATCTATTAATGATATTCTCTCATCTTGTAAATCATTAAAGAATCTCTCTATAACCAGTGAATATCTTCTACCTTTAGCTGTATCAAAAAGAAATTTTCAAGTAATTCGATTGTAAAACTGAAGTTGAAAAATATTCAAAATATATGTAATATTGTACAAAGTAATGAAGTACTCGCACCGAATTTGAGAAAGCTATACTGTGGGGATTGGAGCTTGGTCTCAAGTATTGAATATATGCCCCTCAGCCAAATTACACACATGACTCTGTATTTTAGCCGGTTGATCTCAATGTCTGACATGTCTGGTCTGTCGACATTAACCAATCTTGAAACTTTATCGATATCTCGGCCTATAATAAATGAAGATTTAATGAATCTTTTGATATATATTTTAAGATCGAAACGCTTATATAAGTTCTCATTAAACACTTTGGTACCTTCTAAGAATTCATTTGACTCCTGTTACAAATTGTCATGTTGTCTTCCAAAGACAATAGCCATTATAGTTTGGAGATTGGATTTTGAAAGTTCCAAGATGACAGATGGAGCATTTATAAAATCTCTCATGGTGCAAATCCAGGAAATCCTTACAAAAAATGTGCAATTGTTGTACTAGATGTGTTTGTTAAAATCCATTCGTCAATCGCATTTATATCTATTGGGATCTGTAAATGTTGTCATTGTTTTAATACGCTTTTATCGTTATGTTGCGTTTCATATATATTTTATTTTT
>OX_Smed_1.0.00542
AATATTTGATTGGATATATATTTTTTTGCCCAGATATATGAATATTTTACCAACAACTTTGAGAAACAATTTCTAGGGATTTAGCAAAATACAATTATTACTTATCATTATCTGTTAATTATTTTCGTAATAATTGAATTGGACCTTTTTAGTTCTATTTCTAATAAAATTCTTTCCAAACTGTTGTCGAGATTATTTTGTGAAGATATTTATGAGTAATATTCAAATTGTGATTGAATTTCGTGCTCTCTATTCTCTATATATTTATCTCTCTCTCTATATATATATATATATATACATCTAACAAACAATATCCATATCCAAATATATCTACTCTATTGGTTGTATCCAATTGTTTAGAAATTGATGCGCCATTTGCATGAGTTTATGTAATTAAATTAAATATAACCTTTGGAAATTAAATGAATACATTCTTTTTATTTATGAAAAAAAAAAAAAAAAAATG
>OX_Smed_1.0.00544
TATTCATTATTTGCACTTATTATTGATTATTTAAGTCCTTTTTACAAGTGCTGAATATTTGAATTCGGAAATATTATTCTTTGAGCAGAAGATAACATTTCTCATGGAAGAAGCGAAGAGTTATGAAGAAAAATTTGAAAAAATTAAAGAAATCTATGACCAGTTGACTGGCATGATCCAGAGTAACGGAATAAATTTGGTCAACGATCAGAACCTGAATAACATGATTGTTAGTCTTTGTCAAAGATTCGAATTGAAAATGAAGTCTAAGTTGACTCTTGGTGTTATATTCGATTGCAAATACAATGAACCGTGCCTGATCGACGCCCTACTAAACGAAAAGGTCAGTCCGTTGCTCGATTCTAAATATCCATATGTAATTCAAGGTGAAGAATCTGTAAAGGAGACGAGAGTTGACCACAGTAGCAAAGATATTAAAATGATTTCCGTACCAAATGAGAAATGGAAATATTTCAATAATTCTGTAATGCTTCTTTCCAATAATGACTTCAAGGACTTCCTGTCTCAAATTAGTTTGAAAAGCGTATTTGATCCTGATGTGCTCGTTCTGGTACTGAAATCAGCAGATGAACTCCAAGACCCTAAAATTCAATCATTTATATCATCCATTAAAAATCAGAATTTTGATCCAACCTTCCTATTGGTGCTTAATGACGCGGAATCAATTGATTGCACCGCTTATGATTATTGCGATGTCTGCTATCCGGAAAATGTCAGACAATATCTACAAGATGCTCAAATGAATTTAGAAAACCGAATATTTAAGATATCTGCATCGAAAATTCTCAGATCCGGTGGAGATCCCCAAGGTAAATGGAGACTCATTAGGCGCACCTTTAGGAATGCCAATAATATATTTATTTAGGACAATTGTAATTGGCTGATTTAGAATATTTGTTTTTAGGGCTTTTTTCTTTTAGAAAACTCAAGAACAGTTTATTATTTTTCTCTGAATTTATATTAAAATTTAGT
>OX_Smed_1.0.00546
CGTACTCTTACCTATTTTAATTTACCCTTATTCAACTTTATTATTTTTGATTATTAATTTTATGAAACCTAAATTATCAAATGAAAGTAAAATTTAGTTATTTTATTATCTTTAGTTTTATATTATTATTATGTTAATTGGATATTGTTATACGATTAAATTTATAGCGATTTTATTTAAATTTTCTTTTTATCCTATTTTGACAGGATTTTATCATTAATTAATTAAAGTTTCATTTTAATTCTAACCTCCATCACGAGAAATAAGTTTTAAATTCCAATTTTATTACCTTATGCTACATACCATAACTCACATGCACACAAGTCAATAAAATGAATTGTTGTTACCCCGGATCAAACCGTTGGTAAGCGGGAAACCCGTGGTGAAGGCGTCGTTGGAACCACTCAGTATTCTCCATTTCTAAATTCTATCGCCCCACCCTCGAAAGAGCAGTGTTGATGTCCTGGGAAAGGCTTAAATATAAAAGACAAAAAATGACAATTTGAAAAATATAATAAAGTTGATGAATACGAATGATGCAAGTAAAAATAGACCGAAAATTGAATTTAGGACAAATGTTAGAACGAACAAAACTACTACTTATACAAATTATGTTTGAT
>OX_Smed_1.0.00547
TATAAATAATAATTTGCAAGGCCTAAGAAACCTTCAAACTTTACACATTTCGGTCTTTTAAAACTTTAAATTATTATCTATAGACAAATCTTTCAAAAAAGATGCATTACATATGTTTCGGTAGAATATTGATAATCTAACTCCACGTGCTTTTGATCAAAGAAATGACTCAACACAAATAGCTTTTAGTAATATTACACTTTACAATTTTTCATATTTTGTCAATACAATTGAAATTAATTTACTTCATATAGGAACAGGTATACCTATTGGAGACCTTTTCAAGTCGCTGATTTTCACTTTCACTTTAATTTTTTGACTTAGAACAGAATAGGGATTTGGGGATTTTACATGGCCCTGGTTGAAATGAACAAAGAAAAGTCAAAAAAATTCCAGAATTCCCTATCCACAATTGATAATTCAAAACACCCCAATAAAAAGTAATCGAAACTGAAAGATAAACCGGGGCTTATTCTTGTTCATCAAATTCATCGGCTAAATTTTCGTAAATTCCAAAGTTCCAAAAATCAGTTGAATAAGAAAAGATCCAACATTTAAATTGCGCATACAAGCGCAATAAAATAATGATCAAAACTTAAATTTTTGGCTGTTATCAGCCTAGAAAATTTAAAGTTGATTTAATCAGTGACATTTCGACTGTCAAGATAGGGTATTGCATCCATTATTTAATTTATTTGTTTTTTCTAAATTAATTATTTCTAAAATAATTGTCTAGTCCCTAGACTCCAGGGACTATGATTGATTTTATAATACTATATACTCGTATTCTTAGCACCACTCGTAGTCGGTCAAAGATGTTCTAGATTTTACTAACATGCAAATTGGTTTTATAGTGATGCCACTCCGTCGAGATGGATTCGATCATGAACAAAACTATCCTAGTGAATTAAAT
>OX_Smed_1.0.00550
TTTTTTTTAGCGCAATTATGATATTTATTAAAGAATATATGCTGTACATTATTATATGATTATCATTATTATTATTTATAACGAATGCAGAAATATTATAACCAACGGTGTTAAACAGATACAACAATATCACTAGCTGATAAACAAAGTTGCAAAAACAGAAAACAAACGCAAATACACACATACACACACATATATATAGGTATAGATAATCGAAACTAGCTCCAAAACAACTGAAAGCACAATTGTAAAATTAAGACTAGTAATAGTATTTATAAACTATTTATACAGAAGATTATCTTCGATATTTCCACAATTCTCATTGGCCAATAATATATATAGTGCAAATTTCACATCAACAAATTTCCAATATAATCACAAAAAATCGATAATTATTAAGGCAAAAACACGAGAATTCATTTCTTCGATCAAAAATTCATTAGAGCAGTGATACGAAAATAATCAATTGTTTATATATTCAATAAATTCGATAAAAATTCGATAAAAATTCGATATCTACAAAGAAATATACGAAAATCAATTGATTTTCAATATCGAATCCCAT
>OX_Smed_1.0.00551
AATAATAGAATTTTTGGAGATTCTAACACATGCCGTTTTATTGATTTCACGTGACGGAATGTGCAAATTGGGTGCTCAATCGGAAGCTCAATTGGGAGATTCTCTTGGGGACTTTCGAATTGGGTATTGCACCCACACAAACAATTTATTTGCAAATGAAATTTCCGTCTTAATTGGTTCGAGTTAAGGTGAGGATTTTTGCACTTCATAGGAGTTGGTAAATCTTTTATTTTGCCTCGAAAATTTGTGCTGAGACAATATCCAGATGTGACAGTAAATTTGGTTTAGAAACTGACTTTTGTGTGATTTTAAAAGAAATACTAATTTTACGTTTATGTAAAATAATGTAAAATTTGAACGTCAACAATAATAGGAAAATCCAAGCAGTTTGTACATATATTGCACATATTTTCCCAGCAATGGATGCAGGGGGAGGGCTGATGTGGTCGCGTCCCCTTCCACCGGCATAGTAAGATTTATTATGGCTGATGAGAATTACTTTTAATCATTCAGAAAATAACAGAAAATTGATTCTAGATTGAATAAAACAAAATGACTTTTTAAAAAAAAAAAAAAAAAATGCGA
>OX_Smed_1.0.00552
TTCCTTAAAAATCAAACACAATTATAACCTGGTATCAAATGAGGTTTTGGTTTTGTATTCCAGTGTCATTATTGGTTTGCTTGAGATTTCGACCATAATAAAACCAGCACAGAAGCATATTCTGTTAGGGAACTTACTATAATGATTCTTTTCTTAAGAATTCTAAACTTTTCACCTTGGGTTCGTCATCAAAAAGTAAAATTTTCAACCATTTGAAAGTTTTGAATCATTCTAATATATTGGATTTCTGACTATCATCATTATATTCAACACAAAAAGCTTTATATTTATAGTATTATAAACGAATGGAGATACCATTCATTGGAATTATTGGTGTTCAAAACAAAACCTTTTATCAATCAGTAATTTCATAGTTAAGTGATGAGAATGTTGTAATTCATAAAATTGTTACCATTTTATTAAAAGTTCACACATTGCAGACTTATTGAACTTCAAACCATTTAAGTGACCGTTCTTGCATAGCCAATGTGTTTATTCATCTGACTTTCTAAAAATTTAATAACGGAAGTACATGTAAATTTATGTAATGCCTTTTTAAACAAAGAATAAATTATCTCGTATAATTTGTTTGGTTTTATCTAGAGTTGTGCAAAAAGAAAATTAAACACACAGATATTGGAGAGTGAAGAAGACGAAATTAATAAATAAAATACAAAAAATAATTAAAAATTTGAAAAATTTACATAACGTTGAGAAACNGATNTNTAAAGATAGCAAACAATGAGACAAATAAAAAATGAATGGGGAGTTCCTAGATAAAAGTATTAAAAAAACCAAATAAATTTAATTGTTGTGTAGAATCCCGAGCAATAAATAATGGGATTAGTTTTCCAAATAAATTTAATTGATTAATGGTAACCCTGAGCTCATAGAAAACCAGGGTTATTTATTTATTTGAGTCAACTGGTTTTGTAGTTGAAAGAAGAACGGTGATCAAAGGCAACGGCAAAAAGGTAATAATTGAAATGTCCATCAATTATTAAATTTTTTTCATTAGAATTTCCCGAAAAGCACTAATTTAATTATTTAAATTGCAAAATCTTTATAGAAGGGAATATGATTGTCACTGACCAGTGGTCGAAGAATTACAGTTATTCAAGAGATTCCTGTTAAAAGTATACCAGAAAAAAGATCGAAGTAGATGTAAATTAAACGAAGAGTAAGGAAGCGAAGCTCAAGTCAAGTCAAATTAATAATGAGTGTTTAAAGTTCAGAAAAGGCGGTCTCTACTGGGGTTACTTACCTTATTGTTTTCTATTTCTGTCATTAAAAGCCAACCTTATGCAATATGCA
>OX_Smed_1.0.00553
ATAAATGAATTTTGGTTATATTTTTTTGTTTCGTTTAATAAGTATTTTTACTAATTGATAGATAAATTCTTGAATTCTAATTCCATTTAATAAATATTTTTTCGTTAATTGGTATTTGATGAACGGAGTTATGATTTACAATGTTACCTAGTAAGAATTGTTGGGAATAATAATTTGAGTCGATAAACTAAATTGCGGTTTACTTAGCAAGTATATATATTTTTTTACCGCTACCTAATACCCGACGAATGGATTTCTGACGTTAACTTCATTTAATGAACTTTATTTACTCTACGATGAACAAATTTTCGATTTAAGAATCGGCCTCGACGGGTGCTTTTTTCGTGAAGATTAATTGATAACCCGATTCTCAATTTAAGTTTTCACTTAACAAGTTAAGTATCATCGACGGATAGCCAATTTAGTTAAACTAAACAAGGCCTAAAGAAATCTCCGGCGGAGAACATGATATTTGTTAGCCAGAGAATTGGAATGATCAATTTAATCGTATCTTGTTTAGGAGAATCAAGATTCATTATTCGATTTCCCGCACAGGCCGCTGATCGATGGCGACAGGCCATGTGNGATGCGGGCTTNACCGTATCCCANNCGAGNNANTNCCGATTAAATACCCTACGACCAACAGAAGACATTGAGCTACCGTTCGTAGCGATAAAACTAGAATTGGGCCGAAAACCGGCCCAGGAAATTCACGAACAGGCCAGGTCCCTCCTCTCACGTCTCGAGGACCACCAGTGCCATGTCGATTTCCAAGTGGTCAGAGCCAGGCAATATCTGGCAAATGTAGAAGAAGATATCGCGGCCGGCAGGATCGCGGATACCGACAACTAAACACCGCCACGCAGCCCCACTCGAAATGGTGTTGACGAGCGGAGGAAAGTCGACTCTGCCAGCACACATGTCGCCATTCCTCCGAGGTCCCGCTCTAACCGCACAAGAAACACGAAACGACCGGTATATGTATATCGTGAGCGCCCTTATGCTCAGCCGGCCGCCGAGGAATGCGATGATGGGTATCACAGAATTCCCCACTTTCAC
>OX_Smed_1.0.00558
AAAAATGAACAGATCAATAAATATATTCATCATCCTCGCCTTAGTTGGATCTTTTGCTGTTGTCATTTCTGAATGCGCCGAAACTCCTGAAGTTGAAAGATGTCAGACCCAATGCTTGATGGACAAAGATGTCTGCATCAAGATATGTGGATTTTACAACAGCTACTGCCATACAAAATGCTGGAAGGCTTGTACGGAATGTCAAAACTATTGTAAAGACAAAAATTAAATAAATAAATAAATTGAAAAAAAAAAAAAAAAAATGCGA
>OX_Smed_1.0.00559
AATTATTTTGCTTTTTTCATTGTATTCATTGTCCGTTGGTGACGAATGCTATCAAGAACGCTGTAAAAGCAGATTTATTTTTGAATGCGCCCTTTGCTTGCCAAAAACATGTGGTTACCAAAAGAGTATTACTTCCTGCATAAAACTTTTAAACAAAATGGTCAAGTGCAACATTGACAAATGCTTGTGTAAACCTGAAACGGCCAAATGTGAGAAATGTGTTTTAAAGACGTGTCCATTGTACCGGAAATGCACTTCCAGATTCGTTTGCTTGTTCAATCAGGCCACCAATTCAGGCCTTTTACCTAATAAAATACAAAATGAAGAGAGTTTTACGATTTTCTATTTTCAAAAATCAGTTTTGTGATAGTAAAGATGTATTTTGATTTTTAAAAATATAATTTTTAAATGTGAAAAAAAAAAAAAAAAAATGCGA
>OX_Smed_1.0.00561
AATCTACTATTGGATAATTAGTAGTAAACGAAAACCCGCGCTCCACGATCGCACTTGGAACATCGACACCATCAGTCATCATAAACAGATAGAGTTTGTAGGAAACGTTTAATGAAACGTAATTCAGTACTAACTGAGTTGAATCGAATTGTTTACACTTTTTCTTGAACAGGCTTGATAAATATTTGGTTGCTAAATTCCTGAACCTCTTTACACAGATAGACCATCCACAGCCAAGACGCAACGCGAGAAGATCTCTTCAAAATTTTAGCAGGAGAAATTTTCGCTCGCCTGATATCAATTTGCCTACTTAAATCTAATTGAATGGAATTTCTTCTGTTTACAAAGTGTGATTTCATCTTGTTCATTTTATGCTATCAATATATGCAATGGATTTTATTTTTTAAATGTAAGGTATGCCCTGTCTAATCCCAACTTTCTACCGGTATGTAGATTCAGATTTTTATTGTAAATAAAAG
>OX_Smed_1.0.00568
AAAGAAATCAAACATAGTAATCGTGGTAACTCCAATTTCATATTCCAAATTTAAATAAAATGTACAGTGAAAAGTAAAAGGAATCAATAGTTCAAGGATCAATGGGAATCTAAACAGTACACAGTCTAACGGAAAAGACAAAATCCCAAATCACGTAACCCAACTTATAATGTTGCCGCTACCGAAACAAAATATAAAAATTATTCTTTGGACTAATTCAATAATTTAATTAGGGCTCCAGAGATTAGCTTAAGGTAGATACCTTCTCGCCCATACTATAGATAAGGCGAGTCACCGAACCATTGACCGAACCGTTACCTTAAAATTATACTATAAAATAAAAGGCGATCATTACGGCCAGATTTTATTCATATCAAACAAACAAAATAGANNNNNNNNAAAACCACATACAAATTCATATTTCATACCACAATAGTAAAAATCACCCGACTATTGACACGGAGTTCTTCACGAATGACCCATTAAAGGNATAGGTCGCCATCTTTACACCATGGGATGATGCATATCCCCATCAGGATCGCCAAGAGCTGTCGATTGGGGTCACAAAAGCTCTTCCCAACGAGGATAACTAAAGGCAACTGATATTACTCCAATTGTCGTCGAAGTTGTATCAATATCATAACGTCCAACCGAAAAACCCAGTTTTCAATCTCTAACATTTTTCTAGAGTAAAATAATAAATTCACAGTTGTATAATATAGAATACACACAACCTTATTTATGCGTTGACAGCTGCATTTCAAAAATTGCATTTATTATAAAGTGGCAGACAAATAATTAAAAAGGAAAATTAAACACGCAACCAAGATTCCTATTGTAAGA
>OX_Smed_1.0.00571
GTCTACAATTTTATTCGTAGATATTATTGATTCGAATTGCTGATCGTCATTTATTTAATTTGGAATTTCTACGATCGTTTCTAGGTCATTTCGTGACGTCTTTTCACTTGGACTTATGTGTTGTTTCATTACTCAACTCCGAGCTTCGCTTATACTCTGGGAAGAAATAACAATTTTATTTGCGATGCTGATGGATTTGCAGATTTCAACTACTCTAAGGAATCCTTGACTCAGTTATTTCTTATTTGATTTGTCGTCGATCGTTGTTGCAGATTTATTACCGCCTGATGTGCTTATTACGATCAATATGCTGTATGAATTGAACATTTTGTTGATCTTATTTAATTACTATTTGGGTCGGTTATAACGAGTCTCTTCCTGGTGATCGTCTACAAAATTAATGAGAACATAGTGCATTTTTTCTCATGGTCGTGTTTGTATTTTATATTCGATCACTAAACTAATCCTATTCTTCAGTGGTAATTTTTATTAATTTACGTTACTCTCAGGTTCATAATTTGATCTTATGTCAAAATGGTGTATTAAAATAAATTTGAGGTTATTTCAAAAAAAAAAAAAAAAAATGCGA
>OX_Smed_1.0.00574
ATTTAGTCAATTTAATTTTAATAGAAATGAGTTATATGCAATCGAGTAAAGATTATAATAAGATTCCTCTCACCAAGAGGGCTGAGAGCAATCATGAGATCAAAAGGACTTTTCCTGAGCCGAGCTACGATCATATATATGATCCAAATGTTAAAGTAGAAAGTCAGGGATTTCAAGAAATTCAAAAACCATGCTTACCCCCCGGATTTAAAAATTTCCACAGGAGTGGTATTCTCCCGATTATGGAGTTCAAATACCTGAAAGATGTGATGAAACAGCACGTTTTCAAAGGAAAATCGCTCTCCATTCCGATTTTAGCCTGCTTGGCTAGCGGAATCGTTCTGCTTGGGGGCTGCATGGCATTCAAGATGCAGAGCAAATAATAATAACAATAAAATTGTGTAGCTGTTCAAGTTTAATTTGTTTTATTTTCCCATTAATTCGTATTTATTCTTATCCTATATTTGTGAAATAATTAGTTCTAGATCCCAAAATCTGTAGCTCTATTAAATTTTTCTGTTGTTTAAAAAAAAAAAAAAAAAATGCGA
>OX_Smed_1.0.00579
ATTTCAATTTCCTTATCGAAATACGTGGAGTGTACATTGGTGCACCATTTCAACACATTTTCGCTGTGTGGATATGACTTAAAACCCGTAAATGACACGAAGCAATTTATAAAAATGGCCCGAAATAATTCAAAATCTTTTTTAATCTTTTCTATGGTGATTATTCAATAGGAACAATTTGTTTACATTGAAATAAAACTCTCGATTGTGATTTCGAGGTAAAAATTAAATTGAGTTTCCTCACGAATAATAATGATGAGAAACGTGAAAATTTTGACTAAAACTCTTAATTAAAAACAAGTAAAGGAAGATCTCGCTTTCATTTTTTGAAAGGATCCCCCGAATTCTGTGACAGTGCAATGCCATTTCAAATAAATATTTACACCATGACTAGTTCGTATGTAAATGACTGGCAAATCTAGACATTGATTTATTATTGGTATCTAGTTCTTTGAAAAGTACAAATGTAATTTTGAAATAAAGGAATCATAGAAAAAAAAAAAAAAAAAATGCGA
>OX_Smed_1.0.00583
AATCACTGTAAAATATTAATATGAATAATAACTGTAGTTTTTATGTCTTTACAATCAGAAAAGAAAATTTGGAATTTCAAAGCTGGATTGTTTATTACTCACAAAAGTTGCATGTTTAAGAGCAACTATTCGACAAAAAGATATTTTATGGAAAAATTGAAGGAATTTTAATAAAAGAATTCAGTGGAGAAAATCAAATGAAACATACAAGACTTAGTGAAAAGTCATCTAAAAATAAGAAAACGATTAAACAATTTTGAAAGAAATAAAGAAGTGAGATTTTACATTTCCACATTGTGACATGTATCAACTGATATCATTGGCTCGCATATTCGAGCCATCATCCAATTGTGTATTGCTCCGAAGGAATAATGCACACCGACGCATGCCGACATTAAGAAAGCATGAAATTTATGATGACTCATCCTTTCAATTTTCAAACTATCCGTAGTATAGATTTTTGTCTGAAAATTTTGGAATAAACGATGCCACAGCAAAAAAAAAAAAAAAAAATGCGA
>OX_Smed_1.0.00586
ACGCCCCTAATCATGGAGTCCATACAACTGAGGTTGAGTATGGTAAAGGCAATGGAGGATTTGATCTATCTAATGACCGTTATGTTGACAAGGGGTATGGAAGTAAAGATTTAGGAGATAGTTATAGTGGAGTAAATGGAGGTGAATATCAAGGAAATGTTGTCGGAACTAATTACGGTGATAATAATCCTGCAGACAAATATCGCAATGGTAATGAAGGAACAGATGGATATAAAGAGAGAGATGATGATGAGGTAAGATATAGAAAAGGATCCGAATATATTAAAAATATTTATGGTGAGAAAAAGTTGACAAAGCTTCGACATGGCAAAAGGAGGACTGGTTATGGAATAAATAAATATCAATTGAGGAAATATATTCACAAGAAACCTTACGGCCACCATGGCCATGGGAAGACCATAACCAAGTACGCCACTACCAAGCCGGCGGTCCACAGCAAGCGCTATTATTAGCTTAATAAATTTGTCATTTGAAAAAAAAAAAAAAAAAATGCGA
>OX_Smed_1.0.00587
TATTTATTTTCCAATAATTATAAATTAAAATTAAAATCAAATTTTAAATCTCTTTTTAACTTTCTATAATAAATTACAGGCAGTTTCAAATTGTGTCTTAATGGAGCTATATATTAGTATTATCTGCTCCATCAAATAAACGATGAAATAAAGAAATAACTCACTCATGGAAGTATTGTGGAGCATCAGTGGGATTACCTGCATTGTGATATCACTCGCGAGTATCGTTATTTCAGTGATTTAATACGCTTGATAACTACGCTGATAAATAAACACATTATGCTCGGTTTCGCGGATTTCAATATAGAGAGTATGTGGAAGTTCGTGTAAAAGTCAGAAATATTGAGAAATAATAAACTGTAGTTTCCTTTGGAGAAAGCAACCTCTGATCTTAAAGTAGTAGCTGAAGGCTAAATGAAAATGCCATTCATGAATGCCACTCATGGAATTTGTCTTATTTGCCCTTATATGTTGACATAAAAAAAAAAAAAAAAAATGCGA
>OX_Smed_1.0.00588
GTAAAGAAAAATCACAGCAACAGTAATGGATTACCTTCTAAGGATGATAAAGTTAAGTTATCCCAGCAAATACTTCAAAAAGGTATTTACTATTCAAGTCGGGCAAGGTCTACCGATAGTCGAGGAAAAGGAAATGAAAAAAGGAATTCGAAAATATTTGGGATTTCAAACATGGATTTTATGCACAACATTCCTTTGATCAACGAAACTTTGGTCTATGCTAATCCGATGCTTGATCCAAATCGCAAAACAAAGCCAAAATACAGAAGTACAGAAGACATTTCAGATATCCTTGGAATGAGTGTTGCTGGAGAGAATTCGTTTGAAAATTTTGTCAATGTTAGCTCACTCGTTTCGTTAAATTCAGAAGAATCAGAGATATCAAATCTACCGAAAGATATTAAAATGTGGGTTACTAATGGTATCAAGGGAACTGCTATCAAACATGATGTAAAATAATGTGGTTTTTAGTTTGATTAATTTCTCTTCATTCTCAAAAAAAAAAAAAAAAAATGCGA
>OX_Smed_1.0.00589
AGATTTCTTCATCGAATGGAACCGTTACATGACAAATTATAATACCGCCTATTTGTAACGAAATGAAAATATTCAACACCTCAACTGTCATGCAGAACGAAAAAAATTTTGTTTTCAATTCTTACGATGCAATTCATCCAAAATTAAATCCAGATCAGTATCGAAATCATTTGGATACCAACTACGTTCTTGGCCGTCCTTTAATTGGAATCATCATTTTAGCATCTCTTTTTTTGTGCACTCTTATTGGAGCTTTATTGGTAATTTTAATTTTTTGCAAAAAGAAAAACACAGTTTTTGTTCTTCCAAAAACAAGTTTATCTGAAGCCTGGAGGTCAAGTATCGAAATGAACAGCCTTCATTCAGGATCGGTTGCTGACTTGAACGGATATGGAGATTGGTTAATGCTTTATAATGGTAAGATTCAATCCGTTCCTTCGTGCCATCAGATTAACAATGTTCCAACTAATAGAAATAAAAATAATAATCAAATGTCTGTCGAATCAGCTTTTCTACTTCATTTATTTGGATCTAAACAAAGTATAGCTAACAGCACAAGATTTCAAGAATCATCGATGAAATCAAACATTTCCAGAAGTCAAAGTTGTCAGAGTAACATCTCATTTAAGTTCCCCTCATTCAATATTCTTAAAAGAGCTGTTTCTAAAAGAGGTGTTAAACTTTCATCTTCAAAGACTTATGAAAGACTAAGTGATCCTGAAGAAAATGAGTCAATTAATCATAACCAAGGTACATCGACTGCTCACATGTCAATCATTTGTAATCAAGGAGCAATTGACGATGCTAAAGATGTGGACGGCTGCGCCGTGTCCAGTAGACCATGGTTAAAAGATAATTCGAGTAAACTTTCCGAAATTCCAACAGACTTTATAAAAGTCAAAGTCAACATAAACAGAAAGGTTTATGGTATCAGAAATGTATACATTTCAGACGATTAGATTTGGATTTGATATTAGATTTAGAAAATGACAGTTTTGTTGAAGTAAATTGATTCATTTCTATTTTGTTTTGTATTTTTATTGATAAATGATAAT
>OX_Smed_1.0.00592
ATTGTACAAAGCCGTAAATGAATAAAGAAAGCGAGAATAATTTTGGTATTCATTGCACAATCGGGGAGCTCAGGTGCAAATTGTGCCATATATCAAAACTGAATTGGGAACTCCAGGTTCGAATGAAGCAGCGTTCAGATTTCATGAAAGACAAGCCAAAAAAGCGACAAAATCATGCCAAGAGAGTCGTTCCGGAATTCATTACAGCCGATGAAGCTTACAAGTCATTTACAAAACTTATGAAATGTATCAGTGATGTTTGTGAGAGTTATACATACTGGCATTAAGAAGGGGTGGCATGTGCCCCATGGCGCGATTCTTTACCAATATGGCATGTATAATAGCCAAGAGTTCGGCCTGTAGATACTCGGACAAATATTTGAATTTGGTGATTGAATAGATAAGCTAAGGAAAATCATGTTCATGACTGTTGTAAATGATCTCATGGTAATAATAAAAAAAATTAGAAGGAAATAAATACTTTCAAAAAAAAAAAAAAAAAATGCGA
>OX_Smed_1.0.00593
ATCATATTAATATAAATTGAAGAATGTCTATTCCTCGGCCATTCTTACAGCGAACTCATATTCCAAATATTTATCAAATAAAGTCTAGTCGCGTATTCCCTAATCAAGTTACCTATTTCAAGGCTCATAATTTGAACTCATATCGTTGGAATGAAGATAGGATTGCCTTCGAAAATGCCAAGCTCATTGTGAAAGAACAGTGGATTAAGGATACGCAAGCTTTCCAAAGATTTCAAGCGCAAAATAAGCGCATTCTGTTTGCAGATGCCAATGCAAGGGATAAAGCTGCTAATTCAACAGTGAACGATTTCAACATAGGTCATTATGCTTTTCTGTTAAGAAGAAAATCCCTTATGAGAAATCTGTATTTTTATGAGGGGAAAAATCTTCAGAGAGAATTAGCAGAAAAAAATATATCGGTTTATCAAGAAAGAATTTGAAACAACTTTGATTTAATGAGTGATTTTTCAGATAAAATTTTTATTATAATAAAAAAATAATTGATTGAAAAAAAAAAAAAAAAAATGCGA
>OX_Smed_1.0.00594
AACAGGGGAGGGTGATAGACAGGCCAGGCCATCTAACATGGTTAGTTAGCTAGCCCTCTATATATGAATATAGTATATGATTTGGTTCACCACTCCTTCTGTCCCTTTTAACTCCTCCATCAAGCTTCTCAAATCTTTTGCATCAAACTCCAGTTCAGTCCTTGGAGTTGGAGAAGGCATCAGGAAACATGGCAAGCGAAGCACCAAGTTGGGCTGATCAATGGGGTGCTGGTGGTATTGGTGCCATGGAAGCTGATGACACAATATCACAAAAGGAAACCGGCAAGAACAAGAGTTCAGGTTCAAAGGGTGCTTTCGGCAAAGTCAAAGCAACTGCCTCAAATTGTGTCAAATGGTTAAAAAGTTTGTGCAAGAGAAAGAGTACAACCAAGTAAACCAGAGGATGTACTGTGTGTGTGTGCACTTGTAATTCAGCACCATGGCAGATACCAGTTTTGTAACCTTATTTTTTTCTTTTAATGATTTGGTGTTTCAGTCACTTAAGCTCGAAAAAAAAAAAAAAAAAATCGGA
>OX_Smed_1.0.00596
CATGTAAATACGAATTTAGATTTTTTTAAACCAAATTATTTAACTAAATTAAATTAAATCAACCGAATTAAAATTACTGGTAAGTTACAAAAATTTACCTTCATGGTGTGAAATAAAATTAAAGTTTACAGTATGTTTTATTTTATTTAATACAATTTTCACCCAACACAAAACATAGTTTTTAATTTTTGTTCCTTTTGAAATTTCTGTTGGGGGGATTTATCCCCATAATCCCCCATGTGTAGGCCCATGGTATACAGGCATCTTTATTCAAAGATATAGGGGTTTTAGTTCGTTCAATTCAGATAATATAGGTTGACCAAAATTTCCACAACTTGCTATAATTTAGTTATTATTATTATTTTCATAATTTTAATGACCACTGAAATTCCCCAACTCCTTTAGACTATCATACCTTGTCATTAAGCTTTGACTCTAGCCAAATCCTTTTCAGTGAAGAAAAGGGCTTTAAAATCATGTCTATCAAAAAATGTCTTTGTTCAGAATTTTCTCACATCTCGCTACTGTAACAATAATAATTTTGAACAAAGGCTTAGCAAGAAATTTATTTTAAATCAAAATTAAAAATATTAAAGAAAGAATTTAATGATGAT
>OX_Smed_1.0.00597
GAGAACAAAACTCATTTAATATTGCATTTCATTCAATCATGCTGATAGTCGTTTTCTTGTTTCTTCTTTTGGACTGCTATGATAATAAATATTACCTTGAAGACTGCAAAAGATCGTGCGATGAAGAGTGCCTTTGTGGCAATCGTGAAATTACACGGAATTGCACATTGAAATGCAATACTTTATATCGGACTGCTTCAAGGGCTTGTGTTAAGCCTGATAATGGATGTTCAGAATATTTACATTTTGCAAGAACTGCCTGTCTCAAACTTGATTGCAAAGAGAAATGCTTGTCTTATTGCCATTGTGCAAATTTCGACTTTTATTGGATTTGCTGGAATAGATGCTACTGGCCTTATTGGTATCACACATTTGTCACTTGCGCAACTGCTGAGATCTATTATGATTGCTATTTTGAAAGTCTAAGAATATGGAATCATTGTTATACCCCATAGATTAGAAAAATAAAATAAAATATTGTGTTAAAATTAAAACATTTTATTTAAAAAAAAAAAAAAAAAATGCGA
>OX_Smed_1.0.00598
AATTTAAATTAGATTAATTTATTATTAAACATTCTTTTCCAATGTATAACGCGAGTAAGGTTTCTGAAAACTCAGGGTTATGAACTCAGCAAGGACGAGTCAAAAATGTTGAAAGCACGCCGACTTCGAGTCGAGTCTGGATCTAAATCTTAACTCAAATAAATAAGTGAAAACCTTTAATTTTTGGAAATTCAATAACAATTCTCATAGTTGAAGTCTTTGTAATAAAAAAATACTTAAATTTGTTATAATTAAAATTTATTACTGTCTTACAAGCACGAAATAGAATGATTGAATTTTCCATTCAAATTTTGAGCACTTCAACACCACAGCAATACCAAGTGCTTAAAGATTATTGATCGTTTGTTTTGCTACACTGAAAAAAAATTGGCGTGACATTCTAGACGTCGGGCGTCAGCAGCCTAGGTAACGTCGAGACGTGAAACTCAGCTATTACATTGTACATCGAATATTATATAAGAATAATAAATGCTTATTTTCATAAAAAAAAAAAAAAAAAATGCGA
>OX_Smed_1.0.00599
AAAAATTAAAAAATGAAATGGCAGGAAAATATCCCATGGAAAAAAGATATGATGCGGAATCAGAATTGAGAACAGCATATAAAAAGTATACGAAAACTCGACGGGGCTTAGCGACTTTGGATTATACAGCAATAGAAAAAATTCTAAAACGATGCGGTTTGTATGCGCCTCCGATTTTAACAGAAAGTACGCTAGAAAGAGAATTTGTCAAATTCTTTGGCGGAAACATGAAACAGGAACTGGATTTTCCATCTTTTGATAAATTTTTAATTGAGATTGTGTCGAAATTGTTTGCCAAAGTAAAGAACATTGAACACCAGCACGCCTATGACATAATGGTTGAAGCGATTATTAAGAAAGCTCCTAAATCCCCAATTGAGAAAATATGAAATTTCAGTCATTTGTATAATAATTTCTTTATCACAATTTATTTTGGATTTGGGAAATTTGATGAAATTTTGCATGAACACTAAAATTCATAGCAAAATATATTTAATGAAACCAAAAAAAAAAAAAAAAAATGCGA
>OX_Smed_1.0.00600
AAAATAAATTTTGATGATTTTTTTGGTTATTTTATTTTTTAAAGTTTTCACAATTGGGTCAGGAATACTGTTATCAAGGAACAAAGGGACAACTATGTCGAGCCAGTTTGGAAATCATATGAAAGAATTAGGAAATGATGGCAATTATTCGACAGATTTAGAGAAATGTGCTTACACGAAGATCGAGGAAAATTCGTACTGGAGGGTGAACCTAGGGAAACGGCACAGCATTGATTATGTACTAATTTACAATTTCCCATCAAATGAAATCCTTGGCTCAAATGTCGAGTTGCTAAATGAGAAGGATGAAGTGATCAGTACTTGTGGTACCATTTCTGGATCCGAATCAATTATCTACATCACTTGTGCATGGGCATATGCTCATAAGGTTCAAATTCGAAATCCTCAAATGAAGAATTTGATTCTCTGTGAAGTAGAAGTGTATGGAGTGTAAGGTTCTGTGGAAGTTATCAGGAGTCATGTCATAAATAAATCTAGAGGTGAAGAAAAAAAAAAAAAAAAAATGCGA
>OX_Smed_1.0.00607
CAGTTTTTAACAATTAGTTCCCCGTTTGTACTAATCAATTTATATTTTAAAAATATATTAGGCATTTTAAATTTCGATTCGGCTTTATGATGCAATGCTTCATTGACAGCGTCGTAAATTGGAACCTGTTCCCTTGACTCACTAGTATCTAATAGACGTATCATTAAGCCTTGATTAATCGAATTTCACACTAGAAGTGGCTTTTTATACAAAATTAGTCTAAAAATGATGGTGTTTGAACGAAAACCGACACCACTCTGACCCCTTTATAACAAAAAACCTCCCTTAAATCATGACGTTTCGTAAAGCTTGAGCCCAAAATCGGTTTTTTCCACCTAACATTACCGTAAAAATGGTGTTGTTAGATTAAAAGCCGACCATTTAAAAAATGCCAAAAAACCATCAATTCAAAATGGCGAACACTTCATTAAAACAAATTTCAAATTGGATGTTATGTAATATGACATTGACCTTAACGAGGCTA
>OX_Smed_1.0.00612
ATTGTTAGATTACTGACTCACATCCACTCACTTATTTAATTGTTTATACTTTTATATATTCGATCTGGTTATTATTCTACTTGGGTTTATATTTAATTATTTGTGCTGTTTGTATTAGATTTCATATTTATATTCCGATCACTGCAAAATTTCCTAATGGATTTTGGTTAATCTGTTTGCGACTAGATGTTACCGATGCCTGTGGTTTTGTCGACTATTCGTTGTGAGGGATTTATAATTCCAACGCGCTCGGAACGACTTCGAGCTTCATTTTTCGGTACCAATAAAAGTGTTTGTGGCAAGTAGCAACGGTTGGTCACTTGGATCCATCCAGCTTTGTAACGCAATTTTGTTGGATTCAGAATTTCTCGCAAACTTATGTTTTGATCATTTACCAATTAGTTCTAGATTGCTGCAATAATTCTGTATGACATCGTCTTAACAGAGGTTGCGTCCATGTTCAAATCAAAGAAAATTTCATGGTTAAAATGCGAATCGATCCACTATGGTCACTATTGTATTGCATTTTATGATTTCCTTGTTTATAATAAAGCTTGATTTGTA
>OX_Smed_1.0.00616
ACAATAATGAACACGATTAAATCAGCAAATATAGACAAAAGTAACAATCAGACAAATAAAACTCCTTCAATATATAAAATGAATTTTTCCAACTAACAATTTATTTCGAAAACAGCTTTCTTATTTCCGTCGAACGTAAATGACTTAGTGGCATTGCCGACTGAAAACGAATGACACGACCCAGCCCGCAAAGAATTGATAGAGGCAACTGTTTCACTGAATGGGCAAACAACAATCCATGGATATTTACACAGAACCATTTTGAGATTTTCGTTGTCTGGAGAAGTCTGTCAGAGAATTTCTAATCACTCCGCAAATATTGTTAATGGCCACTAGAAACTAACACGAAAATGTAAATACACATAGAAATCAGATATTTCTTTACAAGCCGTTTTCCTTTTCATTGTCTCAGGCAAACTCAATTGAGGTCAATGGGATCTCAGTTTGTGGAATATGTTCTGAATTCATTTTCAGGCTGTTGCTGTAGCCAGTATCGGAAAAGGTTGAAATCGTATCTCGCGGAGACCTTTCATTATGAAATCCCAAGCGGATTTGATTTAATGGCTGAGTGTCTTCATAGCTTAAGGATGATTCTTCATAATTCATATCTGGCCACAACGACCGATAGAGTGAGTTGCAATTTAAGTTATTAGCTTTGTATTTCGCAATAGGGTACTTTAAGGGTTGCGAAAAAATAGATTTACTGTACAAATCTGGCTGAAAGTTGTTATTGCAAGATTTTTCTTCTTGTTGGTGACTACAACAACCAATTGTCATTATTCGGTCAATAGGAATATGAAACAAGCGCTCTGGATATATCTCAACCGTGTCCGTATTAGTGTCTATACTGGCATCACGAACCTTTACAGTTCCTATAAGGTTAACCTGTGTGGTTTTTGTGAATGATCCCATTCTTCTTGATCCGCATGATTTGCGCTTGTTATGCCACAGAAAGAACATTATCCCAAACAGAAGCATCGTGACTAAACATACGAGAATCGTTTCGAAAATTGTAAAAATCTGATCGTTGAAACTGTAGCAGCCAACTTGATTACATTTATTCGCTAGAAACCTTTCCGCTGAAATGTTGATATTGGCATTTATTTCCGTTTGAGATTTAACCTGGGTGGCAGGGAAGCAACTGGAAAATAATATTATAACTACACAAAGCGATAATCCAATGGCGTTCTAACCTGCATTTAACTTTTGTTTTATCGAAAAAGCAGGCTCCGGTTTGGCAATAATTTGCTTGGCAAATTCCTGAACAATTCAATCATTATATCATTAAACAAATTGTTTTAATGAATGGAAAAAAAATCGATGTTACTTATCAAAACCGGAGGTAAAGATTAATTTTATTGGTCTAAAAACATTTCACAATATTTATTTCCAATCTTGAGGAAGTTATTTAATTATTGATTTGACAAAGTTTCCGGTTGGAATAGAGAAAATCCCACTTACTGAAATTAGATGTTGAATTCCGGAATGGGAACAATTCATTGTTCACTGAATCGGGATTGTCATTTTTCTTTTTTTCTTTTTTAACAATCAAATTCATCCATTTTCTAATATGGCCATTGATGTTCTCGACCCGACACGCGTAACTTCCGGAATTCAAAGAATTGACGTTTTTCAGTTGCAAGATTGATGTTTCACCTTCAACGTTGATATATGCATTTGAAATTGATTTTTGAGATTGAATTCTTCGTCCATCCTGAAACCAGTGAATTTCTGGTTTAGGTCGTCCAGCCGCTGAACAAATCAGTTCTAAAATTCCTCCTTCGTAAATTTCTATTTTACCATTTCTTGGAATGGACTCGCTATGCACGAGTTCTGATATATTAGCATTAAATTTTGTAATTCTCAAGTCGACAATATTGC
>OX_Smed_1.0.00619
AAGTCGACAAAAATATCTCCTACTACAACTGAAACAACATCAAATATAACAGAAACAACTGATCCTTCAACAGAAAAATCAAGTTTTCATCCATACTCTGTAAAAACAGAAACATCAACCGAATCAACAATGAAATTTTCAACAACTACTCAAAGGCCATCGGAAAACACAAAAATACAACATTTTTAACCATTCAAACAATATCTTTTAAAACAGAAGAAACATTCAAATCGACTGAAATCTTTCCAACTTCGTCACATATTATTACAAAAGCATCATCAGATTTTACTAAATTTTCAACTTTATCTACTGTTACAAATAAAGCGACAACTGAAAAGCAATCAACTAAATCTACATTTTTGACCGTTACAACTTCTATTTCTACATTCAACCCTTCAAATATTTCAACGGAAAACACTGGATTTCCAACAAAAATTACAACTCTCTCTTCGAGTATTCAACCAAAATTTAATCTTTCAACTTGGAAAATAGTTGTAATCACGTTGGCTGTCGTTTTGTCGGTCGCTGGAATTGTTGGAATGGTTTTGCTCAAAGTTTTTGGAATAATTGGTTCTCCTTCCTTAAGTCCATCAAATAATCCAATCAATATTGATCAAGAAAGAGGAAATCTACGGAGCAATTCAGAAGTTGAATTTTGAATTTTTATTGAAAAACATTTAAAGTTTTTATATACAATTTGATTGAAATGCATTTAAATAGAGTGGAAGTAAACG
>OX_Smed_1.0.00623
AACATATTTTAAATATGATATTAATTTTATTTCAATTTTAATATGATTTAGTAAATTGTGTGTAAAATATAAATTAATTTAAAATTAAGGCAGTTTTTATGTAAATTTTTAAAGCTTTTCATTCTTATATGGGTGAATCAACTGATTCCAATTATTCTATTTCGTCAACTGGATTGCCAGTATTAGAAAATCTTTGTACTTTTAAAGAACGTTCTTGTAGTCGTCTCTGCATTATTGATTCACCATTTTGTGCACTACACACTCTTGGACATTCAGAACTTCCATATATTCAGTGTTCTGCACAAAGTGATTCATTCCAATGCAAAAATGTCGTTCATAAAATGCAGAGAACAAAGTATTGTTCATATCATGAAACTGTGAAATTAAAAAATTCCATACCTCGAAATTATGATACATCCGAAAGTCGAAAAGGTTTTAATAACGAAATTAAAATTCCTAATAAAAATGATGAACCACGCACACTTATTGAAAGTCTATACCGAAGTAAAGAAAATGATGTATATTATGATAATTTTTCATCGGATGGAGAAAGTGTTGATTCTGAAGGAAGTGAAGATTTATTGAAACATACTGGACAATTCAGTACCGAGGAATTGTTGAATCAAGCTTTGAATAGATGGAGAAAATATTTAAGTTTGTGTACAGAAGCACTTGGAGAGTTACGATATGAAATGATTGAAAGTCATAAAGACATGTGTAGCACATCTGTAGATACAGATACCCAACTTACTGTTACCAATTCTCCTCGATACCAGGCCGAATTGAAAGCTTACAAAAAGTTTTTGAAAATCCCAAAACAGGAAACAATTCATGCCAATGACGCTATGATGCTGAAATTTATGACAACATATAAGGAAATGAAACCATATGCTTCCTGTCAATTTACAATCGGGAAATCCGGATCAGCCAAAGACCGTTGTAACGAAGTAGCGATTCCATGCTCCAATTACTGTCTGAATCATTTGATGATGAAAAGTGAAACGAAAGCGAAATTAAATTTCGACAAATTACCGAATCAGGTGTTGTTTAAACGGTGTGGAGGAGGTCCAGATCGGGATTGCGGTGAAATCGTTGTTAAATGGAATCCGGAATCGCGATGTGCCATTCACACAGGCTTTGAGGACGCCATTTTCGATCCGATAATCAATGAGCACAACAAGCAGTTGTTGCACAACGCCGAAATGAGCATTTCTGAGGAGTTCCTCACCAAACCGGAACATCAGACATCTGAATATATCAATAAATAATTTTTTTGACTTTTTAAAAAA
>OX_Smed_1.0.00626
AGCGCTCCAGTGTCTCCTCAGGATTCTCTCCTATTTCGGTTTCCGCTTAATTTCTTTTATGGATTTTTAGTAATTTATGTATATCTTTTTCTTCAGTTCAGCGCTCTAACTTTTCCTCAGGATTCTCTTCATTTGGGGTTCATTCCATTTTTGGTTACCGTTCAAATTTTATTAATAATTTATATCTTTTATTCATCCAGTCAGCGCTTTAGTTTCTTTTCAGGATTCTTTTCATACTTTCTCTTCCCCTGTCTTTCCTTTGGTTCTGTGTCCATTTCAGCTCATCTTCATTTTCATTCTCCCTTCTCCTTTCTTCCCTGTCTCTCCTCTTTCTCCTTTCTTTATCTCCTCCACAACTACACTATGGCTCCCAGTGAAAGCCATGGCGATTCATTCCAAACAATATACCAACCAAAGAAAAAATAAAAAAATAAAAAAAACTAAGAAAAAGTCATAAAAAGTAAAATATCCATTCAATTATCAGCACCCCATCATGGCAGGTGCAATTCAGGTAGCAGGATACAAAATAGTACAGATACAAAAAAAAGACATCAAACAACATAATAAAGATAATAANNNNNNNNNNAGATAATAACACAAAAAAGAGAAGAAAATAAAAAAAGATTCCATCTGCTAACCAACCTCACTTACAAAAGCAATGCCCCAATAGTGGTAACAACAAAAAATGAAGAGAAAAAAAAG
>OX_Smed_1.0.00627
TGCCATTCTAATCCATCTTTCTGAAAAAGAAACTGAATCAAAATTTTTCAAAAACTCATAAAGAGTAAAGAAAATTCTTTCAAATTTCATTCTCATTACTCTGAAACCCATCAAATCTTGAAAGTTTTTATAAGTGTCCCTATAATGGACTTGGATCAGTATAAACTTGTAATCCAAATTCTGCGAAAACCTGTAAATGTCTATAATAGAATACAAGTTGCAAATGACATCGGAATCGGAAAATTCTAAATTCATAAATCCTTTTTTCAGCTTATTAGAAACGAAATTTGAAATGAAATCAATCGACTTTTCAAATAGTGACAAAAACTTATCAACTAAACAAAACATTTCGTCTTCTGAGTTATTTGTATAAATCTGTTCAATAATCGAGCTACGATTTCTGTTAGAGGGGATGGTTGGAGGATTGGATTGATGGGTACCAACATGGTTATTTGGTGTTAGTTTATAAGCAACTTGACAGTCAGAACACAATCCAACAAAATCGTATAAACATTCTAAGCTGTAATTGGAATCAAGCAACTGATAGGATTTTGATTTTCCAGAAATGAAAGTTCTACTATGTAAACTTTAATTATTTTCAAATAATTTGTATATATATCATATGAATATTCAAAATAATCATTCAATCGGGAAATTGCTT
>OX_Smed_1.0.00629
TTTTAAATTTCTACAATAAATATCTCAATAAATTTAGCAATAAAATTATCAAAAATCATATAAAGGTTTTGAATCCAAGCCAGCCCATTTGAAGAGTTTTGAATAAATTATTATTGAATTTTGAGTGGTTTGAAAATAACAAATACTTGTGGACAAATCTAAATAAAGATCATCTAGAATAGGTCGCGAAAGCCCTGGTAGTCCAATGAGAAATAAATCCGAATCAACAAACTTTCTGATTGCATATTTACACAGCGATTTCAATGGCTTGACATTTGTGGATAAATATTTCAAAGCACTGATTTTATCGACATCATTGTATTCGACATTGGGATTAATGATTTCCGGGACGAATGGAAAGGTAGAATATTCGATTAAAAAGTTTAAAGATATTCCACAAGTTAAATTCAAAATTAAAGCCGCCTCTATGTTGTCAAAAAACAAAGAAAATTCGCATAAATCTAAAATTTTTTGAGATTTTTTATCCCAGAAAATTAAATTTTCATCCAAATGAAATTCTGTGAGGAAAATTAATGTATAAACTGATTTCGATAAAAGGATTGCCTTAATTAATCTCGAGGAATGAACAGCATATCGAACAAGTCTACGTGGAAAAATTTGTAGCTGATTCAACTTCTGCTGAATTAATTCAAGATCTTCAATTTCTTTTTTGAAAAAAATACTCTAGGAAACTTATAATAAAATTCAGATAAATATTTCATCAGATTTAAAAATTTCCAATTGTCCGCTTTTATATCCTATCGCTAGTTTTATCCAAGCTTCTCGATAAAGTTGCATGGAGGAGCCAAAATTTCTTCGACTTAAAGAATCGACAATTTTCGGTGAAAAAATATCACCAATTATGTCTGTTTTTAGATCAAATATTTTATCCATGTCAGAATTATTCATACAGTGTTTAACAAGTTCCAATATTACTGGGAGGCCGTTTTTCAATTTGTATTGGGAAGGGAAAATTGAATATTTATCCAAAAAATGCAACACCACATTGATACCATTAGCATGGCATGCTGATATAAATGATTGCTCAATAAT
>OX_Smed_1.0.00639
GAAAAACTAAGTGGAAATCAAGGAAATAATTTCAGTCAAAATTGTTTCAACAAATGCTTAGAATTTCACGGTACCTGCGTTTCGGACTTGTTTGAATTTCACAACAGTTCTTGCATAATCTTGTTTCCCAATGCATCCGAAACCTTTCCCAATTTCACAAAGGATATTAATTGCAATACTAGATTGGATTCAATTGAGGAAAACAAATTAGTCGGCCTGTCGCTATCTTGCTGCTCATGTTCTAATATCAATGAAGTGAATAACAAAACCATCAATCGTATATAGAAATAAAATGATATAGCGATAAATTTCCACACATATTTCTGAAAAATCCGATTCCAATATTGAGAATAACGAAATAAATGTTGTGATTTTCGGAATTAACATTATGTTTTTTGAACTGTTGGCTGTTCTTTCTGTCATTATTGCTATTTACATACGAAAAAGAAAGCGAATAAACTATCAAACTATTTTTGCACAATAATGGTGCCCAAAAATGATAATCACTAGACAAAATTGGAGTTGATTAAAACAATCGTGTAATTGTTTTAATTCATGATTATGTATCATTATAAGTAATTGGAAAATTATATTATTTTGATAAAGCAAAAAAAAAAAAAAAAAATGCGA
>OX_Smed_1.0.00641
AATTCATATCGCGAAATAGCCAATGGAAAAAATATAGACGAAGCAGAAAAATCATTTCTATCTATCTATCTATATATATATATATTTGCGTTTATTATTACGGATTGTTTATATAAAAATATCCTTTCTTTTATTATTTAATCAACTGTTGTCGAATGATTTTTTATTAAGATTTATCATGATTACGTCATCATAATCATCACCATTCATCATTATTATATTATATTATAAATAATCCCTTGAATTTTTCTAGAGCTGTGACTACTGAGTAGTTGTACATAATTATGTACTTATATGTTTGAGATATATCGACTATACAACATTTTCTAGCATTTACATTTTCAAAAATATGAAGCATTTTTCTGGTAGTAGAGATGTGTGTATGTGTGTATGTGTGCGCATTGTTTATTATAAATTATTTAATCACTTTATTATTATTATTTCAGTTGAACATCCACTATTTTTTGGTAATTCACAGTTTATTGTATTTTATAACACTGAACGCAACTTGTAATTCTTTTTTATTTTATTATCAATTAATCAACTGCCTAAAATTTCTAGTTTGTACATACTATACAACATATTAATAATACTACATACTACTACTAATAATAATAAAGTATTTATGCGCATGGATTTAATGACTAGCACCAATTTTCTTTCAGTTTTTCATAGTGGATTGGTTGGTTTTCTGATATATATAAATATATATAATTATATTAAGTATTATATATATGAAAAAATTGTTGGTGATTCTAGAATATTTGAACTTGTAAATTTTGTGTATTGTATAATTTAAAAATTGTTTAAATAAATTTTTATTATTGTATATGATGAACTATTAAGTATTGTTATGTTTAGAAATACAACACTGATTGTAGTTTTTTAAATCCTACTGCTTAAAATTGCGAAATAACTTTTTTACATTTTGAACGGATGTAATTGTTAGTCTTATTGTGCGTCTGTACAGAACATGATGTAATTAGAAAATAAAAGATTTTTATCGAAAAAAAAAAAAAAAAAATG
>OX_Smed_1.0.00643
ATTATCTGGCCGGTGAATTTGATTGTAGTTTATGTCGGTTGTTGTTTCAATTTTCATATGTCATATCAATGACTAAGACTATTTATAATCAGAATATTTGTATCGTTACTGAGAAGTTTGGTGTTTTCGTTGACCCAATGGATCGCGAATTATCTCTCTTATTATTTGTCGAGGGAATGGACATCTAGGCTGATTTATCGTCGGACTCTCTTCCGATTCGATGTCAAACCACTAAGATCGAGATTCGTCAAGAGCTCCTCTGGATTCTATTAATTCCTAGTGACATGCTTGTCTGAAGTATCTAACTCTACATCATTGCCATGAAGAAGGTTATCATACGATGTCGCTCGATGACTGTCCTTTAGGGATGAGTTTCTGGATGGTGCCACGATATTCAAATTTTAAATGTTAATTAAATCTGATATTTTCGTTATTTA
>OX_Smed_1.0.00654
AATTTTGTACTCGTTCTGCAACTGGGAATCCCAGTCTGGGACTCGTGACAAAGCCAGGTCAGTTTTCATTTATCAGAAAATCCAAACTTTCATTCGTTTTATTTATCTTATTATTGTTGGGAATGAATTCTAGAGGAAAATTCGCCTTGCCCCCCCCCCGCACGCAAATGTGCAGTTCGATTACCACCGCAATATACGAGAATTGTGCAAATTAATCGTTATCCAATCAACCATGAAAAAGCACTTTTCGTAAAAGTGCTGTTAACTATTTCAAAAGTTAAACAATTTGACATGAATCTCATTCCAATTTGCAAATAACTCCTGACATACAGGCAAGCACATTGCTAAAATGACATGTACAAATGTTCAGTAACAAAATGCTGGCTATGGAAAATAACAATTTTAAACAAACAATACAAAATCAGTTTTGAACCGTTTGATAAAGGCCATTACTATGATTATGACGATGACCCCCCCCATCCATGCGCATGTAAATGGCCTCAGTGCAAAACTCACAATCCCATTGGTCCAATGATCTGCTAATCACTGATGCGGAACGCAATCCGTTCTCACTGACCTTGAGACAAGCACTGACAAATCCATGCCGATACAGATCGCTCTTGTTTTTATTGTATATTATGTTTTTATTCACTTCAATGGCTTGATATTGACTTTTGAGTTGCATATGATTATAATAATCAAGGGCCCTTGAATTTGGTTTATTGGATTGGAATATCGATTTTAATGTGCATTATTATTTATCATTACACTCTGTAGCACTTGGTTTGATATTTTCAATCCAGGCACTTGCATGCCACTGGGGAAATACCAACACAATCCTATGCAAATCAAGCTTACAATTGTTTCACTGCATCCGGCGGCAGCTGGCGCCGCTTGTCAAGAACACATGAAAGAGAAATTAACAAAAAGAATTATTAACAAG
>OX_Smed_1.0.00656
CTATATCAGTGGTGTTGTGCTAATTTTTTTTTACCGGAACGCGTATATATAATTATATAGACAGGAGCCGATCCTGGGTAGGCGGCCGCTCTGTGCGGTCTCATGTCCCAAATTTAACGACGGAGGGTGATTTTCCATGATAATCCTGGCGGCGACGTTTTTTAGGTCTCATGTCCCAAATTTGACGACGGGGGAGATTTCCCCCAATTTTCGCCCGTCGCCAGGATCGGCCCTGTATAT
>OX_Smed_1.0.00657
TATGGAGATGAATGGTTAGAAATCATGTTTTACGACAATGATTTGTATAATAAGTTGAACGAAAAGTGGTATAGGGTGAAAATTAAACGATTTTCCACCTTAATAAAACTTGGAGAAAAATTTAACAAACTGACAATAATACATCATTCAAAGTTCATTAAATTGGGTCTTAGATGGTTTGAATTCGACATGAAAAGCAAAAAGTATTCCATTAAGTTCGGGTCGAGTTTTCATGAATTGCGATTCATTGGAAAGGATATTTACATAGATATTGACGGTTTCCAATATCCTATTGTCTTTAAATCGTTTCATATTTTAATCAAAATTAAAGGAGACTGGCTTAGGGTTGAACCCGTTAAGGAGAAGTTGTTTTTCCTATTTGATAAGTTTTGGTTGAATTTATCATTAAAGAAAAATGTATTGTTGTTGAAGAATAAAAAGGAAGAGACTGAATTTAAATATGAAAAGGGAAAAGATTTGTCATTGGAATCAGTCAAAGATGAAGATGGTAAAAGGTTTTCCGTTGATAACTTCTATCGAAAAGGCAAGTCATTTAATTTGAAATTAATTTCCGGATATTGGCTACCATTTAAACAAGAAAATGGAATTAAACTTTATTTATTATCAGGAAAATGGGTCGAGTTGAAAAATGAAAAAAATAAATTATTTTACAAAGATTTTGAACAGTGGATAGAAACTATTATTATTGGTAAATATGAATTCAACAAAATTAACTTCCACTGGCTTGAAGTCAAACGAAACGAAGACGGCCAGCTTATGTTTTTCGATGCTAAAAGGTGGCACGCAATAAAACTTGACAGGAAAAGGGTTTATTTGAAAATTAACAACTCTTGGAAGTTGTTGGCATTGATAAATGGGAATAAATTTGTAAAACTCGGTAACAAATATCTCCGGCTGAAATTCGACAATTCCCAAAAGGAGAGATATTTCCTGTTGTTAGGCCAAAAGTGGTATCGGTTGAGTGTTACCGATCATAAATATTATTTGAGGATTGAAAATCAAGATAGAAACATTGAATTCTTTCCGCATGGACCTCCAAAACTATTATGGGAAAATGTCTGGTTGGCTGTTGCGTTTAAAAATCGAGAAATATTTATCAAATACATTGGATGTTGGATTAAAACCTATTTAAAACCCGAAAAATTTCAAATCCAAATTGGAGACTCCTATGTCGATGCGAAAATAAGTTCTAGTAAATCCTTGGAAGTAAAAATCGGTGATCATTTGTACAAATTGGTTGGTAGAAATCGGATTGAAGTCGGAGAAAAGAACTTAAATATCACCTTTATTGATAATAACCTTCATGTTTTAATCAATGATGATTATTTACCTTTTAAAATAATGGATGAAAGGTTTATGGTGAAGATTGTTGATTCATGGATTGAAGGCGTTATCAATGAGAACGGTGACACTATTTCCATCACAGTTGATAAAGAGAAATTAAAGATAACATTAGAAAATGGAATTCTATGTGAATTGTATGAAGGTCTTAAAATTCCTGTAACCATTAGATTTGGAAAATTGTATTACAATTTGGACAATAATTGGGTTAACGTATTTCCTAAAGATGGTAAAAGATATATTTTAACAAATCAAAAAAGAACAAAATTATCTGTGAATGACATGGAAAAAAAAATACAGAAGTATAAATACAAAACTCTAAAGAAGTGTTTGAGATACAATAAAAATATCATAAGTCCTTTATTTATTCATAACATTACAGTTCCGAATCCAAATACTATTTCAATTGATGAAGGTTCTTACACAGACAAACTTCAAACATACACTCAAACGGAACCGTTAACCCATTCAACTTCCGTTGTGGATTCACAACATTATCCCGAAGTTCCCACTTCGATTCCCACATCAACTAATCATCATTCCAAGCCAAAACTTTTTACATTGCCCACATCGAAACCGATTAAAGGAAAACCTGTCATATCATTAAGTCGACCTTATGTCAAAAAAGATTCCCCTCAAATAAAACTTGAATCGACAAACAAAGAAAGAAAAATTCAAATTGATAAAATTCTTTCGAAGCATAAAAAGAATTCAGTTTATGTCAATCCACAAACTCAACTGAATAAACTGGTGAAAACATACACCGGACTTCCATTTAAGATAATCGGTTCAGGAAAGGATTTACAAATCGAAATCAAAGGTATCAAATTGTCATTCAAAACCGAAAATCATGTCAATTACATATTATGGAAAAACTATTGGTATCCAATATTTTATTATGATGAAGAGATTTATTTGAATGTTTATGGATACTGGACACTGGTTAGTATTGAAACTGATGTTATTTTCGTTCAGGTGGGAAATAATTGGGTGCCGGCAGATTTGACTAACAACCATGTGACTTTGACCATTGGAAACCAAAATATTCCAACTAAGCAAAATAAAGAACAACTTTACTACAAACTCGGCTCCGAATGGTTTGAAGTTTATTTATATGAATCTATTATTTTGATAAAAATCTACGAACATTGGTCTCCGGTTTCTTTAATTAATGACAAATTTTATTTAATTGAAGAGGGAGAACTAATTAGATTGAAATTCTTTGAAGAAAATGTATTTTTCAAAATCAACGAATTTTGGATCCAAACCAAATATGAAGGCACTGAAGTTTACTCGAATTTCTTTGGAATCTGGAAACAAACAAAAAAGAAGTTCAAAATGAATTTAATAAAATTGAGTAAAAATTGGTTTCCATATAAAATCGAAAACGGAAAATTGTTAATTCAGTTTTACAAAGATTGGTATGAAATGATTTTTGAACTGACTTCTAACAAAATTAAATTTAAAAACACTTGGTTTACAATAAAATTTAAAGATTCTAAAATCTACTTGAAAATATCAATTCAGTGGAAAGAGATCCGATTTATCAAAGAGGAAATTCAAATAAAATTTCAAGATTTTTGGATTCCAATAAGATTCAATAATGGCAAAATTCAAGTGAGAATCGATGAAATTTGGATGGATATTGAATGGCGCAACAATAACTTCTATTACAAATTGTCCGAAGTCTGGATTCCTATTGGCTATTCGCAAGAAATATCGGAAACGAATCAGATTCAATTCATTAAAGGAAAACAATTCTATCGATTAAATCATCGAGATTTAATTTTTAAAAACGTAAAGGGAAAATTGATGTATCAATTAAAAAACTCGTGGATTGAAATTAAATTTATTAAGAAAAATATTTTCCACAAAATTGGAAATAAATGGTTGCACATTGTGTCGAGAAATGGAGAGGAA
>OX_Smed_1.0.00658
TATAAAGATGAATAATCTGCATCGGCAATGCCGATTCGGCATAGACCAGTTGCAGAATAATACCTGCGAGTGTCATCAGTTCACTAACACTGCCAGATACAATGGAAACTTGATAAAACTCTGTCAAACTGATTGACAATAGAGCGATCAATTGGTCTCGATATATTTCTCTTATTATTACAAATATTTCTGCGATCTGATTGGTTGGAATGATCAATTTGCACACGCGTACATGCACACACATACAGAGAGAGAGAGAGTGAGAGAGGTGATAAGGCTGTGGCCATGGCAGTGCGGTATTTCGATGATGTTGACATTTTTGTTTTAGTCGTAGTCTGACAGAAATAAATTTTGCCGAATATTTTCCATAATTTAAATTTGATAATTATTTATTCGCTATAAAATTGAATTACCGTTCCGGTTGCATTAGCAAACGCGCGATCTTATTGGGTAATCTAATTTCTAATCGAAACAAATGAGATAATTGCATAATTGCACTAGGTGAAATGAAATTTTATTAATTAATATTGTGTAGTATTCCGTGGTTGGTCGGTGATGGTTAGTACAGATTTGCGTTCCGTTATTTCATAATCTGTCTGTGAATGCGTTGGTCTGTAAATTTTCATTTGACGTCATCAATGTCTAAAAAATCAATAAGGCCAAAATAATCCCGGAGAGTCTCATTATTGATCTGTATAAGTGACACATACGAGGAAT
>OX_Smed_1.0.00659
TATAAAAAATAAAACTTTGGAGAAAATCCTTTAAATGTGTATAATTTAGTTCTAAAAAAGTTCAGAATCAGTTAAAAATGCCATGATAATATATCCAGCTACACTAAACTTAATATGTCAATTGTACAAATATTTGCTGTCGATCCTTCCAATAAGTGTAGAATCAGAAAGCATTTTCATCTAGTGGGATAATTAAGATTACCCTTGGACATAGCAATGAAGAAATCCTGTTTTTAGTGTGTATGCAACAGATAATGTTTTTTCAGAAGTTTATTTTCTTTGGGGTTTGGTGGATTTTAAGTACTCTTTTGACATGATAAGAGGGTAATGTTCTCAAGACCTTCGTTTACTGGTATGAGCATTATTTATAAAGAAAATAATCTTAACTCTCAAGTCCAAGCTAGTAGCGACTTTTACTTCGGAAAATAACGGTTC
>OX_Smed_1.0.00660
CTTGAGCTAACTCTTAAGATAAGTGAATTTCATTGCATATTGTTTTTTGTTTTCCTCTTTTCCATTTGCACTTATAAATTTAGAACGACCTTGTCGTATTTCTGTTTAACTTTATTGATGTGCTTATTTCTCTTCTCAATTTTTATTTCTTGCCCTCGATCTTTGTTGTCAGAGTTCCGGAACGACAGTCTCCGATTTATACATTTCCCTCTTCAATTATTTTATCCATTTCAATCTCTGCACTTTTATATCGATTGGTATCGCATTTAATTATGGATAAAATCTACACAAATCGATAGGTTTCTCTCAGATATGGATGCTTTATTGATCTAAATTAAATGACAGTTGGTTACTGATTGTTAAAATAACTGTACAGGAATCTACAAGCCGCATTCCTAAAGGCTGTCGATGAGACATATTCTGTACTCTGCACAATACTAATGGACTAATTTAGCTATTAAAAGTGAGGAAAATATATTCTTCCGCCCTGTAAGGCGCTGATCATATTCCTCGTGAATATGAATCTATACATTTATCCATATAAACTCTAATATATGTTACATTTATCATGGCTATCGAATTACAT
>OX_Smed_1.0.00663
AGTTAAAATTATAGAATTTCATTTTTAATTATTACTCATTTATTGATTATTTTATTCAATGTTGCTATAATCTGTATGGAAAAATAGAAAGAATATTTATCTCAATTTATCTCAGCGGTGGTGATAAAATATTTTTCAAGTTTGACATTAAATTGTTCTGAATATTATAATAATCGGCTTTACTATAAAGACCCGACTAAAACAGAAATTGATATAAAATTATGCTTTCTATGCCGTTCGGAAGCTCTTAGGTTCTTTGATAAATGGACTATTGTAGGTATTTACAGATAGCTAAGCAGTTGTTTACATCATTGTTTGCTTAATATTTCATGCCTCGTGTTGAGGCTCGAGATTGAGAATTCTAATTCATCCACGTTTGCATATTCATATGTTTGATGATGCCCTAACCACTTACGCTACAATATATGGATCAAGGTCTGATCTCAACATTTGAGGTTTATTTTCTTTAAAAAAATTTAGAACACCTGAAATTTTGACTAAATTTTGACTAAAATTTGGAGAAAATATTAACATGTAACTGTTAGCAGTTTGAAATGTATATTATAAAAATTGTGTAAGAGCTTCGCTGAAAATGGAGCTAGATTATGTTTTCGAAATGATAAAATCCCACGATAAGCCATAGCTTGAAAATGAATTGCGTATAATTTATTATTGGGAAATATGTTCTTAAATAGCATTG
>OX_Smed_1.0.00666
TAATATTGATAATAAAATAATGATATTAATTAATATATTGATCTAAATAATTATATATCTATATTGATGGATATCAATTGTTGAATATTATGTAAATATGCTCTCATTCACTCTTATTCAAAAGGATGTATAAATTAAATATCATTCGTTTTATGGGGTTTATCAACGGTTCCCCTGAATCTCGCGTTTAGAGTACTCAAAATAATTATAATAAACTCAGATTTTGTCTACAAATAGTCGTACATATTCTGTGGTTGATATTTTCTGTCAATTTTACAGTCCGATTATGTGATGATTTATCAAATCTCAGTGGGCTTTGCTTTCAAGTATTTGAGTTGCACCTAAATGTTGCAACCAATTGGTGCTTATAGGACAATTTTCAGAACCAATTCGATTTTGTTAATTAATTTGTAGTTCTCAAGCACTCAGTTACTGTAAATCACTTCAGCTTAGGCTTTTTATCGATGCAATTATTAATTACGTCACATGAAACTAAAAATATTGATTATTATCAAAAATATTTTAATTGGAATTTAATCAACTTTTCCATATAAATTAGCTATTACTTGTAGCTTCGATAGGATTATATCATATAATATTACATTTTACGGTTAAATAATACATTTTGGTCAATTAA
>OX_Smed_1.0.00667
GCTTATAATAAACGGTTTAGAAAGTCACTATTTATCACATCCGGCTAGGAATAAAATTATCTTCAAATTGATTCACCGTTCAACAGTAACTTTTCAAATAAAATATTTATTGATTTTAACACTTAAATTGTAAAAATTATTTTTAAAAATATTGATTAAATCTGTGTAGAAATAAATACAAAGAAAATTGAAAATAAATGTTATTGTATACAATTTTGAAATTTAGCGCGTAATTTAAAATGAAAGACACTTTTTTGCTCAATTGTAGCTTTTTATATTATTGTAGGATGGGAAATGGTGCAGGAGTCGAATGACTACCTTAGCAATCATACGCAGTTACCATGGCAAATGTATATATTACACCAAATGTGATGCTTGTTCCAGTGATTGTTGATGTTCTATTTTTCACTTTTCCAATTCGATTAGTAAGCGGCTTACAAAATTATTTACTGCATCTCATTCGGAATAAATTTCATGCACAACAACGTTTTGAATCAAATTTCTATCGATTTCAATACTTTTATTGACATTTTATTTTCCTAATAATTTAGTTTTTTAAATATAATCAATAAAAAATCAATTTAAATCATAAATATATAATCAATAAAAAAGCAATATAAACCATAAATATAATCAATATAAACCATAAATATAATCACTAAAAATCATAAATATAAT
>OX_Smed_1.0.00672
ACCTCTGATTTCTTTATAAGTGACATAATATTTTATACAAAATTTGACTATGAATAACTTAAATAAATCTGATTCATAGTCGAATTTTGTAGAAAATATAATTAAATAAATAATGAAAATAATGAAAAAAACTAATTTTATGAAACTAATTCGGATTATTCGTCCGACAAAATTATTTTAATCAAGAACACCAAGATAAATAAATATAAAATAAGATCCATTTACAATTTTCTTTATTCATTCTAAAATTTCATTCCAGTGAGGTACACTGAATTTCCTTCAAATTGATCTGATAGATAATTTTCTTAACAGTTCATCCGGCTACTTAATCTAGTTCGTGTTGATTTCTTATGTAGATCGCATTAATTGATTATTTAACTATATTTTCTGCTGTCTTGACTCTAGTTCTTAACTGCTAATTTCCTACTGATTGAATTATGAACCTTCATTCTTTTATTATTACATTTCTTGTCTGATTTTTACTCCTTATATTTTTCTTTTATATATTTATATAATATTTAAATCTTCCACGTGCCCAAACACAACCAATAAGTGTAAGGGATTACTGG
>OX_Smed_1.0.00674
ATTATTTTTTGTCGAATTTGTTATTTGGTATTTTTGGATTTCTTTTTCATACGTTAATTGTGATTCATTTTTATTCGATTTAGATTATTTCCTTTTCAAGATAAAATAATGTTAAAATTAAAAGTGATGCTTGGATTTTACATTGTCCGCAAATCTCCAAAAAATCTGATCAACGTTTTGTCGTTGTTGGCCTTCTTCCACAAGTAATGTGCGAAAAATAAAAATACTGATCAAGGCACGAAATTATTATTATTATTATTATTATTATTATCCGCAGCTTCTATTGGAAATTATTAATTAAATCTGTAGTAAATTAAGTTAACGATTTGATAAAATTTTCAATAAACATTTAAATATTTATCTTGAATC
>OX_Smed_1.0.00675
GAAACATTTACGATTTATATTTTAAATAAACCAATTAAACAGCTTACAAAAAAAAGTGTATTACATGTTTCATTGTTACATCTATTTTATAAAAAAAAATTTGTTTTTTAATTAATAGTAATAATAATAATAATCAAGAATAATCAATAAAATATGTTACAAATTCCCATAAATTTGAAAGTACAAAACCTTGTGTATATTATACACACACACGCACGCGCAAATACAGGGACACATAAGCACATCTACATTTAAAATGGAAAAATAAATAAAAATAAATTCCAATAATTATTTAAAAATAAAGGGAATATATATACATATATACTACATAATATATATATATATATATAAATTTATATTCACCATCAAATTTATTAACAATAATAGCCAGAAATACCATTTACCGATTTTTAGAGTTATGAGTTGATTATGTATTAATTATATATTTATTTTTATAAATATATGTGTGT
>OX_Smed_1.0.00676
ATTCCTCGTTGATTTTACTTCATTTCGTCCGATTTCAGATTTTCGACCTATCAAATCACAAGAAATTGCTTATAAAACTCAGAGATTTTGAAAAATCCGAATTAAACGTGATTTAACATCCATAAAAAAAGATGTCAAAACTAACGTATTTTATTTTCATGATAATGCTCTTCATTTTCGTTCAAACAATTGATATCAATTCAAATCAGTACGAAGAGGACTATGATCCAAATGATGATCATGAGCTTGACAAACGGGCGTATCGGTTAATGAGAATGGGAAAACGAGCGGTCCGATTGATGAGAATGGGAAAGAAAGCAGTGAGACTGATGAGGCTTGGTAAAAGAAGCGATATGGCATAGATATTTATGTATCAATGATTTCATACAAAAAATAAGAA
>OX_Smed_1.0.00677
AACAGAATTAAATATAATTCGGGACCAAAATAAAATTACAAGTAATACAATCTACATTTAAATTGCTTATTATGGAACATACTAAAATTACTTTTTAAATTAATAAAATTAACCAATAAAACATTTTTTATTAAAAAAATATCTTAACTTACCTTAATAATTTAATATAGTCTACAATCTTTTACCAGCTGTTCTAATTTTCATTTTGTGAATCACGATTTTGAAATTTTTATAAGAGTTATAAAATATACATTTAATATAAAAATTCCGTTAAATATAAATAAAACGAACCATTAAAATGCAATTGATGAATATTTTAAATATTCACATAAATCAAGTCGTCATAAATATTTTTATATAAGCTTTTATAAAATATAGTATAATTCTCCTAAAACTATTCCTGTCATACATTAACCGTGAGGAATAGACGACAAAAACTGCTATAATCGTTATAGTTTAGCATTCATTAACATAGCACGAAAATACATTCCATAAAAATATTACATAATAAATTACAGAATATTGTAAATCCTATTTGTTATAATTTTTAAAATGATGACTGATGCCCTATATTTAGTAAATTGGATAAATTATACAAGACAAAATTCATTAAGAATAAAAATACCTTTATTAGGTAAATGATATAAAATATCGTCCTTAAATATTTAACCAACACGAAAAACTAATTGACTAATACAAGTTAACAATCATATGATTTTGAAAATAAATTTTAATAATACATAGACTCTTGATATACACTAAT
>OX_Smed_1.0.00679
ACACAATTTTGAATAATACTGAATATAAAGAATATATATATATCATTGAGCATGAATGTAATATAAATATTCGGTATCTTTAACTGAGATTGTGAAATGTATTTATTAAGAAGGATTTATGGAGCAAAAAGCAATTGTTGAAATCAAAATAAATTATTTTAATTAATGTTTGATTATTAAATCCATCTTTGTAAAATGAAAATGTTTATTAGAATTGGATATTTAAATAAAATCGTCATATGATGTTTCTTTTTTATTATTCAGAACTTTAGAATTACAATATGTAATTTA
>OX_Smed_1.0.00680
TTAATTACTATAAAATAAATAAATTCATTTTCCTCGGCCTCAGAATCTGAGTACCCGATTTTCAATACTTCGGTGGCAGCATCAACATCCCAATAGCAGTTGGGGATCTTCAATAACAATGAGATCTTCAGTATCATCCACAATCGTAGCGGAGTCATCATCTTCAATAATAATGAGATCCTCAGCATCATCTCCAATACCATTCGGGGTATCATCTTCAATAATTATAGGCACATTAATATCCTGGGTATTAATTATTTAACAAGAATTTTCTAAAATAAGCACAAATGAATAAACAATTTATCATTTTCAAATATTCTGAATGTATCATTGAACCAATTTTAATTTATCTAAATTTAATAATCAAATTATTAAAAAATATTAATTACCATTATCGATATCGCAGGTTAAGATAGATCTTAGAATATTGATATTTTTATTCATCTTTCTTTATTTATAT
>OX_Smed_1.0.00684
CTGTCTGTCTTGGTTTGTGAATGGTCTGTTGTTATTCTCAATTATTATTATTATTATTATTATTATTAGATTTCCAGCAACTTATGCTTAATATTTTCTCTGATTCTCTCGTAATTTGTAAATCATTTATCATATCTGTTTGCCTTGATTGCTATCCTATCTTATCTTCAACTCTTGATTGCTGCTTTTTCCATAATTATACTTGTTCACTGCTTGTGTGATTTTGTTTTTGCTGTTGTTATTGTAGTTATTATTGTTATTGTTAGTTCCAAGTCATTAGATTTCCAGGACCTCAAAATGAAGCAAATCAATATTAGAAAAGGATGATGATGATGATACTCTGGGTGCTTTTTGTAGAATTGCATAACGACAGCAATATTTATTATTATTATTATTATTATTATTTCAATAAAGAAGAAAACAAAAGTAATATCAGAAAATGGTTGATAGAGAGAGAATTATCAATGAAATATATATTATTATTACCAGGAATTATATCCCCCATCAACCAATCTGCCAATTTGAATCAATAGTCTTCAATGGTTTGCAATAACCTATTTTTAAACAAACAAACAAATATCTTAGAAAACAATATATTATCGATTTATATGATGTGTAAAACGCAAAAATAGTGTCTGTGTGTGTTTATTGATTTTTATGACCAAAGATTAAAAATAATAATCATGATTTCATTCATCGATTATATCAATTGTGTTTTTAAGCTTGTTTTTAAATCTCTTGTACATGTATACATATATATTTGTGTGTGTGTGTGTTTGTGTGTATTTTATTATTATTATTGACTTTTAAACCAATAATCCCTTTTTGAGTATTATTGATTACCTATATTATTGATTATTGATATATTAATGTGCATTTCATTGTTTTCAGAGAATTCCAGGCTCATTTATAGGGGAAATAAAAGTATCGCGCTCTTCTTTTATGCTGAGTGTATGCGAGTATGTTTGTATGTGATGTGTGTGTGTGACAATATTGGTGTGCGTGTGTGTAATTATTGGATGCACACGCTATCAGTTACAGATTCAAATCCAATCAATCAATAATCTAAGAAGAGTTCAAATTGATTTTCCTCTATGTTTTAAAATCGATTTTATTCAAAAATCAAACAAACGAACTGAACGACTGTCAAAAGTCATTAAAGCATAATTTATCTAATTATTATTACTATTATTTACCTATTATTTGCATCTCTCCTCAGCAGACATCATGGATCACAAACACACACATACACAATTCGATCGATGATTTTATATAAATATATTATTATTATTGATTTTGTGAATTTTATCAACAATCGATTTTGTAGAGTTAACTTTTGATTTCAAATTTTTTCGGATATTTAACATTCAAATTTTAATCAATAGTGATATAATGCATGCTATTTTCTGGTTGTGCTGACTGTGTGTGCTGATCGATTTACTTTGTGTATTCACCGCTCATCCATGATATTATTATACATATTATATACACAATATTATCGTGTTTCTGTAGCCTTTGTGATTTCATTATGTTTTATTTTTAGAATGTTTAGCAATTCCAATATCCGTCTGTGTTTACATATATTATTATTATTATCATATTTATTGCTATTATATTTGTTGCCTTCTTCATCCAATGCGTGTTAATCGGTTGACGCCAAATTGGCGCTTTAATCTGTCCATTAATACATGTCATTTATCAAATTTGTATTTTCTATTATTACTGTTGTTGATTGCACGAATTTCATTGATTTATTATTATTGAAATATTCCTAAACCTACCAGTTATTGATTATTGAAATTATTTATTATAATAACTTATTAGTCTGTCATTTGCGCATGAATGTGTGTGTGTGTGTGTGTTATGTACGCGCGTAATCAATGTTTTATCTTAGATCACGTTGATTATAATTTTGATCTCTACACATGCTTATCAATGCATTAGAATTTATTATTTTATTATTATATTGAACGGTCACAATTATATTTGGCTTTCCATCTATTATCATGTTACCGACACTCAATGTTATCCAGTATTGATTTTGGCTCAAAAAGTTCCACAGCTTTATCTTTGTAAAGATATAAGTGTTTATTATGATTATTCTTACTACTACTATACATTATTTGTACGTGTTGTGACATGTATTTCTATGATGTTTATTGATTATTATTATCATCATCTGTACTCATTGAAATTTAGTTTTCCGACAAGTTGTATAAAACAGCCTTAAATAAATTTTGTTGTGTATTAAATGCATTTCAGTATATCA
>OX_Smed_1.0.00686
TACCAAGTGGAGGACTTTGTTAAATAAATAGTGATATCTTTTACATTTTAGTATTTTACACTAAGTAAAGTTCCTATAACTCAAGAATGAAACTGCAAATAATTTCAGTTGTTTTGATTTCAGTCATGTTAGTAGCCTGCAATGCTTTAGGCAAGGAAAGGTTATTAGAAAAAGTCCAGAAAAGTTTTCCATCACCTTTAAATTCGCTCAAATTCGAGAGCGCGAAAATGATCTGCAGGGACATCGTCAGATACTACTATAATATGTACCGTTGCACATATATTTTTGTTCAAAGAGGAAGATGGTGCGTATTCTCAAGGAAAAATTGTATTCGTTTTTAATTTACATTTAAAATAAAATAATTTCTTTTGA
>OX_Smed_1.0.00688
GAACATATACAATAATAATCATTTTTCATTTAGACATTCAGATTTCACTTATGGAACGAAAATTATTAGAAACATAAATAATTTTTAAATCTAAATTTTTAAAATCTAATCATAAATATTGAATTAAAAATCAATAAAAATCAATAATTTAATTAGTGCAAGTCTGTGCTTCCAGTGAAATTTTAAAATATAAATTGCAACAATAGTCAAAACCGCAATCCATTTATACACTAATATGAACAACCAAGGTCGATCATAAAATTTCCGTCGCCATTGACAAAGGTTCCACTTGACCACGAAAAGTATTTCTGCACAATTTCCGCCACAAATTCAAAAGTTCTATTCGATATGATTTCGATAAAAGAATGTAAAAATACAAATTCATGAAGTTATTAGCGAAGAAAATTTTAAACACTAATATGAACAACCAAGGTCGATCATAAAATTTCCGTCGCCATTGACAAAGGTTCCACTTGACCACGAAAAGTATTTCTGCACAATTTCCGCCACAAATTCAAAAGTTCTATTCGATATGATTTCGATAAAAGAATGTAAAAATACAAATTCATGAAGTTATTAGCGAAGAAAATTTTAA
>OX_Smed_1.0.00691
TAACTAGTTTATAAGATTGTTTTAATAATAAGTTAAAAGTTTGTTTTAATAGTGGCCTTATATTAAGAATGGCCATGTATAAAGCGTATGCGCTCTTTTGAGCGCATACATTATTCTTTTTATTTTTATTTTTACATATATACATAAGCGCACGTTTGTTTTTCTTGTTCTTATTCTTTTATTTTGCTTTATATTCAATATGTCTGTACACACGATACATATTTACACAGATTGCATGTTATTTGCATGCATATGGGGCTATGTGTATGTGTGTATAAACATATTCATTAGTTTAAATAAAGTAGTTAACGTGCGTGTATATATGTGAATATACAGTTGGTTTATTTGGGTTTGTTGTTGTTTGTTAGGTTTTGTTTTGTTTTTTNATTTATNNTNTNTATTGATAGATAGCAAGT
>OX_Smed_1.0.00694
CACATGAAAATTATCGACAGGATCTAAATATAAAATAATTAATTTTACATTTTAACAATTAGAAATAAAATAATTAATGAAATTTCAGTAAAGTATTCACATGAAATATTAGGGGAAATATAGTAAAATTTTCTTTTAAAAATTAAAATGAAAGCCAATTGTACATTATACGGTTTATCACCTGATCATGGTCATCTGAAAACTACAGGATGATTATGAAATGTATAAAGATGTTTGTTTATGACAATTGAAATTTGCCGGCTAAAATGTCGACAAAAAGTTTCATCTCAAACTAGCAATAAATGCCCATTTGAGAAATTGTCAAATATCACAATAAAATAATTAAATTAAATGATTTCATAAAATAGACGAAAAGAGAAATCAAAAATTTAACTAATTGAAATATTTAAAACTTGATATTTCT
>OX_Smed_1.0.00697
CATCAAAATAAAGTTGTTTCGCAAATATAGATCAAAAGTAAATAAAACCATAGAACAGTTTTAAGTTATCTCAAAAATAAAATCATGTTTTACAAATATCCATCATAAAAAGTATAAACAGAAAACTGTTTCAAGTTAAAGGCCTCACAACAAACCTGTTCAAATTTGGCTCGCGTTTCTTCACGCTGTGCGAAATTCAGCTCGATATTATTATGAAAAAGATATCATTATTATTAAAAATGATAAAACCTTAGTAAAAAACTATAACAAGTTTTCAACACAAGTAATTTAAAATAATAAGATGTTTCTAAAAAGATTTATTTTAAATCAGTCCGACAACACGTCGTCAATATCAATATCGTCATCAAAATCATTGTCATTGAATCTAGGGCTCAATCCACCTGTTGGGCAAAAACTGATGTGAGCCCTTAAATTTTGTTTGGTCAGCACAATAATGCCTATATACCTATGAG
>OX_Smed_1.0.00702
CTTTTGTTTAATTTAGCATACTTTAACACTAATTACAAAAACTTATAATTGTTTTCAATATGGTCAAATTTTTCTTAGATAATTTCTCTAATTATCTGTTATTTAAATTTAACATAACTATGTTCATTTAAAGCAAAATTTAAAAAGTTATTATTCCATGAGTTAATTCGAAAAGACAATATGTGTAAGAATAATTAAATTGAAATATTGAATATTTTAATCGGATTAAGTTGTGGGCATATTTTAATAATGCTAAGAATCCTAAGATTGTGGAATATTTCAATAACGACAATTTGCTACTTGGATAATAACGTTATCTATTTTTATGCTTTGTTAAGGGTTTGCTCTAANTNNNNNTNTCTTAAAACCACTTATTCAAAAACGTTTGACATGATGCGAATAAAATGATCGGAACGAAAAGAAGCTTGGTGGATAAATCAAACGATTGCAAACCCNNTATAGAATGTAACTGAATGAGATCTGAGNATGANCTAGTTTCTGCCATGGAACNGATAACGGATTTGGTGGACAATTTNTCGTAAAANCTCTTGGGANATCGGGGTTACAGTCCATCGAAGTAANTCCAGNCATGGNTCGGGTTGAGGCACTCCTACCTAATGGGTTTGACGGTTGTTGCATTTAAGAAGATTTTAAAACTGACTATTTCGAGTTTGTCAACTTCATATATTAACCAGGCAAGAGTGCATGTCGTGGTTGTTGTGCATTCGTCGGTCGCTGCTGTTGGCATTAGATACATCGTTATCTAATGTGTGCGATATATTCATTGTTGATTTCATGGGTTGCTGTCAGAATTGAAATGGGTGTGTGGAGCGAACAACATTATTAACGATTAACCTTAATATGAATGTCTAGTACGATAAATTATCGATTCAAGTAGGCAGAGGTATTTAACAAGATTCCTGATTCTCTTGCATTACTTACTTTCCCAATTGTCAGGTTTATATGTAATTTATTTCAGTTAAGTCGTTACCACCGTAAGCTTTGATTTTTAA
>OX_Smed_1.0.00704
AAAATAAATATTAAAATATATAATTTAATAGTATATATTAATAAAATAAAATTTTAAATAATACAATAATAATGAAGCAAATAATAAATTATTATTAATGAATTAAAAGTAATTATAATTTATATGATATTATTATGGCTTTGAAAGATTATAGGAGTCAAATTTGCACTGATTCCTTTCAGCTACCTACTTACATAGTATCGACATTTATTTCTTTTTTGTTGTGTTAAATTTATACAAACAAGCAACAGGTAAAAACAAAAGTTATACAGTTTGTGTGTTTTATTTTAGTTTATTTGTTTGTTTTGTTACATTTGAAGCAGTCACTGTACCGTTTTGTGTATGTGTTTGAAGCATAGGTGTTTTTGTTGGACACTTGTGATTGTTGAATGAAATGTGTTTTTGTTTGTTTGATTTCGGTTGTTTGGCCTTATTTATTAGCATTACTTTGTTATTTTGTTTAATATTGTAGTCACGTTTTTGTTTAGTTCGAGAAGTTTGTATGAGCTGTCGTAATTTGATTAGAAGCCTTTGTGATTGGTTTTTTA
>OX_Smed_1.0.00706
GAAGTTTATCAACACATATTTTAAAAATATCTACTGGATTTATTAAATATGAATGAATATATTGACAGGTTAAAGATAAAATTAGTGACAGCAGTCGATTTGAAAAAGGTAAAAGTAAAAGCTAATGAATTTCTGTCATACTTTTATTCTTATATGCGATGTTTTAAGTTATTTGATTACTAATAAGTTAATTTCTATTTATTTGAATTTATCTACATTAAAATAATGTATTATTTTCGTAATTTTCTAGTATTTTATTAGTAATTTAAAATTATGTAAATTCCTTTTCACTAATCAATTAGACTATCATTTGATTGATAATTGTTGTAGGGGAAAATCAACAAGGTTACAGATATTTATGAGGCATTAAAAGAATTGGAAAGTTTTCCAATGACTTTGGATATATTAAATTCAAGTAGAATTGGAAGAATAGTCAATGATATTCGTCATTTTAATGATGCTCAATCTGATATCAAATCTCGCCTGAAACACTTAATTAAACAATGGAACGATAAACTTTTGCCAAACAGAAATAAAAAACTAAGTAAACCATCAAATTCTAATGGTTGTACCAAGGGTTCTGAGTCATCTGATAATTTTTATAATAACGAAAATCATAAAGTAAAGCATTTACAACATAAAATACATAAAAGCTCAAATAATCTCGAAATCATAAATGGTATTAGTAAAAATATCAAAGAAGAATGTGATGATTCCTTTGAAGTTCCACGTAAAAAAATCAGATTGGATAACACAAATAAAAAGTTATATTCAGATTCACCTAAAAATCTTCTGAAAGAAATTCATATAGATAGTGATTCTTGTCCTCCAATTTATAAATCTAATCTTTTAACTCAAAAGCACGGCAGTCCGTTAACATTGCAATTTCCAGACCTTAAGACATTTATTAAGAAAGAAGAAGAAGAAAATAATAATTCATCACCCGTTGTTAAAGATAAACAACGAAAAAGGAAACATGATACATCAACTAATGGTGTTACAGCAATACCTCTTCAAAAAGTTAAATCTACCCGAGAACTTTTGGCTGCAATGGGAGATGTAGTTCCATCAGACACGAAGAAGAAAATATTATGCAACGAAATCGCTTTTGAGGATGATTTACCTAAATCATGTGTTCCAGATGCAGTCAGGCCAAAGTCTAAAGTCATAAAAAGTAATAAAGCTGCTCAAGAGATCTCCAGTAAAATGATTAAGAATTCCCCAGTTGTTTCTAATATTGACGAAGAATTTGGAGAGTTTCCAAGCATCATTAAAGCTGAAAAACTTGAGCATTTAGATCATCCGTTAGAAAGAAGTCATTCTTATGGAAGTTTTAAAGAAAATAGAATCCTCCATAACTCTCTTAACAGCATTGAAACTAGTCCGTTTACACATCAGAATAATTCACCATTTAAAACTCAGTTTAAACGTTCTCCAACAATATCAGATCCACCAGCTCAATTGACTGCGATACAGATTAAACAAGAAGAAAATCCTTTGAAATTCAAACTACCAATGGGGAAATCACACAAGAAAAAGTCCAAACATCACGACCCTCCTCCGATAACTAATCTAATGAATGATTTACCAACTCTGCCGGATATCAGTGATTTTCGGCCGGATTTATCGATGTATTACTATGACGCGACTGATGTGCGATCGATTGAAATCTGTGATGGAATTGTGGAATTACTTGCCCATTTGCAATGGGAGGGCTACAATTGCACCCGGCATCCAATCACCAATCAATTGCTCGGATTTTCCGATCGATACACCGTTGACCATCTTCACATTTTATCATGGACTGACACTGTTAATGAGTGTCCATCGTTCTTCCCAGTCGACACAGAAGGCGAATTAGCCTGGCTTGAGTCGTCAATTGGTGGTGAGTACTCCTGATGACGATGACGGAGCGAGACTGTGCTATATTCGTGACACGGTGGCCACAATAAGATTTGTGTTGCGTGTTGATCTGTGTTGTGACTGTTGAGATGATAATCATCACACAATTGTTCATATCGTATCAGAATTGAATAGATTGCTTTTGTAAATATTTATCGATTTTGCGCAATTCCTCGTTTTATTCCCTTTCTTTTTTTATACTGCCTAATATTCGATTTAATACTTCGTTTTTTACTATTATTATTATCACTACCGGTTGTATTTCCTGTCAGGAATTTCCTCGATCTGTCATTGGCTGGTTCCAAATCTGGTGCCGGTGCTGTTGATTTCTCTCGCAATTATCGGAGAGCTGTATTTTCATGAACTTTATTTTTCGCCAATTGAACTTTTATTTCAGCATTTTTTTTTCTTTGAATTCCACGAATATTTTTTTTGATTAAAACTCTGACAAACTTTGTCTTTCTCTTAAAATTTTTTTGTATCAGATCAGATAATAGAAATTATCGGGTTACGCAATCATCTATGACAACCGATAGTTTAATTAGTTAAATTGCATTTAGTTCAAACTCTGGGGAGATAATATTCAAGCATCAAACGGTCTTCGGTTACTTTGGAAACAGTGCCAATATATATATAAAAAATACATCCGATTTTAGA
>OX_Smed_1.0.00707
AATATTAGTAAAATCGAACAGCAGCAAAATCCAAGAGCTGTTTTAAATGCATTAAACATTTTAGTGGATAAAAATAAAAACAAAGAGAAATATATGATGGATTTATCACTGCCGACAAATAGCTCATCTGATTCTGCAGGTTAAATTTATTTTGATTTCGTATCAAATATGTAAAGATTCGGTTTACGTTGTGTCTCGGTATCGTTTATTGTATACCTCACTATGTAGCACGTCATTAATGAAAAGTCACGTTACGTGTGTTTTTGTAGTCAGTGAATTCATGTTGTACAAGTTTAAATTCCATAATTACATCATTCTTAAAATTATGAATAATTGAATTCTTACATTATTTCTATCATTGCTGCAATTTTGAAATTTGATTATTTTGGAGTTTTAGGTTACATTGAAGGCAATTGTAAACTTATTACAAAATTTATTGACAATATTACATATTCTCGTAGTTTAAACTGATAGTTTCCAGCAATTCACTATAGGGAATTTTCAAAATATAATGTTAAATATACTTTTTGGGTAATTTTTCCAATAGACTTGCAAA
>OX_Smed_1.0.00709
AAATCCATTTCTTGATAAATACACTAATATTCAATTTGTTTAAATATTACTTCATGAAATTTTTAATTTATTAGTGATATTTAGTAATTGTTAATGAAAGTTATATTTACCATAATTATATTATGGTTTAAAATATGATGGCCAAGTAAATGGAAAATATGTAAACAAATCATTATGTGATATTATAGTACAAAATAATTTGATAAAAATGTTACCTTTGCTAAATATCAACAGCAATGTGTAAATCACAACCAAAATGAATATTTTCATTTTCAATACAATAATGTTTTCCAGTTAAATGCGTTATTTATGCTGCTACATGTACCGGAAATCTAACTTATGTTATTTTATTTAGCTAGTGGTTACAGTCGATTTTGAAATATTATTTACATTGAAAATTTAGTTAAGTTATTATGAACTTTGGATTTTTCGGTTAAAAGCCATTTTGCGAAATGACAAGCTCATAAATAACGGATGTGTATTCATAATGGTGACGATCATTAAGACAAATATCGAAATTATTTTCAAAAAAAAAACGTTAATAAGCCAATATTTCTAAACTAGAATATAATAAAGATCACATACACTGGTATCGTCATTACATGATTGAAAAAAGTCTGTTTTTTTGAATGTGTTCGGTAAATTTTGTAACAATTGATGACGGCTTGTTGATTAAATATCTGATTTCCACATTGATTTGAAAATTGACGAGTAATATTTTTCTCAGGAAATATATTTCGATTATTTTTAGA
>OX_Smed_1.0.00712
TAAAAAGTTAGAAATTATATAATAATTGCTTTCAAATTATTTTCATGTCAAAATATTTATTAGCTTTAAACCTTCAACAACTTCACATAAACAATGTTTCAACATTTCTATACATTCTTTTTTCATTTTCCTTAATAAAAGAACACGAGGAACCAAAGATACCCAATGAAACCCAACAATAGCGCGGAATAAAAAATATTTAGTCTTGAATTTTTATGCCAATAGAAATAGAGCATTTTCTTCATATATAGATTTTTTCAAAAACATATTTAGTTTTGTGTGAATTCTCTGCACTCGATTTTGCGTGGTTTCATAACTAAATATATTTTCAGAGCTGATATAATTTCAAGTGTCAGTTAAAATGAAATTTTTTCCATTTTCAATCACGAAAATGATGAAACTGCACAACTTATTCCAAACACTGACAGTAAAAAACAGAGTTATTTCAATTGTTATTTGTTCGTGGAAAAAACAATTAAAGATTGTTAAGTAG
>OX_Smed_1.0.00713
TCGACGGAGATTTCGTAACTCTTGTCCCTTTTCATAGTGAAAATTATGAGTAGGGCCGGGCTTACTCGAGTTATCTGCGTCGAGTCGGCTTATATCACATAATAGTTGTCTCAATAAATGGAAGGGATATCGGCCACTTATCTATTGCACTGGTAGTCTTACTCAGAGATTTTTGGTTTTCGACGTAACGCCGGATTGGCGACCTTAGTTTATTCCCACCCTTTAAGGTCACTACAGGTAGAACGTCCTTGACTTGGTCATGTATCATTAATGTGGGAGAATTTCACTTTCTGCCTATCGTGGTAAATCGTGCATATGTTATGAAATCAATGCAAATTCGTGTACCATCTACATTATTGCCGAAATTAAGATGTTTATTTTCTTGTTTCTAACCTGATTCATTAATTATTCGTCGTTTTAGAGGCGAGAACACGACGGCATGACCCCTCCGTATATTTGAGGCGAAGGGTACTCTAAGAAGCAAAGTGTATTTAGTCGTCCGCATCTATATTTAAGGTTTTGGATAGTTCCTAGCTACTTGGAAAGTAATTAAATTATTTAAATTTGATTAATTGAAGATAAATTTAGGATTTATGAT
>OX_Smed_1.0.00714
ATAATTTTTAACTGTTTTCATTTTAAAATTTTAAATATCATTATATTTTACGATATTTTAATAAATTTAAGTCATGTTATAAAATTATGATTATGTATTATTTTTATATGCAATTTATTCATGGGATATGTATTCATAAATTCGTGGTACTGTACTTCAGAAGATTGGAAAGCTATGTTCAAATACAGTAATGATTATTTTCCAAAATATTTCTCGATATTGGTAGCCAGTCATTTGGCAGTATTTTATGCTAGCGTGACTGATAAAATAAAATTTCGATACTTGGATGGCAGAATACTTCCAATGGCTGCTATTTCAGCTCCGAGTTTAGTCCTTGGTTTGTTACTGCAAGACCGAGCAGACTATTGTAACAGATTTATGCAACTTGAGAATAGTTACATAAAGCAGAAAGTACTTGAGGCTCAATTAAAGGAGTATGAGTCAAAGTCTCGTAAAAATGAAGACTTTGTCTACGTAAAACTGCGCAATAACCATAAAAACAAATATGATAATCAAAACAATGATTCAAAAAATAGTTAAGTTTTTTATTCTTTGTTTAGATTAAAATTTTAATTAAGTGAATTAGTTTTTGTTGTATAAGAATTTTCTAAATAAATTCTTCAAATTAAAAAAAAAAAAAAAAAATGCGA
>OX_Smed_1.0.00718
AATTTATTTAATAACATTCACCAGCAGGAATAAATCCAAAAATATCACAAATAATTGGGATGCTACCATAAAGAATCTTCCACCAAATCCTTATGCACCGGTAGATCGAAAACCTTTGAAATAACTCGACGGAAATGATCCAAATGGCCAAACGACGAACAAACCAATAATGGTTAGATGAATTTAGAATAAGCAAAATGATTTCGATCGGTAGAATAAATATCTGTTTTATACATATCCAACTCGACATTTTTCCGCGAGTGGATCTATACATATAAATCAAATAAGTTGGAGAATCACCCCGTGTAACTAAAAATAAAATACATCCGCATACGACCTTTGACAGTCGTATGCATATCCTGGAAAATTTTGACTTCAAACCGCACCCATATTCGAGAAAAAATCATTTTCCACCCAGTGACAGTCGGTGTGACCTTTCAGTAGAACCATGAAATTAATCAATGTAACGGCACACACCCAATAGTCATACATTAGCTGATGAAAATCTCTG
>OX_Smed_1.0.00721
CGTTTTCTATTATATGAGAAGAAAAGAAAAACCACACGCAGTTCTAATTATAATTATCATCTAATCTCTACATCAATTTGTCTTTTAGTTCAATCGTCTGGGCAATACCGTTCTAGACTCTTCTTGAGGGCTTCCACCGTGTAGGGTCGCCTAGTATCCCGAACCGGACGAGATGGATGGGCGACAGCGATCCGCCCGGCAAGGATGTCATCCAGCACGTTTGCAAGGTACCATCCTTGCCTTGACTACTTGTAAGTCCACCCACTCCTGCACCCGCTCCCACTGGGTGAGGAGGCCCTGCGCGTTAGCGAATATCTCAGCAGCTGGGTACTGCTGTCTATTGAGTTCCTCCGGGCCGTTATTTAGATCAGGTACCCTCCGAATGGCAGGGTACGGCCATTGCCGACGAATTTTCCCGATCGCCCCTGTTCTCCTGGGCGTCTCCTTCCTAGATGGCGTGTTGGTTGATCTGGTGTCTGTCCAATCTAGAGGCATGTTTGACTGAAAGCAATGTAGTATGATCAATTACTGGCTTATGATAACGACAGAAATAAAACGGATCACCTAACTTGGGGCGCGATTTATTATGGCTAGGGGATGGCCGTTGGGCTCTCATATTGTTTAATATTAGGTTGCTAGATGAGTAGAAACTGGCGTTCGGTCACTTATTGTCCTTTGGCAGTGTTGGGCGGAACTTATCGTTGGATCTATATTAGACTTGACGTGAACCTTAGGGTTAGGAGTTATGGGGGTTATCTATTTACTTGTGAACCCTTTGCGCCCTCAAGGTATCTGAATTGATCGACCTTTCCTATTTAGATGGGTTTGATCATGCACCTCTCTTAATTAACAAAACAAAAAAATGTTTTCG
>OX_Smed_1.0.00727
AAGTATTATATTTGTTTGTATGGTCTAAATATTCAAAATTTGTTAATCGTTTCATTAATGAGGTGATTTGTTGGAATTATTTTCTATTAACAAATCAACAAAGTTCTTTAATAAGTTATAATGAATATATGAAATATCAGACATTGAAAATGCTCCTATTTATTGTGTTGAAATATTTTTATTTGAAATTGAATTCAAACTTTCCTGAGAAGTGTTAAGTTGGCAAAATTTAATTTGTGTAAATTAATTAGCTGCAGCCAGATTTGATTTTTGTTGAATATTAGTTATAAATGTTATTTTTATTTTATTCTTGGATGATTTAGTTTTATGTTTGATGATTCATGTGCTCAAGTAGATAATTTGTTGCGGCTTTCTTATTGGCAATCTCAAGTTACTTATTTCATTCTAAAATGACCAGAATAGATTATTAATATAAATTCGGTTATAATAGAATGATAAGTAGGCCAGATATCTGAGTTAATGATGGAATGGCATCCAGTTATCTATGTTTTCAACCAAAAATCTCAAAANATTCACAGCTTATGACAATAAATCCTTCACTCATGGACTTTTTTCTTGGCTGTTGNTTNNNTNNNNNNNTNNNNNNANNTNGNNTNNNTNTGNNTGNGNNTGCNNTTNNNNNNNAANNNNNNCNANNNNNAGNNNNNAGTGGATGCCTTAGACTCGAGAAGTATCAGCGTTCGGTGCACTTGTATTTCATGAAATCTTTCAAACTTCGCTAGTCAAAGAAAAGCTACCTTTCAATACTCCTTTGACAAAGTTATCCAGTTAGGAGTGGATTTTAAGAGGATAAACATTCCAAAATAAAATTATATCGATTGTCTATAAATGTGTCGCTTACAATTAAAAACAAAAGAATTACAATATAAAAAGGTCCTCC
>OX_Smed_1.0.00728
AAATTTGCTAATGTTTTAAAATTTGCCGTGCATACTGGAATATTATGATTATATCCATTTTTATTATTTATAGGAATTATTTCTGATAAACTTTAATATATAAAAGAATTGCTGCCTTAACTTAATTGTAAGTTGGTCAATCATGGAATTAATAGTTGAATTTTACATCATCTTATGATTTGTAAGTATTTTCATTTTATTTTTTTATTAAATAACCAAATTATAATTCAAAACGTAAATTATATAAATGGTTGTAAATATTTTCAATACGCGTCGTTATTACCGCAAATTAATCGAACGTTGTTACTACTTTTTATGTTACTACTTTTCATTTCTCAGTTAAATCGTTTTTCAATTTTGAAACTTCTACCACTTCCTTATTTCTTTTTAATGCCTTTTAAATGAGTCAGTTTGATACTGTTTTAAATTCAGTGCCATATTGTCCATAAAGCTGGTGAATATTTTTGCTTTTCATACATAATTTAACATGGTGAGATGGTTCGTTTTGAATGATTTTATAAAGATTACACTATTAAAACTTTCCGCCTTACTACCTCTAGCGATAGGAATAAATGTAAGTTGAGTCTATCTGGATTTTATAATCCGATAATTTTCTCTTATTTTCTAATTGCCTATCATTGAATAATTAAAAAACACCAACTGTATATTCTATATAACATTTCACTATATATTTCGACCGTTTATCAGTCTTCTTCAAGGCTAGAAATCACATTAACAAAATC
>OX_Smed_1.0.00730
AATATGGTCCTTCTCCTGACACATCTATGAAATTGGATGAAAATATCTCACTTACATTTGGTCACGAATACAACAACAATGGGTTGATGTATCCCAAAATGAATTGCGATTTGGGAATTGGACGTACCCAAGGTTCCAGTGAATTTTATGACGATTCAAGAATGGAAACCAAAAGAAGGTCTAAATTGGAATATAATCAAATTAAGTATAAAGACTCAAATACCAGTTTGAATTCATCCAGTGGATATTCTGCAATAACAAACAATCAACAAAACAGTGTCTCGATGATAGCGTGCAATACTTCAGTTTTTAATAATAATAATATTATTAATATGCCACCCCATAAAGCTTTTACCAATACCAATTCTCTCGGTTCCTTTGGAAACGGTCTGGAGACTTTCTCTAAGGTAAAGTACGTAGAACCGCAGCATTCTCGGTTCCCAATCAACCGATCAGGAGACAGGATCTCTTTAATTGTGAATCAAAACAATCCAACTTTTTCTGGCACAATACCTATGGAAAATCTAGTTCACCACTTAGATTACAGGAATAATAATTACCCGAGCACCCTGTCTATGAGGCCAAAGTATCCAGAAGATATCAATTTTCGATTAATGCCAAATTTTCTACCGTGTCAAAATGACTTTCACGCAGACGTGGAGCGTGACGTATCTTCGTCGAATCGTAACACAATCTCAAGCAATAACACAGTGCCAGAATTGAACGAAGATGTGACAGAACTCTGATACAATTGTATCCCATCATTGTTCTTACTTCAATCATACTCTTTTCAACATTTCTCCTTTTATCTTTACTTTTATTGGCTGATTTTATTACTTTCCAGTTGAGATATGTTTATGGTAAATTGATCTAGATGATTATTCTCTATTCCCTGAAACTGCGATTTACTCGCCGAATTACTGTTGAGATTCTGTAAGATATGTAATAAGCAGAAATGTACAGCGACTTACGAGAGATGCGGACTTCTTAATGTGAATTGTTTAATAAAGGATTGTTGCAGCGTGCGGAGTTATTGGAAG
>OX_Smed_1.0.00731
TTATTATTATTATTATTATTATTATTATTATTATTAATATTATTATTACTATTATTACTATTATTAGTATTAATATTATTGGTACTATTATTAGTATTGTTATTATTACTACTGATAGCACTTATTATTCCACCATTTTGAATGTCGTTCGGAACCATATCCATAACATTTATATGGTCGATGATATTAACGTTTCCGAATTTTGGGTGCAAGGAATCGGTCTCGATTTGATGAGAATCTCCAGCGTTTTCTTCGACAGTTTGGAATATTAATGGGGATTTAACATGTCTTTTTGCTGAATCTGTCGAATAGCGACCGCTACTATCTCCATTCAGGAATCCTCGTCGTTGTATGTCATCCTCTGGGTTGCCAAGTAAAAAGTCGAGTTGGTCAGCTCCTGGTTTACTTATTCCATGGATCGCGGAATACTTCTCTGGAGATCGCAATTGGTTGTTAGAGACATTGGATTGTTTGTAACGGCTACTGAAATTCTGTAAATTATTGTCGTACGGATAACTCATTGTCATTGTTGTCGTGGGATGATTTATCATATCATTTATGGGCATCGATAACTGAATGGATCCATTCAAATCAATTGATTGATTTCGTAGATATCTCGGAATCAATTTCTCCATTGCAGCTGAACTTGTATTAAAGTGCTTGTATCGGTTTTCGTCGAAATTTGGAAGAGTAGGAGGAAGAATTTCAAATCCTAAATTTCTTGATCTATTCGAATTGTATGAGTGCTCACTGCCAAACTGATCTTCCAAATGAGTTGATCGAATATTGAGAGAATCATCGTTGGCATATATGGCATTCGGATTCATCATGTTTGGGTTGTTCATGGTGTATGATAAGTACATTGGGTTACGCAAAAGAGACGCATGGCTGTTCATGTCAAACCCGATATTGTTGCCTCTCATTGATTGTAAATATACATAATTACTGGAGCTCAATTTACTAGACATGTCGGTTTCATCACTGCAACCGTCCAAGGCAGCATTTCTGTTAGCAGTCAACATTTCTTGTTTCGAGAGATTCAATTCGGAAGTTTTCGGATTGAGCAAGAAAGAGTTCTGCATCTGATGCAGTTGCATTTGACGTTGCATTTGACCGTTATTATTCAGAATAGTATTCCCATTCAATAAAATTTGATCTGCATTTGATTTCACGGTGGACTTTATCTTGAAATTCCAAGTACGTCGCAATGCAAATGCAAACCAAACAATCAACCATGACACCACATAAAGGCAACTAATGAGCATATGTACAAGAGTTAATGAATCTGATGTGAANNNNNNNNNNNNNNNNNNNNNNTAGATGTGTTTGAAAGAAGAATGTATAACAGGAGACTTTATAACAATAACGACAACAAGAAAACACACAGCTAAGATATGAGAATAATGACTCTTGGAAAATATCGGCTCGATACTCGATTCTGAATAATTGTTCTCACTGGCACATGGACTAAAAGGTCCTGACATGTCAAGTTGATTCGAACCGACAATGTGAGGAGAAGAGTTGAGAATTTGCCGCCGATACCGCCTATGTCTGTGCAACATAATATCACCATACTGAAGAATTCCGTAATGGAAAACTGTCGTAAAAGAAAACAAAAGAACCAAATTGGCTAGAATCGATAAAAAAAG
>OX_Smed_1.0.00733
AAATACACATTTTTATTAAATTAAACTTATTAAATCTAAATTTTAGGTATCAGCAATGAAGTGTCCTACCGCCGCATGGTCCTCTGGCTTGTATTGGCGTTCTTCGTTCTTCGCGGAGCTAATGCTGTGATGGATTACATCGCGTTTCTTCGTTCGATTGCATTCAAATTTGAAATATTGTAGAAAATAATGAAACTTACCAGGTCAGTTGGTATTTATATTGAGTTCCATGGCGGGAATGAATCAGGCCACACGTGACTTATACAATCACAAGAATTTAACGTTATCCATGGTTCGTGGCCGCTGATGATTGGCCAAATTATAATTTTCTCTCACCAATTTCTTCTAACTGATTATTTCTTCGAGAAATTTTGGTGATTCATATCACTAGCAGCAGTTCTGACCGGTGTTCTGGTGTGTGTGTTAATATTAGATCTCATCTATTTATTCTAGTTGATGCACACGGAGTTTCGAGAGTTAGGTAGTGTGAGGCTGTTCAAAGTCACACGGACAATAACTTAAGATTGGAATTTAGCTATCCTTACTTCCTATCTGACTATCCTATTTAGTTCGATATATCCGATGCCACAATGATAAAGACAGTTATTTTCTGCCACAGATTCAGAGTTGTTGTCAATTATATCCAAATTCCGACTTCCAGATCATTAGTTGAGACTCGATCAATCTTTCAGTACATCGATATTTATTTGCAATTTGGTTAATGGTTGTGGCCAGTGAAAAATTTATATGCTACTTGTTCTTGCTTCTCGGTCGAATCAACTGCGAAGGGATTTCTTGGGTAGTGTCTACGGTAAGAAGAGTTATTATGTATGGCAAATCATTGTTGGGTCCAGACGGTCAAATGCGTTTAATTCAAGGACATGAGACTGGATATGCTCATCGTCTTGTATTCTCTCTATGAAGGGGTGAGATATATTTTTGTGTTTTGTACTTATTTTATATTAAAATAAAATGGTTCATGAGTTA
>OX_Smed_1.0.00735
TTAGTAAGTAAGAAATCAAATTCAGAATAAAATGCCAGAGTCAAATAGAAGAGCTGGCGTGTCAGAACAAAGTACTATCAACATTCATCAAGCGAACATTCGAAGAGATTCGTCAAAATCAGTGTGAATCATGCATGCTTCGCTTATCTGGGCTCGATATCACAACGAGCACTTGTTCGTCACTCGAGAACCATCGCAACTCAAGACCAAATTGCGCAAATGAAATCGATCTTAATCAATTGTTTCAGGAAAATCTTAGATTTCCTGCAGCAAACAGTCAAGAGTCTTCCATAAATTCAAATTTTTTCAAAAATAATCATTCTGATCAGAAAGCCATATATTTCAATGAATTATTTTCCGAGCACAATGAAAAGGAAATCCCTTTTGATGAAATGGACTTCTACCGGAAATTGGATCATTCAATTACCAGAAACTTTTATAAAATGGCTTCTTGGTCACCCCACGTCAACGGTGATTATCACATTGATCTTAAAAAGTCAAAATCTTCCAATGACCCAAGTCAATGTACAAGCGAAACCAGTATTGCCAATTCTCAAGAAGAAATTAATAAATTCAATGATAAAATTATGAATTTCTAAATAAATAAATTTCTGATT
>OX_Smed_1.0.00736
AGACACAAGTAAACTATCAGATCTTGAAAAGCAGAAAATATTTGGAAAATGGTAAGACCTTTATTTGATACGGTTTACTGGTGCTCAGTTCATGGTCAGGATTTCACAGCGAATCTGACCAACGGTAACAATAAAACCTGTTTTAATAATAGTGTTTACTCAAGTCAAAGAAGGTTGAAAACTATTGATGTGTGTCATTATTTGTGTGTGAAAGAATCATATGATATTCATAAGAAAATAGCATATTGAATGTAAGACAAAGCAGCTTGTATATTTGATGACTTTAATAATTCAATACTTTAATACCATATATAACAGGGGTCGGCAACCTTTTCTGGCATATGAACTACATTCAGTTTTTACGTTTAATAAATGCGCCGCAATCATTTAATTTTATTAATAATTGGGAAATAGCAAAAAACGAAAAGTAGATGGCTATATTTTTATTATATTTTATGTAAAAAGTTCAGAAATATTTTAACGTACCTAACGATAAGATTTGAAACAAACATGAAAATAAAACTAAAACTTTCCTGCTCATGATTACTCACACATTTGGCTAGCGTTAAAAT
>OX_Smed_1.0.00739
TTATCATAATTTATTTTGTCGTCAGATAATCTTATTTTTGTTGGCTTTAATTACTTTTATTTACTATCATATTAAATGTTTATTTTAAGAATTGGCGCTGAAGCTTTGAAAAATGCGGATCATAGTCTTTCGGGTAGTTTTTACACAAACAACGTGAAGCATTCCAATCATGATAAATTGAAAATAATCAATCACAATAAATATCAAATAGAAAACTATAATAAAATCGATCAACCAGTCGATCAAGGAATTTTGTATAATTTATTAAACAAAAACAATCAACAAATACCTCAGTTAGACAGAAATCAGCACATCGAAATGAATTCATTATCAAGAGCGTTGATCAACGATCGACCAAACAGTTCGAGTCTTGAATCCGTGAAACCCGTTCAATTGAAACCCCTTTCATTGAGACCTTCATCGGCTCCTCAGACAATAAGATTTCATCCTTACACAAAACGGAAACAGATTCTCAACAACAACGACAACATTGAACAAACTCTGAATGTATATCCAAACAAAATGATAATCGAGTGGTTGAGAAATACAGTTTTACTTATGAAACCAAACAAAAAAACCGAATCGATGCTTTTGAACGTTTTGCGATTGCCAGACAGAGATCGAATACGAATTCTGAAACAATCGTGGCATTTAATTTTCATCACATATTTAGTTGAGTTTATTGAAAGGAGCGAGAAAATCAAATCGATTCTCTCGGTTTTTATTAAAGATTACAACAAAACGGAAAAGAATGGCAATTTCAAGAAATTGTTTCGACTCACAAGAGTTTTCACCAATGATCTGGAAATCGTAATTACTCAAATGATCTCGCTGAGACTTAATCACAATCTGTTTGAATTGCTTCGAATCGCGATTTTGTTTACCGACAACCAAGAAGATATAAAGAAAAAGAATATAGAATTACTGAAACCAAGATTGGTAATCCAATCTGATGAATATGACAAATTATTCGATCAGTTGCTGGACAATCTGTTCAAACTTGACATGTCTATGATTGAATCTGTGTTTTTTGGTCATTTGTCTCCTTCTGTCGACGGAATCATTGACGAGCTCTATTCAAACTTATAGTTTTATCAATTGTTGCTTATAGAGAATATTTATGTTTTATTATTATTATTCATAACAACTATTCAGATGATAACGTTCTCGGTGTTTTCATATTAATATTTTTATATGCAATGTCATATTATCCCCCTTGTTCCCATGTTGATCTTATTGAAGAATTTGTTTTGATTTGAATTCTGACGCCATTTAATTTGAAATAAATTTTTTATTTTTTTATTTAGTTTTTCGAAGTAATTGTTCAATTGAAACTGGTGATATATACATATTTAATTTCTGACGATATTTTTCAATTTGTTCATAGTTATAATATATTAATGCTGTTGTT
>OX_Smed_1.0.00740
AAATATAATTATAATAAATAACAAATTTTAATGTATTACTCCTAAAAAGATGTATTACATGATCTAAGTTTCAATTTCTTTAACTTCTATTAAGATATCATCTTTAGTTTCATCAAATATGAGTTTGGACGATGTCTTACAACATCGAGGAACTATCCAAACTTGTAAAGGATAATAAACTAGAGCAAAGATTAAAGAAATCACACACATGATTATGAATAATCCATTGAAATCAAAATTATGTAAAATTATTCCTCCGAAAAGACCACCAGAACAACCGCCTATATTAAAATATAGGCTCGAAAATAATCCTTGTACTCGACCCTGTGTTGAAGGATCAGTTCGTTTTCCGATATAAGATACCATAGACGCAATTTGTAAACCAAACGTAAATCCGTGAATAATTTCCGTAATCAAGAATTGCCAAAAATATTTGATGAACGTATAAGTCAACCATCGAAAGAACCAAACTAAAAATGAGAAAGAAACCCAGAACTCATATCTACAGAGATCTAGCATTTTCCTTGAAATACCAAAAACTAGGGATTCCGAAAGAGTCATAATTCCAACTAATAAGCCGGGAAGAAATTTTGGCACATAATTAAATTTCTGAAATAGAATAACCATAAAGTATTCACAGTGGACCGTTTCAACAAATCCTGCCAACACAGTGAACAAGAAAAATATTGCGAGGTTCGAATCAAAACAAACCATATTTAAAGATGTCTTATCCATAAATTTTC
>OX_Smed_1.0.00741
AGTAGCAGCAGCAGTTCATTATCAATTTTACACCTAAAATATGATCTCACTTAACTTAATTAAAAGTTTTAATTGAAAAATTATAAATCCACATTATCCACAATGATGGAAAGTTTATTGAATCATTTATCAAAATTGATAGAAAATTCTTAATTTTACTTCAGGTTTAGATTTCTTTTATTCTATTTTAATTCAGAATAAATATTTTAAGAATTTTGAATTTCAACATAAATTAGCGATGATTGTCCAACTGGTTTGGTGTCGAGTTGAAAAAATGCATCACCGGGTAGACATTCATTCTCTAAATTTATCGTCAATCTCCTTTTATATTGAAATTATTTATTGACTTATTTTCATATATTAATTATTGATTTTTAGCAAATGTTGAATAAGCTGTTTAAGTAATGAATCATTGTCATTGCAGAAGTGAGAGGACAAACGCAACTGCTGTTTACATACATACTTTCATAATGTTGGGCTGCTACGCTCGTTTTTAATCGTGGCAGTGTGTGAATTTATGAGTGTGTGTGTGTTTTAGCATTGGCTCATGGTAGATTATTAAATTTGGCCAATGTCTTTTGTACTTTAAACTGAAAACAAGTTGCGATAAGTTCACATAAGGTCATTATGAGGTGAAAGTAAAACACAATATTAGATTCTACATTTATTTCAAATGGATTTTTGCGATTCATACCACAGTGTTTTGATGCATGCTACTTGGTTTTGTTGTTATTATATTAACATCACCGGGTAGACATTCATTATACAACTGTTGTTTTATCCTCAACTCATTTGAAATTTTTAACAAAATAATGTAATTTAATAAAAAGTTTTTATTATTTAGATGGTTATAATATTAATTAGTGGTAAAAAGTAAAAAATTATTATCGTAATTAAATTGATCGTTTTATTTAGATAATGGTAAAACGCCATACTGTTTCTGTTTTAATGCGTTGGACATTTTACATATTAATATCACGTGATAGAAACATTTATAGAATAGAATTGATAAGATTACGAGTTTTATTTTAGCTTTTGCAAATACATGATTGACAAAACGGTTCTTTCCATGGTATCGCTGAAAATGGTAATAGCGATTTGCAAGGTTTCAGATTCTTAGCTCCCAAAGATCAAACTACTCATGGGTCATGTATCGATTTAGTAGTAGAATTTTGAGGTCAACATATCCTTACTCCTGGGAGTTTCATGAGTATAACGTAAGCTCATAAATTTTATTCGAAATTAGAGTTCGTGGTCACTGAACTTGGCTTGCTTATCTTGTCCTGAGTATGGGGCATGGGTGTTGTGGTGTTTCTACGGCTTACGCCAAAAGGTCGTAAATTTATAATAATGAAGAGGAAATAATTTACCCATGGGCCGCTCCTCGATCGCAACGTCCTCTCCTGTGGTCCTGACGGTAGTGCGCCTATCTATTGTCTTTCTTTGTGGATTCATCTCGGAAATAATTTTTAGCTTTCTTACAATTTTTAGTTTTATTTGAAATGAAATCTACTACGCTGGCTCGTCACTATATGCAACATTGGGGTGTCATATATCGATCTGTGAGAAGATGTGCACACCGACCAGCCGCGAGTGTGTACCGTAAAGGTCACTACTAATCGTGACAGATTTTCACTATCGCTTCCAGGGGATGTCAATTCCGGTGTGCATATGCACGCATTAGCCGTAGTCAGTAGTCCGGATTTCCCTTTAAAGGTCATTGTCTCGATATAGGCGATTTTATACGCGTGTGTCTCGCCTTATGATAAATTCATCATTTCTAGAGGTGATTTTAATGGACGTGTACATCATTTATCTTAGATTATTCCAGTGGGATTCCGAATTAAATTTCTGATATCGAAACCCAGGATTTCTTTCCCTTCTTGGATATTAAAGAAAATTGACGTTCTTTTCCCCTTTCTGCGCCTCCCACATCTATTCGTAATCAGACATTGTCCACTAACACTGTGCGTTATCCAATGGAACTTATTAATTTTATCTAGACAGGGACAAAAATTTATGGCTATCGATTTTATGCCGGAAGACACAACAATATTTAAAATGGTATTAGACGAGAATCTATTAGAGGAGCTGTACCATATCTAGTTGGCAAGAAAATGGAAGAATCGACGGACACGGGAACTATGATGGTTGATCAGCAATTAATCCTTCAATGTGGAAATGAAGTTTTCATGAATATAATGAGACATTCTAGGACCCCTTCTTTTGTATATTTATGATGATTCCTATGCACCGATCACTTATTGTATTCTTATGTATTAATTATTATCACGTTGGTAGGGAAGTAATTTGTATTTGCGTGTTTTAATATCAATTTATTTTATTTGGGA
>OX_Smed_1.0.00743
AAATTTCTCAAAAGGTCAACTACGGTGCATCACTTGAGCCTATAAATAAAATACATTCAAATGAAACTCCTGTAAGAAAAAAGAAGAAGAAATCTAAAGACCAGCGCATTTTAGCCAAATCTCAAGACCGATTAGGAAATTTAAATTTTGACCAAGACCAAAATTCTAAAAGTCTTGGTACAATGCAACACGCAAGATCTTTAGAGAATATGCCGAATAAAGTGAAGCAATTGCCGAACGGTATCATTTCGAACAGAAACTCTTCATTTTCTGAAACGTTTCCTTCTCCATATGGTGAACAGTCAATCAATGGAAACCGGCAAAATTCGCTTTTATTCGATGACCGTCAAAGATTTGAACAGGAAGCATTAACCGATAAACCTAATGGAAAGAATTTATCATCATTCGAAATCCGAAGTTCTAATTGGTTAAAAAACGGAATTTCTCAATTTTAATGGATAACGTAATGTCACTTGACGAAATTACACAGTTTTCACGTTGGAAACAAACATAATTTTTGTGCAGTTCCTATTTTTTGGTTCGGAAATTTTATATGGGGTTTAGATTATTTTTCTACAATATTCATAATTTTAGTTTAGTGTCATTCAAGATAATATTAATTTTTATGAATAAATTTTTACAAATTA
>OX_Smed_1.0.00746
AATAAATTATAATAACAAAAATAACCAAACAAAAATAATAAAAAATATACAAAATCAAAAATTGAAATTTTCATCAATTATTGCCAGTTCTTCGGTATACTTTTTCATCAGTTCTTTCTTGCGCTTTTCTAGGTTAGCTTCAAATGATTTACTTTTTTCCTTTTTTTCCTCAAAGATTACTGCATTCCGTTTCATTGATGATTCTCTAAAATCATGACTTTCCTGGAGAATCTGCAGTTGTATATCAGCGCATTCTTGATTGAAATCGATATCGCTTTCATAGAACTGGCTTGCTTCCTCAAATGTACTTTTATCCTCGTCAAATCGCTTTCTTATCTCGCTCAGTTGCTGATTAATGTAATCATTATCGTTGAGATAGTGATTAATCTGATCCGTTAAATTCTGAATGATTTTACAATGTTCGTCAGATTCCTCTTGTAATGTCAACCAAATCGCTTCACTTTGATTGAAATTGTTGATAGCTATTTGATTCTTAGATTCCAACAGCTTTATTTCACTTTTCAAAGCTTCAGAATTCCTCTTTAAAT
>OX_Smed_1.0.00747
ACATTGGAGACACACAAACAATCGCATTAAATAAATACCGGAATTCCATTCAAATGATTATTCATTGAAAACATGCAAGTTCCTGCTAGAAATCTATTCCAAATTTCACAAAATGAAAAACTAAATTTATCGGAAGATATTGAAACAATTATCAACTTTACGAAAGGAGAATTTCAACGCAAATACCCAAAATGGTCAAAGCGAGTTGCGTATCCGAATTTCGATCAGGAAAACAAGAAACTCATCAATGCGAACAGAGAGAAAGATTGCGACATCAAATCCAAATCGAGAAGCCCGAGAAAACCAATGTCAATTATCAATGTGAATATTGTCGCATAGATTTTGCCATTTTGTGAAGACGGTGAACAAGTTTCGAGCCGAATTTCGGCATGGACTCAATCCAATAGGAAATTGCTGCAGCACAGTGCAGCCTCAACGGATCCGGATCATATATGGAAATGTATAGAATATAATTTATGTTTTGAGTTTA
>OX_Smed_1.0.00749
AAATTGTTTGAACAATATCAGAAAAGAGCAGATTTTAATTGTAAATATAATAAATATTTTTTTAGAAGCTTTCATTTAGTTTTATATAACATGACGTCACAAGCAGGATTGGATCTTTTTCTCCAAGGAATAAATTAATTAGTAAAAAAGAGGATATTTTATATTGGCGATGATGCTTCCGAAGCATATTCCCGATCTTGATCGAAAGGAGCCATATTTCACAGACGATGGGAAAGTTCACAATTTGTTAGAGTCGTTCGAAGAAAACACTAGGACGGAGTTTTTGTCATTACCAGTCTATGTAGAAAATACAAAGGATTATAAATACATTAAAGGTAAATTTTTAGTGTTATACAGGGCAAAAGAAACACTAATTTCTTCCATTTTTGATTTATTAAGAATTAATCAAAGATAGTTTATAATTAAACTGAGAGTGGCATTATTTTTAAAAAAGCCAGACCTAATTGAGGACAAACGGGAAAGTATTTTAATAGCATTTTCCTAGGGAATAAACAATAAAAAAGACAGCTGTTGTCGTACAATTTTTAATTCCAAAGACTCTAGATGGCGCTTTCAATTTTTAAGAAAGAAGCTAAAATACGATAAATACAGAATATGTTATACAAATAAATAAAAGTTTACT
>OX_Smed_1.0.00750
AAATTTTACCTTTATCGTCATTACTTTTCAGACTATAGATCCTTCTTTTGACCTGTATTTAATACTATCTTTTTATGGGATATATTACAATATTAACTAAATACTATTTCAACTTTTTACATTTCTTCACTTGTTCTCTCTATACTCTAATTTTTCTTTTAAAGCTCGAAGGTTAATTACTCTGGGCCAAAAAACCCGCTTTTATCCTAAAGCCTTATATATATTTATATTTAATAAGACTACTGTATCCATTTATTCTTCAGGAAAACTGATTGACGACTCATTCTACATTTAAATATATTTAGGGTTTGTACTGAAACATCACCCATTGTGTTTATAAGTGATTTTATCCTTCGATAACAATGACCCTATCTTACGTCCAACGGCATTGACTTATAGGTGTGAATAAAATATGAAGAAATTGTGAAAAAAAATTAGAAACTGTGGAATTGTCATTTAGTAGAAATAACACGAGCCACATATCTGAACCCAATATTGTTTACATATTTGCATGATTTGGCATTTCGTCTGTTATTCATTTTACTGCATGTGTAATTCCATCAAATTCTACATTTGAAATGTTATCCGTATTTCATATCAACATATGACAGTAGTGGAATAGTACAATGACCTAAACTTGTTTTTACAGCACCACGGTGAATTATCGATCATAGGGAACTGATTTCACCTGGGGATCTATCTAGCCACACATCATGAATTAATTAAAATATACAATCGAGACAGAATGAAATGTATTTCGCCCGACACCAAACTGGAGTTATTTACGGTGTCTAGGAAACTAGAAGTGAACTACCAAATCTATTAATGGCAAATATCATAAGCCTATCATTGCAGTAAATGCACAATTTCTATCTAATCCCATTAATAGA
>OX_Smed_1.0.00751
AAAATAAGTTAACTTGAAGTTATTTTTTATATTTTAAAACGTTAATTTTACTTCCTCTGAATTAAAAGTGTTCAATTTATGGATTTAAGAAGTTTTTCTCCGATTGAAGAATCTGACCATAATGATTTGTTAATATTATCAATACCACCTAAATCTCAATTGATGAATGAACTGAAAACTAGTTGGAATTACTTCGAAAATTTAAGAATAAGTTTAACAGAAAAGGATGAACATTATTCAGAGAAAATAGATGACAGTTTACTCAATTCTATTAATGACATTAGAACGTCTATTAATTCTATTATAACAGACATTAATTCAACAAAATATAGATATACTATGAGAATAAAAAATGTGACTTCGTTTTTATTGCTTAAAGAAGTAAAATCAACAAAGTTAATAATATCCGATTTTGAAATTCAATCTCAGTTCTTTGTCTCCAGCACAGATTCCCATATCAGTGTGAAAGGAATAATACATTGGCCTGTTAAGAATGGCTCAAAAACCGATTGTGAATTGTCCATTGCTATAACTTTGTTTGATCAACCTTTGACGGAATCTGGAAAATGGCGATATGATAAAATCTGTCATGTCAAATCATCAGATTCACAACAAATTTTGATTGAAGAAAATCAGTTTTTCCCTAAAGAGGAATTTTTATCAAAATTTGTATTCGAGGATTTGGCATTCATTCATTTCAGTGTGGAATTTCTCAATGACAACGGAAGTGAAAAATTGATAGTTGATGTTCTCTAGGTCTTGATTGGAATTCTATTGATGGTTCTTTTTTGTGCTCATTTTGATGAGATTAGTTTTCACTTTTCGGAATTATTTTAATGATTTGAATTCAGCTTATTACAAAAAATCTTTTATAACGACGATTATGATAATTATAATAACAATTGACAATAAATAATGATTTATAATAATTAATTATAATAATAATAGAAAATGTCAATTATATATTTCGTT
>OX_Smed_1.0.00754
AAAAGAATTATTTTGGTACTTACGTATTAACGCCACCACAGCTACGGATTTGGCGGTTTTAATCTACAACTAAGAGTTTTGCGACAAATCATAAAATAAAACACATTATTTAGCCTCTAAGTCCCACTTGCTGATCACACTGTTTAAAATTACATTTCCAAAACTTACGTTTACCAAAATAAAGTTCCATGTCATGAGAATTGGTACATTTTCGTTTTTTGGAAAATATTTCGCTCCTGAAAAAATAAAATAACATCTTGTTCTGTTTTTGGCAAATCCCAAATACGCATTTTCGTAGCACTAAAACCTTCTGTTGCAGTGGCGTTATACGTAAGTGCCATTATTAATTATAAAAATTAAATTTTACTTAAAGACTTAAAAGAAAATCTCAACATATTTTTTGAAACTGGTTTAGTTTCACATTATTTTTACAGTTTTAAATTTAGTTTTATGGTTTTTCAAAGAGATATTTCAGTGGTTAAAATGACTTTTAAAACCTGAATAAAATAAAAAACACCGAGTGGATTTGGAAATAGACTCTTTCCTCACATCTCTACAAAGCTAGTTAAAATACCCTTATAATGCATCTCCATAGAGTCATTATAAAGCCTCTCCTCCTTATAATGCATCTCTATAAAACCTCACTATAACTCCTCTCTATAATGCTGATATTGCGTATTGTAGGTAAATGACATTAATGATTCCTCCTAAAACTAAGCTACTGTCGACCTCAAGTCAGCTGATAAGATTAAAGCAATTGAATTATTCTAAAAAACTAATACTCTGTCATAGGTAATAAAATGTAGTTGTTTGATTACACATCAATATAAGAGTGCATGGGAGAGCTAGTAAATAGTTGAATGTAGGAGGGGAGAAAACACAATTGATAGTAATCAACAAATCCGATTAAATCAATACAAATCCCGAATTGAGTGAAATAGACACAAAACTACTCAAAAGGTGCGCCTAATAAATTGCATTAATGAGCGCATTATAATGTGACACGTGATTGGGTATTCAAGA
>OX_Smed_1.0.00755
CAAATAAATGATTTGAAATCTCAATGTAAACATTTGGAAAACTGTGAAGCAGTAGAAGAACTTTTGAATAATTTGGAATCATTAGAAGAGCAATGCAATATTAGAAAAGCTAAAATTGAAGAGAAAATGAACGAAACTGAATCTGACATTAAAAAACAAGCAGCTTTAGAAAACAATCTCAAAATACTCGCCGATTTAATGAATGAAACTGAAACTGAAATGAAAATTTCTGTATCAAAACAGACAGGAGCATCTGCTGTTGAAGAAAATTTAGAAAAGTTAAAAGGTCTTAAATCAAAATTAGAAAGTGAAAAGAACATACTTGAAAATATTGAAGAACAAAAAGATGACTTCAATGTTCCTAAACATTGTTTAATGGCTTGTGAAAGTTCGAAAAAAAAGTATTTAGATCTCAAAGATGAAATACACCAGTTAGAAGAAAACTTAAACTTGATGAAAAACAATTGGTCTGAATTCGATTCTGCTAAATCCAAAATTGAAGAATCTTTGGAAACAATAGGTAATGACATAGAAAATATGCACGTAACTCATAATGGGATTCATGGCGGAGATTGTGATGATAAAGTTTCTCTATTAAATGAGAAAAAAAATGAATTGGACGATTTAATTAGACAAGAAGAAGAAACCAATGATTTATTTAGTAAGGCAAAGAAATTGGGATCAAATGCTCCTATGATAGAAATTCAGAATTTAAAGGAGCGAATTCTAAAACAAAAAGAGAATTTAAAAAAAGAAATAAAGCAAAATGAAAAAGATCTTGAAAAC
>OX_Smed_1.0.00757
AAAATGACAATGTTATTTTTATTTTTATTTTTTCTATCAAAAATGAACGTAATTGAAAATAAAGAAAACCACAAAAGCTTTATACCATCATCAATTTTCCCAAAAGCTTCTTCGAAATTACCCAAGATTTCATCCTCGTGTATGATTATGGAAAGCTTGTTGAGTTTACACAATTTACAGGTAAGTCCTTCTAAACTCAAATATAATAATTCTGAAAAAATTATTTATTTGTGTCAAAATGGGTATTTCCTTCAAAACTCCAAATATAATCAAAATGCAATTTATTTTAATAATACTTGTTTAAATGGCAGTTGGAAATTCAAAACAGAATTTATACCATTTTGTAAGAGTAGTTGTTTGCGATGGGATATAAGACTGCAACAATGGAAGACAATTTTGTTAAACGCAACAGAACAAATCTTCGGATTCGTCCTCAGCCCAGAGTACCCTTCTAACATCGATAATGTTGGGGAGAATTGCTCTTATATTATTGAAGCGACAGCTGGATTTATTAAACTTAAATCTCTTGAACTTAATTTGGAAAAGTATTACTTGGAAATAAAATCAGAAAATTCGGTCATATACTGGCCCAATAATGATTCTATGAATGGAAGTTATGTTTTCTACGGCCATAAATCTATCACAATTCATCTTAAAGAAAATCTTCATCATCATAATTCTATAGGGAAAAAAGAAAACTTCAAATTAATTTATAGGAAAATCGGAACGAATTGCAAATCCTATTCTTATGATAACAATTTAATAGTCAACAAAAGAGAATTAAACAATCATAATTTATTAGAGACTTATTCTTGTAAATATCCGCACAAGCTCATAGGTCCGTCCCAAAGAACTTGTATTCACGAAATTTGGACCTCACTAGTTATTCCGAAATGTAAATTGCTATGTGGTCCTCCCATTAGGATTTCAACAGATGGTAATCTAGAACTTAAAACAGACTTACAAGAAATTTCAAATTGCAAACTGCAAATATTTAGTCTTCGTGGAACAAGTATTTTACATATTCATATTAAAAGACTGTCAAATGTCATCAATAAAAACTGTATNTATATGACTATTGGTGACACTCGACGAATATGCATAATAAACAGATACGAAAATTTTTATTTCACTTCTTCAACTATTCTCTNCGTGGTTAAAGATTCGAATTATATACCAGAGATCGTCGAATTCCTCATCCAAAGCAAACCAAGTCGAAATTGTTCACATCCACCAGCTATTAGAAAAGGAGCATTAGTTTTCAATACAACTTCTTTATTTTCAGTTGCCGGTGTTTCTTGTAACGATGGACACATTTTGATAGGATCTCCGAAATTGCAATGTCAACTCCATTATTCGGGAGTAGCTTATTGGAAAGGTTTAAAACGGCCAGAATGTGTCAAATTATGTAATAGCCAATGGAAAAATATTGAAATCGCAGAGGGACCATATGCGATTTCATCCCCCCCATTTCTGAATTTGAATTTCTCCGAAAATCAATATTGTAAGTGGAAAATCAAGTCAAAAAATGCCTTTCCAATTATTTATATTTCTAGCATCTATAATATAAAAGATTATGTTATAATGTCATTAACGAATGATGATAACACTTTGGAAAATCAAAATTATTTGCAAGACAATTCTAACAAGATTAGTATAATTTTCATTTGCCCAAGCCCCTTGTGCAGACTGGTGATTGAGCCTCAAAAAAGTTTGAACAATTTGCAGGAGAAAATATTTATGGAGATTAAAATTATTTTGGCAGATAATATATCTCCCATAGAGTATCATCCTGGAATATATGGTCTGATTTTTTTAATGATAATTCTGTGCCTTTTGTCTGTATTAGTGTACTATGATTACTCTCATCGTCCGTATACTGGATATACCGCAAAAGTTTTGAACATTTTGAAATCTTCAAAATTTAAAAAACTATCGGCTATGTCGAAATTTTACATTCCTTGTTGGAATCCAATTTCCAAAACAGAAGAAAAAATTATAATATTTTTCAATAAACATCATTCTGACAAAACTTATATTCACATCCAGAGATCGGCTTCATGCCCTCGTGATAACATAAATACATCTGGAACATCGAAATATAGACTTGATACGGCTAAACGACGTTTTAGCGATATTACAGATTTAGTCGTGCAAAGAAGCACGATTCGGGAAGAAACCATTCCGGAATCAGATATGAACTGCGATAGCGCAAACTATACAAACTTAGCCTATGATTGCGATGATCAAAAATCGTAGTGTTTAACATTTTCATCTTTATTTTTGTTATATAATACGAATATTTGGTTGTTTTTAAAAAAAAA
>OX_Smed_1.0.00758
ATAGCTCCTGTTTCTCCTGAATGGAAAAATTGGTGAGATTAGCATTTTTCATTCAATATTTCTTTTGATATTTTAGATTGGGACGGCTACCTTGTGGTTCATTGAACAAAATTTCTTGTCGTTTAACGAAGAGATTGGGTTAACTCAAATTCAAATGCGTTAAAATTCACGGGACTCGAAGCTGAACGCGCGTTATTGACCGGTCTGGCAAGGCATTCGGAAACTAGGGGAAAACGATACTTCACAGCTACTGGGTTACGCGTTCTCATGCAGTACGGGGCCATTCGAAAAAATCTTTACTGATGTTGAAAAATAACCAAATGCAGTTCGTTGATAGTGTTAACTTATTTATGTTACAAATGGTTCATCTATTGCTAACCTTTTGAGTTTGCATACATTTAAATTATATATGTAAATACGAATATCAATATGAGTTAAAAG
>OX_Smed_1.0.00760
CTTGAATTGTAAGATCCTTTTTAAAGAAATTCAGATAACCAGTTAATTCTTTATATTCTACCATATTCATAAGACATTTTCGTTGTATTCTATATTTTTTCATTTGAAATTGTTTCTAGACTTATTATGCAAACTGGGAAATTCAGATTTAAAAATGAAATGAAATTAAATGATAATCAGTATCGAAATAGGTTATCTTCATCAAAAAGAAATACCTTGCAGATTCAAAAATATTCCAGTGATAAATTTTATAATACCAATTCAAGCAGTAAAAATCATTATAATGATTTTGTTTATCAAAATTCAAATAGCAAAACGTTTTCAAAGTATTCATAATTCATTTAATGAGACAAATTCAAGTTTTGATTAGTTCAAACTTTAGAACTCGTGTAAAGTCAAATTCCTTTCAGAAAAATAAAGGACATGATACGCTAAGATCTGATAAATGTTTTAAAGACTCAAATTTAAGAAGATCAACTACTAAGGATTCTGAGAAAAAATCAAGCCATATAAGAAAAAAATCATCTGGAAATTTAGGAATTTCTTCAATCGAAAAGCGTTTGGTTGATACAGATAATTGGATTATTAAGGATTCAATATCAGTTTTTGAAGAAGATAATTCGAGGAAATTACTGCCCAAACTCAATGATTCGAAAGAAAATTCTATAAAAACGGATTCTGGTGATGAATTGTTGTCCAACGGAGCAAAAGATATTTCGATAGAGCATAATTACAATTTGAAAAGATTGTATCCGAGCGAAAATGTTCACGATGTTAGCAAATCTACGAAACACAATCTAGTGGAATTAATAGATTTCTCAGTTAATTTTGGTCCAACTTTAATCGTATCAGAGTCAAATATTATTTTACCT
>OX_Smed_1.0.00762
TGGATTCCAATTCTAAAATACTTCATTACAATGGACAAATGGGGATATACAATGATATATCAATTTATTTTCTTATTAAAATCTTATTTTAAATTTTACTTCAATCCAAGTTGCGAATGACAATGCTACAAAGATCTTTTCTCCAATTTGGCTTCAATCCCAAAGTTTAGGCTACATTGAGCATGAAACCATCAAAATTTAAAAGGCATCTTGAATATGAAAATCCTTCGTACGTCAATAAACCAACACAATATTTCGAACTACTGTTAAGATCTTCAAATNAAAAAACAGTATTTTGAGAAAGCTATGGCTGTTAACGAAAAATATTTACTCACGTTATGTGAGGTTTCGTTTCTTATTGCTAAAATATGCATTTCTTGAGTCATACACCATTGGAGAAAATCTTGTCGTACATAATACTGTTATAATACTGGAAACGCTTTGCGGAAGTAAATATGACTATGAAATTCGGAAAAATCCTTTTTTCAAACGGCACTGTTTTCAATCGAATTTGGGAAATTAGCAATGACCAATTAGAACAACTTATTATTAGACTTAAAAATCCAAAATTTTGCTTCAGTGGTAAGAAGCAACTCATATTTCAATAATAATTCAAAGGACACGTTGATAAAGAAACCATCAATGAAG
>OX_Smed_1.0.00767
CTTATGCATCATTGGGATACATAATAAGCAATGAAAAATCCAAGAACTCTGACAAACAAGATAATCAATGAAACATGCACTGTCAAACACATTAATTATAAGAGCTTACATATTAAGGTATATGGACATTAAGAGTGAAATATATTTATTAACACAAGATGTGATAATGAAGATTATTTTTTTGATTTTGTTGAAAATTCTGAACATGAAAATAACAATAAATATGCAAGTCTGTATTCTAATGTATCAATTTAAGAAGATTTGTTCCCTTTTTCGGACTCGAGAGCATCGGAAAATTCCTCGACGTAGTTAATATCCATAAACGCAAGAGAGTTCTTTCAATTTCGGACTCAGAAAGTGAGGATATCGATTTCGATGAAAACATAAGAAACAAACGATCTGGGTCCTGCAAGCATTATTTCGATGAAAGTAAATCTCGATACAGAGGGCCACCTCCCCACCATTCGACATTACCTGAATGCATTGAATTATTTTTCAACAACGATTTATTGCATTTATCCTGAATGAAACCAACATATATTACATATATGCCGACAACACTCGAACCAAGATGCTAAATCTAGTTTCAATAATTGGAAAAGTACAAATATTGGTAATATGTATTTTTGATGGCACATA
>OX_Smed_1.0.00768
TCAGTACTTTGTTTATCTATAAAGAAGTCTTTGATTGGTTTGACCGAATTTTTGTTTACGTACAAAGTTCATTGAAATGTTTACGATTAATTCTATCAAATGAAACAAGTATTGATAAATAAACAACTTTAAACTCGAATTCCGGTAAATTACTAGAATTGAAATCAGTGTTGCACTATTTTATTGTTATTAAATATTTAATACTTTAGTAAAAAAAAAGATTTGTATAGTTAGGAACCAAATCTTTGGACACATAATATATACAATGCATTTTTATATATCGGGAACTCTATTATTAATATATATATATTATTTGTATTATTATTACTTTAATTTATTTTTATTAATTTTCACTTCCACCATTTGTTTATTAAATTAATTTAATTAGGATAAAAATTAAAAACAAATCAAAATGGCGTTGAAATTTTAATATTATCAAGATTAAATAAAATATTTTAAAATTAGAATTAATTCCTTTACAATTGCCAAATATTTTTATTTTTATATTTTTTTTGATTAATATAATATACTTTATAAAATATTTTAATTAACAAAAATATAATTTAACGCATTTTTTACTGTATTTAATGTTTTTTCACAGAATAATTTATTGATTTAGATTTAATGATTTAATATATACTAATATATACTAATATATACTAATATACTTAATATATTTTACTTTTTCAACTTTGATTGACACATTTTATTGTAATGCTAACTAATCTTCGATTTTTAAATTTTTAATTAAATTCAGTAACAATTTTTAATTTTAATAAAGCCTAATATTCACTAAAAAATTTTAATTTGAAAAATAAATTTATTTAAATTATTTATAATATTTTATTTATTATTTATATCGAAATATTTTTTCGATGCATGAAAATCGTTTTAAATATTTTAAGTTTGTAATTTCAAATTCAATGATTACATTCTGCCTTTAATTGACTATAAAATAATGTACTTGTTTTTACATATATTTTTTTTAATTTGAAAATATAATACAACAGAAACAAAACTCTGCCATCTGCACTTCTATTATAAATTTATAAAGATTTTTAAAGAAAAAAATAAAGCCAATTAGGCATAACTATCAAATTTATTGAATTTTGATTGGCTTAAAAATAGTTTCTAAAATTTTGGAAAATAAAAAAAAAAATTTCCTTTTTTTTTGCTCTAAGGCAGACTTTTATGAAATATTGAATTTTATGATTATAAATAATGTTGTACAATTACAGATATTTAGAGATAATACTCATAACCACCCCCACCCTCCACGAATATCTGACATATGGATAATTGAAGTTTCTTTAATTTTTAAGATGGATCATACACATTCACAAAATCAAAACATAAATGCTATTTTTTCTTTGCACTAAAATAAGATGTAAAATATTGCAATAAAAAATATTCAAAAATATAATAAAACAATAAATGTAACCACCTAAAAAAATTTAAAATATAATTTAAAATTAAACAAAACTTGCGCAAAGTAGACAATAAAATTCACTTTTGATTGATTTTAAATCGTA
>OX_Smed_1.0.00769
GTTATATTTATGCTTCTATTACGCAATGCGCTTGGTTATTCGATGATAAATGAGAGAAATGACATAACATGTGCCAACGGAGCGTGTTCTAATGTGGCATATCAGCTTTATTATGATGGCGGGAGTTATAAAGTAAATGTTGCCACGAAATCGGTCTGTCCCCCAGTCAACTGCAACAATTGCTTATACAAAGGAAACTGGATGTTGGAAAAGGCTTCAGGAACGTATTTTTTATCAAGGTCTACTAGCTCATGTTCAACGGATTCTACAAGAAATTTTACGGAGATATTTCCTAGTTCACCTCCATTGAACGTGACAGACATAGCCTGTTCGAATTATGGATGCTCTAAATATAATTATCTCGTCCAATATCCTTACTTGTACACGAAGTATCTTGGTAGCTGTAGCTATCCGAGTTGTGGGGGTTGCAAAACTTGCACCTATTGGCAGTATGTTAGTGGTAAATCATACAATTCCTTGAGGAGAAGCGTTTCCTCGTGTCCACCAATAACAAGGATAAATATGGAAGACTTTTTTATGATGCCAGGTCCGATTCCGAATAATAATAATAATAATAATAATAATAATAATAATAATAATAATAATAATAATAATAATAATAATAATAATAATAATAATAATAATAATAATAATAATAATAATAATAATAATAATAATAATAATAATAATAATAATAATAATAATAATAATAATAATAATAATAATAATAATAATAATAATAATAATAATAATAATAATAATAATAATAATACTATTAATATTGTTGATGAAAACTATTTTCCTATCCCTCAACCGTTTTGGCACGGAGGTCGGGTACTTGCTGTCATTATAAGCTGCGTTTCGTTTGTTGCGCTTATCATAACCTTATCCGTTTGCTTTTGCAAGAAGCCTTGACAGCCATTCCAGCCTCAGATCCGAAGGACGCTCTTCAATTTCATCCACATTTACATTGTTCTTTCATTCCTGAATGTCGAGCCAGTTTCGTGACTTTCAGATGTCGCGCTTTATTTTATATTTTATATTTGTTTATTACGAAAATATAAATTT
>OX_Smed_1.0.00773
AAATAAGACAAATTATTTTAATTTTCACGGGGTTAAAAGTAGAGAATCATGTTGGTATAATCAAAATATTAGTCGATCGTGTGTTGCCGAATAGATATAATTTCTGACCCAATCACTTAACCATACGTAAATAGACTATTGAAATAAGTAAACATCCATCATAAGATACTGACGGAANTCGAATCNCGGTAACCCCCAGGAAGAATCCATATAGAAATCTGATCACTGGAAGAACATCCAAAGAGGAATTTCTCCAGTCGCAACGGAAACCAAAACGTCGACAACTACCGGTCAATATTGATTCCGACGATGAGTAATAAGATGAAACCAAATTGCTAAATTAATCTGACCACTGAAATTACATTTCCTTTCTGGTTCAATCGATTTTAGCATGCTTTTTCTCCATGTATTAGAATCATGAATAAATAAATAAATGAATTTGTTTGGGGATTGTCTTGAACTTGTTTCCGAAGCTAAACTAGTGAGTAATCGTGTGATTTGAATTCGGGGTTGAATAATAATCGTCAACGAGTTACAATGATTGTGTTTGGAAAATTGTGTATGCATACTGAAGTTGTTTGAACATTAATTATTGAAATTCCAAATCAGTTTGATTTGTATCATAAAGCTGAAATGTAGTGGAGATAAATGTGGAAACGTAAGTGTCAATTAGATGACTAACAAGCACCCAACACCACCGAGTTCCACCATTCATTTAAGATTAGACGGGTTTGGCACATTCATAATAATAAAAATAGGTAAAACGAATAATGAATTAATCTTAATGCATACAAATTTCGAGATTAAATAAACAATTCAAATTAGCTAATAATATTAAAGTTCTTAATTTACTGAAACAGATTTAAA
>OX_Smed_1.0.00776
TAAAAACTCAAGCCGTAGATCATGTCGATTACCCTCGTTCATGGAGGTTGTGATGATATTACATCATAACAACCCATAGAATGAGGCTAATATTACACGAAATATCATATTTCACCTATTAGTATTCAAAAACTAATAAAAACTTACTATTCACTAAACTGCAGTAACAATGTTAAACTAAAATGGCGATGATCCAATTCTTCATAATTCTGACCCATCTGGGTTTAATTCAATAATTCACAAAATAAAGTACCAATTAGAAAATAAATAGGAGAGAAATAATTTTTCTTATTGAAAAATCAGCTGCAATACAGGAAATGTGTACCGCATACACACATGAGAATGAAATCATCTGGTTTCAGGACACACAAATATTTCACTGTAATGCCAACGTCAAAGTTGGCCTAGGAGTATACATACCTACAAACATACCAACCCACCAACATACACTAGACATCTCGTATGCAGTCCATGAGACATACAAGTAAATTAGTTATTAAGTAGGAGATTGAGAGATTAAAATGTTTCTCTAACTTATCGATTTATTCTTATGTAGATGAAATATATATTCAGACTAACAAAGGAATTATGACAAACAATGAAATCTGATTTTATTTCAATTTACTGATTGATTAAATTTTCATTGTCTTTTGCTTCATTTTTATTAATATTTCCAGTTTATTTTACTTTATTGTTAAATGGGAATTTTGCAAAAATTTGATGAAAATTGAATTTATGAAAATAAATATATAATAGGACTTTTAAAAAAACATGAGATACCAAGGAGACATTATTGAATGCTGAATTTATTCTCAGTATTCCCCTCTGAGCTGTAGAATTGTATACATTTTGTATCAGGCGACGGACCAGCTGTTATATAAGTTACTGAAATTACAGTTTGAGCCAAGCTCATTTATCGGATA
>OX_Smed_1.0.00777
ATTAATAAATACTTGGCCGAAAGTAGCTTGAGTCCAATAAACGCGCAATTATTTAAAAGTATAAACAATTAATATAAGTACAATGAATAAAATTAAATTTTACTAATTAATGTCATCGAATTATAAACCAAGTGTTTAGTGACCACATTTTTGAAAGTTTTTCACTATTTGACCTACAGAAAGAAAAAATGCCGCCATAATGACATTTGTTTAAATTGAAAATCATATATCAAATATTTGTTTTAATGCATTTACAATTTGGTTTTTGATAACTTTTACAGAATGCTGTGGCATTTATAAATTCAACAAACAATATTTCATAAAATCGAGATTTGGAAATTTTCTCCACAGAATTAGTCAGTGAGTGAAAATATGGAATTCACGGATTGTTTTTCTGAATAGTCGAATCGAGAAAAGACGATTGAAGGGTTATTTGCTCTGATGCTTGGTCTAATGGAAATAAGCCATGAGCTGGAATATCCCACTCCTTTTTCTTTTTTTGCCCATCAATAAACGTCACTAATAAAACAATCATTGTGACCAAAATGAGAATTACTGCAAATGTCACTAAAATTATCCAAATATAGGGAGGGGCATTGGAACTATTCTGAAAGGACAAGAATACAATTGATCGGTTTGTTGACAAATTCTCCGGTGGGGTTTGTTTCTTTTTAGAAAATATAAATTCAATTGTAGAATGTTTTTCTTTTTCCAAATCAATAAAAGTCACTTTTTTCCTCTCAGCGCCTTTCAAATCTTTTGCATTTGAAGATTTTTCGACTTTTTTCTTTGGTTTCCTATTAATTTCGAAATCCTTTACGAACGATTTGTTTTCATCAGTCACTGGAAGAGATTTGGTAATTGATGGAGAACTTGATGGAGAACTTAATGAAGAACTTAATGAAGAACTTGATGAAGAACTTGTTGGAAACTTTGAATGAATTTCAATTGTGGATATTTCATTGACAGATATTTCATTATCTATTTTACCTGTGCTTATGGATTCTATGTCTAGTGGAATTATAGAGAATGATGCCAAAGACGTTGTTGATTGAGTTGATGAAGTTCTTCGTGTTGAAGTTGTCAATTGTGGAGATTTTGTTGTCAATATAGTTGTAGTGATCTGAGTTGAAGATGTCAAAAGGTTCTTTCTGATATAGGTTAGAGCATCAATTGCGAAT
>OX_Smed_1.0.00779
AATCGCGAAGCAATTACTCAGGAGATTGGAACAACCGCACACAGCCAATTTTCGAGAGCTCAGTGTGCATCACTAAGGAGGAGCAGAGAAACTCTACTATGGAAGCGATGCTAATGCTGTGGGTCACAAAAAGATATTTCTACTAGAGAATCATATCTAAGAGAGTCTGGTGAGAAGAAAATCATAAAATAAGCCAATGAGAGAATGCCACAAGTTTGCAAGTGTTCACCCGCTCACGTGAGGCATGAGTCATTCAGTTGGTATAAATACCCAGCGTCAGGTGAAGAACACCATTTTTCATCAAGAAGATGTCGAATCAAAATATTACGAAAAAGCATGACGTAAATGTCCACGAAACGGATCGGAGAAGAGAACCCATGACTTGTTCTAACAACAGTATGCTAGGCCATCATCAAATAGAAGTTCGCATTAAGGAGTTTAACTCATCTCGGGCCACCGCGAAGGACGGATTATGTTCCGGAGATTACGCATTTGGTAAGGCAA
>OX_Smed_1.0.00782
AAGATAAAGAACTATCAAGACTTCGTAAACGAGTAGCTAAAGAAATTTTTCAGTAGGAAAAGTTAGCGGAAGACCAGTGCAACCGTGCCAACAGTTTGTCTGATGATCTGAATCAAGCTCGTAGAGATTATATGCTATTGCGGAATCGGATTTTTTAATCTCGTGTTTGGCTCAAGAGCATTTCATTGAACAGCAGAATTTATTTAAAGAATATATGCAACCAAACAATTCTAGAATATCCTCAAATTGGGAAAATAACGGTAAAGCACCTGGAAATGATTTACCAATTGGTGTGGAATCGGCCATATTGGCTGAACATCAGCGCCATTTGCAAAATCAATTGAATCTCCTAAAGGATAATATTGCTTCAGCGACCCAAGCTTCACAGAATGCTCAATTTAACTTTGATACTCTTTCTGGGAATAAGACATTTGATAACAATCTCAAATGGAATACTGGATCTTCGGGTCTTGGATCTACTTTAGACCATACTGGGAACTCATTAGACACTTTTGAAAATGAGAAATTAAAAAAAGCTTTACACAGTCAATTCAATGAAGATATAGAAAAAATCAATAGTGAAAATAGCAAAAGTAAAATCCGTTGCCATCAGTTGCGTGCTGAAATTGATAATTTGAAATCTGACTTTCCCAGTGACAAATTTCCTCTTTCACAAAGCGACTGACTTAATCTCATTGTATTATTTTTTTGACAATATTTTATATATTTATCAAAATGGCATTTGCTAAATGTTCAGACAATGTTTGTGTGTATTATAATTTGTGGAGAATTTTGTTGTTTTTAAATATATAATTTTTATATNAAAAAAAAAAAAAAAAAAAAAAAAAAAAAAAAAATGCGA
>OX_Smed_1.0.00783
ATTGTTTTTAAAATTAATAAAATTGGTGATAATTATATAATTTCACTATGGTCAATTTATTAGGGCTAAATTTATGTTTATTGTTAATTTTTTTTAAATTTTTGTTTGAAAATTTTGACATTTTGTAATACGATAAATATTTTTAATAAAGATTTAAGTTTTCATTTAATAAAATATTATGATTTTGATGTTGTTGTAATGATATATTTAATTGCTACGTTAAATAAAGGTTTTTAGATGATTGTGTATTAATGCTTGCATTTTCGCATAGAATCAAGATTTCTTTTTTATCAAATTGATTGAAACAAAAATCCGCAAAATCGTCAAGCATTTATGTTATATTTTTCGTTTTTCTTCATCCTTTTGGATCAGTGGTTTTTGAAATTACGGAACACAAAGATTATGAAAAAAATGTGTATGAACATTGGTTTTATTTATACAAGTTACAAATAGACACATAAAATATGAGAAAATCATTAGAAAATATATCAATTTGACGGAGCATTTGTAAAATTATCGTGGAGCACCGATTAAAAACATTAATATAGAATCAGCAAGAACTTAGACAAATAGTTTTAAAAAAATGTAATGAATTACATATTTTGAAATATTTACCGATAAACAAATAGAAAATATATTTTGCCATACTTGGCATTTTAGAATTAAATCTAAATTTTCTAGAAAAGCTAGTCAAACAAGTGCATTTATACGAGTAATTAAATAAATATAAATTTATAAGCGACATAGATTTGTGTATTCAAGACATGTGTTTAATAATACCGGTTAAAAAATGAAGTAAAATAAAGCAGTCTTTTATAAATGAAAGAACAAAACTTA
>OX_Smed_1.0.00784
ACCATGAAAGCTAACCGTACATCAAGGGAAGGTAAGCAGCTATAATATATTTACTTAATTATTACTTAATTTTTTTTTCTCCGAGCACGAGTACCCAAACGTGACCGGTAGATATTCATCATTTGAGGGCACCTGATAAGGAAACTAGCCAAGAGATTTTCAATGAGACCTTATCGTTGTAGCCGACTTTGTTCGTCCCTTTTCGATGAATTGTTCAAAATATTCGATAATAATCCTCAAAAATCTAAAGAAAACGAATTAATCGAGTAGCTGCACACGACCAGTCGCCAATTGAAATAGTAGCTACATTAAACTTAAGTATCCCAACCCATTCTCTCAGATCGTTGGTGGAAGACGAGAATTTAAATGACAATAAAACTCGAGTGACCATTGATGTAAATCGTATGTTTTGTTTCCATTTCCCTGTGCCCACAATCATCAAAGAAGAGTAAATTAAATTGATAATGCATTTAACTAGATTCCTATTTGGTAAATTTCTATTTTGATTAAATCCTCG
>OX_Smed_1.0.00785
TATTGTTTCGATTTAATATATTCAAGAGTAATTTAATATGGTTGAAACATTGCCGAGCCTTTAATAAGGAGTTAAAATGTATATCCTAAAGAAGACTTCTATATATTGCTTTATTTACAAAGACTTCCATATTTATCCGCATGGAATAAAACAGATTCAGCGCCTTGATGCAGATATTTTTCTTAGAGCGTGGTGCTTAAGACATTAAAGAGTGATCTTAATACACTTTTAAAACCTATAACTTTACTCACGTGAAGCATTTGAGTTCCTGATTTTATCATAATTGTCTTCATCAACATTTTCAAGATTTTCAAAGCCTTCTACTTCTTCTTCAATCAAAGTTGGCGTTTCACGATCCGGCATTATTATTCTAATTTCATCGAAAAACGAGTCAATCTCTTGATAATCCGGTGCAACTCTCATTGGTTCAGATGTGCACGAAGGAGAACAGGAAAGATTATCATTTTCGTCTTCAGTAGAATTGACAGAACTATCAACAATTCCGCAAAATTTCATTGGCGATTCATTGAGTTTAATTGGATTTACAATTGTGGATTTAACTGATGGCTCTTTCAAAACCGTACGCTCTAATTTGACATCCTCGTCTGGACTTTCAACAACAAACTCAGACACAACTTGACGAATGTTGGTAAACACCCGGGAAACCGGTGAAAAGAACTGCATAATTAAAATTTTCAAAACTCTATTTCGATAATGGTTTTATTGTCGAAAAATAGCTTCAATAGTCTGTGAAACACATTACTCTGATTCATATAATATTGAGACGAGTGATATGATGCTCGGAAAATCCAGCAGCAAGACTGGATCAAGTTAGCATAACATTTTAACCGCTTAATTTCTATC
>OX_Smed_1.0.00787
TTCTTTCATCCTGTTATGATTTGGCGAGTCGAGATCTTGCCCCGTGAAATTCTTATCATTCTGATCTCTTTCCGCATGCAGCAATCCAGCCGTTCCAGCATATTTGGATGGATGAGCTCGTTTGGAACCACCACTAGCGTTGGGGCGGCCACCAGCGGCTTCAGAACTGGATCATCCGTCTCGAACGAGATGTAGCCTGAAGAGTACACGTCAGAATGCGGAATCCTGCCTGTCATTATATCGCGATCGATTCTCTCCAGCTCCATTTGGGCCATCCATCGCTGGTTTGCAGTTTTCGGTCCTCCTCGTCTGATCGGAGCAATAGGAACTCCACTATAATGAAAATTTAACATCAGCAAAGATAATAATAAATATTAAAATTTCTATAAGGAAGGTCCAATATCAGTAATAGAATTAGTTTGTTATAAATCTAGTTTAACCCCGGTAAAAATAATAATAAGTGTCGTAAAATTAAGTCACTCTAATACAAGCCCAACGACAGTAAAAATACCAAAATGAGTGTTGTAAGACTAACAGGAAATGATAAGGGTCTAATATTAATAAATACTAAATAGGCGATTATAAAATGGAAATAT
>OX_Smed_1.0.00791
AAAGATTGAAAATTTATTAATACAAATGTACATAGTAGCGAGAAAATCAACTGACAATGTACTAAAAGCACTTAGTGAATGTGTCTGTGTGATTGAGTACATGTGCCAACGCCAACACGGCATCACCGACACGGAGCGATAGCACCATAAAACAACAATAACATAGAAATAAAAGAAAAACGATATCAACCACAGTAAAAGCCATCACAAAGACAAGGAACTAAATATCATCATTACTATTTGTATAGCACCCGGAATTACGCTGTGATAATAATCAATATATATATATATATTATAATAATCAATAATACAATAATAGCACTAAACACACTCAACTATAATTTCAGTAAATCAATAGAGAACAGAATCTATATAAAAGAGCAGATATTTATTAGAAAAACCAGAACAAGAGCAGTGAAGGCGACAATCATCACAATCAATAATAATAAAAGACACTAATTGATTTGGCAAAGATAAATTGACAAAGAAATAAGAATCAGGAAGGATGGAAATTCTGGAGCTGAGTATTGGAATTGATGGAATGTTGTTGTTGCTGCTGTAGCTGTTGTTGTTGCAGTTGCTGTTGTTGTAGATGGTGATGGAATTGGATACCGTTGCCATTGCTACTGGAGGAATAGAATAATTGATTTGATTGGTTGCCAGGTGGCAACGGCTGTTGATGTTGTTGGCGGGTCTGGATCACATAGCATTGTTGCGGTTGCTGTGATGACGGTCTGTATTGCTGCATCATGGGGTGGACATGTTGCTGTGCCAACGGTACTGACTGGTGTTGAATCTGAAAGACCGCTTGGGGTAACCGCTGTTGGGCCTGCTGCTGCTGTTGTTGATAGGTGATTTGCTGGCGTTGCATGCTGTGTTGCTTCCAGGCCTCCTTGTAACGAGGATTCGTGTTTAGGAAAAGCCCAAATTGCTTTTGATAATCAGATTCAACAAGATTTGGATCTCGTTTCATCTGCTCAATGAATGATCGGATCGCATAGATGTCTGCATGGAATGTGCTAAGATCGATCTGCTGATTGGTTGCTG
>OX_Smed_1.0.00794
GAGAAGTAAACAAAACTCCATTAACGACTCTTGGTGAACCCTGTCGCATATGATATTCGCACACAATTCGTCAGCACAGAGCTGAAGAACGGCAAAAATGTGGCAGGCTGTCATTGTTTGTCCCCTGTCAACAAAAGCTATTCGGCCAGGCCGTTATTCGAACGAAAATTGTTGTTGAAAAGACTGGCTTGGAGCATTATGAATTAGTCAACTACAGAAACCAGATAATTATTTAATCGGAAATCGGTTCGTGATTCCCCGAGTAATAGGAATTATTTTCCCTGAAATCCTTGATTTGATTTCCATATCGAAGGTACAGACGAATATTTACGAAATTGACCCTAAAAATCAGTTATCAACATGGATATCCTACTCAAACAACAGTAACACATACTCGGAGAAACATCAAAGATTTCTGACAGCTTGTCAGTGCTCTCACAATATGCGGCTTCAGTTTACTTGAAAGGAGTTGCGCATTGACAAAGAAGACTTTGATGAAAGATGCCGAAATAGGGAATGACCGTAATATCGATGCTCAGTTGGATAATTGTGTTGTTACTATTTTGTTCGGGCGGGATATCAAAGTGCAAATCAATTAGTCTCAACTTATCTGTTGACTAATTTTAAATAGCTTTAATTAATTAATCATGGAATTTAGTAATTATTTTCTATTAGTTATTATCAGTTTCAGGAATCTTTATATTCATCGAAATCAGAAAGAACATATTTCTCGTGAGGCTTAAGGTCAATGGTGCAGCAAGGGTTCGCGCCACTCAGGTAATGCTAAACTTTACAGCTCTCTTACAATTATATGGAAAATTTGACAGTCTTAAAATCCTGTAATTTAATACATATCTTCA
>OX_Smed_1.0.00797
CCTGGATCGAGCGTATCATCGGCGAGTAGTTTTTCATCTTCTTGGTATATAATTATTGACTTTAGGAATAGACTAACATCAAAAAATGCTGAAATGCTTGTTTTCTTATACCATAATGCCAGAAACATGAAGTAAAACTATAACCTTATTTTTTTCTTAGTATAAATAGATTTATTGTTTATAAAAAAATATTACCCCATTCATGACATCAAGATGGGTTATTTATTATTAATAAATTTGGCGATTTATTAATAATAATTCTTAACTATTTTCAAAAAAAACTCGAATTTATTAAATTTATGATTGTGTAAAATTATATACTTCGTAAAAGTAAAGTGACCACTGAAGACAGAAATAATTATTTTTTGTAAACTTTGTATAGTGGAAAATCATAAACCTTCGAGACAATATCAACAGGCTACTCAAGGAAAAGGACGAGGCGAATCTAGTAGTCGAATAACTAAAAATGAAGTACCGATCGATGAAGACGATTTGGTTCAAGCCGAGTCAGATGAAGAAGCTGTATCAGGCAAACACGTCCTGAAGGAGCAAGCAGCTCAAGATGAAGTCAATATTCGTGCCCTCAAGGAACAGCTGAGGAAATATGATGTTGAATAAAGACAAAGTATCGTGGATGTTGGATTCATTCAAGAACTCGTCCCAAAGACAATTTCGATGAAGATGTTCTCCCCAAATTGAGTGCATGGCCTGGCCAGCATCTTGAATCCAACCAAACCTCCGTGGTAACAGAAGAGATGCAAGCCAAAAACGATTGAGCGCATCTTGATGTGGCATCGAGAAGAGGCCAGAATATTGGTTCAGTTAAAGAAGCAAGTTAATAAACAAGACACAACTATACACTGAATTTTAATGCAAAATATATATGTATCCTTCTAGTGTATTAAAATGAATTATAATTTGTTTTAGTATAAAATATCTTGCTTCTTTAATTGAAC
>OX_Smed_1.0.00806
TAAATTTTCACCAACTAGTTAAAAGCTAGTACTTCGGTGTGGGAGGTACCCGTAGTGAATGGTAGTTCGCCCGGTCGGATCTCCTCTCCGGGAGCCTCGGCGTCGGACCCTCTGTGTGGAGCGAATGGTCGTGGGGGGAGTAAATGGAATATATTTAAATTAAAAGAAGAATCTAAAGGCTAGAAATTAGTAGGAAAGGGTCGGAGATTGTTTTTTATGTGTTTCGTGTGGAAAACAAAGCAGATAGAAGAAAATCCATCGGTCGTTGTTGATATAGTACCAAAGTTATGCTCAAAGTGGCGGAGAAGGGAAAGAAGATAAAACTAATATTTCTGTATTGATTTATTAATGAATTTTGTGTATTGATTTAATTGAATATTAATTAAAGGTTTCAAAGCTAATTCCATCGATACAAAATTTATTTTCAGTCTTAAATAGATTTTATTATAAAAAACCCAAATTTTGGTTTTAGGATACATAGACTTAGCCTCGTTGTGATCCTGATTACATAATTAGGTCAAATCCAAGACAACTAGAAGATGTTATGCTCAATTAATACCAACAACTACAATGACGCTTAGGCTTGATCGATCGGATATATAACATTCTGGCTTTTATTTATTATATAAACATGTTTTTCTTATTATTATATTTTATTATCAATTATCATAACTATAATTTAACTAACATTTTTTTATTGTATTTTTCATTCAGCCGAGTGCACTAGAATAAATGCTGAAAGGGGTAACAAGGATTAAACTGAGATGGAAGCCACTTTGCGCAGCAGATACGAAAGACAATAAAACGAATGAAATTTCCACCATGAATCAAAACCAAAATTAAATGATTTATCTAATAAATTTTTACTATTCTT
>OX_Smed_1.0.00815
AAAATATCTTTCTAAAATTTTTTTATTAATCTCAATTTTATAAATCCTTTTTTAAAATAATTTTGCAATTATAAAGTACTGAGAATTACTAATTCTAAATTTGCATTTTAAAACTTTCTTCAATTTCTATTTTAACTTAAAAATTCTATCTGAAAACTTGAAAAAAAATAAAAACTTAAAAAGAGGATTTTTGGACGAAATGGTCGAATCTTTAAATTTCTATTAAATAAAACAATATTAATTAAATTCAAGTTTTCGAGGTCATTAAATTTCAAATTTAATTAATTTACTAGTAAAATATAACTATTTTGCATTATAAATAAATAGTTAATTAAAGTTAAAGTTCCTTGGTAAGATTTGCAATATTTAATTGAAAATTGGAATGGAATATTCATGTTCTTTGACATTGCTCAGTAAATTGTCAATAGTGAAAATAGTTTTATCACTAATTCTTCTGTCGATGTATTGAATGAAATGTTTAGGAATAGAACAGACCAAAATTTGGGAGTTGACTACTTCCGCAGTTCCTACGACTCTTTGATTTGATATACTGCTGTAAATGACTTTAATGCCGCATAACTCATCCAAAGCTCTTGAGTAAATTTGCATTTGTAAATTAATATTGTATTTAGACATTCGTTTTAACACATTTATCGCCAGCAAATATGAAAATCTTTTAGCACTATTAAGAAATATATAACAGTTTGAATCGTATCCGTTCTTACATGACAATATTGGCTCTATTTCAAAATCACTTAACATTATATTTATACTCGGAATTTTTTCTTCAATAGTTTTGATTCCTTTAAAGTTCACAACCAACTCCTGTCTCTGTATCGGTTCTGTGATTAAACTATTTTTTATTTCGTTGCACAGTCGTTTGCTTGTATTTCCTTCGTTAAATTCCACGATAAAGGTGTGAGACATTGGAAGAAAGTAGTTTAGATAAGATCTTTGAAACGACGTATCCAATTCTATATGTTCTGAAGACTTACCTGGTCTTCTCCAATTGATTTGGAAACTTGAAACGCCAGTTGGAGGCAGAATTTTTGTAGTTATATTCGTGTCAGTAGTCATCAGGTATTTTAAATTATTTATTTTCTGTAAATAACTGTAATTCCAAAATATTATTGGAATGCCGAGTGTATATTTCATGGTGTAAAAGTTTCTGAAACATGTAAAATTTCTTAATTTCACTACGTCTAAAATTACCAAAGGAGGAGCAGAAAATATCTTTGAACTGATTTGTTCCAATTTTACGTATGCCACATTTGACAAGTTGACTTGGATCGTTGGCGGGAACTTGGATTGGGTTTTCCCAGTCAAAGTGTATATTATTATGACTAAAACCAATAGTAATGTTTTCATTGTCGTTATTAGATTTTGTTTAACTTTTCGACTTAAATACGGCGGTTCAAATTCATGATGAAGGGTTCAAAG
>OX_Smed_1.0.00818
GTTTTTATATCTTTATTACCGAAATGGTTATAACTTGTTTTATGTTGGTTTATTTTATTATTAATTTCTAAATATTGCACTGCTTTTTCAGACCACTAATTTGATCATTAATTAGTCATTCTTTACGGTTGGGTGAAGACACTGTTAAATCGGGCCTACTCTCTGTCGTTACGACAATATATTTTTATTGCTCTGAATAACCCGGTGGATTGACAAGATTAATTTTATTATTCGTTTTATCTCCCTCTCTGTTGATCGATCTTATTTTGAATGGTTGGGCGATCCGGTTATAAATATACCGGGTAAACATATATGATTTCATTCAAAACGGCTCGTTACAAATCTCCATCGCTGGGTACCTACCGCGACAGTCTGGACCCACCATCTTCTCCGGCAAATGTGGATTTCGCATATTCGTTCCGGACGTACATTAACTCTCAGAACATCCGCCGAACAGACCTCAATCGTGTCTCTATCTTGATGAACTCGCAATTGGGATCCTCATCATTTTATATTCAGTGGGGATTTGTGCTTGGATAATCATGTCCTTCACTCTCATGGTCTGATACTCCGGGAAGAGATGCGTATGCGTACAATTATGGTTCAACTTCCTATTCCTCGCGTCATTCGTCTTCCCGATCAATTGTTTCCGTGGCCAATGGCATCTCGATCTTGTCATTTTGTGTCATTTTGATATTTTAATTAATCTGTTTTTATTTCTATATGAATATTATACTGACTTGTTAAAAAAAAAAAAAAAAAATGCGA
>OX_Smed_1.0.00819
CCATCGGCTAACTAGATGTCGAGACGATTTTATCGCCGAAACTCGGGCTCAAAGGATCGTCATTAACGATCAGAGCGCCGTATTGATAGCATCGTTCACTGAAACCGAGTTAACCAAGCGGCAAAAAAAAACCGCGATTGGCCCTTCGCAGACCCATCCCAAAAACAAGCAAGAAGCATAATCCGAGCAAAAACCGGCGTCGCCGTGAACGACGCCGAGCAGAAGGAGTCACAATACTGAATAACGCGGCCAAGGTACTTGAAGAAGCTGCAAATATTGGTCACCGAGCAACATCCCGAATTCGTTAAATCGGACGAAAATCCATCGGAATCAACGAAACCAGTAGAACCCACACTTCGAATCTGTGCCGACGAAACGGACGAACTACATATTCGCGTGAATATAACACTCATCTCCACTCCCACATCGGTGGTCGACGAAAATCAGAAGTCATCAACTTCTATAGGATATTGGAGAGATGAATTCGGGGACGATCTCTGCCACAGGGTTTCCAAGTCGGGTCAAACAAATTGATTC
>OX_Smed_1.0.00820
ATTAATTATTTTAATTTTAAATTACAGTCTCCCAAAGGAATTAATTAGAAAAAATCCTCATTAATAATAGTTAATAAAATAATTGAATAATTAAATTTCATCACTAAGATGGTCTTCAAATGTTGACGACGCCTGAATTGAATTTGAAACCCCAATGAAACCCTTTATTGTATTATTTATATCTTCCAAATCTTTTACAATATCTGTGATAGTTGGCCTATATTCTGGTTTCTGTGAAACGCATTTATCAATCAGTTCTCTGTAACCTGTTGGCACTAATGGCGGTAGTTCTTCTACTTTGATTATAGACGGATTCACAAACATTAACACGTCAAACGAGTATAATGATGTAAGATCATTCTCACAATTCTCTTTCATTTGACCAATTTTACAGTAATTTCGAAAGCACGCCATCTGATAAAATATTAAACCAAGACGAAAGACATTTTCCATTGTAAACCCACCCATGATAAAATTTTCAGACTGATTATTTTTGTTTTGACTTTTTATAGACAGATTGCAACAAGCATCACCTAATAAAATTTTTATTTTACTGATTTCTGAAGTCTTCCTAACCATTATTGAATACAATGTTAAATCCGGATGAACCATTCTTGGTTCGTATGTGAAAAGATATTTCAACGCAAAGCTGATTTGAATAGATATATCCAATAGAAATTGAAGCGCTTCGCTCTGAATCTCGTTGTTTGTTGTTTCATGAGAAAGAATCAAAATTTGATTATCTTGTAAATAAGTATATAAATTACAGTCAACACTTTCAAGAACAATCATTATTTTATTTTCTGCTTTCAAAAACAGCGCAGATTCACATCTTATCAAAAAATCACTTGGATGTTTTCTTAATAAATCAATTTCCAGCATTTGAAAGTGGGCATTTGTTTTATTGAATTCTTTAGTGTAAGCTTTGAAAACAACCGATTTATAGTTCTCATTCTTGAATAACTGACTAAATTGGCCAGTGCTCAAACATTCCGTTATTCGAGTTTCCTTATTAATTACCTTTTCGTATATCGAGGGTAAAACAAAAATCCCCGGATCTATAACTGACTCACAATTGATCTTAATGATTTCCAATTCTGAACAGAAGGTTTCCATGTCATTCAAGAGAAGTCTCAAAGAATTAAGAATTTCCATAAAATCTCTCCTTTCAATTTCGAAGCTATTAATAGAGATCGTTTTTTCTACGAGGTTATTTTCAATTGCCTTTTCAAATTTATCAACGAGATAGAGACATTTTTTTTCAACGTTGTTGAACACGAAATTTCTAATGATTTTCGATGTAAGCTCTTTGATAATTTGTGATGATTGAAACTTGAGAAAGGTTTCTGGGTTGTTTTTATATAAAAGCATTTGTTCTTCATTGTACTGTTTTTCTTTGAATATGTGTGAAATAATCAACGGGGTCGCCAATACTCCGGCCAAAGCGACAATGGGAAATAGCATGGTAAGTGTTGAAATAATAAAGACCTTTTCAATTCTATCAATGAATTCATCAGCCGAATTGGAATTCTCTGTCTCGCAGCTCTCATTCCAGAACTGGAAGAAATATTCTTTATTTAATATATTTTCAGAGGCATTGATTTGGTTGCAAATTTCATTCAAATTCTTTTTTATAGAATCATAGAGATAATTATACAGGGTTTCCATTTGTTTGGTATCTTTTTCCCACAAAGTTATTTCCTGAAACAATTGATTTTCGAAGTACTTTTGGAAAATCAACACCAAAAGATGAATATCTTTAATTTCGGGATCTATTTTCGACCGATATGAATTTATTATTCGATTTTCCAGGGAATCACTTTTCAAATATTCGGTTAAATTCTCCGCCATTGCATCGAATTTCGGTCTTATTTCTGATATAATTTTAAGTTTTCTCTCGGCCATATCAGTTAAGGTTTTCTGCAAACTCTCACAAATGATTTGATCATTGTTCCTATCAGTCAGTCGGTGATATTCATAGTCAACTCTATTGTTTAATTTTGTAAGAATTTTCTTCTCAAATTTAGAACAAAGCAAGTCTAATTTTCTAATAGAAAATTGTAAATTTTTCTCATATATATAAACAATTAGCCTCCGGATGCAGTTTCGAATATCAGTAATAACGTCTTGCACAATGCCATTATCCTGCCATTCACGGGCCTTTGTAATAGAATCTTTAAATATTTGATAAAAATTTACGTTTTACCTTTTTAGCAGAAATAAAAAATATTTGTCTTTTTTCATCAATATTCTCGTGCCAAAGTGTTTTTATTTTATTCACTATTTTCTTTTTGAAAGCCTCAAGTTCAAGTTGTGAAGAAATTTCATTTATAATCACATCCATGTGATTAATAATAAAAATTGCTTTTTCAAATTGAAAAATATGCCCACTCGGGCTTTTAAAATTTGAGAACGAATGTTCTGTGTCGCAAAATATCTCTTTGGATTTTTC
>OX_Smed_1.0.00822
AGCACGTAGGCGGAATTCTGTCTGACTATGTTGGTCGGGTAGATTTTCGATCGATTGATGATTGATAAATGTCAGGTCGTATGCTTCCAGATCTGATTATTATTTATTTGGATATTTTATCATCATTGGAATTCTTATTTGGTGATTGACTCGCAATGCCACTATTCATCAGCGATTATTTGGGTATCTCGTGGATCATTCTTATTATTATTCTCGCGAAATTATTGGTCATAATAAAGTTGGATCATTCATCGAGAAACTCAAGTTCCATATTTTACCAGGTTGGGGTGTGCTCCACTCGCCCTTCTTATTTGGTTTACCTCAATAGCAACTCGGGTCACGCGTCCCCAGTTGGGACGATTTCAGTAGGCTAACATAGCTATTTTCCTACGTTGTGATATTTGACATTTCGGTTGTTATTCTTTTACGGTTGGATGCTTGTTAAATCTATTAAATGCAATTTGTCT
>OX_Smed_1.0.00828
CGACACCATGCAAAGAGGGATAGCATGAAGCCGGATACACCAACACGTTGGGAACGTAATTAATAACCATATGTTTAATTTTAGAGTTAATAAAAATCGAATCTGAACATAATGAACCAGGATACTATAAGTAATCATCCGAACGATGTTTTTAATACTTCTCATGAATTAACTCCGATAGTAGATGCCTACAATACGTCAAGGCAATTTCAGAAACCAGAAATTTTGCTTATAAATAAATTCCAGGTAGGTATGCGTACTACTAAATCATTGAGCCGGGATGTCCCAATCGTATACGTTAAAACAAAGAAAGAAGACATAATAAAATCTATATAGCCTATAATCAAACCATATCATGCGTCATGATGTTGATCCCTATTAATTTTCTGCAAACATCTCAATCGGAGAATTCTGGTAGGACGACGACTGGACAGAGATCGAGGTAACGGTGAGTTGGCAGCAAGATACCGACAGGAATTGTTGGATCATGGATGCGTGATCTCAACAATTGGTAAACCTGAGTGGCCTATTCGCCGAGGATGGAAAAGAACGACCGGCATAGTATAGCAATCAAGAAAGAGTCTGGCATCAACCCAGCTCGTGAGGCCCCAGCGTATCTAGTAAATGTTGACTAAATCTGAAGAAAGCTAGATGGAAAACCGGCCTTGCACGACGACACTTGGACCGAGTCAATAAAGATATAGCTGCTGAACCATACCTAGCACCGACGGGCACCAGCCGAGATACGGGGTGTCATATTGCCTCAAAGATCCAGCTCTACAATCGATGTGTGCACTTACTCTCCTAATGGTACCCAAAAGGCTGTTACTCATGGAATCACCGAAACAATTTCGAGAGTTTTAGGAAAATCAAGCTTCTACCCGTCACACAAACGATTGTGGAACAATAATTTAAATATCAATTCTTCTATCTGGTGTTAATAATAGTGTGTTCAGATGTCATTAAATGAATTTTTGTTTTGCTTAAAAAAAAA
>OX_Smed_1.0.00836
CGGAGGAAAAATGTAAGATTCCCGAGACAGTAAATGAAGATACCTTTATTGGTTATGGCATTGATAACTCAATATTGCGATGGTTCCGGTTTCAAGGTTCGGAATGCTGTTTAAATTATAGCGAGATCTGCATGCCGATTTCTCGAAGACGAACCCCGCTATTGATATATGCGTTAAACGAAATGATTTACCCAGACGACTTTGAGACAGTTAATAATAATACTAATTCCTCTTTAAATATTTCAATTTATAGACAAGAAGAATCTACTTTATTTTACGTTTCACACTTGTTTGTCGTCTTTTTGTCTTTAGGGTCGGCCTTTTTATTAATAATCGTCTACGCTACAATTAGAGATCTCCAAACGTCAACAAGTTACATGATAATTGTGATAGGTATCAATATTGCTTTCATGGAAATTCAGGAAATTTTAATGATATTTCTCTGTAAATTCTGTGAACTGTCGATTTGTGAATATTTCAGCACTTTGTCGATTTATTTTCACATCTCAGAAGCGATTTGTATTAGCGGCTACGTTTACAGTTTCTGGAGCGACCTCCATCAAATGCGAACGCCAAATAAGCAGAGTAGTATGAGAAGGAATTATAAACGAAATGTGGGATTTTTCAGTTGCTCGATTTTGATACCGATGGCACTGTGTTGCGGGAATCTAATTTTTCAGAAAAATGATTTTTTTAAGACGGGTCGATCAAGGAGACTTCAGGTCTGTTCTGTATTAAAGCTCTATCCGTTGTTTGGATTTTACATTGTCCCTCTTTTATTAATTCTATTATTTACTACAGTCATTTGTATTAAAATATGTCTATATTTGAGGTCTTCTATCCCAATAAACCATGAAAGGCATTGTAAAAGTCACCAAAGATTCTTTATCGGACTGAAATTGTGCTTCATAAGTGGGATTACCTGGATTTTAAATTTTTTAATGGCTTTTACTCCGAACACAATTATTCGAGATTTGGGGGTGGTTGTCTCACATTTCAATGGATTTGTAATTGTTGTCTGTTTTTTGTCAAGTAAACAGTAAGGAAGTATATAAAAGAACAATCATTTATGGAATAAATACATTTTATAGTCTTGCTAA
>OX_Smed_1.0.00837
TGAAAAAATCCTTTTCACGTCAAGTCAGTGAACTTCTTCCGCAACCATCTCAGTTTATTGATAATCACGCCAAATTGAATGCAGAGAATGATTTCTATGTAACTTGTGTAAATTCTCCCTCAGCTTGCGCATTTCCATCGTCCAATAGAATTCCTCCGAAATGCAATGATCGAAAGCCCTATCGACAGAGATGCGGCTCCTCTCCTGTTCCCAATGTATTGCGGTGTTCTTTCAATGATCCAGCGTGTAACGGTTATCCGGATAAAGCAAACGAATCAGCACCCACAGAACCAAATACAAATCAAAATCGGATTTTAATAACCTCTCACTGTGAAAAAGACTTCCAAAAAGCCGTTAATCGTGCAAATGCATGCGAAAGATATCTCGAGAATATTAGCGATCCGAATAAGAGTCGAATTCCAATCAATAGCACAGTAAAACCCACCAAAGAATCCAGCATCCTTCTCAATACGAATCGAAATAAATTTCCAAATCAAAAATCATTTTCCAGACCGAATCGAACAATAACAAAAACTCCCGCTTCGTTTATCGATCGCCAATCAAGGACCGATTCCATGAAGTCGAATTTTCAAGAAAACAACCAAAGACGTCGAAGTGCAAGTCGAGATTCGATCGTAATGCAGAAACATCATCCATGTTCCAATGTAAATACATTGTATTATTCTCAGAAACTGTCCAATTGCCGACTAACTAATTCCAATACTGATATCCATAAGCACTCAACCGGTGGTACCAACGCTACTGCTGCCGGATGCGGAGCTTGCTCTATGCGCAACAATCATAACAGTCAGCAGCAATCGGCTGGTAATCAAGAGTCACTTCTATCAAAACCAATAAGACCTAGATCGCAGTCACTGAAAAATTCAATAATCTGCCGATCATACAATGATATTTTCGAATCAGTCATCACTATTCCTGCACTGATGCCGACTGAAAGATTAAAGTCTCACAATCAATTTCAACAGAACTTGATCAGCTGCGAATCGATTGTCGACAAAGAAATAAAAGTGAAATGATAATTCTCCCATTTATATATATAAAATATATATATACATAAATATATATACATCTCTCCTCTTTCTCACTCTCTCTCTCTCTCTCTCTCAATCTCGATATATAGATATATATACAAAAATACATATATATATATATTTATATTTATACATATAAATTTATATATTTACGTTGTAATCAATCCAGATATTATTTAATTTTAAAATCTAAACCAAATGCAAGATATTTCCAGTGTAAAAAAAAAAAAAAAAAAAAAAAAAGGGCGGCC
>OX_Smed_1.0.00841
GTTTGTGTTTACAAAAAAACGATATGGGTTATGACCAGTTGATGAGTTCCACTACGATTGTTTGGCTCCGTGCACTTTTCATATAATAATTACCTTTACTAACCTGATCCTGCTTTGACTCTGACTACTCTATGAATTGTCCTACTTCAATAAATTTTATCCCAAATTCCTATTCTCGTATTCTTCATCCCTATCTGCGGCATTTCGCATTTTTTACACCGATTCATTCTAATAATGATTTTTGTTACCTGCGTCAAATCATTTAAAATAATTTTAGATTTATAACCCCAACAAAATAAATTAAGGCTACTTGAAATTTTTTATGTAAAATTCATATTTATATTTTTATTTTATTTTTCAATCTACTGAGATTGAAACTTGAATTCCATTTACACATTTCTATTTCATTCAATGGAACTTTTTCTATTTTATATATTATCATAACAATTATGTCACTATTTGTGCAATATGTAAATAAGAATTTCACGTAAGTGATGCATTTTTTAAACAATAAGCCAAGTTTTCACAGTAAAAATTGACTTTTTTTGAACTATTTAGTTTCACAAAATGAGATAGCGTAAAATATTGATTGTATTTTCTGTTAATTTTTCAAGGTCAAATTAAAAAAAAAAAATTAACAGAAACAAAATTGACATAGTGAAATCATAAGTTGGACAAAAGGACAGCCTGCCATTTCATTATTATGCTTCAGCGGCTCAATTAGGGACTGTAAATGATGTTTCGTACTTTTATATTAGTAAAACATCCTTTATTTCTGTCCGCTTTTGATTTGTGATATTTCATTTATTTTCATTATGGCCATAAGTCAACAGT
>OX_Smed_1.0.00843
ATGGAACTACAATATACTTTTACTCATAATAATGCAAACACACGCAGCATTACTTAATCACAATTCGAGACGACCGTCAGTACAAAATTTACAAATATTGAGACGACTATATAATGATGTAAACATTTGGATGTTTTATGCAAGCAGAAGTTTCTTTCTGCCACACGAAATTCCCAGTTTGCGACATCTGGCAGTTAATTAGTAATCCCATTTCAGTTTTGCATATCAATAATTTTACCAGATTTATCCTGAAGGCTGGGGTAAACAACCATATACAATTGATAAACACGAGTGAACGATCTGATTCGTGTACGAGCCTCACCAATAAAGTACAGTAAAGCTAAAATATTCCTTCGAGTTTAGCTTCATTTTCCTGATTTTCTATCCTTTCGCGTCTTAAACGTTACGAGCTTGAATCACCTTTAATGAAGTTACCAACAATTTTCAACTCACCGAAACAATCTTCCTCCATGACATTCCAAACCTCTGGTTCTCCCTTGACCAGGTCCGAGAATTACAACAAAAATTCCACCGGTTATCGCGGAACTGGGATGATTAGCAAACCACAACAAATCTAGCTTGAAACAAATGACGATCTAGCACTTAATTTGTAGATTTACATCGAAAACGTAGCAGTATTTCTGCAACTGAAACAACACCTAGCAATCGAGGAACGCCGTGAAGTAAAATTCAAATTTTTGAGCTCTGGGTGTATATCGTTCATTCATTGAAACGAATTCCCTCATATTGTACTCATTAAATCCAAAAGTTTGACCTTATCACCAAAAATATAAAAATACAAGTAATTTTAAGTAGTACTAATTTTCGACCTTCCGTTTTCTTTTTTAACTAAACTTAAAGAAAAATAACTCTCTTTTGATATCACTCATCGGCAATCGACTTCTAGAAATACCACTTACTTAACCTTGAATTGTTTACTTGTTAACTCTACGGTATTACGACTTGTATTAGAAAGCAAAATAGATAACCCGATTTTTCATATTGTATAGAAATAATTATACATTAAGGAATTGCATTGTCATTTTCGTAAGCATCAAAGATTATTCGTGATGGCATCACATCCAAGTCTAGTAAGTGTTACTCAGTGACATGATTTCTTCAGAAAAGTTTACGAGAGTTCTGTTAGCAAAATTTTACTGTCTGTTGCTAGTCAAAAAGTGATTAAACTTTTTTTAAATATGATCGATATTTATAGTCCTTTCAGTTAGTGACACCAACTTGGTGT
>OX_Smed_1.0.00852
CTGAAATATTATTTTATTTGTATTTCATGATTTAAGTTTTTATACACATCGATAACTTACATATCTACCCGCATCAGTAAAACTAAAATCCACGAAACACCAAGTAATTCTATCATTAACTCCGCTAATTATGCCAATTGATCATTTTTGAAAATTTGAAAACTGTCTTTTCAATTGTTTCTCTAAACAGATTTGGTCTTTGGTTCTGTCTACAGTGCAACGCTATTTATGATTGTGGAGTGCCAATATTCACCCTCTTTAAGTGTTACATTTTACTTCTAAATCATGTGTAAGACGCTCTTTCCCGTTTGTGCTGCGATTCTTCTAAATTTACGATGATTCTGTTGGGTTTTTATATAGAAAGTCGGTGCTTAGGTCTGACTCTTTAGTGTCATTCTTTAATCGATTCAATTAACCCAACACAATAAGATTTATTTCCAATTTATATATCACAACTTCATTCACAACTTTCACAAAAATTGATTCAATTTACAATACGCTACAAAATTACTCTGCACGATTTCACAAAATTCAATGCGTAGGGATACGTCTTCCAAAGGGAGATGTCCCTGTCTGGTACGCAACTTGTTTGACTGGTTGATTTATCTTAAAGTTTATTACCTCCTTAACTTCGCTCTCTGAAATATTCTCTTTGACCAACTGGCAATTTCGTTGATCTGCCTTTTCTTTTTACACTCATCTCGCAACTCAAGTCACCCGCAAACTAAATTGGTTTTGGCATTTTTTGACATCTCTCTATCCAAAACCAAATTAGTTATTTCTGTGCTCCCGGGGTTTCCATTTGTTTACAATTATTATTTTGGTGCCGGGTTCCTCTTTTATCCCGGGTTTCCTTCGTCAACCAATTTCGTTTTCCGTAATTAGAAAATTTGTTGACGTTCCGGGTTTCTCACACTATTCGGGTTTTCTGTTGGCTTGGACTTCCCATTAGCTCGGGTTTCCCATTAGCCAATTAATTTTTAATTGGTTTGTATTTTTATTAAATATTTCCTTCTGGGGAACCCTAATCGATTTAATTTTACGATATTTGGATTTGTCTCGTCATTTGGCATCCGTCCATACCCGTTTCCCCCAATAAATATTTATTTTAAAATTTTAATTGATTTTGCCTTTTTAATTATTATTTCGATGTCAATGTTTTTATTGATTTTCCATTTTTTACTTTGATGCATTTCGTTAACCCCAACAATTCTTTCAAATGATTCATTTATCTTAGGAAAATACGTGCATCTGAATATCATGTTAACTTTCCACTTAATACATAAATCTGGAATTAGTTGCAAAATATTTGAGTTATCCAGCAAAGGTTTATTCAGTTCTTTCCCTGAAAATCTCATCATAAATTTTTCGAATCTTTTCAACCACTGTCGATTATTGTTAGGTAGTTCTAACCGTCATAATGTATTGTGACAACCCAATTTTGATCACAACTTTTTAATGTCTAGTTTCCTTTCTTTGTATTTAACAGCAATCGAATTATGATATTGACATTTCAGAAAATTTTCGCCACTTGTTCCACAGCTTCGTTTTTGAAAATTAAACGAGGTACAAAATTTGATTTACAACGAAATGATTCTTTTCGTCTATCTAAAAAATAGGTTTTTGATCAATATTCGTGCTTGATGTATGGGTTACCAGCCACTGCAACTGTATCAAAAATAAATGATCCCATAAATAGTTTTAATTTCAAATTTCAACTATATTTTGGCATTTGGCACATAAACTGTCTCCATAGCACCTATCGATAATAAAACATAAAATTTTGTTAAAAGAAAACGCCATTCAAATTCGTCGTACGATATATTTCGACATTCTAACTGCCATGTTCAAGCAGTTAAATGAATTAGAAATGATCACATTCAATTGACAAATTGCACTCCTTAGGATTTTTAATTAATTTGTCAACAGTCTTTTTTCATCAATAATAAAAATGATTCTG
>OX_Smed_1.0.00855
ATTGAGTCTCAATTCCGCTCCGATGACGACAATTTTCGCATACTTGTTGCCGTATCCACAATGTCTCTCTTAATATTAGATCAAATGGATGGTAATCGTTCCCCTGTACTAGTGGACTCACAAATTTGGAACCTTTGTCGTTTCTACGCCCTGTTAAGAGCTCATTCTCAATCAAGCAATACTTGAACTGCTATCGTTTTGGGTCTACGTCCTTCACAATGTCCCTTCGGATTCCAACGTAGTGTCAAAATTTACCATTGACTTATCCATACCGAGTGTATCGATGATTCCTATGATGCTTTGTTTCTCCAATATTTGTTATGCACATTTGTTGATTTCGCCCGTATTTGTTCTCAGTGATCAATAAACCCTCAATGGTTGAGTTCTTAGTCGTTATTTGTATTTTGTTCTATGCCATTTCCGCCGAGAAAGGTTGTTCTCGCTGGTTTATTTTATTCGCCCGATAATTTCTTATGATTTACACTTTAAGTAGTTATTTCATTCATTGTTGTTGTGTCTTACATTTGTGGAGAGATGTGGATTTAATTAAATGTTTAACTGTCCATTTCTCGTGTCATTTCATGTTACTGATTTATTGTCTCTGCGAACAAGGGTTATCCCGACTTCGTTTTACATAGTTGAATGCAAATTACTCTACTTTAGTTTATGATCATTTAAATTTCTTCTCCGTGTGGAATATTATATCTATTTGTTATTCTACTGTTATGACTATTAATTTTATTTGAGGATATTATCAAACTGGTATCCATTTAATGTGGGTTCTTAATTTATTTTAACAAGTTCCTTTAATATAATTAACGGTGGTCATTCAAAAAAAAAAAAAAAAAATGCGA
>OX_Smed_1.0.00861
AACTGAAAATGAATGTGGAGTCGTTTGAAAGAGTTGAACTATTTAGGCTGACTATAAATCGACGAGTAAAAATCCATTTAATTTCAGCAATGGCTTCTCTACGAATCCTGCAGACGGAGTTAGATCGCGCGAGGCAGGCGAATGCCGAATTACTTAGTCAAGTCCTGCAACTAACCCGTGAGATGCAGCAGATCAAAGCAACGTGCTTAGATCCTAAACGAACCAAAGTCCTATACCAACGACTTACCGCAGCTCAAAAAGGCTGGGCCGAGGAGCGCCAGCTCAATCGGAGTTTGCGAACGCAGGTTCGGGGGCTAGAAGTCGCACTAGCTGTATGCCGAGAGGGTGAAGCGGTCACCTACCCGCTCATCTTCGCCCCGACTCAAATGCCGCAGACAGCAACCAAGACAACAGAGCAACCCGTCGCCACCAACTATCGTCGACCGGGACGTAAGGAGCGTGCCCGACGTCGAGCAACCCAACTTCAGAATGCCAAACCATAGATATTTATCAT
>OX_Smed_1.0.00870
ATCAAAATGAAGTAAAGTATTTTTAATATTTTTTAATATTTATTCTACTTTGATATTATTAATGTTTTATTCTTTTCAACAATACGATCAATATTATTAATTAAAGACTCAATAACGTATACAATTTTATTTTGAAACAAATTTGTATTTTTTATATTTAAAATTCAAATAAAACAATTATCATTTCAAATATTACTTTCAGTTCATTGGACGAACCGTTGATTGATGTTCCTAAAGAAGATGACGAGATATCGAGATTTATGGAAAATCATAGATTGGTTAAACAAATTCTCCCTAGAAAAGAAACAATCCTATGTGTCCACCTGCCTCTAGCCTTCCTTGTGTGTTACGGTTTCAACCAAATATCAGAAACTTATTGCTTTACTTTTCATTATTTGATAGTATTTATCATCGGATTAACATTCAGTTGTCAGACGGGTTTCAGTCGGATTTTGGCTTTTTATTTCTCTATTTTCTTATTTTTTCATTTATTATACAAATTCAACAGGTTTAAATTAGAATGCTCGATAATGGGATCTATCAAAAATTGCAGTTGGGATAGAGTTACAAATTCAACTACAAGAACTAATAGTTGTCTAAGAATTCTAGATTATTCCGCGTCTGGAATCTCCGTGCCTTGGATCGGCCTTGTAGCAGAGACAATTACTGATGTTGTTTTGGGGATCGGGAAAACGTTGTTTGTTTTCATTAAAGATTATGATGGAAAAGAAATAGTTCATCTATTTGGAGCTGCTGGAAGTGGAAGTTTCTTAACAATTTTGATTCAAAAACTTTATAAAAGGTTTAATTTGTAAAATATTTTACTCGGACATATTTTATCGAATATAATTAAGTTTTATTAAATTAAATTAAATTCTTCTTCCACCAATAACAATGCTGTGGATTACAATGTCAGATTCCATGATGCTTAGATTTGTCTTGTTTGTTGAAATTTTCTCTTGTAACAGAAAATATTATTTCTGAAAAAAAGGGTACGAAAAAAAAAAAAAAAAAATGCGA
>OX_Smed_1.0.00874
AAGTTGAAATTTATTAAAACGTTGAAAAAGAAACCGAAAATAATAAATGAATCTAAGATTTTGATTGATAATCCAAACTATATGTCAGTTATTTGTCTGTAATTAGAATATTATTCTGGGAACTTTAGCGAGATATTCCAGAAACTCCACAATGGTCAGACATCCGCTGCCTCCGTAAAGTCCCAGAATTCCGCCAACATCAGACAGCAAATTCACAATGCTGTAACTGGAGGATTCTGAAGATGTTTTGATTTCACCTATTAAGTTTATATGAAACTTTAAAACGTTACTTTTCACAATTTTACAGTTTAATTTTGCGCTTATTGTAGTTTTAAAGCAATCGGGATAATAGAAATAATTTCGAATGTATGGCTCTGTAATAGTTGGGATTTCAGACCAATAAATGTCTTTTTCATAAGTTGGGGGGTTGAATTGATAAAAATAATTGTTCCCGTTGTAAATGGCATTATTACAATATTGAATACACGAATCAACGGGACTATTGAAATAGACGTTTTCATAGCAACTCAATTTTGCCTTGAGCTGATTTAGATGCTGGAAATCTGTCATATTCAACAGGAGGTTGCTGTGAATGTGATGGCAAAATATGTTCTGATTCTCATTGAGATGGCGAGAAAATCGCCCTGGAATCAACAAATTCGAAGAGATACATTGGCATTTATCCCACAGTTGATTTTGGATGTTGATCATTTTGCAGAGTTGCTGAGAATAATTCAAGCTCCTAATTTGGCCGTCGAAATCGGAAATTCCAAAATGGTCAGCAACGTTCAAACAAGGATTTCTCTTTGTAGATTCCATATTGATAAAGGTTTTTTGCAAATATATGTATGCATTTCCTGTAGTATCGGGAATTGCGTAACCGGCGGTGGTAGATGATGGCAATTGCCATTTCCCGTGTATGTAAACCGAGACAAAGTTATCCCATGTCGGCCAACCTGACACGTATGTATTTAAAGTTGAACTCATCCATAAGTAAATAATAGAAAATGAATGAATGACATTATTTGTAGTGTTACTTTCTTGTAAATCAACTGTTGCACAAATTTTATTATTCATGACGAATCTGGAATGCTTTAGGATTTGGCGGCAATTCCCATCACTGTATGTAACACATTTGAAAACCGGCAACACTGGGTCGACAAAAGCTCCGGACTTCATACCGAATGGTACTAGTGATTGCAGCGATAATAAACTGATTTGGTCGGTTTGATTTACGTACGGACTGGACCAAAATTCCCGGACTAAACTCGACACGTTTTGAAAGCTATTGTTATAATATGGAATATAATTTGTAGAATTGCCGCCATATAAATTCGGATTGTCAAAGCAAATTGTTACGCTCGGCCAATCTTGATTGAATGGTGAAAAGGCTAATTTGGTGCTCAACGGAACTCCAGTGTATCTCAAAGACAAAACATATAAATGGTAAGCAAAGGCCACTATGGAAAAGGTATTATGACAACAATCCAAAATGTTATAACTATTTTCCTGTGCTTAAACAGAACTAGTCTAATAAACCCGTGAGCAGTTGTCGTTTCTAAAAATTCTACAAGCTCTTCTTTCAATAATTC
>OX_Smed_1.0.00875
ATTTTATACTTAAACAAAATTAATCAACTTCGTGTAGATTTGAAATGGATCTATATTTAAAATAAGCAATAGATAAATTTACCAAATAACGTTTTTATCGAAATGGCAAACGAGAAAATTGGAGGAGTTCTTATTGGTAGCATAGCAGGATTTATTTTATTATTATTTGGAATAATCATAATGTTGACTGGATCAATTTCGTGGGGAGTAATGGATGCTAATAGATATTATATTTTATTTTCCACAATCGGCGGAACTTTCAAAATACCGGGCAAGGAAACAACTACTTACAGATTTTACAAAATATTTGCCATTACATCGACAATGATTGGGATTGTAATGATTCTGTGTGGAATCGTTACATGTAGCCATGCACACTGTTCTATTGAATCCACTCGGACATGCAAAGAAGCTTTCTGTGAAATACTGCCAATTAATATGGGTGACAGTTCAGAGTTCGGATGTCAGAACTATATTCCAGGAAGTAGAACTTTGGATAATTATCATTACTATCCGGAATTTAATAAAAGCACAATATTTTTTAAAATACTTCAACAAACAAAATTAGCTAAAGTCGAAGAACCTGTGGAGCAAACCGGAAAATCAATCTCAATGTCTTCCGGTAACAAATCAAAAAGCATATCTGTCGCAAATTCCAAAATTTCTAAACCGTTGCCACCGATTCCTTTGAGCCAAATTTACAAAGAATATTGATATTTTTTTGAAAACAATAATTTTAAAAATTTGAAAATATTTTCGAATGAAAAATAACTTTAAATAAATCACTTAGTTAATTCAAAAAAAAAAAAAAAAAATGCGA
>OX_Smed_1.0.00878
CCAAGCTATTTCTGTATACTGTGGTCTTAAGCAAGATTGTTTTGCACACTATCATGTTGAAACAGGCATATTATACCGACTATTTTTGTAAATGAATGACAAATATTATTCAAATGCTGTTTGATAAAGGTAAATAATAGAAGCAGTACAATTTTCAAATTGTGGACAATGCTTGGAATATGTTGCTTTTATCCGTATTTTCTGCATAAGTTTTGATCAATTCCCTTTGGCTTCATATTTGAAACTTTTTTGACAAGTGACAGAATATTTCTCAACAGTTATTTTTTTAATTAACTAGATGCTTTTGTTTTTTTCAAAAATCGTTACCAATCATATATTATGTACGCACTGAGGAGAGGCGTGTATGTTTCGAGTGACTGGTTTGCATATGAGGGAAGGGGTTCTCTAGCATTGCATATGCACGCAAAAAACAGAAGAATCAATACGATTTTGTAATAGTACTAACTCTGATATGATTATATGTAATGGGAGGGCTCTCTATATTATATTTTGCTGTAGGGTCGGTGTATTATCACAGCTCTTAATTGGCAAGTGCACCTGACACTACGGCAGATACTTATTAATATTAACAAAAGCACAAGCTGCGAGCAAGGTCGTCATTTGTATATACGCATATGGCGAGGGGTCTAAAAATATACGAGATGTGCAACAGGAAAAAAAAGGTGTCAAAATTGGCCTTGCGAAACGAACTTGCCTAAGATATAAAAAAACTTTCATATTCTATTTAATGAATACAACAAAAAAGAAACCAGCACGAGCATTGTGGAAAAGTGCAAATTGTAAAATATTACAAAGCGGATTTAAAATTCCCTTCAAATAGTTGCTCCCGGAACCTCATTTATCAAACAAGTGCAATCCTTCTATCAACATTCAGCTCACATGTAATCAGAATTCCTGTT
>OX_Smed_1.0.00879
ATTAGCTATTGCTAATTTTTATGTAAAATTCATTGAAGTTACCCCCATCCTTTCTTCCGTTTATAAAAAATATGTATACAGTCATGTCTAACTTACTGGTTTGATTTGAATGGGATATTTATGTTCATATCAAGGAATTCAAAGGAAAATTCGTGTAGGTATTTTTAACAACAGATTCCATAAAAGATGCGATTCAACTGATAAGAAACAAAACTACAGCAATAGACTTAGAGAATCTTTGAAAAACCCAATAAATTTGATCGAAAGTTTGAATGAAACCATTCAATGCTATCATGGATACGAAGACACTAGCGGTCAAATATTCTTAATCAAACGCAATATTTTTAGACAAACGTTATGACGAGAGAAGATTCCAAAATAACTACCAACCAAAGTTATATAAGCTTCCAGAATGCTCAAATGTGAAGTTTAAGACTGTCATAACTTAACTCATTTTAAATAGCAATGTCTCGTCAATATTGGAGAACAGTTTATGTAATAGAGAATGAGTAAGGACAAGAACAAACAGGCAAAAACAAATATGCTTTATCACAAGAGGAGGTGATCGAGTTATGATATAATTGTAAATGAGATATTGAAGAATTACAGTATATATGAATTGAAAAAAAAAAAAAAAAAATGCGA
>OX_Smed_1.0.00880
AACTGGAATCGCTTTCAGATGAGAAAGATCAATCGATTGAAAAATTAAATCGAAAAGAAACAGAATTTGAGATGGCAGCGAAGGAATTAAAGGAATTAAGAACGAGATGTGAGATTTTGGAAAAAGTAAACAAAACCGAGAAAACACGATTGGGGAGCTCAATGTCAACGTGGAACAGTTGAAATCGGATTTGGTAATATTGAAGAATCTTAAGCGTACAAGGAATGATAGCAATGAAATTGAGGACAAAAAACGGCAGAGATTAGATGAAACTAATTCTGAGAGTGAAGATGATGAGGAAATGAATGAAACTGGAACTGCAGATGAAGAAGAAAATGAAGAAATAGAAGGAAATGATAATGAAGGTAAAGGATATGAAGAGGAGGATAATGAAGGTAAAGGATATGAAGGTAAAGGATATGAAGAGAAAGATAATGAAGAGGAGGATAATGAAGAGAAAGATAATAAAGAAAAGGGAAATGAAGGTAAAGGATATGAAGAGGAGGATAATGAAGGTAAAGGATATGAAGAGGAGGATAATGAAGAAAAAGATAATAAAGAAAAGGAAAATGATGGTAAAGGATATGAAGGTAAAGGATATGAAGAGAAAGATAATGAAGAAGAGGATAATGAAGAAAAGGAAAATGAAGGTAAAGGATATGAAGAGGAGGATAATGAAGAAAAAGATAATAAAGAAAAGGAAAATGAAAGTAAAGGATATGAAGAGGAGGATAATGAAGAAAAAGAAAATGAAGAAGAAAATGAGGGAATAGAAAAAGAAGTGAAATTGGAAGATAAAAAAGATGGCGAAAAAGAAGTAGAAATGGAAAAAGATGTCGATTATGAAAAATTCTCAAAATCAAGTTCTTATGAAATTGTAGAAAAGTTCGACATGGATTATAATATGGAAGAAGCTCAAACGTTTTTCGATGTTCCTCTTGATGATGTGGACAATGAAGTGGAGTATGAAAATGGGGAAGGAGAAAAGGATAACAATATGGAGGATGTGGTTGATGATTTGGAATCGAGTGGAGAGGATGAGAGCAATGCAAGTGTGGTTGTTATTGAGAGTGATTCCGATAGAAAGGAAGGAGAAGGAGAAGAACAAGGAGAAGAGGAAGGAGAGGAGGAAGATTATGAAGCGATTGTGCTGAATGTAGAAAGCAGTTTGGAAAATGTAGATGAAATGATTGAGCGACAGGGGGAAACCGGAGTGAATTGTGTGAATTGTGGTGCCAGAAATTGCCAGCAATCTCACGGAAATGAGTCCAATATTACAGATTTGCTATGGAATGATAAGCTGATCAATTTGGTGGTTGCCAGCAATCCCCCAATGCCAGAAGCCGCCTCTAGCAACAGCAATTACAACAACAGCCAATCCGATGATATCAGACCGATAATGACCAGAAGCAGGCTCAGGAGACAATTGAGAAGACCAAATCAACCGACAGATCAATAAATCGTGCATTATTGATTCGATTGTGTTTTGCGTGTTTTAATGTTCATTTTGATTAATAAATTTTTTATTGGCCTCCAATTAAGGGCAAATATTATTGAAAAAAAAAAAAAAAAAAAAAAAAGGCGGCC
>OX_Smed_1.0.00882
AAAATTTATAAATAAGATTAGAAAACAGAAATTAAATGATCAAGTAAAATTTGATGAAATATTAAAAAATCGATACAAAATGGATTTTAATCTTTTTCAGTAATTTAAAATAAGCTAATATAGATTTTCAAACCAATGTAACATATAAAACAGTTGATCTTTAAATTTCTTAGCAATCGAAATATTTTCTGCAAATTATATATTAACGAATAATTCAATGAATCTACAGTTTATCTAATAAATAGAGAAATAATTTATTATAGAGATTGAGACGCTACCGGTATTGAACATAATATTAACATTTGGAATCAAATTTGTGTAGTGACATTATAGATCGCATCGGTATTGAGCCAATTCTATTGACAATTAGATTTGGAATATAACTCGAAATATCGATGAAACTCTGATTGGAATAAGAAATTGAAATAAGTTGAAATGAAATATGAATTGGTATTGAATTGTCAGTTGAAATGAAATATGAATTGGTATTGATTTGTCAGTTGAAATGAAATATGAATTGGTATTGATTTGTCAGTTGAAATGAAATATGAATTGGTATTGAATTGTCAGTTGAAATTAAATATGAATTGGTATTGATTGTCAGTTGAAATGAAATATGAATTGGTATTGAATTGTC
>OX_Smed_1.0.00884
CCCACAACCAACTTAATAGTAACTGCGGATGGTAAATTATGAGACGAATACGAATACAATAATATAAAATCAACAAGGTCACCGAAAATGATATTACAAAAAATACAAATTAATTAAAAATATTATATTACTAATAAAAAAATCAGAGGTGAAAACACAAAAAAGTCCTTATAATAAATAAATATGTTGGGTCTATACAAATACTCGAAATACAAATAAAAGAAAAATTAAAAATTATCAAAATAAATTAAAATTTATTAAAAATTTAACAAATCAATAAAAAAAATAGTGTAATAGTGACGAAGAAACCCAGCGAGGTAAATGCAAATCATAAATAAACATTGGTGCATAATGCACTTTGTAGAGTGTAGGTTTAGTGAAAATATTCAGAAGGAAGCCTCAATTTTGAATTTCGTTTAGGGCCTTTCAAGTACTTAACCATCCACTGTTGGTATTAGTAACTAGTCGTTCTTAGCAGCAAGACTAAAGAAAACCTACCAAAGACTGGATAAATTAATAAATAACTTTTTTAAACATTTCAGTAACTTCCAGTCAGTTCGACCAGTTGATATCGTTAGTTAGTTGAGACTTTGTATTTATAGAACTTTTCT
>OX_Smed_1.0.00885
AGAGTGTTTACTGCCCTCGGGGCTTGGTCCTCGGTACGGGGGAGGTGATGAGCGGGGAAGATATCGATTTGCTCAGCCCGAACACTTCCCGGGACCTTTATTCGGAGCTCCGTTTCGGTGTAAGCCTGGTGGAGGGCGGTAGATTGTTCACGGATTAACAGTCTCTGAGCGCGCGACTCGACGATTAGTTCGTCGCGCGCTTGAGTAAGACGGGCAATCTTTTGCCTGAGCTCCCTAACGACTTCTGGTGGAGCCCAGGTTCCTTTCACTCTCTCATGTTTCATTTTTAGGTCTCGATGTTGCACCTTCAAGTCTTCGTATTTATGGCGGATTGCCACAATTGACGGAGGCAGGCGAGGAATCCTCATCGCAGGGGCTCGTATTCTCAGTACTTGGCATTCTATTAGAAAAGGGAATAATATATTTAATTGACAGAGT
>OX_Smed_1.0.00887
TATAATTATATAAATAGGCAAAGAAATGGATAAATTTGTCATTAAATAATCTTTAATTATTTTAAATCAATTCAAAAATTAAATGAATCAGATAAATTATTATATTGATTATTATCATCCATTAGTTTATATTTCAAGGATTGCAACTAGTTAAAAGCGTTTTAAAGGCGTTCTGGCCCACGTGTGACATGATAAATACACGTTAGAGAAGCCTATGTAATTGTAGGGTTACTTAAGAGTCTTTCAGGTCACTATAACGATCAAATTTTAAAGTAAATTTAGAGTCATTTAAGAGTTGAAGAGGTAGTTAGAGTTGATTCATATGATGGTTAATAGATAAAGTTACGAAAATCAAAAAATTATACATTTCATGGGAGCTTAGAAAGAACGGTCTGAATACGTAAATGAGGGGAGTTCGTTATATCATTGTATACAGAATCGATCACAGTTGCGATAATACAAATAAATGGCGTCAAAATTTAAAAGTAATGATTTTTTATTCAAGTATAATAGTTAATTAAAAT
>OX_Smed_1.0.00889
AAAATTAATTTATTTTATTTCTGTATAAAAATGTAAAATATGATACATGAATTGAAAATCCATGAATTCTCTGTAAAACACTGAAAATATTGCCAAAATTGAAAAATAAACATACAAACAGCTTCAGTTTAACTGAACCTTCAAAAGGAAGAAGGAATTCTTTGTATACCAATATCAAATCTGTAAATATGTATACAAAATTGTTAACAGCTATATAAAAAGCACCAAAAGCCATTGTTGAAAAATTTTTACCAATTTTATTGTTCCAAAGTTTTTCCACCAAAATCGCTTCAAATACTGACTGGACAATATTCGAAAGAATTTGCAAGACATATTTGATCAAAATTGCTATGTAAATCGCATTGACTTCATTATACATCAAATATATATATGCGGCAATCACCGCGAAACAATGGACCAATTGTCCACAAAGGCCAAGCCAAATAATAACTTCATTGAAAACATAAATACGAGAGATTGAAAAATCAGTAAAAATAAGGTTTTTCATCATAAATATTGTCAGCCCTATCATGGAAATGTAAGAAAACATTTCCATTCCTATCAAGATGTGCTCGAGGTATTCTTTCGACCTGATGTAAACTGCAATATTAATAGCCAAAAATAAAATCCCAAATAGTAATGTTGAAAAGATTTTTAAATATAATTTTTTCAGATTATTTTTTTGGCTGTTTCTATTAACATCTTCATCATTCGATTTTAAATCATTTGTCTTGCCATCATATTTATAAAATTGCAAATATAAATAATTCCTATAAAGGGACTTAAAAATGAACACTGTTGAAAACAGTCCAAAAAGGACAATGGATTTGTACAAAAATATTCTGACTGATACCCATAAATAATAGGTCCGCTGTGCAATAAAGGGCAAATTATCAATGCAAGACTGATTTATTAAGGATTTATTTATCACTGCCGCAAAGTAATCCATTTGTTCCAAAGACGTATTGAAGACAATGTTGAACACCAAAGACGAAACGATTATTAGACTCACCATCATGTTGACGAAATTCAAGGCCCACGATTCTCCAAAATCAAAAACTGAGTTCGTTTCTGCAATAAACACGACAATCACAACAAAATATATGACTGAAGTAAATATAAATAAAACTATCATTTTCCCGTTGCATTCTGCAATATAGAGACTTTTCACAAGCGTAATTATTAGTGTAGAAATCACAAAAATTGTTGCCGGAATACAAAAATAGTAAAGAATGTCTTGATTTTCCATCGGGCATTTGTTGAACAAGTTTCGATATTTGTGGTTCATATAAAGAGCAAATAAAATGAGAAAAACCACCAATAAATTGAAAACGCTTCCACAAATGTAGAGAGGGGCCCAAACGAATTCCAGGAAGCTGTTCGATGCCAAAGTCAAAGTATTCCAACCGTAAGTTATTAATAAACCAATACTAAACGTGATGACTGTCAGAGAAATTGACAATTTTTCAAAAAGAACCTTTTCAAAATTCGTTAAAGTTTTCATTTTATTATNNTNGTTTTTCATGAACTGCAACAGGTGTATTAGGTCAATAATATAGTTTGATTATATGAATATGCAATTCAAATGAAGTACACCTCAAACTATATTTCACAATATTAAATCACTTGAAGCTCTAATAAGCGATTTTATAAAATTGTTGTTTCTGGCCAAAATATGATTCTTCTAATTACTATTTTAATTTATTTTGGTTGATTTCAATCAGTCACTAAGGTTAATTATTAAAGCTATACGTGATTTATGAAATTAATGAATGTCTCAACTTCGGTCTTTTCTTAAATATTGAAAATTTTCTTGAAAAAATAAATTAAGTTTTTTACGTTCAAGATCTTCGATAATTTCAAAATTGTTAAATTCGCTTTCAACTTTGAATATANCGCCGATAAATATTATATTAATAATAATATTTGTGGTGAACTAATTAACGACCAA
>OX_Smed_1.0.00891
ATTCTTTGTGACAAATACAATTTTTTTTAATAAAATATACAAATATAAAGTTTTGTAAATAGTTTTTTAAATGTTTTAAAATATACTAATAATTTTAGATGTTAATTAAAAACATAAGTTTGACCGAATTTCTATGTAAATGATTTGCTCTTATTTTTTTATATTTATTAAAAAGTAAATTATAAATATGTTCTGGATTGATATAATTAATTTGTGGTTTCTATAAATGGGATATATAATTTAAAATTTTATAATATAATAGTTTATTACAGTTTAATGATTTATTCTTTTTAGGTTTGATCTAGCCACAGTTTACGAAAAAATTTTGTACATAACTATTTAGAATTCGTAAATCATTATACACCAGTATTATTATATTGCTTATCTTTTAGAATTAATTTTAACAGTTTTGAAAATTGAGGATTGCGGCTTTTTGTATTTTTTATAATAATTTGAAGATTTTTAATTAAAAATAATTTTTATAGTATTTGTATGTCAAGTATTTAAAATCATGGTGGATTTTAAAATTTTTTTACTTATCTTAATTTAATCATATAACCATCTTTATTGGTAGTCTTTAATGCCATTTGAGTTATGTTTATATCAAGTTGGTGGAATGTGTTAACAACTACTAAAATAGTTTTAAGCTGATTTGAATATATTAAAATATTTCGTTGAAAAAAAAAAAAAAAAAAAAAAAAAAAAAAAAATGCGA
>OX_Smed_1.0.00899
CTGCACATATTCTTAATTTTATTATTTAATTGAATGGTATAATGCAATTCAAATAGAAAATATTATTTCTAGGGAGACCTCCACTCATAGTTTTGGGTGTTTTATTTGACCTATCGATTGGGAATTCGTGCAAATTTTCCTTATCTCCTCAATAAAACTATCAGGAAAAGTGTCCAGGCCTTTGCTTATAAGGATTGCATAAGCGCAAATGAAGGGACTACAATAAAAATTGTTCTCGCGATATCGAAGACTTTGGAAAAGATAGCAAGATGGAGCTACTTGTAACTCAAAGATTTGTTTAAAGCACTGTTGACCTTTATTGTTGCTTGTTTATTTTTAAGTAGGTTTCTATTTGCTAAAATTGAATCAATAAAGTATGATTCTAACAATTACTTACTGTAGACAAATAAGATCCAATGTGCATTATTTATATTTATTGGGCAGAAGATAACTTCAGCATTGAATACGGTTTCTGGTACGGAGACGATTTTCTTCATAATGTTTGAACCTAGAATACTAGCATTAAAGCACTGCAAATGTGCAAAGCTTGGATTACTGATGTTCCTATTAAGGTATTGATCAATGTCGTCGCTAGTAAACCAATATTTTTATTTTAAAAAAAAAAAAAAAAAATGCGA
>OX_Smed_1.0.00900
AGAATTAAATATTTTCTTGTTATGTGGAAATTCTAATATTTTTCATTTTGTTTAACTGAAGTGAATTCAATTTGATATGCATTTCATTTAATTACTGAATTTAATGGAGTGCAAAAAAGTAAGTCGTTTTGTTTGTTAATACATCTCTTGAATGAACGGGAAAACAAAATCTGCATTTTCAAAAGCTCCCAACAAACATCACTGAGTTTGTCTATTTGTTGAAAAAATTATTGAAGAATTAAATTGAAACAAATATCGCATCAGGGCCTTATGAGCTGACTGAACAAACAATATTATAGAAACCAATTATACGTGAACAAACAAAACAGTTCTCCCTGGAAAGTGCTCCCTTAATTAGTCCCATCAAACAGGCAATTATCCGGGCTAGAATTGTAACAATGTCAACATTGTCTAACAAGTAGTGGAAAATTCTCAAACAATTGACTCAATCTACGAAGGAACAATTAACCATGAAATTTTCTAATAAAAACACTTATTATTGCGATTAGAAATTTT
>OX_Smed_1.0.00901
AATTAATTAAATATACCTAATTAACGATCCGTGTAAACACAGTTTATCAAATAATTATTCAAATCCATTTTCTTATGATTCTAATTCAGCTATGACGTTCAGAAAAGAATCTGTTGATTTTTTCAACTTCAAATGAAGATCTATTCAAAATATCCTGTTTTGGAAAGTCTAACATTCAAATGTAACTCTAATAAAAAGAAAATTTCAATCTCACTTGTGACGAGTGCAATTTGCGTAAATTATGTTTTGATTGGTGGCCTTGTCACAAAACTCAATGTGATTTTTATTTATGAATTTCGATTTTTAACTATTTCATTCAATCATAATGGCTTAATTATTTTAAGTAGTTATTTTTATTGTTAATTTTTAATTTTTGCATGAAATAATATTTCGAAATAAATCGGAAATAATATTTTG
>OX_Smed_1.0.00904
AATGTTTAAATGATAATATTTCATGAAACTATTAAAGATATGCAAAGTTTTTATGCATTTTTACTCTGTATTCCTTTAGAGTTTTATTTTATTTTTTTAATTTCTCTATTTATGTAATGTTTTGTGGAATAGTAAATATGAACAAACAGATACATTTTTTTTGTTTTCTACATGTCATTCCCGTTCTCAAGTTCTTGATTAATGGTTTTTTATTAATATTAGTGAACACAATTTTGTTTTTGTGTTGTCATGTTTAGTACATAATATGGTTTATAAATGTTGTTTTGTATTTTTTGTTCTAAGGTTATCTCTGAGTCGTTTTGAATTTATTAGTGGCTTTCAAATGCATCTTATATCGTGTTAGGATCTATTTCATTGACTGTCCTTTATCTTTGTTCTCAATTTCTTGATCAGTGTCGACTGAAGGAATTAATTAGTATTAGTTTTCACAATATTGTATCTGTATTGTCGTTATTACAAGATATATTGTTGTAAAATTATGTTATGAAAACTATGAAAGAATTGGTTGAAAATTTAAAAATAATTTAGTTGTTTAAAATTTTTATTGATTATAAAATGTATTTTTAAAATTTAAATTAGTATAATTTATTTTGTATGTTTGTATAATTTGTTAAATTAAAT
>OX_Smed_1.0.00905
ATTCATCGATATTAAATTTTACCAATACTAATATTATTTTTATATGAGTTTTTACATTTAAATGAATAACACTGAATATCTAAGAGCTCTTGCATATAATGAAGATGATATACTAGAAGATGTTATTCCTACAGATATTGTTCCTGATTTACGATCATGTAAATTGTTTACTTTAGAAGATGAACAGATTGTTCTTCACGAGATTACGGATAAAGCTAAAAATAGAAAACTGTTAGATATAATTAAGAGCAGACCAGATGAATTATACGAAAAATTTTGCGAAATATTGCGCATAACAAATGAGGATGTTGCTGAAAATTTAGAAAGTCACGACTATACTCGAACTAGGCGTGTCAGCAATACAGATTTTGGCGACATTTTAATTAAAGGTGGAGTTCCGGATCGTAATGTTGATTATGTTCCGAGACCAAATTTAGAAAATACAATTTTAANNNNNNNNNNNNNNNNNNNNNNNNNNNNNNNNNNNNNNNNNNNNNNNNNNNNNNNNNNNNNNNNNNNNNNNNNNNNNNNNNNNNNNNNNNNNNNNNNNNNNNNNNNNNNNNNNNNNNNNNNNNNNNNNNNNNNNNNNNNNNNNNNNNNNTGGATGGATGTAGGAAATATAGAAGAAAAAGATATTAATAATAAATTATTGAGTTTGTTAAACAAATTGGATCCATCTCCTCAATTGCCATTAAATATTATTCCGGAAATATTAGTCGATCGGATCAAGGCTAAATTGTACGACGGAACTACTTTATTAATTCTCGATAATATATGGAACAATAATATATTACAGCATTTTAATTTTCACAATACGTATATTGTTGTCAGTAGGCAGTCAAATTTGGTTCCGGATAGCACAGCAAAGCTAATTAACATACCAGATGGTTTTGAAATTGAAGAATGTAGATCATTAATGAAACATTACGATATTTCAGAAGATTTATTTCCCAAAGATTATTTCTAAGTCTATGAAAAATCCATTATCGTTGTCAATGATTTGCAAGTTAGTACATTCAAATGAAGATTACATTCGAATGCTCAATGAGAAGAGTTTTAATAGTAATCATTTAGATAAAATTGTACAAGGATATATTAAAGTTCTTGATGATGAACTGAAATCAAAATATGAAATGTTAGCTATCCTTGAGGATGATGAAACATTATCACTTGAGCTACTGTCATATTATTGGAATGTAAGTTATGTCAAAGCACTGGACATGGTCAATAAATTATGTGATTTCAATCTTCTTCACAAAACTTGGAATAGCACATTCAACATAAATTTATATGGTGTGTACGATATCTATTTAAAATATTTACAACAGAATGTAACCAATATACAAAAATTTAAGCAGATTTTCATTGACAATTATGAAGCAAAAATGAAGCAAAATACAAAAAATGGCTTGACGTTAAAGAACCTGATCCATTCTTCCTAATATTTTATGGAAAGACGTTATTTTATAACAAAAATGATGAAAAACTGATTGAATTATATACTGATTTTTCATTTATAGCTGCTAAAATTGTTATTTGTGGAATTATATACTTGCAAAACGAATATGAAAAATACAAGCCATCGGATTTCAATTCTGATTGGGATGATTTTGAAGCATTTTTCATAAAGTATAGTCATAAGTTTATGAAGATTCCATCAGCTTATAAAATACCTACAAAAATAGGGAAAGTATTTATAAATCTTATTCAATTAGCCTTATACGAGCCAAAAACCTCTGCAACATATAAATTCGCGATGAGTTGTAAAAACAAATGCAATTGGAAAGATTTTTGGGAATGGACAAATCCAAGAAATTCAATAAAAGTCTGGGAGATAAATCATGGAGATAATATAACGAGTTTCGATGTAATGAAGAATTTGATAATCATGTCCAGTGATTCAAATAGTATGCGTCTTCTAGAATTTAGTACTGGGAAGTGCTTGTTAAATTTCAAAGTACGAAATCATATTTTACTCGTGAAATTCATTAGCGATCACGAATTCATAATAATATTTGAAAATGGTGAATTTTGTTGGAAATTTGATCACAATTTGTTGCTAAATTCCACTAATAGCGATGATAATTACGATGATAATGAATATGACGAAGTGGATCAAGCATCAGAAAATGATTTCAACATTCTTCGAGAACAATTTCATAATCTTTCAATTGACGATTTTATTTCAAAAAATTTCAAGAAAAGTTTTGACAACTTAAAATTGGCTGACTTATCTCAAGTATATATTTTCGGAAATACAATTGTTTTTCTTAAAAGTACTGAAGAGAAAAGTACTGAAGAGAAAAGTACTGAAGAGAAAAGTACTGAAGAAAAAAGTACTAAAGAGAAAAGTACTGAAGAGAAAAGTACTGAAGAGAAAAGTACTGAAGAGAAAAGTGCTGAAAATAAAACTGCTAAATCTTATGTGGCTTATTATGATTTCCAGGGTAGAATGAAGGACGATTTTAACATTAATCTTTCAGTTAAAAAATTCGTTTTTTATCCTCGTCTTAATGGATTTTATGTGTTGAAAGAGAGTGGTGAAATATCTCAACACGATGAATTTGGAGAACCAGTGTCATCTATAGTCATTGAGAACCAATTTATTATAGATTTTGTTCTCAAAGGAGATGATTTGTTTTGTGCTGCGAGAAATAATATTTATGAAAACCGTGAACTAATATTAACAATTGAAAATGATGTCTATATAGTGAAAATATCAATTTCTGACAACCAGACTTTATTGGCATTATGTCTGACTAACAATAGTGTGCAGGTATGGAACTATTATAATCAAACATTATTGTATTCCTTAAATGACTCTCAATTCACTGATGTTTATTTTCTCCATGATTCTGATTTTCTTCTGACAACTGGTCCAACCAGTGCTGCCAAATGGGATTTAAAAAATATCACCTTAGCAAATAATAATAACAATAATAGTGAATTGAATTCCAATTCATTGTCATTATATCAAAGGCATTTTGGTATGCAGAATCAATCCCAAGTTTCTTTTTTATTAGTGCTCCAA
>OX_Smed_1.0.00906
CTTTTTTTCAGTTCTGGGGATGACTTGATACTTGCCTACTAGATCGAGAATCGCGCTATTACTATTAGAGTTATTACTAGCTCGTTGGGCGTTGACGATTGTCTTTACTAAGGTGGCTTTGTGGACGTGAAATGGGTACGAATGGGTTACAACTTAACCTAGATTATCAATGATATAGATTAGTATTGGTCAAATCCATTTGGCGTTCTACAGTTGGGTCACAGCAAGGAACATTATGCTTATCTGAGTCAGCCAAATCTCATTACCGAACGAAATGGTTCTCGCTGGCATCTCTGTGGGGTGTCACCCAGGGTAGGTCGTCGAAGGGGAATGGACAGACTTTAAAATACACTTATCCCTTTGTGAGTTGGTCAAATTTAATTTATTTAATACATTCTCCGTCTCA
>OX_Smed_1.0.00907
AGTATTGAACGATATGGACTCATCCGATATTGATCATAGTGCAATAAAATTGAAAGATATGGACTCATCTGGTATTGATAATATTGCAGCAGTATTGAAAGATATGGACTCATCCGATATTGATAATATTGCAGCAGTATTGAACGATATGGACTCATCCGATATTGATAATAGTGCAATAAAATTGAAGATATGGACTCATCCGATATTGATCATAGTGCAATAAAATTGAAAGATATTGACTCATCCGATATTGATAATAGTGAAATAAAATTGAAAGATATGGACTCCCAAATTCGATCTGATTCAAACGAAGGCAATAATAATAATATTATTGAAGCTAATTCGACTTCCTTATCTCAAAATGAATTGAATCAAACTAAATCTACATCTAGCAATCTTATCGAAAATTTTCCTGGACAAGAATATTTAAGTGTGGATAAAAGAAAAATAATTGATTTTAATTACAATAAAATTGATCAGAAATATTCTCCAATTCAAAGCATCGAAAGCGCACCCGGGGAAATCGAAACGATTGTCATGGATAATAAACAATTTCCATCTCTGAAAATAAAAGACAAAAACGGAAAATTTAACTATTTAATCAGTGGAGTGTTTTATTGTCCAGAAAATGGCGCTCGGACAAGGTTACAACTCGACGACAATGGAATGTGTGAATTGAACCAATCTGCAAAGGTTTCAGCAGATCTAGATGAAAACTCTGATTGAGATCTTTTCTCCTGTACAAATTGTAATAATATATCTGTTATAATAAATTATTG
>OX_Smed_1.0.00908
CAATAAATTAGTATTTTTTTGATAAAGAATTTTGTTTTAATAATACATGTACAATTTCTTTATATAATATTATCAAAAAAATTTCCATATTTTAGTAATTTTAAAACTATTATTTTTTCCTGCCAAACTCACTCTGAATTGAATTATTTTGATAATTATAGTTGAGCTCGTACTTAATTTCATGCCGCCAAAAAAACTTAAAAAGGATGCTAGCTATTTCACAATGAGAAAAACTAAGAAATCTTCTACTATTTATCATAAATTTCACGAAGAAGCATTATTAATTGAAAAAAAGTCTCTTCATAAAACTTTATCCATACTAAGTGATCAATTAGAAGAATTAGTATTGCATTATAAAATAAATTTGTGTCAAGTTTTTGAAGAGAAAATCGAAGAACTTAAATCTAATCGCTCAAAAACACTTTTTTATTTATCAGAACAAATCGAAAAACATAAAGAAATCAAATCTAAAGCTTTAATTCATTTACAAAATGCGCAAATCACAACCATCTATAACGATTATTTAGCAAATTTAAATAGCACTATAAATTATTTCAACGATTTAAAAGAAACCAAAAAACAGATTCTAAAAGAAAAAATTAAATTAAAAATAAAAAACATTGACAGAACGATTAATATGCACAGAAAGAAGCATAACAACGAAAACATTCTCTACTCCGTTCCTGACAGATTTGAAATAAAATGACATTCTTCAAAGAATCAGATTTTTGCTTTTAAGATTATTTTGTGTTTTGCTGATAAAACATGCATTTAATAAATGTATTATTTATTCTTAAAA
>OX_Smed_1.0.00910
TAAAATCACATTAAGAAATGAAAATAAAGGAAATAGAAAAGATGAGTGTTTGAAAAAGAAGAAAAACTAATTTCCAAATCATAAAGAGATAAAAGCTTACATTTAATGTCAAAAATAACCGGGTTGGTAATTACAAATAATTTAAGTTGTATTAAAAGAAAAACTCAGTCAATTTTTCTCGTTTCTTTTCTTTGCGCTTTAAACATATTTCTACAGATTTAAAGAGAAAAACTGCAATAAAAATAATTGCTGCCAAACTGAAAATGATTATTATCCACATATGTTTCATTAAGATTTCCACAAATGATTTCACAGTTGATTGTCTATTTACTAGAAGGGTCGACCTGTGGATTACCGTTTGATTTAGGCTTCGCCATTTTTCATCAAATTGATTGTAGAGTCCAGTAATGTCATTATGAGCATATGTAAATGCCATTACATTGAATTGTTTATTTGTAGCGAGTTCCTGGAATATCAATTTCCCACTTACCGACAGAGATTGAAATGTATAATTTGAAATGGTAAACAATTGTGGGGTGCCATAATTAATTTCTTTGTAAGACAGCTTCGATAAAAATATCAGAGATTTAACTTCTTTGTTGAAAACTAGAAATAACATGAAACGATCGAAAAAAAAAAAAAAAAAATGCGA
>OX_Smed_1.0.00913
GTGAAAACGTTAAAATATCAAAAAATTGATAAACACTATTTAATACATAGGATTATAAATGCGGGAATACAAACTTTCGAGTAATAACTTTGCATTTGCTTACTTGAAAAGCAGACATGAAAGAAAGGAAAAGATCATAATATATCCAATAGATTTGTATTTTTGATAACCATCAAGAAAATCCCTCAATTTAGAATTAAATAACGTACAAACATACCCAGCCATAGACATAAATTACAAATCAACAGAGACACACACACAAAGGCACACATACACTGGCAGACAGCGAGCAGTCGCACGCTAACAAGCACACTCGAAAAAATCAATCCCAATCAGCCGATGAAATTCACCGATTAAGACGACTCTTAAAATAAATGTATTTGTCAAAATAATCCAATAGTCTCAAAAATGGAAGATGAAAACAATCAAATAGACTCGAGTGAAGCGAGTTGGAACGCAATCTTATCCAGGTGATATTTGTTTTTGAATATGAGAAGAAAAGATTCCACCAACGCAGATATTTTCATGGAAATAGCGTCGAAATTCGGTCCAAATTCCTCATATTTCGGCAATTCCTCTACAACAATGTCACTTATTTCCGGCATCTTTCTTTGACGATTTTGAGGAAACAAAATAACTTGCCATAAATCCAAACCCCAAATCCCATCTTGATTAACATTGTTTCGTGATGTTGGTAATATTTGACACCGTGACACAATAATATATCGATAACAAGACCATATTACACCAATGAAAAAGAATTGAACCATCAAGCCAGTAACACAAAGCAACAATATGATAAAACATGAAATAGCCAGATTAATGTTACGAAAGTATTTTCCAATCGGTAAGCAGTTCAT
>OX_Smed_1.0.00917
AAAGCAATTTATAGGAAAGTTTATTGAAAATTGAACACACCTACACCGACAGTTTTCAGATGGCGAAAAATTTATTTACGATTCTTCTGTTTTGTGTTTCATTAAGTTTTGTGACGTCACGTATTCTTTTTTATCGTGGAAAATACAATAATTCCCGCAATGCTAATTTTTCTAGAGGTGTCTGGACAAGATATTCTGAAAAAGACACTAATATGAGAATGCCAATGCGAAATGGACTCAGAAATTATTTTATGAAATCAACACAAAGTCCGGTATGGTGGAGTAGAACATCAAAAAAAGGTCGTTATAATGTTGAATGTCATTATCATCTAACAGGTCAGCAGCATTATCATAATCCCTATCATAATTGCAATGAAAATCTTCCCAGAAACGATCAAATTACTTATAGTTGGGAACGTCAAAGTAAACCCAAATATCAGAATGGGATAAATAATTTTGATAGTGAAAATGAAATAATGGAATATTTTTCAATTTCAAGGTACTTAGAAATGCCTTTGGTCAAAATGGGCTTGTCTATTCTTTTGGTATTCTTGTTGATTTTTGCTGTGGCTTTCATATATGGGGTGGTAAAGAAACGAAACGAAATGAAATCTTTGGTTGGAAGCCAGACACGAAAACGACAAAATGATGGAAAACTAATTGATGAAACATTGTCACCTCAATCTGTAATTGAAGGAAAAGAAAACCTAGCCTTTGAAGTATAGAAATCCTTATCGTATATTATTTGCTATATCAAACTGAATTTTGAATATGCCATAATGTGTCAGTGCTATATCAAACTGAATGTTTTTATTCATCACATAACTATTATATCATACCATCATTCTTTGTGAAATATATTTTTGCACTTTTCA
>OX_Smed_1.0.00918
ATTTTAAATTTTATTGATTTTATTTCAAAATAAATCAGAATTTATGGAAGTTCTGGGCGAAGAACCATATCAAGAAACTAATGAAAAAGTCCGAAGATTAAAAGGTCACCTGCTTTATATTATTCCCCTACAATATCTTATTAAGCTTTCATCACTTTTCCAATGCGTTGTTGGATTTACTTCGTTCTTGATACATTTTTATAATCGGTGTGATTTAGCATTTTCCACCCCCATGCAGTCCATCAGTGCTAGCAGTCTAATCAGTATTCTTAGCGGATTTACAATTTTCTATTGCACAGAAAATAAGTGCAAACTTTTATATTTTTTTACTTTATACCTCTCTATGCTGGCGATCCTTGGAACCATGTTAGCTTTGGTGTTATTTCTCAACCCCAGATTCACGATTTCCATTTTAGTAAAAATAATAGGAAATTATTATTTGTCAAATTCTTTACCTTTTTGTGTTTTATCTTTCTCAATTCTTTCAGTTCAATACACAATGGCCTTATTTAATGTACTTTTTGTTTTTATTTTACTTTAAATAATATTTTCTTAATTTTTAAAAAAAAAAAAAAAAAATGCGA
>OX_Smed_1.0.00919
GAAATTATTGATTGTTCGAAATAAATTGGTTTATTTATTATTAACATTGATATTGTTTCCGCTTGGAATGTATATCCTGCGGAATCTAGCTATTTCCGTTCATTGAATAATTAGTGATTAATTTTCGGCGATTGACGAAAATTCGACATTTCGCGATCGGATAAGTTTTGTACATTACATCTTAGTTTTTAATGTTATTGATTCGTTTAGAATTTCGTCAAGCATTTCTATTGAATTCGTCAAGGGTGATCTTTAAGCACTGCAGCACAATGGTTAAGTAAGTGGTGGGTAGTTTAATTCGTGATTCAATTTCGCATGATTTTTGATGTCATTATAGGGATTCAGAGTCTACTCTCTACTTAATGATTAGAACGATCCTTCATATCTTATCAACGATGTTATTCGCTATTTATTGGATGATGGAATATTTATTATGCAAGGGAGAATGGATTTTTGAATCTTCGAAGATTTTAGTTATTCATTACGACATCTACGGAATATATTTTCTCATATTTTGGATCTTGGAATTATCAGTTGCTTAAGTAAAATTAAAGGCGTCTTAAAAAAAAAAAAAAAAAATGCGAGCC
>OX_Smed_1.0.00921
GGAAAGAAGTGTAGAGAAATCGAAGTGATTGGGAAACAAGTACAAATTTCGTGTGCCATTCAATTCACTCGAAATCCTATTCTACTTTTAAGTGGTTATAAATCTTTAATTCAAATTACCTTTTTCCGTAAATTACTCTTTTCGGTTTATTATTCTCGAAAATAATTTGAATATCGATGAAAAAGCCAATCATTTTATATCATTCATTCGTTGTTACAAAATTTTATTTGGAAATTCAAAATCAATAAGCTCTCTATATGGAAATTCTAAGATGTCCTAATACTCTAGTAATCACATGTAATATGGCGCGACTTCGTTTTTTAAACTTTCAGCGTCAAGTGTCGCGTAATATCCGGGCATAACAGTTAGTATGAGATTTACTGGTTTACGATTCACCAATGTGTCTGTATTGCTATACGGTACTATTCCGACGTCAATAAATAAAATATATTGTGTATAATAAAACAATGTATTAAAATCCATTGACTCAAACATGTGGTTAGGTCTGATTGGCATGGCTATCGTACAAACGATTTGATGTTTAATAAATGTTTTATTTTAAAAAAAAAAAAAAAAAATGCGA
>OX_Smed_1.0.00922
TGACTACTAAAAATAGATATTTTCATGTGTATAAATATATAAATACATAATTATATTTATATACATTTAATACTTTTATATATGACTTTGGAAATTTAACTACGCGTTTAACAAGTTAATAACAATAAATGTTTGCGACTGGAAATGAGTTTCCCAATTTTCATATTTCTTTGAAAAGACAATATCGTTAAAACGCATCTTCATGGTTTTCAAAAATATTAAGCATTCTGAGATAATATTTTTCATTTTCAAAACTATTCTCCTTGATTTTGAATTTTAATTTTAAGTAGTCCTCCAGTTGTGGTCAATAAACCAGAAAACTCTTCTAATGTTTCTCATCCAATAGCTGAACCAGGTATTATATCAGTTATACTTGAAAGGATTCATGAAAATATAACCCCTGCTGGTGATGCTCCTAAAGTTGATAACATTGAATTACCTGAATCTTTATCAGTTGT
>OX_Smed_1.0.00924
TTTTAATATTGGTAAGTGTAATATCAATTTATTTAATATTAAACTTTAAAATAATTAAAAAATAGTTAAATTTGTAAATAAAGTTTAATAATATCTAAATTCATTGTATTAATGTTGAAGAATTAGAATTTTATGTAATAGAAAACCTAAAACTTTTTAATATTTTAGATATTTAGTTTTCTTAAAAATCAATTTATCATTTATAATTAATTTACCTTGATATATATCGATTTGTAATTTTAAATATTTAGTAAATTTAAAACTTTCTATTTTTTCTAAACAATGACAAACATAAATAACAAAGGATTTTCTGTGAATAAAATGACGAAAATGGACAATCTAAATGTGGATGATATTTCCAACTACAGCTACGGATTATATATACCTAATAAATTAAATGTTGCCGAAAATATGCTGTCAATAGCTTGTGATAATGGTTTTAAAAATGTGGATGAAAAATGCATTTGCTATTTTTATCAAGCTACTAGTTTGATATGTAATCTTTTCCTACAACAGCTATTGAAATGCAAAAATGATACCCAGAATTATATTAAAAATTTCCATGAAAAACCAAAAATAAGTATTAGCGAATTAATAAATCATGTAACAGAGAATGGATTTAGTAGTCACTTTCTTCGATTAAAATTATTTATTCAAAAAAATAAAACTCCTAATAAGAAATCTACTAAGTTCACGTCGATAATAAAAAAGATTCCTTCAAAGAAAGTTTTAAAACATCCAATTCTTTAATATTTTAAATAAAATGGTTTTTGAAAAAAAAAAAAAAAAAATGCGA
>OX_Smed_1.0.00927
ACTTCTCAGTTGGATTTGTCTAATGTGTTAGAATTTTTATTCTAAGAGTTCATTTCGAACTTTTAAAATGCAAGAAGTTTTGGATGTTTTGACATAGGATTTAGTCTTTTTATAAACTAAATACTCTAATCATTTGATTATCCATTAATTATATTGTTTGACGTTTTTTGTAGACCGCCAAAGGTGAGCCTCTTTTCAGGGACTACTTTGCCCCTGGCTCAACTGGGTACAGTGAGCTGCCGTTAAAAGGCTTATGCTCGTCTTTAGTTTTAGTTTTTTGGTTCAGACTCATTTTTATCTCGGGTCAGGACATATCTGCGACAACGGCGGATCTGATTTTACGAATTCCGGGTTCATCTCGGCTACAATCGTGGTTGCTTCCGGCAATACATGTGCGGCATTGGCTAGTATTACTACACCTTCAGCCCGAAGGCGTTCACGGCATCGACTATTATTGCTGGGATGGCGTTTCTTACTCGTTTTCGGCGTTTTAACTGGATGTAATGTTTCTTTATGAGCCACATGGCGTGCTGGGATCAGATTTAATTTCATTGGCAATGCACGGCCTGGCAATCGGCGCTTCAGCTCTATTTCGGTATATGAAGCCACCTACACTGCAC
>OX_Smed_1.0.00928
TATATTGATATTGTTTTCATAATTCATAAAGCATTGAATCGTGTGATTATTCGAATAATTTAATAGATAGAATGATTTCGGAATATTATGAAGAAATATCACACATGTCATGATAATTATTGATTGGATCCAGCATTTGAACGATTGCCTTTGATTGGCTAATTGAAACCGGCTCTTTAGGTATATCACACTAAATATCATTTGGCAATAGCTTCCACAATTTAGAAAATAATTTTCTAATACAAAGTAAACGTAACAAAAAGTTGAATTATTTTTCAATATATCAATTTTGAAAACAAAAATAATTAATCCAAAACCATCGAATAATATTCCAATGGAATTGAAAACTGCAGTAGAAAGGCACCAGAACATAGCATGGCGTAGTCTAGTTTGATTTTGCATCATAGTAAAAATGGAATAAAATCCAAAAATCAAAAATGGAATGAAAATAAGAGAAAATGTAAAGTTGATAATTGAACCACATTCTAGAAACCGAAAATACCAAGACATGACAAATAAATTACAATGAATAATTGAACTTT
>OX_Smed_1.0.00929
CTGCTAGTGATTCCAATAACTTACCAAGTAAATTAACGGAAATTACAAACTTAGAAAACAGTTCTGGCAAGTTTGAGTTTATAAGTGAACAAAATCTTGATAAAGAAGATTTATCAAGTACGTCAGAATGTTACGAGCAATATTTCATAAACCTAGCCGGAGATAGTGGAAATAATGAAGGCTTAGTGGAGACCAAGATTGTTAATAAAGATTTGGGTAATAATCAAGATGACCATAATCTCTCAAGAGAATTGCAAACCGAACAAGAAGAAAATCATATAAGATTTCCTGATAGCCTGGATAGTGTGAAACGTCAAAAGCGTAAACTGGATTCTTTAAATGGCATTTTAAATGATTTTAAATCTGAAAAATCTACTCCGGAAAATTATTGGTCAAAGATATACAAACTGGCTTCGCAACTATTTGAATCTAAAAACAAAATTAGAAAAATTAATTAACAATTAATAAATAATGTGGATTTATTTTAATTAAGTTTAATTAAAATTCTGTAATTAATTGAAATAAAAAATTTATTTTGTCAAAAAAAAAAAAAAAAAATGCGA
>OX_Smed_1.0.00930
AACAAAATAATTCATAAATATGAACTACAAAAATTGATAAAAACAAGTAATAATCTCAAATTCAATTTGGAATGATTGGAAATATTCGGATTTCCTCATAATTTCTTCATCTCGACTGCATTCCCATCATTATTATTAATTTCCTCATTGTTCAATGAAACCTTTGCATCACGTTTATTCAGGATATGTCCGTAATACTTCCAGATCAACCAATAAATGAGTATGGCAAGGAGAATAGCCACCAGGAGACAGATGAAAACGACAAGCCAAGCAAACAAAGCATAACTTTCTTTTTCTTTGGGATTCAGATTGTATGTGTTGAGAACGATCTGAGAGAACTGGTTCTCCCAATCATATTCTGCTTCATCATATAATTTATCTTGATCCTCCTTAATCCCATAACACTTGATAACCGATTTCTGTTCCAGTAATTGTTTGTTGCTAACAACTACTAACTGGTCATTCACAAGCAAATAATTTCCATTTGAGTTTGTTGCAGTGATTTCAGTCTTATTGACTTTCCAGAGAATTGGTCCCCTCCAGAACGCGCTATTTGAACAATTCAACACGAAAACGTCTGCAGCATTTAGCGTTTTGGAAGTTTTAGGAAAGGCCTTGTAGCAAATGAATCCTCTATCCAATACATCTTGAAGGTACTTCGAGGGTATTGCAGAATTTACATAATAATTTCTGCATTTGTTACGGGATTTCTCCCACATGCATTTAGGGTCACTTGCACATTCGGTGCACTTTGTATATTCGGCACACTTCACATCTATACTAACAGGATATACTTCATTTGCTGTCAATATAAACAGTTTGTTTTTCTTTCTCATAATATCCTTAACATAGTTATATTTTGGATCGCCATAGACATAAGTCAGAGGTTCTTTTTGTTTAACTATACTCTTTTCAAGTAACACTGAACTGGCCCTAAATTGATATGTTTTTCCTCTTTCTCGACTTTCCATTGGTGCATATTGCCGATACAGATACGGTTGGTCGGTGTAGCGGAATATGCACCAATCGCGCCATTCATCGGAACTTTTTTCTTCCCCGTAATTGATCCTGCCATTGTCGAAATCGCAAAGAACAATTCGATAAAGTACTCCAGTTTTTGACACTATTACAACAACCATGAGCGGAGACAAATACCGTCTCAGATTTCTTCCGTTGTCATCCTCGTTTTTCAATTTAGGCATATAGTAATT
>OX_Smed_1.0.00932
TGGATATTCATGGAATTTGTTTAGGGTAAATTTTTCTAATTCGGAAGTGATTGTTGCGATTTAAATATTGAGAAAGTTATTACAATCACAAATGAATCTTAAATTGTGGGTCTTTGTTTGTGATACAAAATGGCTATACAGTAAGATGTAAACCAGGTGGACAAAAATGGGAATGTAGCTTGTCTCCAAAGTTTTGAAGAGATATTATTCTCTCAACTTGAGTATTTCGGGCGATATCTTCGAAACGTTATATTAAACGACCAAAGATTAATTAATTCTATTTGGGAATTATGGCTACAGCTATATATTATATGAAGATAATGAATCGGTTATTGTCTTTAATGAGTTTTGATACTTAACTCATTTCAATGAGTTTTACATTTAAACAAAATATTGTATTCAATTGATGTCAAACTATTATATTTCATTTACGATTAATAATTTTATCTTCCTGTTATAACGCAAACATTTTCCACGCGTAAAAATGTGCCAAACCAATCTGTTAATGTGATATTTTAAAATAAATTTACAAGGATTAAAAAAAAAAAAAAAAAAAAATGCGA
>OX_Smed_1.0.00933
GAAGCTATGAAAGGTGTTGCACGATTACCACTTGGTTTGCCATCGGAAATTCGTAAAAAAGTGATTTTTTATATTTTTAAATGTATATTATTTGACACTTGAAAAAGTTAATTTTGATATTATTATTTCTAATGTATTGCTCGTTGAATAATCAATGGCCTATCTTACACAGTCTAAATATACTGATTTTTTAAGGTTTTGGGCCGTTAATGAAACTGCTTTCACGTTTGTTGAGATTTCGACCAGAAAGATTGACCTGATGAAAATTGTGTAATGAGAAAATCTTGTAATTAAATTCTTTTTAATTTTTTGGATATTTTAACGTATTGTCTTTTGTAAATTTGACTTCAAACTTACTCATTTTAGACGCTTCTCGATAATTTCAGGTTCCAAAACTTTCATGCATTATTTGCGAATTTATATCTTCAAAGTTTCGGAGTATTTTTCGTTTGACATCAGAAATGGATATTTTTATTATTGATCAGGATTATTCTAAAATTGAAATTTTTTTCATTTAATATATACTTTGAAACAAGGAAAAAAAAAAAAAAAAAATGCGA
>OX_Smed_1.0.00939
ACACTCTGTCGCTCGCATTTCGGATAGACTCTGGTGCAGTTTCACCGTTTGCACAGTGCTTATTGATTATTCCGACAGTCTAGCGCATTCAGTTATTAATTATTGTTATGGTAACCGGGGGGAATTTTCACTGTTTTCATTCTCGAATTTCCGACAATTATTAACAAGCTTCATCATTTTCCCCAGTAAATTAAGGATCTTGGCAGCAGTAAAATATATCAGCACTGGCATCGGATTATCGGATCATTTTTCGCACATTTTCCGGTCCAGGATTTTTATCGGATTCCTAGACAAAATAAATTTCATTTAATTTACTCAGATGCAGTAGACAATGGGAAAGGAAAACGATGGCGATTCAACAGGGAAACGTATTTGTTTAAATACGGTGAACATCCGGCGCCACTATCAAATCGGATGCATTAACATCATTATTCATTTTGGTGGGACTTTTGTTTTGGGGAATGCTTGTAACCTTCACCTTTTGTTGTGTTCTGTGTGCAGAAATCGATATTAGCCAATACAATAATCAATAATAAGTGAATATATATGTATGTGTGTATGTTCTCGCACGGATAATTATACAATTATTACAAT
>OX_Smed_1.0.00940
GAAGCGTTGGCATTATTTTATGGAATCTAGCTGTTGGTGGGCGTAGCCTGCGCATGTGTGTGTTGTATCATTCACACTCATTGCTCTTACCCTGGGTCGTGTGCGTGGAACGACTTATTGATTTCCCCCTAAATGTCATAGTTGCACTGTGCTTAGGTGCGTGAAAAAACGGCATGCTAGCTGCAGTCGGCTCGTTGGATTTTCGCCCTGTGCGTTAAGGAATTAATATTGATTATTCTGTATAGTCGCATTTCAGATTTGCCATGGATTCCATATCTAGATATAAGTCGGTGTTTATGGTCAGGTTTTTCCGGGAAATGATTAGAAAGTTCAATTATTCGTCTATTAGAGGCGTAATGCTTCCCCTGCTAACTCGACCCTCAGATTCAACCGGATGATGCCGTTGCCTCCTGACTGGAATTATTAATGACTTTCACCAATCTAGTTTATGGTTTTTCGTTCATACCAATGGGGAGGTTTTAGTGTATTTCTTGTGATGACTTCCCTATGTAGTACTCGTTGGTTGTGATTATGATAAATCAATTTGGATGTTAAAAAAAAAAAAAAAAAATGCGA
>OX_Smed_1.0.00945
AAAAATAGCCGTCACAGTGACAAAAAAGTAAAGGATCATGACCATTTCTGTGCAAAAGATTTACAGTCGAATAATTTTATTCCGATTTGTTTAACTAAAAATAAAAAGCACGCTAAATTAATAAAACACGACAAAAACGAAAATCTCATCAGAAAACATAATAAATGCAAAGACAATGATAAAAATTCAAAAAAACAGGAATTATGCACCAATTGTGTTAGCCTGCCATTTCCATGCTCCAAAATTCGTGATATTTGTATTTGTCAAATGAAGAAGCAAATCTGCCACAATAGATCCGTGTGTGCCGAATGCCATCACCCTGATTATTAAGAGTTGCTGACATTCATTAAATAGTCAATAATTATGAGATTACTTAATTTTCAACCAAATATCTTTAAATAAAGTAAATTAATATTTATTGACTTTGTATTTAAAGAGCAGTGGTTCTCAACATTTTTAGGCGACAGCACCCTAGTACAAGATTTGAAGATTCTTTTCGGTTTATTTGATTATAAATCGGTTTGAAAAGAAAATTAACAGGACCCAACAAAAAAAACTTTTATTTGTATTTACCACAATAAACAATCGTAATTTCAATAAAAAAAAAAAAAAAAAATGCGA
>OX_Smed_1.0.00948
ATCAACCGAAACCGCAATATGGAGAGACGAGGACCAAGTTGCTATTCGAGTAGCCCCGAACTTGGCACCACACTACAGACAGTCATTATGGGACCCGGATACACCCTCTCCACCTTGGGAGATAGCAGCTGTCCCGTTAGAACAGGTTCTTGACAGGACGAAATCGAAGTACCAAGAATCGCAATCAAACGGGAGCCCGGCCGGAACCCGGCTCGAGAAGCGAGACAATGAGCTGAATTTTCACTTTACAGGTTGGAAACATCGGTCCGAAAATTCCAATGGAAGGTGAAAATGGCGAGGAGACGCATAGAAAAAATCAATGCTACGATAGCTTCTGGCGAGATCCCGAGCACCGACGGATATGTGCCGGATGAGGGCGCCCACGCACATCGTTCTCCCGACCCACTTATTCAACAGTCCAATTCGACAACAAGGTAGAAGAGATGAACATTCCTACCAGTGCCTTTACCAAAGCCGAAGACAACGAGGTCAAGGCATGAAGCCACTCCAAGATCGAAGAGTTGGAAGATCGTTCCGATAAAACAATAACGAACAATTACAACTTATTATTTTGATATCAATAAAGTTTAGTTTGATTA
>OX_Smed_1.0.00949
ATTCGTATTAATTAAGGAACTGTGTGAGACTCACTCATCAAAATTAAACAACACATTTACAGAGAATAAAATTTCTGACATACTTTGTTTGACCTCAAAGTGACCTTTAAACGACATTTAACTATTGTTGACCTTAAAATGTCAGTGGCCTACATTCACCTTAATTTGACCTTAATCAAAATATCTTACTTTAAGTTGATCTTAAATTTATCTACTTTTTCTATGGTGGTTGATCCATATCTAAGGGGTTCACATTTATCTACATTTATAAATTGCTCGGTGTCCAAGCATGGATTAGGTTAGATTAGAACATGTATTTCAGGCATATACAAATGAAAGGGGTGATTAACATGTTGACTGTTAAATGACTTAGGAAAAAAGAAAATAGACCGCAAGAGAACAACATTTTATTAAGACAATTGTAGGTTTCAATTGTTTATTCATTTAATTTATAGGCCTTTATAGTGAACCGAACTACT
>OX_Smed_1.0.00950
ACAATATTAATAACAAATTCAATTTAAAATCTTGTCTGGATAATATTTATGGATAAAAAGCGTGGAAAATCAATAAAATGGAAGTTCTCGACTTAATCAATAGAGCAAAATAAGACAATGCAATCAATCGTAATTGCATTCTAAAAATATGATTTTTTAATATAAAATAAAAGTATTTAAACGAGATTTATTTGTATTAACATATATCTACATAGAAAATTTTACACATAAGTTTCAAATTACAGTAGAAAATTATTTATTTAAATATCACTATAATATATTGTATTATAAACTATTCTATTGTCGCAAACAATTTTCATTACATTATCAGATGTGTCACTGATAGTTGAAAACTTAATCGGATGTTTAAGGTATTTCGGATTATTAAGAGCTTCTGTGAAATTTTTCAAGAATTCGTTAAAAGATGTATCCGAATTTATATTTTTACAGAATGAATCTGAATTAGTGGATGCGTGCAAGATGAATTTAATCGAACAGACTTTCATTATGTTCTCTCTTATAGTAGAACCTTGATTTTGTACAGATTGAACTAATTTTATTTTAACATGGCGACACATCCAGGTCACCAAAATAATAATTTCTTCGTGTGTTAAGTTAGAACTCGCGCCAACAAAACTGCCAAAACCGTCTTCTGCTGTTTGGATATTTTCAAAGATATCAAACTTAAAGCATACATCTACAAAGTCAAGCAACTCTTTGAAAGGAATATTTGTACGAACAGCGGCAATAGCCAAATAACGTAAGCTGTCCTTGGAAATGTCGAAGTCAATGTCAGCGGATAAAATGAGATCCAAAAGAGATATCATCTTTCTAACAACTTCACAGTTATTAGATTCGTAAGCTTTAATAACTATGAGGTCGAAAATTTCGTTGCAATTTTTTGTGTAGGCATTATCAATATTTTCATTGAAAATGAATATGGATATGACTTGCTCAAATAAAACAATAACTGGCAGTGTTTCTGATGAATTTATCAAATGCCAAACTAAATTTGGTAGTATTTCTTTCA
>OX_Smed_1.0.00951
AAATAATGATTTATTTATAATAACAAATGTCTTGATATGAACGCATTTTATATCGCCATCTTATTCCTTTCATCCTTTACAATTGATATTTAATACTTTTTTGGCCAATCTATTAATTATACAAATTTAATTTTATTACTAACTTTCGCAAATAAAATTTTGAGATAGAAAAATAACCCGTTACAATTTTCATTGAATAATTTTGCACAAAACCGAAGTCAAATGCTATAGTTACTAGCTAGCATATTTTGCAATAATTTACCAATGAGTGGCCACAATAATTCAATTAGATCGTATGCTGTCAAAAATTGTAAGTGTTCCATCAAATTTCAAACCAGTTGACATGTAAACATGATGCTGTCTGATTTGGTAAAGAACGTGACTAAATATGGCCTATTTACTGCTTTGGCGATTCGATTCGTTAGCCAATGATAATCATTTAAGGAGAAGAGAAAAAATCG
>OX_Smed_1.0.00952
AAAGTGGCTTATTCTGACTACTATCACCATCGGATACTTAATTTTTGTAGTTCTCGTCAGTAGTATCCTAACACTGTTTCGCTCTCAAAAATCCAAAGCCGACAAAAAAGCGGCCTCAAAGATTAAGAAGATGAATTTAGCGAAATCTATAAGAAGGATCAAAATGAAATACGGTTTAACGTTAAATGCTGAGAATGTCATGGAAACCTTGGAGGAACTATGGAATCCTGACGCGGACGATGATGAGCTCAAAATGAATTTGAAAGTCATCAATGAAATTTTGATGAAAATACAGAAAAAGAATCCAAAGGTTTTCCAATTCGTTTCAGAAAGAAGCGAAATCGCAGCATTGGCACTGTCCTATAATCAATGACACTTTGTAAATGACTGTTAAAGTTGCATTTTATCATTTACCCAAATTTTGATATTAAAGGATTCAATAAAGGATTGATGAGAGATAAGTGGAAGAAAAAAAAGAACACGAAGACTTCAACGAAAAAGGAGGAAGATGCGTTCCAAGAAATAAAGCTGATTCTATAGAATTTTGGAGTTAAAATATTCTTTTGTCACAATAAAAGATTCATTTTCATCAAAAAAAAAAAAAAAAAATGCGA
>OX_Smed_1.0.00958
ACGACTGTCTGTCCAAACGTAATTCCGGACCAACAAATCCTAGGAATGGTCTGGGTTTGTGGAATGAGTGAGCAGTTTTATTACGATAATGGCATAACTCTTTTGCAGAAGTACTTTGCCTACGAGCATCAGCTTAAAGTCATTCTTCGAATGAACTCTACATACATTAATCCAGATGATATCTTAAAAGACTTGGTCGATATACATATTCTTGGTAGCGGCTCATTTGGTGATGTTTACAGGATTAGAAATAAGCTTACCAACCAATTTTACGCCGTCAAATTCCTAAGAAAGACCGACAATTCTTTATTCACCGAGCACACAGAATATATCTTAAGCTACCTGAAAGAAAAGAATTTCCTAATACAAGCAAGAAACAGTCCGTATGTCGTACAGTTCGTTTCGTCCGCTACATTTCCAAATGTTTCTGGACTATTTCTGTTTTTTGAATGGTGTATTTGCGACTTGAGGAAATACGTAAACCTAGTGTCGTGGAAGGGATATTACGAATACATAACACAAGGAATATGGAACAATGTTGAAGAAGGAATCACAGATATCCTTCTCAATGTGTATAAAAAATATGATATAGATCTTTTTATGAAAAAAAAAAAAAAAAAATGCGA
>OX_Smed_1.0.00960
AGTTTTATTACGATAATTATTGGTTAATTTCTAGTAATTTCTAGCCTGAAGAAAACTAATAAACAGTCAAATTACACAGTGAACTGTTATATAGAATATATATTTGCCGTTTTTCAATTATTAAAACGTTGACTTATTTCTTTAATTAATTATATTGATAGCAATCAATAAAACAATCGAATATTTAATCAGTATAATATTTGTTTCTTTTCTTAAATTTAGCATTTACAAGTCCTTTCAATACTTGCATCTGCGCATCGTAGTTAATGTTTCAGGTTTTGTCACAAAGTCGTAATAATATCATGAAATAGGCTTGAGAAAGCCGCCCCCCTTAACCGGGTCGCGGGTTGGTTACCCCTAATTTAAACAAGTAATATATCAAATGTTGGGATCCGAGTTGAGAAAATGAAACATTCTTTTTATAGAATATAAATGACGTTATTTTGAGATGAGAACTTTTGAATGATTACAGAACACTAGGCACAACGAAGTGAATCAATTGTTTATTGATGTAAGTTGAATAATGTTGTAGCGGAAAAATTTCTGTTATTTTATTAAATTTCTCAATCTATAT
>OX_Smed_1.0.00962
AATTTTATCAGAACTTCAATGAGGTGAATAAGGTAATATTTTAATATAATATTTCTCATTTTTTCAATATATGATGTTCATCTTTCGGGTCATAATTATATGTTGACAAATTACGACTGACTTTGATATTTAATATAATTTAGTTTAATAAATTTTAGATTTTTTCTAATTATTAAAATTTAGATTGCCTGGATTACATCAAATGTTAGAATCGATAAAAATTGAAATTGCTTAATCTAGTGAAAAGAAGAATTTTTTGAGTAAGTTATATTATAATTGTTTATTCATACTGATATTATGATGATATTCCAAATCACGACGGTCTTCTGAATTTCCTGTTGCGAATGATTTCCTGAGATTATAGTGCATCATAACTATTCACAAATTACTATTAAAAGTCAATTAATTTTTCTTTTAGGAGTTGTCTGAAAGGTATTCAGAAAATACCGAAACATTGTTTAATATTCAGTTAGTTTTATTTTTTAAACATTCGAAGCTGTAATCAGCAACTTAATAATTTTCAAATTAATGATGAGATTTGCGCTACCCATGAATACTGATTACATGAACGAGGCATTTGTCTGAAAATTTTATATATTTAAATTTTGACTAATTTATTCATTTTTAATTTTTATTTCTATTTTCAGACCTACAAAAAACTTCAAGGTTTAATGAATAAAATTTGAATAAAATAATTTTGTTTATGGTTATTTTATTTATCAATTAATTAGA
>OX_Smed_1.0.00965
TGTTCTAGGATATTCAGAAGCGCCACCTTTAAAAAAATAAGAATATTTCATATTTAGGTCAATATTAACAAGTTCCAAAATATAAATTGAGCTTAGTGTCATCAGCCAAAAGTCGGGTGAAAGGGTTAAATATCAAAGAAAATTATCTGAGCACTAAATCAGTGCTACCGTATAGACCACCTTATGGCGGGAGCATACATTAAAAGATTAAATAGTTCATTCATTACATATTTTAGTACAAAAATATAAAGGTCACACGAAATTTAGCTATTTTAATCCATTGGAGGTTTTCTGAGTTTTGGTTAGTTATGTAAGATTCGTCATTCGTTTCCAAAAACGACCTGCTTCATCTGCGTTCTACACCTGTCCCGGAGTGTACCTACAATTTTCAAATATTTTAACTCGTTTAGTAAGAAATTAAGCAGAAAATTCAAATTCCTTATTTTTTGACTTGATATCATTTTTAAAATATGCTTATAAAATCTAAATATCATCTGCTTGCTGGTATTTCCAACAATTGGTTTTTGTAAGCTATTCTCAATTCATATTACATGTGTCTTCACTATTTTCCTACAGAAGGGGAATATTGTCTGATGGCTAGTCTATCTAAAATCTTGATTTTAATTTCCAAAGAAATAATTTTCATTTTGTTTGCTTTGTAGCTAAGATTCTAGATTATTAGATAACTTCATTTATAGAATTCAGAGAAATATATATTCAAAAAATATATTATCAAATTTTATTTAATTACATTTCGTTAAACATTAAAATTAAATTA
>OX_Smed_1.0.00968
TATATTATCTATATAATATATATAATATAGGTATAAAAGTGTATAAAAAAGTATGGTTTTTTAAAAATAGTTCTTTTAGGCTAGTTTTAATATTATGCTATTTTTATTACTTTATATTCTTTAAAACCCTATTACTTTACCTTATTACTTTATACTCTTTAAAACCTTATTACTTTACCTTATTACTTTATATTCTTTAAAACCTTATTACTCTTTATTTCTTTTTAATCTTCTCTTTTTATTATTTTGTGTTCTTTTTGTTCTTAATTAGAGGAAGATTTAGCGGTTTTATTTAGCGGTTTTATCATTTTCTTATTGTTTTCGTAGCTTTTTTTGAGTTTTCGTTTCGGCTGCTTTCGTTTCGGCGTTTCATTTGAGATCTTTATTGTTTTTATTCAGCTCTAAAGAAGAAAGAGAAAGGCTTGTCGCCTTTGTTTTTTTTTTTTTTTTTTTTTAGTTGGTGTTGTTGTTTTGTGCAGGTAAGTTAATTAAAACTAGCAGATTCATGTTCTGTCTATGAGTCCTTTCTCTGTATATGTGGTTAAGATAGTTTATTCAGAATGTTAATTTGTGGAGTTAATGGTAAAAGACTTGTTTTTCTTAATATTTGTTTTAATAGCTTAATTTAAAGTGGAGTTTTGAAGAAGCTCAGTTGNNNNNNTNNTNCNTTNNNNNNNNNNNNTTTTGTCTTGGCTTTTTAAACTGGCATGCTGTTAAACGCTATAGTTTATTGGTGGTTGTTTACTATTAATTTTATTTAATGGTTTTATTAGGCGTGTATATTTTAAAATTTAATGTTAATTGATTGCTTGAGTCGGTATATGCTATTAGGAGATCAAATGAGTGCCAGCTTCTGCGGTTACACTTTGTATTGCTATGTTAGTTTATTATTTGGTTTAAATTGGTTAAGTTTCAATAAGAGACTTTATGTATGACTAGTGGTAGATTTTAATACTTTTATTGGTTTCACTTCCTTTTTAGACATGAATCTGGCTTTATTTATAAGGGTTGTTTATTTTATTTCCTCATCAAAATGAAAAGACTTGGCAGTTGTTCTAATTATTTGGGGAGTGTGGGTTTAGAAAAGAGTATCCGCTCAATATCTCGCTAAGATTATGGTTAGTGTACGGTTGTACATATGTGAATGGCCTTGTAGTTATGCTTTCTTTAATGCAAATCATTGTGCTGCTTATCTTAGATTATGCTTTCACTACATTGGTTAGATACCTTTTGAAATAATTGGTGTTGATCAGGACTAAATAGTAAATTTAGATGAATTGGCTTTTTTGAATCTTTTCTAGGACTTAGTACACACCGCCCGTCAATCTCCGTTCTTTAAGAGGAGTTAAGTCGTAACATGGTAAGTATAATAGAAATTGTACTTANNAAANNTNGGNAGANCANNGCNNTAAGTTTAGGACTTAATTATAGACTTAGTCTCGTTTATTGATTTAAAAAAAA
>OX_Smed_1.0.00972
CCAAAACTGTATGCTGCAATAAATAAGTAGGAAGTATTATGTAATTTTTAAAAGATTGAAAAATCCCTGCGAGGAATTATCTACGAGAAGTCTTCATAATCATCTGAAAGTCGTTCATGAAATAATAATCCACGAGAAAACGTGACGTAAGAAACGTATGGATCCTCCACATCCGGCACCAAAAAACAGTTCAGTATTTTTAATATTGCACTTTCTAAATTCGATATTATTGAGTTATCTGAAAAAATATGGTTGATCCAGATTCTTGTATGGAAAGGGATATAGATTCCGATGATGAATTTATCAGAGGAACAGTTACTCGGGATAATTCTGTAAAGCAATTCCTGGAAACCTCAATTTATAAGTCTATTGAGGAACCTGGAGAAACTATGTCAAGTTCAAAGACACTGAATGCTTGGTTTCCAATATTTCAGGCAACCAATAAAAGAACTAGGAATTTTGATTTATTTTTTGATTCCTTAAAAGCCAAGTTTAGTAGCCGGCGAAAGAGTATGGATAAAATGTGTAGTTCGCATCATTGCACCTTTAATTTTTAAGAAATACACAATTCGATAATGAAAAAAAAAAAAAAAAAATGCGA
>OX_Smed_1.0.00974
ATACTCGTTACTAATAGAGAAACTAAATATCGCAGAATATCACCATCATTTTATGCCAATAATAGGAATAATCATTATACCTACATAAGAAATAATAATTGTTAATAAATCTTACAAAATCGCCAAACCACAATCATAAAAATAGAAACGAAAAGGACAACTAACATTTTCATCACCTAAAAGTCAGAGTTAACTACTAAGCATCAAATTTATTCAATCACATCCAAAGGTAAATTTCATAGTCATAATACCCAGTTTTTGACATAGAATCCAAACCATATTACAATTGAAATCTCGTGTAGGGATTGGAAGATGGACAAAACATTCCGAACCAAATCTACTAATGAAAATTGAGACACAATCATCAAGATCAAACATTGATGATTAGTTTCTCATCTGAAATCTTGTTGGTCAGAGTTCAACATATTGATTATTTTCAGATCATTAGTAAAGGTTTTTGTATATCCATAGAGTCGATGAGCCAAGTTGACACAAAAATCATCATAGAAAGTTTGAAGATTATGAGAATCATTGGAAAATAGGAGTTCCAATTAAATTCATTAAATCCAAATGACGACGTCCATTGCCGTATAAAATTTCATATGAAACTAATTCCAGTTGTTCCTGTAACGTTCAAAAGAGGCATTTGGATCGATCGATGCTGAATTACAATATCATTGTCGACAGTTGATTTGAAAACGAATCGGTTAGGAATTCATCGTTGCATAGAGCTCTTGGGTATTTGGTGTCCCATTATTTTCATGCAATTTGGTTG
>OX_Smed_1.0.00976
CAAACACAATATTTCATCTAAAAATAGAGCAAGTGATGCGAGGTTTAGCCATATATTACTAGTGTTTTTGAGAGTAATAAAAATGAAACCATTAAAACAAAATATATCTGAGCTATCGGCCAAAGAACATATGCTAAAATGATTGAAAGAAACCAAATGAGAGCGTAGCAGAATATCCAGCATATCAGATCTACACAAGCAAAAAGCATATCAAAAAACAATCAAAAATACCGATCAGCTACCATAAATCATGAATTAATTACTAAATAATTCAAAACAACAACAAAAGCAAAAATTAGCAAAAGATGTGATTTTAACACTGAGCTTACGTGTGTTGATTATATATCTATTTTTATTGAAGTGAGCCAATTTGACTTTAAAAAATGAAAATTTTGTTTTACCGCATCAAAAACACACATGAAAATCACTGTATATAATGCTTGACGACCAAAAGTAGCACGTTTTTAAAATTTTTATTTTCACGTACTTCTGAAAACCATTATAGAACTTAACGAAATTTTTTATCGTTATATTTTTATGCTGATTAAGAATTTTTGTACTAATATTAAATGTTCCTTTATTGAAAAAAAAAAAAAAAAAATGCGA
>OX_Smed_1.0.00978
AGTAAATAAAGCGCTGTTGATTAAACAAAAACCACTACGCATTTAAAGAATATTCTTTCACATACTCTTAGAAAAGAAGTTGAACTTTCAATGAAGATTTTAACAAATTCTTTAAGTTAACATTTTGAAAGTTTTGCAAAGTTCTCTGAAAATAGAATTTATGAAATTTTATACAAACTCAGTCGAAATAATTTTGCAAATTTGCACCGAACAGGATAAAGTAAAAATTTATTTTATTATGTTTTTTCATTTGTTTTGTTATGATGATTAATATACATTGTTTTGTACTACTGTTAATGATTATTAAAAATTTCTTTATCGAATTGCTTCATTCATTCATTGATATTTTATTTTTTAAACATTCTATTAAAAACCTTAAAATTGCCATGATTAAATTGAATTTATTATTTTGATCTTTTTTACGATCGAAGGGCGAAAAATATCTAAACAATAAAAGTTTTAAGCA
>OX_Smed_1.0.00979
AAATCTGACAAATGCTTTATTATATTAATTATTATAAGTAATTCATGCACGGTAATTCCTCCATTACAAGGTACGATAAAACAATAAACTTGTCCTGACTCATGAATTCGATCGTTGATGTTTCCGGACATTTGAGGTTTCTGTCATCCACTGTGACTATCCACTTGTTTGAGACAAACAGATACCAGAGTACCATTTTTCTACAAATATCAACCAAGGGGTACCTTGAATCAATCAAGACATGAGCAGATTTCCATAGAATTTTTAATGCGACTTCCGTTTTGTTTTAACTTCTGGCGCTACGTAGTTCCGAAGGAAACTGTAATGACTTATAGCTTTTCTTTGAAGTTTCTCAATTGTTGATTGTTGCTGATTATTTATATTATTGTTATCTCGTTGACAAAAATAGGTTTTCTTTGGAAATCTGTTGGGCCGAAGGAGTCTCCTTTAAAAAGTGGCGGGACAGTTGGTCTGAATGTTATATTCAAAATGTGCACATAACAATATTTACAACAAATAGATATTAATAATAAACATACAAATAAATTAATTTGGTATCAATTCGTATATATAGTCTGGATTGTAGAAAATAAAATTGTTTTCAACTCTTCAGTTTCTTTAGTTTTCGGTGGATTTATTTTATTTCTTTTATCTTTAGAATTGAATCTGAAGTGATTGTGAATTTGGATATTTAATTGTTTATCCGATTTGCCCAGCTACTAATTTATTAACCGGCAATTCTTTCGTGTTTCAATGAATGTTTTATTGGTTGACAAATTAAGCTTTCTTTTTATTTTATTAATTTAAAGCTTTAAAACGACATTTTTGGAACCGCTGAAGCGCTGGACGACGTGTGTGAACAACAATGGGTCTTACATTGAGCAATGAGGGTATACATGTTGCTTATTTGTTGTGCGAAATATGAAGTTTCTGTGACTTACCTTTCATAGTTAGTCCGGGGACTTAATGCGCGTACCACGTATTTCTTCGAAGTAATTATCTAACGGAAGCCTTTAGACCTAGGCGAGAAGTCAAAGTTTTA
>OX_Smed_1.0.00984
ATGCACACCATTATTTAAAAAACTTACCATATAATATCATACAAAGCCATAGCCAGAAAAAAATCGCTTGAGATTGTAGCCTCCCCTTCGATGTCATACAACATTGATAATTGATATATTATTTATTTCTTAACATTTAGTTTAATATTAAAAGCATGAGAATGAACTCGTATTAGATTGTAAGTAATTTAATCATACATCTGTAAAATACATCAGTAGCTTATTTCAAAATCAGTGAGTCTTTGGAGAGATAAATCTCAATACTGATGTATTTTAAATATACAATTCCTGATAAATAGCCGATATAAGTCAAGACTTATTGAGGTTAAAGCGAGTTTCAAATACCGCATAAATTTCGTGAACCCTTAAACAAGAGCCCAAAGTATTAAAATACTTGACATTTTGGTATACATAGAGGAACTTAAAGTTATAATATCAATCCTTTAAAAAATAATATTATTGACATTATAACTTAATAAAAAACCTCATTAAACTCATTGCTAATTAGAAGATATTAAATATTAATGAGAAAATAACAGAACTGAACATAATATCCAATAATGAAGTTTAGGTAAACTATAGAAAATTAGAAAAATCGAAAATTTTGAAAATTTAAACTTTAAGAGTGAGATTAGTAAGCTAGTAATATTTTTAATGATCCAAATTGAAATAAAATTAACATAATTTACTTTCAATGCTAAAATGTAAAATAATTTGCTGAAATTAATCGGGCGCCAGTAAATGTTG
>OX_Smed_1.0.00987
AGTTATGTTTCATTTAATTAGATTAGAATTTAGAGGCTGTTCAATAAAGTCGTTACAGAAATAGACACGAAACTATAAAATCAGGACTTTTCGAATTTGGAATATATTAATTCTCAGAAATTGGGTGAAAAAAACATCGTCAATTTTGAAAAACTCAATTTCATGAATTTAAATTGTTTTATTTGCAAAAAATTTAAAACTAATCGAACAAAGAAATTAACAAAAAATATTCAACATCAAAATTGTCATTCCGACAACCTAAGCATAAACAATGAACTTGATTGCAACGATTTTGTGAGAATTCCTCCGGGAATGAAAGCAGAAATAAGTGATCATCAATATGAGATAAATCAACCAATAGAATTGCGATCCGTCGATTTAACTATATCTGATTCGTTTTATGAACAGGATAAACGTCTTGCCAGATCTATTTTGGAAGATACAGTTAGGATATGATTTACGAGAGATATTGTTAGAATATATCATATGGTAGTTAGCAAAAAAAA
>OX_Smed_1.0.00989
CTCATCGCTCAGGTGTACGGTAAAGTCGCTCTAAACAAGGAGCCTGAAGATACTACCGAAGAACCTGAACTTCCTGGTAAACATTATAAATTATGTAGACAAAAACAATAAAGTCATTTCGAAAATGTTATAAAATATCAGTTGTTCAAAGAAGAATAGAATCTGTAAGAAGGATATTCGGCATGTGAAAGGCTTTTGAGATAACGTTCAAGGAAAGACAAATATTGTTATTACAGAACCAACGAACAATATCAATCGAGGTGGGATAGAACTGTCAATATCATTTATTATAATTGAGCAAGACACGGTGAAATGGAGCTTTATTTGTGGAATGCAAAGGGTTATAAGGATTTTGGCAGGATCATTTTTGATAAGGACAAAATGATCATTTGTCTAGATATAAATATTAATATAAAAATGAATATTTCAAAACAAATTGATACGCAATAAATAAAAAAGATATTCTAAATTAAAATTATTTTTTATTTAGAACCAAAAGCAGTAAAGAAACACACCTGGAGAGAATGTGGGGTTGTCAAACCACAATTGAAAACCAAGTTCGGAGTCTTCTTTTGCAAAATAACTTTCTGGTCGTTTGACAAGGGAAAATGCAAACCCCGAGGATTTAGATGTTAAAAACTCACTAGTTTTATCATCTGCTTAGTTGCTATTAATATATTTTTAATTCAATAAAAAAAAAAAAAAAAAATGCGA
>OX_Smed_1.0.00994
CTATATAATATAAGTTCTAAAGAACAAATAGATTTTGAAACTTACGAAAATTTCATTGATATATCGGATTTATTATTAAAATTTAATGGAATAAAAGTTACATCAATTTTATTCTGCAATAGAATTAATACTGAAAATTCTATAATCATCTTTTTGACTTCAAATAAATTGAATTATTTAGTCAGATATGATTCTAGGTTAAATAATATAACCGATATTCAATCTTTCTCCATGAGTTCTTATATCTATCATTCAACTCTACCGAAGAACAATTTATTTTTTGTAATAGATCCAAATGAAAAAATCGCTGTTTTACTTGCTAATCAAGTTCATTCGAATGATCCAATAATTTGTCCGCCAGTTGAGGATTTAAAATCCGTTCTCAGCAACAGCAATATAATGGCAGTGCAGGTGTTGTTTCGATTCTGGTTGACGAAATTAAATGGCTTATTAACGGAAGCAAAAATCGATAAATTTGATTTTTTGTACAATGGAATTCCTGCAGGGGAATTTTTGAATTTTCTCTGTATTCACATATCAGTGATGCTTGATGTGATCTGGAATCATTGCGACAGTGACAATTCATCATCGAGCCTCGGCAATAGATTCGTCGAGCAGCTGTCTAGTTTGACTAACCAAACTATTAATGATGCCATTAATATTCTTTGGGAGTTTGCAAACCAATTTCAAATAAATATGTTAAAAATAGAAACAGAAAATGATGAAATAAGTCGAATTTTTCGAGTGTTATGCAGTAATGGAAACCGATTTAGAAAACTACGTTCTATCGTCCCGGTGGTCACTAACTACTTATCGAAAGGTTTCTTTAACTCCAAAACTCAAAGAAATCGAAATACGAAAAAACTCCATAAAAAAGTTTAATAAGTGGAACTCAATGGAAAAAGAGGAGATAATCAAAGATGGTCTTCTCAGTGGGCAAATAGCTGCAATGAAATCTTTCATTCAGATTCATCGTAAAGAGATTCTTACAGAAAATGAAATAAACAATCAAATAAAACTCATCATTTTATCAAATGTGGAAAATCAAATGTGGAAAATGCAACTTGGAATGATTTAATTCAAATAATAAAAAAATTGGGTTATCAACCAGTTCCAACGCTGACATCTCTATACTTGGAGACTGATATCAAACAAATCCGAGACGTTATTTGCAATAAATTAGATCTCGTAAAACAAAATCCAGAGTTTAAAATCGCCAAAAATATGATAGATGAATTAGAAAATGCATTTGAATGTAAATCTGATTTTTTCCACAATTTCTTCGGTTGCACCGACAACCGAGACTTCCGGTGTAGAAATGAACAAGTTTTATTCTTCTATGCAGTCTTTTATTGAAAGATTNNNNNNNNNNNNNNNNNNNNNNNNNNNNNNNNNNNNNNNNNNNNNNNNNNNNNNNNNNNNNNNNNNNNNNNNNNNNCAGCCAATAAAATTGAAATTGAACTGGTTCATGGAATATTACAAGAGTTCAATTGACAAAAGCGGTCAAGTAGTTCTTGATCTAGTAAATATGTGTCTGATTGATGCCGACTACAAAAATTCGTTATCCACCATCTTGCCTACCTCGGAAAATTATCAGGGATACTTAAAAATTTGGCTCACTAAATGGGCCAGCAAAAATCAGTCAAGCCTTACTAGTTATTTGACAATTATTTGACAATGTCGAATAATACTGATTTGATGATTGCCGTCCTGGAACTATCATCAAAATCTAATTTCATAGAATTGTCTTACAAAATAATNNNNNNNNNNCAAAATAATTATCCAACTCTTTGTCATTGTCAGTTCCAGCAAACTCGATCCTCTTTATACATTAGTCAACAAATGGTTTGCCAGGAATGTCCTGATGTTCCTTTTTATCAACAAACCTGAATTCTTCATTAACCAACTAGTCCAATGGTGCCCGAATGATTTGACTCAAGCCTCGGAGTTGATGTGTCACATAAGTCCGACTATACCTCTGCACTATATGTGCCAAGACAACCAATGCCAAATGTACAGAGGAAAACTTTCAGATTCCCCATTATTTTCTTTTATCTTTATCAACCAGCAAATCATATCTAAAACAATATCAACTCGAATTGCCGATGAATTTCCTATCCTATTATATTTTAATCTGGACAATCATCGAAATTCTCCTATGGATCTTTGTCCAGCAAATGATTACTTGCTTAAAAGTACATTTGATCTCAGCGCTGCAATAAAAACAAATTCTCAAATTTCATTATTTCAAAGCTTGCTATCTGAGAAGGTGTCNNNNNNNNNNNNNNNNNNNNNNNNNNNNNNNNNNNNNNNNNNNNNNNNNNNNNNNNNNNNNNNNNNNNNNNNNNNNNNNNNNNNNNNNNNNNNNNNNNNNNNNNNNNNNNNNNNNNNNNNNNNNNNNNNNNNNNNNNNNNNNNNNNNNNNNNNNNNNNNNNNNNNNNNNNNNNNNNNNNNNNNNNNNNNNNNNNNNNNNNNNNNNNNNNNNNNNNNNNNNNNNNNNNNNNNNNNNNNNNNNNNNNNNNNNNNNNNNNNNNNNNNNNNNNNNNNNNNNNNNNNNNNNNNNNNNNNNNNNNNNNNNNNNNNNNNNNNNNNNNNNNNNNNNNNNNNNNNNNNNNNNNNNNNNNNNNNNNNNNNNNNNNNNNNNNNNNNNNNNNNNNNNNNNNNNNNNNNNNNNNNNNNNNNNNNNNNNNNNNNNNNNNNNNNNNNNNNTTCCAAGCATATGTCAGTATTATTAATGAGTTTTCGGATACTCGTAAACCTAATACTATTTCCCAAGAAATACTGAAAGATATCGAAAGAAGCATCCATCAAATTGCCCTATCAAATGTATATGATGAAAAAGTTATTGGCAGCTGTTTTGGTTTGTTGAGGTTAATCGGGTTGAACCCTGAATCGTTGAGATGTTATTTAACACTTATCAAATGGATCATAGATTGGCATGTGATCTCTGTTGAACAGGCTAATCTATCTGAATCTAGTGGATCACAAACAAATTCCAATGACACTCGCAAATATTACGAAATTGAAATCGGTAAACATTTCAAAATATGTTTATTGAAAAAAAGTGCTGGTAAGAAATCCATTCGGAAGAAACTATTGAAACAAATTGAAGATGTTTTCATCTATAGATTGGAAAATAATTTCTACGCCGATCTTCCAGAAGTTTTCGAGTCATGGAGTTTGGTATTATATTTCTGTCAGCTACAAGGAATAGAATTTTCCACTGAACTGCTTCAGTATTTTGCCGGGGAAGATAATTGGTTGCAATTTTTGTGTTGTGCTCAAATATTCGGATATAGCAAAGACCAAGTGAAACTCGGGATAAACAAATTCAAAAACACTTGCTTCCGACAGCATCGACAGCATATGAGTTATATAGCTTCCAAAGTGGAAGACTTCAATACAACATTGATGAGTAAACGTGAAGATTCAATTCCAAAATCTCGGAGGCTTTCTATTGTTAATAATATCCCACGAACACCCGTCAATGCCAATCAAAACTTGTCCGAAGGTACACCATCGGACATGGGTGTTAAATTAAACGCATTAATGACAAAAGATTACTCTAGAATATCAAAGAAAAATACAACATATTCTCTATCTATTTTACTCAAGGCCGC
>OX_Smed_1.0.00996
CTTTATTATATTAGTATTAATTGATGATTTAATTGGATCATAATGACTACCGATTCATATGTTCACGCCTCAAATTAAATTTTAAAAATTTATTCGACATTTTATTACTTTAAATATTTCATTTTTTTTTGTATAATATCTGCAACTGGTCAATCAATGCCATTCCTTTTCCATTATTATCTGAAAACGACAATATCGATATAAGGCGAAACATGTCTAAAAAAATTTGTCGGGCCTTAATGAAAGTTGGTTTCAATAATCTGACTTCTCGGTGTCCTTATTTAAATAATTCATTATCCTTACACTGGGACAAGCCTTCCAATGGTGGATCTCGTTTCTTGTACGCAAAAAATTAAATTACCACAGCTTCAAATGTTCCAAACTTTTTTCTCAATTATGACTTCGACCACACTGGCAATATAGTGAGTTTGTTTCCTTCTTATATACTTCCCTGGTAATTGGATTTTCTTTTGGGAAATTAATTTCTTTAGAGAATCGATTGATGACCGGGAAGCTTTGTTGCTTTTACTTTGAGGTAATTTTATTATTGTCGAGTTCCTTTTTAATTCAAGCTTTCCCTGATTTCGCGAGTTTCCCAGATTTAATTTAATAACTTTGTTGATATCTCGGGTTTTCCATTAGCTGATAAAATATTTCCTTCTGGTGACCTCCCATAGATTTTATATCATTATATTCGAACTCGTCCAATCATTTAGCACACAAGTTTCCACGTATTTCCATTGATTTGAGCATGATTTTTTATGTGTGCCTGTTATGTAGAACTCCAACAAATTCATGGTATCATTAAATCCTTCTCAGTAATTCTTAATAATTACTGAAAAGTTCCATTATAATGATTTTATTAACTTCCAATATAAGTGAACTTGTCATTGTGAATAGGAAATAGA
>OX_Smed_1.0.00997
TACTAGAAAAGAAAACAATGATTTTAGTAATTTTTAGCTAAAATATTTGCAAAAAATGCAAAAGCATGCAACCTATTAATGAATCTCAATGGGTTGATCAGCATGTCTGCCACGACCCAAGCTTTGTTATACATTTGAATCGTCATTGGCTTCATTATTAGATTTTCCAATGCAAAACTGAGGTTCATCACACAGAGAAATAATGCAAGGGGTTTCCAGTTAACCGAAGCAACTCTAGTAACTGATCGGTTCGAGATTTCTCGGATGAGATACATTTGGAAAATGCTCTGAAATATTTGCATGAAATTAGAAGTTGCCCATAAGACGTTGATATATTTGACTGTTCGGTCACAATCCTTATAAACTATCACGTAGAATGCGGATATAAGCACCAGACATCCATTGAGTGCTTGACCAAATGTTCCAATTTTCAAAAACAAATTATCTATTTGTAATAGTGGAGTAATTTCAATGCGCCATTTCAAGAGTTGGCACCAAAGCAAAATAAAAGTTCCAATGAAAAGCAAATAAATAATTATTTTTACAGCTTGATACGCAATATGAATTTTGACTTTGTCGTCAGAATAAAACAGAAAAATATTCAAAGTATTCAAAGAAATTAAGAAGGAAATCGAAATGACAGCAGAAAGAACTATTTGCTTATTACAACATCTTTTGAAAGGGTTCCTATTATTGGTGATGAGTGGAGATCTGACATCATTTGGATCTTCATTTGGTTGATCAAAACGTATCGGATGGTCGGCTTCCAAATGAGCCCATTCTTCATGGAGATCTCGGATTTGTCTTGAGATAAATCTCAAATAAATATATACAAGTACAAACGAAATTATGAAATAATTTAACAGAAAGTTTTCAAAAATCTTTTTCACATCTAATTTTTTCGGATCCTTGTAAGACGGACAACTAAAGAAATCGAGATTTCTATTTACTGTCATATTTAAAGTTTGTCTTTCTTTAATTGCGATTATTCTTCCAAAAATGACAAAACAACCAATTAGNNNNNNNNNNNNNNNNNNNNNNNNNNNNNNNNNNNNNNNNNNNNNNNNNNNNNNNNNNNNNNNNNATAGAGGCCTTTGAATGTCCGGTATCCAATCCGAGCTATATAAATAAAGCGCTAACAATATTGCGAATGCTATTATAAAAATTTGATCAACAAAATGACTGTCAATATTGTTTTTACGCAATTCATACATTGAGTAGACGACCCCACTCAATCCTATCACGCAGTTGGAACACAAAACAACTTTATTTTTACATCCTTTGTAGTTGAATTGATCTCGGTTCTGCCTCAAAAGAACAAAATTTCCCAAAATGGCGGAAATAGAAATTGCAACAATTACCGTTTGAAATATGTCCATGGTTAGCTCCACCTTAGGCTGAGAAAAGAAAAATTCATAAAAGGCCGATGAGAATATTAACAATAAAAGAAAATA
>OX_Smed_1.0.01001
CTGGAAGGTACCGACGTTTGGGTGGCCTTGATGTTGGAATTAAACCACTTTGATGGGAATTGTTCGCTCTCAGATTTCGCACCGTTGTCGGTTTAACGACAAAGACGATCTGTGGCGAAGATCGCCGGATAGAAGGAATTTTTGGGTCTGGAGTTGTTCGGGATAAGATGGATATTTGGATAATAATTGGTGCCTCGGCAGAGTGACTAGTTGTGGTGATTGTAATTTGTGCCGGGGTGTGGACGGGATGAGTGAAATCCGGTTGTCGAGGAGCATAAATGACGCTTAGCTCGTCATCATTTCTGGAAGTTGTAGATTCGGTCATCATCAGGTTTGAGAGCTCTCACAATTCCATGTCCTCACTGCCTCTCAAATTGGCCTGTAGCAGGGCGTTTTCGGCTCTACGCCTCTGCCGTCGACGGCGATTTCGATTCGGCTTGTGCGGGAGGTTTATGTTTGGATGAGATGTTCCATCTGTGAGCGTACTGACTTCGTTATTAGCCATCGAAATTTCTGAATTTGCCGGCAAGTGATGAGTCGGAATTATATCAAGGCGTTGAGCCATATTCCTGCTCAGTAGTCGAGCTTGAAGTTCTTTCTCCGTAAAGATTTGACGGAGTGCGGCGCTCTGATCGAATATGGTGATCCACTGGGCTCGGTTCTCAATGATGAGATCATCGCGAGCACGAGAAAGCCGCGTCATATTTTTGTAAAGCTCATTCGTGAGCCAAGCTTGGTTTT
>OX_Smed_1.0.01005
TAGATATAAAATTTAGCTGCTATAAGTGATGACCACGATTTATAAACGAGTACTAAAATCTACAAAAATCTACAAAATCTATACATACGACGGATTGGGAAAAGTTAGGCCTGCAACATAGTGTAATTTCAACGAGAAATAAATAATTATTATACTCACCACAATTTACTGACTACCGGAGCAATAAATCCCAGAGGAGTTCAGAGAAAATAAAGTCAAATGAACACGATAGCGGGATCTCTGAAAATGAGGACGCAATAAATGGAAATTCTGAAACAAACCAATGTTGTTACGAGTATAATTAAATGAGGATAGGAAAAGTAGCAAAGAATTCAAATCGATAGAATTATTAGTTACACAATCGGCCTAGCTGACATCTGGAATAGTGCAACAACACACTAGCTAGAAGGCCAGTAGAAATATCAATCTTGCCACGACGGAAATCAATAAGGAGAGAATTGACACCAGTCGTTATGAAATATTCCGGTGCACAAAAAAAATATTAGACATTAGAATTCAATTCTCGGGAATCACCCACATGACGTGGCACTGCCCTGGTTTTTCACATAAAACCGGATCACTATGTTGATTCCGTCATTTTTCAAAACAGCGACAAAATATTATGAACTTTCACCAAGGACATCGGAGAAACGGAGGGACCAGTAACGTTCGAGAGGGCACTAGCAATGTATCCAGAAGGGAACCAGCCTCATCGCGAGATGGACCAAACCTTTGGGACGACACAGTTCAAGATAAAATCTCCTATTAGCCAACCGCAGACAATTTTCCAGTGAAGACGATTAGGGATTTCTGACAAACAGTAGACAATGTTAAGAATAATGAATAATAAATTTTCTATGAAATCCTAAAAAAAAAGAAAAAAAAAAAAAAAAGGGCGGCC
>OX_Smed_1.0.01009
ACAATTGCATGTCAATCAACGCATGAAACGGATGAAATATCGGAAATAGTCAAGTTTATATTTAAACTACAAATATTCCGATTTCATATCTTGTTGAAATTCAGTTGTAAGAATGTTTAATGAATACGAATACGAAACAGTTCTAAGCATTTTAAACGACCAAAATGGTCAGCAAGTCTCTGGAGTTTCTCAACCCAATGTTCACAATGACGATGAAGTGGAAAACAATACCCCAATAAATTTCACAAAGGTTCAGCAAAAGACAATAGTTTTTCGATCAGGAATTCTGGCGTTGCTCATGGGTGGCGTTATGCTTTTTTCATTCGGATTACGGGCCGCTATTCATGGAGTCTGGCCTTCCCACATGTTCATATTAAGCATTTTTACCTTGGTTAATGGGACATGCTCATTACTATGGAGGACAAAATTTAAAAGAATATTTTTATTAATTGCGTTGATTCTCAATTGTCTTTCAACTATAATTATCATGAAGGTAATTTGCAATTATGGTAATTATCATGGGTGGTCTAAAGACATCAATTCAATAAATTCCAAGCACAGTTTTCTGATGTTAATAATGGAAGTTATAGTTGCGGTATTCCTAGCCTTTGACATTGCGACAAAACTCACGATATTTCTTCAACCTTTCGTAAGATTATTGAAGGTTCAAATGGTGGACAGTTTCTCATGACTGTCCTTCAAATTGTATTGTTTATAAATAATTCATATTTCACTCTTTAATTTGTTTAATTTTTTACATTTTAATTATTAAAAATATATCTAGCATGCAAGTTGTAAATAATAATATTTATGGTAATTATTGCTCATTTGATTTAAACAAATAATTCACCATTTTTTCTATTTGAATTTATACAATTTCCCTATATTTCTATTATTCTCTTCTATATCTTTATGGATATCCTTTTTCGATTGATATCTTGCCATAATATAAACTATCATCCTCCACACTATTATTTGAGTTCTTCATCGTATGGGTGCGATCATTGATTCTTTGACCGAATCTTTCTAGTTTAATAGTTAACCTTTCATTATTCTTCTTTATTCTCGTCAGTATATTTATGTTGATCTTAATTGCGTTCAATGGCTGCAATCATTTTCTTGTCACATTGGTTTCTTTGACTTTTATTTCGATTTTGCGTGTTTAATAAATGTATTAACGTTTTCA
>OX_Smed_1.0.01011
ACACAAAATTTTAATTATACCAATATAGTTTTACATTACAGGTTAGCACTACAATTTAACAACACAGTTTAATTCATTTAGCTCTTTGGATCGGCGCGCTGCAAACGGCGACGTGTCCGTTCGGCTTTTCCTGGCTTGTGTTTCTTCTGGGACACAGTATCCTTCTTCACCGCTGCACGTTTTCTGTAAGCTATTTGAGCATGGGCAAACACCAGAGGGTAGGTGACGGCGTTTCCCCCCTGGCTGGCTGTTAAAGCCAGCTCCAAGGCTCGGATTTGGGTCTTTGAGTCTGGATTGTCTGATTAGCCTCCTTCAGAGCGGTCCGACAGGTATCCAATTCCTGGTATATTTTTTTTTACCCGTTTTGATTCAGAACCAGGCACATCGCAGTCCCGGTAGTTCTTGGGTGGCCTGCATCCATCACGGAGTGAGGCGGGTCTCCAGTCTGGTAGAATAATCTGGATCTGACACTGCAATCCAAAAATAAGAAAATTAAGAAATGAAATTTGAATTTATTGAGTCCGCTACTAGTTTAATTGGATATTTTATTGTTACTGCTGAACTCATACTGTATAATAAAGTTACAAAATTCAATCCTGACGATCAACCATTGTCTCGTGCGTCAAAATAATAAATTTAATA
>OX_Smed_1.0.01012
ATTCATTTTCAAATCTATTTATTAATTTATTATTTTATTAATTCTAGTTTAATAAAATATTTGATTAAATTTCATAGTTTATATTATTATTTTTTTTACTTAGATAATTTATCAGTTTATATTGAAATGTCCAATTTTTTTATAATATTATTAGGATTTATGTATTATACATATTCTGTGGAATCGACAGTAGTTGTTAGTTTTAGTATTCCAAATCAAATTCTTCTAAAAGTTCCATATAAATTAGTTATTCAAAATGTAGATAATAATGCAAAATTTCCATATGATAATTTTGTGCTCGCTATTGAATTAATAAGCCAAGATACCGATGAACCTATTGTTTGCGCTATTACATCATTAGACTATGAAGGAGAATACTATCGTGGATTTTCTGTTAAAAATTTTGTAGTCGGAAAAAATAATATGTCAATGATGTTGACTTTCAGTCGAGAAGCATTTAATAAAAAATTTATCATTCGATATGGATCAGAAAAAAGCGACACTGACAAGCAATTATTTTTTGAAAACAGAAAAAAAGGAATAATTTACAACACAAATCTCAATATATATATTCCATACAAAATAACTTTGGACGCAACACCAGATTTAGGAGTCGTTAATAAGGATGATTCGATGGAATTAGAGTTCCAATTGATTCCAGAGAAATACGGCTTAATTACCTGCAAAGCAACAGAGGGACTGCCGAAAAGTCGCGTATATTTCATAAACGGATACATTTTGAAAGGCTCGACAATCACACATTTAAATGAAGAAATTACAAGTCTGAAGTGGAAAGTTATGCTGGAAGATCACGGGAAAACAATCCAATGCAAGGCGGGCAGCAGTGTGCAAAACGTTACAATAAACGTCTATCATTATGTTACAAAAGTGCATTCGAGTCCTCAAGTCTCGACTAAATTGGCCCGAAACTCTCAATTAAAGTGCATTAGTGAGGGCGGATATCCCCCGCCAAAAACTAATTGGACATTGATTACGGGACCCCCTGAAGCTTACAAACATTATCAATTCAGAGACAACAATGTAACATTATTTATTAACAATTCCGCTCCGATCAATTCTAATTGGACGTTTGAATGCCGGGGAATGAATGAAATGCCGCTGGTGGTGCAAAAATACTTGCCCATCCCGCTGCCAAATTACCCAATAAAAACTGTCTACAATTTCACAATAATCGATACAGACGAATCTATTAAATCATCTCAAACTGGGCTCGTGATCATTTTGATTATTCTTTTCACAACAATGTTGGTAATGATTGTTCTGGGTGTAAAATATCGGTCACAAATCCGACAATTTCTAGTCGACCGTAATTTACAAATATGGAAATTTTTAAATTCGAGATTTTCTCAATGTCTGGCCCGACTCAGATCATCCATCTGTGTATTAAAACCAGTTAAAGAAGCAGATAAACCTTCCATGACGTCAGCACCCATGTATAAATACTCGGGAGTGAAAAAGGACGAATCTCAGCCAAACGGTACCGAAGATACGGCATATTCTGAGATAGTGGCGGTCGTCCAAAAGAAACACGATCCGTCATTTGGACCAATTCATCGGGTTTGAAATCCCGGAAACCGATGGAGAAATTATACATTTTCTCAGAATAGCATTTACTGCCACTACTTCCGTTTGCCTAAAATAGATTGTACAGAAGGAAAGATTCGATTTTTGGCAACGATGTTGTGAATGTGATTTGTTGTCTGCGTGCTGCATTGTGTATCATTATTGATCATTATTTATCAATATTTATCATTATTGATCATTATTTATCAACATTTGTCAATCCAATATCATCCTGTTGTGTAATAAATGTGATGTTAGCTCTATTGTTAGTCGGACATTCTTTTATCGATTCGTCTATTTTATTGTGATCAGTTTTGCCTAGCATCGAACTTTCTGTCAATTATCGATCGTTAATTCTCTCTATTTATTGATTATTTTAATTATTTTTTGTTTAAATTTGAAAAATTTCCTCGATCAATTTGCAAATTTCGATTTTTTAGATTTCATTATTACTGTTGACAAATAAAGCATTTGATGCAAGAAAAAAA
>OX_Smed_1.0.01014
CATCTGAACCTTTTCACTTCATATTTTAGAAAACCATTCTGTCTTGCATTTTCTTCATTATTTCGCATGTCCCTCGTATTTGTCTTTATTTACAAGCAGATTATCTTTTATTCCGATGTTCCACCTCTTTGTTCATTGATATATTATCCTACAATCATCTCATGTTCTGTTGCATTCCACGTGTTCTATTTATGGTAAAATCTCAACTCTTTATACTCCTATATTTTAGTGAGGCTTTAATTGGTGTTGAACTGATCTCAACATGGAAAACTTTGCTAGATTAAAGAGATTTTCAGTTGATTCTTTTATACTCTTGGCTTCACAAATCACCAGCCTTTTCACTACTTTATGTAAACGTATAAACAAACAATTTTCGTTATTGGAAATGATGTAGTAAATAAAACAGCACCAATCCCGTGAGCAGCATTGGTGGGTTTCAAATCCATACCGCTACGATTGCAAAAGAATATGCTCAGCTTTATCAACTTTACATTTCATTTTAAGGTTCTACTAAACATTAAATCAACCAAAAAATCCAAAATCTCTANCATTTANA
>OX_Smed_1.0.01015
TCATTTGACAAATATAACCAACATCATCATAACTCTCATCTTAGTTAGTTATTTTATTATTGTATTATTAAATTTATATCGTAGTAATTTATATTTCTATGCTAAAAATATTATATTACAGTAAAATTGATAAAATTTAAAAAACATAAAAGTAATTGCCATGAAATTCATTTGACAAATATAACCAACATCATCATAACTCTCATCTTATATCCTAGTTTTAAATTTTCTATTTTTATAAACAACTTCTTACACTAAGTGCAAAGCTAAGTCATTGTGAATTATTAATAAAAGTTAGTAATTAGTATAAAAGCATTAGCGTGGTGCCTTTGAAATGTTTTAGAAAGAAGTATTTAGCGTCAGCTATCAGAAGGAGTGTAGTGATTTACAAGGCGAAAGAAGGCATCTCAAAATTTAGTATAAATATAGTTTATATCTATTCTAGTTTTCTG
>OX_Smed_1.0.01017
AGTTAAGACGATATTAGTTTTTGCATAACATATTCAAAATTTTCGGCTTTGTCTTTATCAAGTGTATTTAAATGTTTGAGTCCTATTAAGACAATACGATCCACGAGCAGATTAAAAAACACCAACATTTCAGATTTGATATACAGTCGGGATATATATTCTTATCGGTCACACCCTTTTTTCAGCCCTCTCTAGCAAGTTGCTTAATATTGGTAATCATATTCCAAATAGAAGCAAAAGGTGTTTAAAATTAAAAAATAACGAATTTTATGTGTTCTGTCTGGCAACTCTCCAATCATGTTTCATTCCATTTCATAATTAATTAAAATATATTTCCTTTTATTTTTGTATTCATTTATATTTTTATAATGCTTATTTTGCTAATAAATTGGAGTTTTTTCTAATAATTTATAAAATACCAACGGGATTATATATCCGATATTTTATTGCAACATCTCTGAAATAGGCGAGTGAGATTTTTTCAGCAATTTTTCCTGTAATCTATATTACTTATATAATATCTAGTTAGTAAAATAACTCGATTTGAGAAAACAATAGTCCAGGAATCAAAGTGTTAAACACGTGATAAACCGAAAATTAATTTTATTCCATTTGTTGTCTTGAAAAGCTTCGGCCACGCTTTACACCATTTTTATCTTGTACTGCGAATTAAAATTTTTTGGAATATATAAATTTTCGTGTTAATTTTTAAAGAGTTTCATTTACAATTAAATTATAGTTACGGTTGTGAATTTTGAATCTATTTTCAATAATGGAATTATACAAAAACACTAAAACTGATAAAAAAATTTAAAAGGAAATGTTGAATTCGAGATGAAATATTTGAATTGACAACTAAAATTGTAAAAAAATTGAGAAAAATATTTTTTAAAAATTAAGCGAAGGGAATACACGGTTTGGAGTAGAATCGGATTGTTGGAAAACAAATCGTACACATTTATTGAATTCAAATGCAATCTTGTTT
>OX_Smed_1.0.01018
ACTTTATCTCACTTTTATTATCTGGCCGGTGAGTTTGGTTGTTGTTCATGCCGATTGTTGGTTCAATTTTCATATGTCATATCAATGACTAGGACTATGACCTATTTATAAACAGAATTTTTTATCGTTGCTGAGAAATTTGGTTGGCTTTTTCATGGACTCAATGGATCGTGAAATTATCTCTTCTATTATTGGCCGAGGAAATGGATTCCTAGCTTGATTTATCGCCGGACTCTCTTCCGATTTGATGTCAATCCACTGAGATCGAGATTCATCAAGAGCTAGCCTGGATTCTATTAATTCCTAGTGACATACCATACAATATCGCTCAATGTCTGTCCTTTGGGGATGGAAGCGTGGATGGGGCCACGATATTCGAACTTTAAAGTTAATTAAATCTGATGTTTTACGT
>OX_Smed_1.0.01022
TTTTTTCTACAGTATTTTATATTTAGGTCGTCTTGGTGCTGTTTTTATGCAGTGTTATTGATGCATTAAAACAAATTTAGAAGCCCTTTGTTTTTACCCAATACTACAGACTCGTAGTTCTCAACCTAGGGAGCAACAACAACCAATGAGCTCAAGCCCTGAAAGATTGAACGAATTCATCGACATCAATAGAAAGATGCGAGGACAATAGTTAATTAATGAGGGCTCACGCCAAAGTAGTAAAGTTTCAACATTAGACATTACCATATAAATATATTGATTTTGACAACAAATAATGCATTTATAAATCTAATGAAATTGTACTTTCATTATATCTCTTTACTTTATAATATTATGATGGAAAACAAAATTAAAGCACCAGTTGTCTATCGATAGCTTGAAGAACCGGAAATACATCCGAAAAATTTAAATCTTGCCAATGAAGCTCAATTTTTGTAGAGGACCACCTAGTTCCAACACAGTCCCAATTTTGCCTAGCAATGTACCGAATAGTTACGACATTTTTATAGGGTTATCTGGATAGACCCTGTATATATTTTTTAAGTGAAATCCATTACT
>OX_Smed_1.0.01024
GATTTAGAGAAGATTTCCGAAACCGGTGTTGCTGTCAAAGCAAAATTAGGTGATGATGAGGAAAAGGAGGAATATATTTGTCCTTATCGAGAACATAAATGTGCTTGTTCTGAAGTTCCTGAAAGGTTCCCTTGCGAAACCTGTGTTTATCCATTCGACTGTCAGTGTCCAGGAATGCAGCACCCGCTGGACACGACGGCAAAAGGTTGCGGGGCGACGGAAAAGCTTTGTAAAACATTGAAGTGTCCCTTATGCTGTGTTGACATAACATGCAAGAAAAAGGTTATGAAAAAATGTCATCCTTGTATACCGAAATCGGATCTGGAATATCGATATAATCTTTTCCCTGAACGGTCAATCGTATGCACCACAAACATAAAGCCCAGTGATCACCCCCACAACGATGATATTTTCAATTGCATTGATTGCGAGACATTCTTCAACCGGAATATTCCTTTTGTAAATAACACCTGGTGCCAGGGTAACCCTTGCTACTGCTATAAAATCGAATATCCTGACAATTACCTTAACTGCTTTTCCTGTGCCAACGAAAGTGGCCTATGTGATACCGAGCCCCCCTTTACAATGATGAACTGATTGGAGGATTCAATTATTACGCACTTATTTGAACCGGATAACAAATAAATTTACTTAATCAAAAAAAAAAAAAAAAAAAAAAATGCGA
>OX_Smed_1.0.01025
GGGATTGTTCATTCTATAGTATATATCAGTTCACATGTCTAATGAATTGTTGTTTGTTCCAATAATTGTCGGAATTGTGATTATAATATCCTTGGTTACTGTCCTCTGGTATTTTTTGTGTCGAAAGCGTAAAACATCAACTGTATCCGCTCAAATGTGTCCACCTCATATTATCCAAGGTTATGGTGCTGATTTTCATCATCCAAATTTCGCAGTCGATGTTGCTCATCATGGAGCGATAGGTCACCATGGAGCGATAGGTGACTGTGGAGCGACTGGCCACCATGGAGCGATAGGTGACTGTGGAGCGACTGGCCACTGTGGAGCCATAGGTGACTGTGGAGCTATATAAACTGTGCCCATGGTAATTAAGATCAGAATTTAATTATAACTAGAGATTATGATGATCGAACAAATTACTGATGCATGCGTTGGCAGTTATTATTGTCACTGTAAAGTAATTTATAATGACTATAATTGAAATCAAAATGTAAATAAATTTGGGAAATCTTATTCTATTCTGAAACCTTTTCATTTCTGATAAATTCTTTTTATTTTA
>OX_Smed_1.0.01033
ATTTCTTCAACTTCTGACTCTTCTACATCGGCATTATCTACATCAATGCAGAGCGATATCACCAACGATTTGCCCCAGCATTTAGAAACGATGGACTCCTTCACGGACCACCATGCATCACAAATTATATCACATGCTTCTTACACGTCGATTTGTTTCACATAATTTTATATAAATATNTAAAAAGACATTAAAATCATCATTTATTACTACGTACTCTTGACATACCTTGAAGTAAATTTAAAAATCTAAGTTTCACAAAATACAGTTAAATTCTTATTTCTAAAAATCATTTGTTAATAGAAATGAAATGAGCCTCTGTCTAAGATTCTAATTTAACAAATAAAATTAGGAATCTCAGTAAAATGTTATTTTTAAAAAAGTAGTTTTCAATGGAATATATCTTTGAAAGTAGATTAAGGCAACGAGTTTGATTATTTTAGTGAAGCTTTGACGTGATGATCACCATCTGGTTTTCCTTGAAGAAGAAAAACGACGATTAATACGGACATGGTGGAACATATGCCAATCGTATTGAGTACAAGCGCAATATATCCATATCTCCTTGCAGATGAAATAGTCTCAGCAGTAGACCGATCACTGTTGAGCAACTTATGAGATTTGATAGAAAAAAATGTGGCAATCGCACCGAAAAATACGTTGAGGAAAATCGTTACCAAACATGACATGACAAAAAATGTAACTCCATTGTCATTTTCTGAATGGAATCTAATGTGTAACAAATGAGGCAACTGT
>OX_Smed_1.0.01034
AATATCTGTTCTAAACCGTAATTCATCAGGACATGCTGGGTGAAATCGATAAAAATATAACCATGTGCATTTTTAGTTGCATCTTGAAATGAACTGTTTAGAAAATTTCTATTTTTTATATATACCTGTCTAGAAAAAAATTAATAACAGTAGCATCCCTCGGATTTTTGAAAACCACTAAATATTGTACATTTAAATTACGTGTTCGATGATTGCCTCCTTGATGAAACAGATTTTGAGTGTTAAAAATACCCGTTACACCAACATGTCTACTGACGTTGTGTTCAAAAAAATATGAGTCATCGGATGAGTCAGAAAAACTTTTCCAAGTGGGTATGTCTTTTGTTTAAAAATATATGACTCATGCTTTTCACCTGACATGACCTCTTTGACCTAATGTGTAAATCATGCCATGAGTCACACAAAAACATATGACGCATCAAAATGACCGGTGACTCACCCTCTACATAATGAGTCATAACATCCCGCCAGCCACTCAGAATGCTTTGTGCTGGATGGGACACATCTACCTACTCTCCTGAGATTGAGATAACCAATGTCATAGCCATCACTTAATATATGATTGCTTTATACTTCTCTATCGATTACCAATGACATCCTGTCATTCTCTCAATACACAATTACATCAATCGATCCTTATACTCACAACAATCTCACAATCAAATCAACTTTTGATTCAGCTACGATCAATGACCAATTATGTCCCAAAATTCT
>OX_Smed_1.0.01035
ATCGTTGCGTGGGTGTTAAACACCGTCCGTTGCGACTTCGTTCACTCATTGTTGATTCAATTCTAATATAATAGTTCAACCACCATGTGATGCTCAACTAGTATGAAATTAGCATTATTGGAACTATTCCGGTCATAATCGCTTGGATCATTTTTGCTCTGGTATTTTTATTTGGAGCGATTCCTAGGGATTTGGCCTCGGTACTGATGTCTGCATCGTGGGTGATCAATATGATTAATTTGTTATTAATTGCGAAATGAATCCTTTCTATTTAGATTCTGTTTTGTTGTATTATAGCTAGTGCAGAGTGATCAGTCGTAATTCAGAAGATTGTTAGGAGCCATGCCCGACTATCTCCATTGGTATTAACGTCTTATATTTTTTCCGATCACAACGTATTGTGTTGTTTTTATTTATCGTAAATTTTTGTACCTTATTACGAATAATAGTTTTATCAGTGTTGCA
>OX_Smed_1.0.01038
AATTAACACGTTTATTATTATTCACAAATCTATTTCACCATACGATTTTACTTTTCGATTCTATGCCCAAAATCTCCTCGCGGCATCTCTCGTTTTAGAGGGTGTCGCGAGTAGGCGTGTCCCTCGCTCGTCCTATCAGCTAGTGCTTCAAGGATGTCGGGCTGCACGAGGTGTTTTGGGAGGGCCAGGTGCACTGGTGCGTTGAGTTCCAAGAAGGTTAGATCATCTGGGTCGAACACAATGTTGTAATCCGGCAGGTATCCGTCGGAGCTCGGGATTCGGCCACTGGCTATGTCCCTATTGATTCTCATCAGTCGCTTGCGCTGCAGGCTGGCCTTCCAGCGATACTTCCGTTCAAGATGCTCGAACTGTTGGAGAGCCACCTCGACTTCGTGTCTAATTTCGCGATCAAATTCCTCCCAGGCTCCCTCTTTATGGCCAGGCTGGGCACCTCCACGTCTTTGTCATCCCGGTTCTTGCTTTGATCAGGCCACTCGGACGTCCCATACGTGGACAGGGAATATCTCCGATCCCATAAAGCCTGATGGTAACGTCCCACAAATTTATTCGGGATTGTCAGTGTCGTTCGTTCGTTATCTGTCCAACGGATGCTAGAATTTTCTATTAATATAAAAAAATTATATACCATATCGTGTGTCTTACAATCTCAGCCATT
>OX_Smed_1.0.01040
AGATAATAATATTAATAGGAGCAAAACTCACGAAAATCACAAAAGAGTTACCATCACGACAACTAGTTAAGCGGAGTTCCATCGAATTAATAACCCCACGAAACACCGTCCGATTCGATCTGTAGGAAATCATTAACCTGCCATTCTGACATTCACCCACCGGTAAAGCATCCATTTTAATTTTCCCAGACCCGAATACCATCCGTCACGATATGCTTCCACTTGAACATAGCAGAGATAACTACAATAATCCATCCTAGGATGTTGAGAATAGGTACCGGGAATTTTAGGCACCAGCCGACGATTACATCAGGAATTATCGACGAATAGAAAGCGACAGAGGAACGATTGGGACGAATTCGTGATGAGCTAGTTACACTATCAAAGAACAACCAAGCATCCGAGGGAATCCAACGAAAGAAATGGTCAACCGCAATAGCGTAACTAATCTAACTAAATTTCAACAGATGGTTATTTGCACCGGTAATCAA
>OX_Smed_1.0.01067
AATCCAGATATATTTCCACCAATTTAATGATGGTTCAATTTTAGATGAGAGTGGCAGTGATAGTGATCATATCAGTGATTCCAGTTCATCTAATAGAGAATTGACAGAAACCTGCAGTGATCTAGCAGACAGCGGCATTAGTGAATGCCAACGACTAACAGTCGACCCAACAAAAATCTATTATCCGCCAACATATCTACAAATTCCTTCAATAAATATCATTGAAAGCGAAAAAGATTCTATTTTCAAAATCAAAATGGAGTCAAATACCCGTAAATTCGTTGCATCCGACACAGAAGAAATGAACATTAAGAAAAGAGAACGAGAAGTGAAAAGACAGCATAATCTATCAAACAAACGGAAGTCTGTGGATAAAAATCAAAGCAAAGATCCTAAGACATTCACAACAGGCAATGCGTATGATACGGACAATGAAACAAATACGAGTTGCACATCGGGAG
>OX_Smed_1.0.01078
AGTTTTTTATTTCAATAAACAAATCAATTTATTCTTATTAAATATGGCTAGTAAAAATACTGATGAAATGGAAGAAAATTATGATTTTGAAACCGTTTTAATAGAATATGATAGTATTGATAAAAATCCATTTTTTAAAGAAAATATTATAGCTTTAAGAACATTGATTGAGATGTTTTCAGAAATAACAATGTCTTACTTATATCCAATTATCATGTCATTTTCAATATCATTAGTGTTTCGCTTACTCACACGCAACGTTTTTGATCATGTATTCCTTCGTAAATATGGTTGGTATGAAAGCGTCTCATGCGTGGTTGCAATTTATATTTGGAATATAATTTCAGCGTTTTTATCTCATCAGAACTTACATAAGACTCAATATACTTTATCTCGGATTTTATGCTTTTTATTGCTTTTGCATAATGTTATTACAGAATATAGATACTTTTTAACACCAGGAACTACAACAAGAGTTTATATGAGTCATTACTTTTGTGTATTTTTGTTTTGGAATTACTTTGGACTCGGAGTAGCATGCTTTTTCCTATCTACTCATCAGAGTTTTGTAAATGGTTTTATTCTGTTTTTTTGTTCCCAGTTAGGGCTTTATCTCTGGACTACTTTCACTCAAGATAGCATTAGAATATTTTTATTTGGTCTAGCATTGTGGGAAATAATAGTTGAGTACGTTCCTTGTTTAGCGCCTACTGAAAGCGAATATCAAAGAGGGTTATATCACTCTATTTACATTAAGAAATTTATTAATTCGGATTTCAGTCATGTATCAGAAGTAGAATCAGTTAAAGCGAATATAAATCATAACGCTAACGAAATACCAGTAAAAAATGAAGTGGATCAAAAGTCCTTTCAAAATTCCTTTCATTTAACTGAAAGAATAAATGAGTTGTTAATAATTGAAATTAGAGAAAATGAATTTGGCTTACATCCCGACAAAGAATATGGACGAAGTGCTCTCAGAAAATTAGAACAAAGATGTAAGCAGCAAATAGGAGAAGGAATTCATGTTGATATACTGACTTTATTATTTTATGAATGCATGTTAATTTTTACAGGGATGCAAAATTCTCTAATTGCTATTTTAGCTGTAATACACCTCATAGGATTTTCAATATTTTTGAATGAAACTTCACTTGTTGTTAATGAAACTCAAGCACCTTTAAGAATTTTGTTATACTTTTTTAGTGAAGTGATGACATGGATAATTGTTGATATGGCTAAACCATGCTTTAAAAATATGCTTCTATCATCGTTCATTGATGTCGATTTAATGGAACTCTTTTTTTCCTTTAAATCTTGAAAATTAATTGTAGAGGTTAATAATTGTGATCTAGTATTAAACCATAAAAGTTCAATTTTATGATTATTATTAACTTTCCAATTTTCATGTATTTATTTCCATTTAAAAATAAATCATTTATGGACTTTCAAAAAAAAAAAAAAAAAATGCGA
>OX_Smed_1.0.01090
AAAGCGTTTTTTATAATATTTAAAATTCTTTATTTATTTCTTACTAGTTTTCAAAATTAATTTATGTAAAAAGTTTTTCTGCGTAATGAAATGAATAAATTTTCAATAATCAAGATATCCAATATTTAGAAACAAATTATTCAAGTCATCAATGTTCTTTTATTAATGGTAAGAAATTTGGCATGATAAGTAAATGTAATCTACACGTGTACTTTAAGCATCCTGATCATGTAGTGACTACATTGTAGTCTCTTATTTTAATTTCCTGGATAAATTTCAGCATTAACAATTATATTACAATTTCATACTAAGTATTATACAATGGATATTTTTGGAAAATTTGTCATTTGGGCATAATTTAATATTTTATATTCTAATTATGTAATTCTCAAAATTTTATCAGAAAGTGAAAATTAAACTTTATTTAAAAATGCTTTACTTATTAATAATACGATCTTTTGCAAAATATTAAAATTTGAAATTGCTTCTATATTGTTGTAACAAGTTTACTAGAATTTCGTCTAAAAATTTCTAGTACAAAAATTTATTTCCACTTTCACGATCATCCTAATTTTGGACGAAATTAACGTTTACCGTTCTAACAATGTGTTTGTTACCGCACA
>OX_Smed_1.0.01106
GAGAATTACAAATGTACAAAACATGACTAAATAAAACCCAAATTTAAACGATACACCACTTATTATAAATTCAATAATCGCAGATAACATGACGGACAGTAGCGAATCAGTCTCTCATAGACACGCCAATTCAAGTAGAATGAACCTGACTAATGATTACGTGATTCACTCAATCAGGCATAAACCAAATAGTTATTGAAGTAATAATAGATGTAAAAATTAGTCACATAAACAAATCTGAAGTCCAATCAAGGGACGATTTACGGATTTTTGCACACGACTGACAAATAGCTGTAACGAAACTACCACCTAGCCGGTATCACTTATCCAACATGCTGAATTCCACCAGTAACCGAACGTCAAAGAAGAGAGATATGAACCACCACGGAAGAAACCAAATAGAGAAAGATCAAGATTTCAACCAGAGGGATCATGCGCAAGAATCCGGCTCTACTCGAATCAACTAGACAGACGAATCACATACGACCTTGACAATTCCCCACCGATTCGCAGGACGATATAGACAGGCTCTGTGGGATCGGGCATACTCTCTATCCACATACGGTAGTCGGGAATGGCCCTACCGGAATCCGAGCCAAGACAAAGGCGTGAAAATGCCCAGTTCGAGCATCTCAAGAGGAAATTTCGGTGGCAGGCAAACCTTCAACGCAGACGACTGGCGAGAATAAACTCCGACATCGCAAGTGGCCGCATCCCCAGCTCT
>OX_Smed_1.0.01117
CATCAAGTAATTTCAAATTAAAACAGAACACTCAAAATATTAATGCAAAAATTGATGAAAATTCAAATAAAAATTGTGGCAAGACTCACAAAATTTTACAAAACTAAATTTGCAACACACACACATAATAAAACCACAGTTTTCTACCCTATAATAGTCAAAAGTTAAGTAAAAAATTTCCAAGACTAAGGGGGTAATTTGTCGGGAATCTAATTTAGCTATATACGCATTCCTATTAAATTCATTTCTAGTTTTAAACTCAACAAATAACATGATTAAATTATTGAAATTAAGACGTACCTTGATATTTATTTTTAGCAAAAAAATTTAAGAAGAGATTATTACAAAAAGAATTATGAGTGGTTCGAGTCAGAACCGGACTACAAAAGATATTTAACGGATCACTGGAGACCATGGATATGGGATAATTGTGGAGAATTAACTTATGACCGACGTACTGATCTTTATAATTTTTCACCAGAAGTTGTTCAGCCTCTTAAAAAATATCGTCCAGATATTCCACCAAAGCCTATTGTTATAAATTCCAAAAATAGTTATAAACTTGAATATCAAAGATCATGGCCCCTGAAACATTACTGCAAGCATCCATATTTCGATACAATATTACCAAGCGTAATACCAAATGATATAGCAACACGGCGGTCAAACCTGCGGACAGATCATCAACAGCTGAAAGCTCCACCAAATGAATTGCCAGCTTATGATATTCATGGCACAGTTTATGATTTATTATAAACTCAATTACACAAAAATGTGTACTCAAATTATTTTAAATCAACTATTTTTTTTTATCAATTCTGTGAAGTTGTAAAACTTTATGCAAAAATATTAATTGATTAATAAAAAAAAAAAAAAAAAATG
>OX_Smed_1.0.01122
AAAATACTTTTTGAAACCATTTATATAATATTATGAATTTTTTATAAAGAATGTCTTTCAAAAATATCGAATTATCAATTGTTGATATAGATTTAGACAGTGGTATAAATGATTTATATACTTTTTGAAGACTTTATTATGTTTTATAGATATTAGAGCTGAATCTCGCACTAGTAAAAATAGTTCTCAAAGTTCTTTAGGTGACGAGTTAATAAGTCACTATTCTTACACAGATTCTGATTTGCATGACTTTCACAAATTGGAAAAAGACATATATGGATCTCATGGTGACGATGAATCATCTCATGATCATGATGTAAAGAAGTTATTAAATCATTAAGTAATCTACATTACACTATTAGACAATCCCAGAATTTTTAGAAGATGCAACCGATGAACAAACAGAATCCCTAGAATTTATTCGTCCTCATGTTCCAGTTCGCCCTTTCCTAGGCGACCCAATTGATACTTATGACCAACTGCAAAGTAATTTTCAAACCATAAACAAAATTGATCATGAAAGCGATATCATTTTAAATCAGTTCCTTAACAAAGCTAAATCCAAAAGTCCTGTTCATCGCAATACAATGTCACCATCTCACAAATCCAGAACCAGTTCTAGAGCTAGTGCTGGGTCAGCTGAAACCGTTTTATCTCAAAGTCAAATATTAGAAGAAGTTCAAACTGTAAAAAGGATTCCAGATAAACACACAAAAAATCGAAATAAACTCAGTTCGATTAGTTCAGTTGAAAGCGGAGAAAAATCGGCGAGAAAAAGAGTATCCAATAGAGCTACTTTGAAATCTTTACTAGATCAAGAAAAAGCAACACGCAAGTCACAAGAAACTTATATAGAACATCTCCAACAGTCACTTAATCAACTGCTATCCCAGCATGCACTAGCCAAAGAAACTATTGATCAATTACGACTCGGAATCGCTCTGAACATTAACGAAGGTGATAACCGTCCAAAATTACGTCGACAACGATATCATAAGCGACCCTCAACAACCAACAATAGCCAAATTCTGTCTCGACGATATAGTAGCATTATTGGTAATTCAGATATACCCGATTTTATGGACAATGGAAATATGTCACGAGCCAAATCAGTTGATACTGATATGTTCGATGAGGAGCCTGTCAATGAAATTTCCGATTTGCATTCAACAACCAATGAGTGCGGTGGATCTTTAAAGTATGTTAAAAATAATCAGTCGGCCAACACTGGACTTTCAAGTGAAATTGCGAATGATTTCCAATTGAATTTCGATAAATTCCAAACTCGTGTGGAAATAATCGAACAAGCAATCGAAGAATTGTCAAGCTATGTCGACGGTGGTGCATCGGGATCATCGGGATCTCAATATGGTGATTTAGAGGGTTCAAATGATCGGCATCAAGCTGATTCAGAAAATAGATTGCAAAATATTTTATTAGCTTATGACAATTTGCAAAAGGATTTCAATCAAGTCTGTAAAGTTTGGAAGGATACTGCTAAAAGTTACATGCCAGCAACGAAAGTAATGAACAATATGGATTCCGCTGAGCAAATTGAAGCCAGTTTATTTCAACTTCGTATGCAGCTAGATGATTTGGAAAGGCATGTGAAACAAGATCATCAATCAGCGCTGGTGAATCAAAAACCTGATACAAGAGAAAACTTGAATCGAAATCAAGACTTGGTAAAGCGTATGAGTGGATTAGAAGACCAATATAATAACCTCATGGGTCGATATAACGATCTACAACTTCTGTCTTCACCATCACGACAAAAAGATAAAGAGGAAATAATTAAGCTATTGAAAACTGTAGTTGCTGAAGCAAATGGTCGGTCATCAAACATTGCAACTCCAGAAGCATTAGAAACTATGTTACATCAGGACTTGATAGACTCGATGAAAAGACATTTGTCATCGGATAGTCCACCGTATTTTTTAACTGAGGATGGTTTATCTAGTGCAAATAGTTCATTCGGGAAAGGAAAATCAAAACGTAAAAGTAGAAAAATGTTTGAATTTATGAAATATTCTATGTACATGTAGAAATACCTATTTCTGAAGAAAGTAACACATGGAAACTTCAATCTAATCATCGTCTTTCTCCTACAAAATCTCGCCATTCACCTAGATCTGTGAGTTCAACTCATAAGTACAGTCCTACTGATCAAATACCTAAGTACGATAGTCAGCCTATTTCTCTTGTAAGTAGTACTTCTGGTTGGCAAGGCGCTACAAGTGGTGAAACATTGTTAGTTGACGAACGGTAAATGTCTTTCAAACTGTTTAAATATTAAAAGATAATTGTCTAGTGGGATATTAACAGACGGATATCGTCGTGGTTCTAGAAGTACAAGTGACGTGTTTTTACGGACCAACAATCAAACAGAAATTCCATTTCAAAAACCACGAAGTTTTACTAACAGTGTTGATATAGAAAGTAACAAAAGCAGGCCAAATAGGTCCGGCATCCAAAATATTGAAGATGATGTAAAAAGATTAGACGAACATTTGGCGCGAATTGAGTTAGAAGAGAAAAATAGATTATCTGAAGTAAATGGTAATCGAGATTCAGATGTGGCGCCGTCACGAAATACACGGTCGTTATTGGGTACTTCACCTAGCAATAGTAATTATTCTCGACAAAGTAAACCCGTTAGTTCTGTTGGCTCAAGCCACAGGTCGACTAAATCCAAACATTCAAAACATAGCAGTAGTCATGATGATTTAAAGAAAAAACCAAACGGATATCGTCTTCCAATTGACGATTCAACAGATAGTGGAGAAGAAAGTGCTAGTTATGAGGAAGATTTAGAAGATTATGTAAAAACGGCAAGTTGTGGAATCGGCCCTCGATCAAGATATGTAAGAAAGAAGAATAATAACGTTCAAGACAGATGGTCTCAGACTCCCGTTCGCCAGTTTCATAAATCCAATAGACATTCAGCATGTAAAACATTGTGATATAATTATTGCTTGTTATTACTTGTGATATGAACAGATGATATGAATTTAGCTCCGGACTTCGATGATCCCTATATAGATAATGTAGCATATTGGGATGGGGTTTCATTCCATCCAGCAAGAGAAGGTCTACCCGGTAAATCGATTTTACGGCGATCTTCTCCAAATTCCAAATACCACAGAAACCATTTTAGAAAATCCGCACTTCCAATTCGACCACTCAGTGACTCATTTGCTAGACCGCCCTTTCCCATTCAAAGACTTAGCCATTATCCTGAACCGTCCTCACTGAGAGAATATTCAACAATCGGTCCTCATCGCTACTTTGTCCGGGAATATAGACATTTAAACAGGTTACATCATAATCCATCGCATATGTACGAAGATTTTGATGAGGATGAAGAAGACGATGACGATGATGATAGTTCTTATAGAAAAGTTTTCTATTTTATTTATTAGTCTATTAATAAAAACAACCGATTTAGCACATCGAAGAACGAAGGCTATGTAATTATTTAGATGAGGCCATCAAAGCGGCTAGAGACATGAAAGAATACACGCGTCGGTTAGGGGATATTTGTGAAACCAGACAATATGCCAGAGCCCCAGTGAGTTCCTACCAAAACAGAAATTTCCGTCCTTTGTATATATAAAATTCCAGCAACATTGTTTTGAAT
>OX_Smed_1.0.01125
CAATATTTTAAAAATAATTTTGTACACAAATTTAATAGTAATAATTTTAAGGTCGGTCAGACAGTTTGAATGTGTTATCATCTAAGAAATTTTTAGATGAAACTATTGATTCAAGCAATCTAGATATAGCAGACGAAAATGAATTTCCTCCTATTCAAAAATTATGATAGATTTAAGACTTACTTTTTCATTGAGCAAATGTATATTAATGTATTACTTTTTTCGAAAATTTATATTTGTTTCACAATAAATTCGTCCTTCAATTTCTGTGTAATGTGCATTTTATATTGAATATTGTCCAGTTGACAATTGCGTCAATTTAAAGTATGTCATTGAAAAGAATGTTTTTTATCGGTTTTTATCGCGGATGAAATAAAAATTTCTTGGTGAATGGAAAGATTAATAAAATTGTAATTTTTGTTCTTTATT
>OX_Smed_1.0.01136
TTTAAATATTATAATTAAATGTCTGAAGATAACAATGTTTCTAATTATGATGAACAAGGTAATTCATAAGTTAAAATAAAATTTCTTATTTTACTAAGTAGCTTATATTCCAGTAAACCGACAGTCAATTACAGATTTGTACTCTGATTATAAAAAATATCAAAATGAAATTTCATTTTTACGAAAAAAGATAATCGAACTTGAAGCAAATTTTGTACATGAAAGAAATCTTAAGTTTTCCGTTGAACGTAAATTACAAAAAATCTCTCAAGATCTTGAACATTATAAAATGAAAAGTCTAATTGAAACACAAAATGTAAATTGTAATGAAATTCCTGTAGCAATTGATTTTCAAAATATTTACACTATAAATGAGGATAATATTCAAAAAAATCAATCTTTAGAGGTGAAATTAAATGAATTAGATAATTACCGTAAGGATTTGGAAAGAAATAATTTCGATTTAGAGAGACAGTGCATTGAACATAGCTGTAAAATTGATAACCTAACCGAAATTAATAAGGATTTAGTGAAATATATTGAAGAAAAAAAGTCGGAAATCTTAGAAGTTAATGCATTAAAGTTAAGAAATAACGATTTAGGAAATTCAACCACTACTACTGATATCGATTCTTCTTTTCATTTGAGTTTCGCTAAAATCGATGAATTACAAGTGAAATGTTTCTATTTGGAAAATGAAAATCAGAAATTCAGGGAAAATCATACGAATCTTTTATTACTTGTTGAGGAGAATAGTTCTTTATCTAATCGAATCAAATTATTAGAAAACAAATTAAAAGAGTTCGAAGGTGCCGTTATTAAAACTGGTGTTGATAATAATCTTGATCGCAACGTGAGCATTTTATCTCCGATAGTGATTATTGATTGTCCTTTGCGCATAGAATGAAGACGTTGTCGATAGAAAATTGCGCCACCTTGAGCGAGAAAACGAAATTTTAAAAGCTCACCAATCAAATTTATTAGAAAAGATTTCTGACGAAACACTTCAGCATAATTGTCAATCCATTAAAATCAGTGAACTTAACGAATTAAACGACATGCAAAAGCATCTTGTCGAACAAAAACAACAGGAAAATGAAATAATGCACAATCGATTGTATTATTTGACAAAAGAATGTGAAAGTTATAAAAAGGTTTTGTCGCAATTTACTGAACAGTCCAGCGCAACCAATGACAATGACGTAGCAGCATTATTGGAGTGTTTAGGAGAATTATGCGAAAACATAGAAGCGCATAAAATTGGCATTGAACATCAATCAGAAGTGTTGAATCAATTAACCAACGTTATTGCTGGGCGGATAGAAAAGTACGAAAGAAATGAACACCATAATCAAATGGAAATGTGCGATGAAGTTTCAGGTGGTGATCAGAAAATCATCGTGGATTTGGAACAACAAGTTAAACAATTGAGTGCTGAATTGGAGAAGAAATCTCAGCTGATAGAGAAACTCGATAAATTCAATTATCATACTGCAAACACCGCAGTTGATAATGAGACAGAGGAAATGACATTAGAGCCAGAACATTATCGGGAAATGGGTTTCACTAAAAATGCGGGCAGGAAAAGTCATCAAAAAAAAGAAAACATTTTCCAGATATTATCTAGAAGATTATTGACAACAATCCAAAAGATTCTCGGATACACGATTGAAATGGGACCGAACGGTTATGTGTCGGTCCACAATTGCCTGACCAATGATCCTTTGCAGCTACTCGAATTCAAGGTGAATTCTCGGGAATTTTTTTCGTTATTTTTTCTTACTTCTAGATCGATAACGAAAACGAGCAGCCCGTTCTAATCGATAACACTTATTCGCTGTTTTTGAAAAGTCAAATGAATTTCCAGAGTTTCCCAGTTCTGTTGGCGAGACTGACTCTCGATTTGGTTGATCATAGTGAGAAACATTTTTTGTCGTAGAAATATATTTATTGTGCAGT
>OX_Smed_1.0.01146
GACCACCAGCAGGATGTTACCACGATCTTCCCCGAGAGAGCAGATACACGTCCAACAGAATCTGAAATCCGGAGTGACAACGACTGGGTGGCCATTCGAGTAGCCCCCGACCTGACAACACACTACATGCAGTCATTATGGGACGTCGGCTGCAGCCTCTCCACGTTGGAGGATAGTAGTTGGCCCATCAGAGAAGGCTCCTGCAGGACGATATCTAGGTACTCAGTCTCACCATCAAGCGGGAACCCGGCCGAAATTCGGCTCGAGAAGCGCGACAGCGCGCAGAATTTTTGGTCTATAGATTGGAAGCCTTAGTCCGAAAGTTTCAATGGAAAGTGAAGATGCAAGGAGACGATTGGAAAGAATCAAAGCCGCGATTGCCTCAGGCGAGATCCCCAGCACAGACGAATATACGCCGGACTATGGCGTCTCCTTCAAGTTGAGAGATCCAGCACTCACACGGATGTGAGCACCCACAAACATTGTCCTTCAGGTTAACTTATTCAATGGCCCAATCCAACACCGGGACAGAAGAGATGAGCACTTCTATCAGTGCCAACGCCCAATTAAAAAGGAACGAAATAAATGCATGCAGTCACTACAGAACCAAAGATTTGAAGACCTTACTGAGAGTGAAATCACGAGCTATCACCATTCGTTGTTAAACGTATGGATGCCATTCACGTTATTAATCAAGAACTATCCCGTCTACGAGAAGCCAAACTGGATATCCACCACCACCTATCGCAAGTCAGCAAGGAATGCCAGGAAATCAAATCGACTTGGGTCAAACCCGAGCGGGCGAAGAATGTTTATCATAAGATAAATGCAGCTCAAAACGGCTGGCAGGAGGAACGGCAATTGGTACAGGCATTACGTACTCAGATACGCGGACTGGAGGTAGCGTTAACTTCTAATCAAGAGGGAAATGCAGTTACCTACCCATTGGTCTTCTTCCCAGCTTAGTTGGTCTACTGCGATCACGGAACCAAGAATAACAGACCCCACTCTCGTCCAGGAAGGTCCGAACGAAGACGATGACGCCTAATTACAGCCAATAAGCCCCATGGAGAACAAGAACAGATCAAATGAACTAGTCGAATGATATGATGAATTGATGAATTGTTGCGGTGTAGAAAATAAATGTTTTACTAAACAATATGATAGCTATAGTTTTCTTGTTATTCATTTATTTTGCTGTAAATAAAGAGGCTCTAGGATTCGGAGAGATGTAGGAAATATTCAATGTGAAAGTTAGGGACGAATAAGTGTAAGTCGAGCAT
>OX_Smed_1.0.01187
TTGAAATAAAAATTTATTTAAAATAGATTTTTAATGTTTAACTAATAATTTTGAAATTATAAAATAATATAATAAAAAAATAGTTGATTAAATTTGGAAAATGACCATTGTTTAAATATCGGTTTTGAATATTTTCAAAAGTTAAAATACTTGTAAAATTACTTATTAAATAAGATTTTCAAAATCAAAATATCAAACTATGAATTTTTTAGAAAAGTATTTGTCACAAAAAATTTGCTATGATAATCATAGAATTTTGACGTCGGTTAATAATGATGACATAGTTCCAAGTAATATTCATATTAATTATGGCAAGTAAATTGTTTAAAGTTCTAAAACCGTTATGGCCCCATTCAAAAATCATGGAAGAAATTTATTCACAGCTCGAAAAAATTGAGAGTAAATTAACCTTCGACGAAACACTTGCTTTCAATATTCAATATATTTACGATCCTGAACTAGAAATTATTAGATTCTCAACTCTGTATTCACAATATTTAATTCGAGTTTCAATTGAGCATAAAAATAATGTCATCTGTATAAAATCTGATCCTCATATTGAAGAAATCAGCAATTCTTATCAAGATAATTTTGATTTGAAATCATTTATTAAGGAATATATCTGGAATAAAATAAAATAGACTTGTTTA
>OX_Smed_1.0.01188
TTGAAATAAAAATTTATTTAAAATAGATTTTTAATGTTTAACTAATAATTTTGAAATTATAAAATAATATAATAAAAAAATAGTTGATTAAATTTGGAAAATGACCATTGTTTAAATATCGGTTTTGAATATTTTCAAAAGTTAAAATACTTGTAAAATTACTTATTAAATAAGATTTTCAAAATCAAAATATCAAACTATGAATTTTTTAGAAAAGTATTTGTCACAAAAAATTTGCTATGATAATCATAGAATTTTGACTTCGGTTAATAATGATGACATAGTTCCAATTCTAAAACCGTTATGGCCCCATTCAAAAATCATGGAAGAAATTTATTCACAGCTCGAAAAAATTGAGAGTAAATTAACCTTCGACGAAACACTTGCTTTCAATATTCAATATATTTACGATCCTGAACTAGAAATTATTAGATTCTCAACTCTGTATTCACAATATTTAATTCGAGTTTCAATTGAGCATAAAAATAATGTCATCTGTATAAAATCTGATCCTCATATTGAAGAAATCAGCAATTCTTATCAAGATAATTTTGATTTGAAATCATTTATTAAGGAATATATCTGGAATAAAATAAAATAGACTTGTTTAAAAAAAATGCGA
>OX_Smed_1.0.01206
CAAATTTTTATCAGAGATGCAGATGGAAAATTAATACAGAAAGGTAATCCAAATTTAGAGTTCAATGTATATCCTGAAAGTATAGAAATGTCAGCAGGAATGGTTAATAATGAATTTGTAACTAGTGATTATAATGGAACCAAGATGGAAAATGGTCTATATTCAGAGTTTTATCCTTATAATAGTGATGAAACTCAAGAATCAGGAGGATTTGCAAAATTAAAAAATAGCGCAGAAAACGGAGAAAGAATAATTGAGGAAAACTTTGTTCCATTTTTTGAAAGTAAGCATCATCAAAAGACTTTCGAAAAGGGTCGACAGAAACCAAATTTAACCGATACCAGTGAAAAATTTATTTACGATATCTTTGAAACCGTTAGTTCAAATCAGTTTGAAGAGGAGAATTATCATCAAATATCCTCCGATAATATGAGATCAAGTAAGAATTAAGAATTTCAATCAAGACATAATCTTTTTGAAATAGGTGATAAATTTGTGTACGATATTTTTGAAACCGTCCATTTGAATCGGGTCGAAGAGGAGAATTATGATCAAATGACATCCGACAATGTTGAATTAAGGAAAAATAATGAAATTCGGAAAAAACAGGACTTCATTGAAGGAGGTGAAAAATTTGTCTTCGATATTTTTGAAACCGTCCATATGAATCGGTTTGAAGAGGAGAATTATGATCAAATGACATCCGACAATGTTGAATTAAGGAAAAATAATGAAATTCGGAAAAAACAGGACTTCATTGAAGGAGGTGAAAAATTTGTCTTCGATATTTTTGAAACCGTCCATATGAATCGGTTTGAAGAGGAGAATTATGATCAAATGACATCCGACAATGTTGAATTAAGGAAAAATAATGAAATTCGGAAAAAACAGGACTTCATTGAAGGAGGTGAAAAATTTGTCTACGATATTTTTGAAACCGTCCATATGAATCGGTTTGAAGAGGAGAATTATGATCAAATTACTTCCGACAATGTCGAATTAAGAAGGAATAATGAAATTTGTAAAAAACAGGATTTCATTGAAGCAGGCGAAAAATTTGTTTACGATATTTTTGAAACGGTTCCTATGGCTATGGCTAAATATTTTAAAGAATATGCTGAACAAAATCCAATGGGGACCTCTAAAAATGTATATGGGGATTTGGGTTATTTAACAGACGATAATACAGAAGGAAGCACTAATCCGTTTATTTTCATCTATAACTCAGGTTCAGATTATGATAAAATTGAACAGAGCCATAGACCAATAGATGGAACGTTTAATCAACAAATTTATAAAGTCTCCAATGCTCCTAACTTACTAACAGCGACAAATCCGGACAATGCAAGCTTATTCAATCGTGTACCAAATTCTATCAATAAAAATACAAATCCAAACCTGAATCCAACAGTTCGAAAAAGCCAGCGAATCGATTTTAAAGCAGCTGATCCGTTCAGTTTTATCGATTTAAAAAACCGCAAAAAGTCTAATGAACCGATTAGATTTGTGCTTCCACCAAATTTTTGTCAGGCGAGCTTATCAAAAACTGCTTCGGCGGATTTATCAAATAAAACAAAATGAAAAGTTCCCTACAATTATTCCAAAAGTCAGCCACATTCATCTAACTCTGATTCTTTATTTCGAAATTTGATTTAAATAAAATAACATATTGTGTAAATCGAATAAAAAATTGATTCATTGAAAAAAAAAAAAAAAAAAAATGCGA
>OX_Smed_1.0.01235
AGCAAATATTAATAAATAAATAAAATTTTAAAATTATTAATTTATTTATCAATAAGTTTTTTTGTAACAGTTTGGTAAAATATGAATGAACTTTATCTTAAATACAAACATGATATTATGAAGTTTTTCAATATTAATGACATTCCTTTAATTTTGAAAGATCCTCTGAAAACTCAATTTGAAAAAACTAGCCTTGATAAAATCGTCAAAGAAGATAAAAATAAAGTTGAAATGTTTTTTGAAGAATTTGATAAAATAATTCCTGAAACGAAATATTTGGATTTTGTTGACGTTACGAAAGATGTATCTGATTGGATAGCAGAGCTCATTCTGGCGAAAGATAACGGTCATTATGCATATTCAAGACTGAATACTATTTGTTATCTTATCAATATCAATGCAGAATTCTATGTTGAAAATGTAACATTTAACGAGAAAGTCATCAAGCAATGTCTGGAGGAGGACCTTATATCCCATTCTAACCATGATTTATTGCTCGATACTCTGAATGAAGATGAGCTGATAATTGGTAAGTAATTAACCAAATTTTCCATAATAAATTA
>OX_Smed_1.0.01238
AATTAGTTATTTAAGATTTTAATAAGATAAAATTACTATTTGTATAATAAATTAGATTTTACTATACGTTTTTTCATCAGTTTTCAATTTAGTTATAAAGAGTGCTTACTAATGAAATGATGCTTGATGATCTGTAACTCCTTTTCCTGATTTACCACATAGAAATGAATACAAGCGATCTCATCCTTTTGTTGACATTAAATGTTCTTTTAAATGGTGTTTTGTCGAATGATCAATTCGATCATCAGAAGAAATATGATAATCCAATATTTTCACAATCATCTTATCATATTAAAAAAAGTGATGGTAACCATTTCAAAAAGCCGCTAGTATTATTAATTGATAAAAAGGTTAATATATCATTTTATTATGAATTTTTTGGTGTTGTTACAATATAATATTAATTTTTGTATTATACAATAATTATCTATTACTGCTGCATACAAATTCAGTATAAATAATTATGATTCCATAGTGTTAGACATTACCAGTCAAATTAATCCACTCAAAATCTGCACCATATTCTATTCAGAATATTTCAAATGACGTAAACGGCCAATTCTACTACTCAGTGAAGTATTTGCATATTTCTTCTTAATTTTAATGAAATAAAAAAATTCTATCACACATGAATTAAATGTTCCACTTCTATAGCACAGGTTTCATAAAAATAGTTTTTTGTATGAAGAAGTTAATAATAATTGTTTAATAATAATTTTGTTAGTTGCAAATTATTTGACTATGGGAATTACATGTCTATGAGAGAATTTTTACATTCAAACCGCCATGAACGTGGATACCTTTCAACTCATTGAAAATTGTAACCGATTAACGCCAATAAAAAAGAAAATTCAAAGCAATAATCATACTCGTCCCGAATACACAGAATCAATTCTACAAAGCACATGTAGTTCCAATAGCACTTTTTGAAAAAGTGAATAATTCGAAAGAGGATTTGGTGGAAAATTAGATTATTAGTTCAGTAATATTGGAGTAGTAGGATGTGAGCCCGTCAATACAAACCCCCTAGGCTTACGTAACATTATGTAATATCTGACGTCTGACCACACTGATACCTCTGTTCACGTGGTTGTTACCTGGTAATTGACCTTTGTCTACTGCTACCCGGTGTTCGCAAGATTATGGCTCGTGTCTACTGGTCAGTTACTACCCGGAGACACACTTATTATGTCATACACACCGATTAACTAATGTTATTCACACTTATTATGTCACGCAGTTATGGACCAACACATCTTGATGCTCTAATGTACACATACTTACCAACTTCCACACACATACCTTCTGGAACCTACCTTTCTGAAACCGTTCACACACACGCATTCTAGAATATTTAATTTAAGTATTTACATGTATTAAAAAATCCCATTGTGGGTGAAAATTTGCATAAAATTTATAAATCCAATGTTTAAATCCTATCTTGAGTTATTTTCAAAATCATTAAATTCTTACATCAGTATTGTCGATATTAATTCGTTGAGTTATGGGTTCAAATCCTAGAGTGGGCGAATTATTTTTTATTTTCAAAAATAAAATTTTTAA
>OX_Smed_1.0.01243
ATGTAACAATAAACATTTCTAAAATGATTTCGTTTATGATTCTTGCAATTTCGTTGTCAATGGTTTCGTGCACTTATATTCCTGAATGGAGGACATATGGCGTTTCTGAAACATTTTCTGGTCCAACAGGAAGATCAATGAAATTAGTTAAAATTCTCTTGGAAAAAATTTCTATGGAAATCGCGAGAGAACCGGAAAATCTTCCATATTTACTCCACAGCCATAAAATAGTTAATATTTTGAACAGAATGGACGGATTTGTTAGAAACAAAGTGGAAATAATACTTGAACAATTAAAAGAGATTGTTCAAAGACAAGGAGGCCATACCGCGTTCAAACAAAGAGGATATTATCACCAAAGAGGACGATCTTCAATGTTTACAGGATTTTAAATTTCAAAATAAAGAAATGCATCAAAAACAGATGAAAATAATTTTGTGTTTAATCAATAAATTTTAATTGCATTAAAAAAAAAAAAAAAAAATGCGA
>OX_Smed_1.0.01254
AAACAACAAATAATTTATTTTATAAAATGAATGAATGAAAGTTATTGCGCACGATTAGAATCATTTAAAATAATTATTATAATTATTTATAAAGCAAAATAATAATATTACTAATAATAATAATAATAATAATAATAATAATAATAATAATAATAATAATAATAATAATAATAATAATAATAATAATAATAATGATAATAATAATAATAATAATGATAATAATAATAATAATAATAATAATGATAATAATAATGATAATAATAATAATAATGATAATAATAATAATAATAATAATAATAATAATAATAATAATAATAATAATAATAATACTAGAATTTAAATCTATATTACTGATGCCGATATTTTTGTGTTCTCTGTCTGCTTGATGAGTGTGATTATTATATATATATATATATATGTGTATATATATATATATTATGAAATATATATCATCAGAATTATTGTTTCACTAGACCTGATCGATCAGTTGACTGTATAGTTTCACACGAGTATGTCAATATACGCGCGTGTCCGCGCGCCATATTTATTTTAGAGTAGTGACAATAATTTGCAATTTATTACTTGGCTTGTCGGATTGATATTCTCGTATTACTATTTGTCATAGAAATGTGGATTCTCGCTCTCTTTCTTTATATCTCTCTCTCACTCGCTATTAATATAGACACCACCAGCAGTTGGTCGGCCAATCGACGCGCATAATTGGAAATATTATAATCAATTATACGAAGTGCATATCGATGCTTGTGGGGCACTCTGGAGCAGTGATATTTTTGTTGAATCGATCTGAGTGAAGCTTAACGATTTAACATTAGGTTTGCCTACACCTGCTATGACTTCTTTTACTGATGTTATTGTGATAAAGCTTTGAGTTTGCATTTTACCTCCGATCTTGGTTCAATAACACTTCATTTTCCAAAGTTGTAAATTATCGATTTTAAACACTGTAATATTGACTTGGAATTATTTCGTTATAATAAATATTTGTTTTTT
>OX_Smed_1.0.01266
AAAAATAACTATTTCTAAAAACTGGCGCTATTTAAATGGCATTTCAACTTGAGCGGTTTACTAAAATGAAACATATAATTATTAGTGCTAAAAATCTTCGTCAAGCGATGTCAAATCATTATTGTACGGATCATGTAGTAGAATTGCAATTAATTGCTGCGGTTTTGTTAGAAAATGATATTGGAGATCCGTATGAGGAATACGACTTATCTGCGGCTGCTAAATTCACCAAATATTTCAATAGAAGCTGGAATTTAACAACAATGGCAAAAAAAGAGAATGAACAGAAAAAGACAAATGTATTAAAATATATTCAATGGAAATATGATCCAGTTAGCTATAGTGTTGATGATAATGTGTTGAAAACTATTTATTATATATATTCGTTCTATTTTGAAAATCGCTATCAAGTTCTTGATGCAATTGACAACGATGAAATAGGGCATCGAAAGAGGTTCCGAGAGGTTGAATATTCCTTATTTATGTTATTAAAGTGCAGCCGTTGTCCTCACCCTCTTATAAACTTCGACGATATTAGGCTCGAAACATCCGAATTATATCACTGTTTGCAAACACAATATAACCTGGATCACATTGTGGAACTACAAATTATCTCAACGGTTTTGACTGAAAAAAATGTCCGTGACATTCATATTGCAGCAAAATTCGCTGGCTATTTTAATGATGATTGGAACTTTCAAATTGTACCTGAAAACATAAACAAAAGAAAAGGTGCAAACGTTCATGCTTGGCTCGATTGGGTTTATTCAGACAGTCAGAAAACATTACCAAATTACATTTTTCATTCGATTGCCTTTATTTTCCGCACGTATAAACGCAATCGGTCCATTGTCATAAATTATATAAGGAATGACAATTCTTTAACTGACAATGATTGGAGATTGTTTTTTAAGGTTGAGAAAGATCTGTATAATATTTTAGAAAAGTTTAGACAAAAAAAATAATAAAGTTGTTTTGTATTAAAAAAAAAAAAAAAAAAAATGCGA
>OX_Smed_1.0.01279
AATATAACAATGGCTTTTGATCCATTGTTAATAAATGTGACAAGCTACGATTTGTTTTATGGAGATGACTATAGTGAAGTTGAGGAATTCTGTAATTCGTTTTTGTTTCTATTTTGTTTTTCTTTCAATAGAATTAAAAGAATTTTTTTCAGTTTATTCAAAAATTCTGGTCGCATATGATGATGAAGATGAGAATTATTTGGAAAGTTTTGACATGTCAAATGACTGCATGGAGTTATGTCGACCACTAATTGATAGCTCTATTTTATCAAAATTTATCAGATACATGTGTTCTAAGGAAAATGAATTTTTCTCGGAAACATTCTGCCATAAATATTTTAAAAGATCTCGATTTTCTGAATACCCGGAAGAATTGATCAACCTTAATAGAGTTGACGCTTGGAATATCGACTGGGCGTATGGCCTAGTATATCAGGCATTTATAGCCCAAGAATACAATCTAGAATTGCCTTGTCTTAAAAAAAGAAATAGAAAAATTCCAATTATCGGGGAAAAACTGAAAAGATCCTACAAATCTAAAGGTTATTACGATAAAGATCCTATTTATGATGAATTGATAAAGAATTGTAAATTAA
>OX_Smed_1.0.01291
ACCTAAATAGAAAACGAAAGTTGACAAATAATCAATTAGGTAAAACAACAAATTACTTCCTCATCCATAGTAAAACTGAAAGAATAATAATTCAGAATTTGGAAATAACTTGAATTAGAACACAAAGAAAAGTGAGATTAATTATTTGATAATCGAAAACGTATTGTAAATATTTAAGATAATATTGATATTTAATACTGCAGTTATTATAAAAATTACATTCCACTAATTTAAAATTTAATTCCTATTTCAAATCAAACTGTCTCTATTATATTTAAGATAATATTGATAAATTTAAAATACTGCAGTTATTATAAAAATTACATTCCACTAATTTAAAATTTAATTCCTATTTCAAATCAAACTGTCTCTATTAATAAAATTTACAGCACACGCAAAAAATAACATTCAAAATCATTGAGCAAATTACTCGAGCAAAAGTAGTTCTATTCTTTTTTAAGTAACGGAGTTTCATTTAGAATATTACAATTTCTGTCAAATCCGCCAGCAAAATATATCCTCCAAAATCACACATTGATTTTATTATAAAACAAGTAGTGATAAATAATTTTTTTTCTAATGTTGATAAAATGTCTGTGGAGCTAAGTCAGAAAGAATGTGTCTGTTGGTATTTCTCGTTTTCTAGACTGACATAATTTGTAAGCTTTCGAATTTGAGGAAATGAGCATAATTTTATAGTGGAAATACAAGTATGATTTGAGATTGCGTTGTTTTCGTATTTTTTTCAAGATACACCATCATCTATGTGAGGCAACATCACTACAACGGAAACACCACAGGCTCTGAAAAACAATGATTCAAAGCAAGAGAAAGTAACATTACTGAATTGTCGATAGAATGCGATGTTTTTCGATTAAGGAACTAAAATGTGTGTAGACTTCAACAATGGCTTGAAAGTATTTGAGTAATTTTATGAGTAAAGACACCTTATTTCAGATGTAACACAAATGTCAAAGGTTCACTAGGAATTTCCTATTTCAAATCAAACTGTCTCTATTAATAAAATTTACAGCACACGCAAAAAATAACATTCAAAATCATTGAGCAAATTACTCGAGCAAAAGTAGTTCTATTCTTTTTTAAGTAACGGAGTTTCATTTAGAATATTACAATTTCTGTCAAATCCGCCAGCAAAATATATCCTCCAAAATCACACATTGATTTTATTATAAAACAAGTAGTGATAAATAATTTTTTTTCTAATGTTGATAAAATGTCTGTGGAGCTAAGTCAGAAAGAATGTGTCTGTTGGTATTTCTCGTTTTCTAGACTGACATAATTTGTAAGCTTTCGAATTTGAGGAAATGAGCATAATTTTATAGTGGAAATACAAGTATGATTTGAGATTGCGTTGTTTTCGTATTTTTTTCAAGATACACCATCATCTATGTGAGGCAACATCACTACAACGGAAACACCACAGGCTCTGAAAAACAATGATTCAAAGCAAGAGAAAGTAACATTACTGAATTGTCGATAGAATGCGATGTTTTTCGATTAAGGAACTAAAATGTGTGTAGACT
>OX_Smed_1.0.01292
CCGAATACCACATCAGGGAGAGTCACGGTGACAGATACTTATACACTGAGATTAATTATATCAACGGAGCAAATTATCAAATTGAATTAAAATTTAGTTTGAATAAAATAGAAGGAAGTTTATTATATTTCTTTGATAAATATGACAATCAATTGATAATTTCCCTTTCTGATGATTTGGAAGAGAGAATGAAAATAGAATTCAGGGGTGAAGAATATCATTCAACTCTATCTGAATTGTGCGGGTGTGTAACATGTAAATATAGAATTATTGATTTGAGGGTGGCCATCACCGATCGGATCAACATCCAATGCAATGGTCAGCGGAATAAAACTATTTGTTATTCTCATAAAATATTAGTTAACAAAGCCTATCCTAACAAAATGTCAATTGGCAAAGCTGACGCAGGATTATGGCTCGTCAACACTCCCGCCTACGGTGAGTATTACCCGAACCCTGCCCAATTGGGGGGCTGCATCCATGAGATCTCATTCAATGGCAAACCACTGCAAATGGAGAGACATGGCATTGGAATCTCTACTAAGTGTCCAAAGGCGTGCGTCAATGACGTGTGCAATGCTGGTGTATGCCATGAAACATACGAAAAATATCCATTCTGTGATTGCACTGATTCCTTCCTGAACGGCCCATTCTGCAATTCAAGTCAAAGTGGCATAATGGATCCGAATTGGTGCCATCCTTTTCAGACATTTAATTTAAAATTCATGAAAGTTTCATGGCGATCTGATTCTAGTGAAATTTTTGGTATCGGGAACAATGATTATTCTGTGACAATTCAAACCGATAATAAATACATTTTCCTTCTATATAACGATGCGATGGCCTTTTATTCAAATAAAACGATAACTGGTAAATATCAACCAAATCAAAATTGCTCTCTTTATTTATCATTTGAAAGAAATTTTATCGGAATAAAGTTCAAACAAAACAATTCTACAATAAGTAAGAAACTGCCTGTTCCCAAAGATTTATCCATGGAAAATTTCTCATCAATCTCAGTGCTAAGCGGTCCTGGATTCATTGATATAGTTCACAAATTGCGTCCCTCCCAGTACCAATGGCTGCCTTTTCATCGCAAATTCTTTGTCAACAATACCGGAATAAAATCTGCAAAGTTTGATTCCAACTTTCTCAGTGCATCACACCAAGGACAGAAAAATATATCAGAAAAGAATTCTGAATCGGTTGTTAAAGATGTGTTCTTGGGAATTTTTACTTTTGTTTTGATGGCATTTATTTGTTCCGCTACCATTTTAGTGAAATTGAAGATTGCAAATCCAAGCCCCAAGAAAAACATTGAGCCTGATTCCTCTGAGAAAGAAATTAATGCGAACATCTTACCTCACAACAAACATTTATATGGCCAATGTTAGAGATGTTTCATTGTAAATTGTCTTATTCACTGGATTATTTTCTTTAACTAGAAATTATTTTATTTGATTTATATATTTTCACATTTTGATTCACATATCCACAAAGAGTTATTATTTATTTTTATATTATGTTGTAAAATTAAGATTATACATTTTTAATAA
>OX_Smed_1.0.01294
ATGTAGTCAAGTTGGAGGAATTCTTCTAGGTTCCGGTGGGCTTTCATTATCTCGCACCATAATATTAGGTTCTAATCAAGCTCTCGTCAATTTACTTTTATATTTTGTGTCATTTTGGTTGCGCTGTAGTCCTTTGTCAGTTAGACACGAAGATCCACTTGATTCCAGTCAATTACTTGATCCTAAAAAGGCTACTACTAGACGTAAATCGGCCAGTTGTAATGATCCAACCGACAGTGGTATCGCCAGCCAAGAGGATATTAGGCGATTGTTAAATGCTCGCGAAGGCTCTAGGGGAAGTAATTCAAGTAGTATCCACACAGTTGGTGTTAGAAACAACAGCATTGCATCAACGCATTATAAATCATCAGCAAGTACTGGATCTAGTCCTGTACGAGATTATAATGAACTTCAATCAAAGAATTTCACTATAGATCAAATGATAGTTGTCGATTTGGCTGCCGAAGAATTTGTGTATGGTCGACAGTATCAAACTAAGCCTGGCGAAGCAAGTAAATCTAAAACTGAAAAAGAAAGTACTACCTCGTTACATGATACCAAAATTCTTTTATCAGAAATACCTCTTTTATATGGAGGAAACATTAAAGTCGAAGAAGATATTTTGCATAAATCGATTGCTCATTTTAACATTGGAGGATATGTTGATCATGTAATACCGGGAATAGTTCTCCAGGGAACGAATGATTTCACTATTCCCAACCCCGCGTTCCTTGACGACATGAGAACCTGGATGAAACATGCATTTTGGATGTACCCTTCACAAAGGAACACGGAACTCGATTGGAACTCCGACACGTTTACAGAATCTCTAACCGATCGGCCTTCATCTGCAACTGCAATCCTCCTAAATTCAGACAAAGCAACTGTAACAATTTGCACCGTCTCATCGGACAAAAGATCTGAGAATGATCAATCCAAAGATTTTCTCAATTCTTCACCGATTATTTTGTCTTTATTCGACCAGTTACAAGCTCTCCTAGGCGCTCAGGTGGACCCGGAATTAGTCTATCAATTTCTCGAGAATGGTCTCATTCATCTCCATAGTCTCACCGTCGGATGGGCTACTTTCATTCGCGATTGCCGAATGTTGAGAGACCCCGATCTGGAAAATCCTACAATAAATCGATCGATATTGGCACGTGCTATCGGGTAAGGTTTTTAAAGTGCATTTTTTGATTTTAATTATTTATTGATTTTCAGATTGATTTTTCTCCCTTGGCAGTTGTCATTCAGATGATATTCCTCTATTATATTCGACTGCTCTCGCTCATTCTCCGGATATTTATGGCCTTGATGATGTGATTTTATATTGATTAGTCTATGAGGCAAACGAGTGGCTTTAATGTTTGTCACGTGATATATATATATATATCCATGCTATTTATATCCTATATAGATTTCCTGCGGAACTGGCTGTAGTTGCGTGAGTATGCGTGCGTTTCCAAGTGTGTGTGTGTGTGTGTCGGCGGTTTTAAGTGATGTAAATTATGGAATAGTTCTATATCGCTCTGGCTATTGTAGGAGCTCAATTATAGTCCATATTATTATTATTATTATTATTATTAATATTAATTATTTTTATTATTAATTATTATTTTTATTATTATTATTATTATTATTAGTATTATTATTATTATTATTATTATTATTATTAATTATTATTTTTATTATTAATTATTATTTTTAATATTAATTATTATTAATTATTATTATTATTATTATTATTATTCAACAGCTGCACTTTTAGTGAATAATTATCCATTTTACAAGTACCAGCTATTTATTATTATTATTATTTTTGGGTTCTCACTTGTATATGAAATCTTCATAGTTAACAATTATTTGGCCTCATTGTCTTTGTTTATCAATGCATTCTTTTTTATAAATCGTTTTGTTTTTTTCTTTTCGGGTAGACTCAGAGCAGGCGTGGATTGGATGGCAGCGCAGGACACAGCTTGCTATATGGTCGCAGATCATTTGGAGAAAATTTTTTTTTATGAATAAATTATATGAATTAAACAAAATGCATATAATTATTTATATATTGTAGCTAGATTTCATTGGATATTTTGAAATTACAACAAATGAATCATACCCCCTCTGTTCCACAATAGTTGTCA
>OX_Smed_1.0.01295
ATTTTGTCGAAGCTATTTTTTTATTTTGAACATTACTGGGCTTATAGACTACATTAAAACCTGTTAGATAATTAATATTATTGAATATTTTTACTCAGACCTTCGTTTTTAAATCGAAAAATGCAAAGTTTTGATGAAATAAAAATGATTGATGAATCTTTATATACGAAAGACCAATTTTTTATTAGGTATTAAAATTTACGCTAGTTGAATTTATTAGCAAAAAAGATTTGAATATACGTAACTTTGGGATTTGTGAGCTACAAAATTTCTTCATTTTGTATTGGTTGATAAATTAAATTATTTAACGAACAGCTTCCAATTCAAAATAACAACAAAAATAAAAAAGATTATCTTGGAAATCTTAATTTTTAGGTGAGAAATATTTTGGTTGGAACCCTCTTTCCACGTCGCGTCCATAGCATCTCTGTAGAGCTCTGCTTGGCGACGACGTGGGGAGAGAGGCATTTATGTTTTATTTTATGTTATGATATGATGGAATGGTTATGAAGGGTAATTATGTTTTTGTTTATAATTAATAAATATTATTTACATAAATTGTTTTATATGTTTTCATAAACTAAAATGAAAATGTCGAAATTTTTCCGGCCCACAGCCAACACATAGCGCAAGATAGTAAAATCTACATAGTGCAGATTCATGTAAGCGCGTGGAAAATCGCCAATGATATGCACCCGTGAAGACCCAGCGTGCGCAACGCAGCGGTCGTAACGTCAATATTTATCCCTATAGCTGAAGCGAGAAATAAGGAAGAAGTCTCTGGCTGCTTCCTCGTTTCTCAATTCTGTAAAATCGACCTAAATTATATTACATACGGCTTAAAATTATCACACCGAGTAGTCCAGTGGGCACTCAATAAATATAATATAAACACAATATGCGTCTAAGGTCTATTAAAGGGAAAGGACACGGGGATAAAACAAATTAAATCGTTGATATACCTAAAACTATTGATATGCGAAATAAATGGATTAAATATTTATTATTTAAAATAAAGAAATCATTTGATTAAATACTGAAAACTATTGATAAAACTAAAATAGATCTGTTGATT
>OX_Smed_1.0.01303
ATTACTCACAGCACAGAGAATTATGGTAAATAATATTAATTTGATCAATAATCATAATTATAATGATTATATTGTAACCATTTGCCTATTCGTGCGTACCTTGCAATAGTAGCATCCGTAAATTACATATTCTGAGGAAAGGGTAGGATAAAAATGTTAATATTTAGGGATGCCACAATAGATTCTCCTTAATCAATAATTCTATAGCGGACAGCGCAATCTGCACCGATGGAATAATTACTAGTACCTTTCTTATGCCTTAAATGCTTATATAAAATAGTAGAATAGAGACCAGGGATAGCATGGCTCTGATAGACATTGATTACCCAGTTGCACTCTCCACCACCATGCCCCCAACCACAGTTTCATCAATTTTTTTCTTTCTCTTAATCATTTTATTCGCCCTTTGGCTATTTGCCGGTGCAATTTGACCGAGACCCCACGGTGAATGACATGTCTAGAATGGCAGTTGTTCATAGGACTTGGTACCCCTCCCATCCGCCCGCTGGCCTGCCGTCACCGCCGTTACCCATCCTCAGATTGCGCAAGGCACGCATGAACAACTATAACATTATATCTGACATCGTATGACATTGCAGAGGTGCTACTAGAACTAATAGACGGGAATCTAAAGGTAAGTTGATTGCCATACTCCACTACGTAATGTATTAAGGTCCTAAAGCCTAGGCAACCACTGAAAGATTGCAGAGAATCGGAAAGGATATATCAACAACACGTAAAGCTGCTTGAACGATACGTGTACCTAAATTTGGATTGCCAGCAGCTGAAAATGCGCAACAGTGAAATCCTGATGGAACTGGCGAGCGATCCGCAGGAACGAGAAAGGATTACGCGTTATTGTCAACTGAAACTGAAGGAACAGGTAAATATGAATATAGAGAATTGCTGTGCTCAATCAGCTGCCTGGGTTTCCCTCTCGCGCTGTCATCAAGTTATACATTGTAATTGGTATTGGTATTATTTCCCTTGTTGCGGGGTTCCCTGGATTTTTGTGTCTGGACCCGGGCGCACGAATGATGGGGGAATGAGTAACTATGATTGTTGATTGACCAATGGGATCCATATAATTGTTGATTAAACGATACCGGCCACCTCATGCATGATAATCGTGAAGGTCACGTGCCTCTGAATCGAACATTACTTATTAATTAATTAATTTGTTCAGAAACAATCAAATATTCCCTAGCTCTCATGGAGCAATCATCGAGTTTCCAATTTGAGCGCCATTCAATAGATTTGTTGGCAAATTTAGATTTTAATTATATTTATATTTTGTTTGAATTAATGATTTCTAACTGCAATTGACTTTTTCTTTCTTATAGATTTTGTACCTGGGATTCATGTCCTCGCCTCATTCATTAATATAATTGCTTTGT
>OX_Smed_1.0.01310
AATATATTCAAAATAATGATTATTTTAAAATACATATATTATAACATATATTTATAAGTTAACTTCAGAACTAATTAACATAAAATTTTTCTAACATAAAGTTTATAAAACTACTGAATTAAATATATACAAATTATTATAGCGTATTGTAATGACTAATCCATACAGAGATTTCCAAAGTTCCAGATCTTCAAACAGACTCACTATTTCCGAGCAAATAGACGTAAATAATAATATGTTTATAAATTAACTTTATTTTAGTTGCTTCATTATGAGAATAATGATTTAAAAAACACTATTTTTCAATTAAAAAAGGAAAAAGATGAAATAATTAAGATTTATGAAGATAGATTATGTTATGTCGAGTATACACATAATTCTGCGATAGAAAAGAGTTCAACTGAGTTGGAATCATATAAATTTCGGTTAAAAGAAATGGATGAAGAATTGAGAAAGTATAAATACATGGTCAATGATCAAGCTTCTGAAAATAAGAATTTGAAGGAAGAATTTAAAAAACTAGAAGAACGTTATCGAGTAACTATTCAATATATAAATGTTCTTCCAACTCCGCAGGAATCAGATATACTAACTAAAGATATGAGTCGATTGAAAACAGAAATTGATCGATGTAGATCAAAATATGACGAAGCAGAAGCTATTATTAGACGATTGGAAAATGAACTTGGTGAGAAATCCGCAGAATTGGCTAATTGCAATGACAAGGAAATCATTATGAAATCTCAGATGGATTTATTAACCGAAAAATGTTTGTTAATGATGAAAGGAAAAAGAGTTTGCGATCATGCATTGAATAATTCTAAACAGCTGGCAAGTGGATCGATGAATAGTATTGCCATTAAAAAGAGACCAAGGCCCGGAAAAGCTGAACGGGCGCGCAACAGGCTGCTGCGTGAGTTGGAGAAGAATGGCAAAATCAAGGACACGATCTAGGATGTACTTTAAATTTCGTAGTTTGAATATGTAATTTATAATTCTATTTCAATATAAAAATTGCGAATCTTTGATTTGTTAATCGTGTTTCTGTATGGCAAGGTACGGCAAATAATCGAAATAAAGCAATCAGAATCGTTTTAAGAACGTCAACCAGCTTAGCGACGAGTCATTACAGTGTTAACAACGAGGCCAAACTACAGGAAAGGTTATGTCAAAAGGTCGACAGCACGGAGAACGGGTCGTTTTCGGATTGCCTAAGTACAAATTTTGCTGCTCAGATCGATAAGAACCCAAGAACAATCAAAATATAAACGAGAA
>OX_Smed_1.0.01341
TTAGTGTGAGTTAGCCACAGTAAATTCTTTCGGTCTGTTGAACTTTATATGTAGGTCTGATTGACCTTTTCGATTTCTTCTACTCTAAACCGCGTGGTCTATTGATACTTCCATATTTACGTTGGAATGATTATTGGATGGAGTGGTCACCGACGATCTATTCAGTACACATTGTGACACATCTAATCTGTGTTTATGTAGGCGATCAACAGAGTAATTTCTGATTCATCTATTATAATTTCTATTTACTGTAACCTGGACGGCTTGTTTTTCTGCTCATTCTCTGCAACGCATATTTTAGTAAGTAAAATCTTTCTTTTAATAGTTGTCAAGGAAAATTGGTTACTACGATCAGATGGATGGAATTCGAATAGCATTCAACCGCGGTATTTCACTAAAGATGTCATTCAACTGTGGAGTTTTTCTCTAGCCCTCGTTTCTCACGAATGAGCCTCCAATTATGTGATGTAGATTACGCTTACGGTGGTTATCATTGTGTCTACTCTATGTTTTGATTACTTACGAAACCTTACAATGTGTTTTATCATCAATAGATGTGCAGGTGTATTTCGTTTTGTATTCAAGGAATTCTAAGTTTCT
>OX_Smed_1.0.01344
ATCGAAATCTATATAAATCTTATATGAACATTTGACGTAATGGATCGAAGTAGAATCGAAGATAAATCCGCCGAAAAAAGTAATAAGCGTTTAACACCAGGAAAATTTGCTGATGCTACTGAATGTGAAACAAATTCTGTCAATAGTCAAAAAAGTTATGAAGAACCCAAAGATGATACATTCTACATTTATTCTGGTAGCATGGATACAAATTCTATCTGGCATTCTACTTCAGATTATAAAAAAAGCTCTAGTGTTTTATCTAATTCTATAACTAACAATCAAGATTCTTTGAATTCAATATGGAGTTCTAAATACAATTCCAACGAATCTCTAACAAAACAAGATGATCACTGCCAAATGCCACCAATTTCTATTGACATCAATGAGTTTGAACTTCATGATAACAGTTATTCGTCAGGAATAAATGAAAACAATTCCGAAAACTCTGTGAATCAACGTGACATGAAAGAGAATTTTTCGGTTGAAGATCACAAGAAAATCGCTGCAATGATAAATAGTCATGACGGCTGGGGTGTAAAACCAATTAATCAAAATACTCCCTGGGTTTTTCCTGATGGTGAGAACGATGGTGATGCTTATCCAGATACATTCAGTACGTGGTTGAATGACTCTCCGAATGGTGCATATGCTTGGGAAGCAACGAAAAAACAATCGGGACCGGATTGGAGTTCGAACATTAAGCCGAAATCATTTTCAATACCCGGCAAGCAAACAATGTGGTCAAGTGGCACGAATGAGGGCATTTGGGGCAATTCCGGGGTGTATAACAATTGCAACAATGTCGTTGGACCTAACAAGATAAAACCGGCGGTCATATCGGGATTTACGGCTATTGATACGAATAAGTCAAATTTCATTGCAAACCCTGCGAGAAACGATAGGACCAGTCGCATACCGCAAGATCAATTAAAGAATTCGTGTTGGCTTGCAGATGCCGCCCCGAGACAAATGAATGAGTTCAAACCTATGTCCAATTCCGTATCGGCCGATAGATATATCAACCAGCGTTCAAAGCCAAATATCGACAATGAAATGCAAGTCTATAAGCACTGCAAAGACATACAGAAGCAAATCGTCGACCAGTATCAGAAAGAACATCGGAAAATACAAGAGATTGATAACAATCTCAGCAATCTCGGTAAGTTGCCTGAGTCGCAATCGAGAGCTATTATCAATGAACTGCTTCGTCAACGACAAGCCACTCAGCAGCGAATGCAGACTCTTCGACCACAACATGAAGCTGTTCTACAAAAGTTGAGTATGCTTGAAGATATGATATTAAATTTTCAGAGAACGGCTTGTGGAACAGTGACCCCGATCGATAAGCAGTTCTCCCGGGTAGAGATGAATAATTCCTCTTCAATGCCAGTACTGGATTTGTTGGCTAATAAACTGAGTTCAATTCAAGTCCAATCGAGCCAAGATTTCAGGCTAGACGTTCCCGAATTCGTTCCTGGCAAGAAATGGCACGGCTTGTCACAGAATGGCAAAGAAAACCGAAATCCCACCGCTTTTAATAAAATTTGTTCGCAATACAATGAACTCTGTAATGATTCCAATCTTGAACCAAGCTCTTATCCCCTGACATGGTTATTCATACAAAATTTACCGTCCCATGTTACTATGGAAATGATTCAATCATTTTTTATTCAAAGCAATAACCCGTGCGTCATGCCGATCCACAGCAACCCGTTTTCTAGATGGATGCTTATCCGATTCCCCAATCCGTTTAGTTCACAGAAAGCGCTCCAGCTTCTCTCAGGAAAAATTGGACAGCCGACTTTGATTTCCGATCAAGATGCTAATATTAAGCTGCAAGAATTAAAGGGAGTCATGGCTAAATTTGTGGCTCATCAAAATTAATTAGGAGATGTTGTGTTCTTTCTTATTTTGTATAAAAGATCTCTATCTAATGTGTTTTTAACAGTTTCATTTATGCACTGAGCACGAGATCCATAAAATTGATAATGCTTCTACCACTACTTCATTTTTGTTTCTATCATATGTATTGGATGAATGTAGAATTTTTGTATTTGTATTGTTACTTTTTTTAATAAAATATATATTATATAGTTTTCATATATAAATATATATATATATTTCTTTGCAAATCCTCGTTAATGGTGTTTGGTCCTAACGATTTCAGCCATTCTTAGACGTGACTATGTCAGAGCCTTATTGATATGTTGTTTGTTATTTCAGTCTTAGATCTGCATGTAAATGTCGCCGGATGCTATGTATTATCGGGACTTTTGATTGTATACATTTGATATGATTTATTTGAAATATTAGTTATTAAACGATCACTTTGGTACATATTCGACCCAGTATGGGCTATTGGTGATCTATACTTAATTTGAAGCTTTAATGTGATTGCAGTTATTATTTAATTTTTAAATATA
>OX_Smed_1.0.01347
CATGATTCAAACTTATTAAATAAGGCAACTGATCGATTAATAACAGGCGACCAAAGATAAAGCAATTCGTTAACTTATTGATTAAATCCATCGATTAAAAGGAAGGAACTCATAAGTTGATTCATTAATTATCATGATTTATAACGAGTAACTATCAGTGAGATTAGGTAGCTCAAATTTACTCGGCGATCAAAATCACAGTAATCTTTAATCAGTTATTCAGCTCCGAAGATTTTTATAATAACAAATTATGACAATCAGAAGTCAATTAATGCATATATAGAATCATGAAACAAAAACTTTATAATAACCAGTTAATCATGAAAAGTTTTACAAACATAGATAAGTTTTACGGCCTATTGACATGGATGCAGAATAACATGATCTCCAATAAATCCGTAAATAAAATATCCAAGTAATAAACTCAAGCGGATAAGCACTGAGAAGCAATCCATCCAAAAATATCCACGACAGAGCGCTAGAGATTTGGTAGGTAAATATGTTAAAATCAATTGAATTAGCAAATTAACCAAATCGAATCGTTGCACGGCGATGAAATCCAATTATAGCGATAGTGTGAATTAAAACAATCTGAAGACGACATAAACCGGATGAGACATAAGAATTCTAAGTTCATATACATCGATCGTGTCAGACAATTCTACCGGAAGATGCGAATTCGCGATCTCTCCGTCGACATTACATACGAAATCCACTAACAGATAAACATCCACAAAGATGGATTTCCTCTCACCTGTTAAACGTATTCACAAATATCAACCATCCTGGTCAAATTCTGGCCAAAAGTACACCACCGTAAATATCGACGTCAATTTAACTAAAATGAAG
>OX_Smed_1.0.01348
AAAGATAAAAATATTCGATTATAACTCAATTCAATTAGAAATACACGAGAATCATTGAAAACCAGCGGTAAGAATCTCAACTGAGTTTACTCCAGTGACCCAACGGAAACCACTCTATTCTTCACTCAATAGAGTAGGGTCCCTGCCCATTCAAATTTCCGTACCACTGAGATGCAAATGGAAGATCAGTTAGAGATAAATTCGATACTAATAAATATCCAATATGTCAGTCATCCAACCTTGTATTTTAAATCAAAGCATCTTCCAACTAATCTGAGGATCTGGTCAACGAATGATAATGAACCTAAAGCCTAATTGACTGAATAACAAACACTTTGTGAAGTAAGTCCACTTAATGAGGCTTGTAGGATGCAGCCTAGGCGACGAGTAGTTGGGACGTGTCCTTAGGTATTGTCTATCATCCATATCAACAATATCCGGCATGTACCCTGTGGACCATAATTGAGCAAACTAGTCGCGATCACGTGATCCGAATTACTGAGTTCCATGATACTGTTCACTTGATTGAAAAATCTCGCACAAAATAATAAAACCGGATCAATCGATTTGAATATACCAATTGGCACAGCACACTAAATGCCACTTCTAGAGATGCATAAGCACACGTTTTATCTGAACACCATCAAGGGTGTCGTTTGTAACAATCAGTGTGCTAAAGTGACTTACCGAATTAATGAAAATAGATCCATCTGCAAAAAATCCAGAAAATAAGAAATACTAAATTAATCTATGGAAGAAACAAAAATATCGATCGGAATTTATTAAAAGTCACCGGCAGATATCGAATTCCTTCACGACTGTTATAAATACACGTGCCAACGATGGAAGAGTGAATAGTTAACTGAAATTATGCCAACCAACTAAGGAGAATCAACAAATAAAGGAAAATCCTTGACCTCAAGGACAAATAGTGGTCGCGTTGAACAAGCATATATCGGAGACGACAAGGGAACTAATCCGAATTCTGTAACGAATGATGCTAGACAATTTGGTAAGGAAATATTTTGATCTTATTATATTCTAAAAAATTATTACCTTAACCGGTGGAACTTCGATTCGAGACTNAGGGCGGATAGGATACACAGACTCAAGTATATTCGCAAGACCAATGCTAATGAGTACTATGCCTTGTGGGAGTACATGAATACTATGGGATAATAGACGGAGACTACTAATCTCCAAGGCGAAAACAAATTTTCATGGAAAAATTAATATAAAATTATTTAGTGATTTTGTTCTCATTACACCTAAACCCATGGCCATAGGATCATAGAGAGCGATCTACAACCGTAGACTTAAATGCCCCGAATGATAAAAGATCTACACACATGAAAGTGCCAATATGAATTTTCAACGGTCCCTTTTAACCGAAACTCAGTAACTGCCACAAAAGAAACCAATCCGGAATGAGATGTTATGTTGTAATGTACAAATGGATTCAGAACCCACCTTCAGCGAAAGTATTGGCATGATCGTCTGAGTATAATGCAATCTCGTTGCAACTAGAATTAGTGAATCTATCGTGGCAATACTATAGGGAATGATGGGAACGAACTTTTCCCATTTCGTTTATGTGGTAAGACGGCGAGACGGTAAAAATTACGATAGAAAACCCCATTATCTCGTAGAGTTTTGAAGGCTCTTTTTTGGAATTAGTTGGCTACAATAGAATACGATTATGTAATTGATTGGAAATTTCTAACAATAACTTTAATTATTAATCCACTCGTATTATAATTTAGCGGCAGATATACCACCCATGGACGGATCCTGGAATGATAATTCTAGAAACACGATCAGATTTCCAGTCAGAGCAGCTGCCCGGTGCAATCAAGCCATATGGGATTCTGGATATACCGTGTCATCCGCAGGAGGATCCAGCTGGCCAAACCTTTCAACGAGTCAAAACGACGAGATCGAACTGCCCTGTGTGGTCAATCAAATACAAACCAGGACGAAACCCAGCGCGAGAAGCTCGGCATAAAGCTGAGTATACTCTGGCCAAGTTGGAAGAGTTGCAACGCAAGACACTGTGGCAGATAATCATGGCGCGACACCACCTCAGTAGAATCAACGCAGATATCGCAGCAGCTCAAATACCCAGAACCGACGGGTACGCTCTTAGCTATGGGATCTCTTACGAATTAAATGATCCAGCCTTGGAAGAAATGGAGGCGCCAATACACGTAGTGGTACCAAGACGGCTTATTCGAACATCAGCTTATACGAGTCAACGGCCAAGAGAAGATTCAAATTTTCGGTACTATAATAACCAGAGAAGGTATAGACATCCATGAACCAACGTTGGAGACAATGTAACAAATTCTGTTGAGGTTAAAATAAATTTAGTACAAAG
>OX_Smed_1.0.01373
ATAGATTTAATAAATTTAATTTACAATGAACACGAATTTAATTCTTGTGACAAACATTCCGAAACATATCAGGCATTTTGATTTAATCAAAGAACTAGAAAACAAATGGGCTCGCTTGATTTTTTATTGATAATCCTTATGCAGACTTACAGGAGGCTTTTATTTACAACCCAACATCTCTTTTAACTCACTTCGAAATGGGAGTGTCAAGGCTGAGAAGTAAAGTAATAAATGGCATAAGACCTCTAAAGGTTTATCATTTATGGTTTCCACCACCAAATGTATACTTAACAAATCTGATACCTGAAAATGCTACAATGCTACCAGTTTTATTTGTGGACAATTTACCAAAAGAATGTGATTCTTATGAAGTAATTGGCGATTTACCCTTTCAATCGAATGACGTAAAACATTGGGATATACCTCAAAAAGAAGATAAATGGATGGTTTTACGATTACCTGTAAATCAAGATGAAGCTATTAGAGATTATGTGCTGAAATATATTCGAACGAGGCGTTTATCTAATGGTCTGTTTCCTCGTGTTTTGGAAGTTTTCGTGTCTGAAGACATTCGATTATCAAAAAATATGGTTCCTAAAACCTTACAAATTTTGCCGATCACAGCTTCGTTTAAATCGAACTTGCTATTTCTTTATGATTTGCCAACAAAGTTGACAGTTAAAGGAATATCAGATGCTGCTAAAGCTCTTGGCGTTAAAGGATCAAAAGCATTTTTCATTGACGTCGTTGATTCTTTGAGAGTTGGATTTTTATTCGTTCCAAAGTCATTTCCTGATTCTAAATTCGATTCCTTCCAAGAAGCTTTGAAAGAAAAAGAGATTGTCGTAGATAGTAATCAAACAGTAATGCTCAACTTAAACGAGGTCTATTTGCAGCCTAAAGGTGCTCTGCCGCCTAAGGTTCACAGGAAAAGGGACGATGAACGCACAATTGAATATGTGCTTACGAATTATGTATATGTTCACAATGTTGCCGCCGGTATAGATCACAATCAATTAGCCAAGGGATCTACGATTAACTTTAAAATTTATTTATTTCAAATTTTTGAAAATACTACTCAAGTTGGATTTGTTTGTTTGAGAGGCCTGTCCGATGTTGGAATTTCTCAACTGATCGATCATTTAAGGTCTTTAGTTTTTGAAGGATTCCAAGTAATGGTGGACAACATCTATTTGAAATGTTATGACATGCCTGATAATAATTCTGAAAGGCGAACAGTTCACGTTCCTCGTGAACCCCTGGATAATGTAGATAACATAACATCACACGTTGATAACACTTTTGTCGATATCACTGAAATCAATACCGAGGAAAGTGAAGTAGAAGTTATTGATACCGATGAAGAAAATGACATTGAAATGTTAAAGGAATGTTCTGTCGAAATATCAAGCGATCCACCTCCGGAGTATAACCTAATGAAGTCAGATTTTATTTTCGTTAACTATTTACCGAACACAGTTGAATATTCGTCATTTTCCCTGTTGCCCCTTGAGTGCGATTCATTAACTATAATGTCTTGCGATGAACACAAGATTGCGTTTTTGTATTATCCAGATACAACAACGGATAAATGGATGGGAGCACTCAATAAATTAGTTACAACTAAAATCAAAGAAACAAATGTAGAAGTTTCTGAGGTATATTTGCAATCGGATGAAAATGAAGAGATGCTAGATAAAGGATTGGATATGATTTCTCCTAGCAATTACGTTTTTGTGTACAATATCGGTGATTGTAGTGATACAAGGAAGTTAGAAGGAAATACAAATATTGTTAGATTTTCCACCATGACTCAAGAATCAGGAAGTTGTGCATTTGTTGAACTTGCATCTGGGCTAACAGCGTTGGAGAAAATTGAAACATTGAATTACATTCGAGACATAAGTCTTCGTGGGAAAAATCTCTGTGCCGATCTTATTTGGTTGGGAATTGTGAGAAACAAGACTAAAAGTGACCCAAATGCTCTTAGGTCGCAATGGTTAAAGAAAAGTGGTCCTCCTTCAAAGAAAGCACGATTGATGTGATCCTTGTTGTAAATATAGTTTTAGTGTCGATTTTTGATATTTTGTCGTTTCTGTATTTACATAATTATACTTCAGTGTAAACAAATTTGTTGTAAAAATAAAA
>OX_Smed_1.0.01374
CAAATGATGAAACGTTAAATGTGAGAAAATTAGATTTCAATCAATCAAGAACTGATAGACCAGTGGCACCGGAAGATACGACTTCTATGGATAGCAGCGGAGAACCTAGTCCATATGCCATCTACCAACCTGATACAGATAACAAACCAACTCATATTTGGACTCAGCAAATTTCTCAAACTAGTTCTACTCCAGGTTATAATTATCCAGATCATCATTATAACCAAATCAGGTATGATAAAATCCATCAATTTCCAGGACAATGCAAGATAGCCACGCTGATTGTATAAGAAGATTTAATTCTGCAGAATGTTTATCAAGTTTAGGTAATGCAAGTGTTTCTGGAATAGCTGATCTCGAATCACCATCGAATATAGATCCCAATGATCCTATTATTCATAAATCCATTAAAAGAAACTCAAATAATGATGATATATTCAACAACATCCAACTTGCGGGATGTTCAACAGTAAATCGGCCAAATAAAAGGGTAAGAAGAGAAAGTGAAAATCTTTATTATACTGAAGAAGAAAGAATGAAGTTAGTTAATCAAAATACAAAGTTGGATTGGCGAAATGATCCGACAGCTTTCAGAAATCATCAACAAATCTACAATAAATCGATGAATCCTAGTAATCGTTTCCCATATAAACAGCAAATGTCTGTGCCAGAACCAATGCCAATTTGTGTTCCACCATATGGATATCGTCAGACTGGGAGAATACGAACTCAGTCTGGAATCGGGTCTTCTCAGGTTGCAATTCCTAGCGGGTAATTTAATTACATTAAATATTTAACAAAATCTTTTATCCTCATTTCTTAATTAGTTTTATTAATAATATTTCATTTATATAACGAAAAAAAATCAGTCAAAACGTTAAAAGTTAAAGTTAAATTTTTTGACAATCAATAATCCAAACATTAAATTAAATCTATTTTAAAAAATAAAAATACTTAAAATAACATTGGGAAATTAAAATGCTTCAGAAAAAGAAATTCTCTTTTAGAAAAATGGTTAAAAAATAATTTAAATCATAGAGTTCTAGTTTTGCAATGGAATCCAACGTTGTTTCCAATTCCGTGATTTTGGGTTTCAATATTTTATCACAATGAATTCTTAATTGAACTTGGAAGTGTAAAAACTGTTGACAGCGCATGGATTTTCTGATTGAAAAAGGAGTCTATATGAAACCATTTAATGGATTCGATAATTTAATCTATTTCATTCTTGTATGTCATTTATAAGGCACTCAAACTTGCTTAGTGCCAGTAATAAATAATGCATGATGCCATGCAAAATTATCACTCCAAAAAATGAAAAAAACAAAATTCCTTCATTTATATACACCAAAGCTTGCGGCACAGGTTTACGTCGCATCTGAATCGCGTTAAGTGACCTAAATGTCGTTACAACCTTCTACGTGTGAGGTCGCGTGGTTCTAATAGTTTTACGGAAACTTTTTACGATGTCATATCTGCTAACATTATTAATGTATTTTCCTGTATCAGATGTAAATTGTATGTTTAAGAAATAAGGACAATTAATTGTTTAGGAATATTATTGCTTATTTTAATAGTTATTAACAGCGATTGAATTTATGTCACAATTACTCCATATATAAATTAATAATATCAGCTCTGTAGTATAGCGGCCAGTGTAATCGCGATGAAAGTGAAACACCTGACTCGATTCCTAACAGCCCCTTTTAAATTTTCCGCATCTTCTATTTTACTTCTTAATTCCTTATATTTGATCTCACATGAAGAAATTATGAAACTACGTGATCAAGCACAGAATTATGAAAAATAATTTTGAATCAAGGTCGGGAAAGTGGTGCTTGATTATAAACTAGAAACCGGCGCTAAGAACTCTAGAGCCAGTCCTGATTTACGCTATTTACAATATAAAATCATGAAACCTAATATTAAATACTTCAATTCAGATTTACATTACTAATGTACAATATGGCTCGTGATCCCATTTTATAGTTATAATATTATTTTATATATTTTTATAAAGTTTAATTAACTTTAATTATAATATACATCACAAATCTTTTATTGTCTTCACCATTATTTTCAAATTTATTTTTCATTTAAGACTAACAATAGATTTATGTGAAACTATGATTTATTGATATATAGACATTAAAAATTATGAAAAAATATATATTTAAATTTCAGGTAATGTTATTTTTATTATATTTATAGTTAATAAAATTCAGGCGGATTTAGAAATGTTAACACGTTCATGACATTGTCTACCACTGGTGGTACACGCAGTTTAATATAATATAGTCGTTTTTTTGTGGGCGTAGATAATATTACGCAATTATGAAATAAAAATTTGAGTTTAAAGTTTAAGGAAAGTATAAAGCAATATAAACAGGTTTATATTAAACTGTACGCGTAGACAATGTCATGAACGTATTAATTAATTCTCAGTAGTTGAGATTGTACTTCTAATATATTTTTAATTTAGTGCTTCTCAATTGAATAATTATGGTAACTATTATGAAACACACACCAGTCAGAGCGGTATTTATATTATTTTTATTGGATATTGAAATTTTTTTACTAGGATATCCAAAACGTGATACATCCAATCCAATGTTTTGTTCTGTGACAGAACCTTATTCAAAATATGTTCCCAAAAACAATCCGCCCAACTATGCTTCACATCAACGTACCACTGGTCCAAGGCAAGAATACACGTAAAT
>OX_Smed_1.0.01376
AAAACTAAAAATAAAATTAAGCTCACTGAAACGTTTCACAACATTTTGCAGGATATATTGTTCAATATGTGCCAAAAAGAACCAACTATCAAGACAGCTTCGTCTTTGTTAAGAAGTTGTATTGAAATTTGTGATTTCAACAGTGATTATTTTGACAAAAGATCCTGCAACGAAAATGTCATAAAGAAAATATGCAGTGAAGATTGCTTGAAATTAGTCGAAGACCGGAGTAACACAGAACTGCATACAGTAACTATAACTCTGTCGACAATAATTCCAATCGTTGTTCTAGTAATAGTGATCTTCTTAATAAATTGTATTCTGGAACGCTGCACAGAAGCATCATTGTTCACCAGAATAAAATCCTTAGGCGAAAAAAAAAGCTCAGTTCCAACTCAAGAAGTCGATGGAAAGACGGAGAATGAACATGTAGCATTAAATCAAAATCTTATTATCTAAAAATGAACCTCAAAAAACTGACAATTTTATCATTATTATCCAGAGAATTATTTTTACAATGCATTATTACGTTTATTTTTCATTATAAATAAAAACAGTTTTAATTCCAAAAAAAAAAAAAAAAAATGCGA
>OX_Smed_1.0.01377
TATAACGCGTTTATAAATTTGTTTAAATTAATAGAGATTCGATGTAAAAATTAAAATTTATTATTTAATTTTAATAGACTAAGACGTGTTTTGCAGTTCGCTTATTCCTGACTCATCGATTTCATATCTTTCATCCTCTTCAAATTTCAGTTTTCCCGTCTCAATAGTCTGAATGGACCTTAATCTGTAGTGAATCGTTTCTTTTCGGCTGATCTAAAAAAAATAATAAATAATTGTAAAAATTAGCTACATCCAATTCTTTACGCACGGTAAAGAGAATTTCAAAAATAAGCTTATTTTAGCAGAAATATTAAAAAATAGAAGTTAAGTGGCCCTCTACAATGAATAGTAGGGCTATTTCAGTCTTCATCTATCAAAAATAATAGTAAGAATATGCCGTATTGTATTGAAGCTATCCCTTCTGTAGATTTGCCACTCAATTGTAGCGTGAATGCAAATCCTGTGACATGAAATTAAAAAACCTTACTTGCACATTTCCAAGCGTCGGATCATCACATAGTAAAATCGTGTTGGACACAGTCGAAATGTTTCTTAAATCGCCGGACCTATCGATGATTTGTGATTTTGCGTGCCGACATTGAAGTTGGTGGGCTTTCAAGCCTGCCGCGTGCAAATAATACCTCGTACAATTCGGCCAACCCGAGCAGGGCCATGAAACTGGCATTCTAAATCCAGAAAACAAATAGAAAATATGTTATGTAATTCTAGTATTGAAACAAATAAATACAATTAACCAGTTGATTTTAGCATCAGTCACT
>OX_Smed_1.0.01396
TTCACCACATTATATTCTTCACTCGCTGGTTTATCTGGAATTAGTGGTCAGAAATCCAAAGTAACTGGAGTAGTGCACTCACGACCTAGAATATGCCAACCGAATAGAGGGCGGATAAGAAGTGCCATCCGGTGATATCGACAATCCAAATAGGAATCTCCTGAATTTCGATAGTAGAGTTGGAAAAGGCTTGTTAGAGAGGTTGCGGATCAAGATCACGAAATGTAAAATGGAACCCAGAGAAACTTTGTTTTGGAAAATTCCCATCTCATCCGATAGCAGGCAAATTTATAATGATAAATTCATCTCCTCAGATTCACACACAATCCAACAGGCGGTAAGACAACAGGGAGAGACGCTCATAGATAGGGAAACAATTAATCTTGCAAACGGAAGAAAATTGTAGAGGAATTGTCTGCTGCCAGAATTCCCCTCGATTTATGAGAGAACAAATAGAAAACAGCAAATCAGCAATCACCACGAAGAAGTCGATCCCTCATTAGCCACGTGGTAGTGAACACACTTACCCGACATATATACGCGTAGTCGAATCCATGCCGATCAGATTCGTCACTTTGAATTCTCTCCATGTCGAAGCCGACTACGCACCGATTGGATTCTGATAGGATAAAAATGACAGAAAAGGCTGGAGCTTCAGTCCGAGAAGGTACTAGAAACCGAGGAAATTCACCGATCTATCGAGCCAAGGACAATCAAACGCATGCTCAGGATAGAAG
>OX_Smed_1.0.01404
CAAGAATATTTAATTTTTTCAAAATCAAATGAATAAAAATAGCATTAATAATGAAAAATATAAGAATTTGCATTATAAATCTTATGAAAACTTAGACAATAATAATTTTTCATCAAAGCGTATCATTCTTGGTATTCTAATTTATCCCTTATCTGGGATATGCATGTCGACAGGATTGATGTTCATGTTGTTTAAAAAACCAATAATAGGTAATTATATTAGACGCTCATCGCTTTATCATTGGTTGGAAGCTCCTAAACTTGTGAAGAGTATCGACGGAATTCTAAGTATTTTATATGTAAATCCGACTATACGGTTGAATTTAGTTAACTTTGTGATGGATTTTATGGTTTTGCGTATTTATCTTACTCCCGTAATATTTCCTGCTAAGATTTACTCAGCATATAGTTTAAGTGGATATTTATGTAATAAATTTTAATGGCATGTTTCTAAAAAATATATGATAAAAATGGCTTTT
>OX_Smed_1.0.01442
AGCTGTTGAAAATTTCCCATTTCAAATGCTCAAATGTATACATTTTTTTTATCTTTTAACTATTTCAATCAAAATTCACGCCGAAAGCAGTTTACCAACAACTCCAAGAATCACTTCCAATATTCAAAAACCTAATTCCTCTGAATTTATTCCAAATGTTATCAGCAGAATTGGCAGTGTAATAAATTTTACATTGGACAAAACAACAACTTCTAAGTTTAGAGATAAAAGAGAATCAGAGCAAATGAAAGAGGTGAGTATTTTCCCCACTTCAACAACAAATCAAACCACAAACTCAACTGAATCAACCCAGACCCTCAATGACCAATCCACTAAAAACAAAACAGAAGCTTCATTAACCACAGATTTGAAAACTACAAATGGACCCCAAAATACCGAAATAACAATTCATTCCAACTCGACATCAACTTTTTACAATTTTTCTTCTACAACTAAACCAAAATACGTGTTAAACAAAGAGCAAATATTGATGATTTGTGTTGTGATAATTTTCGGTTTGGTGGTCCTTCCTGTTGTTTTACTGAGTATAGAAAAATGTAAATGTAAACGCTCCAAGACTATTGCGATTTATAATCATAACTTTACAGCGAAGTCCCAACAATTTTTCAGTAGTACACATTTAAATGAAAGTTACTGTGAGTGAAAAGTATTTGACTTAAAAGTGTTGGTTTAATAAAAATCGGTTAGTTTCTCTGAAAA
>OX_Smed_1.0.01446
GGTAGATTTACTAACAAATAGTTTCTAATTGAATATTAAATTTTAGCTTTTTAGAATCAATAAAATTTGAAATGAGGCCTAATCCTAATTATTTTCATTTGCGCAGTAGCACAACTATGACTTTAAATGAAAGATTCAGTAGACTTAATCAGAAGAAGCCTCAAACATTTACCCCCTCAATTAAACGAGGTGGTATACAAAAACCGCGATCAACAAATATTAGGAATTTGCGTGGAAGACTTAACCAATTGAACACAAATAGAATTAATCCTAGTAACATTAACCCTCCAAATACTAGTTTTAGAGGTGCTTTCTCTGCACGAAGAGGTTTAAGACCTGGCTTGAGTCGAGGAGGCAGGCCTTGGTCGAACAATACAAATTCAAGTAGTTTAAATCAAACTTTCCGAGGTGGGTTCAGAGGACGCGGTGGTATGAATACTCGGGGTCGTGGCGGACAAAGAATGTTAAGTCCAAACAGGAAAACACCACAGCAAAAGAAAGAAGAATTAGACGCAGAACTAGATGAATACATGCATGCCGATTAAAAGTGTATTGCAAGTGAAAAAGCTTTGGTGTTTGTAAAATCGTTTTAATTACAATTGATCGACTTGCTGTTTTCCTTAGTTTTATGTCGAATAATTTGAACTAATCGGCAACTTTAGTGGATAATCCGTCAGATTGATTTGTGTTTGAAATTATTCGAAATTCCTAAGAAAATTTTATTATCAATTCCATTAAGTGTCGAGTATTTCACTTTTGTTTAGTATTTGTTTTTAACGAATTCAAAATTTCCGTTGCTATGGTTGTAAATTTATTGATTTAGTTTATTGATATAAAACCTGTTGGCATTATTAGTAATTTGTGCATTGTTAGCTGAAAGCAATTTGCAACGTGGTGGAAATTACTCATTTTGCACATCTGGAGCATTTTATACTAATTTTATCTGATTCTAATTGTTAATTTCGAGATTCAATTTCTTTACTGAATCAATAAATATTGTTAGTGGAAAAAAAAAAAAAAAAAAAAAAAAAAAAAAAAAAAAAGGGCGGCC
>OX_Smed_1.0.01456
AATTTAATATTGTAATTTATGTTGTTAAATGTTTTCTTGGATTGATTATTTTGAAAATGAAAATTATAGAAATAAAGTACCAGAAAAACAAGTAAAAATTTTGAAGAAAAGCAGTTCATGTCATTTCTCATCAGACAAATCATTTTCCAATATCAAACGAAATAAAATTCATGATTTTAAAGAAAAGTTAAATCCTATAAATGCTTCAAAAATCGATTCAAATAAACATAAATCATGCAAAATAATTGATTTGAGTCCAGAAGAAAAAGAAAAATTAGCGAAATTAATAAAAGAATTAGGACAACTTCAATCTGAAAAGGAAGAGATCTCCAATAAATATTTAACCGAACGAAGCACCTTTCAATCCAAACTTCAAAATTTCGAACAAATGCACAAAATGACCGTTAATGAAAAACATGAGCTTCAGGAAGAATTGCGAAATAAGGAACAAAAGTTATCAAAGCTAGAAGCTCAATTAAAGTTCTGCAAACAATCAGCCGAACCAAAATCTGTTGATATTGACGATGAATTTTTGCTCATTCCACGACCAGTTTCAATTTGTCATAACAAAGTTTATTCCAAACAGAACACATTCGAATGTCGTGCGTTTCCTGGACCTCCAAAATCCTCGAAATCTCATGAAATCAAACAAGATCTAATCAAATCTCAAAGTTCCAGTATCAATAACCTATCTGAAATTGAACAGCGCAAGCAGTTATCCCTGGAACATGAGAGATTATTGATAGAGAAACGTTACCTCGACGTCGTCCTAAAGCAGCAGAAATGTCTCAATTATCTAAAACACAAAATCAAAAAACTCGAAAAAAAATCAATTCAAGAAAACGTAAACCCGCCAATCCTCGAAATTCGGCGCGACAATGACGATTCTTCAGTCAGGACGTTATCGATGGATTGTGTCGTTCCTACGGTGCTTAACGACATTCCTGATGATCGTTCCCTCATTGGTCAATCCGAATTGAGTGCGTCAAAGTGTGATTCCTATAGCAATCGTTACTCGGCTGAATCGGTCGATAATTGTGCCAAAATTGATCCCGTGAAACTGAATCCATCAATTGCTAATTCCGCATGTGATTCTCTCTTTCTCCAGGATGAAGATTTATTTATCATTACAACATTAAATGAGGACGCGATAAAATCGGATGAACGGATTTACATTCCGACGCCAGTTGGCAGTCATTGCACTAATCTGACTACGTTGCGAAGCCACAGTCCGACAGACTCGCTGTTCGACATTATCAGCAATCTTGATGAAATGGATCCCGAGAAATCTCCTTTATCAGTTACTCGGAATTCCTCAATGGGAAATTTATCCGATCAAGAAATTTTTGATGATTTGTTTTTCAATATGATATTTCATTGAAATTAGTAAAAATTTATCGATCAAAATTCTTTGTTTGCTATTGACTTCTTAGTAGTGTATTTAGTGATCTAACCAGCCCACTTACCCTTCACCCCC
>OX_Smed_1.0.01457
GATAATGTCGTCATCCTGTTAGAATTTAGCTGCTAAATTCAACACGAAGTTCCATCTTTAGTTCATTGAATGCCTAGACTGTTAAACTGAAATGGAAACGATCACTAAAGATGCTGATTCGAGATCCAATTTCTCTGTGTCTGTGAAATCCCCAGTGATCACTGTTGAACGAAAAGAGAAAGAAAAGCTTCCTAATACTAATTCTCGCCAAAAGCAATTTCAATACGGAGGTCTTCATTTGGTCTTTGGAGTAATTTTGGTACTAAGTAGCCTTGTTAATCTGGCTTTAGTTTATGTCTTTTTTTCTTTTTATTATTTGATTTATCTTTTAATGGTTGCTGGGACATTAATGGTTATTAGTGGGTCTTTGTCAATTTTAGCAAATAAATTGAAAAATATGTCAATTCTGATGGTTTCATTCAGAATTAATGTTTTGGTCTTGATTGTTCTGGTTGTGGAAATTGTTTTTACGTTTATAAATATTCGCGATTACTCCATGAACCGTTCAGAAGAGATAACAGTGGAATTGTTCAAGTCCATTTTGGAAATAATTATGTTTGTGACAGTTCTCATGGATTCGGTAGTGAAGTCTGGAGAGTTGTGTTACACGAAAATGTCAAAACAATAAAATTCTCTTAAATATTTATTTAATATTTTATAATAAAATTTTATTTTAAAAAAAAAAAAAAAAAATGCGA
>OX_Smed_1.0.01471
AAACATAAAATATTTACAATTCACCTCAATATTGTGGTAATAGTTTATTAAATTTCCGTAATTGTGGTTCTGTTGTTCTTCATTGACTATTTGGTGAGAGCAGCATGCCAAATATTAAACGGCGGCACTGTAAAGGGGAGATTTTTATTCAATATTTCGGTATAATCTCGGTATTGTGGAATAATTTTGTTTGAGTTCTTACAAAACTTCAATATTATCTGCAACTTCAGCGCCAAAAATTGATCAAAATTCATCGTTTTTATCATTTTCTAATAAATTTTCAAATAATCTCCTTGACGACAAATTTAAATTGCTCGTTTCAAGATATCTCAGTGCGATAAAACAAAATACAAAAATTGCACATTTTTGCACCTAAAATCATATTTTATAAGGAAAAGCAATTTTATGAAATCAAATAGTCAAATCATTATCTTTCAATAAATCATTGATAATATTGAATTCGAATTGATTTATTGGAATTCTGAGAAATAATTATTATATCGAAATCACCATCGCTACTACTCCATTTACAGGAGACTGAAATGAGTAATGTCGACCTTGAGGCGGAATTGGCTGCCGTGGAGGCACAAATCCAATATTTGAGTAATCAAAACCCGCACAGAAAACCCCTGAAAACCACCAAAGATTGTGATAAGGAAATCAATGACATCTCCAGACAAATGTCGGATTCGATGAGAGAAATTTGCAACAACAGATTACTTTTGAAGCTGAAACCCGATGTCGATCGGATTGTCCAATCACAGACTGATTTAGCGCAATATATCCAGCAGATTCTCCAGCAATTCCATCAACAGCGCGACCGCCAAATCCAGAGGCTCAATGCATTGGGAAATGAATCGGAAATCCATGAGCAAGTGCAGAATATTTTCGATTCCGTTGCAAAACTGGCCGAAGGATTTCAGAAATTGAATATTCAGCTGGAAAATGTCACGGAAATCATCGATTCTATGGACCAGCCCCAATTGTCACCGAATGAGCAGATATTGATACGGATGAGAAACCATTTTGAGGAAACTGGAAAGGAATTTCTGCCGATTTTCGAAAGCCCTGCCTCTGTCAAAGAAGCATTTACCAATGAACAGATCAAACATTCCAAATTGCTCGACGATCTCAAATGCTTTATTGAAAGCTCATTTTCAAAACTCTACAGAATCCGGGATTTCAGTGAAAACTTTATCGATTTAATCGAACACGACATTTGCAATCAGTGGAATGACAAGATAACTTTTATCAACAAGAAGAACTCAGATTCACTCAGCTGTATCGATCCTAATCGACTGAGCAATAGGATGAAGGAGATAAAGGATAAATTGAAATCGATAAAAGTAGATATGACTGTTGGTTGAACACGATTTATGCAAATCGATATCGTTAAGGTTTATTAATCAATATAAATAATAATTTTATAATT
>OX_Smed_1.0.01477
ACACAATAAAATATAGAATTATGGATAATTTGTTCAAATATATTATGCTAGCACTGTTGTTTGATCTGAGTATCGGAGGATTCGCTTTCACAAAAAATTCCAAATTTAAAAACATGGTAGAAATGAACCAATATTATCAAGACTTGTATAAATATTTATCCGTTATGGGTCAGCCCAGATTTGGTAAACGTCCAAGTAATATTCAAGACAATTCTAATTGGAATTCTTTAGTCCCTATACAAGAAAAATAAATAAATATTTCTCAAACTAATTTTGTTTTAATTATTAAATTTTATTGAAATTG
>OX_Smed_1.0.01478
ATTTTACTGTAGGTCATAAGCATTTCAATTTCAATCTTTTGATTGTAAATAAATAGTAGATCAGTAATAATTTTTGATAACTATGATTAATTTATAATAAATCAAAACAAGTTAAAACAATTTGTCATCTACTTTTTTCAAAAAGTTAATTTTTTAGATGAATATTTCAAAGTTAAAGGAGGAATTTGAAAGCATGTCTAAATACTTTTTAGAAAAGTATCCAACGGATGAAAAGTTTCAAAAATTTTTGGATGAATTTAAGAAAAAATATTTTATGGATGATGATTATTTGATGAAATCGGAATCTATTGAAGACCTTGATGATTTCAGCATTGATGAAGATATTGACTTCGACGATGAAATCGGTGATATTTATTCGGATCATGAATTTGAAATGAATTTAAAATTGGAAGAATAGATATATAACTCATTTTTAGTACATAAAATACAAATTTTATAAATGAATCTGTTTTTCCTTATTTTATGAGATTTTCGAATTGTAAATAAAATATTTGACT
>OX_Smed_1.0.01486
AAAAATAAAAAGACACAAATCTATTACAAATAAAATGTTGATTAATAAAAATTTGAATTGTTATCAAAATAAAAATTAAGGTATACAAAGTAATGGTTCGTTTTCAACAACATATTGATAAATCCAGTCGGGTTTGCTGGAATTTTTCCAGTTGATCAGTAACTTCAAGGTTTTCATTTTAGTGAGACTCCAATTATTTTTACACTTGGTCAATTGTATGTAAATAGGAGTGTGCAATGATTCGTTAAAATGAATAATATAATTCGTTCCTTCTATTGTTGTTTGGTTTATTTCTATTAATTTTAGTAACATTGACTGTTTCAAATAATTCATTTTCATATGTCTTCGGAGCATTTTTAGGTAATTGAATATCGTATTAAAAGTATATTGATGGACAACATTTTTAAAATTATCAAAACCGGATATGGATAAAAGAAGCAAAGTTAAACAAATGAACATTTTTGTTTTTGAGT
>OX_Smed_1.0.01491
CTAAATTATTCCATTCTTCGAAAGTAATGTACATTTTTCTAAATTTGATATTTTGTTTGTTTGTGGTGAATAAAACCATTTATGCTGTTGAATTGAAATTATGTGAAGAAAATTGTAAGGATTTATTAAAGGAATGTATGCAATATTGCGAGGCTGGTTTCAAGTGTCGAAAAGTATGTGGCAACAAGTTCTCATTATGCCAAAACCTGTGCAGCCAAGCCAAAAATTATCTTTTAATTATATCATAGTATAATTTATCAGTAAAACCATTTTTTGTTC
>OX_Smed_1.0.01493
ATTGGTAGTAGATTTTAAATTACCAAACTATCGATAATGTGGTAAGACTTTTAAACTCAGCTGTTGTTTTCTATTATATTCAATATGAAGTTAAACGAGTAGTAAATGAGCTCAGGTAATGCTGTTGAATGGCATCACAGGGTTATTAATTTTGCCATTTACAGAAGAAATAATTGAACAATATCAGTTACAGAAGTGTGATATTTGCAACAGGTCCTTTCAAACTAATTCTTTGGTATACAATTGATTTTACCTTATATCGATACAATAGAAGGGGCTGGTTTATATTTGCTGTAGTATATTAATGCTTTACAATATATCTTCGTTCGTTTTCAAAAGAAAAAAAAAAAAAAAA
>OX_Smed_1.0.01496
AAATGATTAAATTATTAGTGAATGAAAATGATATTATTTGAAAATGAATGATATTATTTTAATGAACTATGCTCATGATGTTTATGTGCCGCATTTTGAACGAAAGTGGAAATTTGATTTTAGTTTTGTGAATATAGATTTTGTTGATGCACATTGTTTGATGGCACTTTCAATCTCCTATATTGGCCCAAATGTCACCCTTGGCCATTTCCTTACTGTGTGGCAATTTTATAACATCATGGGTTTTTGTAATGGATTGCCTTTTTATTATATTTTTTATTAAAAGATTTGTTTTGGTTTTCACCTCTGATTGCTTTTCATTTTGCGATGACATAAATTTTTTTCTATTTTTTGACTGTGAATCAGTGATAATATCGATGTTTTATTTATATTATTGCTGATTCATAGTCGGATAGTAGAAGATTCTTTATATCATATTTTTTATGTTAATATTATAAGTTTAATTCAAAGTTCTGAATTGCCAAAACGTCACTTGCTTCTGATTTTGGTTTCCTTTGAAGACTGCATCTTGATTCTTTTCTGATTTGTTTGATGAATAGTTTATGGATTTTATTGTTTATTTTGTTAGTATATTTGATTTGTTTGATGAATAGTTTATGGATTTTATTGTTTAAAAAAAAAAAAAAAAAATGCGA
>OX_Smed_1.0.01498
AGTAAATTCTGGAAATTCTGTGTGTATGAATGGATTTCACAAAAGCAATAAAAGCTGGTGTTTTATTTCTTTCCGTGCAAGGAAGAAAATATTGTAGTCACTCGTAATCGTCGGTGATTACACAATGGGTGAATCACTGAATATTATCCTGTGGTTGTGAGGAGTTGGCTGGCGATTGTCGCTATTTAATTATTACACACGAGTTTATTAATATCCTCGGCGATTGTTGGGACTTAATATTGGAGAAATTTTTGGTTGATCAGACAGAATTATCCCTCTCGACAGTGTATTCTGCCTACCACAGATTCAGATCAATTGGGTAAGATGCTACCTTTATTTAGTTGAAATTTAACGGCATTACGTTTTACGTTTACTTGATTCATCCAGATCCAGACAACTCCGGTTATTTTACTGGCCATCGAACTCTTACGCTATCAAATGACATTACTGCTACTATGAGTGTTCCTAAAATTATTATGAATATATGCTAAATTTTGTCAAAAAAAAAAAAAAAAAATGCGA
>OX_Smed_1.0.01499
TGGAGATTAGTGCGATCACGCTTCATGGCGAATAATTATCATGGATTTTCAAGGATCGTTCGTGGTGTTTAAGCCGAATTAACGATTTCATTTTTGGCCAGGATTGATTATGTATTGCGTAATTTTAAGTATCGTTGGGAGATCTATGGGGCTTGTGGTCCATGCTCTATAGGCTTTATTATCCGAGATCAATCTCTACCTTGGGTTCATTCTCTCTTTTTATGAGGGCTACTCTGGCGACCTACACTTGATTTACGGATTTGATGAATCTCAGGTGACTGGTAGTTGCAATCATGATTTATCTCGACAATACCTTTCTGGTGAAGACGACGGCAGGAACGTTATGAAACACACAATTCACCATGGCACATTTCTAGTCGATATTTTAACCACTGAGCAGTCGTTGTCCCTAACTTCCAAGTGCATTTATTATTATGCACATTGTCTATGCCCAAAGTGATTCATTATGCAGTTTAATTTAGTAATTTATCATTCTCTTTTGCAAAAAAAAAAAAAAAAAATGCGA
>OX_Smed_1.0.01522
ATTGTTAAGTAAAAGAATGAAAGTTATATTTTTCTTAATTTCAGTGTAAAAGTATTCCATGCTTTGCATTTTTAATAATACTATGGTTGCATAGTATTCAAAAAGCAATCAATTATCCACATAATTCCATTTATCACAAATGTTCTTTAGATTTAGAGCATGAAGGAACAGCGATAAGTGTTAAACAAGATTTCGTCAAAGTCAGAAGGAGAAAACGAACGCTAACTAATTTAAAAATCCACCCACATTATGATGATTCTTTTAATTTCCAAAAGCATTCTTTTTTGTATAAGACATATATAATACAGCCAGCGATCGAATATTTACAAAATGCTCTGTATGTTCGGAATCGATATTCCAATATTAAATTACAAAGGTAATGTTAATTGCTAAATATTTATCTTTTATAAGCGACTTTTTTGCTTAATATTTTCTTCAATTTAAATTCTCATTAAAATTAAAGTTTTAAATAAAATTATTTGGAGCAAAAATAAATTATTAATTAAATAAAATATAATAAAAAGAAAATAAAACCCAAAAAATAAAAAAAT
>OX_Smed_1.0.01529
ACAATTTTAAAATTTTTATTCTATTAGTTGATCCATATATTTTTAATGTAAATCATTTCCATGTGCTTTATTTTAAATTAAAAATATCTTTAAGAATAACTTATGCTATAATATTTTTCTTATATTTTTAAAGTTGATAATAATTTTATTTAATTGAATTTTAGACAGAATGCATGATTATGAAGATGTAATTGTTATAGACAGTGATAGTGATAATGATAATGATGATATAGATGAATTAAGACAGCTAGCTATTGTATCCATGGTAAAACATGAGAAAAAAGACCCCTTTGTAGATAATGACACGAGTCAATGCTGTTCTGAACCTATCGATTGCCATTCATTTATACCTAAAAGAAATAAAAGATTATCCACTGAACTATTAAATGAAAATTTAGAAAAAAATAAAAGTTGAAGTAGATGAATCTATCAGTGGAGAAAGTATTGATGATAATACATTATTAAATGTATTTAAAATCGAAAGTATTCTTAGTTTCAATAACTGTGATAAAACACGTAATTTGCTAAAAGAAGAAGAATTAAAAAATAAACTTCTCAAAATATTAAGCGAAAAACAGCGATTTAACCAAATAAACGAACATTCACCGACCTCGGAATATCTAGCTAACGAAATTTGTTATGGAACAGCTTTATCCGACAGTGATGAAGATGATTTTGATATTTATACAAGTGCAGTGTTATTGCCAGAAGTAATTACAGATCCTGATATTTTAGCATGCCACAAATCGATCTCAGAAGTCAAAAGCACAATTGATAATTTAGAAAAATCTATTAAGTTAATGACATCGTCAATTCAAAAAAATTTGATGAAATCCAAGAAAATTTCAACACAAATTGAAAATTTAAAAAACCAAAAAGTTGAGCTTCATAAAGAAATAATTGTTAATCGACGTAAAATGCTGGATTTAAATAAAATCAAGAAACAGAAATCGATAGAATTAATTAAATATGAACAAAAGAAAAGGAATTTATCGTTAAAACGAGTTTCTGCTGCTCAGAATGGAGATTTATTTAATTCGTCATCTCCAGTTTTGTATCAATCGAGTCCATATGATATTGATTGCAATCATGTGATTTGCTCTGCTTGGATAAATAATACATGCAACAACAAGCTTTGCAGTTATCAGCATCCGAAATTTTCATCCAAACTCATTAAAACATCAGTTAAGTCAGTCAAAATCAAAGAAAACGACAAAGTATTTCTCAAAGAAATGAACCCGACTGGATTTATTTGCAAATTATCTTGTGATGCTTGTCGGACAAATATACCAATATCCAGCATACATCTGAATGACGATCGGTTCTGCAAGTCCTGCTGCCAGAAACTCGTTTCGCTAATGAAACCGACAGAAATCCTCCAACAACTCATTCTCATCTGGCATCACATTTACAAGCGGTACGTCATGTCGATCGGGCTTCCTATTGAAAATCGCGACCCAACAATCTTACAAAATCTCTACAAATGCTCCGAAGCGATGAAAATCAAACTATTAACCGCAGCAGCCGATATTCCGTTGGATCTATTCAATTCTGCCGGCTGTCACGTGATCCTGAGCCTGAATCAGCAGCAGCAGCAATCCCGGATTGATGATCTGTTGGGTTTCATCAAGGATCTCGATTTCTCCCCGACTCTCATCCGATTCGCTTGCACCTTGCCGTTCCCGGTTCCAAAACTCTATCAACTAATGATCGATTCAATTGGATTCCACATTGACAAATCGAGTCGGCGCGAAGATTTTCATTTGTTGATCGATCAATTTACCGAAATGTCAAAAAGTCTCGGACTGTCGGCAATCGATCGATTATTCGATTGGTTGGAATTGTGCATTGAATCGAGGAAAACCGATAATTACTGTTGGAAAATTCCCGTTTTCTCTTGCGCGGTTCTCGAGGAAATTATCGGACCACATTTCATGCCGAAACTCAGTTTGTCTTCGAATGACATTCGACTCGGTGATAAATATTGGATCGAGCGCAAGGATGAAATTTTCCGATTGGCTAAGCTCTACTCGTCATCGGAAGCGCTGTCACCGACAAATCCCATCGACATTCCCTACAGCACGTGGATGATGGAGCCCACCATACATTTGCTGCTGATAAAATACATGATTATCACCTACTTTTTCACCGGGAACGAAGATGGTGCCTTGCAGATCTGTGAGCGATACACGACGAGGAATTATTTCTTTGAGATTTTACTATCGGAATTGAGTCTGATCTACAACAGTCCGATATTATCGATAATATCAATCGATGGGCAGCGCTTCGACAGGACGGCCAGCTTGATTGAGCACACCTACAACAAATCTGATTGGCTGTTGAATAATCGATCAATAAACTCTTGCATCAGACTGCTGGAATCGGTTCCGCAAATACTCTATCGAGCCAATCATAAATCGATTCCAACAACAACAGCAAATGAGTCTTTGAAATTTTATGAGCATTTCCTCGGATTTGGATCGATTTTCGATGATCAATTTATGGATTTTATTCCCAAACTCACTGAGAATGAAATGAAATCAATTAGGAACAATTGTTCAGCGATTTGGCTCTGTTACATTAGTCTGTTGGCATTGGTAACCGATCATCCAATCGATTTCAAAACCGTTCTGAGATCCAATCGATTAATGCCGATGCCGTCGAATCATTTGAATCGTGTCGTTCAATTCATTGCTATCCAATTGGGGAAACGGTCCACCGGCGATGGACTCGATTACTATACTGATTTCCGGTCCGTTGTGCTACTTGCCAAAGATTCCATGGAATTTGAGAATTTTATCGATCTGGTCCAGTCTATTAATGTCGACAAGATGCTCGGTTGCCAATTGGATCTCTGGCTTTTTCTGATTGATTTCTGCACAATAAAGTTTCCTCGACACAATTTCGATCAATTTCTCGTCATGGTTTCCCTGAAATTGCTGGATAGCTGTCGTATTCACCTTAACAGTTATCATGATCATGATCATCCTTCCCGAGTGCTGAATCACATTGTTATGTGTTACCCTGTCCGGCGTGTCGAGGTCTGGCTGAATTTCATCCGGTTGCTATTGAGGACCGGCAATACTCCGGTCTATGAGTTAATCGATGCCTGTGAAATGGCACTCAGTCAATTTCCAAACTGTAAATTGCTATGGCAACACTACTATTCCAGTACCATCAAATCAGGGGACCAAGAGCTTCCAAAGAGGATTAAATCCAATGTGACTAAGTTCGGATTTGAGCTCAGGTAAACTGTTTTGCATGGTTCGTCATTTGCTGATTCGGATGTGCCAATTGGCAGTGGTGTTTATGACAGGGATGCAGTGATTGATGAGCAGCGGCTTTAGGATGGGTTGATGAGTCTGGTAGTGAATTACTGCAAGGAGAATGTCGGCTAATACAAAGGCAGCATAAAAATTGTTTTAAAAATTGATTAAACCAAAAACCTTAAAGATAAAATAGTTAAATCCGTAATTTTGTCAATTTTAGAAATGTTTGTTTTTCATAAATCAGTAAATTCCCGCTTTGAGTAATAAATACTAATTTTCAATTAATATCATAAAATCATTAACCAATCTATATAAGTAATACATTAATTTTCATATTAATCTTGTATTTTATAATATATTGCAAAATTATTTATATAGATTATTTATTTACCATTTAATATATTTAAATTTGTAAAAAAATCATGCTGAAATAAAGATGAAGAAATTATAAGAATAACAATTATTAAAAATAGTATAAATGTGGTTTTTTATATTTTTAATTTTGACTTAAATCTTTAGTTTGTATTTTAAATTAAATTTCGATGTTTTTGATTTTGATGTAATTGAAAATTACAACTAAAATATTAAATTATACTTATTTGTAATAATATACTATTACTCTTATTCTACACACATTTCGGCTTCTATCTTACCATGTATGTGTTCTCGTGATTTATCTAATATCTCTGATAACGGTTATTGCAACACCAGTTGCATCCAATTTGACAATTAAAGCATGAATTTTTGATGAATTAAAACAAATCGTTTTAGCCCAATAAAATTATTATAGCTTAAACTTCTTAAAACTGACTCTGGATATATATAAAATTACAATTGATGAAGCTGAAATACGAAATTAACTTGATATTTAATTAGTAAAATAAGTAATATTAAATCAAATTATTATTCTGTAGTAATTAAGGAAATCGATAATGATAATATTTAAATTAATCAAGATAGAAATGTATTAAGCTATAAAATATATTGATCTATATTTTATAATAATTAATCGGTATAATATTATGAAATAAAGGTTCAATAAAATGAAATATTATACTTTTTTTAATTTGATAAATAAAGAATTCAGAATTTAAATTTACCAATCTAGCTTGTATTACTGATATTGGCAACCACCAGTTGCAGCTCACATTTTATTATATTCAAGCCACATCAATAAGTAAACAATTGAGAAATATAAATCATTGCATTCCTGTCTTTCTTACGCGCCCAGTCTTACCTATTATTAATATTTACACGTTTAGCTAAATATATTCAGTTGTGCAGTTTCCCGCCAATTTCACATGTAAGGCTTTATATTTGATATTTTAATTTTTCAGAGTTTAGATTCGTTATTTAGTAATTGTGTCAATAATTTTTATGATGGTTTTTGTATTTGTTATATTTATAATAAATCCATTCGGATTACCG
>OX_Smed_1.0.01533
TTTGTTTAAATAAGTGAAGTATTAATATATGTCAAAAATTCAAAATAAATGAAATTTATGTCTTGATTGATAAATATTTTCAAATCGGCAGATATATTTTGAAACTGTCTATTTAGGAATCCAAGTCATTTAAAAGTAATTTTTATTAATTCAGATATTATTTTTGCATTGGTATCTTCATTCTAATTTTTATTAGTTTGATCGAATGGTGCATAAATCATCACGATAAATAGTTTGTTATTATTTACTAATAACTTGGAATATTCGGTACATTATTTAAATTACATTTTTCTGATGAAAATTTGAGCATTTAGTCACCTCTGTGATTTTCAATGATAGGACTGAAGACTTCAAAATATTATATAATAATTAATAATATTGTAAACTTTAATAATATTATTTAGGAAATATTGAGACGCATTTACTCTACTCTTTAAGGCGGAAAGATAAAATCAGAATCTTAATGAATCAAAATATATTTGTTTTATAAATGTTTTGTTTTTTCTTCATCAACATAAACCATATTTTAAAATCTATTTTTCTGCAGTTGTA
>OX_Smed_1.0.01541
TAAAGAATCTGTTGACTTAAAATGTTTCCTAGAATAACTTTTATATTTGACGAATTACAAATATCTTTATGAATAAAAATGTTAAAAGTTGCATATATTGAAAAAATATCTTGTTTCAATTTAAACGTTTTATAAGTTTTCCTTTCTTTATCTTTCACTTCTTCTTTCCAAATCCGCGAGGGCAACGATCATTGATACACTTCACAGAGCAAAGCATATCGCACGTATCATAATATATATTTTCTGTTGGGGGAATAGTCATAGGTGGAATAGTAGTAGGTGGATCAGATTCATCTTCACTAGAATTTATTGTTTTAATTAATAAAACAGTTACAAATGCTAAAAATATGACCTGAAATTTGTTCATTTTTCGTTTTAATTTTTATTTTAACTTT
>OX_Smed_1.0.01543
TTTACTTAAAGAATTAGCTTAAAGAATTTAAATATAACTAATAACAACTCGTGCAAAGAGATCATTATATATAATTATATTTTTTGGCATGGAATATATTTCAGTAATTTTATAAATGTAATTAATTATCAATAACATTGATTATTTTATTTCCAAGGAAAATCTTTTTTCGAAATGATTAATTAAAAATATTTCCGGATTAAATTAATTTATAAAATTGTTATCCTTCTAGATAAACGGCCATATAACGGGAAACGAAACGGCTTGGATATCGATGATTTATTTATGGGGAAAAGAACATATTTAGGAAAACGAACATACTTGGGAAAACGTACATACTTGGGAAAACGTTTAGATCATTCAATTAGCAGATTATTGCCACAAGCTTTTGCAAATACTAAATATCAATTATATCGAAATCAATAATTTTCATTTTTTGCATTTATGCTATTATTTGGCCAAAATAAAAAAAATGCATTATTTTGTAGTTTTTTATTCTATATCAAAGCTTCAAAATGATTTAAATAAATATTCAACTTGCTAGATTTTCAATCATAGTATATTAAAATGTAACAAGTTTTCAGCATGAATTAGACAAAATCGTAATCCACTTCCTACTTTGTTATTTCTTTACTCCAGTCCTGGCGATTTCATATTTAACAAAATAAGAATCGTGTTTAACTGGAGGCATTTTCATAAAACGAAAAATATGTAAGCTTATAAATAAAACTTTCAAAAATTATAATATTA
>OX_Smed_1.0.01546
ATATATTACCGATTTGTAATAATAAAATATAAAAACTATAATTGACATTTAATCATAAATTTTTTTCTATAAAAACATTTGTCATATTGATTGATTATTAAATATTATTAAAAATCATAATNACAGACTATGCATTAATTTATTTCTTAAGATTATGATAACTTACAGGTTGAAATAAATGGATTTAAATTTCTGTTTCATCGATATTACTAAGCTTAATAGTGTAAATTGTTCCAATCTTAAAGATTATATTTTATTTGTCAAATGCCAGGACGATAATTACTTTGAAAATGGATTATCTGACATTATTCTAACGATTTTTTACGTGTACCAGGATACAATTAGAGTGCAAAAAAATTCTAAAAGATTGTTTCAATTTCAAATAGATCAAAATAACTCTAATATTACTGCTTTAGCGATAATTGAGAATTGGAATTACGCTTTTTTAATCAGTGTTCTCGAATCATCATTGATTTCCAAAATTTATTTTAAAAGCTTCGTTGAAAATTTGCATAACTTATTAAAATTTCTATTTGGGAGTTTGGAGAATTCTTTTCTAAAACACAAACAAGAAACATCCATTATTATTGACAAATCGGTTCAAAATTTTTCAATTCTTAGTTTGCAGAAACCCTTTGAAAATTATAGAAACTATTCCATGCAATTAGATGATTTTCTAATGGACTTTGCATCTTCATATAACAGAACTGAAAAGGAATACATATTGATTTCTGATGTATATTTAATGCGGGAAAATTTTGTACTTTACAGTCGACATTCTGATTATGTTTTAGAATTATTTCTTTATCACTCCATTATCAGAAGTGACAATGAGGGAGTTTATCCAAAGTTTTATTTTCATAAAGTTCATTCACCTGAGTCGATTTCAGAGCAGCGGTATTCGTTTTTGGTCTCTAATTGCTTTTTTACATTTATTGTTTTGTTTAATTGCCAGTTGAAAGACGTAAAATCTCCCCCCGTTTCACTTATGAAGCAAACTCGAACATTTGTTAAGAAATTAAATAAATATATCAAAGATAATATCCCTGAGATTAAATTATATAATTATCAAAATATAGAGGAAGTGATTTCCCAATCAGGTAGAAAGGAAAATAAATTGGTCAATTGGTTTCGATCGAGATCTGTTAGTTTCTCAATCAGTGATAAACTCACTGAAGAGAGTAAAGATCAAATTAAAGTGTTTGGAGATTCTCTTTTTTGCATCTTCATCGATTTATGCACTTAAATATAGGAATAGTTTACTTAATTATCGGTATGATTTCCCATTAAAGTTTTGTACGTGGGAAAAAATCGACGAATTAAACAATTTGCTGACAAATCTCGACGAGGAAATGAAATATATGGCAAATGATTTACAATTGAAATCGTTTGAAATTGTGCATTTAGTAGATTTAAATGAAGAATGTAACGTGAAAAAGTTATTTGTTAAAATAGTTGGAATTTATGACGAAATCAAAGGTGATTGGTTGTTGATGTGTGTGAAACATGATTGCCCTGTTGATACTGAGGCATGTCTAAACAATATCCGACAATTTATTCAGTGTTAATAGCTGTTATTATCTATTTTGGGTTCGCTAGGCTTCCTAGGTCATAATTTTACGAATAAAGCAATAATAATTGATTTTTTCATGAATAAAGTGTAATATTGANAAAAAAA
>OX_Smed_1.0.01551
AATATTAAATTGTTAGTTTTATTGAAATAATTAATTATTATTCTAGAAATGCTTACTGTTTCTTTCCGCTGGGGACGGCTTGTGATTGCAAATTTCGTTGTGGTTTTTTTCTGTACTCTTGTGGCCATGATAAAAACGTCATGGGCAATGGAGAGTTCCTTATCGAAAGCTGCTGGAGCATTTTTGATAATTTCATTCATTTTTCTGATTCCACTGTTAGTGACTTTGGTGCTTTATGAAGAATTCACCCAATTTAAAGAGAACAACATCCTCAGACATTCCATTTCCATTCTATGCTTGCTAACGGCTGTCGCTTTGGAGATTTCAGGAATTCTTGGTCCTACGGACAGTACTTTATGGCAAGTTGCGGCGTGTACATTTTCAGTCTACTTACTAGTTTTGTGTTTTCTAACCTATTCGGATATGGAAGAAACACCAAATGAGGCCAATAATAGCTATTTTACTGGAAATACTGCGTGAAGAAAAACATTCTAAAATGACTTTAATTTTTTTATTTTCAAAATTATGTTCAAATTATTTTTGTATAAAACTTTTCTTGTGTAAAAAAAAAAAAAAAAAAAAAAAAAAAAAAAAAAAAAAAAAAAAAAAAAAAAAAAAAAAAAAAAAAAAAAAAAAAAAAAA
>OX_Smed_1.0.01552
AATGCTTTGATATTTATATTTTAGTTATGAGTACTTTAATTAAGATTCTTCAACAATTTTGTGAAAAGTTAATTTCTCCAGATGTACCAGTGGATAAAGTAATAATTAATTTTAATTATTCAAGAATAATTATTATTACTGATTAGATTAATCGTAATTTTTTAAAATAATTTTTAGAAATACAGAACTCTTAAAGCACTTAGAGAAATGGAAGTTTCTGTAGAAGATATACGAATTACTAATTTAGGTAAAATAGTTAAAAAATGTACTAAACTTGAAGGGAAACCAGGAATACTAGCTGAGAATATAATAAAGGAATGGAAAGAGATGTTATACAAAACCATCCATGTTAATGATGTAAAAAAGAAAAATAATGATAATGAACATTCTCAAAATGATAAAAATATAAAATCGACCAAAACTCAATTCGTAAATAATTCAAAAATTCCTAATAAACAAAACATCTTAGAACCGACTTCAGATAGTCAATCTGAAGATTGTAATGAAAGAGATAATAGGAGTAAAAATTATCAAACTAAATCGGTAATGGTTGAAAACCACAAGCAAAAGCCAAAATCAAATTATAATAAATCTAACGACTCTTCAACTAATTCATCAACTGATGAAAATTACAATTCCAAATTATCAAATAATAATAGAAGATCAATATCTAGCAGTGAAGAAGAAAATCCTATTCCGTTGAATCATTCAAAAAATAATAAATTATCGAAAGAAATTGAAATTCGAAAAATCAGTAAAACTCGAGTTACTAATACCAGTGATGATGATTCTTCAGACTGTGAAGAATTCATAGAAATGTTATCTAAAAACCAAAAGAAATTAAACAAAAATAATTTAAATAAACCAACTAAATATTCTAGCAATGAAGAATCTTCTGATAATGAATGTGAATCGAATAAAAGTAAAATACCGAACAAATCTATAAAAGAAATACAGTCTAAAAGTGATAGCAGTAGTGACAGTGATAAGGACTATATTAATTATCTAGAGTCTGCACAAGAGCAAATTAATTCCAAAAAACCTAACAATCCCAAACCTTCAAATGCACCATTAGGATTTTTAGTTCCAATAAATGAAAATAAGAATCAGAAAAGAGTCATTAAATCAGAACTGAATAATGGAAATGTAAAAAAAGAATTCAAAGATGAGAAGCCGGTCTATTATGATCAGAAAAAACCATCCATTTCAAAGACGACATTTAATAACAACATAAAACCAGAAATTAATAAGCATAAATCCAGAAAATCAGAAATGAAATCAGGCACCTCTTTTGAAGATTTTATAATAGGTAGCGCAATGAACAAACCCGTAGAAATAAATTCCAGAAAACGAAAATCCGAAACTGTTTCTGTTCAAATCGAAAACAAAAAGAAAAATTTAACCAATTTCATTCCGGCTGACCTAACAAATTGTCCGGCATTAAATTCATCTCTCTCGAATTCCGACATGGATGAACAATCGGTCTACAACAGAACCGACATAATATTCCAAAAGAAAGACAGCCATATCAATGTAGTGAAAGAAGATGTCGATTGCACAACTAAATACTCATCGGAACGAAAAATCTGGACCCCAAAAAGTAGAAATGATGGAATGAAACCCGAAGTCGAAGAAAACCTCAGAACGATTAATGGAGTTCTAGAAACAGAAATTGCTCAATTCAGCTACGAGAAATTGTTGGCATTCGATGCAGACAGTCGGAAAATCCAAAGAAAAACGGAAATTTTCTGGGAGAAATTATTCAAAAAAAATCACAAATGCGCCAATCGCCGCGACGGGGAAACCTGGCGAGAGGCGTACTTGCGCAACCAGCGGGATCAGGACATCAGATTGAAACAGATATCAGAACGGTTGAAGAAAACGACAGAAGAAAGCGCGAATGCAGTTACTAAAGCTAAACTGCTTATCAACAGTAATCTTGCGAAGCCGAAAAGACGGATGACCGATATGAGGCGCTGAAAGCAGGGCAAATGTGATGGTGATCGTCGCGGAATTTGATTTCGTCAACCGAATGAATTATAATATTCTACTTTTGTCTTTAACATGAATGTGTATGTGTGCGAGTCTGTATTTCATAATTGGCGTTGATTGGTTGTCGAGAATTGTTCGATTGGACGGTTGTGCATTCTGTACTTTATCTAGAGATTTATCTATTTTGTGCTTTATTCAATCAATATTTTTCAATTGCCCGACTGTTATCGATCATTCTATACGCTGAACAGACATGTGTGCACTCGAGGCGCTGAGTTTATTGATTATTTTTAAAGAAAAATTTCATCGGCTCTTGCGTGTGGGTGTTTGTCTGCTTACTTATTATGATTTATTGGGTTATGTTTTGTATTTTGAAACATGTTTCAGTTTATTATGAACATCTCATCACTATTGATATCATTATTTTTAAACTGCTTTATTGGAGTTATTAAAATGAGGAAAAAATGATTTTGGTGATGACGGTGTTTTATTTTTAAATGATTTAAAATTAAAATAGGCTTCGTCTTTAATTTATTTTATTTTTAATAAGTTGGGACTATAATTTTATTAATATTATGAATTTTATTTTTGAAAATTTTTCAAATTTATTACTTATACTCCCAACTTGTCATTCATTTTTCAATAATTACTTTATAGACATTTCATGTATTTTTAGATGATTATTTTAATTTTTGTATTTATTACTGTTTATTGACAGTAGATTCGCGCTATTTTTATGAATGAGAATTGCATTTACTTTTATGCTCATTTTGTATTTAATTATGTAATTTTTTGAAATATATTCTATTTGTTATTT
>OX_Smed_1.0.01553
AAAAATATAAAACATTACTGTTAAATTGAATTGTTTATCAAAACAATTCATATTCCACTTACGAATTTTTATGAAAGCTTAGAATAGCATTAATGAGTAAATATTATTAAATTCTGTTTATTAATCTATATTGTTCAGCTGACAAATCGGAAGCAATAAAATATTTGCAAATCAGATTTCCATTATCATACGCTGGAAGTGAATACTGCTTAAATGTCCTGCCAGAAAACTCATCATTGGATCATAATGGCAATGATAAACTTCAAATAAATAATTATCCAAATGAATTTTGTCAAGCGGATATTGCAAATATATCTAATTTATCAATCAATGATGGACAGTCAAATAGCAATACAATTCCATCATTATCCTCAGTTCAGCGTGAAACTAAATCTCGCACTAATGCAGTTCAGGAAGTCAACAATTCATTTCAACCGCCAAATGCTCATTATCCATCCACGAGTAATATTTATCCGAATCTTCAAGTTTATCAAAACCAGTATTACCAAACTCAGTATCAACCAATGCCGAATGCTACTGGCAATCCAAAGGTTTTCACTGGAGTCAGCAATATTTTACAACACCAATATCCCAAGCGAAGAATTTCACATCGAAAAACTTACCGACAACGTCACAGCGGAAAAAGAAAACAAAATGACAGTGAATATTATTCCGACAATCCCAGCGATTACGAATCAGATCATAATTTAATGAAAATGAGATCTGGATTATATCATGATCGTGATTACTATGACAAAGATCGGGATTATTATTATTATAAAACGAAGGATGGACGTCGATATAAGCATTACAAATATTAATGGAATCCTTTTATTAATAGAAATAATCTGACTTTTATTATTATTTTATTTATTGATTTATATTCCAAATGATTCAATTGAATTTCAGCGTTTAGCATTGAATAAATTCACATTTATATCTAGA
>OX_Smed_1.0.01559
TGTAATTATTTTTTGCTCAGGGAATTATTGGATTTTTACACTTATTGAACCTAGTCTTTGGGATTTATGAAGTGAAAACGGATGTGTTTCCATGAAAATAAACTGCTGATATTATTTTTATTAAATTTTGATTCCAATGAAACAAGTAATATTTAAAACTCCCAAGAAAAAATCAATAATTTCCCGAGCACAATTCAAAAATCTTTTAAGAATTTCAATTTACTGCATCTGCTCAATAATGGTGGTTTCGGGATCCATTTTCATTTTCATAGGTGTTTACTTCAAAACTCGTTACGATCTTCTTGGAACTGGCTGCATCTTACTGCTGGTGAGTATGGGGCTTCTTTTGGATTTTTGTTTTCATAATAGCGGCTCTCAATTGTCATGTTCATCGGATGTTCCATCTATGGTTACGGAAGTGCTGATTATGCAGCGATTTTATCATCTGAACATTCTCTTACCCCGCATATTTGTCAATGAGATTTTTGAAGAACGGGACGCATACAAAACATTTTTGGAAATGAAACGGAAAAAATATTTGGAAAATAATATTCATAATTCAGTGAATATGGAAACAATATGTTAATAAGATTTTTCCCAATTTAGGCTGTGATTATCCATCATATATATCAAACATTACATATTATTGCTATATATATATACGCATATATATATAAATTATAATAAAATGAAAATATATTTATTTATAAATATAATATTCAACTT
>OX_Smed_1.0.01571
ACTTAATTATGGTGACATTTACACTAGCATTCATACTTATCCATTTCCATGTTGTTTCCATGATCAATTATAGGATCACTAGTTCGGAATTCCAAAATCTCATCTTTTCCATCAATCAAGCAATTTCTCTAAAAACAAATTTGGACAACTATGAAAATTCTCGCGTATATTTGACTGATAATCCTAAAAACTCGTGTTTCAATTATTATAAAATTGTCATCGAGAATGACAGCGACATCCCGATAAGGATAGAGACAATTTGTAAAGATTTCATAATTATGAATGATATTAAATTTACATGTGTTCCACGGACCGTTGCGGCACTCAAAAGGGAGAAAATATTGCCTGATACAATCGGTGATAAAGTTTCCAAGGAAAGTCAATGTCAAAATGTCTTACAGTAACTCTTTTTCAGATTTTGTTTTAGAGAAATTATCCTTAAATTTTTTATGTAAATGTAAT
>OX_Smed_1.0.01573
ACTCACTGTCCTCTTGATCGGTTTGAAGAAGTTATGCCATTGACAGTACTTCCTTTCATCAATTATACATTTCAGAGGTTGCATGAACAATGGTCTACTATTGAAACTGATTCTGTAATGATGGAAGATGCTGATTTCGACGAACAGAACAATGATGGAAATAGCGAATTGTGTAATGAAATTATTGAAGAACAAGTTCTTAGAATGCTTACGAAATCATTTTGCGAACTTATTAGATTGACATTTACTATTGGATCGAATTTCGGAGATGATTCTGTGAAAGGCCTTAAATTCGGAGTAATAGTCGACAGATTGTTCCAAACAAATCCAAATGAACAGTTGCCCGTTATGTTAATGATCCTGAACAATGTTTGCCGATCTATTACCTGGAAAGATAGCTTTTGCTGTGCAAAACTGAGCCTCTTAATCCAGCCCATCGTGAATGAAGTTTGATTATTTGAGGCAAAATTTAGTTAATATTGTCGGCTACTAGGTGAACTCTCGTGGTTTGTTGAACATTGACATCGTTATTTTCATATTTCAACAACTGATTTGCGCATTGAATCTATTTTCGAGCGGTAATTTCATAGAGATCAAGATCAGTTTACTCAACCTTGGTGTCAGTCTATATGATGATTTTATAGCGAAAGATTCTCAGTCTTCTAATAGATTTGTTTCGCTTTTAGATAAGTCTTCTGAACAGTTAATAACGGTAAACATTTTTTTCTGATGTTTACATCTAAATCCAAACAGCATGAATAATTTTCACATTGTGTTTATTCACGCAACTGTGAAATCTGCTCTCCATAAACGGCATCCAAATTTAAGGGAGGATTATGTGAGAATCGTGAAGCTGTCTATTTTATTTTTTTCAACGTACTTGTATTATTATAATTATTTTCAGTTAAATAAATATTGATTTTATAATTATAATATTTTAAATTATATTTTACAAATGTCATTTTTATCAGTATAAAAGCCCAAATGCTAAAGCGTTTTATGGAAAGTGCCTTATTTCGATATTTTTTCCTTGTTCTGGAAATTCCTAGATTTAAACTTGTCTATCTCAATATACGGTAAACAGGGTTGAGTAGAATTATATTTACTTCTCATCTCCCATCACAATTTTTTTTTGATTCAATTTAATTCCTGTGTTATTGGCTATATGACTGACTAGTGCACTAATTTATTCACATTCTTTTCAGTTAAAATATTTATTTATTTTTCAGACATTCCAAAACAAAATGGCTGGTAAGTTGAGCTTGAAAGTTAAAAGGGAAGTTCTTGAAAAACTCCTTCAGCCTTATATCCGTGTAAGATATTAAGAAAATTTTATTTTATCCGTTTTTACAGATATGTTTTAGGTTTCTATAAATAAACTTTTTAGTCAAGAAGTATTTATCAAAGATTTGCCACCTCTCTTAAAACCTCATTGGAAGACTATTGGGAAAATGCCTTCGACAAATCACGCTGAAGACTTGTTATGCCTGGAGGATTTGTTTAAACATTAATAGTTGTACATAAAATAAATATTTGTTTAATAT
>OX_Smed_1.0.01582
TTATTTAAGCAATAACAAAATTGACTCGATACCTTTCATCCCAAATTATCCAAGTCTAAATTCTCTCCAGTTGTCGTGGTATCAGAAGTCTTAGTCTTCCGTTGGTCGTTGTCTATAGTACGTATGCTCTTCATTCCGATTTTGGATACCTATTCGTTCCATAGCCGGCGTTTGAATAAGGCGCCTTGGCATCACTATACTGATCACTGCTTCCATGTCCATCAATGTTGAATCATCCAGCTTGTACCCTTCGGTACTTGGTATACGTTGCGATATTTGTATTGTTCCGGTTGAGGTGGCGTCGTGCCACGATTATTTTTCATTTCGTTTTTCGGCTTAATTCCTCCGGTCTGGCAAGTGTATATTCGGCATTCTGTCGAGCTTCCCATACCGAGTTCCCGTTTTATTGCCACACTAGGCAGTTCTGCTTCATCATCCCGACTCATTGGGTTTATCGGCCAACTGGGCTCTCCGGCTGACGACACTGTGTAACCACCGTCCCACAACGCTTGGCGACACTGGGCAGCCACTCGGGGAGGGAATTTGACGGTAATTCTTGAATCGTCGATCCACCTTCATCCGGTTGTCATCGAACCATCATTGTATCTGCAAGATAAATAAAGTAGAGCAATATATATATATATATATATATTTGATAATCGATCGATTCATCAAAGTATTGATAATATCGAGTAAT
>OX_Smed_1.0.01603
ATTTATTAATAATTATTGTTAAAATTTAAAATTTTAATGGATTGCTGTAAATTATGTTTTAAACAATTAAGTTATTTCAATCAAAATGAAGTGGTTTATTCATTATGCTCCAATTTTTTATGTAAAAATATCATAATTAATATACGTAAAGAAAGTGTAGCTGTTGAAGAATACGTTTATAATATTATTACTTATGGAAGTCTAACTCCACAATTAAGAATTTGTACATCAATTATAATTTATGCTCCACAATTGTTTAAGTATTCAGAAAAATCAATTGTTTCCGAAATTTCATCAGCTTATCTCAAGTCCACCAAACAATTTATTACGTTATATTTATTTAAGGATGTGATCCAAAAATTGCGCACGGAGCTATCGTTAAGTAAAAACTCAGAAGATTATTTTTTTCAGAATATATTTAATCAACTTCTTTTGAGACTAGACATTTATGATATGTTTTTAGTCGAATATTTATCAACATTCAAATGTATAAAGTGCAATAAATCATTTACTAAGTCTGTTAAAGGAGATGCAATTTTGTTCCCATATATACCACAAGCGTTTCCTAAATTTACCAAAAATAAAATGTATTATCCAGTAATTTGCTTGAAATGTAATGAAAGCGTGAATGTGGAATTGGAATTTCTTAAATCGGGAAATGTTTTATCTATGATGTTTAAAAATGGCTTATCTAAAACCATAAATTTTCATAATGATTTAGATATTGATCCTGTTGTTATTCTTGAAATTTGTGATGCACAATATAAAGAATATTCCTTGTGGATAAAATTGCAAAATGATACTCGATTGTCGTCAATGAGTGTCAGATAAATAAATTTTTTTGCCAAATAATTATTCAATTTTAAGTGGTTAGTTAAATGGTTAGTCTAATTTTATCTTCTTATTTCTCTAAAAAATTTGTTTTTGCTTTTTTCTCCACAAGAAGAGGTTAGATTATTTGATAATATGTTTTTTTATTTATTATGACTCTATAATAATAATGATAATAATATACATTTTATCGATTCGATTTCTGTCGTTCTTCTTCTCATTTCTTGGGAGAGAAATCTGTGATTTATTAATACACTCACAAAACCGCTGAAACAGAGGGAGAGAGAGGGCGAGATACCCTGGGTTGTTGTGAGTTCTAGCACATGTTACACGTGCAAATTTATCTCTTTTCACGTTAGTGTATATCTTATCTATCTCTATATTCATATATTCATATCGAATCTGTGAATTGACTCTTTTTGTTAACAAAAGGATTTTTTCGTTGGCAATTTTATATTTCCTAATCCATATTTAGATAAGCTGTGGTTGTGCCAGAAAAGTCATTCTGGATTGTTTTTAAAATTGGTTAGTCAACCGGAAATTAATCCTTCCATGGTTCGTTTAATAATATTTGAGTCGAATCTAGATTACGGGATATCGGATAATTCGGCGAATCTTGATTCCGGTTACGGATCGGTTTCCGTTGCCGATTCCATGGAACTGTCGACATCAGAGAACAAGGACGATTGCAGTCGGTTGCAGATTATGAAATCCAATATTCCGGTTTATGAAATTAATGATTTGATTGCTAAGAAAAGAAAAATCCTCATTAATAATAATAAATAAATTTTTCGAAAAAACA
>OX_Smed_1.0.01612
GCACAGTGCAGTTGTCGATAATATTTATACAATCACAATTCGAAGGTCCATCAGTTAGAATGATTCGACAATTCACAAAATTCATCTCTCACCGCCTTCAACAAAATGAAGCTAGAATTTTCTCATCGTCTCTCAACGCTGAACACTCTTCAAATTTTGCTTCGAAATGCGGCCATTATTCCATCCAACGACTCCACCATGATTCCTATAACGATTTTACTGTCAACAAGTTGATGTTGGCTACACAAACAACCATTTACGGCTGCTACAGACATCACTCTGTGACCATTCATACTTTGACTGGGAATTTATTCGTCGAAAAATTGAGCAATGAACTTGATTTTCCAGGAAGCGGGGAAGAGTTAAAGCTGTCAGGAGGAATTAATTCTACTGAAAGTATTACTCAAATATCTAAAAACTCCCCGTTTTACGTGAAAACTGGAGATACGGAAACTGTGGCAATAATTGTAGTGAGACCCGCTGTTAATCACATGGACAATTCCTATATCAACTACGAAAAAAGTGGAACTCACACCTTTTTATAACTGAGATAAATTATTATCATTTTACTTTTATATCTTTATTTTACCATTGTACAGTTTCAAAACTTTGTATTGGAAAATTTATTTAATTTTTTGGAATAAACTTATATGGAAAAAAAAAAAAAAAAAACTGGAAAAATACAAATTTTTAGTTATATACATGATTTGTAATTGAAAAGCTTTTCTGTTACGATGTTATTCGAGCTGTAAAATTTACACGACATTTGCATTTCAATATTATCTAAAACTTGGCTTTTGCCATTCACCTTTATCAATCAAATTGTACAAAAACAGCTTTTTAGTTGGGATGTTTAATCAGTTTTGTAGTTGTAATCAATAAAACAAAGATTATATTGTTA
>OX_Smed_1.0.01619
AGGAAATTCTGATTCTGTATTCAAAAATTTATGAAGGGTGGCACACTTTGCTGGATTTGGTGAAATCCTTTTCTATGCTCGGGTACAAACTGCATGTCTATCAGATTGGAAATGACGTAAATTTCGACAATTACGATAATTATAATGCGGAACAAATAATGTTGTTGTCGAGTTGGTCGTCACCACTATTTCGACAAACTAAGCTTCATCTATCACGGAATTATGTTTGGATTGTCTATGGAATAGCAGAAGGAGATGATTTCAGTTACCTTGACAGCAAATCAGAAAATATATATTTTGTCCTTGAATTTCCTAAAAATGATTTATTAAATATGACCCAACTGGGAAATTTTAATATAGACAATTCCATTAAAATGAATCTTTGGAACCTTGTGGAGATTGTAGCAGTGTTACAGAATTTTTCAGATTACATAAATCTTTACGGAAATCAATTATGGAGTGCTTTCCAGGATCAGAAGGAATTCTATAAAAATATTAATGATATAA
>OX_Smed_1.0.01625
CTTACTGCACTCGTCATTAATATCAGAATTATAATGAGAGTTTCTATTAGTTTTCTATTTCTTATGCCCTTCACATCTGCTGTTTTGTATTCGAATGATGAGATTATTTCCGAAATGAAGAAATTAAACCCCACCTATTCCATGTCGACATCTAATCTCCCAAACTCAATGGGAAATTCGTGCAGAAAATATGAAATCTACGAAGACGGTTATATCGTGAAATCTGGCTATTGTTCCGTGGTCTTTGTGTGGAACATTAATCCTTGTAGAAGACCTCCAGTATTCCTCGAAAGGAGATGCTACAGCAATAATAATGTTGGAGGCAACAGTGAGAACTGTCAAAACCAATTTGTTGTTAGATTATCAAGATCACTTCGTAAGACTCTGGAAGGAGACGGATTCGAGTACGGAGATTTGTTTGAGTCAGTCAGTGTCGGTTGCATTTATGAGAAAAGATATAAATCATTGGCAAATATATAATTTTCATTAAAATCAGATGAGATATTTATTATTTTTCATGAGAAAATATAAA
>OX_Smed_1.0.01626
ACAACATAATTCAGAAACAAATCTGATAGGTGGAATTATTTTGTCATTCCAATTGAAAAGGAAACAGAGATAAAATATACTTTTCAATTGATTTTTGGTAATTTATGTTTTCATCTGGATTTTGTGAACGAGTTCCATTGAAAACTTTGAGTTTGAAAGTCCCGGCATCATTTGTCAAGTATAACCATGAAACCATTCCGGCTATTCGTGTTACAAATGAATTGGCAATAAACTCGACTGGAATCATCAGCAAGCAAAGTCATCTTTCATTAGTAAGCTGTAGCAAGAAAGCTGTCGAGCAGAAATCTTTCCGGAAAAAGGATTATAATAAAGATAGAGATTTCAAGTTATCGGGATGGACAGAATTGAATTCCGTTGACGATGTAAAACTTCTTCGACAGATTGTTAAACAGCAAAAACAGTTGCCATGCAGTGAAATTGAATCTTTGTAGAAATATGTCTTTGATTTGTATTATTTTATTTTAATTTTGATGAGGTAAGCTTAAGTTGTATATGTAAGGTGGACGGATTGCATGGAAGCGTTTCTCAATTTATATCTATTTTCTGATTGGCGTGTCAAGTCGTCGCCGCTCGACTTTATAAATAAACAAATTTCGTTTACGAATCATATATCGCTCTCTGTATTTTATATTATTAATTAATTTTTTTTTTATGTTTCTATTTTATCCTTTTCATTTGGATGATACAATAATTGTATTATAACGTACTATTTGTTTTATTGAAATGTTTTCCCTTTAGTAACTTTTATATTTTCAGTTTGAATTTTCATTTGCCTATAGTAAATATTTTTACA
>OX_Smed_1.0.01629
ATAATCATAATAATAAGATTAAAAATTGAATGGGAACCAATCAATCTTCAAATGCAAAAGACCAAGAGAAAATTGAACCGGTTTCAAAAGAGCCCGTTCAACCGAAACGAACTCGCCTCACTTATCAGGAATCATTTGACATAAGAAATAAGCCTCAACCATTAACAAGAAGGATTTTTAATCGAGAAGAAAGAAATTCATTTTCATCAAATTCCGAATCAGATCTACCGTCGGTTTATTCATATTCTTCAAAAAAAAAGTTAAACGTAATAAAAGCAATATTAGGCCTCCTTTGTTACTGTACACAAACCAAAATAGAATGTTAGATGCAAAACAAAAAAAGGACTATTTTAGTAGAAAAAAATCGCTAAGTTCGGCGTCAGAAAATTCTCAGAATGCAATAACTGTTAATAATGCAGAAAATTCATCATTTGATAACACAGATATTGAAGAAGAAATAGATTTGATTTTAAACGAACACAAACATGATGAAAAGCCTTGGTATCGTGACCCTAAGCTAAGTTCAAGCTCTAGTACAGTCTCACCAGTCAAAAGTGATAAAAGGTCTACTTCAACCGAAGATGTTTATAGTTCCAAGTCTCTACCAACTCCTTCGTTCTACTTATATTTAACATTTGATGACGATATGAAGAAAAGTAAGTCAATCGAAGTGCTGGACGAACCGTGCTATTTCTTTTTAAACTACGATGAAAATACACAGATATCAAAAGAAACGAATTCTGAAATGAATAATTCCGACAAAGATCATCCTGATGAGCCTGAACAATAATATTGACCTTGGATTAAATACATTTTTGTTTGTATGCATTTCAAAAAAACAAACTTTGTAACCATGATGAAGAGTGAAATAAAAAAATGTTCATAAGAAACTATTTACTTATTAAAGTATTGTTCTTATTTATAATTGACGCGACGCATTTGTACAGACATAATCTCATGTCTCTACTCGCCTGTATGGTTTGGTGAATGAATACGAGGAAATCTTCATAGTAAGTTTGTGAATATTGCATTTACATTCTTGATGACCATCTCATTTGTAAAGGTATTTGGAACATATCTTCCTTTAAAGTTCAGGCCTAAAGGCACAATTTGGAAAGAATGAATTGTTTCATTTTCTGCTTGAAAGACAACATTTGTTATTAAATTTCGAATTTCAAATTTCAAAACGAGGAGAACATATTAATGTCTTTTGTATAAAAATAAAGTCCT
>OX_Smed_1.0.01653
CGGTCTTATCGAAATCTATATAAATCTTATATGATCAATGGATGATAATGTAAATTCTGCAAATTCTGTTCCTATTGAAGTTAAGAAAGAATTATCCGATGAAGATGGAACTATCCCATATGAATTTGAAACCGATGATGATTGTATTACGTCAAGTGATGGAATTTTTGAAGTGATACCATTTATGGCAAAATTGTTATTTAACCTGAAGTGTTCATTTTATTCCCGAAATAATGAAATTGTTATTGCTAGCATTGAGCTAATGAGCGTTCAAGAATTAATCGAAAGATTAATGAAAAACAAAATCACTCCCAACCGAATGGACTGTGGAATTGATTCGACATTTACCCTTTTCATTTGTGACGATCAATTTAGCAGAATTTCACATTTTACTAATGAAAACTCGACGATAATTCGGTATTTGTCTCACATGGCAATCGTTACGGAATGCACGAATCTCTCATTGGAAATTGAAAATGGCGAGATTTTAATTTGCTCGATTTCATACGACAATCTCGCCTCATTAATGATCCGATTGAAAGAGTATGACATTCGTCCGAAGCGGGTCGATTCGCTTAGAAATTCTTCGTTTTCGTTGGTATTCAATGAGCAGAGTTTTCCAAACAGTTCAAACATCCTGAAATTTTATCAGAACGAATCCAACAATCTCGTCCATGATCCACTCAACATTCGTCGGCCGCGAATGTGCCCGACTTATTTGCGCGATTACGTAGTCGAACACAACAAAGACGAGCCGGTATCGGGTCTCGATTTGATTCCGTTTAATCCCTCGGCGAGATCGAGTCTCTCATCAACGAGAGCGAACTTTTCGTCGACGAGGGCGAAATTCTCGTCTAGCATCAAATCTCAGCAGACCGTCAACGATTCGAGTGTCGATTTGACCGATAGCTCGCTGACAGTCGTCAAACGCGGTCGCGGACGTCCCAGGATAAAACCGTTGCCAGTGCAATTCAGCATCGATTCCAGTCAAACCAAACGTCCACGCGGCCGCCCCCGTCGCAGCGACATCGTGCCGAATATCGTAGCGTCTCGCGCTAACAGTTTCATCAACATCCAGCCGAAATCCCTCACGGTTCAGGAGCTGGAGAGTTGTTTTGTGAAATTTTTCGAATCGGAAAATTTGTGCACCAGTCAAAAATGAAGATTTATCTTGTAAATAGCTTTGTCAATTGTGTTGAGATCCAGCAATAAATTTGATATTTTACTACCAGTTGTTCGTTTTGTTATATTTTGATTAACCCCGTTACGTTTTATAAC
>OX_Smed_1.0.01676
CAGCTAGTAGGTTTTACTTTTAATTTTTTTATTAGTGACTGAATCACTATTTTTGAGGATTGTGATAACATCACGTTAGTTAAGTGAAAATTATTTAGGGTTATCAGGATGGCTGACTCATGCCCTACTCCTGTCAAAAAGAAAAGGACTGACAATAGTGTTGAAAGCAGTGACAGCGAAGATTTAAATCTATCCAGTTCATTCGATGAAGATTATCAAATATTAATGAATGAGGAAATATTAAAAATTTGTAAACATCCATCACTTTTAATGGAAAATTTTGAAATAAATGATTTACTTCCGGATTTTATAAATCGGTGCGATGATCTGTTGGAATGGATCAAAAAAGCGTCATTGAAATCCCCATTTAAATCTTACTGTCGTTGCGATTCATTTTTAGATAAGCATGAAAAGATATCTTGCATCAAAAGATTATTTGAATCTCCACATTTTGCAAATATCAATTCCATCGCTAACTTGATGATGTCAAATAAGCCATATTTGGCGGGTGACATTCAAAGGAAATTGGATGAACTACAAAGTATTTGGAAATCAAAATATCTCACTTTTGATATTGATTTTTCTGCCATTGCTTCAGATATTAATAAAGATATTAATGATCTTCGAATTTGGGTTAAAGAAACAAAAGAAAAATTGAGTGTGCAAATCGCTGAACATGTGGAATACAATAGTGAATCAATAGAGAAAATTCTGACTGATTTCAAAGTCCATGATGATATCAGTAACTCTATTACCAAAACCATTGATAAAGCTATTCAAATGGATTCATTAATGGAATTTAAAGAAACTTTATCTAAATGCAAATTGGTATTAGATGAATTAATCTCGCAAATCCATGGACAATGGTTGAAAGCGATGGAATTAAAATACAAATTGGAATTTATGTCAAATGGTCCTTTAAGTTGTAACCCATATAAAAATTTTGGTATTTCTTTACTTGGTCAAGAAAGTGGATTCGAATCAGAAATGAGTCCCATGAACCCGATTCGTGGGTTTCCGAACAGTAATCTCTATATGATGAGATATATTTCATCGTCGGGTGAATGCTTTGCTGATAATCAAACTACCGACATGCCAATGGATTCGGATTCTACTGAACAACCTTTGGATTTTAGCATTAAAAAAAGTATCAGTTCGTCTTCATCATTCATTGAAACGATGTTGGAGTTACCTCGGCATTTTTCTGTTCCTAAGGACGAAATTCAAGTTCGGAAAAAGATAAAGAGACTTCGAAAAAAGCGAAATTTCCCTCACAAATCCATTGAATCTTGTTCTGATAATTTAACTATTGAAGAAAAGGAAAATTATTTACAAAACCGCAGTGCGTTTCACAGGCAGACGTCTTCTCTGAAACGACGAATCAGTGAGACAAGCACTATTGAGCCATTTGATCAAACAGATTTATCCACCAAGATTTCGGATTTAGCTTCAACTGCCGAAAAAATTGTCATGAGAAATGATTTAAGTCGTCGTAAAAATTCCTCCAGTGGATCACCGAAGGAATCAGAACTGGATGATCATTGTGGAATTCTAGTTGTTCAAGATAATGAATTAAATGTTAAAGAAGTCTGGGATAACTATCAGGCTTCACTCTATTCTAATGATGATGGTGATTCACAAATATTGGAGGTTGACAAAATCAAGGATTGGGAACAGGATATAGATACAGATGATCAGCATTATGAATCTTGTTACAAAGACAAAACTTTGCAATTACTTACATCTGGATATGAAACTTCTTTGGAATCCGATATGCACTTTTGCGAGAAAAACCTAATAAATGTGTTGCAATTCTCAGAAAGTCAGCAAATCGAAGTCAATGAACAAATAGAAATAATCGGTCAAAATTTGGAAATAAAAAACCCTGAAAGAATCATCAAAATTAACGAGCAATTATCTATTTCCAATACTCACGTTAAGCTGTTGAATCGAATTTTAAATAGCGATGGTTGTGACAGAAATCGAAATGAAGCTCTGACAAATGAAATAATATTATTGAAAGATACATGGGAGAATTTGATTAAAAAATTAATTAATATCCAATTAAAACAAGAAAGAATAATCAATAGTTCCACATTGGATCTAATTATTGAAAATATTAATAATATTGACTCTAAAATTGTTGATCTTAAACTTGGAAATGGCTTACCAAGTTTAAAATCTACCATTGATGTATTAAATGGACACAAAACAGAGTTACTAAGTGTGAATGGGCAAATAATAAAGGTCCATTCGGATGGTCGGTATGTGATGGAAGAAGACATCAAAAGTATAAGCTGTAGAATCGATTCCATGATTGAGCGGATATGCTCGATTCTTAAGTCACTGAATAACGATTACGAAATCATGAAAATGTGCTCGGAAAATCTTGCAGATTGTCAGGATATCAGGAAAGAAATTGAACTCGAGTTGAAACTATTTACTTTAAATGAAAAAGCTCGCGATTGGAAAATTCTTTCAAATAATATGCTCAGAGCTCTTGATACGTGCAAAGGCAAGCTCAAACGAAGCATGTCATATTTATCGAATATATCGACGGAAATGTGCTATGAGTCTATGAGACTCAGTTTAGATGAAGAACTGAAATCAGTGGATGATCTTGTTTTGCAACTGCGATTAGCTTTACCTGTTATTGATAAAATAAGATCAAAAATGGATTCAGGTAATAATAACTCGGTATCAAAATCCTCGACAATTTCTACAGGAAGGCTGCTGAATCGGTTGCCTGTGCAAGTTGCAATAGTGGTTATAATAGCCATTTGCGGTTGGTGGTACCATCACCAGTCTTCGTATTCTTGTCCAGATTCCTCTGATTGGTTCAGGATCATTAGGAAGTATACAAGTAAATTTGAACCGCATTGATTGTGAATGGAATTGAGTTTTTTCTAAAATTCTTGATTAATTTTTATAGGATTTTGTCTAGTCTTACTTGCTTGTATAATTTCATGTTTCCATGAAATCTTGTCCTAATCATTTGTTAATTGGTCACTCTGATACCTATGTATGTTTTTTATTTCAGAGGTTTTATTGTATTGGAATGGGGTTGAGTCGAATTATAGCTTTTATTCAATAAATGCATTGTTTATTAT
>OX_Smed_1.0.01677
ACACAGATTGTATTTTTTCATTGTCATAACGAGTCTTGTTAACTGGATCACGAGAATGCAACAAAATTTCAATTAAATTTTTTTATTTAATTCACCAGAATAAGTAATATTTATTAACTCTACAAAATCGATCTGAAAAATGGAATTATATCCTAATAATATTATGGAAATATGTCGAGATTTATGGATAATGCAAAAGAAACTCAAAGAGCAATTATCAAAATACGGGAAACTTTTGGAAACTATTCGCATTAATCCTCATCACGCAGAAGCTTCAAATAATATGAGTGCTCTTTTAAATGAAATAGTCGATATTGGAAAAAAGCAAAATCAGCTTCAGGCAAAATGCACCGAATCTATTTCAAAGGTTCTCGAGACTTATTGTTCAGAAAAGTCTCTCTTACTCGAAAATTTTAGAGATTCTTTGGTTCGACAGATTTGGAACAATGGCGTAGAACAATGTGTTGATGATATTGGAGATGATATTTATAAAATTTTATTTATGAATCAAATGAAGCTCATTCCTTCCAGTTTAAGCAAAAGTCTTATTTCCTTCGAAGGAAACATATCGAATACAATTGATGTCGGAAATATTTGTATCAAAACAGATATTGGTGGAATATATTCTGTGCCACAGACAAATAATCCGGTTAAGACAACAGATAATAACCATGATACCATCGAATCAGAACCTCGCTGCACTAGATCTTCTAAAACAGCTTCGAAGAGGTTGCTACCAGATCTCGATCATTTGAAGCGGACGAAATCTCGAAAGCGAACTTTATCTGTCGCAGTAAAAGCAAATTCTTGTTGCACAATTTGTTCAAAACTAATTTTTGTAAATAACGATCAAGGAGAAAATATCACAAGTTTTAAAGAAAACAACAAAATGTTAATATGTTGTGAGGAATGTTTGGATAAGTACTATTCCTCCTCTGATCCAGGGTCTGTGGTGAGATCCAATTCAAATGAAGAAGAATCAGGCAGTCCTTCTGACTCTTCCAGCCAGAATATCAGTTAAAATTTGCAGTTAATGTATCTGAATCTATCAGAATTTATCTTTTTATATTTTGTATAAATATAGATGAACGTTTTTTTAAAAAAAAAAAAAAAAATGCGA
>OX_Smed_1.0.01681
GGACCCAAATAATGAATGAAGTCCAAAAGCATCTGAGGCCAAGAGCCAATCGAATATATTTCTAAAACCGAATCAAACAGAATTGGTCATGACAAATGAAGACGCCCGGTTCAAAATGATAAAAATGATTGGTGAGATTGTCAATAAAAATAAATGAATGAAATATTCTGGAAATATCACATTGACAAATAATTGGAATTAGAAGTTTGGTTTAATTATTGGCACTTGCATAAGTCGACAAGAAGGTTACTTGAAGCCTCCATTCTGTTATTGCCATCTGGAGTTCTATAGAGGATCATTAAGTCTCTGAATTTTCTAGCAGAACAACAAGGAAGCTGCTTATACATTTTGATCTTCGCTCTGTCTGCTAAGGAATTCAAATAGCGTATCAGAACGTAATTGTTGTTACCTTCATACGTGTTTGAGTAACACTGGCCTCGACAATACGTTATGGGAATTGTATGAGGCGCAATTATGTGACTTCCGTTTTCAAACGCAACATGTTTTTCGGTAAAAACTGTTTGAATACAGCAATGTGCAGTATTGGAATCGGATAAACATTTGTTCCTATCCTCAACTGATCTCCTTAATCGCCTCTGAATGATTCGGGTTTGTTTTATAATAATAAATGCAATGGCATTATCATTCGCAATTCGTATGGATTGATCAATGCAGTCGGTGCAAATTAATTGAAAGTAAAATCTCTTATAATACCGAAGAAAGCTTAATTTAGCAGTTGTAATATCAATTATGATGTCCATGAGGATTGGATCAGGCTCGACAGACGCAGATTCAAATATCACATTTTTTCTTTCCGAATCCGGTTTCTCATCAAACACAATCAGCTTGAATGTGCGCATAACGGTAGAACTATGAGCACTGACTTGAAATTCCAGAAACTGCCATTCATGAAGACGAGGTTGAGGAAATCTTTCAATCATAAAGCAGTTCGTAACGAAGTCTCCTGAAGAGCATGGTATTGCTTGCAACGGTAACATGACGCTAGACACGGCCTCGTTGACTTGATTGTTCAGCTGTTGGTCAACAAATTTCGGCAACCAAGACCCCATAACAGAGAGTGAAGAGAGAATAAAGAAAATTATAACTTGCTCCGGGACCATTTTGTAGGTGCTCATTTAATTTTGAAATCGGCCTGTTTCAGAAT
>OX_Smed_1.0.01685
AAAAATATTATTTGTAAATATTTTGACTAAGATATTCCTTTTCATAAGTAAGAAGAAGAATTTTTATCTTAAGCTCGTATAAAGTTATAAGATAAGCACATATAATTTATTTATAATTTATTTTCAGTTTATAAAATATATTATCAATTAATTATAAATATATCAATATTATATCACGTCCAAATTTGTAAAATAGGTCAGTATTTAAATTTATAATTTGTCGGAAATATCAAATATAAGTTAAGTTAGGTTAAGATAATTTTTTTAGTGATGAGCATCAAAAAAGAGGAAGAGATAATAATTGATGATGGACCTGAATCAGGGCAATGTTCAGATGATGAAACTGAAAGGCTAATTATGCAAAGGAAATCGAAAAAGCATAAAAAACGATCTAAAGGAGTTAAAATGAGAAAACGAAAATATTCTACTAGTACATCTAGCAGTACTAAAACTGAAATTGAGTTCTTCAATCCTTATAGTGTAACTGCTGATAGATATACTTGTAAATCAGAAAATATTGATCCTTTTATTGAAAACTTCGAAAGAAATTGTCAAAATCAAGATTTAACCAATGATATTTTTAATGACCAGATAAATGATAATATATATCATTCCAAAAATGGTCACATTTCTAATAACGAAGTTCCTCGTCAAGAAAATGTGCCTGGAAAGAGCGTTGACTCCCAAGTCTCCGCAAACAGACGCAAGGCATTGTATTTATTTGATAAAACTGGTATCGAATCTACTGAAGCAGATTTAAGATATTTCTTACTAGATTTTGGATTTTCTAATGCTCTTGTGTCTGATGTATACACATCAATTTATCATATGCCATCTCCAGAGCCTGAACACAAACTTGTTCTTGACGACGAAGAAGTGGAAGAAAATGAGGACGAGATGTTTAATGATTTACCAATTATTGATACATCACGTTTTGATTCTCACGATGATCTCTATGCTAACAGCTATTCTCCTGAACCTGCAAATAATGTGTTCGAGTCTTATAAAGTAGATCAAGGGTTAATATCCTACGCTCCTAAACCTCTGAATGAAATTATTGATCTTAATGCAATTCCCGAGGTTGGTCCTAAAGACCCACGATTAAATCAAGGCAAACCACTTGCCCCCAAATTATCTAATCAAGTTCCCAAATTTCCAAGCCTTGTACCAGTGGCTGATAACGTCGAAAAATCACAACCGAAACCTGTCGAAAATAATTTACCGATAAATAAGGAATGGGAAATAGCAGTAGCTACAATGGTTAAAACTCATCTCAGACTTTATTTATTGCACAACGATATTAACAAAGATGAATATAAATCTATTCTCAGAAGAGCTGTTAATAAAATTATCAGTTCTGGAGAAAAGAAGTTAGAAACAGACAAAATATCTAAATTTCTTCATTCTTATGTTGTAATGATGCAGAAGAGTCGATTTGTAGATGGTATATAACTTACTTTCAATTAAGTGGTGCATTTATCATTTTGTAAAAATTTGTAATAAACATCTTAGTAGTTCTTANNNAANNTGCATGCATATTTTGTAATTTTAGTATTTTTTTTTACCTAAAAACATTAATTGACATTTAAAAA
>OX_Smed_1.0.01689
TGATTTTGTTTTAATAATTGTATCAAAATTTCTAATTTTCAAATTATTGTAAATTATGCCCACTAGTGAAGAAACTAATACATCTCATTTACCAATTACCGAAAATTGTAGTTTTTCTACTGTTGAAGAATTAAATAATTCATTCATTAAAAGTGATTCTGAATTGAATATTAACCTGAAAAATTTTCCTGAACATGAAGCAATTAAATCGCAACAGTCTACTGTCGAGGATTTAAATAAACTTTTTTGTAATCGCTATACTGAAAATGATATTTACTTTAGAAGTTTTCGGGGAAAAAAAGAAATAAAAGCTCCCTGTATTCCAATCGAGAGAAATGGTAATTTTCAACAGCGACCAAGACAAAGGTTTGATAAAAATCTTAAAAGGAAACATGACTAGTTTTTAAATAAAAGTTTCCTTATTTAAATTGTCTCTGGTTATGATATTTTTCAAAGATTTTATATAATTATATTCAAACTAATTTTTAAAAATTTTGTTACAAAGTTTAAAAACTGTGAGTTGAATTATTTTAATATTTTCATTTAGATATTGGCAGAAATATTTACAGCAGAAATGAAAATTAACACTTGATCCGGGCAAAAATAATTTCATATTGCTTTCAAACGATTGGTATTTTAGCTAACATAGATATATTTTATTTTTTTGATTTATAAGTACTTCAACAAATTTTAATAATGTGTTTATAAATAAACCATAGATGTTCCCAAAAAAAAAAAAAAAAAATGCGA
>OX_Smed_1.0.01694
AATTACCGTCAGACAATACTGACTATAGTGAGACTAAAATATTTCACTAGTGTGACTCGTACAGAACCAAAGGAATGTTCAAATTCGTTTAGTGTTATGATAATTTTACTGACTTGAGTTCAGTGGTTACAATGCCAGAACCTACAAATGAGCAGGGAAATTTACCATGTGAAAGCTACTTGGATAGAGCCCACTATAGTCAAGAAGTTCTACCAACAATTAACGGGAGTACAGCAGTGTCTAAAGAAGAGCGCAAAAATTACTGCTGGCGCAGCGTATTCAAATTGGTGGTCTTGAACCAAGAATTCCATCACCTACCCACTACTGATCGCGCTCGCGCAATTGACATATCAAGAGAAGAGACCACTAGTGACAGAAAAGTTAGCTAAATGAACTCGCGCCAGTCCAGGAAAGACAGAGAGGACACTGAGATGACTGCTGAGAACAGACATATCATGAAATAAGTCAAGTTGGGAGGATGTAAAACCCAACTTTATCTTTCAATGTATATAAATAAATTTTGTCGATTTTTCA
>OX_Smed_1.0.01699
[truncated: 4,833,125 more chars]
