# Supplementary material for: The planarian regeneration transcriptome reveals a shared but temporally shifted regulatory program between opposing head and tail scenarios
Source: BMC Genomics. 2013 Nov 16;14(1):797. doi: 10.1186/1471-2164-14-797 (PMC4046745; doi:10.1186/1471-2164-14-797)
Supplement: Supplementary file 3 — Additional file 3: ZIP file containing FASTA file of differentially expressed transcripts in H6-12-down, H6-12-up, T36-48-down, T36-48-up, F-head, F-tail, O-down, O-up, P-down, P-up, F-head + T0-24-up. Also contains platyhelminth, triclad, and S. mediterranea specific transcripts. (ZIP 18 MB) [file 12864_2013_5532_MOESM3_ESM.zip › T36_48_down.fa]

>OX_Smed_1.0.00018
CATAAGAAAGAGAAAGCATGGCGTCTGCACCTAAAATACAGAAAACTGAAAGCAATGGAAAAGTTGACCAAGATCAAGTTTTAAATTCTTTAATTGAAAAAATTGATGAAGTTCAAAGTGATATTGACAAACTGAACGAGCAAGCTAGTGAAGAAATTTTAGAAGTAGAAAAGAAATTCAATCAAAAACGTCAACCATTATTTCAACAAAGAGCCAATTTAATCAAAACCATACCAAATTTTTGGATTAATGCTTTAAGCAATCATCCTCAATTGATGACACTAATCACCGAGCATGATGAAGAACTATTACAATCATTAACAAGTTTAGATGTTGAAGAATTCGACGATATCAAATCAGGATTCAAAATAATAATGACGTTTTCTTCTAATGAATACTTCACAAATACAACTATTACCAAGTCAATCCACGTTGGTGAATCTGAAATTAAGACAACTTGCGATACAGTTGATTGGAAAGATGGCAAAAATTTTGTCAAGTCATTAAATGAATCTTTAAACAAAGCTGCTGCTGGAAGTAAAGGTGGATCTAGTTCACCTATAAGTTTCATGCAATGGTTTACATCTGACATTGCCAATTCAATGGTAGAATTAGGAGAAGTCATTAAAGATGATTTGTGGCCAAATCCCCTACAATATTATTTAGCTGTTGAAGATGATGACGATGATGATGTTGCGGAAGATGAGGATCTAGAAGAGGAACCCGAGGACGGTTGTGATGACGATGAGTAACTGTAAACATTACTGCATTTTCCATTGTGAATGAATGTTGATTTCAAAGAAATCTGTATATTAATGTTTTTGTACGTTGACTTTAGTGAGAAAGTTTTATTAGTTTAAAAATAAATATGTCTGCAAATACTGTAAATTTTTTATTTCAATTTGGTGTTTTGATAATATCAAATTTGAGATAATTTTCAGTATTCTCATTCTGTCGATTTCATTGCTTGTGCATCATCGCTGGGATACATCCTAAAATGTAAATGAATTAAGCAATGAAATATTTATATGAATTTTGTATATAGAGTTTTTTAATATCTATTTTAATTGTAAGTTTTAGAAATTAATGATTGTAGCTTCATTAATGTGAATGTTTTCATTTTAAGTATAATTTATCAATGACTTTGTTTTCTTCGTGTAACTTAATTTATATAAATTTTTAAACAAAGCAAATTGTAATTAAATAAATATTGGATGTTTGTAGCTTTATTTATAAAATGAATTTTTCACAATTTATTATTTACAAATTATGCATAAAACAATGAAATTATAAAAACTTAATTTTATTAATTGAAATAACTTGGAGATGGTTGATAGGGCTACGTAATAATAGTTATTATGTTATGAACAATTGGAATGATCAGAATAATATTCATAATGACATTTTGTGTAGTCATATTTTTTTTTAAATTTAGACTTAGGTATCGTACTAATGGTGGGTTACAGGGTTTCGAATCTTGCTTAACTTTATGGTTGTCCCAGTAACGCCATACAAATGATTCTAGCTGCCACTTGGCACCCGTTGCTAGGCAACGTTGGTAATGTGTTCAAGTGGTGGATTGCCCGCAAAAAGTGAGTGCTATTGCTAATACTATAATTGCTCGGACAATCCTCGGGTTCACGAGCTGTCGATAGAAGACCTGTGCTCGCTTTAACATTATTTGGTCCCCTTGCGTTTTAGTTTCTATGTTTATCTATTTGTTTTGCCGACATTAGTTTACCATGAAATAAGTGTTATTGCTGATCTAACCTTTCTACAGTGCTACTTCAGCCTCAAGATGTTATAAAATAATAAAATGTACATGAAAACCACAATGTATGAATGATGTTTTATTTATCTAAAGATTAGAGGATTGTGATGGATTGGAAGATCGAGCGGCTCGGCGCTTAGCCCGCTCCTTACGCCCAGGTCGTCGACTGGCTGTGGACGGGGTGATTGGAGTAGTTGCGGGTGCCGATGGAGTAGATTTTGCTTCGCGATAGGCCAATTGAGCAGGGGCGAAGACTAGAGGGTAGGTCACCGCTGCTCCCTCCTGACAGGCGGATAACGCTACCTCTAACCCTCTGATTTGTGTCTTTAGGCCCTGCACTAACTGCTTTTCTTCTGCCCATCCCTTCTGGGCCGCAGCTAGCTTTTGGTATAATCGTTTGATTCGCGTGGGCTCGATCCATGTTGCTTTAATTCGCTGCGCTTCCCGTACTAATTGAATAAGTTGTTCGTGCAAGTTCTTATTAGTTTGCCTTGCCTGGGTTAGCTCATTCTGGAGTAACTGCATGAGATCCATCTCTGGAATAACAAGAGTTGAATTTCCCTGACGATTATTAATGATAATTGGGTTTAAACTCAAACAGATTTATGTAAAAATGAAGTAAACTATAATAATAAAAGAAAGAAGTGGCTTATAATACTAATATTCAAATTATTAACACAAGAGTCAATCGTCTGCAGGAATCGCTTGATCCCTTCTTCTGGTGAATAGCCAGGGATCACGAACACTGGCCTTTTGAGGTTCCGAACTGGCCTTGGTGATGGTGGGTATCTACTGGCTAACCGTCCTGCCACCAGATCATCTTGGACGTTGGCCAGGTGTGCTGTGGCCCTTGCCACATCTGCTTCGACTTGACGTTGGAGTTGGAGGAGGTCCTCCAGGAGCTCTTGGGCCTGAGTTAAGATATCCTGGGAAGGGTTAGGCTCGTCAAACGGCTTCCGGAACTGCCGCATGAATTCCTCCGGGGATATGTCTTCAGCCTGGTCATCTTCAGGCATGGAAGGGCATCGCTCTTGATACACCCGATTCCATGCCTGCCTCCATTGTTCCACTACATGGGCAGGGAGTTCGATCATAGCTCCGGTTGG
>OX_Smed_1.0.00022
ATAGCTGCCGATAGGAGGACTTACGCTCTTCTTTGAACGCACGATAAAACCCTTCGTTCCGCGATATTACATTCCTTTCCGAACGGAAAACCGTAAAAAATTTTGTCCCAGCGCGCCCGTAACCTTCATCCCCGATGCTCCCGCTTTCACTCAATAAGAAGAATCATGAAATCAACAACATTTATTAAGAAGGAAAAATTGAAGCAAGCGAAAAAATGAACAGTTCTCGCGTTTGTCAGCGTACGAGCAATTACCAGTAAACTTAGGACTCTGGCGGTTAGTCTTCTTCCGCGTCCATATCCGTCGGGAGGCATCTCCGTTTAGGCGGTCGGTACGATGGAGGATGGCCTCGAGGATCCTCGTCTCTCCGCGAAGATGGTCCAGCCATCTCACCACCGGGGCCAACGTTGGGAACCTTCCCGTGAGAACAGCGATCTCATCGAAATCCAACTCAAGATCGCTTAACGCCTGCATCAACGGGTGAGCTTCATTATCCTCATCCACCAGGTTGATATGTATGGAAGCTGGGGGAGAGGAGAATAAGATTCGCGGAGCATATCGGATATCCGGGTCCATCCCCGAGTTTTCGAACTCTTGGTAAGGGGGTGGTAAGATCGTCTAATTGGCCCACCCCTTCTATTGACTGAGCTTCCCCGGAGACGGGCTTCTTCTTGTCGGCGACGATCCCGACGTCGCTTATTTCGATTTGGCCGATGACGGGCCGTAGGGGCAGAAGAGTTAGCCCGGGTTTTCCACGGTTCCGGGAGAGGTGGTAACTGTGTGAGACTCACGCTCGGAGTAGGAGTGCTTGTTGTCGGGTTGGATTGATCTTCGTGCTGGGGAGGTGGTGAGCAGGGACGATATCAAGCTGCTCTGCCCGAATATTCCCAGGGACCCGAATTCGGAGCTCGGTATCCGAGTAGGCCTGATGCAGCGCCACCGACTGTTCGCGGATCAGTAGACGCTGGGCGCGTGACTCGACGATTAATTCGTCACGCGCCTGGGTGAGACGTGAGATCTTTTGCCTGAGCTCCCTGACGACTTCTGGTGGAGCCCAGGTCCCTTTGATCCTTTTGTGTTTACTCTGGAGATCTCTATACTGTATCTTGAGGTCTTCGTATTTGTGGCGGATTGCCACGATTGAAGGGGGCAGGCGAGGAATCCTCA
>OX_Smed_1.0.00025
ATAATAATATAATATTGATAATAATAATAAATAATATATTCCAACAATGTACGCAACAGTGATAACAGAGTGTATCCAACCACAAAACAAACCAAATGTACGCACAAAGAATCCAATAACAGAATCGGCACAATAAAAATGGCTAAAAATGGAAAAGTGCTACGAAAAATGTTCAATAATGCAGTCAAGAAAATAAGGATCATAAAAATCAATATAAACAAGACCTAAATAAATAATAATAATAAATTACAATATAAATAAATAATAACAATATAAATAAATAATAATAATATAAATCAATAATAATACACATTTCCGATAATCAATAATAATAGAAATAATAATATGGATAATATAATAATCAATAATAATATAATTATCATCAATATTAATCAATAATGGGGTGATTGCATGTGCTGTGAAGTCATATCTAAGATGACAGGATTCAAAGAAGATAAGGATGGAGGTAGACCGTTTTCAAGATAAAACTAATAGCCTCTAGAGTAGACATTGTTGATCAGAAATTCCATGAATGATGACAGCTTTGATAATAATAATAATAAATAATAATAATAATAATAAATAATAATAATAATAATAATAATAATAATATAATAATAAATAATAATAATAATAAATAATAATAACAATAACAATAATAATAACAATAACAATAATAATAATATAATAATAATCATAATAATAACAATAATAATAATAATAATAATAATAATAATAATAATTATTATTATTATTACCATTAATTATTATTATTATTATTATCACAATTGTTCAAACCATATTGAAATATTTAATAAATCCTACTGAAACTATCTGTACAAAATTCAAACATAAAATAAGACATTTGTTACTTTCATGGCTACAAAATCTGACGTATTTATAAATTGTATAATAGTAATAATTAATTAATTAATTAATTAATAGCAATTATTGCAAATATTTCAATCGCGATTATTTCCATGATTTCGGTTTTGCTGCTGTCAACAATAAATACGTAATAAAATTTGATCCTAAATAAAGTTTACATCGACAATTTTAAGTGTTTGTGAACAGTAAAAATTTGACAGTTTCTGCCAATCCGTGAAACATGCAAAATATCCGACAAATTTTCAATTGAGGTAGTTTGTCACTTAGTGAGTAGTCAGACCGCATTATATACACATATACATATATGCATATATATATACACAAATATATCACATTTATTCTAGAAAATGCAAATATTTTTGTCTCTCAATCAGTATTTCAATTGGAAAATATTGAAATTGAAAAATTATTATCCCGCCCAATGAATGATGTAAGTTAATCTTTTGGAGACTGGCACTGATTACAGTTGTCAATTATTTCGAAATAATTAGAGATTTTGAGTGAAATCAAAACTAATAGTGGTAAAGTGGTAAATTTCACTGATATGATTTTTAGATTAAAATACCCCATCGTAACACACGGCGGAAACTAGAAAATAATAGAAAATTTATACACAATTAAATCGATTGGAATTGTTATGATGGAGAGTTTCGAATGCTTGTCAAATCTGCTGTTGAAGATAATGTAGAATGCCGACCAGCACAGCAAAAAAATGGATGTTTTAACGCTTCTTCTGGAGTTATTCTTTTGAATGGATCAATAGTAAGCATACGGTTAATAAGATCAAGAAAACATGCATAATCTTGAGGAGAATGACCTGGCTCATCTTTTCTACGGCCACCATCTGGTCCACCGGTCTCTGTACCAATTATAGAAGACAGTTTACGAGCTCCAACTCCTTCAAATGGTATTCTTTTTCCATCTCTGTTACGAAAGACTTTTGGTTCATGAGAAATATGATTAGCATTTCCAGATTCNNNNNNNNNNNNNNNNNNNNNNNNNNNNNNNNNNNNNNNNNNNNNNNNNNNTTCCAGATTCATTCATTTGTATTTCGGACTCGATGAAGTATTTATTAGCTCTTTTACTGCATCTGATCATATGATCTGGAGGCATGCCACATACTTCAATAATCCGAAGGATTTGTTCATGTTCATACTGACCAACGAATAACGGCTGGCCCGTGTGTAACTCAACTAAAATGCAGCCCAATGACCACATGTCAATAGCCANNNNNNNNNNNNNNNNNNNNNNNNNNNNNNNNNNNNNNNNNNNNNNNNNNNNNNNNNNNNNNNNNNNNNNNNNNNNNNNNNNNNNNNNNNNNNNNNNNNNNNNNNNNNNNNNNNNNNNNNNNNNNNNNNNNNNNNNNNNNNNNNNNNNNNNNNNNNNNNNNTGCAATGACGGTTGACTGAGAAAATGGAGTGCCGAACAAAGCTGCAAACCGAATTTCTTCGTTAGATTTAGAGAAACACCGCTGAAACTAGTGTTTTTCAACAATTTCATACAGACTATACGTGAGCAATTCAAACACAAGACACAAATGACCACGATACATGAAGTGACTCTTTAGGCGGACAATACAATTGGCACCCCAATGAGGCACTGTCACTACATCTTGATCTTCCTGATATTTAGCAAGCATTCTCAATAATCTGATCTCTGTTTCGGCTTGTTGAACAAAACTCCTTCGATTACGTATAATTTTAATAGCGACCGGTTCACCGGTAATCAAGTCATTTGCTCGAACGACTTGTCCAAATGAGCCTGTGCCTATCAGTAAATCCATGCTGTAGCGATTCATCCAAACTTCACCAGGTTTTACTAAATATTCTTTGGCCGTACTGGAATTCGTATTACAATGAGAGCACTTCGGTACGCAACAGGCATCATGTGGCAAATGTTTCTTTTCTATTTTAGAATCATTTAAATGTTTATGATGATGATGATGAGGATGGAGATGTTTATGGTGGCGTCTTTTAGGAGGCATATCAATGTTACCTTGGATATCATTGGGTTTCTGTGTTTCTGTAGATGGTGGTGATGGTGATTGTGCCGATGGTGATGGTGATGGTAGCGCTTCTTGGAGCACCAGTCAACATCGTTGTGACATTGAACGACTTCGTTATTTGAACAATTGCAANNNNNNNNNNNNNNNNNNNNNNNNNNNNNNNNNNNNNNNNNNNNNNNNNNNNNNNNNNNNNNNNNNNNNNNNNNNNNNNNNNNNNNNNNNNNNNNNNNNNNNNNNNNNNNNNNNNNNNNNNNNNNNNNNNNNNNNNNNNNNNNNNNNNNNNNNNNNNNNNNNNNNNNNNNNNNNNNNNNNNNNNNNNNNNNNNNNNNNNNNNNNNNNNNNNNNNNNNNNNNNNNNNNNNNAGTTGCTTTATCGGTTGAGAATACTAATGATGTGCCTTTCTGAATAGGCGGCTGCTGTTTGCCAACAACATCGTGATGAAACAATGATTCGTTGCNNNNNNNNNNNNNNNCCAAACGAATGATATGACTGGGCGTCAGAGGAGGCACTGATAGACTCTGGGCGATAGTTATCATTAGAAGCCGAAACGAGTTCGTACAGCTTTTGTGATGCAATTGTGAGCAGATTCGTTGTGGAATTTTGAGAAGTGTTTCTAAAATGAGTAGGATCTTCCATAGGGAGGGAATGCAGATTTCGATTCCTGAGAGATTGTGTCGTAGTTTTGCGTTTCCAGAGATTCGACAGAATATTTGTGAGATAAAATATTACATTCAATATTGCAACAATCATAATAATTGGAATGTTCCGAGAAGAACCTCCTATCAGCACTGACAATACGATTCTCTGAGGTAGATGAATCAGTAAAATTAAATTTAGATATCCCATCATTCCNNNNNNNNNNTATCCCATCATTCCATTTATCCATTAGTACATCTGCCTTTGAAATGTGACCATCTGATAGGCTAGGGGTCAACTTACTGCAAAACAGTGAAACATTTTGAGGTTGATCAGCAGTCAGCAGTCATTATGTGACCGTAAACTGGCATAGGTTTTTTTAGAGACTCTTTATCAAGGGCGATTGAAAAACTAGATGATATAGATTGTGTTTCACTGTCTAAAGGCGATGAATTATCAACATGCTCAAATAAGTGTTCTGGAAAATCGTTGATGCGAATGTCGTCATATTGTGGAATATCTTTATCCATTGATAGTAAATGCCTGGGTTTTTCAAAACCTGTAAATTTAGAGATTTTGAATG
>OX_Smed_1.0.00027
GTTTTTGAAAAATTTCTTTGAAAATTTGATCGTTATCAACATGTATAAAAAAGTAATAGTAAAAATTATACTAAAAATTTGATTGTAAGATTACATTAAAAATTTTTTCAATTAAAAACATGTGTAAAAATTTCATTGTAAAATTATCCTAAAAATTTCATCTTTAAAAATTATATATAAAAAATTCATCGATAAAATTATACTAAAAATTCTATTTAAAAATCATGTATAAAAAATTTCATTGTAAAATTATCCTAAAAATTTCATCTTTAAAAATCATGTATAAAAAATTTCATTGTAAAATTATGTTAAAAATTTTATCATTTAAAAATATGTATAAAAATTGATCGATAAAACTATACTAAAAATTTTATTTAATAAATTTTATCATGCAATATTGTCGACTCTTTAACTTTAAAAATTCTTACCTTATGTAATTTACCTTTTGACCCTCTGTTTACTTTTAAAAATTCTTACCTTATGTAATTTGCCTACTATAACTGCTTTTAAAATTTTCAGCTTTAAAAATTACCCTTATGTAACTTAACTGTTGACTCTCTATTTAATTTTAAAAAATTCTTACCTAACCTACCATACTTTACTCTAGGCACCTTAAATTACTTTAAGAACCTTAATTTACTTAAATTTATTCTAACGTACTTTAAATTACTCTGATGTACCTTAATTTACTTTATGAACCATAATTTACTTAAATGTACCCCAATGTACTTAAATTGACTTTCGACCCTTTAATTTACTTTAATTTACCTTAATGTACTCTAATGTATCTTAATTTACTAGAGGAACCTTAATTTACTCTAATATACTTAAATGTATTCTAATGTACTTTAATTTATCTAAATTTACTTTAATATAC
>OX_Smed_1.0.00028
GCATAAAATTAAAATCGGCTCAAATCGCCTAAGATAGTCAGAGTGGGTATTTTCATTCACAAAATTTTTTTTAATCACACTATAGTCAGGGGGTATTTTTGAAAAAGACTAAAATAAAATGGCCTGAAATCGCCTAACGATAAAAAAAAGCATAAAATTAAAATTGGCTCAAATCGCCTAAGATGAAAACACTATAGTCAGGGATATTTTTAACTCGTAATAAAAACAATGCAATATTTGGTCTCAATACTTTCTATAGGTAAATATAGGCATAAAATAAAAATGGCTTGAATCGCCTACTGATAAAAAATTGACAGGGGTATTTTATAGGCTTGTTAAAAAACACTTGAATATTTGTTCACACAATTTTCATAGGCAAATTTAGGCTCTAGATAAAAATAATTTAAAATACCTAAAGTAAATTAAGATAAATTAAAGTACATTAGGATACATTAGAGTATATTAAAGTAAATTAAGGTAAATTAAAGGTCTAAAGTAAATTAAGGTTCATAAAGTAAATTAAGGTACATCAGAGTAATTTAAAGTACGTTAGAATAAATTTAAGTAAATTAAGGTTCTTAAAGTAATTTAAGGTGCCTAGAGTAAAGTATGGTAAGTTAGGTAAGAATTTTTTAAAATTAAATAGAGAGTCAACAGTTAAGTTACATAAGGGTAATTTTTAAAGCTGAAAATTTTAAAAGCAGTTATAGTAGGCAAATTACATAAGGTAAGAATTTTTAAAAGTAAACAGTCGACAATATTGCATGATAAAATTTATTAAATAAAATTTTTAGTATAGTTTTATCGATCAATTTTTATACATATTTTTAAATGATAAAATTTTTAACATAATTTTACAATGAAATTTTTTATACATGATTTTTAAAGATGAAATTTTTAGGATAATTTTACAATGAAATTTTTTATACATGATTTTTAAATAGAATTTTTAGTATAATTTTATCGATGAATTTTTTATATATAATTTTTAAAGATGAAATTTTTAGGATAATTTTACAATGAAATTTTTACACATGTTTTTAATTGAAAAAATTTTTAATGTAATCTTACAATCAAATTTTTAGTATAATTTTTACTATTACTTTTTTATACATGTTGATAACGATCAAATTTTCAAAGAAATTTTTCAAAAAC
>OX_Smed_1.0.00039
TTTAATTATTTGTTTAAGTCAATAATATTATTTATTTATATTTTAATTATATTATTATTAAATTTAATTGTTTGTTTTAATCAAGTCAATTATTTATTTTTTAAATTATATTATTTTTAAATTGTTTGTTTTAATGAAGTGAATTAAATAATTATTTTTATTTTCATTTAATTATTTATTTTACATTATTATTATTTTATTATTATTATCATTTTTTATTTTTATTTTAAAATTTAATTCCAAGTCTAAGAATAATTTTTCAATGTAAAAAATAAATCATCGATAAATTTTGAATTGTAAAAATAACAAACTTTCAATCCATACAAATATTTTTATTGACAAGATTAAATAAAAAAGATTAATTTTTATTTCAAATCAAAAATATCCGAGTAATATGCTTTACGCATTTCGGCCAACAATATATGGATTGTTTGGTCACGTTTGAAATCGTGGCAACATGGACATCCATTTGAACATGTTACTCTCATACTATCTTTACAAACAATGCAATTTGCAACACATCGGTCACCAGATCCCTGAACGTTGTCATAGTGAATCTCGAGAAGTTCTTCAATGTTAATCCCTGTGAAATGATAAATTTTTGTTGCGAGAAACTCTGGTGCACAATAATCCAACGTATTTTTAATTCTTGGATAAAGTTCCTGAATTTTCTTTTTATACATGTTAATAACGATAAAAATTTTTCAAAGATGTGAAAAAATAAATTAATATAAATTTTTAAAATAATAATAATAATAATAAAAATAAATTCCTCAACAATCAAAGAAAAAGTTAACTTACTTGGTATCAACTTCTGAATACTGATAACCCATACACACTGAACAATCCATTGATTAATAACGGC
>OX_Smed_1.0.00051
CAGTGCTTCCCAACGTTTTTCAGTCTACGGCACGGTAACTATTTTGTAAAAATATAGTGGCACACTAAAAAAATATACTACAAATTTATAGAAAAAAATCTCTGTTAAGTTTTGAAAACAAAAATATTTTTAATAATTTTTTTGGACATACATTATGTATATCGACATGTGACTATTCATTCACTCGTTATATTTCTTGCAGAGCCTACTTTCTTTTTACTTTACTGAATTTTCAACTTATTATACTTAATTGAAAAAAATAATAATATGTTAATTATTTAATATTAGTAATAATATTAGTCGAACAATATTTATCACTTCATAGATAATTTGTAAGAAAATTTTAAAAAATCCACAATTATCCTACGGCGCATCGCAAATGTTTCACGGCACACCAGTGGGCCGCGGCACACTGGTTGGGAAGCTCTGCTTTAGATAACACTGAAAATTTTATTTGATACTAACAATTACACCACGATTTTCAATTTCCAACAGGAATCCCAATGGGAAGCTGCCATTTAATCTATAAAATTCTAGATCCCAAAATCTTCTTGACTCAAGTCTGATCCGACATTAATTTCTATCTTTTTCGATTTTCAAAAATTCACAATAAATTTTTATATTTCTGCTTGCTCAATATTTTTGTTTGGAAAATTGTGTTTTAGTTATCTGATTACCGACTCCTTTATATAGAAATCTCCTCTCAATAACTAATTAGTTTTTGTAGAATTTTGATTGGACTCCCGGGGAACTAGTGGAATAATTTTCTTTTATCTTTTAACCGCTTCGTCCGTTTATCAGGAGTAAACTTCAGAGCAAATGATATTAGGGAAAAATTAGTTCCCTTAGATAATTAACTTTATTAAAATCGGCGAATTCATCCTTAATTTAATTTATTTGTTTTAGTCATTTTAATTAATTAATTTATATTTTCTTAATAACTTTTTCTAGTGATCCCAAATTAATTTTATATTATTATTTTTGTACCCGTCTCGTCAATCGACGTCAGCACATACCCATTCCCCCAGAAAATATTGATATTGATTTTTTGTTTATCTTTAATTAATTATTTTATTTTAATAATTTTCCTATTATTTAACATTTTGTAAAATTACACAACCTCAGCATATCAAATCAAAAAGGGAAGAAATGAGGAGCCTGTGAAGTAATTAATTTTGACCTGAATCGAATAGCGAAAACATGTGAAAGAGTTCAGTTCTTAGAAATTCTTTGGTTCAAAGAAGAAATTATTTATATTTGTGTAATTATTTGCCTTTTTATTAAAAAAATTTGAATTTCATTTTAATTAAAAATCAAATTGGAATTGGATGTTGTGAAATATTCGATTTAAATATAAAATTTTATATC
>OX_Smed_1.0.00052
TACATAACAGAAATACAAGATCAGTTAGATCGTGAAAATGATGTTATAATTATCGACGATGATGGTAAATTTTAATTTTATATATGTTTTATTTATAAATTATTTTAGAAGTTATTTTAATCGAAGATACAATTGTTATCAGCGATAGAGAAGACGATATTATCGAAGATGGTAAATTTTAATTTAATTTTATTATATATATTTAAAAACATTTTAGTTGATTTGGATGCAGATGATCATCATAATGCCACCGTTTTTGGAGATGCCCCCATTTCTGGGGATGATATGGAGGACCTCTCTTCTATAGAGGATGATGATTCGTCGGAATCAGGAGATAAATGTTAGTTTTTTATTTATTTTTATTTATCGAAATTAAGTTAATGATATTTGAAGTATTATTAAAATATTACATCAAATATCAATAATTTATAATAATTTATAATAAATTTATAATAAGGATCTATTTATTTCAAAAGTTTTATGATAAATATATTTTTAAATTGATGAAATTTAAAGTATTATTTTAATAATACTTCAAATATCATTAATTTATAATATATTTAAAAAAAGTATTATTACTGAAACATATATTAACATAATAAATTATAAACAAATATAGTTGAACAAATAGTTTTTGAATTATATAGGCATTTTTATTATAGATCTTACGTAATTGAATTATATATGAATTATATAGGAATTATTTTAATAGATATTTTATACATATTTAATAGTTTGCAGTGAGCATGCAAATATTATTGTATTTAAGGTTTTATTTATTAGAATTATTAGAATTATTTAATAGTTTGCAGTGAGCATGCAAATATTATTGTATTTAAGGTTTTATTTATTAGAATTATTAGAATTTTATTAAATAGTTTGCAGTGAGCATGCAAATATTATTAGTTACTTTATTACTTTATTTGTTAGAATTATTAGATATTTTATATCATAGTTAGAATTATTAGTTACTTTATATAGGTTTTTAATTTAATATTTTTATTAGGCACTTTTTATCCGAGATATTGCATCTCATCATTGCAACATAATGAAAGTTGCCATGAAGAAATGAAAAAATATTACCGCCATAGATTTAATGGCATCAACTTTTTTATCTGCGCCATATGCAAAACATCCCAGAACATTAAATATAAAGAATTTTATAGGGAACATGCGGTTCATTTAAATTCTTTCAAGTCGAGTAAAATAAATATGTTTAAGAAAATTAATAAAAATAACGTCGATATTTTGAATATACTACAAAATAAAAAAACATCAAATAAAAAGAATAAAAGACCTGCTGCACCTATTAAAATTAATATCCCAAATAAAATAATTAAAAAAGAAGTCATCGAAATCATTGATGACTCTAATATTATAAATAATGTAAGTATTGAAAATAATGAAAATATTATAAGTCATCCAATGACCTTGAATGANTCATGGTCTTTGTTTNAATNNCCTTGAGTGAGTCATTGTCTTTGTCTTGAAAATTTTTTGTACTTTTGGACTTGGAAAAGTTTTCTCTCAGCCGGGGGGGAAGGGGTACTGTTCTGGATTTGACACATCCCACTACTGAAGTAAATGGAAATACAAATCTGTCATCGCTCTCTTAACCCACGTCAACGCCCTCATTTTTTTCTGGACCATTTAACGCCCCCTCTAAGTCTCAAACGCCCACAAGGGTGGGTTATCGCCCACTTTGAGAAAGACCGCACTAACCCATTGTTTTACAAAAAGTTTCGTTCGTTGTTTATGCATTGATTTTTGACTGACTCAATTACAGTCGAATTACCATAGTTCATGAAAAAAATACATAACTACAAAATGAGTAAAATACATTTTATGCGATTT
>OX_Smed_1.0.00064
TTATTTTTTAAGTTATTTCTGTTTGACGATTTGGGTATATTCTGTTATTAAAAGATTTTTGAATCCATTGCTTCTGTTTATCTTGAGCAACGTTTGCATAAGTCGATTTAACTACTGCTTGAACTTCTTTAGATCGTTCTTTCGTATCATAACCTTCTCGTGCTTCATATACCTTTGCTAAATTTCTAATTTCTTCTCTTGTAATATTGGCCTTCGTCGATATATTTTCTTTCAAACGGTCGTTCCGAACTCTGTGGCATAAAATCAGTTTGACGATGTTTTCTTTTGAAATTCCACAGTCATAAACTTCGTCAACGAGTTTCTTTACTCGAATTTCAAATGTACGAATCTTTCATCGTGATTTTGTCTCACTGATGATAATTCACAAATTTTATCCATAATAGACTTCTTTTTTGTAAATGTGTCGTTAAACCATTCACGAGCATTTTCACTAGTGTGGAGATGTCTTTAAATTCTTTCCAAAGGATAGACGCCTCTTCAGATAAAAGTAAGTCAAAAATACTTACTAAATTCAAATCATTAAGTAGCATCCAATCTTCAATGTCCTTGAGCCATTGCTCTGCTTCCGTCATGCTTCGGCCATCGAATCTTCTGACATTAAAATTTAAAATGTCTTTTGCATGTTTAGGCAGATTCCATAATCAGCTTCCGATTCTGAATTCTTGTTACCGCATGAATCGGTTCGATTTTTTCGGCGTGGTCACCAGTTACAATCTCTTCAAAAGTCATAATTACAATTAATTTAATTCAAAAAATGTCTAATTAATTCTGAATATTAAAACAAAGTTTTAATATTCCTTATTGGACATCACTATAAAAATTAATATTTATATTGTTTTAAAAATGTTTATAAATAAATAAATTCGTCTATTATCTTATATATTATACCATTGGTATATTAGAATTAATCAAATAGAATCAACAAAGGTTTTGATACATTTTTAAAAGGAGTTATCGAATAGACATTTTTAAGTTACTGTCCATGGAATAGTTCAAATGTTAAAGTTTGCATTTCGAGTTTGAATCTTCCCTCTCCAGGATGCAGTACTCTACCGGTCACAAGAGCCGAGTTCACAAAACCCCGAGTGGCTGAAGGATTTCGAAACTGATCCAAAGATCACGAGGGCGTGTAATGTTGCGAAACGATATTCTGAATATTTGAAGATGCATGCGGGAGGGCAAATCTATTACGTCATATGTAAGAAGTCGTCGTGATTGTTTCCACATATTACGTTGCGTAATTTACGCAATCATTTATGATTGTCATAAAATAAACTTATCGGAATTGAACAAATAGAATTAACAAACGTTTTCGAAATATTGTTAAATGGAGTTATCGAATAGACGTTTCGAAGTTGCTGTCCAAGGAATAGTTCAAATGTTAAAGTTTGCATTTCGAGCATCCAGAATTCTGTTCATATTTCTCTAACAAATAATAGTGGCCCTTTTTGCATTTATACCAATTTCCTTTATAGTATTCAATTCCCTTTTCTGGATTCAATTCTTTTAATAAACCTGTACTCAAGTCTCCATAATTTGAAAAACATTTAGTGGATTTTATTTCGTCCAAGAATTTTGATCCGTCGGGGGAAGAAATGAATTCTGAGAATTTTTCCTTTGTTAGTTCCAATAGGAATCGTATTCGGGAAAATTCTTGATAAAATTTCTCCAACTCAAATTTATCAAACAAGCGCCGATTCGGATTTATCCAATTCAGCAGTTTTTTGATGCATTCAAACAAATGTGACTTTTCGAAAATATCAGGATTTTCTTCGCAATAAGAAAATAAATTCTCCTTGATAGAAATGGCCAAATTCAGATAGATGTTCCATTTCCTAATTTGCAAATCAAATAACCTTTGATCCTTTATCTGACCAGTCTTTACGTTTAATCTCTCAATCATTCGAGAGATCTGTGACTCCCTGTCCAAGAAGTCATCAGGAGGTTTATTGAAAATATTTCCTCTAGTGAAATCTGTGAATAGTTTCTGGATCCGTTTAATGTCAAGAGAAATAATTTTTACAAGGTTTGAATATCGGAAACAACTGCGATTGTTGATGATCTTGTTGCAGGTTGGACAACGTTTCAATTGAATTCCCTCGTCATGGGAACGCATGTGCTTATCCAGGAAATTCATCTCAAATGTATGGCCACACGTTAATAGGGTTATATATGAGCTGTTTGTGAAATTAATTATATTTTGTTTAATAAAGCTTGTGTCACAGGCAATGCATACGTGTCTACATATTTCACCACAGACTCCGTAACAATTAAACCTCTTTGCACAGTGATTACATGAGATCGATTTGTTGCACCTTTTGTTACAAAATGGTCTATTGCAGAATTGATAGCATTTATTTGAACATTGGAAATGGGGGCATTTCCATAGACATGGCTCTTCACAGTTATCGCATTCTATCCAACACTGTTTTGTGCATGGTCTATGATGGCAACCTTCTTGACAGGGTGAACTGCAAAAATTATCAAAATTAGAACAATTGCTCATGTTTTTATGTCCACAGATAGAGATTATGTTACAATTC
>OX_Smed_1.0.00077
TTTTTTTTAAAAATATTAATGTATTTAAAACACTGATACGTCTACATTATTCGACAAGACACATTGACTATTCTACAGATGAAATGCCGTCGCCATCTCGAGATAGCAACGTAAATTTCTATAAAAATTTCATGACAAATATAATATAAATGCTCACTAATTTCAATAAAAATATTATTACATATCGCTGAAAAATATAAATACAAATTTTATAAAATTAAGCTAGAACTAAATAGAAAATGCGATTTCTAAATTTTTAAATTCAAATAAATATCTTAGAGATCATTACAGACAACAAATAGATCTAAAATCATATTATGCTAACAATTGAGATTCATTCAGTTATTCCTTCTTTTGTAATCAAAATTTCCAAAAATCAATAAGTTGGTGGATAATATTGCTGGCCCGCCATGCCTCCACTATTAAATGGTGTTTCATGGTAATTGGAACCCAGATCACCTGTGGTATCCACACCAGGGTAAGCAGAATAAGGGGCCGCGCCTCCCATCTGATCACCAGACATGCCCCCATCATCTGTGCCGACCTGTTGTTCAATATTTGCCGCAGGTTCAAATGATCCTTGCAAACCCAGCCTAAATCTTTTAACGGCAAAAAAGGTAATTCCGGCCTAAAATAACGCAGAATATATAAATCCAGAATACATGCCAATAAACAGTTTCAAATACGTAATCGGTAATACATGACTGTCTAAGCAAGGGCAGCGTATCCCAACGAAGCTTTGAAACTCTTAACAGTGGGTTACAAAATATTTCAGTATTTATTAATTCAGACTTGCTTTATAAAAACGCAGTTTTCTCAATCAACAAGACAAAAGTAATAATAATTGTACAACAACCAGGACAACTCAAAACATTTATGGGTCTTGAACCGTTTGTGAGTATAGACATCTCTTTCTATGAAATTTCAGGAAGTGTCTTAAGGAATCGAGCAAATGATTACTGAAACGTTTATAAGCCCAACAATTTTTAAATTTTACATTATTACTACAAGTTACAGGAAGGGTGAGCTCAAATTCAATTTCCCTATTCGTTGAACCGCAAAAGATATAATAAATGCTATCATTTAGATCAACCAATTTTCTTTTGAAATTTGTAGATGGTAAAGTGAAAAACCTTGAAATAGTCGCGATTACTTTCTTGAAGTGTATAATTGGTATAGTTCATACTTGGAGTCCCGATTCATTCTATGTCATATTCAGCAATGCTCATAAATTTGAAGAGTTATCATCAAGAATTAAGGGTACCAAAAATACTAATATTCCTTTTTTTGATTTTTGGGCACTTTGTTTGCTCCTTTTATGACGAACCCAAATAAATTTATTAAAGGTGTCACTCGTATATTCTAACAGCATTAGATTAACACTTCTTCGACAAATAATATCATGTTATAATGATCAATTAACAATCTATATTCTATAATATCGGGAAATAGATAAAGTGTACAGTAGCCGAAACTGTTGAGCGGAAAGGAAAGCAAAACTACAATTTTTTACGATAATCTCAATTTCAATTTTACAAGGACAAACCACTAAATTTAACCACCAAAAAATGTATGCTAAGCGTTTAGTGAAATCGAAATATAATTATTTAATTTGATTTACAGAAACCAAGGTCCAATTAAAAGCATTTTTAAGTTGAAGGTGAGTTTTGTGTTTTATTTTTTAGATTTTTTATATTTTTAGGTAATTTTAAAGATAAAAAGTTAATTAATTTTTTTCTTTGTTAGGTATGAATTTTAAAATATGAATAAAATTAATTCATGATTGCCCCCCATGTAGAAAATTAATAATTTCATATTAAAGAATCTTACTAAATAAGTTTTATTTAATTCAAACAATATTCTAAAGTTCATACTTACCTAAATCAAAATTACCTAAATATATAAAATTAATTAAATATAACGGGGTGGGGTATTGCGAAATTATAACCCATAAATTGCCATCAATTAGGTATTATGTAAATATCGCCACTGAGGTACTAAGATATATCTAAACCGTTAAATGCTTAAAACGCGAAATCACTTGTTCGAATGCAGTAAGGAAGGTATGTACATATTTCGGATTGAAAATTAAATTATGGTTTTTACTATTTTTTGATAAACTATGTTGTTTCTATTATTTAAATTATTTTTTAAAATTATTAATGTAAAGAATTCTTTATGGGTATTCCTAAATATAAATAAAAACAATTAAAAGTATAGCACACTCTAATTGCCTTAAATTATTTACTTCTCAAGGAATAATTT
>OX_Smed_1.0.00083
ACTTTTAAAAAGAATTAATTTGAATTTTGAGTGAAAGAAATTTAGATCGCTGTGCAATAAATATTTTGCGGTAAAGTTAGTTTTTTAAATTTAAAATATGAAATAAATATATTTTTCTGGAAAATTCTATTTTCTAGAATTTATGACTTATCTAAAGTATGCATCCTTCTTGGTTTTGCTGATGTCTTTGACGATGTATTTTTTCGGATATGTGCCAAAAACATCTTATCCTAAACATGATCTTAAAAATCGATTATTCTTTCAAAAACAAACAATTGACAAAGTGGTGCTCATTGTTATAGATTCTCTAAGGCCTGACATGATCTTCGAAAAAAGGTCTTTGTGGCCCAATTTGATGGGCATAATAAACAAAACTTGGGTCTACTCAACAAGAGCAAATATTCAACCCCCTAGTATGAGTTTAGCAAAAATAAAAAGCATTATAACGGGAGCTGTTGTTGGATTTATTGATGTTATATTTAACACAGATTCGGGGAAAATAAAACAGGACAATCTAATTGATATTTTAAAATCATATCGAAATTTTGTGATAAACTTTTATGGGGATATTACTTGGATGAAACTGTTCCCTGACCAATTTAATGTTCGAGATCCAACGACTCCATTCTTTGTTAGAGATTATTTTCAAGTCGATTACAATGTTTCCAGAAACATCCCGAACATTCTCTCAAACTACAAATTATGGGATATGGTAATTATGCATTATCTTGGAATCGACCATATAGGTCACGCAGAAGGCCCTTTCAATAATGCAATTGAAGAGAAATTATCAGAAATGGATAATAAAACCATGACATTAATACAAGCACTATTTAAAAAAGACAAAACTAACAAAACACTTTTCATTCTAACAGCTGATCATGGAATGAGTGACCTAGGAGGTCATGGTGGCTCATCAAAAAATGAAGTGAACGTTCCGCTTTTATTTTTCAATAAAAAATTTTCAAAGACGTTTACCTGGGATTTGGATTCTTTATCACAAAATGATATTGCCCCTTCGCTATCAGTGTTACTCGGAGTGCCAATACCCGCGGATAATATTGGAGTTATCCCATTACGGATTTTGTCTTTAATTGATAATCCCATGGATCAAACGCAAGCTTTATTATCAAATTATGATCAACTTTCCAAATTGATGGGCCATAATTCAGTGGATATTGCTTCTTCCTTTTCCAGTATCAATTCATCCATTTTTTCAATACATAGAAACTGCTCATTTCCATATTTATTGAATTGCACGGGAAATCTTTCAAATCAGCACAAAAAATTAATCAATTTAATGAAACAAATTACGGAAGTTTTGAAATTTCGATTCATTCAGCACAATTTCGTTATTTTGGAAATTGCACATTTTCTTGTCATTTTGTCTTCTTTGGTTTCCTTTGGAATTTTGTTGATGGAGAGCGGGATTTTTATTTCTGTTGCTGGTGTTCTTTTTGTTTTGTCGATTTCATCGATGCTTCTAACATTTGTCTATATTGAAAATCTGGATAATTGCAATTTTACGGCCTTTAAAATTTCTACAAGTGCCTTAATTTTCATTCTTACTTGCCATACTTTAATGGGAGCCAAAATATTTATTAAAAAAATCTTTCCTACAGATTTCAATATTTTGTCGGAGGAATTAGTCATCAAATTGTGCCTGATGTTCAATTTATTCGGCTCAGCAATCCCAGGATTCATTAAAGAAGAGAACCAAGTCTGGTGCTATTTGTGCAGCACTCTTTTACTGTTGTATCTTTTCAAAGAGTTTGCGACGAAGAATGTTTTGGAAACCGACGCGATTTCAGTTGTTAAAAGCACATATTTCGCAACATTTATTATTTTAATATCAGATCGATTTCTAAGAACTCTAAACAGAACGGGTGAATTGTGGTCCCATATTCCAGATTTCGGTGATTGGCTAGTTCGAAAAAGCAACACAAATTATTTGATGATATCAATCGGTATTTGTCTAGTCATTGTGGTTGTAATATATTGGGATAGAGAGTCCATTTTAAATTCTTTTTTCTATATATTATTGGTTGTGCTCAATGGAATTCACAGATATGCTGATATTAAAGGATTACAAAGGATATCTGACATATCAGTTTGGGTATTCTATTCAATAATCGTCTTTCAAATTTTGTTTAACTTAACCATGAAAAAATTCAATCAAAAATTCAAAATTAGCAGCATAATATTTTTTACTTCATTTATTATATGCCGCAATCAAAATATTCTTTTGTGGACAGTCATAGAGATCAAAAGATTGTTTTATAGAAAGATTTGGTTGGAAGAAATCCGTCATTTGCCCTTAATTTTTCAATATCTCATTTTTAATATGATTGGTATGGTTTCATTCTTTCAACAGGGAAATTCAAATAGCTTAACCACATTAGACGTGCAACCGGGATTTGTTGGAATGACATCATTTGTTCCCCAGATTATATTTCCAGTGGTCGCAATTCACACTTTTGCCGGAAATTTCTACTGGATATTCATTTGGATAGAGTGGTTAGCAGGAGATCGACTAAAGATCCAATACAAATTGGTGGTTAATCAAGAAGCAAATCTAAAAAAATTCTCTAGAAAAAACAACCGATTCTACAGCAATAATCCCAATAACTGAACCAGATAAGCCTTTGATAACAAGTTTCGAGCAAAAGACACATTTTGCTATCATCTTTAATTCTTTCACATTTATAACTTCTCTGTTTTTACTGATGATTTATTTGTTCGCCATTCTGCATAAAAACCAAATCACCGCTTGGTCGGTCTATGCTCCGAAACTGTTGTATATGTCATTTCAAGGTGGATTTCTGCTAATTATTTACAGTGTTGTAGGGCGATTGTATTTTTTGTGAAACCTACCATATGGTACCCTATTTATAGAAAATGAAAAATTTCTACAAAATCTCAATTCCAAAAATCTATTATTAAATTAAAATCAATTAAATTTATCAGTATTATTTTTGTGAGTATTATTTTTAAAACAATTTTTTCGATCAACAAAGTGATGAATAATTTTTTCTATAACTCTTTTCATGTGTCCAATCTTTTCTATCCATTTCTCTGACCTTGAGAGGCTGGATGAGGCGGTTGTCTTCTGTTCTTGTTATTTTGTAATGACAAGTCTGTTCCAGATATCACAAGTAAAATGGGAGAATGTTTTTTTTNGATTTTAGAGATTTAATAGTTTTATTTTTATTCCCTACAATGAAAATGAGATACCAATACTGACAGCCCTTGTGTTGGCTTGTTTGATTGCAATTTTGTTTGTATGTGTTTCAAATCTATATCATGTTTAATTGAACCAATTTATCAGATCAGTAAAATATTATCTTCCTTTCCCACTAAATGTATTCTGTGATTGTTAAAAATGAATTTTTTTTTGTACATTCACTATTCTTGTTTATCGATTTCTGGAAATATTTGTCTAAAAATAAAATACTATGAAT
>OX_Smed_1.0.00091
AATAAATGGAAGAATTTATTAAAAAATTCAAAATGATATCAATGAAAGACAACAAATTAATGGAAATACAATTGAACAGTGTGGACAAAGAAGAAATAATATTATAAGTCATAATAATAACATAAATAATAAACATAAAATCAACAAATGTACCATAATATCGACAAAGAGATAGCTCTATATTAGAACAAGTGGACCGTAGGACAGATCAGAAAACACTTAGCAAGTACAATAAATTAAAATTTTATCATCATCGGCATTTGTATCGTCAAAACAAATATAAATAATATTAATAAAATACTTAACAAAAATAAAATAAAATATTTAATTAATTTGTCATCATCAACAAACAATTTTAATATTTCAACTACTCTGCTATAACTCTCCATAATTGATAAATGTTATAAAAATACCGTAAATTAATCTAGATCTAGAGTCAATAAGCACTCTTCAACCACACAAATGATCACCGACAAAACCCAGTCAGGCGTGTCAAAGAATGCATTGGAATATATATATGTATATCACATGTACATTATCAGGAATAAAAAAATATCGTCATCAATAAACGAAAAAATCAAATGTAAAAGGCCACTGGAAAATGATGAGACGAGTTGCTACATCTAGAAATATTAATAATTGCATATTAAAGAATTATCTTGATGAAGATTTCCTGGAACTGATGAGCTGTGTCTTTTTCTGGTCGTATCTCGTTTCATCAGTTCACGGGAAATGTCTGAGAATTCCGGACGAGCTAGAGGATCATGAGACCAACATTCTCGGATTATGTTTTTAACGGTTTCTGACGCACGCATTTCCTTTATATCCGGACGCTTTCCAGTGCAAGTTTCGATTATATATTCGTTCACTTCATTTTTTGTGCTAGGATATCTTCCCATATGAATCTCATAAGTAAGCATTCCAAAACTGTAAACATCTGTGGTTTGAACAAAATATTTCTCAGGTATAATCTTTGGTAGATCTTTACCTCCCATTTCGAGAATTTCTGGAGCTGCATACCATACGAGATGACCAGGAATGCAAACATTGTCTAAGGTATCTATTTCATCATAATCCAAATGACTGCAATCAAGCAAGCTAAGAACAACTTTTGGTTCCAGGTAAATATTCCGAGAGTTTAGTCTCCTCACTATGATTGGTTTGGTTTTCGCATGCAAATATCCTACTGCTTGCGCAATTTGACGCAGCAAGCTGACTTTAAAACTTTGGCGCATTTTCTCCCGTGACATATGGATCTTTTCATATAGAGATGGCCCATTACATGCGCTGGTTACCATTAGGAAATGAGGAGGTTCAATGGAAGCACCCATAAATAAAACAATATTTTCATGTCGAATCATAGTGAGATTGCTAACATTTTCCCAGAACCGGCTACGCTCGTCGTGATCCAAATTTTCAAACATAAACACGGATACATCTCCATGCCAATGACCCTTGTAGACTTTTCTCTTATTTCCAGATTTCATACATTCGCCAAGTCTAATGTCTCCGAACGGAATGTTAAACTCGTATCGATTTCTAGATTTCATGCATTTATCGACCCGTTCCAAGATGAAATCTTCATCACAGTTACTCATCAAGTCATTATCAATATAAAATATTCTTCTACCAGAAGGAGGCCAAGAAGAACACAAAAGCCCTCGATTAGTCCTACTGTATTGTGAACTGAGACTTTTTGACTTAGGTGGGCAACTATGGGTTGGTAAAAGGCATGCATGACTTAAAGCTTGATTACCAAACACCCGAGGATTTCGTCTATTCAAACGATCATAATCAAGTTCGGTTTGAATGTAATCACTATATAATCTTTGGTTTCTAATTTCCATAGGAAATTCATTTTGATCTGATGATTGAATAAGATCATTTGTAGTTGTAACACTCAATGTACCTAAACTATAAATACTATTTCTAGTACTTCCAGATCTCGATGAAACATCATTTTGACGGCCTGAATCGGCACTGAGAGAATCATAAATGATACTGCTACCAGGAGTCGTGACAATTTCACTGTGACCACTATTAATACTCACATAACCTCCAGCACCGTTCGATCCAGAACTTCGTTTTCTTGGCAATTTCGGTGATGGCTGTTTCAGATTTCTAGATACATTATTATTTTCGGTTTTCGATTTTGTAGGAGATTTAGATTTTGGATCAAATAACTTATAGAAAGTCGTTTTAATAATATTAAAAATTCCCGAATCACGACGATGAGGGATATTTCCATTTGGAAATTTGTCACGTTTGAGGTTTTCGTTTTTCAATCTTGAATTCATGCAATGCTTACAGAATAGATGTTTATTTGAATTACTGATACTAGAGGTAGAAGAGAGAGGATTTTTGGAAGACGGATCTAAAAATGATAAAGGAGGTTTGTCATTCATTAGAGCAACATCAGGAGTTAATGTTATTTGACTGCCCGGTAGTTTAGAATCAAACGGGTCCGAGATGTAATCATCTGACTCGATTGCATTTTGTCGTCGGGCTTTTCGTTTTGCCAATTTTTTATTGCATATAGAGCATCGATAGCTATTGTTGCTGCTGTGTGTTTGAGATGACCCTGACAAGGACGACGTTGAAAGGTGATTAGATCCGGTGACCTTACTTGAATTTTCAGATAGACTTTCATAAGCTAAATCCTGGTTAAGATCAACCATTTTTTCCAAATCAGTTAGATTGCGGTCATCTTAAAACTTGTGAGTAGTCATTTCAAATAGAAATAAAGTCACAATACATATTCGCACATAATCCAAAATTTACTCCAAAATTTTTTTCAGAAATTGAGCACACAAAATTGAGCTGTCAACTCCAAGAGATAACTGTAGATCATTGATCTGGTTAGTTAATGACACACCAATTAACTACTACAAAGTGTTTAATAGCACACACAAACTCTTTCTAAAATATCTCAACCAATAGCAGTGAGTTATTGAATATAACAATCTGTTATTTTAATTCCATGTGAGTATAGCAGGGAGAAATTAAAT
>OX_Smed_1.0.00094
CTAACGTACTAGTAGTTACTTTTTTATTTTTTTTTTTTTTTTTTATTCTATCTTGCATTTATTTATTTATAAAAATATATAATAGGTAGATTAAAACAAAAGTTAAATACAATTCATTATTTTAAGTGAAAAATCATATAAATGAATGAAGCAAAGCGAATTCATGAAATAAAATTATTTAGATTTTTCTTCAACTTCTATTTTTGTCTGTATAAGTGGATTTTCGTGCACATTGACGTAATTCATATTTTCATAGAAATGGGGTTTAAATTCTTTAGAAAACGCCAATTGAGAATTGACTCCGAACCCAGGAAAATTTTTCGTGCTCCTTTCATTTTGAAATATTGGAGTAGAATAACCTTTCTTTACCAATCTTCTTTTGTAGAAAACGATTCCAACTAAAATCATTAAAACAATTGCCAACAATCCAAATACGATAATGAAAATTGGCTTTGCACCCGAATTTTTTTTTGAATTTTGATCATCATGTCGTGCTAGTTTCTCCAATTTTCCAAAATCTGCATGAATCTGATCTGGATCATTTAAACCGAGATCATAGTGAACAGCGAATTCAGAGTCATCAGTATTTATATTTTTTGTATGATGTTTATATTTGGCAATAATATCCTCAATGTTGATTCTTCCAGTTTTATCGTATAGAGATTGTTTTGTGTTAACTGGTACACCATCCCGAGGATAGACCGTCGTAAAATAATTCATCAATCTCTCCTTCAAGATGAATTCATAGTTCGGAACCTGTTTCAAAGTGTCAAATAAATCAGAGATTAACTTATCAACCAACTCCATACGAATGTACATAGCATCTGCTGTCTTTGAATTAAACCTTTTGGCCTCTTCAAATTCAGCCATGAGATATTTTTTGCGATCCATCAGCGCCTTTAAAATGATCTTCATGGCTTCAAATATCTCATCAACTGTTTTATCTGTTTTTTTCATAACTTTATCCAAATTTCTTTTTGCGCTTTCAAATTTTGTATTAAAGATAAATTCAAGCCTATTGTCGTGGAAATTAAGAAGTTGCTCTTTATTTTCTTGGAATTGAGTCTGGATAGAATTCATTTGAGTTTTAAAACCTTTAAGAAAATCCTCTTCTTTCTTTTTTGCAAATTCTGGATCGGATTTCCAGAGACTTTCAAGTTCTTTTTCAGATTTTTTAAGTTCATTGATTATTTCAGCTTCCTTTTCATATTCAGATTTTATTAGATTTTTTTCAGCATCTTCATAAAACTTCTGTTCACCCTGTTCAGTATCAAGAACTGCATTATTCAGATAAGTTTTATACATGCTTAAATCGCTATTATCAACACTTTTGAACTCTTGATTAGGACAACAAACGAATTCCACTCCTTTGAAAAACATTGGCTTTATTTTGTTGTCATTAATGCTGCATGGAAATAGCATACCATATGATTTAATATGCCAATTGTTTTTTCGAATGCATTCTTCTTTGGCATTTTTAACCCAATGTTTATAAAGTAAACACCCAGTTTCATTGAATAAATGACCAAATTGACAATTACGGGGTAAAATTAGAGCATCTGATTGGAAGTTTTTATCTAAACATTTAAAAGGGCGAATTTCCACATCTACTTCACAACTTTGATTCTTGAAGTCGCACCAACTTTTAAATTTTGATTTCTCAACTGCCGGTTCAGAAGTTAGAATTTTCCATTGTGGAAACGATTTTTGACAAAATTCGACTATTTTCGTTTCATTTGTTAGGCAGTCTTGTTGAAAATCTAAAGTCCATACCTTATTTCGGAAGACATTTGCAGGCCTTCCACAATAGAAAGCAACTTGTAAATCATCATTGCTAGACGCTACGATTAAACTGATAGAAAATTTGACAAGCACAAGATACAATATTAAACAATTATGTTGTATTTTCATAATTTAAATAATTTGAATTATGANNNGNNTCNANNNANTATNNTGNAANANNNTNANANTCCTTAATTGGATGATTTTAGAGTAAGGGTTAAATGAATTTAGCAAAAGCTAAAGGGGTATTATTGAAAGATACACTCATAAAACATCGATCTTTTCTGAATTGTTACAACAGATTAGAAATACACAAGGTAACCTAATTTCCTATAAGTAACAACAACCACCAGTTATAGTTTTCACACAACTAAGCCATCCTTATAAATAATGATGCTAAATAGGTTTTGGAAGGAAAGAATAAAAGTGTGGCACATGGTTATTATATGATCACACTTTCGATAATAAATTAGTTTATTCATTGCAAGATAAAAATTTAACACACAGCTAAGTTAGTATGTTTCTATAATATTA
>OX_Smed_1.0.00102
CCTAAAACGTGGATTTTAACAATGAAAGGGAATTAAAAGTTCAAAATTTAAATTTGTATTATAAATTATAATTTTTCAAATTTATTCAAGCAGTTCTATACATTTTCTTTATAAAAGCTGTTGATGCAGTTTGAAATAGTTGTTAACATTTTAGCAATATTTCATTTAAATTAAAGAATACTGGTGGGTTACAGGGTTTCCAAATCTTGCTTATCTTTCTGGTTACCCTAGTAACGCCATACAAAATGATGCTGATCGCCACTTGGCACCCGTTGCTAGGCAACGTTGGTAATGTGTTCAAGTGGTGGATTGCCCGCAAAAATTGAGTACCATGTGCTAGTACTATAGTTGCTCGGACAACCCTCGGGTTCACGAGCTGTCGATAGAAGACCTATGCTCGCTTAGCTCTGTCCCTCATAAATAATTGCTCATGATTAGTGCTTAATTGACTGTGGAAAACTGAGACGTAATAGGGTTACTTGTGACCGTACTGGTATGCAATTTCAAAGGAAAAGACTCAACTAAGGCTAAAACTACTCTATTTAAATAAATCACATGTGGAATATCTACTGTTTGGCATTTTGAAGTTGGGTTGCTCGACGTCGGGCACGCTCCTTACGTCCCGGTCGACGATTGTTGGTGGCGATGGGTTGCTCTGCTGACTTGATTGCGGTCTGCGGCATTTGAGTTGGGGCGAAGATGAGCGGGTAAGTTACCGCTTCACCTTCTCGGCATACTGCGAGTGCGACTTCGAGTCCCCGAACCTGCGTACGCAGACTCCGATTGAGCTGGCGTTCTTCGGCCCAGCCTTTTTGAGCTGCAGAAAGTCGTTGATACAGGATCTTCGTTCGTTTAGGGTCTAAACAAGTCGCTTTGACCTGCTGTATCTCTCGAGTCAATTGCAGGATCTGGCCAAGTAATTCTGTATTCGCCTGCCTCGCACGGTCTAGTTCCGTCTGTAGGATCCGTAGAGAGGACATCGCTGAAATTAAATGGATTTTACTCGTCAATTTATGGTCGGCCTAAATGCTTTAAATCTTTCAAGCAATTCATTCAGTTATATATAAAAAAAAGAAATACACGCAGTTCTAATTATAATTATTATCTAATCACTATAACGATTTGTCCGTCAGTTCATTCGTCCGGGCAGTATCGTTCTAGGCTTCTTTTGAGAGCTTCTACCGTGTAGGGTCGTCTAGTATCCCGAACCGGACGAGGTGGATGG
>OX_Smed_1.0.00103
AAGCGAAAAATATACTTTAAAAATGATTTATTACATTTATTAAATGAACGGATACATATGCGAATTTTACGCGGTTAATAGACCCACCCATATAAGATAGACGCAGTCATAAATGCAGTACCATATTATTTTACTAAGCCGCAAAACTCTTTTGGCTCAACGCACGACACAAAATTATCAGTTTTACTAACTACGGTACTCAAACACCTAAATTCGAGCTAACGAGTTCTCTCGTACAGGATGAGAGCGATTCCATTTTCCAGCGAATTATTAAATGTAAGGAGAAAGATGGAGTAAACATATATTTTTAATTCAGGGTACACTAGAACCATGATTGATATGCCCGCTCACACTGTAGAACAATGGAGGCTAGCCTGGAGTCGGGTATACCAGGAACGATATCCTGAGGTGCCTACAGAGGATCAAATGGAGGAAATATCGCCGGAAAAGTTCATGAAGCAATTTCGGAAGACGGCGGACGAACCCAACCGTCACGGGACATTTTAAAGCAGGCCCAAGAGCTCCTGGAAGACCTTCTACAGCATCAGCGACAAATCGAGGCTGATGTAGCATGGGCCACATCTTACCTGGCCAATGTCAAAGATGACATAGCGGCCGGACGACTGGCCGACAGCTACCCGCCTTCTCCAAGACCGATCAGAAACCTCAAGCGACCAGTGCTCGTGGTCTCGGGATACGCTCCGGAAGAGGGATCAAGCGATTCTTCGCGGAGGAGTAAACTCCATTGATGTGGACATTTATTATTATTACAGTGACATTGTGATCGATTCAAACAAAGTTTTTCTGTT
>OX_Smed_1.0.00106
TATTCACCACAGATAACATTCCAAATGTTCGAATTTATTTTAATTTTTATTGAATTAAAAGATTTATTGAATTTGTAACAATTGAACTGCTAATGAGGATTTGTATAATGAATTTGATTGCGGTTTCATCAGCAATTTTCTGCTTGGCATTTCATTTATCCGCAGCGGTGAAATATTTGGCTGTCAACCAATCAAATTGCAGAATCGGCGTCAATTTGACCAATCCGTGCGGATTTATTATCGATGTTAAAGGTGATATTAATGAGGATATCCGTTGCCAGTTGCATTTAAATACATCCAATGCAACTGTGGAATTCTCCAATCAAATCATTTATATCAACGGGCTAGCATCACCAAAATGTCCTCATTTTAGCTTACACCTTGTCACATCATTGGGGACGATTTCCAGTTTATTTGATTGGAATGCGAGATGTAATTTAGATTTCCATTAACAGACAACTTGTGGCGGTCACATTGACCCGCAGAATAAAACTAGTGAGTTATTCAATCGGGCTGAACTGTTTTATGATCTGCAGGGGCTGATTAATAGAAATGAATCCCGATTGCTAATAACTTTAGCAATTCTCAATGAGATATTTGCTAATTTATTATTGTAATGATCCGTATTAATATCAGATCCAGATCCAAATGCTTGTTCAGATCCGGGGTTTTTAATGAAAATATTTAGCGGTCAACCAGACCAATTGTATAAATGGGGCGGATTTATTTCATCCGTGCGGGTTTATTATCGATGTTAAAGGTGATATTAATGAGGATATCCGTTGCCAATTGCATTTCAATACATCCAATGCAACTGTGGAATTCTCCAATAAAATCCTTCAAATCCACGGGCTAGCATCCCGAAAATGTCCCCATTTTAGCTTACACCTTGTCACATCATTGCGGACATTTCCATTCCAGACAACTTGTGGCGGTGACATTGAGCCGCAGAATAAAACTATGGAGTTATTCAATCGGGCTGAACTGTTTTATGATCGGCAGGGCTTGATTAGTAGGAATGAATCCCAATTGGAAATGAGTTTGACAAATCTCAATCCGGATCCAAATGCTTGTTCCAATCCGGATCAGCGTACAAGCAGATCTGTTTCACAACTCGTCAAGACAATTACTGTCACTCCAGAGTCAGCAGGAACTGGCAAGGATAAACCGGCTGCGAGTGATTGGTCAATTGGTTATTATATCGGTATTCCAATAGCAATTATTGCCATTATAATATTAATTGCCATTACAATGATATGTGTAATCTTGATTATTGTGAGAAAACGAAAATTCCGACGCAACAGGGCAAATAATGAATCTCAAAAGACAACCGATGAACAAGCGCTTCAAATAAGGGCCAACAAAACTGATGATGAGAGGACCGATCTAAAGCTGATAGCAGTTCCTGATCAGACATCTAAAACATCCTACCGAATCAGCTGTCAGATGCAATAATAAACAGTGACAGATTAGCATTCAGTTCAATATTATATTTCTGCTTTATCATTTGATCTGTATACATATCATGTTGGTTAAATAAATGTACTTATTTTGTCT
>OX_Smed_1.0.00110
TCAACGTATATTTAAAGGAAAAACACACACATATATATATATTAGGGTTTGATATAAATCGAAACGACACATTAACACAAATGCAATAAAAACTTATGAAATCAATGAAAACATCAAAAATAATAGAATTGCAAAATTAAAAACTGATATAAAAACTGAGCTATGTAGAAGCTAATTGTCATTGCACCAAAGAAACGTTAACGACTACCAGTCAAATAACAAACAATCTAAAGGTTGGTCATAATAAAAAGAAAAGAACATACATATTAAAATAAAAATATTTGAGTTCGGAAAAAGCTAATTTCAATTTATTTTATCAATATTAATTTTTAGTGGTGACACAAATTATTAATATAAACTTAATTAAATATAAATTATAAATTCTTTACACAAAATTAATAGACAATAATTATATTTTTGTAATTTACTCAAACTAATTTATTTAAAAAAACTTTTCTGATTTAACTTGATATGAATCTTTTCCATGTAACTATAGCAACCTATGTTATTAAATTGGATTTTAAAAATTTAGTTTTCAAATATCTCAGTTACAATTTATTCAATTTATTTCTTTGTAGGGAATCAACAAATAACTTATTGCATAAGTATGTATTTTTGAAAAATTAATAGATGAGAAATAAATCAATAAGTATTTTCATTTGTACTTTACTAAATCTTGATATTAATGATTTTAATGAAACTATAGCAACCTATGTTATTAAATTTGATTTTTCAAACATCATATTTATAATTTATTCAATTTAAATTGATTAAAAATTTCAATTTGTATGTAATTTTTAGTATAAACAATCGATTTATTTAGTATAAACGAATGATTTTGAGGTATAAACAATCAATTATTAATTAAATTATTATTAAAATATTATCATAAGTAAGTTTACTTTTTATGTATATTTAATTTACTATTTGTTTTTAGTGAATTATTGCTATACATATAAATTTTGCGTAGCTATCAGTCACGAAGATGTTCACTACTGTGAACTTGTTACATCATCATATTTCAAGATAAATGATGCTGGTTTCCCTGGTTATGTGTGTCCAGAATGTCTCACAATAACATCTGGTAGATGGTCAATGTTTTTACAACAACACGGGCATCACCTCAGACAATTCGGAGAATCGAAAAGTAGTATAGTTGCCAAAAGTACGTGTATGTATAATATAACTAACTATTAACTTTTTTAGTATTGTCAAAGAGGACAACCCTTCAAGACACTTTGCATATTGATAAATATGATACAAGTAATCTTTTGATAATTTTAATGATTTTTAAATTATTAACTGTTAGATACTTTTAATATTCAAGATTCAAGATCGAGTAATGAAAGAAATGAATATAAAAATGGTAATTTTTTACTTTTATTTAAATTATTAATTATTTTTAATTTAGATGATTTAAATGTTCACATTGAAAACATAGATGATAGAATATTTTATGAAACAAATTATGACGAACTTGAAAATATCTCTACTGTAAATGTTAAATGTGAGTTTTTTGTTATTACAATCAGAATTATTTAACTTTTTCATGTTTCAGGTAATCTTTATCCGAAGTATTGTCAATCTACAAGCCATGATAACAACTGCCACAATAAAATGAATCGATATTATCAAGTGAATAATTATTATATATGTCCTGTATGCCAGACCCAAACCTCTGACCCATACCTTAAATTTTATAATGACCATAAAAATCACTTGACTCAATTTTATACGGATAAAAAATCATTGTTTAAACACAGTTTGAAACGAAAAAGTCACCATAAAATCTGAAATACTTGAAAAAATATTTATTAAAGATGATTTACAAATTTGACTAGGGTTAAGTGACATTATTGTTGAACCAGAAATTGAATATGATTTACTACGCTCACATGAATTATAAAAGTGAACATCGGAAGATATAATGTTAAGGAACTAGTTCTTCCATCTTCTCTTTTGGAAAAATTAAAATTACATTAAATGAAATGAACATTCAAAAGTTCAATTTGGAGTCCAAGTAGAATTTGAAAAAGATGGGGAACTCAAAGTAGTTAGTATATCAAATCACGCTGCTTCAGTGACTACAACTTTCTTGATGAGG
>OX_Smed_1.0.00133
ATGTACACTACTGCCAATATAACTTGCTCATAACATTCGTGTTGTTTTGTTTTTCTTTCCTACCGAAACTAAATAAATTAATTCCATTTTATGAGAGGTGAGGTATAGATAACAATGGGTGTCGTGAAAGGTTTGCAAACAGATGTTGGGCATAATCACTCTCCACGATTTTCTCAACGTAGTCAGGGCAAAAAGTAGTGATTAGAAATGAGTTAAGAGATAGAAGCGTAAGTCCTTCCAGCGGCAGCTAATGATCCGGGAAAGACGAAGGTCCTTCGAGGAGTAGTGTTAGTAATACGCTCACCTGCTCGAATGGCATTCGGCTATTGCGTACAGTACCAACATGATTTCGGTCATGGGTACGCAATGGTTATTAAAATCGTGCGACGTATCAGGAAGTATCCCTAGTAGTTAAACGGAAGGTACACCAACAGGATAAGGGATATAGTACGCTGAAAATTCCTATGCGTCCAACATAGGGTTGGACTATATTAATTTTTCTAAATTTCACAGCTTAATATCTGGTAGGTATTTTAATTCATTTATAATATTTATTTGCACTTTCAGTCTATCAATAGTCTAATGTAAGTTCGTCATATCTTTGATTAATTAATATCGATCCAGTTTTTAGGGATTTTTGTGAATTGCTTGCTGGTTCTATTGCGGATCAATTTTATCAGATTTTGGGGTTTTATCTTTTCCTTATTACTAGTCTAAATTTAAACGAGATTTTAATTGTTTTTATTCATTGAATTTTTGTAAGATTTCGATCGGGCTCCTTTATTGTCTTTAGACAGATTTTGGTTAGTTATTTGTTAAAGAATCTTATCAGGCGAAAATTTCGTTATTTTATTAGTGGAAGAAATCAATCGGGTTTTAAATGCCTGTGCCGTAGCATTGCCAGTTAAGGTTGAGCCGATTCTGAAAAGGGGACTTTGGCTATTTATGCGACTATTATGTTGGAAAAAGCTTTTTGATTTTATATTTTCCTTGTAAGCTAATGAAAATTTGTATGGTTGTGAAAATAAAAATGGCTTAAGGGAAGTTAAAAAAAAAAAAAAAAAATGCGAGCC
>OX_Smed_1.0.00137
ATGCTGAACATTTATTCAAAGTTTTATTCGTTTTTATTCGTCGTCAGAGTCCAACAGAACGGGACTTTGGATGCCACAGTCCCATTCCCTGCGTACATTGCAAGGCGGGCGTCTTTCAAACCTACTGCCTGTATCCACAATGGCAAAGGTACGTTTCAATCCCTTTCGGCGCGGTGGCAAAGGGACCCTGAAAAAGAAATTAAAATAAAAAACCTGGTAGTATGGCAGTCAAATAACCATTGCATAACATCGAGATGCTCAAACTTAGGTTCTGGGACCTAAAATAGTAAGGGTTGAAAAGAAAAATGAAATAAATACTGTGTAAAACTCCGTACCATGGCGCCCTCGACAAATAATTAGTGCAGGCAAGTAATTGATTTTAAGAATTACGTAATAAATTAATAAGTATAAATACGGCTAAAATTGTCAGAAAAATACGAGTAGCTGTAATTAGAGGTTTGCTTTTAGTATAAATACAAAATCAGAAAATCAAAAATATATGACCAAACACATGAGTGTGGTATAGGTAGTTGCATAAACAAATTAACGAACTAAAATTAAACAGTAAATAAGTTAAGTTAATAAGTATCAATAAGTTAATTTAATAAGCAACACGAGCACTTGCAATCACCGGGGTTTGGCTACCCTGGACAGCGATTGCAAGTGTTCGGTTACTATGAGGGTAGTTGAGGACAGCATGGTAAAAGAATCACAAAAACAAAAAATAACAAAAGACAAGTAATCACTTACGTCCATAGTAATTGAGGGATGGCGTTGCTAAAATTCAAAAAAAAATATATGAAAAAGAGAAATAAAATATAAAATGCTTACTTCAAGATTGGCAAGACAAAACTAACGAAAAGTGGTAAAGCAGACACTTATATAGAACGCTTATCAGTACAGGCTACGTTAACAAACCAAAGGGTAATTAATTAGAAAGCTTATCAGCACGGGCTACGTTAAGAAACCACAGGGTAATTAATTATAGAGCCTATCAGTATCGGCTACGTCAAAAACCGCAGGATAAGTAAAAATTCATTCGGAATATTAATGTTCATCGCAGATACCTTATCAGGCTGAGTAAACAAAGTGATATCATGAGTCGGTCGGTGCGGGGGAGATTAACTTTTTACCATGCTGCGAGCGAAATAAACCAATAAGTTATTAATAACGAAAATTATTTTTAAATCATAATATTAATAATAATGGTAATACCATCATCGGAGAGGGCGCAAGATCGGTGTTTGCCATAGGCGTCATTTACTCTAGGTATGCCACTAACAACAAAGTAACTGACATTTTCAGTATAGAAGTATTACCGTACAATATACATTGTTTACAAATGTTTTAAATCGTCCAAAAAAAAAAAATATTTAAAAAACTAGAACAAAATCTAAGCTGAAATTTCTAAAAGTAAAGAATTTAAACTAATATTGCAGCGAATAATATTACACAAGACTTAAATTGTAATTTATTAG
>OX_Smed_1.0.00145
AGGTACTAAATTGGGAAATTGGAATTAATAATAAAACAAATTAATGAAGAAAGACAAATTCTGCAAAATAAATATGATGAGTGCAAATTGAGATTCAACCAATCAAATCACGAGGAACAAATTTTGCAGTGGCAAACCGAAATGAAAAATTTAACAACTAAATATGATAAATTGCAGTCGGAAAGGGATAATTTGAAATTTTAGTAAAAGAAATTGATAAGGAAAATAAAATTCTTCAAAATAATTATAATAAATCAGGAGAAGAAAATGAAAATTTAAAATTTCAATGTGATAAATATTTGGCAGAGATTAATAAATTGGAATCAGTGTTGAAGGAATCGGACAGAACAAATAGGAGATTACAGCAAGAATTTGATGCAAAATCAAAACATTCAGAGAGGAATTCACAATTGGAATCAGCAAATCTCTTCAAATCACAAATGGACAGAAATCGATTTGAAAACAATGCAGAATTGATAAAACATATGGAAAATGAAAAAGAGACAGATAAAAGAAAAGTTGAAGAAATTATAAAAGATTTCCAATTTAAAATGGAGGATTTAAACCGCTCTATTGAGAAGATGCTATTGGAGTTGAATGGATCAGAAGACGAATACAAAAGGTTGCAGGATGAAAATAATAATATCAAATCCGGATTTGCGTCACAAATTGAGCAATTGGAATTAAAGATGAATGAAATTAACGAGGAAAATAAAATTCTGCAAAACAATTATTCTCAAAGCAAATTGAACCAATCAGAAATAGATAAAATAAATTTGCAGAAAGAAAATGAAAAATTAAAATCGTCAAATAATCACGCCGAGTGTAAATTAAAATTCAATCAATCAGAAACAGAGAAATCGATTTTGATTGCAGAAAAGTCACCCGAATCACAACTTTTTATCGATTCCACTAAAGCAGCAAATACTAATGAAATTGGTGCTTTGGAATATAAAAAAAATATCCCAGTTATTCCAGTTCCACCAATTGGCTTCAATAACCCAAAAGGCTACTGCTACCTAAATTGTGTAATTCAAGTTCTTGCTTCATGCGACGACTTTAAAAAAGACATTGAAAAAAGCGACTGTAGTGAATGTTTTGATGGGACTGATGATTCAATTTTTGTCAAAGATTGCACAGCTTTGTTCAAATTTTGCCATTTATTTGCCACCTCTCACAGATATAACAGGTGATTATTTGATTTGATTCATGCATTGCGAAATTCCGATTTCAATTCAGTCAAGGAATCTTTGAATATTATTCAACAATATATCACTGAGTCCTCTTTCGGTGATGATGTGTATAAGTGCTTCATGAATATCCTCAGCAGAGTAAGTAAAGTTATAAAAACGAACATTCAAAGGCCAAATGCGTATAGCAGCCTTCCAGTAACTGTTATGGAAAAAGCACAGAAAAATTTCGAAAAATTCAAAAATAAAAATCCAGGACTTGTCTTTGATAATTTTTATGGCCAGTTGACATTCCAAATGACTTGTGATATTTGCGCTGAAATTTGCAATGAGTCCTTCCAAGTGATTAAATCGTTGACGTTGGCGGTTCCTAAATCGACATCCCCAATAATGCTGGAAGATTGTATAAACTTATTTTTCAATTTTTCACTAGTAAACGTGGATGAGCCTTTGGTAAGATTAAACTGAATTGTTTTTTAAAAAA
>OX_Smed_1.0.00169
AAAAAACAATCATATTATCCTGTTTGTTTTATATTGTTGGATCTTTAATAAGTTTTAATTATCGTGTGGTAATTGCTGTAGGACGGTTCTTGATTGGAATTGGACTTGGTATTTCTTCTACTTGCTGTCCACTTTACATCGCTGAAATAACTCCGAAAGTTATTCGAGGTCGCATTATTACTATTTATCAAATTTGTTTAACATTTGGACTGTTTCTGTCCTCGGTTGTCAATGCAACACTCAATTATGCATCACCCACTTATGGATCAGACACAACAACGCCAATCATACTAATTACCCCTGCCGTACCGGCACTTTTCCTATTGATCGGAATGCTTACGGTTCCGGAGAGTTACAGGTGGCTGTTGTCGAAAAACAGAATCGACGAAGCGATAGAAGTAGTTCGGAAGCTGAAACAAATTCCAGAATCGAATATTACAGAGTTTGTGGAAAATATTTTGGAAGCTAACGTTTTGATTGAAGAGGATTTGCAAGAACAAAAAGAACAAAAGAAATTTATTTTATGTCGAATTCTTGGCGATAAAATAGCGAGAAAGACTCTCGTAATGGGATGTTCTCTCCAAATGCTTGCTCAGTTAATTGGAATAAATGGGCTAATGTATTACGCGAATTCATTGTTTCAAAAGTACGTAACTAATAATATCAAAATTTACTTGTGGTTCACTCCATTGCTTACTTTCATCAATTTGATATCGTCGTTTGTTGCTTATAAACTAATTGACAAAATTGGAAGAAGAAAATTGGCGCTCATCAGTTTGTTTGGAATCATTTCCAGTTCAGTAATCATTGCGGTAAACCTTCAACTAGTCGACGTGAGGTATCTAAAAAGAAACCAGAATAATATTTGTGACAATTTTCTGGCATGCGATGACTGGGTTAGTTATCACTGTGAATATTGTCAAATTGACGAAAATTCCGGATATACTTGTGTTAATTCTGGGGCAAACTATAAAATTTTTTATATTGTTTATTATTATTATTATTATTTGAATATTTTATTTGCATCAGAATGGCACTTGTTCAATTTATGACTTTTGTAATCCAAGCACAATAAATATTAATTGGATTCTTTTGTTGGGAATGATATTGTATGTCATCAGTTTTGCAATTGGAATGGGGCCGATTCCTTGGGTGGTCACTTCGGAAATATATCCCGCGTGGTGCCGCAGTTCCAATATGGCATTATCAACGACAGCAAATTGGTTTTTCAATTTTTCCGTTACAATGACTGTATTTCCCATTGGATTGTACGAAACATTTTGGATTTATTCCGCGTTTACTCTTTGTGGAATTGCTCTAATATATAGAAATTTTCCCGAAATGAACCAAGCGAATATGGAAGAAATATTACATGTGCTATAAATTAAATTGTGATTTGAATATTTGATTTAATAAATAATTTATTTTAG
>OX_Smed_1.0.00171
ATTGTAATCAAAATACTGTAAATTTTATTAAATGTTTAATTAATTGGTGTAGAATGGACGAAAGCCTTACCATTATTAATGAAAACAGAGAAATGAAAACTTTGAATAATGAGAATAATACATTTCGTAATATCAATAAGGAAAGAGTTATTCAGCAAAGAATAATAGGTGATTGTGATTTGTGTTCTGTGACTATTTTTCAGGATAAAGCTGAAATTTGTCGAATTATTCCTATCAATCTTGATGGTGAACAACTTTTGGAGTTACAACTTAGTAATTTGACCCCTTGTATTGATAAAGATTCGATAAGAATTGAAATAAAAGATGTTCCAATCACTATTCAAGATGTGACCTTGCAAACAAAATCTCAGGAAATTGATTGTACGATGGCAGAATTACAAAGGAAAACTTTAGTTCATAATGAAAAGGATAACTCAAGACAGAGAGAATCTTTACTAGCTAAATTATCAAGATTATCAAAGCAACGAACTGTTCTGGAAAAGTTTGCTGATAGATTGATCAAAAGTCAAGAAAATGATAAAATGAATAATGGTGTGGAAAATAATGCTGAATCTGGAAATCCACCAGGAAAAATTCAAACTGTAGATGTTTTCGATCCAAAGCATATGGAAACGCTAGCAAATTTTTTTGAAATGTACGAGAAACAAGCTGAGAAATTAGATGAACAAATGTTTTCTACTAAGGAAGAATTAACAAAAATTGATTTACTTCTCCAATCAATTGAAAAAAAAATAAAAGATTTAGATGATGTAAGAGAACGAATGAAAAGCAGGGAGCTTTCTATATTTATTGAATGCCAACAATCAATTAATGCGAATTTATTTATATATTATGTTGTTGACCAGTGTTCTTGGACGCCAATTTATGACATCCGAATAATAAATAGTGAATCTAAAATGAAGATAACTTATCATGCTCTCGTGCAACAAAATACAAAAGAAGATTGGTCAGAAGCTCGGGAAATAAACATTTCGACTGTTCAACCACCAATTGGAGGAACTGTTCCGGAAATCGGTATACAGAAAGTCTGTTTTAAGACATCTGCTGATTCTAAAATTATTCAATCTCCAACGACGATTGCCAAATCTCGGAAAACTAGAGCGAAATCGACATTTTTAAACACCCCACAAATTATTGGGGAAACGTTATTGAAATCTCCATTATATTCTGCTGTTAATCAAACCGAGGACATTAGTTTAAAGGACCAGCATATGTCTAGCTTGTCTTCAATAAGATCTCAAAAGTTTTCAAATAAAACTGATTTGCCTAGTGCGTACTACAATGTCTCCAGGCCTCCAGGATTAATATCATCTGGAGCAGATCCAATTAAGATAATTATTGGTTATATTGATCTCTCACCAACTTTTGAATACACAAGCGTTCCAAAACGTGCTCCTTATGCATACCTTAAAGCATTAGCAACTAATACTTCCGATTATGTTATTCTTCCAGGAGAAGCCAATATTTACATTGATTCTAGTTTTATTGGAAAGACGGATTTAAAAACAGTTGCGCCAGGAGAAGATTTCAGTTGTCATTTAGGAGCAGATCACCGTATACAAATATCGTATCATCCAATGTACAAGTGTCGTGAAGGATCAATGCCAATTGCTAAATCCATTTGTATCGCATTCAAACAAGTTATAGAAATACTCAATCATCATTCAAAACCAATAAAATTGACTTTAATGGACCAATTACCTGTTGCTAATGAAGATAAAATAAAAGTTGTTCTTCAAGAGCCGGCAATAAAGCATCCTGAAAAGTATGATAAATCCAAATCGGTTCGACTTGCCAAAAATTTTCAAGTGGAGTGGGATCTTGAAATTGGAAATGGTGAAAAAAAAGAGATTACTTTGAAATATACGGTCGAATATCCAGCGGGAGAATGTCTGGATCTAATTTCTGAATAACTGTTTTCCAGATATATTTGATTTCATTTTCTCACTTATTATTTACCAACCTTTCGACTGATTTTCTATTGTCGATTTGTTAGTAAATTTATTTAATGATTAATTCTTAATATTATCATTATTATTTATGCTTATCAATGTTAGACTATAGAATATTTATTGTTATAAAATTGATGATATCGCTTATGAATTTTATTTATGCTTGAATTTTTATTGCTTATTTGTTATTTATGTGATTTTGTAATAATTATATATATTCAAATACAATATTTAGTGTT
>OX_Smed_1.0.00172
AAATTACAGTAAGTTCAATCGATAAGTTCTGATTAAATGTAAACAAAGACATTATCTACCGCGCTTTGTTGTAGTGTAGGGTTGCCATAATTCTCGGACTACATACCGGGACAATCTCCTCTCCCTTCTTGAAACAAAACTTTTTATTGACAATCATACATTTATTATGAAAAATTGCGCAAACTTATAAAAATTGATTTAAAATATTTGAAACACAAAAAAACAAGAACACTGTAAGGTTTCACGAAGTAGACGCTTATTCACCAACCAGAGGTACATCTGATGGTCGTTCATGGTGGTTATCTCGCCAAGTGTGCTCTCGAAATTTGTCATGGGTATTAGAATTTTTTTATAAATAATAGACTCAAATTAATATCAGTAAAATTATGGCCTTTCTATTTCTGATAACTGGTGTAGGGTTGGGAGAGGGCGGAGGTGTTGCTTCGAATGTCAGTTTTGCCACGTGCGCGTATCAATACCCAGCTTCATTTGGGAACATTTCGTTATTTTTGACTTTCATGTTTAAAAAAAAATATTTATTCGTAAATTTTAAATCAACCAGGACTAATAAACATTGGACCCGAACACCGGGACACGGACCTCGAAACCGGGACGTATGGCAACCCTATTGTAGTGTCTAAATGAAATTATTTTGAGATTTTTGTTAAGGTGAAAAAAAAGAGATTACTTTGAAATATACGGTCGAATATCCAGCGGGAGAATGTCTGGATCTAATTTCTGAATAACTGTTTTCCAGATATATTTGATTTCATTTTCTCACTTATTATTTACCAACCTTTCGACTGATTTTCTATTGTCGATTTGTTAGTAAATTTATTTAATGATTAATTCTTAATATTATCATTATTATTTATGCTTATCAATGTTAGACTATAGAATATTTATTGTTATAAAATTGATGATATCGCTTATGAATTTTATTTATGCTTGAATTTTTATTGCTTATTTGTTATTTATGTGATTTTGTAATAATTATATATATTCAAATACAATATTTAGTGTTAAAAAAAAAAAAAAAAAAAAAAAAAAAAAAAAAAAAAAAAAAGAAAAAAA
>OX_Smed_1.0.00186
ATAATTTTATGATTTAATTTTTTATACTAATTTATTTTAGAAGTTTCGATTAATATATTTATTGGTATTAAATGGAACTATATATTTTAATAAAGATTCTGTTTTTATTTTTAATACAATCTGTATTTACTGTTCAAACCACTGAAAGAAATACAACAACTGCTAAATTTCAATCAAAAAAAGTTTTAATTAAAATAAAAGAAACATATAATAATAGTTTATATTTAGAAAATACGGTTCGTCTTTCTAATAACATGAGTGAAATTATAAAATTGTTTTTTATTTTTCAATTAAAAGGAGAAAACAAAACTGTTTATAATCAGTCATGTTTAGATTTACAAATTGTTGAGCCGATTCCTGAGATATTAATAAAATTTAATGATACAAATCACGTTCCATTTAATATAACGGGAAAAACAATAGGTTCAATTTATTTAGGTATTAGAAGTAAAGATGTTAGATTCAAGGAGAAGAAATCTGTTTATTGCCAAGTGCAAGTTATACGTTCACATACTTTGATAATTCTTGGCGACATCATTGGGTGGTTTTATTTTGTTTCATGGACTATCTCCTTTTATCCGCAACTGATACTTAATATACGCAAGAAAAGTGTTGTTGGATTGAATTTTGATTTCTTAATTTACAATTGGATTGGATTTTTTTCATATAGTGTTTTCAATATTGGATTATTTTGGATAGATTCGATTAAAAACTTGTTTAAATATAATAATCCAAGAGTTGCTAATCCAGTGCAACTGAATGACGTTATTTTCAGTTTACATGCTATATTAATTGTAACAATCCAACTTATCCAATGTTGTATTTACGATAGAAAAGATCAAAAAATTTCTAAGTTCTGTTACAGTCTTGCTTCTTGTATGATTATATATATTATAATAATAGCATCTGTCGCTGGGGCTGGAGTTAAGAAATTTACATGGCTTGATTTTATGTTTTATATCAGCTATTTAAAGTTATTCATAACGCTTATAAAATATATTCCACAGGCTGTTATGAACTACAGAAGGAAAAGCACTGTTGGATGGAGTATTGGGAATATATTTTTGGATTTTACAGGCGGATTTCTTAGCATTGTTCAAATGATAATTCTTTCATACAATAACAATGATTGGAGAAGTTTTTTTGCAGATCCCACAAAATTTGGCTTGGGCCTGTTCTCAATATTCTTTGACATTTTATTCGTGGTTCAACACTATGTGTTGTATCGTGGTGCTGAACCTATAATTTATGCAGTTTTTGAAAATGATGACGAGTTGCGTTCAACAAGTAGCATAAAATAAAGATAATAGATTCATGTGATACTGTGAAATATTTTAATTTTTATAATATTGTTTATAACATAAAGTATTTGATAGTTAATTGTATCAAATACTTTTATGGATTTCATAATAGTTTATCCAATAGATTTTGTTTTAGAAAATGGTTAATTTAACATTACCAAGATTTCAAATTTCAGCATTTGTAAGAGTTTAAATTAAATAAAAATAATTTGACTTATATAGCAA
>OX_Smed_1.0.00193
AGGTGACGTATTTATATTTTTGTGAATTGGAATAGGAAACAAGCTTTCAATATTGAAAGTTTTCATTCGAAATTTTAAAAATAGTTCTTTCTTTAAATTAATTTTATGTAATTTAATGATCTGCATTATTTTCTTTGACAATTTCTGATAATAAAATACCAAGATTCAATTTTTAAAATATTTTGGTAATGCAATTCTAAGGTGTCACTAGAATACGTTTAGAATGTTAGTTTCGTTGTTCATAAGTACTCAGAGTAATATTGATTCCAGTAATTTTTAAGAGAAGCAAGCAAAAGTGAAGATAAACATTTTTTAAAGGTTGCTTGACTTTATATAGATTTCAGAAATGGTAGATCAAATATAATGGTTGCAACAGATGTCGCTTCAAGAGGATTAGGTATTTAATAGATTTTAATGTCTATCTTGAAAATATGTTTTTTCTTCCTTGCTCTCTTAATATGATGCTGTTCCTTAACTAAGTTTTATAGAAAGTTCTAACCAATAATTTAGCAGAAAATTTATCATAAATAAATATTTATCGATTCGTCATTTGATAAGTTTTTGATAATTTATGGGATTGGATATTTTTGATTATCCATTTATTATATTTCCGAAAGGAATTTTCTACGAACAGTGTTATTTAAGAGAGCTCTAATAAAATATCAATTTAACATTTTATTTTTTATAGACATTGATGACATAATGTTGGTAATAAACTATGATTTTCCAACACAAATCGAAGATTATGTACACAGAATAGGCAGAACTGCCAGACAAGAAAAGAAAGGAACATCTTATACATTTTTTACAAATAATGAAAAAAAACATGCTCAAAAATTAGTTTCAATTTTGGAAGAAGCTACTCAAAATATTTCGGATAAACTATATGATTTGGCGGAAGTTCCGTATTCGAGTCGCAAGAAGTCCACTGCAAATGTACCCAAAGGATTAGTAACAGGTACTCCTGTAAATAACGATTGGGTAGATTCCGTTACTAATAAAAGAATGCCCAATAAATTTAATGGCGGTATTTCTCGTGATAACTTTTCAAATGTGGAAAGCGATCATAGAAAGCCAGATTATTTTAAATATAATGGCAGACCGGAAGAAATAGAATCGTTTCCTCCGAGTAATACTTCTTCATTTAGAGATTCCGGAAATTGGAGAAATAATGAGTCTTTTAATAATTACAACCAACCACAACAGCAGCAGCAACATCAGCCTCCCTATACTAATAATAGCAATAGCTATAATTCAGCCAAAACTTTCAATTATAATGATGATTTCAATTCTGTAGGAATCATTGCTAATAGATGGTAAACTTAGCTTATATGTTCTTGTTATATGTTGTAGTTTAAACTTTAATTGTAATCAAATTTGTTGTAATTATTTTAATTATTAATATTATTCTTTAATAAATATCGTTTCATTATTGCTA
>OX_Smed_1.0.00194
TTAAAAGATGAATTATAGATACAGAAGAGAAAGATCTCGATCTCCTATTAGCAGATTTGGAAGTAAATTTCAAAAGAAACAATTTGACTGTGAAATTACTAAAATAGATTGGCCTACAATTAGGCTGATGCCATTTAAAAAAAACTTTTATATTGAGCACCCAATTGTGACTGCTAGAAGCTCATACGAAATAGACAGATTTAGAAATGAAAAAGAAATGACAGTCGTTGGCAAAAATGTCCCACGGCCGATATTTAATTTTAGTGAAATGAATTTTCCAAATTTTATTTTGACCACTATATTAAAAAATAAATGGGTTAGACCAACACCAATTCAGTGTCAGGGTTGGCCAATGGCAATGAGTGGTCGAAATGTTGTTGGAATAGCACAAACAGGATCTGGAAAAACTGCAGCTTTTTTGTTACCTGCTTTAATTCACATTCGAGCACAGCCGCCTCTTGTAGCTGGTGATGGTCCAATTTGCCTAGTTCTTGTGCCTACCAGAGAATTGGCACAGCAAGTTGAATCAGTTGTAGAAGAATTTGGCATATCAGGTGGATTCAATATGGTGTGTGTTTACGGAGGCTCTGATCGGCAGAATCAAATAAAAAATTTACACACTAAACGCCCAGAGATATTAGTTGCTACACCAGGGCGCTTATTAGATCTCTTGAAACAAAACGAGACTAATCTAAGACGAACTACCTATTTAGTCTTAGATGAAGCTGATCGAATGCTCGATATGGGATTTGAACCACAAATACGCGCAGTTCTAAATCAAGTAAGACCTGATAGGCAAATGTTACTGTGGTCTGCAACCTGGCCATTAGAAGTCAGGAGGTTGGCTGAAGATTTTTTAAATGAGTATATTCAAGTTAATATTGGGGCTATGTCATTACACGCCAATCATAATATCTGTCAGTATGTTGAAGTTATTGACGAATTTGGCAAAGAGCGTCGATTAATTGAGTTACTTAAACAATTTAATGGTTTGAAAACATTGGTGTTTGTCGCTCTAAAGAAAAGATGTGATAGAATGTCAGATATGTTGAATTCTAGAAGCTTTAAAGCCTTAGCCATGCATGGAGATAAGCCTCAAAGAGAAAGAGAACGCGCACTTGAAAGTATGATGAATGGCATTATTAAACTTAATATCTGCGAAGCTTCTCTACTCAACATAGTTACTGGAATCTTAGGAATTGCTTTGAGAAGGCCAGCCCATATCTCGTGAGCCACAAAGATATCTTTGCTGACACAGGCATTGATGACATAATGTTGGTAATAAACTATGATTTTCCAACACAAATCGAAGATTATGTACACAGAATAGGCAGAACTGCCAGACAAGAAAAGAAAGGAACATCTTATACATTTTTTACAAATAATGAAAAAAAACATGCTCAAAAATTAGTTTCAATTTTGGAAGAAGCTACTCAAAATATTTCGGATAAACTATATGATTTGGCGGAAGTTCCGTATTCGAGTCGCAAGAAGTCCACTGCAAGTAATAAGAACTTTTAGTGTGCAATACTATATATAAATATATAATGTGCAGATGTACCCAAAGGATTAGTAACAGGTACTCCTGTAAATAACGATTGGGTAGATTCCGTTACTAATAAAAGAATGCCCAATAAATTTAATGGCGGTATTTCTCGTGATAACTTTTCAAATGTGGAAAGCGATCATAGAAAGCCAGATTATTTTAAATATAATGGCAGACCGGAAGAAATAGAATCGTTTCCTCCGAGTAATACTTCTTCATTTAGAGATTCCGGAAATTGGAGAAATAATGAGTCTTTTAATAATTACAACCAACCACAACAGCAGCAGCAACATCAGCCTCCCTATACTAATAATAGCAATAGCTATAATTCAGCCAAAACTTTCAATTATAATGATGATTTCAATTCTGTAGGAATCATTGCTAATAGATGGTAAACTTAGCTTATATGTTCTTGTTATATGTTGTAGTTTAAACTTTAATTGTAATCAAATTTGTTGTAATTATTTTATTTATTAATATTATTCTTTAATAAATATCGTTTCATTATTGCTATAAATATTTCG
>OX_Smed_1.0.00216
AACGCCTTTTGTAAATAGCCTCCTAAGAAATATTTAAACATAATAGTGCATGGCATTGGACATAGATCTGGACGTTTTTCGAAACAGATTGGCTGACTGTAAAGATCGATCACAGAATTTGCATTTTGGCGTTTCATCAAAATCACTAAAAGTTGAAGAACACCGACAACAATTAATTTTACAAGAACTGCTAGAATTGGAAAACAACTTAAAATATAAAGTACTTACAAATAATTTTCTCAACAACTTTTACCACTCTCGTTTACAGGATGATAGAACAAATCGAACAGCTGCACAGATTTTGGACATAAAAGTTTGTTGAATTAATTGAAGAACAATATTTATATTACAATTTTAATATAGGATGAAGTGGAGTCCGGCATTTCATCGCTGAAATATTTAGGAGGAATTTCCAATTTAGAAAATCTTTATTCGGAATTAACGGGAAATATTGGGGCATGTGCATTGCACCAAAGTGTAAATCAAAATTTTTCAGAAAATATGCTAGTGAACAAGTCTTTGTCAAACAATGTAAATGACTGTTGGAATTATATTACAAAATTGGCATATCTATCACAAGTTCATTTACGGAATGCTTCACAATACCATCAATTTCATCATGATATCAATGAAATTTCAGCATTGTTGAAAAAGCGTTGGAAAGTTATTTCTAATCAGATAGCGAATTT
>OX_Smed_1.0.00219
TGAACATTATTATTTTATAAATATGTTAATGAGCATTATTATTTTTAATTTATTATTAATTTATAAGAGTATTTTAATGAGTATAAGTTAATAATATGTAAAGTAAATAATATAATACTTTAAATATTATTAATTTATAATAGAAATATATGATTTGAAATATGAATAGAAATATTTGATTTGTAATCAGAATATTAATTTTATAATAGAAATATATGATTTGAAATAATGAATATTAATTTTTATAAATTATTTACGGTATGTTATTCAAACATGTGATTTATAATAGAAATAACGGATTTATAATACGAATTGAAATATTAATTTTAACATATTTACATAATTATCATCATTTATATATTATTATTTGATTCATATATGATTTAAATAATAATAAACATTTGATAATAATTACATATTTATCAGGTCGATTGTATAAAAACTATTGCCAATCTGGAATTGGTCATAACTCGAAATGCCATACGACTATGGAAAGTTACTACGGTCATAGATTCTATGGCATCGACTTTTTTATTTGCCCTAAATGCGATACAGCCCAAGACATTGAATATCTAGAGTTTTATAAGAAACACTCTAGCCATTTAAATCAATTTAAAATTAATAAAAAGGCATTATTTCAAATGATTAATGCGAAAAATGTTAATAATAATAATAATAATAACACAAATACTACG
>OX_Smed_1.0.00221
CAATTAAATTAAGGGCTTTATAATTACTTAGAGATTCGTCGTATAATCAAACCCACGTGGTATAAGTACGAATTTGTGTATGTACCGATTTAAAAGTTAAGTGTGTGGAGATGATAGACTATGTTACTACCAGACATATTATAATCAGTTTTTAAAAGAAAATTCATGCGATAAACATTTTCACGACATTCAGTTATTCAAATTAAAAGGCAGTTAGTGTGGTATAAAATCGGCCCTTTGAGTAATTTTAAACTTAAATATTTTTTTGCTATTAAAAATCAGATTTTTAATTTTTTGGTCATTGATTTAAATAAAGTTGAATAATTTTTATAAATTATTTAATTTTGATTTAATATTTTATTATTTAATTTATTATTAAAATGCTATTTTTAATTTAAAAACGTAATTTTCTATAATATAATTTTTAATTATTTTTAAAATTTTCATTATTTATAAATTATAATTCAGAATGACCATGAAGTAAAAAAATAACAGAAAAAATAAAAATTGAAGAACAATTCTGGTACCCTAAAAATGAATTTCCGGAATTGTAATTTTTTTGCAAATTTGGATATCTCTGTGAAGAAACATTTTCAATTACGAATTTTATAAAAAGTACCGTAATTATCCAATATAAGACGCATCATTAAAAATTGACTGAATTCAAGAAAATATAAGTAACCCAAATATAAGACGCATGTATAATTATTACCTTACATTAAATTTATTATTAAATTTATTTTTTGTTTAAAATTAAAATTTCAGTTACCTAAATTCAAATTTAAATTTTTATTTCCCTATAATGTCTTCAAAACGCTGCAGTTATACGACAGGTTTCAAATTGAAGGTAATTGAAGCAGCCGAACGTATCGGAAATAGAGGAGCATCTAGAGAATATGGACTCAGTGAAGCTAATGTAAGGCGTTGGAGAAAAAATAAAAATACTTTAAAAGAGTGCAGATCCTCTACAAAGGCCTCTGGCAGAGGTAGGAAATTATTTTTTCCTGATGTGGAGATAAAATTAGTTGAATATGTTCATGAAAGGCGATTTTCAGGTTCCTCAATATCCACTGTAGAAGTTAGGTTGAAGGCTTTAGAGTTAGTCAAGGAGATGTATCCTGGTTCAATATTTAAAGCCTCAGCGCGCTGGTGCCAGCTTTTCATGAAAAGGAATGATATTTCTATAAGAAAAAGGACTTCAATTGCACAGCGACTGCCGGATGATGTAGAAAATAAGCTGCTCGACTATCAGAAATATATAATAAATTTAAGGAAAAGGCATGAATATCCAATTAGTTGCATAGGGAATGGGGATCAGACCCCACTAAGTTTTGATATACCTTCATTTCAGACATTGGATTTCAAAGGAGTCAAGTCTGTACCTATTAANNNNNNNNNNNNNNNNNNNNNNNNNNNNNNNGTCTGTACCTATTAAAACTACAGGCAACGAAAAGAATCGGTTTACAGTTATGTTGGGAGCTTATGGGGATGGCAAGAAGATGCCACCTTATGTAATTTTTAAAAGAAAGTCTTTACCAAAGAANNNNNNNNNNNNNNNNNNNNNNNNNNNNNNNNNNNNNNNNNNNNNNNNNNNNNNNNNNNNNNNNNNNNNNNNNNNNNNNNAAAGATGAATTTCGAAATTCAAGGAGGTTACTGGTATTAGACGCATTTAGATGCCACCGTATGCCATGCGTAAAGGAAATTTTGGCAAAAAACAAAACAGATCTTGTGATTATTCCTGGAGGGATGACCGGGCAACTTCAAGTTATGGATGTAGTTTGCAATAGGCCATTTGGCCATTTAAGCAAGAGATGCGAAAGAGATGGAATGAGTGGTTTTTTTCTGGTGCTCCATCATTTACTGCTTCTGGAAACAGAAGAAAGGTTGGTTTAGAAACTATTTGCAAATGGATTCAACTATCATGGGATGCAGTTAGTGAGGCAATTATTATCAAAGGGTTCAAGAAATGTTGTTTGAGTAATGCTATGGATGGATCAGAAGACGATATTATTTGGCAGGACGATATATCTGATGTAGGGAATGAGGAAGATGATATTGATGATATGGAAAATGAATTAATGTTTGGAGAAGTGGACGAGTCCATTGAGATTGAGAATTTGATGGAAAGTGAAGATGAAAATAATGGTCTCTGTAATAAAAAAAACATTCTGTAACTAAAAATAAACATTTTGTATTAATTTATACTTTATTTCCCTTGCCCATACCGGTTTTTCAGAAAATTTTCTGAGTAGGAAAAAATATTTCCTGTTATACCCATGTATAAGACGCACCACGATTATCATCCCCAAAAGTGATGAAAAAAAAGCGTCTTATATTCGGATAATTACGGTAAT
>OX_Smed_1.0.00238
TGTGTAAACTTGATATTATAAAAGTAAGAGGAAATAGTTAATATAATAATTATTGTTTGTGACAAGTCTGAAATGTAAAAATTTTTTATTTTATTTAATTTTTACAATAATTATTATTTGCTATTTAAACAACAATTTTTATGAATTTTAGACAAAATGTTTACAAACTTATGGAAAATGATGAGAGAAAATAAATTTGAATCTGATAATGAAATCAGCAGTGATTTGTTATGCAGAATTTGCAAACGTTTAATGATAAAAGCTTGCAATGACCCCTTGCGGATGTCGTTTTTGTTCGGATTGTATTGAGCAATATTTGAAATGAAATGATAATTTCTGTCCAGGAGAGGCAAAATATTGTCAAGTTCAAAAGATTAATTTCACTAGGAATGTTTCGGAGGATCACCAATCAATTTAAGGATATCAGAAGTCATTGTGAAATGCCCAAGGCAAAATTGTGAAACCAAAACCGAGTTGAGCATGATGGAGGAGCACATGAGAACATGCGACAAAAGCGGCCAATCAGCTGTCCATTCAATTCAATTGGCTGTGAAATAAATGAAATAGCCAACGAGGAAATGAATGCACATCTCAATGAGAGCAATTATTGGCATAGCAAACTGATTATTGATTTAATCAATAATTTCCGCAATGAGATGGAATCACTGAAGAATGAAAATATGGAATTGAGAAATGAAATGACCGAATTGAAGAAGAAAAACAGACAATCCAAACAACAAATTGATAATATCGAATTTCAGTCATCAAATCAATATCAGAAAATGAGCGAGATGGAAGCGAAACAGCTGGAAAATGCTGAAGAAATAAAGAAAATCAATAAAGAAATTGTAGCCGTAAAGAAGGAGAATGAATCATTGAGAGAAGAAATGACGGAATTGAGGAGGGAAAACCGAGAATTCAAGCAACAAATTGACAATATCCAATCACTATCAACAAATCAACAACAGAAAATGGGCGAGATGGAAGCAAGAGAGCAGGAAAATGCAGGAGAGATAGAACTATTAAACGAAGAAATGGTTGTACTGAAGAACGAGTATCGGTCAATGAGCAGCCAGATGGAGACCAATGCTGAGGCAATCAATCAGATCCGGATGCAGATCGAGAGGATTGAGATCAATTCACAACAGCAAAGTGATGCATTGAAACAAAACTGTGAGCAGCTGCAAACTGCAGCCAATAAAAATTTTCAGCTGGAAATGGAGAAATGCGCCAATGATATTCGGCAGATTCATCAACATTTGGATATGAAAA
>OX_Smed_1.0.00242
AAGTTAAGAAATCAAATACATAATATTAATCTTTATAATCTAATAAGTAGTATAGGAGGTACCAAAAAGTGAGCCAGGTGGTACAATATTCACTACTACAAGGGGCCATTGTGTTAGAAAACCAATGCGGAGCACTTTGTTGAACGGTTCATTATATGTTCAATTCGATGTCAGGTTCGCTATATATTCAAGGGCTATTACAATGACTTGTCCATATTGCTGGTGTACTGGGTGTAATTAATTTGTTTAAATCTGTGCAAAGCTTATTCAAACCTATTTCCCTCTATCAAAATACCTTCTTTTCCTAGGGTCTATGCTGTCTCACCCAGACGCCCCACAATTTTAATCCTACCACTATATACCCATGAGCAAGCTCATGTTGGTACTGTATATAGCAGCTGAAAATTCATGAGCAGGTGAGCTCCATTTCTAGAACTACTCCTCATGATATTTTCACTTTCGGGTTCCTGACTGCCGATGGAAGGTCTTACGTCTCTTTCTATCTATACGCTTGTTCATACTCATCTATTTCTACAATTCCTATATCAATTTGTCATCATTACTGTTTATTTATTAAAATATTTTTCAAAAATTTTGGCAGCGTCCCGCCCTTATTTTATGGAAAATTCCTTGTTTCATACAAACGTCAGCCTACGGTAAATTGAAATGAATGTATTATTATAATGTCATTATTTTAGTCCAACAACTCATTTGATTTCCTAGGGTCGCCACAGTTACCACCATTCGTAAATCTTTATATTATCATCTCACAGATCTAT
>OX_Smed_1.0.00243
AAGTTCTGACTTGGCGGGATATAATTCACGAAAAGGTGCTACCGTTTCCCGGGCAGCGTTGATAGTATTTACACCTTTACTATATGTGAATACCACATCAATAAGTGGTATAGATCCCTTTCCTTCACTCCTATCACTTTCAAGCTCAGACCTTAATTGGGGTTCAAACCTATCCTCAATCTCATTCATATTAGTGAAGGATTTAGGTTTCCATCTTCAATGTTCTTGGAAATAGATTTTTACTAACAGTTCCTCCTAAACAAGTTTTGTCAAATCCAAGCCAAAATAACCAACGGGCTGTTTCAGCAGTATTTTCCATTCTGGAGCAGTTCAATGGAATTGCTCTCAATGAATCAAATTTCCAGTGGAAATTTCCTCGCCAGATTCAAAACAAAATCTTCCTCAGTTTTGAATTTGCTATAGTTCTTTGGCATTGTTGGTTTGAGGATCATTTTGATAAACTCGTGCTTTCTAATCACTTTGACTTGACCTTTTCAGTTTCATAATATATCCAGCAATACGTTCAAGGCTACTTTCAAAGATTTGCTCTTCTAGCAATTTGATTTTTCTTCTTTCAAAATGTATTTTAGTCTTTACAATACTAATTGGAACCNTTTTTGCTTCTCAGAAATCAGCCTGTCGGTAAGAGACATTAATCCACACCGTCAGGATATTTTACAGGACATTTTGCATATTTGGTTTCCTTTGCTGAAGAAATCGGACGAGAATTGCTGTTCTTGTTCCTAGGATATTTCAAAGGATTCCGCTGCTGACGCCATCTTGATAAATTTAACTATTAAATCAAATCCAATTGAAGGGGCAGTTAATAAATAGTAAAAATAATCGATTGAATTCCCCGGACTGCTGATTGGTTAATTGAGTTATTAAAACACTACAATGTGTGCAGTGGCGTACCTAGGGTAAATGGCGCCTATGGCAAACACCGATCTTGCGCCCCTCTCCGACGATAGGTTACTTACGTTTTATTTTCTAAAAAACTACTTTAGAATTGGGTAAAAAAATCACACAAGTTAAATCTATTAACACTTTATTACAAATTTATCTTTCTTGCTTTAGCTGACGCAAATTGTTTAATTATATTATCAAAGTCAATTTGGTCATTTCTCGTTCTATGCTAAGTAAAGCAAGATCACATAATCGACTTTGGCCCATCGAAAGGCTCTCAAATATGAAAGTATCAATTTTAATTTGCTAAATGATCTTTCGCAACTTGCAATAGAAACCCGATTGTCAGCAATATTTGCAATGCTATACGCATATTG
>OX_Smed_1.0.00245
ACACCGGAATTCCAAAATGAAACAGCTCCACATTCGCCTCTCCTCAGATTTCATACTTTTCAAAAACCCTGCTTGCCATATTCCATTAAATCAGTGAAGCAGGAGGTCAATTTTATCTTATTCAAATGGATTGAGTGCAAGGAAAATGCAACATTCGGTCGGACCAGCGGATATTCACTAGCAGTATCGGGACATTCCACAAAATCCTTCAATACAACTGAAACCTTTTGGGAAATGAATCAACTGAGCCCATGCAAACAATATTGCATTCGAATTTCTGCTTATAATGATGCTGGATATTCTCATCAATCAGAAACCATTTGCACATTCACTAGGCCTTCCTTTGATGAAGTAAAAGCGGTGAGAATTACAAAAACGTTGCCTTTGATCAGAATGATTGAATGGGATTATGAGAACAAGCATATTTGCTCAGTGACATTTCAGGTCCGACTGTTCATGGATAAAGCTGAAAGTCACATAGGATATTTTATCACAGTAGACAAATTTATAAAATTTGACAATCTGATTCGAAGCAAAATATATTTTGTCCAAATCACACCGGAATTCCAAAATGAAACAGCTCCACATTCGCCTCTCCTCAGATTTCATACTTTTCAAAAGCCTTCTCATCCAGGAAAGATAACTGTAAAAGAAAAACAACAAACGAGTTTTCGGATAGAGTGGGAGAGACCTCTTTCAAATGATTTGTTTGGTGAGCCAGATGGATACCAAATCACCATTGATAATTTATTTGATCAAATATTCAACACAACTAAAACAAATTATTACATCACCGACTTAGCCACTTGTACAAAATATTGCATTAGCATTCATACGTATAACCTTGCGGGTAAATCTCACCAACCTCAAAAGACTTGCATTTATACGAAAATTGAAAGGTTTGACCATATAATAATGAAACCTTTAGAAATGAATCAAACCTTGCCAGTAACTGTGAAATGGACGTATGAAAACAGCCTAAAATGTGAAGATATTTCATTTGAAGTAACGTATTACAAGGAGAATGATTACGGATCCTTGCGACGGGTCACCACAAGAACTCACTCGGCATCTCTTGACTATATCGAACCTCTTAAACGGTATAAATGCACGGTTAGGCCTAAATATCAAGGGGAATTCGGAGATTATTCCAATGATGTGGAAATATATATAAATGATGGAAAAACGTCGAAAACCAAATTTTTATTTTTATTGATTATTTTACCTTGTTTGATATTCGCGCTGATTGCGGGATGGTTTTTTAAAACAAGAGTAATTAATAAACCGAGTCTAACAAAAAACCTAACCTCAAATTTATTGCCAGAAACTGAAATTATGAATTTGAAGAGAACAGAAGGCAATGAAAGAATATTTGACATAAAAAATTCCATCAAATATTCACGCGTTGATAGCATTGAAAGCAAGAAAAACGAATCTAAAAACTTAGAGCAATTTACAAAAGAATTTAAAGATCTCGCATTAAGAGCTCGGAAGTATGAAAAGCTGAACAATTACACAACTTTCGTTGGGGAGTCAGAAAAGAATAAATCTAAAAATCGTTTTGTTAATATTTTACCTTATGATCAAACAAGAGTTGTTTTACAAAACAATTCCAAAAAAAATGATTATATAAATGCTAATTATATTCCATTTGTTGAGAAAAGAGATAAATATGAATTTATTGCTAGCCAGGGCCCCATTCAAAATAGTATTTCTGATTTTTGGGACATGATTTGGGAAAATAATGTTACAATGATCGTGATGTTAACAAGAACTTATGAAGAAGATAAATTTAAATGTTTACAATATTGGCCGGAGAGCAAGGGTAAAACGGTCAAATTCGGTGAAAATCAGGAATATGAAGTATCAATGGAGGAAGAATTGAAAGAAAATTCATTTCTAGAAAGAAAACTAGAAGTTCTGAATAAAAATTCAAATGAGCAAAGAAGTATTATCCATTTACAAATGATTGAATGGTATGACTATTCGGCGCCGAAATTTGAAGATTTTGAATTTCTTTTATTTCGTTTTCAAGATATCATTCTACGCGCAGATTTCCATCCTATTTTGATTCATTGCAGTGCTGGTGTCGGCAGAACCGGGACATTTATCGTTCTTGACAGAATTATTAGAAAAATGATGCAAGGCAATTTGGACATTATAATAAATGATGAAATTTTAGAAATTCGAAAATATCGTAAAATGATGGTACAAAGAGTCGTTCAATTCATTTTCATACGAGATTTTGTTTCGTATTTTCTTCACAAATATAGCCAGCAAGATGAGAATAATAATGAGGAAAATTTATATTTCAATTCCTAGAAATATGAAAATAAACATTTGATAAATTGATGATTTTTTATATTTAAATTTTATCATATTTTCTTATATTGAATAATTTTTCTGATTGAGAATTTTGTATTATTTTTATGAAAATATAAATTTGTTGAAAGATT
>OX_Smed_1.0.00265
AGAACACAATTAAATGAACTCAATCAATAAATCACAACAAAAACTGAATTTGATTTGAGCACTCTCAGAGACAATGAAGGAATCTCACGATAGCTTCGCAACATATTCGGTGATCCAATGACATCGCAATGCCGAGCGCCGTGCTTAAACATTGCCGTGGATTTGCACCGAAGGTAAACTTGGCCAATAAATATTGCACCGAAAATGGATCATTGTCCTTGATTGCCATCATCAAATTGAAATATGGATTCTCGTTAGGAAAACAAATCCTTTCTCTTATTTTCTGTGCAAAATCGTCATTGCCATGAATAGTTGCCAATTCCAAAAATGTCGTGCCGGCCAGGAGAACGTTTCGGTTGACAACACTTCTCAAGCAAAACCTGGCAAAACTTGTAGAATCATTATCGCAGATCGATCGATGAAGAAAGCACTCCTGAATTAAAAGAACTCTTTCTTTGATTTCAAAATCATTTAACGCATTTTTCAGAAACCGGATTTCTTGATAATTAATTGGTTGATCAAGAATATAGTTGATGATTCGGGAGGAACGGGTCCCTATGGCTACTTCCAATACAGACAGGCCTGTCTGTATATGCATAAATTGAAACATAGATTGCCTAAGTAAGGGTTACGTCATATTCCAGCACAAACAGCGTATGCGCATCATATAGTTCATTGAATTTCACGATGTCGTCATGTCTAACCCTATGAAATATTTCGCGATTTGCGTCCAATACTTTACTGAGGAATGAAACGCAGTCGTCATATCCAAATGTCTTCAGTAGATCCAGAGGAGTACTTGAAGCGTGATTCTTACAATGAATAGCACAATTGTTATGGACTAAAGCTTTTATTAAATCAAGGTTTCCATTCTCACAAGCATAATGGATTGGGCGCTTGTTCGAGCGGTCTGGACATTCTAAATTCGAGCCGTGGTCAACCAGTAATTTGACAATGTTTAGATTCCCACTGCTACAAGCCAGATGAATCGGCTTTTGCTTATTGTCATTCTCGGTATCAATAGAGCAGTGACTGTCGACAAGCAGTTGAGCTATCTCACAGAAACCGTTTTGACAAGCATTATGAATTGGCCTCCATTTCTTTATTGATTGGCATTCAATATTACACCCATTGTCAATCAGCACCTTCGAGACATCGTAATGGCCTTTTTCTGTTGCTAGATAAAGAGGAGTCCTAGCATATGTACATATGCAATTTGTATCGGCTCCATGTTCCAATAATATTTTTACTATTTCTACCCTGCCGTTTTCGCTTGCAATATGAATAGGCTTCATCAGCTGGAATATTTGATTGACACATTTTATCAGCCGCTTAAAGCACAGTTATTCATTATTTATTTCCCATAATTGCTTATAATTAGGAGGAGTTTGTATCACGATTTGACTATTACGTCACTATTGCATGGAGTGACATAACTTGGTTTTGGTCAGGTGAGTCCTTTGTGAGATTTGCCAAATTCATGTATTTGATCACTATTTGAACCTTATCATTTGCACAGTTGATATTGCAGTGGTTGTCAATCAATAATTGGACGACCTCTACAAACCCTTTCTGACATGCCACATGAATCGGTTGCTCATTCTCATCATTGGTAGACTTGATGTTGCAGTGATTGGTAATTAATAATCTCACAATTTCCACATTATTATTCGAGCTTGCGATAAAGATGGGCCTCCTTTTTAAAATCGTTTCACATTCAATATCGCATTGTCTATCGATGAGCATATGGGCCACCTCGGTAAATCCGAGGGTGCTGGCGAAATGGATGGGCCTCTCTTGGGTTCGAGTCGAACAATTTATGTCACATTTATTAGTGATGAGCAATTTCGCGATTTCTATTTGACCGCTATTCAGCGCATAAAGAATAGGAGAAAATTCTTGTTTATTCATAGAGTTCATTTCGCAATTTTTCTCTATCAATAACTTGGCAATTTCAAAATGGCCGTGTTGACATGCTAAATGAATCGGTTGAGATTCCTCAGCGTTTTTGCAGTTGACATTGCAGTCTGGAACATCAATCAGTAATTGTGCGATTGCCTTATTTCCATTTGTGCAGGCATAATGAAGTGGAAACATTTCTTCATCATTTTTGCAATTAATTTCACATTTCTTCCNGATCAATNTTTCAACAATTTCCTCACTTTCACTCATGCAAGCAAAATGAATCGCTCGATTTGCTGATTTCGTAGCATCGTTGATTTTGCATTGGACTTTCCCTGAAACCAACAGCCGTACAATATCGTGGTTTCCTTGCTGGCAGGCGTAATGGAGTGCAGTGAATTTCTAGGTTAGCAATTAGGAATTAGAAACGTCCACTCCAGCCAAACTCGGTTATAACAAACAAAATTTTAATCTATTAGCTTAAGTGGAGGGATGGGGCAGTAGCGCATTTTGAATTCCGTGACTGATTATTGTAATGATTTACATCTATTCATTGATTTGTAACCAGCTTTATAAATGCTTTATTGACTTGTGTAGCCAACCGATAATGTTTGTTGTTATATTGATTAATTAATTAATTTTGCCAATTTTCAACCTGCATTTGCTGCAATATCTGACCCCGAAGTCATTGATAATGTTCAATGTGATTTCCAGGCGTGTAATTGGACTAATGAATTCTCAGTAGAATATCGGCGGCTCTAATGTAATGAATGCAAAAACTGTTGAGNATACCAAAATAATAGAACAAAATAATTAATAAACATGCAAAATGATTGGGGGAAACAATGATAAGTGATTAAGATGTGGTTCTGGAGCTTTATAAAAAAGGGAATGAAAAAGAAATGTCGAATAAC
>OX_Smed_1.0.00272
TAATTATAAACTGTAATTATAAACTATATTTCAAAAATTATAAAAATGATAATATTAATGGTAATATTCAAAAGAAATTTATTGTTGTTTGTCTATTTGTTTTGTATAAATTTTAGTATTATATTAATAATTATATTATCATAAACTAATTTATTAAAATTAATATTTTTGCTAATTTACAAAACCTTTACTCGATCAAAAACAGATATGGAGAAATAAGAAGAGACAATTGCGTTTCGACTTGCTTCGACTTAAAACCTAGCAATTTAGTCTTGGAGATTTCTGATTCCGATAACAAAACATCGAAGTCAATTGCAATTATTTATAAATGTCCGATCAACGAAATAGATGTCTATGATCCGCTTTTCAATAAAAATAAATACGTAAAACTGTGCGGAAATAGAATTGAAACATGCGAGCCTAATCTGGTCAACATTAAGTACGCTCCTGTAAAACAAACTACAAAAAATCAGTATAAGATTCCGGTATCAGTTGTTGTTCCACATTCTTCAAGCAGTATATTTTACAAATATATTACCTGTAAACAAGAACCGTTGAGATTTTCTTTAAAAATAGACAAAAATTTTCTTTATCAAAACCAAATCATATTTCCTTTTAATGTTATGAGACAAATAAGAATGCCAAATAAGAATGTGGTAATAAAGTTATCTATTTGGAAGAATGCCAATGAACATTTGACAGAAATAGACTTTTACATTACGAAAAATCGGACAGATATTGTTTCTTTTACAGAAAGTAACTTTTATNNNACTTCTAAATTGACAAATGAACAGAATATAAAAAGTTTTGTATCAATTTTTGATAAAATATTTAATGAAAATCAAAATTACAAAGTAAAGTTGTCGAAAGCATTATCAATGGTTACAAAAATCCCTCTAATTTATAAACAATCATTGAATTCTTTGGATTCAAATCAAAGAGCAAAAATATCTAATTCAATTATTAAAAATGTTCAAAATTTAATGAAAAATGTATCCATCGAAGTAAAAAATAAAAATAGTTCGTATCAGCAAATATCTGATTCATTCGTCATTTACAGTTCTGTAGTCACCAAACCACAAATGCTCATTCCTTCATTAAATTCAAAAAACGAAACTAATGTACAATTTGTCGAGATTAATATTAAAGAGAAAGACAAAATAAAAACGGGTTCTAGTCTTGTTGCAAATTTTATTTTATACAAAGACATGGACATCATGAATGAATATTTTCAAATACAAAATCAAATAAGAAATAAAAATTTAATTATTCATGATAAACGTCAAAATTTTACAGAAAGAAAAATTGAAAGATATAAAAATTCTGATATAATGTATTTGTCCCTGAGCAGACATACTAATCTAACTGTCAATTTTATACTGAGAAAAATAAACAAGTTACAATCTCCTTCATGGCTGTATTTATATGAAGAAGAATGTGGATATCTGGATAAAAATAGTGATTGGAGCTGGTCAACAAAGGGATGCAAAATAGTTAAAGGAAGTGACAGTCATCATTATTGCCGTTGTGATCACTTATCAAATTTCGCAATGCTTTTTACAATTAAACCTATAAATGCCTGGCATTTATTAGTTACGGGACACCTTTCCTTATTTAGTGGGATCATAAATATCATTGTCATTATTTCTCACATTTATTTTACACATAAATCCAAGAGATAAATTAAGACTGGATCAGCTAAATATTGCTATTTGCTTGTTGATCGGGACGATCATTTTTATATTCGGCGGCTTTAATAGCATGAATAAAATAGCATGTAAATTAACCGCATTATTGGCTCAATTCTTTTTTTTATCTGCATTCAATTGGAAACTGATCTATGGAGTAAATGTTATTCGAATGATGGCCTTTCTAAAATATGAAAATGAAAACAAGCTGCGTAAATACCGAATAGCTTCAACCTTATCGAGTTACAGTGTTTCGTTTTTAATTGTGTTTTTATCGGGAATTACGCAATGGAAGTATTATGGTAAAATTGCTGATGACGTCTGTTGGATCGAAAGTCAAAGTCCAGCCTTCTTGACATTTATCAT
>OX_Smed_1.0.00295
AATTACTGTCAATAGTCACTCGAACGATCTCACTACCTATGATCTCGAGCTGGTAAATGTTCGGGTGCCAACTAGCAATCTTCTGAATAACATCCCTGGAAATGAACTTGCCAGGAAACTGGCAACAGTCAGCCATTATGGAGTTTCTTCGGCTTGTTCTCAATTGATTCGGGAATTGATGAAGAAAGCAAATGATCACGTATTCAATCGTTCGATATTCGGTCGGCCGTTGATGAATTATGAGGTCATTCACCACAACTTCGCTTTGTTTACTGACGCTGCATATACAGCTGAGAGTTTGGCATTCTTCGTGGCGGGGTTCGTTGACGTTTTCCCGAGTTACGATACATATATTGAATCGTGCTTGGCCAAGGTTTCCAGTCTCAAAGCGCTACAGGAAGCAATCGATTTGTGTGTGAGAGTTATGGGCATGAGAACATTTTCAACTGAGGACCCAGAGTTATCGAAAACTTTCAATAGCTGCCAATTTCTATTAAGAAACCAGGTGCGTTTTTAACTTATAATTTATTGTTACTTTGTAAAAAAATAGTAGAAAATCATTAATAACAATAATAATATTTACAGGTATNTTCCCTATTATATATTTCTAAATATTATGTCGTGAAATTTCAAAATTTTATATTGACATTTCAGAATTATATATTGACATTTCAAAATTATATATTTTGATAAAAAAAATCATGAATAACGAATATACTTTTACTCGAATCATTATTGGAAATAATCGTAAGGCACAAGTTCCCGTTAATCTTGAAAACATAAATACGATAACAAAACTCAAGCACATGGGACATAGAAAAAGGTTATTGCGGAAACTTTGCGGGATGATTGGATGATAATTATTGGGGATTGTTCAATGTCATGATAATATCTGTCAAATACTATAAACAGCAACAATAATGATGTAATAGTTATGATTTATATACCTAATTAAATAATCTCAATAAATTGGGGCTGATATATACTGGCGCTTTCTTTTATTTAATAAGCATAATATTAGAATTTTCAAAACCCTAATCGCTATTAAAATAATTTATTTACTAAACTTTCAAACAAAGCCAAAACACGCAATCAAATTATTATTCTTTATAATATATAATTGTTTCGGCCAATCAAAAAAATGAAAAAAAATTTATTGNAAAAATTATATTTGNCCCTCGATGAAAAATGAGTGGGAATCACTACACTAAACATTTTTAAATTGCTAAGCGAAAATGACACTAATACGTTATGACATCCAATTTAAGACACTTGCAAAAATACCTATGAAATACGCATATTTTGAATTTTGAACAATTTATGTGGTGTATTATAGTGATGGCAACCAACTTTACCGTGATGGAATAATTGGAAAGTTAAATAATCCAGAGGTTAAAGTTGAATTAATTTATTTTGACAAGAAGTGATATGCAACAAAGTTATCGTCACAATTAGTAATAAATTACTCCAACTTTAACCTCTGGAG
>OX_Smed_1.0.00310
CAATGTTATATTCTCGGTGGCAAATTTAGTCGTAAGTTTGAGTATTATTTCTATTCATTTTATTTTTTTCAATATCAAGATCCAATAAATATCTTCTAAGGTGGGTTTCCGAACTAAGAAGTATTAAAAGAGCCGTTTCATTGTTGGTTTCTGTCAGAACATTTTCCAGATTAACTTTCATTTTATCAAACGAATAAGGCCTTAAAATAAAATTTTTATTATAAATTCAAGAATCGGTCCCTGCAAAAATCATAGACAATGTGATTTACGAGGTTTCAAGGCAACATAAAAATGTTCTCAAGGCTCTTTTGGTACTGCGGAGATTTTTTGAAATTTTAAAATGAAATTTTAAATAAAACTAAACATAAACACAAGCATATATTCCCAAAATATATTATGATTGACTATGAAGGAGAAGTTCCAACTACTTCAAATGCATGGCACCGAAAATAAACATGCCACACCTGTTCCGGTTCGTTAACAACTTTATTAATAGAAGTTTGAATTAACATCTAACTGCAGTTATAATACAGTTTATGTATTAACCATTTTTAAAATGGCTGATAAGTAAGTTTTTTAATAAAGTATATTTTAAAG
>OX_Smed_1.0.00323
ATTCGCGAATTGACAGCTGAATTTAGTCCTCGTGTTAATTGCACTCGTAAATTTTTCGACGAATCAAAAAACCAGTGGTAACAAAAAGAGCTGCGGCAATTCGGTTTTCTATGTAGATTATGACGGTTCTCAATCTAAAGGCTTTTCTAATCTCGAAGAAGAATCTCATCAAAGCATTCATATTCCCAATCTTCTAAAGATAAAATCTCCCACATATATTCGTGCAGCATTTGGAAATAATGAAGATATTTTGGCTGAAAGTATTTTCAATAAAACAACAACAAATTTATGGAATCGAAGTTGTCGGTATTTAGAAAAACTACTAAAGCAAGAGCTTCATGATTATAATCTCGACATCAGCTGGTGCAACATTATTTTACCCATCTGTAAATTGGTCGGTGAGAAAATATTTCCACTTAGCAATGGAAAAGATATGATTTACGATGTCAGGAATTTTATTCAAATAAAAAAGATTCCAGACTCTTTAAAAAATGAATGTCGAATTGTTTATTCAATTTCAATGTCGAAAAGTCTTGATTTTCCAATGAAAAAAGAAATTAAAAACCCATCAGTTATTTTAATACGCTCTTCTATCGACTATTGGAGACATAAGAAGCTCGTATCGTTTGACCCGTTGTTGTTGCAAGAAGAAGAATATCTTAAAAATTGTGTCATCAAAATCAAGAACCTTGAACCGGATATTGTTGTGGTTGAAGGATCGGTTTCACTTTTTGCTAAAGATTTGATGGAAAAATCTGGTCTCCTTCTCGTGTCAAATGTTAGAAAAGAACAAATTGAACGCCTCTCTAGAATGCTTGGAGTCTCAATTTTTGATTCAGTAGATAGTCTTGGTACTAATATGCACAGTTCGTTAGGGAAATGCAGTTTCTTTAATGTGCAAAAATATACTCTAACTAATGGTAAAAACAAATGCCTTATCTTTTTTAAACTTTGCCAAGAAAAGCACGGATGTTCACTCTTGTTACATGGTAAATCTTTGAGTGAGTTGGTACGAGTGAAATACGTGACGAAATTTATTCTCATTGCTTTTAAAAATGCCTTTCTCGAATTAGCATTTTTGAAAAACTTCCAAATCAGATCATTTCCTTTGAACGGGAATTCCAATAAATGCGATTCTTCCAATAAATTCAATGACAAGCGAGTGAACTCAAATAATTCTAAATTTAATGAAGAATCGTCCACATTTCTTGACATTATTGAAAACCGCTGCATTGCAATGTCTGTCAATGTTGTTTATGAACCGCCGAAAGCTGTACTTGCAACTATAAACAATCCTGAATTTCAAAGTAAACTTCTTTCATTGGAGATTATAAATCTATCATGGAAGGAAAAATTAAATGATGTTATGAAACGAAAACAGAGGCATATTTGCGCTGAATTGTATGATGTTGCACGAATGAATACTCGGAAACATCCATTGATGTATGAACCCCAGTTTCATGCGTTCACTAATAGTTTCTACACTAAAAATCTCGACGATAAAGAACAGTGTATTCTTTATTCGGATTTCCGAAAAAATGGCAGTCGATTTTATCCAGTTAATGAAGACATAGAAGATACGATAATTTCAACTGTGAATTTTGATAGTTCGGATCTCGCCTGTCAGTTAGGATTCTTAACCAAAACCCAGGAAATCAAATGGAGAAATCATGAGAAAAAGAATTTCGAATCAATCTACGATTCTTTCAACCCCCGAAATTATCAAAGAATTCTCATGCTTTATTCAATTCAAACCCGGCTTGGAATTTGTGAAAAACCAAGAAAAATATCGTTAAATTACTATGACAGCACTGACAGAACTCTGGGGAACTTCGTCTCCTCGTTATTGAATATTGTGACTACTTGTCCAAGCAAATGTGATTTACCTATATTTGACCACGTTTACAAATTTGTCAGCAATTCCGGGTGTATTCAAGTGTCACTCCATCATCTGGAGTCCGAGTCCCACAATAAGTTGATGAAGACCATTTCATTGAATAATGATAATCTCGGCATCAAATTGTGGAGTTGGTGCTCTCGTTGTGATAAACTTCTCACTCTCCAACCGATGTCAGATGAAACCTATCATCTTTCTCTGGGCAGATTCTTTGATATTTTATTCAATTTGAACTTAACCGATACCAATCTTGTCCCAGGACAATGTTCACATTCTCTACAAACTGATATCCATTACTATTTTACTCAGAATTCCGTCTGCAAAGCTCTGGAAATCAAGTATGTTCCAGTAGTTACATATGAATTTCAAACTCCATTCCTTTTCATTAATTTTACACCAAATCCTCGATCACTTGAAAATTTTAAAGAATCTTTTAAAAAATTATGTCAAGAATTATCAGATGTTCGTGAAAACAAAACAAAATATAATTTGGAAATCAAAGAAAAATTATACGAACTAAAAGCGAAATCAAAAGAAGATAATGAATTATGTGAATATCTGAAACAAGACAGTAACAGCCATCAGTATTCTCAAACCGTCAATGATATTTATAATTTGATGGAAAAAATATATTCCAATACAACGAATGAATTTAACGTGGAATTATTTGCTATAGAAGAAAATAATATCAAATCCGAAATAATCCGTTTATGGTCAGATATAGATAATATGGTCTACAAATGGGAGATCAAATTGGCTGAAGCATTTGAACGCGAGGAAAAAAATGACAAGCGATTGTCTAAAAATGAAAATAAAAATATCAAGAATTCCAATGACAACTTGTTAATGGATCAAGAACTAATGTCAATAAAAACCATTATTCCTATAATCAAGCTAGAGCCAGAATCATCGTCATGCGATGCCAAAGATTTAATGGATAAAACAATATTTCATTCCAATGTTAGCATTTTGTCTGATCCGGCCGGCAAAAGTTCTTTTATGTTTGAAAGTTCTGAAGACTCAGATAATCACAAAAACACTTTAGAAAATCAAGATGGCTCAACTCAAAAAGCCAACATCAGTAGGACGAGCACTGAAATTTCATTTGAATCCAATGACGAGACAGATTTTTATATCGTTAAAAAGGAAAAGATTTTACCACTAAAAGATAGTGATCTGAAATTATGCGGTAATAATACTGAGCGAGTTTCAAGTACAAATACAATGCAACCTATCAAAAAGTTTTTTACTGGGTTTTTCAACTCTTTCAGTTATAAAATACTAGCTGATCCGATTCCTCCAAATATCAGTTATTCTTTTTCTAAGGTAAATACTGTCAAAGTTCCGGTTCCCGTCAGTGATGAGTTCATCACTTCTGTTGTAGCTTATTCCTTGAGGTTATTCACTTATGGTCTAGATAATTTTCAAGGTTTGGTTTCAGTTGCGACCTCTATTTGGAAATGTTATGTGAATATTCGAAATTGTTAGCAACTTTCGATTCGAAGAAATCGGAACCAGCTGTCCGTCAATCTGGTGGCTCTCAGAATCTACGTCCAAACCAAGAACCAATCACCGTGGATTCATTCAATTTATCTTCTGGAAGTCCAACATTGAATAGGGATAAACCAAAACTCGGCAAATTAGATCCGCCTAACAAGGATCGAGACATCAGTGTTAGATATTATCACCATCCTGAACCAAATGACTTATCAGATCTCACTGATCCGGATAACAGTGGCCTATATGAACCAAAATCGGAAAGTGAAGATATTAGAATTGATATTTCATGTGAAGATAATTTGACGGATGATTTAAAAAGTGCTGCATTAAACAAACAAATTAATAATAAAACCCCGCTTGGTCCTGATT
>OX_Smed_1.0.00344
TAATTTTTTCCTAGTATTTGTTCTAAAGCGGTAATTTGGGGACCGGAATGTCTACGATTCAATTTGTAAATTTTTGCAATTTCAATTGACTGTCAATGTAGTGGCCGTTATTGTGGCATTTGTTGGCGCTTGTGTTATCACGGATAGTCCTTTAAAAGCCGTACAAATGCTGTGGGTAAATTTAATTATGGACACTCTCGCTTCATTGGCTTTAGCGACTGAATTGCCATCGGAAGAGCTTCTAGAAAGAGCTCCATATGGTCGAACGAAACCCATAATTAGTATTGCAATGATAAAAAACATTTTCGGGCATTCTGTTTATCAGCTATTAGTTATATTTTTCATTTTGACAAATGACAAATTATTTGATGTTGACAGCGGATGGATGCGACAAGCTCCCAGTGAGCATTACACTTTAATCTTTAATACTTTCGTCATGATGACTCTTTTCAATGAGCTCAATTGTCGAAAAATTCACGGCCAAAGAAACATATTCAGTGGACTGAGAAAAAATATCATATTTTTATTTATTTGGATTTCAACTTTCATAGGACAGATAATTATTGTACAATTTGGTGGGTATGCAATATATACACGTAGGTTGGAATGGGATCAATGGGGTTGGTCAATTTTCTTTGGAGTCGGCAGTTTAATATGGGGCCAGGTAATGATCACTGTTCCAGAGTCGGTTGTTACTGTCTTCTTTGCTGTAATTAGGTGTCGTAGATATCAAAAAAATAAATTTTCAAAAAAACAATATTGCAATAATAATTTAGAAGATTGTATCATATTAAACAATAACAATCACCATTTGAACATCGACTTAGAATCTCATGCCATGATTGAAACTGAAGTTGATAATGAGAATAGTGAGCATTTAATAGAGGATTATGATGAGAAAGTCGAAAATTTCCATACATATCCTACAAGAAGTGGACGTTTTCTTTGGATAAGGGGTTTAACTAGATTGCAAACGCAGCTTCACGTTGTCGAATTGTTTAAAACAGGTATTGGTAATAAATCTTTAAAACAGGGTCTTGATCCTCATATTCCAACAGAAACATTTGAAAAATGTTCAATTTTGCCATTTGTTGATGAAAAATGATGTTTAATAGGAATGTATAATTTGAGATTTACTTTTTTTGTAATCCTAACATTTTGTAACATTAAATGTGAAATATTTTCAAAGATTGTTTGTTTTGAATGTCTACTAATGAAATTTATAAACTGTAATCTTTGTCAGAAATTTCNCATGTAATATCCTACAAAGAGGTATCCTTGAATTTACTTGGGTTAATTAAATAAACAATTTTTAACTTGATTGATGGGTGTAGAAACTTATATTCATAGGTCATTTGGTTATAGGACAAATAGTTAAAGGACAAATAGTTAAAGGACAAATGGTCTATCGCATAATTAAATTTAGGACTTAGCACAGTTTAGATTTCTGTTTACTTGTTGGTGTAGATACTTGAAACTTATTTGGTGTTTTATTTAAAATTTAAGCTTAGACTGGTATTTTAATATTTTTAGACTGTGTGACTCAAACAGTATTTAAAAATTAATAATGTGACCAAACGACCCTCAATACTATGCCAGAATTGTAGTNTGAANATNAGAGGTTAGTTATGATGTTTGATGATTGTGTTTGAATGTTGGTATGTTTGTGTATTCTGTATCAATAATTAGAAAACCAATAAACTCCCTTTTTAGATCTTATGTAATGAAGAGATATAAAAGAGTATGTTGGAGATTTGTCGGTGAAATAAATATTGTACATCTATGTCTATTAAAATCAATTAAAAATATTTGTGATCAATATCTGCATTAATATCAAAATTACGAATGTTTCAGTTGCTTGAATATTTGAAAATAGATTGTTACAATTGTTATGAAAAAATATAAATAAATTTAATCTCGTCTTACGTGGCGTGCTGGACCCCGGATCTCTTAATAAGTAAGCTGATACTTTGAAAATTCCACAAACAATCATTTATAAGGTTTTATCAAATATTTGTTGGGGTTGTCGGTGAATTCGAATAGGAATTATTGTCAATCTGACTCCAAGCGTGCTTTTAAACAACAGTAACGAACTCCAAACGATATAAACTTTATTGATTAATACACTTTATCTCCACTTTAAAATGACACAACGAATTATCAATCAATCACAATTAGTGCTTATTACGACCCTTCGGGAAGAATAGCACTTTTCGGATCAATTGGCTTTACAATCACCTGACTACTGCGGTGGGTTTCTGAGATCGGTAACTCTGATTTAGTTGCTTTGCTTTGACCTTGCTTAATTTCTGTTTCAAATTTCTCTTTAATTTCTTTTTGTCTTTCTTTGTCTTCTGCAATTTTTGTCTTATTTTTTTGTGTAGTTGATTTCAATTGCGCTTCCTTTTTATACTCCATCATCCAATAACACTTACTGATGTCGAATAGAATTTCTGATATCTTTTAACGCTAATTCCTTTTGGGCCTCCATAATCACTGACAGCTGTCCAGATAAATCATTTTTTAGAGGTGCCCTTTCCCGGATTCCCAAACAACATTCCTTCCCTTATCTTGAAAGGGCTTTCGAGATAATGTGCAAATTTTGCTTTTGTTTTTTCTCCCTAAATTTGCACTCGTTAATTATAAATGACCTTCTTTTATTTAATTGTCTGTTTTTATTGATTTTCTCTTATTCCCTTCTCGTTATTCGACATTTCTTTTTCATTCCCTTTTTATTAAGCTCCAGAACCACATCTTAATCACTTATCATTGTTTCCCCCAATCATTTTACATGTTTATTAATTATTTTACTNTATTATTTAGGTATCCTCAACAATAACATCCACTAGAAAAGATTTAGTCAGTTCAATGAACAAAGATCAAAAAATACCTTTAAGCTACCATTTTTTTAGAGAGATTTAAATTTTCATTATTTATTAATTCTAAAATTTTGTATGCTTTTATTTTCGTAAGATTTGGCAGCCTGAAATTTGACCACCGTAAGCATAGCCCAACATATTCTGCACTTAGAATTGGCCCTGCAATCTAGACCTAGTGCTTTCTTACATATAAACAAAAACGCAGTGATTAAAATAGGCCCAAGGAAATATTTTAATAATGTATTTTTGATGAATATATTATGAAATTATCAAATGGTTTTTCAATAAAAATTTAATCAAAATTTTCATTTTAATTATCTTGCGGAACCCCAAATTATTGCGAAAGAAAACATTACAATGAATAGTATATAACACTTTTACTACTAAGATCATTTATAATTTATTATTATCCATAACGTTATGGAAATAACCCACAGTATTGCAGGATAGAAAATAAATTACAAATATTAATAAAATTGGTTTTAACCTAAAATTTCATTAAAAATTAATTAGAATAATTGCTTTTAGCTCATTGATTATAATCAAATAATTATAGAAGGATGTCATTATAAAAAGTTTTTGAACTCATTTTAAATGAAACTTAAATTNAAAAAAGATCATTTTGTATAAAAGCTCTTAATTAAAATAAATTCTCAAACAAAATTTATTTTTGGAAAAGATTTATAGAAGTCATTCGAAGTTCTGGAGCGACTATAAAAGTGAAGCGATGTACTTACGGGAACTTTAATCACCGACATTAGTGTAGAATCCTTTTCATCGGGACGTCTATCCAGCAAGCATTTCATAATATGTTAAATAAACACCGCGTTTAGCAAGCTTTTAAATCGCAACCTAAAACTGACGTTACATCAAAACTTGAACTCAAACCTAAACCGCTGTCAGTTAAAATAAAAAATTCAAATAGAATTTAATAATAAAATTTATCCTTGGATTTATTACTTTTCTAAAATTAATTATTTTTTTNNAAAANTATTATNTTNNNTTTNTAANNTANNNNGNNTANTNCNANTNNNNCNCATATATCCATTATGAAATTTTGGTTTTCCATCAATCAAATGGTAAATTATTGATGCATCAATAAGTTCGAATATTAATTATACGCCTTTTAATTATAATCCATTATTTTCGCTACCGCTCATTGGTTCATGCAAATGTATAAATATCACAGTTCGAGTGCTAAAAACTAAAACTTTTATTCGCTCGCTATGTCACAAAAATGCAATTTTATATTTGTTTATGGGACTCTGAAATCAAATGAGCCGAATTGTCATTTAATGGAGAATTTAATAATATGCAAGAAGTTCAGTTACGTGGGTAAAGGCGTTTTAAAGGAAAAGCGTCCACTAATTATAGCTTCGGATTATAATTTACCGTATTTATTAGATACGACTGGTTTCGGCAATCATGTCAAAGGCGAAATTTACAAATACCACACAAATGATGCCTTAGTCGATTTGGATAGACTAGAAATTCATCCTGATCACTACGAAAGAAAAGTCTGCAAGGTAATAGTTTTAGAAAACGATTCCTTCCAAGAACTAAATTGTTGGGTTTACATTCTAACAGACTTTGTTAGAGAATTGTTAATTTATCCTACAATCGAGGAGTACTATAATGGAATTATGAATAAATTTTATGTTGATGTTAGCACAAATCCTCCGAATTTCATCCAACCCATCGATTTTGTCAAAAACAAAAAAATAAATATTATTTCAAACACCATAAACAAANAAAAAATTTGCAGCAGTTGAATTTTTCAATAATAAATAAAATTTGATTGAAAAAAA
>OX_Smed_1.0.00367
AGTAAATTTTGAAAAAATCGTTGTATAATTTACAAAGTTTATTAGATAACCTTTATTTTATACTTATACGTATATATTTTTTGGCTTTATCAAAAATTTTACTAAAATTCAGTTGAAAATATATTTGTTATTATTGTATCTCATCTGTAATTTTCAAGCGCTAATTAATTTTATTTCATATATCTGGATTGATTATTATATCTGAAAATATTATCATATTTAACAGCAACAAAATCTACTATTAGTAATAAATAGTGTTTCTAAATCTTTATGGTAGTGTTATGTTAGAAGTTATAAATGTTTCCCTTTTGTTCTTGTGTCTGTCAAGATTACAACAAATGGATTATAATTTGTAATACAATTTCTGAATTATCTCCATCATTTGAATTAAAAATTTTACCAAGAAAATCAATAGAGATTTCAACATATATACAATTTCATATACCCGGAAAAAATGAAAAAAATGCAACCATACCAGACATCACTGCAATGTCACCATCAAAACCATTGGGAAATGTTGGCATATCACATTCTAGCTCATATATGACATCATCATCCCAAATCAATAATAATTATTCAAAAAATTACTCAGATCTTAATTCTCATGTATCGGGAAATGATTCACAGCTTATTGAGCAAGCTTGTGAAACATGTGACACAAAAAGATTGGTTAAAATTCAAAAAAATAGAAGGTACAATCGAAGACGACAATCAATAAATTATTTCCAACGAATTCGGATATGCAATTTTGATAAGTATGGTATAGTGGATTTAACAAATCACACTTTTGCTCAGGAATATATGTCTAAATATCTTGATTCCTGGAACTTTAACGTATTTCGTATGAATAGATTTACTGGAGGTAATTTTACTTTAATGACAGTTGGTCTCAAAATATTATCAAACCAAAGTTTAATTCAATATTTCTCCTTGGACACGGAAAGCTTGAAACAATTTTTACATTCAATTGAAGAAATTTATCATTGCTTCAATCCATATCATAACGCTCTTCATTCAACAGATGTAGCTCAAGCTATGCATTGTTTTTTTTTAGATTCAAAAATAAAAGTCATATCTGAACCTATCGATGTGCTGAGTGCTATTATTGCAGCATTTTGTCACGACGCTGATCATCCAGGATTAAATCAAATTTATTTGGAGAAAATTAATCATTTTCTTGTTACCTTATACAACCATAGTTCAATTTTAGAAAATCATCACTATCGAGTGACTATGTCACTTCTTCAACAAACATCTTTGCTCAAGCATTTATCACAGGAAAATTGGACAAGTCTTTCTACAAATATTTATAACATGATAATGGCTACTGATATCACTCATCAAAAAACTTATCTCAACAAATTTATGAATTTTCTTCATGATAAAAAATCGAATTCTTTTGATTCTTTAGTTTATACCAGAGAAGATAAAACTTTAGTTTATCAACTTGCTCTTAAGTGTGCTGATATAAGCAATCCATCTCGATGTTGGCCTGTAACTTTGGGATGGGCTAGTTTAGTATGTGAAGAATTTTTCCTTCAAGGGGATATGGAGAAAACTCAGGGTCTCCCTGTTCTATCTACTCATGATCGGTGTATGACTACAAAAGTTGATATTCAATTAGGTTTCATTCGATTTGTTGTGCGCCCACTGCTAACACAATGGAACTCATTTTTGAAATCTGTTTTGTCTGGTTTATTAATTAAATATGTTGATATAAATCTAAACAAATGGGAAATGTATAAGCAAAGATATTCGGCAGTTTCTGCCAAAATTATTCATAACCCTTTAGCAAAAATTGATCTTAATGTTATTTCATGTTCTATGGCGAATTCCGTTTTTCCGTTGTCTGGTTTAGCAACATTGACAGAAGAAACAACTCTTGTTTCATCATGTACTTCAAAACCCTGTTCTAATATTTATAGGAGATTATCACTGCCTGATAATTTTTTGAACTCTTTTAGCAAGTCTAAACAAACGAAACATCGTTTATCAACAACAATGATAACCTTTGCTAGGCCATTGATTTCATCCTGTCGAAGAGGTTCCCTTCCTCAACAAGTTAGGACAAATTCAATTTTTAATCCTGGTCGTCGAAGAGGTAGTCTTCCTTTAATTGTGAAGGCTTTTCCTATTCCTTCAGCTTGGGAAGAATCTAATTCTATTAGTAATATAAACAATGGTTCATCGGCACCAAGGGCATCGCAAAATCCTATGATTTATAATCAACGTCGACGTGGTAGTGCTCCATTAATTGGGTGTCCAAGAACTACTCAAGATTGGAAAGGGAATGTATTGAGTGGCATAACCAGTTGTTTGAAAGAACAACTTCTTTTAGAAGTTTATTGGATAAATACGTCGTCATCCGTTTCCTCTATAAACTCTGTAAATGCTGGAAGTTCAAACAATATACCACCATTATATCTCTCTTCCAGTAGTGGCAGTAGTAGAACTGATAGTGCTAGTGGCACTGTTACAATCCGATGATTTTTATATCTCCTTCAATATACTCTTTGTTTCAGTCAATTACACTTTCGTTTTGTCTGTTCGTTATATAGTTATTATTATTATTATTGTTATTATTGATGTTATTGTTGTTGTTTAGATTTGTTACAGCACCGTTCAGCAGATTTTGGAGATCAATATTCGCTTGGGANATTGAAATACTTTGGCCAATGCCCGTACTAGAAATTGGGCAGATAGAAGGTCTCTCGTTTGCAATCATTGAGGTTTGAAAAAGAGTTATATTAGCTCCTTGAGAACTATGTGACAAATTTGCCGTTGTGATTGGTGAATAGGAAAGAATCAGTCTGCTGGGAGGATGAACTTTACGCCGAGAAGACATAAAATGATCGTATAATGAAAGAATGAAATCAATTGGGAAAATGATAAAGAAATATCGATTGAGTGGTGATTTTTATCCCAATTGATCACACAGCATCTCACGCAAAAGAGTGAACATTCGCTTTTAACTACCTCAATTTTCTACCTCCAGTTTCTTAGGTACAACTACTTGAATGCGGCACAAAACCAGAATCATTCACACAAACACAAACA
>OX_Smed_1.0.00382
AAGCTCAGAAATATATTTGAATAAAATTTCATAAAAGACAAGCACAAGCTATGATAAAATATAATTAAATTATAAAGCAAGGACCAATTTGACCAAATACTGTCAGAAAAATAGTTAAAGCTGATAGATAATTAATGCCAGTCAATCAAACAAGGGGTGGCTTGACATTTTCGAGAAATTTCCTCAGAACATTTCCCGCTGGATAATAGTTGCAGACAACAATAACTCGAGTATCATTGTCTTTCGTTAGGAAAGCTTTCCCAATTCCAATTTCTTTTGTTGACTTCCAAATCATTTGAGTAAAGTTACCGATTCCTTGTACATTGGGTGGCTCTTTTTCATATGAAAATTTTGAACTTTCAACATACCAGTGATCTGCCACTTGATCAGCAGTGTAATCACATTTTCCATTACTCCATCTACTGGCAATATTTTCTCCCACTCTGTCCCCTTTATACGAATTATTACTATTAGACAGAGTTGATTTTTGCACAAGTTCTTCTGCCCAAGCCTGAGCAAGATTATCCAATTCTTTGTTGTGCTTCAATTTCAGCACTCCGTGCTTTATTCGGTATCTATTGATAGAACGGACAGTGTCTCGAATAAACTGACGTAATTGTCTTTTCTCAGCTTTGAGAACATCATCAGGTAGTGCCTGAATTCCATTCATAAACAACAACGTATTTTATACCCATATCATCAATACTATTAATATATATATAAATCCAGTCTGACTTGTTTTTCCAAGAATTAATTTACATGAAACTTGATACGATTAATAAATTTTATCTAACAATCACTTTAAGAGTTAATATATAAACAATGTGTTTAACTGGAACAAAATAATAATATCTGACCTTAAAGGTCAATCTTACTATTAAATAATGCTGAGTTACGGTGTTTTTTTTTATTGATTATCCAAATATATTTACAGGAAAGTAAAATTACTTTGAAAAATAATTATATATAAAATTATTTTTCTGTATGGCCCTACATTTTCTAGGCAATTGTTTCAGCTATTCAACAATATAAAAAATGTGTATACGATGAATAAAGGGAGGACCTAAAATCCAAGCTTGTTAACTTTAATTAACATGAATGAAATTGAGTAAATTGGTGAATTATCCAAATTGAAATTGAGAATAAAGTTGCGAGGTTTCCTAATACACTTCCTAGAATTGTTCGCTTGTCACACATAGACAGAAATTATT
>OX_Smed_1.0.00387
ACTTTTTGTTTTAATATTTTTATTGGCGATAATAATTTTAAAATGCAAGAAAATGGTGATTTTTATCAATTAAGCGAAAAGTATCGTCTTTATTTGAAAGAAATTTATAAATTGATAATTAAAATTAAAGTTCCGGTATTTAAGATTTTTAAAAATGAAGTACTTTCTAACTGGGAATTACTAGAAAAAATTCATTTGTTAGTTACGCCTTATTCTTTTTTACAGCTGAAAGTCACTTTAAATACAGTTGATGGAATTCAACTTGAAGGGGAAACTGAAACCAAAAGTGATTGTAAGAAAATTGTTAATTTGTTACAAGATATGAAGTTTAAAATTAGCGGTATTCCCGAATATTTTCATATTTCAGCATCTATTTATGCAAGTAATATCACAAATAAGAATGAATTTAGTAAAAAATATCACGAAGCTCGTAATTCTGATCCAAATATTGACAGGTTAGATACTTTACATATTAAAGGTTTGCCAACATTATGGTTTTCTGATAAAAATGCTGAAGGGGATTTTAAGAATAAGCCAGTTCAACAAATTGTTGAATCTGTTTTTTCTAAATTTGGTAGTATTCGTAATATGTATATTCCAATAAATAATCCACTTTTCTCAAATACTGACGGTGGTTTTAACTCAATTGTATCTATTAATTCATCTAAAATTGATGCTGTAACTACAATTCTTACTTTTGAAGCTTTTATTCAGTATAAATCTTATAAAGACTTGTTGAATGCAATCAGTCATTTGAAAAATAGAAAGCTTGTATTTAAAGATGGTAAATTTGGTGACAGTTCGAATTCTTTTAACTTGTTCAATGCCGAAATTGTAATTGATTTTGATCAGTCAGATTGTTTGTCAGATTATTCAATAAGAAAACGAAACAAATCTATTAAAGAATATTTTATGAGAATAAAAGAAAACAGTTTAAAAGAGCAAAAAAAAAGGAAGTGTGATGGAATATTAAATGAAAAATTAAAATCGCAGGTGGTTAAACGAAAAATTGGGAAAAAACATAAACAAAAGAAAGAAGATTTTGATGAAAATGCAAAATCAATAAAGAAGCTCAAAAAAGCAGTTAAAGAAGAGAAAAAATATATCGGTCAACAGAAAATAGAATCTGTTCGAGTTTTGTCTGTATTGTATGATAAGTTAAAGCGTCAGGAAGAAGCGGATGTAGTGAAAAATCAAGAATTAGAAATCGAAGAGTTTAAACATCATAAACCGTTATTGGAGGATATTTCTAAAAAAGAATCCATAGAATTGAGAAATCCTCGCGAGCATCAGAAAGATAAATTATTGAAAAGAGAGCTGGAATTACGCGAGCGTTTAATGCGGAAAGTTATAAAAAATCGATTTCGACAAATTACAGACGATTCCAGCGACAAGGAGGCGGCAGAGAGGGCTCATTTGTCAGAAAAGGCAAAATGTTAAATTTTTGTTAATTAAGATTATTGAAAAAATATATTTTTAAATGACTAAAAAA
>OX_Smed_1.0.00391
TCCTCTTCCCTTCGTGTGGACGGTCCGGCTATCTCGCCTCGGGGGCCGATATTGGGCACTTCCCCGGTGAGGATAGCAATCTCCTCCAGATTTAATTCGAGGTCGCTTAAGGCCTGCATCAATGGGCGAGATTCATTATCTTCATCCACCAAGTTGATGTGGATGGAAGCTGGGGGAGAGGAGAATAGGATCCGCGGAGCGTAACGAATGTCTGGATCCATCTCAGAGTTCTCGAACTCTTGATAAGGGGGTGGTAGATCATTTAGTTGGCCCATCCCTTCCGCCAACTGAGCCTCCCGGAAACGGGCTTCTTCTTGTCGGCGACGATCTCGACGCCGCTTATTCCGGTTTGGCCGATGCCGGGCCGTAGAGTTGGTCCGGTTTTCAGTAGTCCCAGAAGGTAGAAATTGTGGGACATTTACACGCGAGCTCAGAGTGGCTATTATTGGATTCGGCTGGACTTCGGCACTGGGGAGGTGATGAGCAGGGATGACGTCGAGCTGCTCTGCCCGAATATTTCCAGGGACCTTGATTCGGAGTTCCGTATCTGTGTAGGCTTGGTGTAACGCTACCGATTGTTCTCGGATCAATAGTCGTTGGGCGCGTGATTCGACGATTAGTTCGTCACGCGCCTGAGTGAGGCGAGAGATTTTCTGCCGGAGCTCCCGGACGACTTCTGGGGGAGCCCAGGTCCCTTTTACTCTCTCGTGCTTCGCCTGAAGGTCCCGGTGCTGGAGCTTGAGATCCTCGTATTTAGTGGCGGATTGCCACGATTGACGGGGGCAGACGAGGGATCCTCATTGAAGTATTGTATTTTCGTTTCTTGACATACT
>OX_Smed_1.0.00406
TTTAAATTCGATAATTTATCTTAATTTAAACAGTTGACCGTCAATCAAACGACGAATACAATTTATAAAATTTATATCTGATTATAAATAGTCAGTAGAATACAAGTTTAATAAAATTTTTAAAATTCATTGTGGACTAGAAAGACACAAATTGCGTTTTTTCCAAATTTCAATAAAAAGGTTCTACACGTTTTCCTGCTCTTCGTTAAAATATAACATTTCTTCATTTTCAATTTTCATATATTTTGTAATGAAATGGTTTAAATAATCATGAATGAATATATACTGCGCCTGCCGCTGAACTATGAAATTTCTGTAATGTCTCAACTTGAGGACGGTTTCATATATGTTAATCTCTTGGCATCCAGAGACCAAATCTTTTATGATTCGATCAAGAGATATGAGAGTCCCAGTTCGTCCAACTCCGGCACTGCAATGAATCAAATATGGATGCGTTACACAATTGTTAACCTTCTCCTGGAAACTGAATAGCAACTTGTCGAAGTAGTCCAAGTTCGGAGCAGAGTGATCAAACCATGTATGCATATGCAATTGCATTATGTTTCTTTCCTCGTTGTTTGCCTTATTAGTTACAGAAAATGACCTTTCAATGTGACCCTCCATTTCTTTCTCCTCAACTAATGTTACATTGTATTGGTTATTGCTGCCAAATGTGACAGTTTCTCCCACTTCGTCTGGCCAATATTGAAGACATTTGAATTTATCCCCTTCCATCGTTTGGGTGAGCATAATAATATAGTTTATGTTCTGCTCCCAGATCATCTGCCAGAAATCCGACAGGCTGTCATCAATTGGACCTTGGGAAGCAATATATTCAACCTTTTTTTCATCGTCTTTAAAAGGAATATAGCTAGCATTGATGTAATCAAATGGGCACCCATTACTTCCGATTTTTACGCGATTCTGATCAAATGGTAAAATGTTAACAAATCGGTTTTTCTTTGCATTATGAGAGTCTTTCCCAATGTCAAATGTAAACTTCAATTTGGCTTCCACATTTTTAGATTCAAGTCCTAATTTTTTGTATTCTTTAATCAGTTCTGCATTGTTATTTAGAGTCATCCTTTCGTAATACTCTCTGAACTCCGAAATTTTTATTGGTTTACTTTGTATCTTGGAATATATTTTTGGCTTATTTGATATTTCTGAAGTTCTGTTCTTCACTTTGTTTTCATCATTTATAATTGACTTTTTATTGTTGTTAGATTCTTTTATTGGGGTAAATGGAATCGTAGCATTTTTACCTTTGCTTTCCTTTTTGTTAAATGATAAATAATCAGTTTTCTTTTTCAGTACAATTATTACAATAATGAGACATAAAACCATTAACAAAATAGAGACAATTAGAATTGTACCCTTGGCCTGTTCTGGTTCTTGTCTTATGGTTACTTTTTCATTCAGCTGATGGACTCCTAGCAAATTTATTCCATAAATTTCAACAGAAAAATTTGATAATTTGTTTTCAGATAAAATAATGTAGTTAAATGAGATGTCGTTTGATACAAAAAGCTTAGTTGATTTTCTTTTGCAAGTTAGCAATTGAATTCTTTTCAACTTCTTTTCCTTTGGTAGAATGTCTGGTTTCCATAGTGACTGGCAATCGCTGCAATTAAAGTGGACCAGATTTTCACAGATTTTGCTTGAATTTTTCAAGATAATTATAAATTCAAACATCGAGCCTCGAGCTTCCTCGGGAATACCCCAAGATATATTCAGTGCCTTTCCCTCGGCATCAATGTGCTCATCATAATATGTGGTATTCACGTCAACTAATCCTGTGTAAAATTCTTTTCCATCTGAAGGGGGTCCAGTAGATTTATTGTTCACCGTTTCCATTAGGCCTTCAGCCGTGACCGTCACGGTGTAATTGACATTCCGTGTGAGGTTCTTCAATTTGGTACTCGTTTCACTTGATTGTGATTGGTTGATATAAGTTGTGTATTTGATAGACCATTGCAAGCGATATATCCTGGTACAGTGATCTGATCCGAGATATTTCCAACTGATCAATTGATCTGTCGCAAATCCCGAGTGAATCTCGGCTATTTCCACCCGTGCTGGCCTCGGTGCCAATGTAAACCAGCAGTTCTCCTTACTGCCTTCACTCGTTCCGGCATCATTTACACTCAGCACTTGAAAGCAGTATTTCGTGCACATTTCTAAATCTGAAAATTTTATCTGCTCTTGCTTAGCCTTTTCTGGCATCACGGTATTTGAGTTTTGTATGACCAGATAATGCTCAGGCTTCCCGTGCTTGTTGAAATCATTCGGTTTGTCCCATCCTAATTCGATTTCTCTCAAAGATTTAGATAAAACTCTCACATTCTGAGGCACCGCCGGTCTTGCTAATCTAGTACGAATCGTCCGGTTTTTCACCTCCCCAATAGCAGCTCCATTGATGATCGGCATTACGTATAGAATATATTGCTTGTCCTGGTGTAATCCTTTGAATTCAGTTCCATAGCTGATGTGATTGACTGCCTTGCCAGTTGTGCATGACAAATAAAGGTTCTTTGCTCTAATTGTGAGTGATTCCTCCGATTGACAAGTATTGCACAATTGGATTTGGTATTGCTCACAATCATGTTTAGTATTGTGCAGCAGTATTATGTAACCGATAATTGCTTCACTGATTCCTGATGAGGACCAATTTATCTGCAATGATTCCGTATTGCTATCTGTTGCTGTGATTGCGACACATCCGGTCGATATTTGAACCGTTGAACACTCAGGAATGTCACAGTATGCCCAACCTTTCTCATTGGTTGCAGGACACCACGGCCCAGCGGAATTATCGTCAGTACAAATATTTGACTTAGTGCCTTTGTAGATTGAATATTTTGATGACTGCCATTGAGAACAAACCTTCCCATGAATATCGGNNGANCNGANNNNNGNNTAGGGAAACCCCTTCCTGTTGCAATCAGTGAAGCAATCTGGCATATCTTTACTCTCAATTATTTCAGAGTTGGTCTCAATGATCTGATCAGTGATGCGCGATATCTTATACTTGTATTCTGATCGCGGCTGAATGATCCCACTAAAAACGGGTTTGATTGATACCCATGCGTTGTCAAACGACAAGTATTTTAGATTTTGGCAAATACTGATGAGATCAGTTTCTAATTTGTCGCACTTAATATTTGTAAATATAATGATTGCACAATCTTTATGATTGTTTGTATTGATTATCGCAGCTGTGAATCCCATTGGCTGGCATTGCGCATTGCGGTGCAGCTCATTGAGATGCAGTGAGATTGAATTCTGGGATTGGAATTGCACGTTCACTGATATCGGGGAGGGCTTACTGGATGGGTAAGAGAATGAGATTGCAGATGATTTGCCCAGTCCACCATTGATATGCCCCCCATTTATCGGTGTCACCTCCAGCGAATTTAATCCGCAATTCCTAGCATTGTCCAAATTCACCCAACCTTCTGTCTTGCCCATGAAATGCGACTCGTGAATTATTTGATTGGTTTCATTGCACATATTGATTTTGCGTTGGATGATTCTGATTCGATATTTCTCAATGATCCCATTCGGCATTGACGGCTCCTTGAATCCAATCAACATGAAATTATCTTTGTAGCGTTTGATTTCCAATTTTTGCACTGCGGAACTTTCTCCCTGCTTTGTAACTATTGATATTGACAGGGGGGCCTGCGGTTTATCTCTGTTGAATGGTATAATGTTTAATGTGAATTTGGAATGTGCGGGCAAATCTTTTATTTCTAGTTGCTGCAGTTCTGTCCATGAATAACGGTCCTGCTTAGGGCATGCCTGATCCGGAGTTGTGATCGGCACATTATCAGTGATGCTTATTACTATTNGTGCGACAGACTTGCGTATTCNNGNNNTNTNNNNNNNNNNTGTAGCCCTGCGGAATATCGTATTGGTATTCTGGCTTGTGCCATGACAAATATATCGCATGGACATCTGCACTGGCATTGGCATTTGCCACTGGACCTGTGGTGGGGAAATCCGTTAATATCTGTCTGCATGTGAATCTGCTGGTGATCCATTTCCTATCAATTGATGCAATGCAAATTTGATGCCAGGATTTCTCATTCAGATCCGTGAATGATGCGTATGTTGTTTTGTTATTGATGATCCTGTGAGTATAACTGCCGGTTGTCTTGGTGAAATGTAATAAATAATAAATTATATCAGCAGCAGCAGCAGAGGGGTTCTCCAATACAATTGTGATGCGGTTGGTCTTTGGTATTACCCTGATTTCTAGCACAACGTGAACATTAATGTCACTCGCATCACAACTGACATTGAAAGGCGATTTCATGAACTTGCTGACTTTCCTCAGTGTTACATTAGTCTGTATTGTTTCATTTCCTTGGCAATTTATTTCCCGATCCTTTCTGTTGTAATTGCAATTGTCACATTCGATATTCAATGTGATATCGGATGAACCGGTCCTGAATTGTATATGTGGAGCATCCATAACATCGGTCTTGCTATATGAGAATGTGGACAAGTCAATGAAATCGGGAGCTTCAGCACTGCTGGAGCACAATAAAAGCACAAAACAAATCAGTGAAAACCACATCAAATATTATATTAAATTCATTTTCAATGCAAAAAATGATCATATTCTACATTAATGCAAATTTAATGTTTATATATTACTGATTGTCGCACACGGATCTTTGTCAGTAATAAACAAAATTAAACTTACTTTATGATGGGTTTTCTTAACATTTTAGATCGGTATTTTGTTCTAAT
>OX_Smed_1.0.00411
CAAATTTTATTTTTTAACAATATTAATAAATTTAATTTTCCATACAAATAAATCCTATAAATATATTCAAATCTATATACAAGCATCTGGTTACCGTGGCAACATCATATATATATATAAATCACAATGAAATTTTTGGTTAATTTTATATAATATCATTGCCAGAGCATTGCATGTTATTAATATTATTACTGGATAACCAGTCTGATAGGGATCCGGCTCCATCAACTCTTCCTCCTCTTGCTGCTCCAGTTTCACCTACTCCTTCTGAACGACCATTGCTAATGCAGTCTCCTTCTACTACTGGCAACAAATCTGGCACAATCGGACGATATGGATTTTCACCTCCATCAACTGCGCGAGCGCCCGACATTGAATAATCATTTGAAACAACAACAATTTGATGATCTGGATTGGAAATTTCATTCTGTTGTAAATAAACCTTTAAAACTACGGGATCTAGTTTATTCAAGATAACAAGAGGAAATTTCAAATTTTTCACTAAATCTGATTGGTCAACAAATGGCGGCGGCGACAATGATGGTGACGGTGGCGCTGGCGGTGAAATATGCTCCGCACCGGACAATGATCGATCATGACGCACTAATCTTCGTCGCTTTGGATTTGAAACTGATAAACTGGATGATGTCGACGCTGATGATGACGATGAAGAGGAACTCTCGACTAATGCGTTGCGGCGTTTCGTGTTCCGCGAACTGACAATATCTGATTGGTCACTGTCGGATTCTTCATCGTCGGTTAGACTTTTTTCTCGGTAGACTTTTCTATTCTGATTCAGGATTCTCGAGCTGCGCCTGGCATTTGCGTAATCTCTGGCTGATGATGCTGTTGCAGTTGAAGATGATAATTTTTTTGTTTCGTGAATTTTGTGTTTTCGGCGTTCCTTATTGGACGACGATGTTTTGGAATGGAGATTATTCGGCGGGTTAATATTGGTTGCTAGGGATTCCTTTACTGGAATAATTGTTAACTGATTGTGATGAGGATCAATTTTCATTGGTTTTGGTAATAGTGGTAAGCCGGAACCAACGGAACTCGGATGTGACATAGTGGCTATATTTGGAAATGCCGCTACTGAAGCTGTTGATGAGGGTCGGATTATATTGACAAAATTGGGATTATAACACGGTTTCAATGCCGGCATAAAGCTGTTGAAAATTTCCGTTGTTCGGTTGGACGGAAATCTATGTGTTGGATTCATCCAATTATATTGCGGGATTTTCGATTGTGATGATCCTGGATTGCTGATGTATGTCTGATATGGATTAGTCAATGGTATGAATTCGATTGATGATGAGCGAGGGTGCAACACCGATGCACTAGCGATCCGTGGAGCTTCCGATGATGATGTAATCGCAAAATTACTTGGCATTTTTGGTACGATATATTGATGAGGCAACTGTTGACTTATTAAAGAAGGATTTTGAGAGTTTATATGTGAATATTGAGGATTTGAAGATGATTTGCTAACAGATAAAGATATGCTGGAAACGGGTTGGGAACTTTGACTTTCTATATCATCTTCACTGTCTGATGTGAGATCTATTGTTAGAGATTTCATTGAAGATTTGGGTTGTGTTGTATGAGGCTTTGGAACCGGTGCAACCTCCACATTGTTTGACCTCGATGAAATATTTTGATCTGAGGACATTTTCACTTGATTATTCTCTTCATCATCACTTTCCAATAAAATAACTGGCTGTTTTTCCGTTGAATCAGAACTGTCGGTTGAATTTTCGTCTTCATTGACTTTGCTGTTATCAACATTGGAAATTATATTACCGATATGTTGTTTGTGTTCTCTGCTTTCTTTCACAGCCACTGGCACATACGAGCCGTCTGGATTGACATTGACCTCTGTTAAATCTTCGTTTTTCTGGAAATCTTGTAGAATTTTTAGAAAGAACTCATCGACAAACAATTCATTGAGAGTAGCACTGGAATCGCAAACAGGGCATTTCCAAACCGACCGACGTTCATTCATCATTAAATACAGGTGAGCATCAAAACATTGCAAATGCTGACAATAAACTCCACGAAGCGGACAAGTTATTCTACTTTTACCAACAGGACACAACAAAGAGATCGGAAGCACTGAAGATATCACTAAATCGTCATCATCATCCATTTCAGTAGATTCATCAGATATTTTTTTATACTGATTATTTGTGGAAAATTTCTCACGAATGAAATTTAGCGTGAAGCTGATAGGCATTTGAACATGATGAGTTTTATTAATGAATCTGTCGAACAATTCACTGACAGATAATTTCCTCTCGAGGTAAACTGCGAAATAATAATATTGGTACACTCCAGGTGTTTGCCACCAATTAACGTTTATTGTCTGCCGATAACCCTGATCATCCGCTGAAGAAAACTTTAAATAATCACTGATATTTATCGGCCTCGGGTGACGCTTTCCTTCTTTAGCCGCTGAATTGCTTGGTAAAATATCCCATAATGGAACTGTAGCGTTGTTAACAAATAATGTTAAATAAGGTGGAATGTATTCGGGTAAATTAGAAATGTTTTCTGAGGAATTTGGGAATGGTTTTGTTGGATCATAAACTCCAAATCGAACAAGAACTTGCCATTTGAAGAATCGCTTGTTGTTTAATTGTGATCTGTGAGCAGTAATTAAATGTCGTGCGCTATTTGAAAGAGTGAACTGTAATTGCATTTTTGACATTATACGAGTTGTTTGAACGATATTGGGAGTTGGTTTTGGAATCAACAAAGAGAGTGGGTGGAGAACAACTTGGCAGCAATAAAATTGCGAAGAGCTTATTACCGTGTTTTTTACACAATATGGAAGTTGAACGTTTGGCATATTTACTCGACCATTCACAAATGACGGGCTGCAGCTAGGAGCGTTGAAATAACCAGTCGGGTATTTAGTATAATTTGGGATGAATATATTTGAAGGATCAATGCCATTAACAATTTCTGGACGTAAATTTATAGGGCATTTATCCAAATTTTCATTGCAAATTCGATAAATACTAGATATTAAATTGCCTGACATTGGCAACTGATTATAACCATTCAATTGATAATTAACATTCCGATTAATTTCAGCATTATTTAGACCATTTTGGACAAAATTTTGCGTTTGATCTCTAGGTTGAGACGATAGTGGTTGATTAGCACCTAAAATATTTGGGTTGTTATCGCGATTATAAGTTCCATTTATCATAAAAAGAATTTGCTGTAGTAATTCAGTATTCGTTGCAATAAGAACAGAATCTATTAATCTTTTCTGAATTTGTATTTTTCTGCCATTAAGTGGTATATTAAACATTCCACATAACTCGACTAATTCACGTTGTGAAATTGAATTTAAAATATAATTCTTAATAGTAATTTTTACATCCTCAATAGTCATTTCACCGAAAATTACTCNTATAAGATTTATATAGATT
>OX_Smed_1.0.00412
AATTAATTTAAGATTAATATTTCAATTGTTCGATTTTATACAATCAGTTATTTATTTAAACTTTAATATTTATTTTCCCAAAAATCTGTTTAAATGTCAATTAATATTCATTCTGGAGGTTTTGAACTTGATAAGCACGCAGAAAAAAGTGGATTTTTGTTAAAGCGATCTGATCAGCAAACTAACAAATGGCAAAATCGATTTTGTATTTTGAAAGATAATTATTTTTTATGGTACAAAGAGGATGAAGCTATGAAAATGAAAAAATCGAAGTATTTTAATACGAAACCACAAGGAGTTATTTATTTAAACGATTGCATTATACGTGAGATAATTGATAGTAGTCAAAACTGTTGTTTCATAATTGAAAATGCTGCTTTTCAAAAACCACTTGTCTTTTCCGTTGATAATCAGTTGGCAAGGGAGTCGTGGATCGAAAACTTAATATTTAATAGTTCGATAAATTATCACAACATGCTTGAAACCCAAAAATTCGTTAAAGATTTAATGCAAACGACTTCAACAACGAAGTATGCAAGAGTCAAACAGCAATTCAGCGACGTCAAGGATGAAAATCAAGTATTAATTAAAATGAAGGAACAATTAGAAAAAGAGAATGAGGAAAAAGAGCAATTCATTAAAGATTTACAGTTGGAATTTTCGAAATTTAAAGAAGAAATGGATTCTGCGTATTTAGTTTTGAATACTCTTGAACAATCAAAGTCAAATTTAGAAAAAAAGAATTCCAAGTTGGAAAATGATTTAAGTAACTTGGAATGTGAAAGATTAGAAACTTCGAGACTCCTGAGTGCCACTTGTAGTAAAGAAGATGAAATATTATCGCTTCAGAAGAAATTAGATGAAATAAATAGTTTGAGAGATAAAATCGATCAAGACCGAGAAAATATTAAGAAACAATTGGCCGAGAAAGAAGATATTTCAATCTATCTCGAAAGGGAAAATAAAAGAATTGTAAATCAAGCTCAAGAACTAAATAATCTAATAAATAAATTGAAAAATCAGAACATTGATGTAGAAAGAAAACTAGAATTGGAAAAAGCCGCTCGAATTGAAGCTGAAAGACGCTTAAGGGAAGCTGAGATGTCACTTGGACGGTTGCATGATAACATAGTGGAAGGCGGTACAAAATATACAAATGAGAAAAAAACAGAAATGACGTCAGATGTTAATAAATTAAAAGATTATTTCGAGAGTGTTATTAACTCACAATCAACATCACCTAAAGGAGTAGATGAGAATCATGCAACTCGAGGGAGGTCTTCGAGTAAATCACGAGTTCTTAATTCTAGAAAGAATTCCATTGATGTGGACAAGTTTGACAAAAATTCAATAGATAATCAAACAAAATTGTCATTGCAAATGCCAAAATCGTACAGGGATTCCATTCGTGTACGCGAAGAATCCCAAAAGCTAAGAGAAGAACATAGGAAAAGAATCAGTCAAATTCAATGGGCCGATGCAGATTAGATTATATTCCAGATGATTATATTCAGTCCAGTGTCAGCTAGTGTTTCTAGAGTGCTAATCAATATTTTGTAAAATAAATATTAATTAATTTTATGAAATAGCTTTAACTTTTTGTTTTCCTTTATTACTTGAATACCTTTTTTCAAAAAGAATTCGCTGCATAGGAAGTGTTCCGTATTTATATCGCCATCGATACCTTCAATAATTTGATTGTTGTTGTATTTGTTTTATATATTCCAGTAATAGTTTAAAGTAATTTTATTAACTCATAAATGGGTGCAAAAAATTAAATTTCATGAAAAAAAAAAAAAAAAAA
>OX_Smed_1.0.00417
TAATGATAGGGCAAGCCGCTTGCTAATGTATTAATTGGGGAGGGAGTGATAGGAGCGAGGAGAATAAGGGGCCCTTATCAGTGAGCCGTTAATTATAGAAGGAAAACTCATTCATACACACGAAAAGCTAGAAAGCAGAAGAGCTACCAATGCAAACTGATTTGAAAAATGGCCATTTGATTTCATAAGCAAAACACGAACACCAAAACGTTTAAAAGAAAACCGAAAATCCTGAGGAAATTTCATCAACGGTCTTATAAGAAATATTGGAAACATGTCTGGATGTGATCTTCCTGTATGTGATCTAGATCATTTCCGTCAGTCAGAAACAAGCAATCAGGGGTAGTCATAGGATTATACGCCTAAATGCTGTGATAATGGCTATTCAACAGTAACTGGACCGGTATGAGAACTTGATCGAATGCTTCATCAAAATGAAATCTTTTATGGACCGATCAGAAAGATTCGGAATGGCATGTTCGAAGTTCGGCAAATAACCGTAGGAATTTACAATGCTTGGATTTGCACGAGATCTTCCCAGGCAAATACTTACTAAATTCAGGGGGAGTCCTTGGCAAATGATATCTGGGTAAATGTCATGTCTGAATCCCTTCCTAACCCCCCCCCCCCAATGTCATCAGCAATCTGATTTACACAGTTTAAAACGCTTGCAAAGGCTTGACTAATATCATTAACTTTAATTGTAGAATATATCTGAGTTTTTCATTATATATTATGAAATTTTAACCCTTTCAAGTAAAAGTCAGAGAGGACTAGAAGCATTTTTTAAACTAGTAAAGATCCTTTACCTAGTTTTACCCAAGATCTGTCCGAGGATAAATATTTTGCACATAAAACATAAAATAGCCCGAGAAGCCCAGAGTCATAGGCAAGCTGCCATTGGTCAATCGAGAATTATGCGGAACCAATAAATATCTAGCTGTCCATGTGTCGATATTTGCACCGACTCATGTCAGTGGATGCCATGCAATGGACATAGGATAATCCCAGAGCTCCAGCAATCCAATTCCATTGAATATCCTTGGTGCTAGATGGACATGGATGTGCCCAATTGGGACAGCCAGGACAGTGACAATGACATCCGGGATCTCCCGCTTGCTGGCCCGGCATATAATTATTCATTCATTCTCACTGATCCAATGAATTTATATATTTCTAGAAATATTCCTCCTGATCAAAGAATAATCGATCCTAAAATGGGGCCAATCAAAAAGGAGTCTGCGGTGAAAAATCTGCCTCCCCTGTGATAAATAATGAGAAATGAAGATAAAAATCGGAAATATTGAAATAAAATTAATGATATTTTTACAAATACAAAATATTGATTGAATCGGTTTGATTATTGAATTTAGATAGGCTGATTGCATTGATGATGTGTGTGTGTATGTATGATAATGAGTGGTCTTGGCGGCGGCGGTGGCGGCGGCGGTAGTGGCGGTGGTAGCGGGAGGGGGTGAACAGATATGTCAACACACTAAATGACTGCAGGCATCTCAGCACCCAAGCTAGGACAACTGAAACACATCGATATGACCGGCAGTGAGCAATTTTGTCGTCAGCGATTCCATATAGGTTTGCAAATTTCTCACAGTTTCCCTTTCCACGGTGAGAGCCTTTTTCAACTCTTCCACATTGAGCTGCTCCATTTCGGCAGCTAGGCTCAAGCAGTTTGCTGCCTCGAGCTTCTGGCGCTGATAGAATCCCACGGTTTCCAAATGGGCGATTCTCTCTACTAGATTTCGGTTTTCCATAGTCAGTATTTGCACTAGCCGAGTTGATTCGAGATCCTTTGAGTCTGGCCTCAATTTGCCATTTTGATATTCAGTGTTCATTGAATTACTGGAATGACTGGACTCGGACTTCACAGTAGACTCAATTGTCGATTTAGCCCGATACCGAATCGCCACCGGAGTCTCATTCAAGGACGAGCGTTTGCTGGGAGATTTCGAAGGTGAAATGTGCTTGACAGTTTGCAGTTCCGTATTGAGCTTCATGTTGGCCAATTCCAGTTGGTCTCGTTCCGCTTGCAACTCGGTCACTTGCTTGCTGGCCACTTGCTTGTATTCCATGAGGATGGTCTCGGTCTCTCCTTTCCGTGCCTGGAGATTCCTGCACTCCCGACGCAATTCTGCCGCTTCGGCATCAGACGCCTCACAACGGAGCAAAAGGGATTTATTTTCGTTTGTGACGGTTGCCAATTGTTTCCTCATTTCTGCCGACCTTTCATCGAATTGATATTTGGAGAGAGAAAGTTCATTCTCCATGGATTGCAATTTATTGTTGCATTCTGAAGTATTGGTTCTCACTTTATCCTTATATCTCTGTTCATTCTCATGAATCACATTTTCCTGTAGATAAATCTTTTCTTTTAATGATTTGTTCTCCTCTTTCTGAGTTTGATACCGCCTTTTATCCTCTTCAATTTCCTGTTGCAATTTCAGTATTTTTTCCATAAGCTTTTCATTGGTCAATGATAAGTTTTCCATCTTTGTTTCCATGTCGTTGTTGAGGAGAATTGTATCAGATTCCGCGTGATCAACGGAATTCCCAGTGAGAGGGCTGTTGATGATTTTGAGGAATTTCTCTTTGCTACTGTTCATAAGTTCTTGGCCATGTTTCCTTGCACTGCCAGGGGAGGACTTTGTCGAGTCCATGCTCTCGATTTGACTATTAGGCATTTTACTCCGTCTTATCCAGATTCTTTTCTTTTGTTTCATATCATCGATGTCAGATGAGCCACTTGAATCCGGTGAATCGGAGTGTTTTGAATTGCAAATGTCGTCGACGTTGACAAAATTATTCCTCTCTTTATCGCTAATCTCATTTAATCGTTGAATTTCAAAATAAATCTCCTTGAATTCATTGAATCCAAATGGGAATATGGTTCCATCAATTGCTTGATTTGTGCTACATTATTATCATGGAAATCATTAGAATTAGATAGAAACTGAAACATTTTCGTGAGAAAATCATTTTTATCTATGAAGCCTTGATTGTGTGTATCGAGAGCGCTAAATATTCGGTAAATATCATCATCAAGTTCCATTACGAAATTAATTAAAT
>OX_Smed_1.0.00418
AATTTTAATGATAAATAAATAATATGTTTCAACTTTAGAATGTCAGAAAATAAGAAAAGGAAAACAGAGGCCAGCTCTAACAGACCATTTCAAGATTGGTGGACTGATAAATATGGAATGATGAAAAGCAATAACAATGCCCTGTGTGCGTTGTGTGGAAATACAGTAGTGTGCAGAACATCCTCAGTAAAACGTCATTATGAAACTACTCATTCATTTCTTTTATCTAAAAGTGATTCAGAACAAAAAGAATATATTGCACGTGACGTTAAAAATAAAAATTTACAATCAAACTCATTCACTACATTTTTGAAACATACAAATTATTTAGCTGCTGCTAGTTTTGTGGTTTCCAAGACTATTGCTACTCATAGCAAACCATTTAGCGATGGAGATTATATTAAAGAAGCTTTCATTAAATGTGCACCACATTTATTTGAAGATTTTCAAAATAAAGAGCAGATACTTAAGCGCATTGAAGAATTAAGTATAAGTCGAAATACTGTTAAAGACAGGATATTAAGAATGCATAAAAAATATTAATATTAAAAAAATAAATGATATACGTTCAGCAAAGCTATTTTCTATATGTCTTGATGAAAGTACCGACGTAACATCTTCAGCTCGCTTGTCCATAATTGCTCGTTATGCTAAAGGAGAAAAAATAGTTGAGGAATTACTTTCACTAGTTTCCTTATCAGCAAAAACAACTGGGAAAGATATTAGTGATGCAGTTATAAAAACGCTTCAAATAGCTGAGATAGATACATCAACAATAGTGTCAATTACAACTGATGGAGCTCCCTCAATGATAGGACGGCAAGCTGGTTTTGTATCTCTTTTTCAAGAAAACGTTGGGCATCCAATTATTAATTTTCATTGTATAATTCATCAAGAAGTTCTATGTGCGAAGTCTGGTTTAGCAGCATTTGATGATATTTTAAGTATTGTTTCCAAAATAATAAATTTTATAGCAGCTCGAGCTTTGAATAAGCGGCAATTTCAGTTGCTTCTACAAGAGGTAGGTTCAAATTATCATGGATTGTTAATGTATAATCACGTACGCTGGCTTAGTAGAGGATTTGTGTTACAACGTTTTGTAGAATGTTTTGATGAAATTATCATGTTTCTTAATGATAAAAAACCCGAATTTCCTGAACTTTTTGATAATAACTGGACCACCAAATTAATGTTTTTAACGGATATTTCCAACCATTTAAATGAATTAAATATTAAATTGCAAGGTCCCGGAAAATCAATTGATGTAATGTTCGATATTATTGAAGGTTTTGAGTCCAAATTAGTAATATTTAAACGCGATATTGACAACAATAATTTTAAGTATTTTCCTTTGTTGAAAGATCACCTCCAAAAATTTTCTATTCATGGAGTCTATGAAATTAATATAAATTTTTATAGCCAAGTTATAAATGACATACAAGACAGTTTTGCTAAGAGATTTCAAGATTTCAAAAATTTCAACCATTAATTAACTTTATTAAATATCCAGACAAGTTTGATTTGGAAACTGCTAAAATGGATCAATTAGACTGGTTACAGTTGGAGAATTTAGAAATGCAGTTGGCAGAGTTTCAATCAAGTTCTATTTGGAAGCTGAAATTTATAGAGTTAAGGCAAGAAATAGAAAATAATGAAAAAA
>OX_Smed_1.0.00421
TTTATAAATAATTTATAAACATGATTATTTCTAAAATATTTGTAATTTTATTTATTCTGTTTTTTATATTATTTTGTATTTCTGCACAATATTTAAATGTTCCACAATATAGTTTTCATAATAAAGGCAGGTCTAAACGAATTATATTAGATCTTGAACGTAAATGTATACAAACATGTAATTTAATTGGAAGTCATAGTTTTTCTCCTAATGATTATCGTTGCATCAGGCAATGTATGAATAATAAATGTTATCAGGAAATATATCAAATGAATGAACTTGAAGAAGGTGAAATCGATCGACGTTATTATTCTTTTCGAGGATGCATTATATTTAAATCTAAGTGACTTCAATAAACTTAATTATTATTTTAGATAACAGACTCTGATAAAAATTTTGTAAGTAACTGTCAGGTATTTTTATCTGATTCTGAAAGCTTAATTGACAATATTTTATCACAAATCAATTGGAGCAAAGAATCAATTGAAAATGTTTGAATTAGTTGCTACAAAAGAAATGATTAAAAAAAGTTTTTTGTAGACTGAAATAAAAGAGATTTGTAAATATAATTGTTGTCATTCTATTTCTTTATCAAGTAAAAGTAATCATGAATCAAAATGTCTTATGTTGAATAATGGTTGGAATAAAAAAGAATATGAATCTATACCAAAAATACAATTGAAACCTGTTATAGGAGATGGGTTAGGAGGTGTTCATAAATTAGAATTAAACCACTTAGAGGAGCGATTACAATCTCGAATAAATCAATCAGACGATAATACTGATTTGTTATCATCGAAAGGAAGGAATCGTAGAGAAAAAGAATTGGAGTTATTGGCAGAAGTAAGAGATATCAAAAGGAAGCGGCAAAGTTATCGAGTGTATAAGGAAATCAAAAGTCAAACAGAAATACACCGAGAAATAATTGCTCACCAAATGGAAATGTTGAACGAGTTAAACAAAGTTCAACTGCAAATTGACAGAATGTCGGATGATGATAGAAAGCATAGGAAAAAGCACTCGAAAAAAGGAAAATACAAAAGTAAAAAAAGCAAACATACAAAATCGAANAAAAAGAAATCGAANTAGTATTGAAACTAGTGAAAGAAAACAAATTCAAAGAAATAGATGAAAATCTTTACAAACGAATCCGAGTCATCTTCAAAACTATTCGAAAGATCAAAAATGATAAAAGACCCATCATAGATATAAAAGTACAAAAAGAAAGATTGTTGAACAAACTTAAGCTCATCATCGATACAAACTGGCAGAAAGTCATCAATGAGACAAAAGGAATAGATAAAGTCAAATGGACAAATCGTATCAATAAACTCATTCAATTGATCAAACTTAATCAACCGGATAAAATTGATTTGAAATGGCTACAGAAATTCAACAGATTAATCAAGATTGTCAGAAAAAAAGCTACCAAGAGACCTATAACAATTAAAGTTATAACAAAAGATGTGAAAAAATTCGTCAATCGACTGATAAAATGGAACTGGCCAGATCTTATCAAAAATATCGATGAAAAAGATAGAGAAAACGTTAAAAAAAGAAATCGAATTAGTATTGAAACTAGTGAAAGAAAACAAATTCAAAGAAATAGATGAAAATCTTTACAAACGAATCCGAGTCATCTTCAAAACTATTCGAAAGATCAAAAATGATAAAAGACCCATCATAGATATAAAAGTACAAAAAGAAAGATTGTTGAACAAACTTAAGCTCATCATCGATACAAACTGNCAGAAAGTCATCAATGAGACAAAAGGAATAGATAAAGTCAAATGGACAAATCGTATCAATAAACTCATTCAATTGATCAAACTTAATCAACCGGATAAAATTGATTTGAAATGGCTACAGAAATTCAACAGATTAATCAAGATTGTCAGAAAAAAAGCTACCAAGAGACCTATAACAATTAAAGTTATAACAAAAGATGTGAAAAAATTCGTCAATCGACTGATAAAATGGAACTGGCCAGATCTTATCAAAAATATCGATGAAAAAGATAGAGAAAA
>OX_Smed_1.0.00424
ACGGTACTTTTTCTAAATTTCCTTCTTCATTGTTATAATTCTCGATCAACTTTTTAGAAACCAGAAGGATGCCTCAAATTCAAACTAGGAATGTGGACAATCACTCAAAATGCGGCCGAATTATGCTATGTCACTGCCTCAAAATATTTATCATTTGCTGTTCTTGTTATTCCTAGTTATTTTGTTTCTGGAATAGTTATTTACGGAGTCTTGAGTGAAACCATAACAATTGAATCGAAACTTATTAATATTGTTATATTTATCAGAAAATTATCCCAGTCTGAAAGAGCTTTGACAGGAGAAGACAAAGATATAATAGTTTCAATTTCCAAGTCAGTGATAATATGGTTCTTGCTTATAGCATATGCATTGTGTGATTCTCAGATATTATATTCATATGAGCACCAATCTAGATGCTTGGAACATTTAGGAGAAAATAATACAGTAAGTTATTTATAACATTAGACAACCTATTTGATAAACCAATTGAAGATTAGCCAATCTCGATTAGCCACGTCAGACTAACTGGTTACACCTACTAAGCACATATCTAAAAATTATTTCTTAAGTACTTACTGTTTCTGATAGTAACTATGATGCAAGATATGTTACATATGCATTAAAAAGGTAATCAAGAACATGAAACGTTATTGACAAAGAAACTTATTTTTTCATTGAACATGTTAAAAGTTATGTTTATAGAAATATTTTGCTTTCCAAATTGAAAGAATTTCGCTGAAAGAAATATAAAATTGGAAACAAAACAATCATTAGGAAATAATGCTCTTTTGCTTACCATAAATGATGATTCCCAGTATTGAAGGTATTTTTAAGTTGTACGGAAATTTCAAAAGATGCTGTTCATCGTCATTACATTTTTCTTTTAGCAATCGACTGATTTAACAGATCGGA
>OX_Smed_1.0.00425
ATATTTGAATTAAATTTTGAAAATATTAGTTAAAATTGTAAAATTTATTGTTAAAAATAGAATAGAATTTAAAATAATTTTGAATTGGAGCTCAAGTTTTTCATTAATTATACTGTAAATTAACTTTATTTCAATTTAATTGCTATTATACAAATATTATATCATAGTATAATATAAGTTTAATTTTTATGAAGTAATGTTTGATATTTATAACAGACATAGTAAATGGATGCCATGATCAGATCTAATCCAAAAGCGGCTGCTGTAAAAATAGAAAATTATTACATTTGTTATAGAAATAAACAATTATTTAAATTGTTGAAGTTGACCATCTCAGCAGCTGAATTATCATTGACCAATGATTTATTAAGAAAGATTTCTCCGATGGAATCAGATTTTTTTAAAAATGAACGATTTTTAAAAATGAAAATCAAATTCAGATTCGGAGGATCTGAATTTCCGCCGGGAGTTTATTATAAAATCTTCAATAATTCTACAATTTGCATAAAAAACGATCAAAAATTGTTTCCAAGCGAATCTCAGTCGGTTTCATCGGGAAATCAATATTCTGGATACATCGATGAGCTGCCGGCCAAATACGGCGGTAAAAATAACCCGTGGAAAAAATTAGACCAATCCGGTAGTTTTATTTTTATATCGATCGGTTCTGTCATTCTCCGTAGCAATTTTCTTGAATTGACCTACATTATCGTCACCGTGGTAACCGATGGTATTTTACAGTTGTCAAGGTGACCTTTTCCCGTGGTTGTTAAGGAATTCTGGGAGATATTTCACGGTTACTATGATAATTAGTTACTTTTTATAGTTGTTATAACACTCAGTGATTCCTTATGAGGTTGCTATGGTATTTCATGACATAAATATTTGACCTATACTTTCTTACCAACGGGATTTGCAATTTTGTGGACAAATTTAAAATACATACCCGCTTTCTATCCACGCATGCACATGTAATGGAGCCCAATTGTGCCAGTATGTTATTAATTTCTTCTTCAACAAAGATTTTGATATCTAGAACTTCTAAATCGATTCAATAGAGTAAAATTGATTTGAGAATACCGCTAATACCTACATGAACCCGACTATCCTCTTGCCGCCTTTGTCCCCCCTCCCTTTGCACTGCCTAGACTCAACAAGTTTTCATTTCTTATAATCCTTTATAGTCTCTTACTTTTTCTTAATTTTACATTTTAGTACTTGTTCGAAGGTGCTTTATTCATAATCTTATTGACTTCGTCGATTCGAAGAAAGCGAGTCTCATGCTGAAAAGCTTCATGTTTCAGGAATTTCTAGTAAGCAATCTGGACTTATCCGTCGCGACTTTGACTAATCAAAAGATAAATTCGATAAACCGACACTCTCTACCGAAATCCCACAAGTCAAGGGCAAAAAATATCAAAAATAAAAGGTACAATTGGAAAATTCCGGACTGTGAGGCGACAATGAACGCTGATTTCATGACTGACAATGATTTTGAATGTAGCAAAGCAAATTTGAAAAACAGTCTGAATTTGGTCGCCTTTCCAATCAATGATGCTGACTGGGAGGACGAGGCCCTAGTTTTGTATGAATGGACTAGGAATTTGTCGAATGCCCACGTTTGACTGTGAATACTGCAAATGAGATTCAATTTCAAATTTATTTATAATATTTATATTTATTGCGACCAGGAGATTTGTCAACTGCAATGTGAGGAGAAAATTTTCTTTTTTAGGATTGGAAGATTTTTTTTGAGTAATAATAATT
>OX_Smed_1.0.00428
AAATTCTTCCTCGGAAAATCCGCGTTTTTGAACATAAGACCATTTTTGAAATGCATTCAGAATAGCAACATGGTCTGAACATCTGTTTGCAGATAGATCGACTTGAACTTTGTTCAATCTTTTTCGATCGGGAGGAATAATGAAAGGGTCACCTAAGGAAGTACACGCCGCAACTGTTGCACAAGCATCTCCAACACCGAATAAACAACCGAATATTATCATTTTCCCCATTCTGGGTTCAATTGGTAATCGAGCAAGGATTTTACCAAGAGGTGTCAATTCATCATTTTTATCAAAAGCTTTCATTTCTTTTAAAAGATGCTCCGCTTCGATAATTGCATCTATTGGAGGTTGTTCAATAGCTCGTGATAAAAAGTCTTTGGTGTCTCCTAGTTTTAGAAGTTTAATCATCAAAGCAACATCGTGCAATGCTGTACGAAGAATTTCTGGGGTTTGATGTGTTTCTAGTCGCTCAAATCTAGCCCGACTACATAGATGAAATGCGTAACCTTCACTAAGCCTTCCTGCACAATCACGCCTGTGTTCCAAATTCTCCTTTGATGCCCATAAAGTGTTATAACTAGTATGATTATTTCGATTAAACATTTTCACATTTGCATGGCAAGTATCGATAACAAACATGACATCATTGATTGTGATACTACTTTCGGCAATATTTGTAGCCAGGATAATTTTCCGTACGCCTTGAGCTGGTTCGAAAATTCTTTTCAAATCAACTTTTGCTACTTTTGAATGGAGTGGCACAATTAAATATTTCTCAGATCCAAATTTAGAATTTTTAGTCAATATTTTCGTAAGTAATTCAACAATATTCCATTGAGGTAAAAATATGAGCACAGTACCAGTTTGATGAATTGTTTCAATGTGTCGGAGAAGTGATTCAATCAATTTGAAACAAATTTCGTTTTCTGAAAGTTTACCCATAACCGTTTTTGTTTCTGGTTTATAAGAATCATCACAAATCATATTGCAATTGACATCAGATTCATCGGGTTTCCCGATAATCTTTGGTGGTGGGAGATCTTCATTTACATCAATTGAACGGAATTTGTTCTCCTTCTGTGATTGTTGACTCGGTTGGAAATTTAATGCTTCTATACAATCTTCAAGAAAAAAATAATTGACGGGGAATTTACNGACTTCGATTTTTACAGTGAAAACATTGGGAAAGTAATTTGTAAAAACATTAACATCGATATTTGCACTCATTAAAATTATTTTCATCTGAGGATAACATGCAGCCATGTCTTTTAATANAATCATCAGGAAGTCAGTGTTAAG
>OX_Smed_1.0.00429
CCATTGCGACATATAATAATTTCACACAACTAGTAATTTTGGATATCAGATATAAACTATTATTAGAATCCTCTAGTATTTTACTCTTTTTTCGGTTGCAAATATTAGTTGCAAAATAAGAGAGTGATGTCGTATCGGAATTTAATATACCACTGATAATGGTAATTTCATAATATCTTTATCTTTACAACTTGGCCAATAATGCTTTGAGTAGTGATGACAATTTGGATAAAATAGTTGGTTTTCATACAAAATGTTGAATAATCTTTTAACCATTTGATGGGGAAAGTGATCTTTAAACATTTTTGGATGAAATACAACTGTTTTGAATTGATCGCTTGAAGTAATTATGGGCGTGTAAAAGCTACGGTTGCTGTTGATTAAATCAGATTTATTTGGATCATTTAATTTTTTTATATTAGTGATGTGTATTATTTGTCCAGGTAATTTTGTATTTATTTCAATATTTTCCCAATATTTTTCATCTCTTTCAAATGAATTAAGTATGTTCCATCTGCAGGATGTTTTACTACAATAGCAACATTTGCATTTGATAAATTTTTTAATTAATAATTGAAATTTAGAATGAGGATAATTTTCTAAACATTCGATAAGTCGGCGTTTGGCCACTACAATTGATTGTAAAGATATTCGAGGAACCCATTCAACACCATTGACAATTGATAGGACAAAATCTTTACAGTAATCTGCAGTCTTAATACTTCAACATGTTCACAGAGGTGGGCTAAATGCATAACATTTAAGATTAGGAAATTCGTGATAATAAAAGCACGATAAAATAATTGCGATTCCGGCACCTAAACTATGACCTGTAATAATTAATCTGTAATTTTTATTATCATTTAGTATATTATGAATAATATTTTCTTCTTGAATTTTTCTTTTAATATTTTTAGCTGCATTTAACATACCAGAATGTGCCAGATATCCAGAAAATCCGTCTTCAAATACTTCAATGAGATTCGCGTCCATATCAGTTAAAATATCTTTCAATGAAAACGTTCCTCGAATAGATAAAATAATAACTTCAATCTCATGAGATATTGCAATAAAGAAAGGAGAATGAAATGTCTTATTATAAAATGAAACACATACAAGATTTTCCTTTTCTAAATGTGTTTCGTTTAAAATGGCTTTTTCATGGCAACTACAAAACCTTTCTTTAACATAAATTAACTTTTGATCATTTGAATTCGATTTTTCACAATCACAACATATGCATTTATTACAGAAACATGAAGTTGAATGCTTACAACACAGACCCATGCAAAACTTTAATCTTGATTTATTTTCATCGTGAAATAACAGATGAATAGGCCAGCCATATGAAGCTTTGGCCATTGTTGAAAAATAATAAATAAAACGAATATCTCTCCAGTCCGATTTTAAATCACTTTTATTTCCAGTTGAAATTTTATCAGCTAAATTAACTTCACTATTATTTACTTTTGAATCAGTTTCTATTAGATTTTCATTGGCTAACTTTTTAAAATTTGACATGTTCACATAATTTTCTTCATTGTTTATAAAATGGTTGATGATTGTATACATTTTTTGGTTGAAACTACTCGAATTCGTGACACCAGATTTAGATTTATTTATTTTCAAAGAATACTCGGTAAAATCATATGCATTTGCATCTTGTTTGCATAGTAATTGAATACCAGCTTCGAAGTCACTGAAAACCAGATTTGATTCCTCACATAATGAAGCGAAAATATTTGCGGCAGAATCTAGAGCATTCCTTTCTTCATCATTTACTTTTTTTATACATAAAATCCATTTCAAACGATGCTTCCATATATTTGTTTTTTTTGTTGCTAGTAGAATAACATTACTACCATGTCTTCCTAATTGATCATAAGTAATACAAAAAATTATGAGATATGCAGTCAAGAATGGTCCAATGCAGTATAATATAATTTTGTTTGGAATCAGAATCTGCTCACAAAATTTATTAGGAATCAAAGAATATCGATAATTTATCGCAAAAGCAACAATCGACAAAATTGCTTCGTAAAAACTCATAAATAATTTAATGTATATGCAAAAAGGAATTTTTGATCTTTTGGATTCTTCCATTATTAATCCTTGAGCGCTCATAATCATGATTGCTAAAATTATTATCAAATTACAAGTAAGACTTCC
>OX_Smed_1.0.00436
ATCAAACTCCCTTTACGTTTTTTCTTGACTACTGCTGCTCCTTCGGGCAATTCTAATATTCCCATCAAGCAGCAAATCTTTTTACAGTCGAACGATCAAATTGCGACCGATTTCTCATTGATAGATTCCTCAAACAAATTTCCCGTTGACGGAGGACAGTACAATGTTAGTTTTGTATTTCTCACTATATTTCCGATGAGGGATAGCTAGTGGGGTTCCCAGCATTTCTCTGTGATGAATCCTTTTTTAATTGGCCCAAGGTTTTGATGCTGCTACTAATAATTGCTATTATTTCATTAAATAGTTATCTATGCATTTTTCAGGTAGACCTAATAATATATGCCACAAATTATCTTTTAATCCAATCAAAATCATTCAAATGAGATACGAACGTCGGAACTATTGCTGTGGAATATTATTTCGTTACAAAAATATTTTCCTACCAAAAACAAATAATAAATACAAGAAAACCAATTTAAGCACAATAGTATACAATATATCACAATATAATAC
>OX_Smed_1.0.00437
ATCATTATCACATTATCATTATATATTATTAATCACCATGTCTGATTATATTCAAAGCATATACGATACATTAAGTGATTTCCAGTACATTTCCAATATTATACTTGTTTCAAGTTTCAAGTTACATTCAAAAATTATATCTTCCGTATTTCCGAATATTTAAACCAAATTAATAAACGGTTTTTATTTTTATTTTAAAATTTAATTCTATTCAAAATATATATTTTCACAAATTAAATACAGTGAAACCTCGCTTAACGAGCACCTCACATAACGAGAAATTCGAATAACGAGAAATTCGAATAACGAGTAAAAAAAATTGGAAAAAAACGGCTCGCTTAACGAACGATTTTTCGCATAACGAGTGAAAGTCCTGGATTGTAAAAAAAATTTAAAACAAAAATATTTGCAGTATTCACGAAAACATTATTTATGGATACATCAGTATGTGTTTACAATTGTTCCGCTAGCATATTTTACTTGGATATAAACTTTTACAAACCCTTGTTTATACAATGTTTTTTGTTATTTTTTTAGTACAAAGTTTAATAATTATTTTTGATTTTATTTGTAAAATCAATAAACCTTGCAAAATTATCACCCCGATAAAGCAGTAGCTATGCGCGCTACAAATTTATTTAATGATAATGCCGTATTGCATTTTTACCAAATTTTGAAGCGTCGCCAAAAACAACCGTCACTAGACAGCTTTTTAATAAAAAAAAATTAGTTATGTATCATTACAACAAATTTATTATTCGAATACTTTTTAATTTTTGTAAAATGAATTCGCATTACAGGTTGGTTTATTCCGTTACAAAAAGAAAGACCAAGATGGTCTACAATCCTTAACAACATGATCATGTATAATTTTCATTTAATAAAAGTATGTCATAAAATTTTTTGTATATTTTTTTCGGCACGGAACGAATTATCGTATTTTACCTTAATTTATATGGGAAGCGTTGTTTCGCTTAACGAGTGTTTCGCTTTACGAGGAACGTTTTGGAACGAATTATGCTCGTTATGCGAGGTTCCACTGTATCTTTAATTAATTAATTTTTAAATAATTTCTTAAGATTTTTCATGAAATTCAATCAATTTAATATTTTTACAACTTTTCAGATATTTCAAAAATATCCATCGAAACTCTAGGTTTTTGAGTTTTTACCTCATTTGCAATTTACCAGGAGCAGTGGAACCAGAACCTTCAAATGAGGAGTTTAAAAAATACGGAAAACATAAGTTTTCCGATAACTTAAGTTTAAAA
>OX_Smed_1.0.00455
GCTATGCTTATATAAATATTTATATTAAAATACTGATAATTCTGGTAAGACGTTCTTTAAAAATATTGATATTAATTAATTTCCATAATAATACTACCAATAATAATAATCATAATAATTTTACCCGTAACCAAATACTGGTTTTCCCTTTGTGTTATTAATCGTGTAAAATACACTAATAAATTTAATTTGTTATAATACAAAAACTAGAGCTAAATACAATTTGTTACAGTAACATAAAAAGGAGTTAATACATAAATCAGTGTTCTCCCGGTTGGTTTTATGTACCGCCCGGCTGATTTTATGAACCAACCGTTTATATTTTGATCCGTCCATATTATAAACTATGTGTAGTACACTAATTATGGAAGTTTATTGCAAAAACAAAATTGTCGGTTAATTATCAAATCATTTATCTAGTTTCTTTTATAGCGTTGAGTATTTTGGTAGTAATATTGCATACTCTTTTTTTATCCACCCGCTTACTATTTCACTCCGACCCGGCTTGTAAAATTCTCTGGGGAGAACACTGAGATATCTCATTTATTCTAAGGATCACGGTTATATATGTATGTATCTAAACACGGAGATAATGTAAACGCGACATTAGGTTTCTGTGGTTCCCCTTCAACGATCTTAAACGCCGATTTCACTTAGCATAAAGCGATTGGTTGATAGCAGTCATGATATTGA
>OX_Smed_1.0.00458
TTATATACCCCTTAATAAATTTCTTTTGCCCCCAAAATTTTCTACCTCCGCAAATTTTGCTTCCCCTCTTTTGCTCTCAACAGCCAATCAAATTCATCATGGTCGAAAGGTGCAAATCTTTACATTATTCAAAATAAAAAGTTAATACTTATACTGTACTACTACATTATCATAATTGCATGCAAAATAAATGTATCTCACTACACGAATGTTTCCTCAGAAAAAATCGAGGTCTTGGGGTCCTGGATTGACTTTCAGTATGTTGTTTAAGTTTGAGAAGAAAACACTTGCAATGCGAGGAGAAAAATGATAAAAAATGATATCACACTGATTATACTGATCGATAAAAATCACACATATGGTTTCATTGTTATCAGATGAAGATGATTTTGTATCGTTTTCCCGAATTTGTATATTAGCCATATGGTCATTGAATGAAGATAATATTTTTTTATGTCTTCGAATATTTACATTAGAAATATGAGAGTAACNTGTATTCTTTATGAGTTCCGTTGAACTATTTACAACTCGAATGAAT
>OX_Smed_1.0.00461
GCTCGTAGCGTGTTCGAAGTATACAATGCACACAGGTGCAAAAAAGTAAAAGGTGCCTACAAGACAATATGAAATTTTAATTTTAACAAAAAGTATTGACAAATAAAATTTTTTAAAGTTTTTAAACACAAGTTTTTTTTATTTTTCAAATGAAAAAGCGCCTCCAAGACAATTAATTTGTAACAATTTTTTTTGTATTTATACCTATTTTCAGGCATTGAAATTTGCCTTATTTTCTAATGAATTTTGTTTCGTTTTGTTTTGTTATTACTTGGATTATTTAATTTTTGATTAATAAAGAACTAAGTTTTAATCAAAACTGTTGTTGATCAGTTTTTTTGCATAAATGAATTTGATTTGCCTTAAAATTATAATCTAAATATCATAGCTTATAGACTACAAACCGAATAAATTGACAATTATAAATTATCAAACATCAAAAAATATTGACAATGGCTTCGCTTTACTTTTAAACGATAATAATATAAAACCATAGAAAATAGTGGCTGGTTTTTGTTTATAATATAGCTTTTTAGTAACTTGTTGAAAAAAAAATCAAAGGCGCCAAACATTCCTCGCACACACACAAAAAACCACGAGCCGGGCCTGCTTCTACTTATCAAGATATTTGAGAATATCTTTAGTTTTGTTTTAATTAAAGTTTCTAAAAATATCCGACGAAGATAATTGTTTTTATGTACTTCTTTGGCATTTATTTGGATCATATTGATATAATTGTGATAGTAATAATGAAGTATTCTAATAGCACACAGGTGAAAAAAACCCAGTAAAGTCTGCGGCAAAATAAATGGGAAAAAAGAGTACTAATAATTTAAAGGTATTTTGGATCCAACAACACAGAATATTTCACATAAAATTTCTACTGGTTTTTTCATGAATTTTTATGTTAAGTGTATTTCAATATTTTTTGAAGCCATAACCATGTTAAACATGTATGTATGTTCTTAATTTCTATTATTCGCTATTAAATGAATATACTGTTTCAATATTTTTTAAATCACCAGTGTTTAAAACATATCTTTACACCGTCTCTAAATTTCCATAGTGGCATTGCCAAAAAATTAAGGGAGGCCCCGAAAATTATGAAATAAATGTTTCTCACATACTTTACTGATGAGTTTGAATTTGCTGTGAAATTATTTGTCCACATCCAAAAGACAACTTGGACTGGAAAAGGTTAAATAAATTCTATTTGAAATGATAGATAAAGAGGTCAGAATAATTGTATATAAGTAAAAAATTTAAAAATTAAACTTTGATTAAAATTTACTAAAAAAGAAATATATTTATTGCGTTTAATTTCAGAACTAAAAGTGTG
>OX_Smed_1.0.00464
ATTCGCATTGGATGGTCAGCAGATAATGAACCACTGTCACTAGGAGAATTTGGGTTATCTTACGGGTATGATTCCATGGGTAAAACGGTAAGCGATGGAAATTTTTCTGATTATGGTTCCAAATCAGGCGAGGATGATGTTATTGGCTGCTTTTTGGAATTTAATGGTGACAGTATTGTATTAAGTTTTTCAATTAACGGGGATGATCAAGGAGAAGCATTTAGAATTTTAAGTAGAGATTTGAAGGATCATGTATTGATACCTCATATATATGTTAAAAATGTATGTTTTGAAGTAAACTTCGGATCTACAAATATAGATGCTTTTTGTTCACCAAAAACAAAAATTGAGGGTTCTGAGCCAATAGAAGATGTTACATGGACCTTATTAGGAAAAGTTAATTTGAATCAAAGGACAAGATCTTTAAAACCTCCTAAAATCAAAACTGAATGTGAAGTTTTAATGATGTGTGGATTACCAAGTTGCGGTAAAACTACCTGGACAGAGCAACAAATTAAAGAACATCCCGACAAAAGATACAATTTATTAAGCATTAACAATGTTTTAGAAAAAATGAAAGTTTGCAATTTGAGGAAAAAAGTTAATGCAAGTAGATGGGATTCCTTTATTTTGTCAGCAACTCAATGTCTCAATAAATTTATGGAAATTGCTGTTTCAAGACGAAGAAATTTTATTTTAGATCAGACAAATTGTTACCCAACGGCTCAACGCCGTAGAATGAAGCCATTTGAAGAATTCATACGAAAAGCAATTATAGTTGTGCCAACTGATGATGAATATCAAAGACGCATGAATCAAGTTATTCAAGAGGAAGGCAAAGATGTACCAGAGAGTGCAGTACTACAAATGAAAGGTTTGCCTAGTCATAAGTTTCCTTATTCTTTAAATATCTTCCGTTTCCATTTAGCAGTTTTCATTGAATACGTCGTTTTCATATTTATCTTCCGATTGTAAATTGCGTTTCGTTTTAAACTTTCTTCGATTTACATTTAATGTAAAGTTTTCTATTTGTTATTTTCTGTCAGTATTATCATTGTTATCCAAGTAAGTACTATATTTACGTATCAAGTTCCAGTAAAGATTTTCTTTAAAATGTTGGCATTTAGTTTTCAGAAAAATTTATCGATTTTATCAAAATTCCTCTTTATCTGATTATAAGATGTCATTTTCTTTATGAAATTTTATCCAAATGAAGACATTGATTAAAACTGATAATCTTAACTTATATTTCAATCGTCCTTATAGAAAATTTCGTGATTCCTGAAGAAAACAGCGATCTATTTAATGAGATTATTTTCATCGAATTGCAAAGAAATGAAGCTGAAGAATTAGTTAAAAAGTATAATGAAGAAGCGAAAAATCAAAAGAAAAAAGATATTAATTCCGATGGAAAAAGTAAACGTGATGTAGCCGATGAAAGCTATGGAAAATGGAATTCATCTCCGAAATCCAGTGAAGAAGCCGGTCCGACGGCCCCAAAAAAATCTAGATGGAATGATCAGTCTGATAATAGGAAAGACTCCAAAAGCAGAGATAGGCATGATCGTTCATCTCCAGAATCGTCATCGCTCCCACGGAAAAATGATTATAAAGGAGGATTTTGTTTTTCAAGAGAAGCGTCCGACAATAGTAAAGGTGGCTCGCGAACTAGTGATGGAGGATTCAGATCTGATAGTAGACATGGGGATAAATCAAGGGATCAGAGAGACAGATCAGGGAATCGATCAATAAATCCTCCTTATCGTAAACCGATCGAAACCAATGATAGAAGACCAAAATTTGATAGAGATGAACCGAGGTTTGGAAATAGAAATCCAATGCAAGGTAATCGTGATAGCAGACCTAGAGATCGTGGGAGTGAATCGAGAGGTGCTGGCCAATTTCAAGGTAGAGAAAGATCTAGAGGAAACTTCAATGATCGACGACAATCGGATTCTTATGATAATGTTGATAGTCGTAATAAATTTCCCTCGGGTAATTATAATGATCGGAACACTGGAATGGGAGGAAATTCTAATTTTGGAAATCAAGAGCGAGGAAGGTTTCCAATGGGTGGTACACAACCTGAAAGAGGTGATTTCAGAGGTAGAGGACGTGGTGGACCGGCAGGAAATAATATGGGAAAAGATTCATTTATGGATCGCCGCAATGCTGTTCCTGACAATCGAGACTATCAGAACTACTCGGAATTTAATCAGTTTCCCGATAATCGACAAGCCAATCCTACTTGGCAAACGGATTACAAAGATGAATCGATAATGGATAGAAGGAGTTACGGTGATGTATCCAATATGAATCGATCAAATCAAGCTCCTAATTATGATCAATATGGTGGTACAAGAAACGTAATGCAAGGAAGCAGTACTCGCGGAAAA
>OX_Smed_1.0.00480
ATGTAATTTTAAGCTTTAAAAGTAAATTAGCATTCTTTAAATGTATGAGATTATTAAATAAAGTTATTCACATTATTTATATCTAAATTCATTTTTTGGAATTATCAATTGCTTATTATTAAACGAAAAGTGATTAGTATTTTTAAAGCTGCTAGATATTACAAATAATGTCAGACAAAGTTTATTGTGAATTAGGAAAACTTATAATTGATTTATTAGTCAATTTTGAACGATTGCAGTTTTCTAGTGGATATGATAAAGTTGATAATCCGAATTCCATTTATTTATTTTATTCGTCAACTTTAAAGCTTATCAATAAAGCAATTTCTGCTGATCAACGAGATGCGAGAATTTTTCGATTGAAATATCACCATATTTTGTCAAATGAAAGTGTTGATGAGTATTTATTTCATTGTTTATCAAAAATTCTATCAGATCTGATGGACATCGAAAACAATTATCAAAAGTTTATCCAACCTGTAGCTGATCTGCACATGAAATTAATGTCAATCGTCACAAATTTACAAGTCGAGCACGAAAAGATCGTTAAAGCAAATCGTTTGGTGCAGATTGAAATGCAGAAAAGACAAGAAAAGAAAGAAATTAAAGGATTAGATGCAAATAATTCTGACAAAATTCGAGCGTTCAATCCAGTTTATTTCCTTCCAAACAATTTCACTAACAAAAAGGTTAAAAAACTTCAAAGCCTTACATTTCAGGCCATACACAGTTATTATTTGATGAAATCCACGTTGGACAAAGAATTGATGGACATGTTGTTGGATTTTGATAATTGCTTTGCTGAATTCGAATTGGAATTTGTTTGTCAAGTGAATAAAAATTCTATCTATTCTATTCATCGCGCGGAATTAACTTTGGATGTTGCTGTTATGTTCTCCGAGACTGTGTATTGGGCCCATGCCATGAATTTGCTGGAATATCGAGCAATTGCTGAGTGTGATATTGGAATGATGGTGGGAATTCCGCGAATAACTGTTCTTTATGGTTGTGGAATAGCAAATGAAGGTCCTTTATCGGAATGGGCACTGAATTGTCACAGTGATGAGGAAATTGAAGAACGCTTAGCTCCAGTATTTCAGGAACACAGATTACAATTATGTCGTTTACGCCGTCAACTTAACGCATTGAATATTCAGGAAATACATTACCTTTGCAAGATATTGATGGACCATAATGAGATACCGCAAGTTTCAACCAGCATAATGAATCAGAGTAAATTTAAAGCAGTTGATGACCAGAACATTATTTCTGGAGACATGCACGCTCTCTTTAAATTGATCAGCTCGGTTTCTGATCGGATGCAGTCTAAACACGCTTCAGATTACAGGTTTTTTATGGAGACCATATTTAAACTGTATAAAGATGAAGAGGATGCCAATTCCATTCAATCAGTGAATAACTCAAATTCTTTCACGACTTCAGATTTATTTCTATCCCAATACAAAAATGTCATGTCAAAATATACGAACATTGATGAAGCTGTTGATGCATTGAGTTATTCGCTAGCAGAACAATTTCCCGATGACCGATGCTGTGATCTAACAATTCTTGCTCAGATGGAGTCCAAAACATATCTCCCGTCTCCAGTTCAAGTCAATAGAGAAAATACATCCATTTCCCGACAACAATCTATTACAAAACAAATTTCTACTCAAAGTCTTGATTCCAGTTTTCAACTTAGCCGACCTCAATGGAGAACAGACTCATTTTTTCCAAAATGTTGCCACTGTGACAGGAGTTTTAACATATTTCGGCGCAGGCATCATTGTAGAAGATGTGGATATTTGTTTTGTAGTTCTTGTTGGGGAACAAAACTCACCCTTCCTACACTTGGCATCCATACTAGAGTTTCGATCTGTGTTGAATGTGAAGAATTTCTCAGAGGGAAAGCTACCCAATCCACAACATCCCCACAAAGTGCTTCGACGAGTTGAATATTAATTTCGTCTGTCCTATTTCAGATTTTAACTTGCTCATGAATCAGAATTATTTAAATATAAAATTTTTATTTGTTAATTTTTGTAAGGAGCTATTTAATTATCTGGAGGGTGAAATTTTGCGGAAATTGATGAAATATTGCGGTGATCTGTCGGTTCATTCCTGTCACTAATTATTGAGTATATTTTTATTATTATTTAATATTAATTAGCATTGATTGTGATAATTAATTAAAGTCGTTGATCATTGGTTTTGGTTATGACTGGCCACTGAAAACATCGATTTCCGAATCAGATATAAAAAATTGTG
>OX_Smed_1.0.00490
AATGAACATTTGATTGTTTAAATTTTCGGAGATAGATTTTGATTGCATGCTCAAAAATTCAAATTTAGAAAATCCGGGTAGAAAATATAGTTGCCCAGGAAATATAGATTCAAGAGCCAACAAAAATAAATTAACCAAAGTTGACGAAAATGGTTTATTAAATAATGAAATTTATCATGGATATTCTATTGATCAAATAACTTCGGATTTTTCTACGTTCCAGACATTTGGTCCAAATTCGGAAACAGATAAAAATGCAATCGCAACTGATAAAGTTGACGGAGTTAATGATAATATTGTCGTTTCGTCTGGCGATAGTAAAATATCTCGATGGAATCCAACAATTGTCGATATTGAAACCACAGAAATCATGCTTCAATCTCTGGACGAACATATCAAAAATGCAAAAGAGAAAATTCTAAAAGATCTCTCAGTCAAAGATCAAATGGTCGATAAACTGATTACAAATTTTTCCACCAACACTCCAGATAACAAAGCTTCAAAAAAGCTCTGTAAAGAATTTGAAGTGAAAAATAAAAACGCCGAAAAATCTCTCGAAAAGTCTCAAATGGAATTAGAACAATTAGAATACAAGAGACTATTAGTGAGTCAAAATGGTATTCCGTGGGGAGTTAAACCAGCTGATCATGTCAAAAGCATTAATAAGAAAAATAAAAATAAAAAATCCATTCCAGAAGTCAAACAGAGTCCAGGGTCTCTTTCAAAATTTATCAAAGATTATTCTCAAAAATCAGCAAGTGCCGAAAATATTAGTAGACTTGCTAATTCCGATAATAATTTGATAGCAAGCCAATTAAACAAATCATTTATTCATAAACATGATGATGTGACAAAGTCCAAAGATATTTTATCAAAAATAAGGACATTAGACGACACATCACGACTCGTAATTCCTTTCGATAATGCAGGCTCACCGAAAGTAATTTCATCAGCTTGCAACTCAAGGAAAGCAGGATCGGCTAGTGCAACTAGTGCTATATCGCTGGATCAACAATATGGTGAGAAAGCTAGCATTCCAAAGAAAAGTAAATCCAACTCAATGTCTAGCGGCACAGGGAAAGATCAATCGCATGAACATGCTGATATTCACGAATCCCCAAAATTTCAAGGTCTCATTGATGAAGGTAAAAATGAGGATAATTCATATTCACGTCTGTTTTCAATTCAAAATGACATAAGTTCTCTTAAAAGTGAATTGCATGAAGTTCGTTCGGATTTCCATCGGTTTCAGTGTGAAGCAGACAATTTAAGATTGGACATGAATACGAATTCAGATTTGAATTCTCAGAAAATGCAAAATTCTATTGAAAGAGTAGACAGATTAGAGAGAATGTTAGACTTGCTACGACAGCAGTGCCAAATTGAATTTTGTACATGGAAAGATGACTTTAGAAATTTGGAAGAGAAGCTTGATTATAGGCTAACCACGACTCGTAGGGATCTCCAGGATAACATTGATTCCTGCAATAATAGTTTAAGTCTGGTTGAGAAGAGAACAGAACAGCTCCCTTTCATTTCTAATAGAGCCGGGAAAAATGATGTGAAAATAATTACCGATCATTTGTGTAATTTAGTCGTTTCCTTAATTGCGTTCATTATGCTCTTGCTGTCCTCTGGATTTCACCTGTTAATCCGAGTGCTAAATATCGGGGCAACAATTTGCCGTCACAGAAACATGATCTTGCCCCCTGTGATGATAACGTGCGCCTTGGTTATTGCCTCAGTCAAACTGTCTCTCTGGCATCGATTGTGCCTCTTTCTCTCAGACTCGGGATATCTGCCGAGGTTCCTCGACGGATCCTGACGAGGATCAGTTTAACAGCGCCGATCATGATTAATATATATTGATACTTTATAATTGCCATTGTAATTATTTTTGTATAAATTTATTTGTTCCTTTCAAGATGTTATCAATTATATTTCGATTTTGTTTGATTTTATCGGAAATCTGGTTTTTGTTGTTTTATTGATTTATTAAACTTTAGCAGCACATTTGATAATCAGGATTTATGAGCAATTATTATTTATTGATTCATTTGCAATTACAATTACTAATCAGGTCAATTAATCAATTACTAATATCGATTATTTGTGTCGGGTTTTATTTTGGTTTTATGCTAGATAGTTTTTGTTCGCTTGATCAAATTTACAATTTTACTTTCGAGAATAATAAATTAATTTTCATTAAAAAAAAAAAAAAAAAAAAAAAAAGGGCGGCC
>OX_Smed_1.0.00508
ATCCTTAATTCATTTTAATTTGTATAAATTCTTAGAATATTATAACATTTTTAGTGTAATTATTTCAATTATCAAAGTACAAAATTTTAATAAGCGAGTTAAGTTTTATTTGTCAATGAGTTGTTCAATTTGGGCTTTTTTCCTATCATTATTGGCTGGATAGGAAGAGTATTCCGGTGTATAACATCAGGTTGTTGTTCGAGAAATGAAAACGACCTAGGCGATTCTTTTCATGATAAAAATGATGAAAATGAGTTGTTGGCCCCAGAAAACACAAGCATAGAGACCAGCATACCTTTACAAATTGGACCCGATTCCTCTTCACTAGAAAATAACCAATTTGATAACTTAGCTGACGAAAATGAAACTCCAAATCTAAAGGAGATTGAATTTCAAAATCAAGATACTTCTAGTTCTTTAACCGTTAAACCTTGCAATCTAGATTCTACAAAGTTAGGGAAGTCAGGAAAACGCAAGAAGAAAAATCAAAATCACAAAGAAAATAATAAGAAAAAGTCAAAAACTTTGTCAACAATCGTGAACGAGAAAACTACAACAGGAGTTGGTGATGAAGTAGTTGTATCGGGCAAGAATAATAAAAATC
>OX_Smed_1.0.00512
ACATTTCTGAATTTATTAAAATACTTATTTATATAGATCATTAATAAATAAATTGAGCTATTTTTAGTTAAAGATATTCTAAATTGCAAATGAACATTTTTGATTACAAAGAAAATGTAAATATTTCAAGTGCACAATTCGCTTTATCAAATTTTCCTAATATTGACAGTGGTGAAAGCTGTAAATCATTAAATGAAATCTTAATAAATTTTAAAAACAAACGAAATGCGTGGATGGAAAGTGAATGCCTTTTTAATACAAATGATGAGATGCAAATATTTTATGGACTGATAATTTTGATTGATCTCATAAAATATAAATGGAATTGTATATCAGCCGAACAACAAGAATGTATATCCAGTTTTATTCTCGGAAAAGTTCTTAAACTTTCTACAAATCCCAGTTTAATTCCACAGGAAGAATTAATTCTTCGTAAATTCAATCATTGTTTGTTGGAGATACTTTTCGTCAAATGGTCCAACGATGAGTGGCCAGTGTTCATTGACGAACTGATAGATTCTTGCAACGGGAACGAATTTCTCTGTCAAAATAATATCCTAGTTTTCAAAAACCTTTATGAGCTTGTATTTCAAAACGATCTCTCAGTCAATTTATCCAAAGAAAAATTAGAAAAACTGAAATTTTATTTAACATCTTTATTCGATAAAATATTGAAATTAATTCTGTCAATTATTGACATTTCCCGAAATGTGACATTGGTATTGAGAAGTCTCGACCTTTTGGAGCTCTTCATTTCTATTAAGCCAGACATCATCAAGGATTATGACAAGATTTTCATGCATTTATCCAACTTGTTGCTGGTATCGGTCATTAGGAAGGATGCCATCAAAACTATCATTGCTTTCTGTCGTCAAATAAAACCTTCAAATAAAGTCGTTGATTATCTCAAAGTCGTTTCGGAACAATTGACAAAAATTATTCCCAGCTCGATTGTGTTGCAAGACATATTCTCTGATTGCAAATGTGACGACAAAACGTTTCTGATACTCATTGCTGATTTATTAGCTGAATTTATTGTGAAATTCTATAAAGAAGATTCTTGCAGAAACCATTTGGAAGATGCATGGTTATTTCTTTTGCGATTGACGGCCATAGAGAATGACGATATAAGCACCATTTGCTTTGATTACTGGTCGCAATTGTCCGATATTGTTTATAAGGGTAAATCGTTGAATCCCGAGGATAACTTTTATTCTAAGGCCGCTGTTTATCTTAATGAGGTATCCGATATTATCGTGTCCAGCAATTGTTCTGCTTCATTGAATGCACTCCAAATGCAATCGACTGTCATATGTGAAATTTCCATTGTATATTTTGAATTACGATTACAGTCTATTCAGAACATTTATCAGAACATGTTTAAATTGAATCCTAATATTTGTATTGAGCAAATCAAAAATCGCTTCAATAATCTTTTAATTTCTCCACAAGTCTCCATCAAAGAACTCTATTCCGTTAGCAGATCTATAGATTTCGTTCTTAATGACAGTGAAATACAAGCTAAATTGAAAGCGAATTCCGATCAGGATTTGGTGAATTTGTTGATCGATTTGATGCGGTTTTCATTTAACAGTCTCATGACTCTCCAAGCACAAATGTTGACATTTAAGGACCAGATTCCCATTAGTTGCAGCTTGGTCTATCTGATTGGTTCCTACAGTGTTCTAGGAAATTTCCACTTGGAGTTATCTCGTTGCATGTTGAAACGGCTTTATCAGTATTTGACAATCGGCAATGATTTGATGAAAAATATGGCACTAGATAGTTTCAAGAAATGGTCGATTTCGAATTGTTTCTACTTTATCAGTAATTCGGAAAAGGGAGTGACAATTCTTTCCTATTTGTTGAATAATATTGGATCCCGATCAGTCAATTTGAATCAAGCGCAAATCGTTGCTTTCCATGAATCTATATGTATGATAATTTCAAAGATTGATGATCCAGATTCTCAAGAGATGTATACAAAACAATTTTTTAAATTACCAAACGATGCTTGGAAAAAAATTCTAAATCGAATCACAGAAGATGTCACCAGCTTGCTTGATACGCGTGTTTTAAGTAGTCTACGAATGATTTTAGACATAAATATTCGGTGTTGTACTTGTTTGAAAACTGCCTACATCAATCAGCTTCTCGAGATAAATGAACAACTTTACGATTTATTGAATCTCATATTTTTAAGTCTTCATCGAATCAGTTCCAAATGCTGTCGAGGAGAGATTGAGCTTCAAAAGCCCCCTTTATCGCATTTGATATCGTTGTATGATATCAGTTTGTCTTTAATACAAACGTATCTGTACAATATCAGCTGGACCAATGAAGTCTATTTAGAAATATCAAAACTCTTAATACCTCTTTTGATGTCGGCATATTGCAAATTCTCTGGAACTTTATCCTGTTGTACAATTCTCATCACTCTTAACATGGTTTTCGAAGCAGGCGAGGTGGCTTATGCGTTGGCATCATCGGTCCTGACTAGGGTTATTCCTCCCAGTCAATTATTCATTGATGCTGCCGCATTTGAAGACATTAACGATTCTAGTCACATTCTTATTCTTCTGAAGTCGATAATGCGAAACTACGTATCAATAATAACGAATTCCACATTGGTTCCATTTATTGAATTGATTCATGTGATTGATTTTGTTCTCTGGGGCTTGAAAGCAGTTCTAAATGAAACGAGACAGACGTGCTATTCTATCATTGAACTGATATTGCAGTATTTTGAATCCGATCGAGTCAATTCACATCAAAGGAAGAAATTTATACGCCAATTTTATATGCATATTATCCAAACAGTCCTCATATCTTCTCTCGATGGAGTTCGAGTTCTCGAAGATGATATATTCGTCAGCGTCGTTCGAATCCTCAGCAATTGGGTATCAAGCAGCTTTATTTCGTTTCGTTTGAACAAGAGTGACCGTAAGAAATCCAAACAAAACAATCTCCAGCAAATCATCGATGCCAACAAAGAGCATGTGACAAAGCATTTATTAATTCTGTTGACGAGCATTTATCCGAATATCCAAGAAGCTCAACACATTGGCTTCATTTCCGGCATTCTTCGCGCTTCGAATTCGTTGTCGATCAATGAAATCGTGAGAGAATACCGGATGCAGGCAAACCAGTTCGCTATCGACAAAGCAATTGAATACATCGATTGTCCGTGAACGTTTCGTGGTCCTCTGATTTCTCATTCAACTGAGATGCGCATTTAGTTTTCTATTTTGTGAAAATGTTTTCCTGTTCTCTTATCAGTTCTGTTTTATGCATTGCAGAATTCATATTTTTGATGTCTCTGAAAAAAAAAAAAAAAAAATGCGA
>OX_Smed_1.0.00518
AAGGATAATAAATATATTTATACTGAATGATATCAGCAATTCCGCTGAGATTACCGGAACACGGGGCAAAGAGGGGCATTTATTGGGTAACATCGTGTAGCGGTCCTTATTAGCTTTATTTGCTCCAGTATTGAGAATGAGCTATAAATAAATGGAAAATTCAAAAATATCTAAGCAGGCCAATGAAAAAAGAAGTATATTAATAAAACCCATTAAAACGTTTAATAGATCACCAGAAGAATAAATGAAAAAGTTTCCCTCATATAATATAATTAAAACAATAATTACGCAATCACCAGGATATTTCAACTCACATTTAAATTTATTCATTTAAAAATCTAGAAATATTAAAATATATCTATCTATGTTTATAATCAATAATTGATTTTATTTTGAATAAATATTTAAAATCCATATTTCAATATGTAAATTCTAAATGATTAATTAATTCTGTATGATTTGTTGCTAGAAATGACTGGAAATGACTACTAGAAATATATTAATAAAGAATATCAGTGGTAATTAAAATAGAATAATATTCGGACATAAATACAAATGTAAATGAAATTATAACGCCGATAAATTTGACCTAGATTACAGTACTAGTCATATTAGGATTAATATGAGAACTAATTTGAATATTCCAAATGTTGTCGGAAATATTACCAGTAGTAAACGAGAAATAATTACTTTGAATTTTTTATTAAATGAGATTAAAAAAGCATTTGGAACAAGGCTTCAGTGTCAAGATAGTAATCTCTGGCTTAGGTTTAGCATCTTGTAAACGAAAAAAAAACGAAGTAAATGATTTTAAAGATTAAAAAAGAAGGAAATCAGTAATTTTATGCTATCAAGAAAGAAAGAAAAGTACCAAAAACCAAAGTTTTAAAGGAAATTAAGCATACGAAAAACAAACAAACGCAATGATCTTGAAATTCATTTATTTCACAATAAAAGTTTGGTGAAACCTAAACGAATTTAGATTAATCCAGAAATTATGGACATATTCTACTAAATCCAAAAAATCTTTTAATCCTTTCCCCCCGACTTTCGGCTGATGGCACTAAGCTTAATTTATTTTTTGGAACTTGTTAATATTGGCTAAATATGAAATGAAACACAAATATTACCGGTAAATATTTTAAATTTGGAACAATGAAACACTGAAACTAATCTCTAACAATGAAAATTGCTTTGAAAACATCCCAGCAGTATTATGATGAAAGTTTCTGGGACCTAAAGGCGATAGGGTTAAGTCAGTTAAAAAACAAGAG
>OX_Smed_1.0.00525
AATTTTAGGTAGGTTTATGGATAATGTAACCTAAATGTTTCAAAATTTATAATTTATGCTTTTAATATTCAAGTAAATAAATTTTCCTAAATAGTGATTTTCTAACAATTTATTATCTTAAAGCTCTTATGTTAACTATAGTTTATAAGTTAAATTATTTATTTTTTTTTCATTTTTTATACATTTTAAAATAAATATAAATGAAGTAATAAGTTTTCATGTATTCAGAAATGAATGAAGTTGTATGGGCACCAGAACCAATAGAAGGTTATGTTAAAGGGAATGTAATTGATATTGGATCAAATACAATTACTGTTAAGTTGCTAAATTCTCAAAAGACCATAACGGCTGAATATGATCAAACGTTTCCAGTTGAAGAAGAAGAAAGAAATGTTGATGATAACTGTTCACTGATGTTCTTGAACAACCCTAATTTATTGAACAACATCAAAATAAGATATTTCCAAAATAATATTTATACATACGTTGCAAATATCTTGATTGCCATAAATCCGTATTCTGAAATTCCGAAACTGTTTTCAAAGGAAACTATTTTAAAATATAAAGGTAAATCTATCGGAACACTTCCGCCCCATGTTTACGCGATTGCTGATCAAGCATATAGGGATATGAAGATTAACAAAGTAAATCAGTCGATTATCGTCAGTGGAGAATCTGGCGCTGGTAAAACTGAAACAACTAAATATATTCTTCAATACCTTACCGAATGTTATGGAGCTCGAGCGGGGCCAATTGAACAGAGAATAAATGAATCCAATCCCTTACTGGAAGCATTCGGTAATTCGAAGACCGTGCGCAATAATAACAGCTCAAGATATGGGAAATTCGTTGAAATTCATTTCGACAACAATTCAATCGTTGCTGGAGGATTCGTTTCACATTATCTGTTGGAAAAGTCAAGAATTTGCAAGCAATCAAGCAACGAGCGTAATTATCACATATTTTATCGAATGTGCGCTGGAATGTCGCAAAAAGAAAGAGAAAAATACGATTTAAAATCTCCGGACAATTACAATTATTTAAAAAATGGAACTACGCGATACTTTTGTACAAAAAATGAAATTTCAAAATTGTCAACAGATAGTAAATCAGCTGAATTTCTTAAAATTGGAAATCTCAATGACTCTCAGTTGAATGATGTCAAAGACTTTACTACAACTTTCAATGCGATGAAAAGTTTGGGAATTACTGATAAAGAAAACACTGAAATATTTGGAATCGTCGCAGCTATTTTACATTTGGGAAACATTGAATTTGAGGAAGTAAATACCTCTCAAGGAGGCTGTCAAATCTCATCAAGCAGCCAGTCGTCTTTGCAGTCATGCTGCCGATTATTGGGTTTCAAACCTACAGAATTGGCAGAATCTCTTTGCAACAGAATTACCAATGCAGCTGGTCAGGGTGCTCAATATACAGCATTACGGATAGCATTGAAACGGGAAGATGCACGAAATGCCAGAGATGCATTAGCCAAGGCAATTTACTCAAGATTATTCGACGAAATAGTTGCGTTTATAAACCGAGCAATACCCTTTAAAGAATCTGCTAATTACGTTGGTATTCTAGATATTGCCGGGTTTGAATATTTTGAGAAAAATAGTTTTGAGCAGTTTTGTATCAATTATTGTAATGAAAAGTTACAACAATTTTTCAATGAGCGAGTACTCAATGAAGAACAAATTCTTTATGAAAAGGAAGGTCTTGGTCTTACAAAAATCAAATTCGTCGACAATCAAGATTGTATAGATCTTGTTGAAAAGAAAGGTTCCGGGATTATTGACATTCTAGATGAGGAAAGCAAATTGCCAAAGCCCAATAATGAACATTTCACGATGGCTTTATTTCAGACTAATCCTAACCATTTTCGCCTACAACTACCACGGAAATCCAAATTAAAAGCTCATCGAGATTTGAGGGACTGTGAAGGTTTTTTGATTCGTCATTTTGCTGGAGCAGTATGTTATCACACAGAAGAATTTATAGAAAAAAATAATGACGCCCTTCATGATTCTCTTAAAACTCTACTTGAAACGAGTTCTGTTACTTTAATGTGTCAAATGTTTCCGAAAGAAGTTTTAAAGAGTGGAGTTATGACTTCACCAATACTGAAGAAAGGTCATGGAATTGGTAAACTCTCATTTGTAAGTGTGGCTACTAAATTTCGATCACAGCTTATTGTTCTAATGGATAACCTGAGGAATTCGAACACTAATTTTATTCGTTGTATTAAACCGAATGTTTCAATGGTGGCGAAATCATTCGAAGGAGGAAGCATACTTAGTCAACTTCAGTGTTCAGGAATGACGGTTGTATTGGATCTGATGCAGCAAGGCTATCCTAGTCGCATCAAGTTCATCGACCTATACAACATTTACAAAAAGATATTACCCTCAAATTTAGCCAATTTAGACCAAAGATTGTTTTGTAAACTTCTTTTCAAAGCAGTTGGATTAAAAGAATCTGATTTCAAATTTGGAATGACAAAGGTCTTTTTCCGACCCGGAAAAATGGCTGAATTTGATCAGCTGATTCGATCAGATCCTGAAAATGTTAAAGGAATGGTTGCCAAAGTTAGAAAATGGCTCATTAAGTATCGTTGGAGAAAAGCTCAATTCGGGGTTTTGGAAGTGATAAAATTGAAAAATAAAATAAAATGGCGTCGGCAACAAATCATAAAGATTCAAAAAACTCTTCGTATGTGGATAGTGAGAAAGAAATTCTGTCAAAAAATTAAGTCCATGAAAAAATTAAGAAATTTGAATATATTGCTTGAAAAATTAACTTTAATTGCTGCACAACTAAAAAAATCAGACAAAGGTGTAAAAATGATTGCTGCAAATAAGCAAAAGTTTTCGAAAATTCAATCTCAAATTAGAATCACTCCATCAAATAAAATGGCTGGAGTTATACAAATAATTGATAGCTTTCAATCAGAGCTTAGTGTTGATATAAATTCTTTGCAAAAAGAAGTCGAAACGGAAAAAATAAATTCTGAAAAAGAAAAGCTTAGATTAGTCCAAGAAGAAATGCGAATAATGAAAGAGAAAACTGAGAAAGAACAGTTACTATTAAAACAAGCGGAAGAGGAAAAGCGTATTAAATTAGAAATGGAAGCTACAAGGAAAAAGGAAGAAGAAAAGTTGAAAAGATTACAAGCAGTTCCAAAGTCTTTAATCGTTAAGGAGCATGAAGAAACGGAATCTTATATCCAAGAACTTTCTAAAGAACAAGAACGACGAGATAAAGAACTGGCGCTCAGAATAGCTGAAGGCGACAGTACAATACTTGAAGAATTATCAAAACCAGTTGAGATTTCTAATAATCAAAAAACAAATAATGATGTTACTCAATATACATATGATGAGTTACGTAGAGTTATCAATTCATCTTGCGACCTTAAGTTAATTGAAGCTTGCCAAACTGAATTTCATCGTCGAGTAAATGCTTATAACAATTGGAAATCTAAACAAAAAGAAAAGAAAAATATTACAACAACTTCTACTAAAGAAAATTTTTCTGAAAGTCAAGTTCAACTGCAACCGGTGAAAAATCCGGAGCCCAAAAATGAAATTTCACAAATTACTGTTCAAAGATATTTTTCTTTGCCATTTACAACTGTAAGCGGAAAATCCACACAGGGAACTTGGCTGGCTCATTTTGATGGGGAATATATAGCTCGGCAAATTGAAATTCATGACAAAAAAACATCTTTTTTGCTTGTTGCTGGAGTGGATGATCTTGGTATGTGTTCTTTACCGCTTTCCACAACTGGTCTCATCGCGAGAAAAGGAGCAGAAATTACTGAAACGAAATTTGAAGAATTGTGGAGAAATTTAGGTGGAATCGAAATTCTGCAAAGATTGAACAATCAAATTTCATCTAATTATTTAAAATCTAAATTCCTCAAGAAATTATAGTTGAAACTTTAGTGATTTTCATTGTCTTATTCTTGGTTATTTTTCTTTTTAATAGTTCTTTGCACTTTTCTTATAACTGAATTTTTATATAAACTCGAATAATTTCAGTTTCTGTAAATTGTGCCTTTGATTATTTTATCCAATTGCAAAATAACGCCTGAAAGAATTTAC
>OX_Smed_1.0.00549
AAAATTTATTTATTTATATATTTTACAAGATAAAAGTTTTATTTACAGGATTATTTACAAAGACTAATTGAAGGAATTATTTGAAAATAAAAAATTAATTTAATCTTTCTATTATGATTCTTAGATTGATAAGATTGTCGTAAGTGAAAAGCATTTCAATTAAATATGACAATTTAAACAAAACTTGATGTAACATATGGAGAATTGAAGTCTCTCGGTTTTTGACAGAAATCTGGATTTTCCTGGGGATTATTGTGACTAGCAATGGAAATCGTATGCACATTTCTATCAATGTTTAATGCGTTAAAGTCGACGTTGATTTTGTCTTTTAAAGTCGAATAATTTTCTCCTTCTTTATCAGAATTGTAACTTATCGATGTTGAAAAACCTTTCATTCGAGCCTTTGATGGGCATGATATAGGGGGCATGTAGGAAGAGGGGTTGATTAAATTCTCAGAGTAATTGATGAGATTGTTTTCCACAGATGATTGGTGAAAATTTTTATTGTTTACAATTTGACGCAAGCTTCCCGGAGATCCCGGATTGTGTAGCATTGGAGTATATTTGGAATTGCTCAGCATCATCAGATGTGTATAACTTGAACCGTCATCTCCAATAAAGCATACTGCCGAAGCATCTTCGTTTCCAGATGTTTCACAATCTCGATTACTTCTAATGGATTTTGTAACATTTTTCATTTCCTATTAGATTTGTGTCTAAATCTAGTTGAACATTTCCTGCTTTGTAGATTTTCTTAGAATATCTGTCATTCACAGAGTAATGTTTGGACCAGTAGATGAAGACCAGCACAAATAGGACAATGAGGAATATAAAAAACAAAATGGCAGCAAGAGAATAAAGGACCATCATACTATCTGATAAATTTGGATTGAAATTTTTAGTGGAAATGGGATTTTTGTTGTCATTTTTTAATCGAAAACCAAAATTGTTATTGTCGGAGCTGTGAGACTTTTTCCCTATTGAAGTCGGATTCAAATTAGTCAAAGAATGGATATAGCGAATATAGAGAGTGGCAATATTGTTCTTTGGATTCTGACCAAGATCCGATGCTTTAATAATTAATCTGTCAGGTAGGCTTCGAAAATTGCTGAATTCTTTCATACTATGGGCGATTATTATTTCACCTTCCGATTGAATTTTAAACGGGAAATTTTCGCGCTTGTTTGAATTGATTAACGAATGTGTAATCGTGCCATTTATTCCTTGGTCGAGATCTTTTGTTTTAACGGTACAAATCGTTTTCCCGATTTCCCATTCAACACTGACATTGACAAAATTCATATTGTTACTTGGAAACAAAAATACTGGAGCATTGTCATTCAGATCTAGAACTTCTATAATAATTGTTGTCGTTGTGGACAAACTCGGATATCCGTCGTCGAAAGCTTGGACGAGCAATTGAATTGAAGAGATTTCTTCTCGATCTAAATTCCCATAAACGGAAATCGCGCCATCGAAGCTCACTTTAATCAGGTTTCGTAATTCGGCTTTGAGTTTTGAATTTCCGGGTATTCCGATGGGTTTTACATCTATCAAGCGATATTTCACAGTTCCATTTTGACCGAGATCTTTGTCGGTGGCTTTAATTTGCTCGAGTCTTTCATTTTTAATTGATTCTCCATAACTTTCGGTAATCCTGNAAAAAATAGTCTTTTTCAAATACCGGTGTACAATCATTGATATCTTGGATCTTTACTTTCACCACCATTGAATCATTGAGCTGGGGTTCTCCGTTGTCTCTTGCCGTAACAACAAACTCATACGAATCCGTTTTTTCTCTATCAAATTTGATTTTCGACTGGATTTCTCCATAAATACTAATAGCAAAGTTGTCATTGCTGTTGAGAATCGAATACACAATATGACCGTTGTTGCTGCTATCCAAATCCATGGCCCGCACTTGGCCAACTGTCGAACCGATGGGGTTGTTTTCCACAACATGAAACATTTTGATTTTATTAACAAATCTTGGTGCGTTATCGTTCACGTCAATGATATTTATTGAAAACTTTTGCATGCTACTCATTGCCGGGTTTCCTTGATCGACGCATTTGATTTCCACAGTATAAACGCTGATTTTCTCCCTATCAAATGACGTATCAGGATACGTTTCAATCTTATAAATTGCAAAATTATCATCAAATCTTATATTTTTCAAATTCAATTTTCCCGAATCATTGAGACTACACTCAAACATTCCATTTCGACCTTTATCTTCGTCTTTCACTTGGACGGTTGTTAGAATTATTTTCTGTTTTTGATTCTCGAGAACCTTTCCAAACCTATTAGCAATGGAAATAACTGGCGGATGATCATTGCAGTCTTCAATCGCTATGTCGACTGATGTTTCATTCATTCGACCGTTTCCATCAGTGGCCGTTATATAAATTCTGATATTGTTTCTATTTATCAATCCGGAAATCCGATTGTTCGTTAAATGGAGTTTGTTTCCGTTGATGTAAAAGATTTGCGACACGATTTTTCGGTCTTCTGTTCTATCGCTCAATTGGTAGCTGACCAATCCGTTTTTTGTGTTCGGATCATCGCGATCATTCGCGATCAGTTCGAGGATGTCGCCTTCGGATTGACATTCTTGAATGTTGACTTTATAGTTGTCTTTAGTCCATTCTGGAGCATTGTCATTGACATCTGTGACCAATACGGTGACGGTACAGGATCCGGTTTGGTTACCAAAATCAGCAGCGATCAGAATAAATACAAAGGAAACAAATTCTTCTCTATCAATGTTTTTAATAATCTCCAAAGAAGGGTAAATCTCTTCCTGTTTACTTTTAGGGTTTTTGATTTGAAAGAATTGAAAATTGTTTCCAATGGTTTTCACTTGGTTTTCTTGATCAATTCCTTGGCATCTGGCAATGTAATACGTTTTCACTCCGTACTTATAACTGTCCTTATCTTGAGCAACGGGCAACGGATATGTCGTTCCTATTGGAATATTTTCCTGAATATTTATCACTTTCTGAGTTGTTTGAAACACAGGAACATTATCATTGATGTCGTTTATTTCAATCACGATTTGGATGGCGTGGGTATCTTGGTCCAGGTATAACTTCATTGAACATGTTTCCTTCGTATTTTCGCATATCGTTTCTCGATCAAGAAAGGATTTGACAATTAAATCTCCACTGGTCCTGTTCAAAGAGAAATAGCTGTCTTTTTCATTTGCTTTCATTAGGCTGCTTCTTGAACTGTTTGGCAACTGATTTAGCTTAGAATATACATTTCCGACAACATGGCCGATTCGGCAGTTTTCATCCACTGAAAATTCAACATTGAGAGTTATGACAAGTTTAATGGAAAATATTATTAAAATATCCAATTCGAT
>OX_Smed_1.0.00553
ATAAATGAATTTTGGTTATATTTTTTTGTTTCGTTTAATAAGTATTTTTACTAATTGATAGATAAATTCTTGAATTCTAATTCCATTTAATAAATATTTTTTCGTTAATTGGTATTTGATGAACGGAGTTATGATTTACAATGTTACCTAGTAAGAATTGTTGGGAATAATAATTTGAGTCGATAAACTAAATTGCGGTTTACTTAGCAAGTATATATATTTTTTTACCGCTACCTAATACCCGACGAATGGATTTCTGACGTTAACTTCATTTAATGAACTTTATTTACTCTACGATGAACAAATTTTCGATTTAAGAATCGGCCTCGACGGGTGCTTTTTTCGTGAAGATTAATTGATAACCCGATTCTCAATTTAAGTTTTCACTTAACAAGTTAAGTATCATCGACGGATAGCCAATTTAGTTAAACTAAACAAGGCCTAAAGAAATCTCCGGCGGAGAACATGATATTTGTTAGCCAGAGAATTGGAATGATCAATTTAATCGTATCTTGTTTAGGAGAATCAAGATTCATTATTCGATTTCCCGCACAGGCCGCTGATCGATGGCGACAGGCCATGTGNGATGCGGGCTTNACCGTATCCCANNCGAGNNANTNCCGATTAAATACCCTACGACCAACAGAAGACATTGAGCTACCGTTCGTAGCGATAAAACTAGAATTGGGCCGAAAACCGGCCCAGGAAATTCACGAACAGGCCAGGTCCCTCCTCTCACGTCTCGAGGACCACCAGTGCCATGTCGATTTCCAAGTGGTCAGAGCCAGGCAATATCTGGCAAATGTAGAAGAAGATATCGCGGCCGGCAGGATCGCGGATACCGACAACTAAACACCGCCACGCAGCCCCACTCGAAATGGTGTTGACGAGCGGAGGAAAGTCGACTCTGCCAGCACACATGTCGCCATTCCTCCGAGGTCCCGCTCTAACCGCACAAGAAACACGAAACGACCGGTATATGTATATCGTGAGCGCCCTTATGCTCAGCCGGCCGCCGAGGAATGCGATGATGGGTATCACAGAATTCCCCACTTTCAC
>OX_Smed_1.0.00563
TTTAAAAATATTTATCTAACCATTAAATATTATTATTCATTATTTTGAATGCACGATATTTTTAAATTATTTAATGTTTCATTTGTCATTGATATTTTTACTTGAAAAATCTTAAATGATTTTCAATAACAATACAATTATTATTACTCATTTGATATAGGGTTTTAGATGAGTGCATTAAATAAAAAAGACATTTCTAAGCCTGAAAAATTTAGACATGTTTGGCATGTGGAATTTAAAAATGGTCATTTCAAAGGACTGCCTCCTCAATGGATTAATTTAGTGAAAGAAAAACCTGGATCAAGGGATCCAGTTGTTGATAAATCTAAAATCACATCATCGGAAGCAGTTCCATTTAAGCAAATAGTTGGATCATATCGTTTACCAAGTGGTCAATCTAGCAATCGTCAGTCAATCACAATTGTAAATTCCAATTCATTACACAAAACTAGCTCAAATAATAATAGAGAAACCAAAAAATCAACTCAACTCATTGATAAAAACAATAACAATTCTTTATCAAATTCTACCTCTCAAAATTATGATTCTTCGCACCTCAAAAATAACCAAAATAAACAGACTATTTCAATGGAACGAGTTTTACAAAAAAGAATCACAGGTAATTCTAGCGTTCAAATTAGGACTCCCAGTCAACATAGAGTTTTGCGAAAATCTAATCTATCGATTCACTCAGATTCAGCTTTGTTGAGATCTAAAAGCGTGATAGAATTGTCAGACCAAAACTCATCTTCAGGTAATTTCCCCAGTCTCAAAAAATCCGATGGCCAATATACTGATGAAGAGTTCCGTGAAGCTATAAAAGAAATTGTTAACCCTCAAGATCCGCGTCGATATTTGAAAGAAATAAAGAAGATCGGTCAAGGAAGTACTGGTGTTGTATTTTTATCGGAAAATACTGGCGGAATAGTCTCAAATAAAGGAGATTTTAATAGATATGTCGCAATAAAAAAAATGAATTTATTCAATCAACAGAGACGAGAACTCTTGTTTAATGAAGTTCTGACCATGAGAAATTACTCACATGTAAACATTGTTGAAACGTTTGGTAGTTACCTGGTGAAGGATGAATTGTGGGTTGTGATGGAGTACTTGGACGGTGGAACATTGACTGATATAGTTACTCGAATAAGACTGGAGCCGCAAGAAATATGCACGATTTGCAAATCAATCTTGAATGCCTTGGATTATCTACATTTTCATGGAGTGATTCACAGGGATATTAAATCAGATGCTATTCTTTTATCTAGGAAAGGAAAAATTAAATTGTCAGATTTTGGATTTTGTGCCCAAATCAGTTCTGATGTCCCTAGGCGGTGTAGTTTAGTTGGAACTCCTTATTGGATGGCCCCTGAAGTGATCTCACGTCAACCATATAATACATCGATTGATATCTGGTCGTTGGGAATTATGGTCATTGAAATGGTCGATAGTGAACCACCGTACTTTAGAGAAAGACCTCTTGAAGCAATGAAGAAGATTCGCGATTTGTCACCAATGTCTTCTAGGCATTACGATGAAATGCCCCCAGAATTGCAGGCTTTCCTTGATTCATTGCTGATCAAGGATGACAGGCGACGACCAAAGGCGTCTGATTTATTACGTCACCCATTTTTTCAAATCACGCAGCCTTCCACCCGGTCTATTCTTATGTTATTGGAAAAGTACAATAAGTATTTAGATAATACAGGCTACTGATTTATTTTTATTTTTCCAAAAACATATGTACACATATCACTACATTGATATTTGTATTAAAAAATTCTTTATTCGTAGTTTGGTTGATCTCTGATATCCTATTTTTGGCTTTAATTTCGACAGAAAAGTTATTTTGTTAAATAGACAATATTCTGCTGTTCAGTCATTTATATTTATTAATTTTATTTTGCTTCGAAAATTTGGTGTAAATAATAACAAATATAATATTACCCAATCAGAAATAAATATTTCCATTTTGATGAAACAAATTATGTTTCTTCTATGAATTATTTTTGTTGGATTGTTATTAACATTTACAATTTTAAATTTTTTCACTATTAATTATATACATACAATTTAAATGATTTTATTAATTTTTAGATATTTTTTCTGAATTTATTATTATTATTTCTGGGTCATTATTCTTT
>OX_Smed_1.0.00564
ACGATATTTAAATTTGTATAATGGCGCACTCGAAAGATTCAGTTTTTAGACTTCCTCCTCAATGTTATCTCCATGTTCTAGATACAAATACAAATATTACTAGATTGGAAGTAGGACCACAGACGTTTGTTAGAAAAGACCATGAATGTGTTGTGGTTAATGCAACATCGATGATAAATATTCCTCCACAACATTATTGTGAAATTTTAAATCCTATTGTAAAAGATGAAGAGGGCAATGCTGTTTTTGATGGTCTTGGTTCAGTGAAGCTTAGATTTGGTGACTCTGAGATAAGGCTTCATCAAGAACCATTTCCATTTTATCCAGGTGAAATAATGAAAATCAATGTTACGCCATTAAAAATTGTTCAATCGAATTGTGCATTAAAATTAAAAGCTTTGATTAATATAAAGGAAGAAGGAATTAATAAAGTATCTGGCGATGAATGGTTATTTGAAGGACCAGGTGTATATATACCCGTAAAGGGTGTACAAGTTGTCGAGGAAGTCCAAGCTTGTGTCATACTGATTAACCATGCATTGAGATTGAAGGCGACAAAAGAATTTGTTGACAGGCGTGGCGTTAATCGTGTTACTGGTGAAGAATGGCTAATAAAAAAAGTCGGATCATATATACCTGATGTTTTTGAACATGTGGTCAAATATGTGTCTGGTTATGTTCTCACAGAAAAAAGAGCCTTGCACTTGAAAGCGCTTAAAACTTTCAAAGATGAGTATGATGTTGTTAGAAAAAGTGGAGAAGAATGGTTGGTAACAATGCATGATACTGAAATTCATATTCCTGCTGTTTATGAAGAAATTGTCGGAGAGATTGAAATAACAACGTTAACAAACCGTCAGTATTGCATTATACTGGATCCTGTTGATGAGAAAGGAAAGCCTCAGCTAGGAAAAAAGAAACTTGTTAAGGGCGATAAATCTTTCTTTTTAATGCCAGGAGAAAGTCTTGAGTGTGGCATTCAAAACATTTATGTTCTTGGAGAAAACGAAGGAATAATTCTTAAAGCTATTGAGGAATTTCAAGACGGAGATGTGAAAAGAGTCCCAGGTGACCGATGGCTGATTCGTGGTCCGACTGAAGTAATTCCTCCAATTCAAGTAGAAGTTCTTTGCAAAAGAACTGCAATCGCGTTGGATAAAAATGAGGGTATTTATGTTCGAGACATAAATACAGGATTTGTACGCTCTGTAACTGGTCGGACCTACATGCTGACAGAAAATGAAGAGTTATGGGAGAAAATTCTTCCTGATGCAGTTGAAGAATTACTCAGTACCTGCTCTGATCCATTAGCAGACAGAAGTGAACGAAATGAGAAACCGAAAGAAAGAAAGAAACGAGACAAAACAAAAGTTGTTGCATATCGAGTTCCACATAATGCGGCAGTGCAAATTTATGATTATAAGGAAAAATCCGCCCGTATTCACTATGGCCCAGATTTGGTAATGCTGGGTCCCGATGAGCATTTCACTCAATTAAGTTTGAGTGGTGGGAAGCCCAAACGACCTAATCAAATAAAATCGCTTTGTCTATTGCTGGGTCCGGATTTTTGTACGGATATTATTGTCGTCGAAACCTCCGATCATGCTAGATTATCTCTTCAAGTTTCCTACAATTGGAATTTTAAGATATTTGCAGATTTGAATAATCAAATTGAAGCTGAAAAATCTCAAATTACCGGAATAAAACTTTTTTCTGTACCTGATTTTGTTGGAGATGCATGTAAAGCACTAGCATCTCGAATTCGAGGTACTGTAGCGGCTGTGAGATTTGATGATTTTCATAAGAATTCGGCGAGGATCATTCGGTCTTCTGTTTTTGGTGTAGATGCTAATAATAAAGTACGAGATGAATTTATTTTCCCACAAAACAATCTCTGCATTACGAGTATCGATATTCAATCTGTAGAGCCTGTTGATCAAAGGACTCGCGAATCTCTTCAAAAATCAGTTCAATTAGCTATTGAAATTACTACTAAATCTCAAGAGGCTAGTGCAAGACACGAAGCAGATAGAATTGAACAGCAAGCTAAAGGACGCCTTGAAAGACAAATGATCACTGATCAAGCTGAAGCAGAAAAAACAAGGGCAGAATTGTTGGAATTGCGAGCAATTTCAGCAGCAGTTGAGAGCACTGGCCAGGCCAAAGCCGAAGCTCAGTCTAGAGCGGAGTCAGCTAGAATCGAAGGAGAAGCTAACGTTGAACAGGCGAAACTAAAAGCTGAGGCTACCAAGATCGAGGCTGAAAATGAACTCGATCGAGTCGTTGCAGCTAGAAAGGCGGAAATCGAATTTATTCAAAAACAAAATGAATTAACAGAAATGCACGCGGAAAAAATGGCAAATATCGAAATATACAAATTCAATAAAATGATCGAAGGGATTGGCCAGAATACCCTTATTGAAATTGCTAAGGCCGGTCCCGATGCAGATGTTCGTCTCCTGCAATCGATAGGCCTCCGATCTACACTCATCACAGACGGAAATACTCCAATCAATTTGTTTCAAACTGCGCAAGGATTGATTAAAAAATCCATTTGCGCTGGAATCAATGTGAATGCCTCTGGAGAGGATTCTATTTAACGATTTTTATATTTTTTCACACTTTGATAATTAGTGCTCTTAACTCATTTTTAAAATATTGAAATTTAGGTATTTAGTGCTGATTTAAACCTTTGTGCTGTGTCAATGGCTTTCAATTAAGTTTTGATTGGTTGATGAAGTGTTTTATTCCATATTTATCGATTTTATCTCTTTATCAATTTTTACAGGACCTTAATTTAATCATCTTTATTCATTTTTTATTCTATGTGATTTTCAGCTCAAAGTAAACTTTATTTACCGAAATAAAGACTAATTGGAATAGAAAATTACATAGAATAAAAAATGAATAAAG
>OX_Smed_1.0.00566
TAATACAGTAGAACCTCGTTATAACGGACCCCGTTATAACGGACTTCGGTTATAACGGACAAAAATAATCGCAGAAATATATTAATTAAAATTTTCTTATTTTGACTTAATCTCTTAACAAATCCGTTCAATGCATTACAAATGATATTTATTTCTATCAATTAAACAATATTGATTGTATTTTTAAGTGAATAGCCTTCATATAAAATAGTGGCCTGTTTTAAGAATAAGAAATAAAACCCTATTTTTTTACATTAGATTATTTTATACATTGCGGTATATTTTTTTTAGTGCAATTAAAGAATCTTTTATTTCTACTAATAGTTTGCTGTTCCTTAACCGTCAAAATGGATAAACGAAAAAGAACAATGCTCAGTATCAACCAAAAATTAGAAATAATTAACAAATTAGCATCAGGTGTTCCTGTTTCTCGCATATGTGAACAGTATGATATAAAGAAGCAAACTGTATCAGATATAAAGAAAAATGCCGAGAGAATAAATAAATTTGCACTACTCTGTGATGTAGGGAATATGAACAATGAACGTAAAAAAATGAGATTTGCAAAAAATGCATTGCTCGAAGAGGCGTTAATGAAGTGGTACATTCAACAACGCTCCTGTGGAATTCCAGTAAGAGCTCTTGAGCTAAAAACTGCAGTAATCAAGTTAGGAAAGTATATGAATATAAATATTAAAGCAAGTGATGGATGGTTGTGGCGCTTCCGAAAAAGACACGGAGTATCAAACAAACGGATTTATGGCGATGCAATGAGTTGTGCAGTGGAAGAAATTGAACCATTCAGACAAATGTTTAAAGATTTTATGACTGCTAAAAACTTCTCAAAGTTTCAGATTTATAATGCTGACGAGACTGGTCTACTCTGGCGCACTTTATCCTGAGAATACTCAAGCTTATAATTTCGATAAAAATACACCAGGAAGAAAAAGTTGTAAGGATAGAATTTCAGCGTTGCTTTGTGCAAACGCAGATGGCAGCCATAGATTAACCCCTGTGATTGTTGGCAAATCTTGCAAACCTCGGGTTTTAAAAGATGTTATGCATTCTTTGCCGGTAGTATATTACAATTCTAAAAAAGCATGGTTTACTTCAGAAATTTTCAAAAATTGGTTTTTTAATCATTTTGTTCCAGATGTTATAAAATTTCAACATGAAAAGCTTGGAATTCTTCCTGCAGAAGCTACTGGTATTTTGTTGTTAGATAATTGTCCTGCGCATCCGTCAGAAAGTATCTTAAGAACACCAGATGGCAAATTTACTTGCATGTTCTTGCCAAAAAATACAACAGCTCTCATTCAACCAATGGATCAAGGAATTATATTAGCAACAAAACGAATCTATCGCAAGAAGTTTTTAGATGAAGTGATGGTTGTGTGCTTGAATCAAAAAGAGGAAGAAGATACAAGAGGTCAACGCACAGTACAAAATTTGAAAAATTACAATATTAAATCTGCAATTTTTAATTTTGCCAGTGCGTGGAAAGAAGTGAAAGAGCTGACACTAACAAACGGTTGGAAAAATCTTTTTAATGGAATTGATGAAGATATTGATATTGTTCTTGATGGTATTGAAGTTCGTGACTTTTATGAGGTGATCCAAAATAACGGGGAAACTAAAGTAGCAGAGGATGATGTTTACGAATGGTTGGAAATAGACGAAGATGATCCTGGCTATAATATTATGACTGAGGGTGAAATAGCAGATCTGCTTATAAATGAGCAAAACAGCGAAAAAAGTGAATCAACAACTGAAGAAAACACACCTCGAAGGGTAAAAATATCAACAATCGCTTCTCACCTTGCCGATCTGATCGCGTTTATTGACACTTCGCCGGACAGTGATTTCCAACAATATTCTATGCACTTTCGCCTTTTTCGCGAGTTAATTATCAAGAAACAACGAGCGCTATTAAAACAGACAACCCTCGATTCATTTTTGATTACATCTTCATGCCCGAAACAATTAGATAGTGAAAAAACGAACTTCCAAGATGAAAAACGGGATAATAATTAAACAACTTTAAGTTAATTTTTTTATCTTGTAAAAAACTTTTATATGCGCATTTTAAATGCATAAGTAACAATTGTGACATTGTTTTTAACCCAGAGTCTTTTTAAGAAGATTTATGGAGTCGATACGAAAATTTACTTATAACGGACTTTCGGTTATAACGGACAACCCCTTCCCCGATATAGTCCGTTATAACGAGGTTCTACTGTATTNATTNTAAANNATNATTTNNTTNATANNNNNTAATNNTNCNNNATTTTGGTTATGTTATGTAATAATTACGTAATCCAAGAGGGGGGGTTGTATCTGACGGGCTCAAATCCTGCTACTTTCGGTCTCCTGACCGATTAACATAAAAAGCAAAATGGAAGATTATTTGAAGTCTCTTACGACTCTCAGACGCAAGGGTTTATACACCGTTATGTCCAATCATTGTCTCAATCTTCGATCATCCTGACCGTTTAAAGAAGATTCATTTCATAATCACTGGTACCATATTCATCATTTAATCTTTATCTAT
>OX_Smed_1.0.00567
ATTTGTTTTAATATTGGTTTTTATTTCTTTTTAAATTGTTATTTTTAGTTTTTTATATTTTATTATATATTATATTTATGGTAGTTACTAGAAATTCAGGTCTTTCAGAAAATTTTAGAGCTTCTAAAAGAATTTTGAGAGATATAAAATCGCGAAAAAGTTTACGACCACGGGTTAGTATTCCCAACTATCGAGAAGAATCTCCAGAAGAAGGAGGTTTTGCAATTTTTCATAAAATTCTAGAAGTAGATGTAAATAATAAAAAATCAGTATCTCATAAATTAAAATTTCGATCATCAAATCGCAAAAAGGACATTTAAAGAATTTCATCGATTTAAGCTTACTACTTCAGCAAATAAAAACAATCAATCTGCAGATGAAAAAGAAGAAAATAATAATACTGAATTCCCGAATAAATCCGATGAAAAAGTTGATTTAGTTTCGAATCCAAAAATCATTAAAAATGATGACAACTCGAAAGCAAATACTGCAACAGACACTCCTAAACCCGATTTAAATACTAAGGATACTAAAAAATTTATTTATTCAAAAAATAANGAAAGAACATTCAAACGTCGAATATCTGCGTCATATTCTCGGTTACCCGAGAAAGATAACTCTCAAAAATGCTTTGAGTCTGGTCGACGATATCCAAGTCGATTAAGGCGACAGCCGAAAGAAGTTTATAGGGTCAATTGCAACTTCAAGACAGACAAAAAATCCGACTGGCGCGATTCTCTTACTTCTCCTATTCACAACATATTTAATGACGGCAAACACCGCAAATTTGAGCTGCATTCGAAACAGTCCAACACCGATGACAGTGACGAACAGTTTAACGATGAGATACGATTTGAAAAGCGTAAATTGCAAAGCGTCCAAAGAGCTCGATCGGGATTAAATCCGATAAATTTATCAAAAAATGAATTGAAAATGGATCTGTTTAATGACCGGAATGTGACTCGGGCAAACTTTGCTGACATCGAGCCAATGGCGATTGATCGCTCAATAACGTTCAGCATGATCGGGGGTAACAAGAAGTATATACAAGCACTGAAAGAAAGTGTTATTCTTCCTCTTGTCTATCCGGAAGTGTTCAAAAAACTTGGAATCAGTCCTCCTAGGGGTCTTCTTTTTTNATGGGCCGCCTGGGTCTGGCAAAACTCTGTTAGCGCGCGCATTGGTTAATGAATGCAGTCTCAATAACAACTGCAAGTTAGCGTTTTTTATGCGCAAAGGTGCCGATTGTTTAAGCAAATGGGTTGGGGAGTCCGAGCGACAATTACGCCTGTTATTTGATCAAGCTTATAAGATGAGACCGTCAATCATATTTTTCGATGAAATCGATGGACTGGCCCCAGTGCGATCAGTGAGACAAGATCAGATACATTCTAGTATTGTTTCAACACTGTTGAGTCTTATTGATGGGCTTGATGATCGTGGAGAGATTATCGTTATAGGTGCTACAAATCGTATAGATGCCATTGATCCAGCTTTGCGCCGGCCGGGTAGATTTGATCGGGAATTTATGTTTATGCTACCTGAGGAAAAAGAGCGTAGGGACATCATTAGGATTCACACGCGAGACTGGAAGCCACAATTATCCGATGAAATGATAACCAGTATTGCGTCAGTCACAAAAGGCTTTTCTGGTGCTGATATTAAAGGATTGGTTGTTGAAGCCGGGTTGTGTGCGTTACGTCGTCGTTACCCACAAATATACAGCAATCACAATAAATTGGAATTGAATTTGAATGAAATATTCGTTAAAGAAGATGATTTCAAAGTGGCTATCAAGACTATTCGACCTTCAAATGAACGAAGCAGTTTTCCATTACATAGTTACATGCCACATCGTATTAAGTTACTTCTGCACCAAGACTATTGTTTATTCAAAGAAAAGATTACTAAATGTTTCCAAGGAATAGTGTTTCCATCGGATAATCCTTTGAATGCAAAATTGGATTGTGATTTGCTTGATTGTCATTGGGATTCCTCTATTCAGTCATTTTCATCACTTTTCAAACCTCGATTGCTTGTGACTGGCTTTGCGATTGAACAGTTAATCTCAGGGATATTTCATGAAATTTCTGGTGTCAATATTTTGTCTTTCGATTCTATTTGTCTTGGAATCAATAATGGCCTTTCAGCTGAAGAGAAATTGTGTCACATATTTCGAGAGGCTGATAAAACCTCAAAATCCATCGTGTTCTTACCGCATATAGATATAACATTTCATAGTCTGACGTTATCCGGTCAAAATCTCCTGCTGCAAATGGTGCGGTCACATAACTTGAACCCTGACCTATTTATTCGAACAATCCTTATTCTTACAACTCTCTCAAACAGCGTAATTGATAATTGGAGTAATGTAGAATTTGACAACATTCAATCTACTCAAATTTGGGCAGAATTGGGGAAATGTTTCCAATCCAATCTCATTAATATCCAAGCTCCTGATTTCCACCAACGCTACACATATTTCAATGAGTTGGTTTCTCTCTCCATCAAACCCTTGGATAAGAGTATCGATTCAAATTCAAATTTCAATCCTGCCGACGAGGTATTAAAAGAAGCCGAAATGAAACCGAGAGTATCGATTCAAATTCAAATTTAAATCCTGCCGACGAGGTATTAAAAGAAGCCGAAATGAAACCAAAAACTTTGAGCTCACAGGAATTGGAGAAATTGGAAATCGAAGAAGATGTCGTGCTGAGGAAATTCCGAATGCTTTTGCGAATAATTCTATCTAGTTTGGCTAAAGATCGCAAATTTAACGTGTTCCTCAATCCAGTTGACGTGACTGAAGTTCCGGACTACTATTCCATAATTTCCAATCCAATAGATTTGAGCACAATGAGACAAAAAGTCGATCTGTACAATTACAACACATTTGATGAATTTAAAAATGATCTACACCTCATAACCGCTAATGCTTTGCTATATAATCCACCAAGAAATTCCTATTTAAAAGATATTCGTCGTCATGCTTATGAATTCAATGATATTGCTGAAACCATTTTCGAAGATCACTGGAGTCCTGAGTTCGATAGAATCGTCAAAGATATCCATGAAGCTCGGTTGAATCGCAATTACTATGATAAAGTTAAGCAAATGGTCAACAATCAGACTGAGGAAATACGAGAATTTCTTGTCGATTTGAATGGATGCAAATTTGGAATACCAAATGGACCTTTGATTAAAACTCAATTAATGTTATATGATAAATATTATAAATCCGAGGAACCATTCGCAACTAGCAAAGAGCGCAAATCTCATTCAGACAGCGAAGCAAGTGTGAAAAGATCACCAATGGAAACGAAATATAAAAAATCCAAATCCATTAATGATCTCGATTTCACACAAACAGATAATAACCATTCCACATTGATGGAATCGTTTAAGGAGCTACAATCTAATTTAGGAAGCAATGCCCTTGTGACCATTGATGTGGATCAGTCTATTTCTGATCCGAAATTATTGGAAATGTCGCCTCCTGAGCCAGTTGTAATAGATTTGTCGGAACTGGAGGAAATTATCCATCATGTTGCCAGTCTAACTGATTGCTCAACAATTCTCCAGCTTGAAGAAATTTATTTCGTTCTATCAAAAGAAATTTCCAAATTTTTCACTTGTTCAGACCGATCGATTTTACCGAAGAATCTTCGTCAAATTATCGACAGCTATTTTCAAGTTTAGGGATTTTATACTGTTGATATCAATTTTGTATTATGTTGTAACTCTGGGAATCTTTGCCATTCCTTTTGGTTTTTTACATGTATTGCTTGTTAAATACGATAAATATAATTGATGATGTCTTTA
>OX_Smed_1.0.00580
AAAAAGTTCAATAATTTATATCAATGAGGGTATCCCAAATACAATTGTGTAGAAACAGAATAAATAAAAGAAATGGATAGATCACAGTCTAAATTTATATCAATTCATCGTGACCACATTAATGTATTAAACATAAATTCACTTTTCGTGAATATAAATATGAGTTTTGAAATAGCCAGCTAACTATAAAACGTTTTTTATGTTGTTTTGGACGATCGCATATTTCTGAGTGGTAAAGATATCGTTGAATCACTGTCGGAACGTTGGTCTCTACTTCCATTATATATCCGACCTTAAGCTTGTATGCCTGCATTGTTGCCTCAGATGCGATATCACCAATATCCCCAACAGCAAGCCCAATAATTAAATTGAAAAGAGAGATTGACATTATTACAACAAAAAGAGAAATCATAATCAATGACGTAACGTAATAATTTTTCTTTCCAGACACAAAATACGTAACAAGATCAAATTCGCCTGTCATCATTGCCAAACTTTTCATATATGCTAAACCAAGATTTTTAAACGGATCCTGATCCTGATTAATTATATAAAAGCCAAAAGCGAATCCAAAAAAAATTGTAAAAAAAGAAAAGAGAACTCTAATCATTGTCTTTAGAACTTTCTGGAACATAATTAATTGAATGCCAACTGATGGTAAATGTTGCAGATAATATATAAATAGGAAATACGACAAAAATATTAATCCGGGTACTTTCTCCCACTCATAAAGACAGGGTAATTTGGATGGGTTGCTAATAATAATTAAGGCTAAGGAGTTGCATGCAAAATAACAGTTGGTCCAAAATTCAAATAAATTTCGAAATTTCTGAACAATTAATGTCATCACTAAAATTATATTTCTTATTCCGACAATCATTATGATCAGGATGTTTGACGTGACATTTGGTGCAGATGCACTTTTTTTCTCGGAATTTTGAGTTGAAGAGTTGTTGATCTTGCAACCAGTTTCTACATCAACTGAATCTGAATCCAATATACGTTCATTGGATAAAACAAAATACGTTATCAATATAATGTAAACAAGAAACAAAAGGAAATCTATTGTGAAAAATACCATTCCAAATTGATCCCNTTNAANTNNNAANAATTNNNCANACNAANGNTGNNTNANANANTTTNTNAATCNNNNNTATNNTNTNANGNNCTTNTAACGCGTGANTATCGTTCACTTATACTTGCAGGGTCATCAGGGCCGGNATCNANTAAATTGAACCGATATTGTACTTCATAATTCGGATCCATTTTATTGCTAGTATTTTCTATGATACATTTGTCTAAAAGCTCTAATGTTAAATCTTCATTCGATTTTATCAAATTTTCAATGTGGCTNCTGCCATTATCATGGCGATAAGCCATCACATTTTGCCAATTGTCATCATTCAGAAAAAATTTCACCACATGTTCTTGATTGTTCGAAATTGCAATATCTAACGGAGATTGTCCAAACATGTTATCGGAAAGAATGGCTCCACTTGTCCACAAACATTGAACGACCTGTAAATGTCCTTCAGCAGCAGCTTGATGCAGAGCAGTTACTTTCATTTGATCATGCAAATTAACATTCGTCTCTTTTGTTAACAAATATTCAATAATTGGTAAACATCCACTCCGAGCCGCAAACATTAATGTATTTCTACCGAATTCATCTTTTGCAAGGCAATCTTTGCCTATCCCGATCAGAAATTTGAAAATTTCGTAATTTCCATTTTCAGCTGCAATGTGAATTGCAGAACTTTCATTGCTATCTCGGAAGCATTCCGATTTCCTGCTTGAATTTAATAACAACTTCACAATATCCAAATGGCCCTTTTCTGCAGCAATATGCAAAGGCAAGCAATCGTTTGCGGCAAAAATATTTGGATTTGCGCCCGCTTCCAAAAGTAATTGACAAATTTCTAAATTTCCAATAGATACTGCATAATGAAGGGGACTTTTATCAACGATGTCTTGAGAATTAATAAGCTCTATTCGTTGGCTTTCAGAAATATTCTCATATATCCACTTGATCATTTCAATCTTCTCTTTTACCACCAAATAATGAAAAATTGTTTTCATATCATAATCTCGGATATTCAAGTCGGCCTTTTCAATGATTAACAGTTTAATAATACCCGAAAGATTTTTTAAAGCGCTTATTTCCATGCACGCAAGTAAGATTGGAGTTTGGAAATCTTTGTTGCACAAATTAATATTGGCACCGAATTTCAACAAAACTTTAACCATATCCAACTTATTGTTAATAATGGCATGATGAAGAGGTGAATTCAAATCATTATCGCCGACATTGATATTAATATCCCTTGATTTCATCAATTTAAAAAGAATTGGATAATTAATTATTGAAGCAGTGTGAAATATTGTTTTACCATCAGCTTGTTTTGTATTTATATCTACACAGAAATCCAGACATATTTTAATTATATCAAGATTTTTATTTTGAACTGCATAAGAAAGGCAACACTGCCCATCATTGTCTTTTTCATCAAGTGCATTTTTGACATTGATGCCATTTTCTTTGATAAGTTTCGAAGATTAGAAATTTAACAACCAATTANNTCGGAAGAG
>OX_Smed_1.0.00608
AATTATGAAAAAATTAATTTTGTTGACAATATTAGTTCTTTTCAAGTGGCTGTTGGTCATACCAATTGAGGGATGTGATCTTCCAAATTCAAATTGTAACTGTTCACAAATTCAAGATTCGAGATATCGCGAGTTAGTGCGAAGATATGATATGCGATTTGGAGGGAAAAATGGGATACTGGGATTTGAATTTGGTTTAAGCAGATTTCTTTCCGAAATTAATACTGAAGGATTAGTAGAAAATATTTCAAATTCAATAAAACGCTATGTATCCATCAGTGTTTGCAATGAAGTCAGAATACTATTAAATAAAATTGTCAGCCTAATCAACCGGCTCAATAGATTGGAAACAAACAGTAAAAAATTAGTAAAAATCAGCAATGTTTTGATAAAAATATTGAAGAAAACTTTCGAATTCGAAAGCATTCGACGAAAATACTTCAAACATATTTATTTCATAAATGATTTCAAAAAGATTCTGAATTTAAACGAAAGTAAAATAAAAAGAAAATATTCAGTTATATTCAGACATGGAAAGAAAAGATTTTCTCATTTAAATTTTGGAAGTGGATTGATCATTGGAGGAGAAAATAGTTTGATTGAAATTGAAGACGGGTTAAGTCGTTATCTGACTAAACAAATATTAAAGAGATTATCACAAAACGTTTTACGTTCTATCAAAAATAGATTGCCACACGAAATATTCAAGTCTTTAAAAGCAATCCTTAAAACAGTTACAGATTTAATAGAAAAATTACGATATTTAGAAAGAGACGTCGTAAAACTTGAACATGAGAGTGAATTACTATTCAAGCTTCATGAACAAAATATGGAATTCGAAAGATTTCATGCGCAATACTTTTCAGAAATAGATTGGACAGAAATAAGAGAAAAAAATTTGAAAGGGGATATTGAAAAACCAAACGGAAATGAAATTGAAGAAAATAAAAGTTATAAATTCCAATTTCACGAAAAACATGGGTTTTTGGAACTAGGTTTGTTTAAAGTTTACGCACTCTCCAGTTTTGACCGAGTGATAGAAAACTACATCAAAATGATGAAATCCAAAGTTTCGCAAAGTATAATAATTAAAGTCCAAAATTTGTTTAGAGAAATAGAATATTTATTCAAAGGTCTGAATTCAAGAGAAAAAAACAAAAGAAAACTAGAATATATAATTCACTTGTTATATAAACTGAACGATAATAATATTAAATTCGAAAGATTGCGAAAGAAATACTTTCGAGAATTAAATATGATTGACGTATTTCAAAAGAATATGAAAAAGAAAAATAAAGTATCTAAGAAACGAAAGCTAATTAACCAATTGGGAGGAAACGAAGGATTTTTTGGGTTGCAACAAGAACTAGGTGAATTAATAGCAAATTTAAAATATCATCAACTAGAAGGAAACGTAGAAAGATATATTAAACCAAAGGTTCCGAGAAACTTGTGGCATTCTTTGAAAAAAATAATAAAAGAAAATATCGAAATTTTAAAAAAATTAAATAGATTAGAAAAACAACACAGAAAATTCACGATTTTAAGCAAAGTTCTATTCAAATTAAAAACCAAAATAAAAACTTATGAAACATACAAAGTAAAGCACTTCAGAAAAATTCCAATAAGAAAAATAATTGTTAAGAAAATNNNNNNNNNNAAAAAAAATTAGAAACAATAAGAAAAAAAATATATATAAATCAAAACGAACGTAAATATAATATAGACACTCGAAAACAAGTAGGTTTCTTAAAACTGGGAGTANNNNNNNNNNNNNNNNNNNNNNNNNNNNNNNNNNNNNNNNNNNNNNNNNNNNNNNNNNNNNNNNNNNNNNNNNNNNNNNNNNNNNNNNNNNNNNNNNNNNNNNNNNNNNNNNNNNNNNNNNNNNNNNNNNNNNNNNNNNNNNNNNNNNNNNNNNNNNNNNNNNNNNNNNNNNNNNNNNNNNNNNNNNNNNNNNNNNNNNNNNNNNNNNNNNNNNNNNNNNNNNNNNNNNNNNNNNNNNNNNNNNNNNNNNNNNNNNNNNNNNNNNNNNNNNNNNNNNNNNNNNNNNNNNNNNNNNNNNNNNNNNNNNNNNNNNNNNNNNNNNNNNNNNNNNNNNNNNNNNNNNNNNNNNNNNNNNNNNNNNNNNNNNNNNNNNNNNNNNNNNNNNNNNNNNNNNNNNNNNNNNNNNNNNNNNNNNNNNNNNNNNNNNNNNNNNNNNNNNNNNNNNNNNNNNNNNNNNNNNNNNNNNNNNNNNNNNNNNNNNNNNNNNNNNNNNNNNNNNNNNNNNNNNNNNNNNNNNNNNNNNNNNNNNNNNNNNNNNNNNNNNNNNNNNNNNNNNNNNNNNNNNNNNNNNNNCTGTATGAGAAAAATGATAAATTTGAAAGATATCGAATCAAATATTTCACAAAAGTCTCACTTCAAAATGTCATTGATACCAATGTTAAAATTAAAATTAAACAGAAAAAGATTAATAAAAAATACCTAAAAATTGTTGGTAAAATTGATACAAAACATAGACAACATTCCGTTAAAATCTCTGGAAAAGTCAAAACTCACNNNNNNNNNNGGAAAAATTCATCATCCTAAAATAAGTGGAAAAATAGTTGTAAGAGGTAGAAAATCAAGAAATCCTCATCACCGATTCCATCTAGACACTCGGAAACAAGTAGGTTTCTTAAAACTGGGAGTAGAACGATTATTCCTTGGATTCAGAGACAAAGATGATACTGAAAATATTCTAAAAACAATAAAAATACACGCCCCACATAACGTCATAAAGGAAATTCAACAACTGGTATGGGAAATGAGAACATTGATTCAAACCTTATACAAATATGAGACAGATTCAGATAGATTAATAACCATCAGCAATTTGTTATATCGTCTACATCAAAATAATATCAAATTCGAAATGTTACGGGCAAAATATTTCTCAAGACTCAACGTGAAAACATTGTTCGGCAGTAGTTTCAATGCAAAGATCCGAGTTAAACTACTCAATATTAAATTATCTCTCGGAGCACAACTTGGAGGTAAACGTGGATTCTTTGGATTAAACGAACGTCTAAGTAGTTTGCTACCAAGATTAAGATTGAAAAATATCCTTTCGAATGTAGAAAGACATTTAAAACCAATTGTTTCCGTCGAAATATGGCAGGAAATAAGAATATTATTTATAGAAAGTGTAAAAATATTCGAAAAACTGACAACTATTGAAAGAGACTCCGGAAAATTAGAAAAGATCAGCAATATATTATTCAAACTGTATGAGAAAAATGATAAATTTGAAAGATATCGAATCAAATATTTCACAAAAGTCTCACTTCAAAATGTCATTGATACCAATGTTAAAATTAAATTAAACAGAAAAAGATTAATAAAAAATACCTAAAAATTAGTTGGTAAAATTGATACAAAACATAGACAACATTCCGTTAAAATCTCTGGAAAAGTCAAAACTCACGGAAAATTCATCATCCGAAAGTTGGTGGCAAAATTGTTATTAAAAGTGGAAAAGTTGAAATAAAACATAAGAAACCAACTGTTAAAATCTCTGGAAAAGTCAAAACTCCAGTTAATATTCAAAAACCGAAAGTTGGCGGAAAAGTTGTTATAAAGAGTGGGAAACTGGAAACAAACCGTAAATATGTTAAAATTAAAACAGTAAAAGTGAAAACCAATGTCAAAGTTCACAAGCCTCAAAGTATCAGCAAAGGTTCTGGAAAGGTCTCTGTTAGAAGTGGCAATACTAAGATTGTTGTTAAAGGTCCAAAGAAAATTTAATAATAAACAAATAAAAGATATAATTGATAAAGTGTTTACTGAATAATATTAAGTTTTGAATATTACTATAACTTGTTAGATATTTCTGTGATTTTGATTTGCAAATAAAATTATTGCTTTTAAAAAAAAAA
>OX_Smed_1.0.00613
ATAAGTCAATTATGAGAAACTGCTAGTTTCATAAAATGAAAAATATAGCAATACTAATCTTTTTTCTCTCCGTTCTGATAGCGCACACGGAGACTCCAAAGAATACCTGTATAATTGACTATCCGTTCCGGAAGGATGATTTTTCGTGTGATAATTTTGAAAAGATTTGTGTCAAAACAGATGATGATGTCTGCAAAAATTTTCTGAGCGCTTGTAAACAATGCCCTCCAACCAATTATACAGTCATTATGTATCAAGATTTATTGAAGATAAAGGACGAAATATTAATTGCTAAAAATGAAATTCGAAATTTGACAGTAAAATTTAACAAAACGAATCTTAATAAGGAAGCAAAACTAAACAAAATACTGAAATCGGGAGATCTGATCAGAAATGTTTCTGTCACAACTATTATTTTGTCTTTTCCTGATCCTGATCCTCTTGATCCTGGAAATCAAATTCAAATCAATCTCTAAATTATTTCGGACCATCAATAAAAAAAAATACAAAAGAGTAAATCAAGAAAATATCGAACGGCAGAATTCTCAACAGGATTCACCAACTGCCAGTAACAACGATGAAATGAAAAGATTAATTGAGAACTTGAAAGATGAAATGAAACAAACAATTCGAAATGTCTCAGCAGCAAGCCGGAGGTTGAAATTTCGTGTAGGGAAGGAAATGATAGAGCTGGAGGTTCAGGTCCATGAGAATGATAATGCAGTCAAATTGAGGCGGCAAATTGCGGATAGAATAGCAGGAGGGAGTCCCAATGACTGCAAAGCTATGACAATGAAATACAAAGGCATTCAACTGGATAATAACAAATATTTATTGCCTTGTATAGATTCACCAGAAATCCCCATTTATTGTAAATATGATGCGAATAATATTAATATCAATGAGATAATTGTTCTCAATTTGTATGGC
>OX_Smed_1.0.00624
TTGGGACGATGCGCTAGAGTATTTTAGAACCTTTAGAATCAGCTAATTTAGCAATAGATCTTAAACATATTCGATACTTATTATTGAAACATAAATATCTGGAATTGTTATGCATTAAATCAGAAGGAATTAATTTTTCAACAACTGATTCTGGATTTTCTGTAGATGAGGTAACCTCATGCTTGAAGCAAATCGAAGTCTTATGCCCGTTACCGGAAGATTATAAAGAATTATGTTATTTATTAAGCTTACCAAGTTTGTCTCATCATGTTGAATATCAGAACTGGAATCCAAGCATAAGTCGTGTTCAATGTTTCAACAAAGTTTATCCGCTCTTAGAACCCTACTTGAGTAGTCCTCAATCCAGACCTTTATCTACGTGTGAAGTTGCCACAGAAGATCGTTTGGTTCAACTTCTTATAAAAGGATTATTTTATGAAGGTTGTGTTGAATTTTGTAAAACACGTGCTTGTTCTCC
>OX_Smed_1.0.00625
GGAAAATGCAACTTGGAATGATTTAATTCAAATAATAAAAAAATTGGGTTATCAACCAGTTCCAACGCTGACATCTCTATACTTGGAGACTGATATCAAACAAGTCCGAGACGTTATTTGCAATAAATTAGATCTCGTAAAACAAAATCCAGAGTTTAAAATCGCCAAAAAATATGATAGATGAATTAGAAAATGCATTTGAATGTAAATCTGATTTTTTCCACAATTTCTTCGGTTGCACCGACAACCGAGACTTCCGGTGTAGAAATGAACAAGTTTTATTCTTCTATGCAGTCTTTTATTGAAAGATTTGACAAATCCAAATGTCAATCTTTGAGAAGTGTTCTTCTTGAATCAAGAGAAAAAAACCATTTTTCACAGCCAATAAAATTGAAATTGAACTGGTTCATGGAATATTACAAGAGTTCAATTGACAAAAGCGGTCAAGTAGTTCTTGATCTAGTAAATATGTGTCTGATTGATGCCGACTACAAAAATTCGTTATCCACCATCTTGCCTACCTCGGAAAATTATCAGGGATACTTAAAAATTTGGCTCACTAAATGGGCCAGCAAAAATCAGTCAAGCCTTACTAGTTATTTGACAATGTCGAATAATACTGATTTGATGATTGCCGTCCTGGAACTATCATCAAAATCGAATTTCATAGAATTGTCTTACAAAATAATTATCCAACTCTTTGTCATTGTCAGTTCCAGCAAACTCGATCCTCTTTATACATTAGTCAACAAATGGTTTGCCAGGAATGTCCTGATGTTCCTTTTTATCAACAAACCTGAATTCTTCATTAACCAACTAGTCCAATGGTGCCCGAATGATTTGACTCAAGCCTCGGAGTTGATGTGTCACATAAGTCCGACTATCCCTCTGCACTATATGTGCCAAGACAACCAATGCCAAATGTACAGAGGAAAACTTTCAGATTCCCCATTATTTTCTTTTATCAACCAGCAAATCATATCTAAAACAATATCAACTCGAATTGCCGATGAATTTCCTATCCTATTATATTTTAATCTGGACAATCATCGAAATTCTCCTATGGATCTTTGTCCAGCAAATGATTACTTGCTTAAAAGTACATTTGATCTCAGCGCTGCAATAAAAACAAATTCTCAAATTTCATTATTTCAAAGCTTGCTATCTGAGAAGGTGTCAAACCTCGATGAAAGACATTATACTTTCGAAGAACTAGATGAAATAGTGTATGCTGCATTTTTTGCAGGAATTTCATTCAACGAATTGACAAGCTCAGATAATGAAGTCATGCTAAAGACTAATAAGATTCTCCTGGAAAATGATTATTGGAGTTCCCTTCGAAAACGATTACTCAGGCCGCAAATCAAATCTGAAGCCTCATCAAATGTTGAGCAGTATTATGATGTGAATTTGTACAATTTTCTCCATCGTTGTGGTATTCCTTTGAATCTCTCGGAAATATTTTCATGGCAGTCACAAAATATATTTTCGGCCGAATCAAAAACACATCTTCCAACAATCAGTTACCTTGAAAGGAAGCATCTATCATTATTTGAGACATCAAAGTATTCTCTGGACTATGTTTATTATTTGTCTCTTGGTCGACCCTTCCAAGCATATGTCAGTATTATTAATGAGTTTTCGGATACTCGTAAACCTAATACTATTTCCCAAGAAATACTGAAAGATATCGAAAGAAGCATCCATCAAATTGCCCTATCAAATGTATATGATGAAAAACTTATTGGCAGCTGTTTTGGTTTGTTGAGGTTAATCGGGTTGAACCCTGAATCGTTGAGATGTTATTTAACACTTATCAAATGGATCATAGATTGGCATGTGATCTCTGTTGAACAGGCTAATCTATCTGAATCTAGTGGATCACAAACAAATTCCAATGACACTCGCAAATATTACGAAATTGAAATCGGTAAACATTTCAAAATATGTTTATTGAAAAAAAGTGCTGGTAAGAAATCCATTCGGAAGAAACTATTGAAACAAATTGAAGATGTTTTCATCTATAGATTGGAAAATAATTTCTACGCCGATCTTCCAGAAGTTTTCGAGTCATGGAGTTTGGTATTATATTTCTGTCAGCTACAAGGAATAGAATTTTCCACTGAACTGCTTCAGTATTTTGCCGGGGAAGATAATTGGTTGCAATTTTTGTGTTGTGCTCAAATATTCGGATATAGCAAAGACCAAGTGAAACTCGGGATAAACAAATTCAAAAACACTTGCTTCCGACAGCATATGAGTTATATAGCTTCCAAAGTGGAAGACTTCAATACAACATTGATGAGTAAACGTGAAGATTCAATTCCAAAATCTCGGAGGATTTCTATTGTTAATAATATCCCACGAACACCCGTCAATGCCAATCAAAACTTGTCCGAAGGTACACCATCGGACATGGGTGTTAAATTAAACGCATTAATGACAAAAGATTACTCTAGAATATCAAAGAAAAATACAACATATTCTCTATCTATTTTACTCAAGGCCGCCAAAAAAAATCTTTTTGAATTGATATTTGATTGCCAGCTTAATCTTTCTAATAAAGATAAATTTAGTTCTACAAATGAGATTCATTTGAATCATTCGAAACTTCTCGCTTTTTCGTTGGTTTTAAACCATCCATTTCTGACGGTATTAGCATTCTGTTCGGAACAGTCCAGTTCTGATCAGATACCCGAATCCAATTTAAATATCTATTTGAATTATGTTTGCTGTTTTATTCTTTCATCGTTTCCAGAGAGAATTCTAAAAGAATTCTGGAATAAATGGGATGACACGATCAAAATAGAATGGAATGAAGAAGAGACGGTGGAATTAATTGGCTTTGCCATAAAAAATAAACTCTCCAATGTTGTTGCTGATGCATTTTACGTGCTTGAGGTAGAAAAATACGATTGCATTTCATCATTTTTTTCTATGATTACCCAAACTGTCGATCTTTGGAATCCGATTCAACGGGAATCATATCTGAAAGAATTTGTTCACAAATGTAAACTCATAAAGGAAGCGAATTATCTTCTCAAAGACAAACAACGACCGAAGTCTTATAAGGATAATTATTTAATATTTTTCAATCGAATTTTGGAAAGTAGTTTGATAGTAGCTTTGAATACGGTTCAAAATAACCTTGGATCTCGTTTTGTTTACANTTGGATTCAATCTCTTTCGTCTTCTAAAACTGGATTATTTAATGTCAATGTGAAACAGTTATTCTCCTTTAACGACGTTCATGTAGATTTACTAGCTACCGTCTTCTCGATTTATTACGACTATTTTGATTTGGAGAAAAATTCAAAGAGTGACAATTCTTTTAAAAAAAAAACTGTTCCTCTCAACGTAAAGAGCCGAGATTTCATAGAGTTTATTGAACATTTTATTGATGTTCTAATATCTAAATCGAATGATTCTGTGGATTATATACAATCTCAATTAGTTGTCGACATTTCATACGTCACTAATAGAATCATAACGGAAGCTCATATATTTGGATTGCCATATGATAAAAAAGATGTACTGAAAGTTAAATTACATTCGCTGAATGTGAAGTTCCCAGTTTCCGATGTTAAAATAGAAAATTCTATGGTTGATCTTGTATCAATGGCATTTGCTGGCCAGAATGATAAAGAAGAGATTGTTCAATTGTGTACTGCTCATGAGCAGAAAAGCCCATCTGATGAAGTGCTTTTGATGTCAATTTGTAATATTTCGCCCACAGTCAACCATGGGAAAACAAATTCATGGCGCCGTCTTGTAATTCCTGAAGACTGGCAAGATCAAATATTTACAATATCTGAGTTATCAAATAAAAATTCTTTGGAAGGGATCAGCCATGTCAATTCCCTACTGAATGAAAAGAAATGGATTGAGGCGTGCAGTTATATGATTGAAAATGATGTTTACGTGAAGGATGCTATTCATATATTGATAGCAATGAAGTTCGCCTGTGGTAAATTGATTCCAAATCAGTGGCCTTCTTTTTTAAAAGAAGCAAAGCATAACAAGGACACTTCGCAAAAACACATTGTACGGAGACGTAGCATTTTTACGAATTCAACTTCAAAGCTTAATGCTTTGGCGTCATTTGACATTGATCCTGGATTAGCTAAATCCTCCCGAAAGATGAATCGGGAGTCTCAGGCCTCTCACAATTTCNTGAGAAATATAATGGATAAAGTTTGTCATGGGCAAGTTATCCTGGAATATATCTATACGATAAATTGTGTCGCCAACAAAATGACAGAATCCTACTTAACGATTGCCAAAGGTGAAGAATTTGATGTGTTTACAAAAATACTTGTTGGAACGTGTCGTGAAAAGATCGACACAGCCGACATGTATCTTGGAGTCGTAGATATAGATTTAAATCGACTGAGCAAGTTTCTCGCCGATGTTGTTGTTCAAGTATTGCGTTCCGAATTACAAACCCATTTGCCTTCCACTGCATCTGGATTAACTTCAACCTCCATTCCTACATCTATTCAAACTCCTTCAACGAATTCTGGAAGTTCAAAGAATATTTCGTTTACTATTTCACCAACAAATGACGATCTATCCAAACAAAGTTCAATGCATAAGTCAAATAAAAATCTCACCGTGACGACTTATATTGGTGAGTCGGTATTTCAGGATTATGTTTCCAAAGTGGCGCAACGTTGTCAATTGCGATCTGAATTGAGTACCTCGTCGACATCTAAACTAAATTCAGAATCAAGATTATTGAAGACGTTCTCCCTGCAGGATTTACTCATATTATCATCCTGTTACAGGAGACTCGGGGAAATTTTGTACAGTTATTATCAACAATTCTCCCAAGAGGTTTTTAGTTGTAAGGAAGATGCTGAATTTCTGGTTCTAATGTTGATACAATGTCATGATTGTTTCACTGAAGGAGGGGATACTGTTGGAATATCCAATTGTCTTAAAGCAGCAAAAGAATTATCTAGAGCTCTGACCAGTCATTCATATTTTGTTCTATTGGCACAATTATTGTGTCGAATCGGTCGTTATGGTGAAATGTCATACGTCTTTGCAGATTTAATAGCAAATGAGCATTTTGAACTTTTGTTGAGAAAAGATATGGATAAAGAAGGAGTGATTGTTCCCTATGTTCTCGACTATCTCAGTCGAAATGTCAATGATGATTTTGAAAAAGTGGAATTGGTCTGCTTGAAATACAATTGCTTTTTCGAGTTAGCAGAAACCAAGTCTAAAAAAGCTAATATTCTGATAAAAAGTCTCAGATCTCAATCGTGGAAAAATGTTGCAAAAGAAACGATAAAAACCAATTTGATTAGAATCATTTGCAATTTATTAGACGCGTGTAAAAATTATTTCAAGGTCGGGTGTTATAAAAAAGTTAAAGAAAACTTTCGTCGAAGTCAATTCTATTATTTACAGCATAAATGGATTGAGGATCCGGATAAATTATTTACTGTCGGATCGATTTCTGCACCCATAAATAAATCATTGAAAACTATGGCATTAAAATTGGCTCTCCCGGAAACTGGATTCTCCGCCGGAATCAGGATCATCGATATGAACGGCGAAGAAGCTCTGAATTTCTTAAAACGAGTTTCTAATTTCTATACAGCATTTATAATCATTGACCATTTGCGATTGTCTCCAGATGTCTGGACAGATTTGATAGTGCACCATGTGCTCCAGAATGGCGATGAATTGTATTTGCAACAATATATCACTTATTTTGGACGATCACTTTCTCCAAATTTCGTCCAACTCTGTTGCAACAAATTGGACAATATGTCCGCTAAATCCATCAGCAAGCAGTCCATCAACCTGAGGTTGCTGCTGAATCACTGTAACGACGTGTTCCTTGTTAGGAGGTTATCAGAAAAATATAAACTTAATAAATAATTTAATTATCGAGATTGATTGAATATATTTTGTAATAATAAATTGTTTTATT
>OX_Smed_1.0.00630
ATAGTGTTTGTTAACAAACGTTAATCCTCCTCGTGTTTCTCCCTCGTAATAATTGAACATTTCTATGTCCTGTAAAAGCTCCATGGGTTCATCTTATGTCATAAGCGCTGACGCCCATGACATTCTAGGAATACCATAGAAATTTAAAGGTTCAAGACCATTGTATGCGATGGTCTTTTCACGGAACTGTTGAAAGTAATCAGCGAGTAGGAATACATCAACTTTTAAATAATGCATCATATAGTCACGCAAATTACCACAGTTTTGTTGCATCCAAACCAATTCAGCAGTCGCATACTCATCATCCGTCACACCCTCCCATTTAGGAGGCAATTCATAAGTAGTTTCAAGAACATCAAAAGACGCGGCATAATCATAAGGAAATATACCTTTAGAATCTATAATTGAACCAGGAAAGGCAGAGGTAGCGTAGTAAGTGTTTTTACAGCCTTAGATAAAGAGCAATTTACAAATTGCATACTATCTATAAATCTAACAGCCAAATTTTTTATATGTACAATTAAAGATATAAATTTTTCAGTCGAGGTAGGGATAATTTCTAAATTCCAAGAAGGAAAACCGTTGAGACCATGTTTTAAAATATGATGCAGATCGTAACCTTTTAAATTATGAAACACTATCGGAAGCAACTTATATATTCTACGC
>OX_Smed_1.0.00638
AGTCAAAGAAATTCAACATAAGAAAAAATTGCACGTGAAATTTCAAATACTCTCAATGAATTGCAATTATCACTTGGACATTAATTTCCATCACTATCCATCAATGAATATGAATGGGTGATTAATCCATTCACAATCAGTGAAACAACCGTCTTAACAACAGAAGAGGAGGAACAGTTGATTTAATTGAGAAATCACAATTTTTATCACTCAACATTCACTGATATGAATTTGGAAGTGTTTTGGCTTTCAGTTAAAAAATCATATCCTTCAATTTACGCAAGAGCAATCAAAATTTTATTGCCTTTTTCATATTCGTGGATATGTGAATTAAAAATGTGAATTAGCAGGTTTTCTGCATTAACATAAATCAAATNNAAAANNANAGAAANTTCTCAAAATTGATGATGAAATGCGAGTTTACTTGTCTAATTTAGATACTTTTGATTTTTACGTTTTGCGTAATTTTATGTTTTCTCTTAAGCAAGCTCATCCATAGCATTAAATAATAATCTTTAAAAAATCTTAAAAATGACTAAAAATTTTTTAGTGTCGTGATCCAAAAAAGTTTGAGAAACACTGCTGTAGAGTGTTACATCCAGCGTTAACCTTCAAATATAGACAAACTGGTACTCATACATTTCAACTACCGTATTTTCCTGGTTATAAGTCGCATCGTGGTATTAGTTACACCTGCCTGAATTATCGAAAAAATTATCATATAAATCGCATACAAAAGTTTGAAGCTGACCCAAATTCCGTCAAATTCCGATATCATATTAATGTATTAGTTAGATTTGTTTTTAAAAAGAACAAAAGTAGCGGTTTATAAAACGGAATATACGTTAATTTTGATTTCCCA
>OX_Smed_1.0.00640
TTGTTTTAATATTATTATCAATGGTTGCTCTTTTTATATTTTAATAATTATTTTAATATTGATTTTTACATAAACTTGATTTTAAGAAATTATCTTATAGTAACATGTTTTTATGTAAAATACATCTCAAATATTGAAGTAAATTATTTTTAATATTTTATAATTTTTAGAAATATGACTGAAAAATTTCTCAACAAAGAAAATAATTTGTTAAATGCAGTTAGAAAAAATATAGAAAAAGTTTTTATAGAAAGAAAGAAAAATATGTCAGAAAACCCTATTCAATCAACCTTTTCTAAAGAAATTGCGCAACCAGCATTTAAATTCCATTTAAACCAATACAATCCAAACCTTCCACTGGGCGATGGAACAAAAAATGTAATGAATATGCGTGGAAATGATTTTATCAAGCAAAAAAATATGGATGATCTTGAGAGTGTTACGACACGTCAAAACGGTTCAGTTATCACCGGTCACGGATTTGATGTTAACGTTAACAGTTTAGAGACTATTAAAGAAAATAGTCGGTACAAATTAACTCACGAAAATCTTTCTAAGATTAAAAGCAATAACAAAAGCAAGCGATCAATAATATTACCTATTCATCGACATGAAAAGGATATATTACGCGAAATTGAAAATAATCAGACTTTAGTAATTCAAGGAAGTACTGGTTGTGGTAAAAGTACTCAAGTGCCACAATTTATTTTAGACAATGCATTTGCCAATGATGAACCTGTCAATATTGTTGTAACCCAACCTCGTAGAATAGCTGCCATTAGTGTGGCAATGCACGTAGCCTCAGAACGGGGCTGGGAAATTGGTTCATATGTGGGTTATCAGGTTGGATTGGATAGGAAATGCAGCAACGAGACCGTTATCTCATTCGTAACAACTGGTGTTTTACTAGAACAATTAATTCACAATCAAACACTTACTGATTATACTCATATCATTCTCGATGAAGTACATGAAAGAGATGTTGACATGGATCTGTTGTTATCTGTCGTGAAGGATCTATTAATGCACGATACTCGAACGAAAATTATCCTCATGTCAGCTACTGTTGCCGCGGATAAATTTTCATGTTATTTTTCAAAACAAATTGATCCGAAAACCCTGGAACCGCTACCGGGTTCAATTTTCCGCATTGAAGGAAAAATGTTTCCTGTTGAGGAATTTTTTCTTGATGATTTACCTAAATTAGGCATTTGTCAAGACGCGCCATATTCCTATGATGTCTGTCAGCAACCGCGATTAACTGCTGAATTGAAAGAAATGATCTATCAGCTTTTGATGTTTATTACTTACACGGAAATGTCTGATACAAAATGCACGAATATTAATCAATTGGAAATGGGATCAGTTTTAATTTTTCTTCCCGGTCTCAGCGATATAACCGAATTAAACGAGTATTTATTATTAGGATATAAAAGAGAAAATTGCGTAAATCCTCGCAAAAGAGATTTCTTTTCAAATAATGGTCAATCAGCAGCTATATTTCCTTTGAGAATTGACCCTAAGAGTTGTATAAGACGAGTTTTAGAAGATGAGAAACTACAAAAGGTGTACCAGGATACATTTTATCTGCTTGCTCTACATTCAAGTATTGGAATTTCAGAGCAGAAACGGGCTTTTGAAAGTATCCAACTTGGAAGAAGAAAGATAATCCTATCTACAAATATAGCAGAGAGTTCTATTACTGTTAAAGATATAAAATACGGTAATTTTAATGGGATCGTAATTGTCATTAAATCGGCTTAGTTATTGATTTGTGTATGATCAAACGACTGAGATATGATCGAGAAACGCATTTCTCGTCTTTGAAAGCTGAATGGGCAAGTAAGTCTAGTTGTAAGCAAAGAGCTGGTAGGGCTGGAAGAGTTAGAAACGGTGTAGTATATAGGTTAATTAGCCAGTACGTTTACAATCAATTGGACGAATTTTGTCCTCCTGAAATCCTAACAGGCCCGTTAACTCAAGTAAAATATACACTGATGCATAGCTTAGTGCTTATTTGTTTTTCAGGTGATTTTAAGGATCAAAGAATTTAATAGAGACCCACGAGCGTTGTTACAAAGAGCTCTAGACTGCCCATCACTGGAAGACATTGGGTATACATTCCTAACTCTTAAAGAAGCTGGTGCATTAAGCATTAAAAGAAATGAAATTACGAAGGTTATAAATAAAGAGAATGGTGAAAAAGTCCAACTGACTCAAGTAGTAATGCCTATCGATGATCATTGGCAAGGAGAATTAACTTTCATTGGTCGTTTGATATCATCGCTTCCAATGGATTTGCACATGGGCAAACTGATAGCCCTGGGCTACGCGTTCGATGTATTAGAAGAGACCATCATTATTGCATCTTGTTTGACAGTCAGTAGAAGTATATTTTCACAGCCATTTTTTTCCGGAAAAGTCAAAAACACCAAGTATTCAAAAGCACCTAACCAAATGAAAACTTTGGATGCATTTGAAAAAAAATTACGTCTTTCTGAATCGAAATACAGCGATTTGCTGACTATGCTCAATGGTTTCAAACTCTGGTACCAGCGGTTAAAGACCGGCGCATTTAGATCTAGGGAAGATGAGTATAAATGGTGTTCCTCTTTATACTTGGATCCTCAGGCTTTGCACGAGGTTGAAGTGTTGACTGATGAAATTAAAAGACGATTAAAAGAAAAATTTAATATTACTGTGGATTTTTCCACTCTTGATAAAAAAGACTGCGAAGAAGATGCTTTTTTTGAACCCAGCGCTAACCACATCTCAAATATTCACTCAGTAGTAATTAGCAAAACATTTCGTATTATGTTACTTCAGGCACGCAAAATAATGGATATTACTAAGTGTTATCTTTACATTTTCTAGATAACTATAGCCGGAGCGTTTTATCCGAATTATTTTTTACGTATTCATAATCCTTTTATTGAGGATGATGCAATGCGGACATTTGACGGACTAGACCCATTCCAATGTGTAGAAATCGGTAATTTACCGATGGATGAAGGTTGTCTATATAGAGATACGATTGCAGATCATTTTAAAAACTTTTGCATGAAATTCTCACCGGATAAGCCGGTTGTTATATGTAGGAATACAAAAGGTATCATTAAGTTTCCTCCAAATAACGGTTCATATACAAACGAATCGACGGATTCAAATACGTTTAACTTGTCGGTTCTCATGTCGATAAAAATGGGTCAGTTCAGTGCTCTGAAACCCCGCATTGATGTATTTGAATTAACTAATGCGGAAAAAACGAAATTAAAAGCCATACTTGAAAAGGAAAGTATCAAAAACAATCATATTCTTCCTCTGAATTACAAGTAAACATTATGAGAATGTGATTATTAATTTGAATGAAATTAGATATAAATCGGGACATAAAAACTTCATTGGGTTTCCAAGCATTGATTGCAATTTCATAAAGATTTATGTCACTTAGGCATCTGAATGTGGATCATTTTATGGAATATACGAAGAAGAAAAGGACAATGAACAAAAACTTTTTATGGAAATAAGCGATTTCGTTACTCATGCTAAAAATCTTGTGAAATCAAAAATATTTGAAGTTAATGATTTTTGTCTAGCTCCATATGAGGGAGATTTTTATCGAGCAGAAATCATTTCTAAATCCAATCAAAATTGCACGGTATTTTTTGTCGATTATGGAAATAGTGTAACGTTACAATATAATCAATTATTTGATTTGCCAGATTTTCTTCTCAAATCTTGCCCTCTGCTTGCCGTTAAATTTATTCTAAGTGAAATGAAACCTTATACTGCTTACCATCCAGATCATAAATGGAGTGCTCAAGATAAAGAAATATTTCTTAACTACATTAATTGCTATACAAACACCCCAGTCGGATGTAAAATTTACTCAGTGGTCGATAATGCTGTGAGAGTTCGAGTGCTAATGGTTGATCATCAAGACAAGATTCTAAATGAAGAATTAATACTTATGAGAATAGCCGAATATGCCGAAGAATCCTACGCAAGTCGCCAAGATAATATATTGCGAACTAAGTGCAACAATAAGCGCCATATTGATTTGTTTGGTCATACTCACAGTGANNNNNNNNNNNNNNNNNNNNNNNNNNNNNNNNNNNNNTTCATGAAAAATTTGTTAAGTAATGATTCTGGAAGTGACCAAAATAGCGACAGTGGAAGAGAATCCAGTTCTCAAAATGAAGGACTTGATTATTTAATGAAAACAGTATGTTTAAGACAAACAGTTCCTCAAACTGTTGTTCTCAGTGCTCCATGTCATCCTTATATAATGAAATTCCACGGAATTACTGAATCGTGCAAAAGGCCGGTGACATTGGCAACAGATTCAGTCAATAGCATTATAATTGATCCAGAACCTCAGAACCACCTTCACAGAATGATGGTTGCTCACTGTGTTCAATCAAGCGGAGGAGGAGAACAAGGAAATGACTTATTACTTCGAAATACGACTTTGATGCCATCGATTCCTGGCTTTCCGTTTTTAATTGCATTAATTTTCACTCCATATGCCGAATTAATATCTGACAAGTTTCAAACTCGTTACATTGGGGCTAAATGTGGCCTAGGTATTGATTCCGAAGGCCGTCCATTGCACCCAGCTAATGATATGGAAATGATCACCGATGTCAGGTTCGATTCAAGTGACATAAAAAATGTCAACGGTATTAGAAGTTTACTAAATATTGCACTGGGTAGCTCAATGCACAGTCAAGATGCTATGGACAAATACCAGTCGGGTATTAAAAAATTCATTGCATCATTGCTTCTTAAACACAGCCGGGACTTAGTTAACAATAATAATGTTGGAGAATATCGTGTGAAAACAGATATTTCCGTTCTTGAGAATGACTCCTATTCTAACGTTAGACAAATAACTAAAATTTTCATTCCACATATCGTTATCGAAGGAGTGGCCCGTCGACTCGATTGGGTTCGCAATCCTATATTAGGAGATCCTAGAACTGAACGCGCAAAAGCTGAATGGTTGCCGCGTTATATGGCGGCTGCCGAAGAAAATTTAAAAGATTTATTACAGCCTCAAAGACCAATGTCTCGAGTGAAATCGAGTCGCGAAGTACTATCGGAAGTCAAAATTTGCGAATTATGCACGCAAAATAGCGACTATATTACCGAGAGATCTAGACTCGGCGTGCCGATATTTACCGAATCGGATCTCGAAGATCATATTCAATCCAATCAACACAAACAAAATGTTTTACAAATGAGAAATATTTTAAATGTATAATAAGAATTCCATGAACTTTTTAAGTGTAGAAATCAATTATTTTTCTGTGCTGTATTGATGTTTGTATAATAAATTTATTGTGCATTTTCATTTGTGGTAATTTTTGTAAATTTTTAATAAAGATTTTTCAA
>OX_Smed_1.0.00645
ATAATTCCCCGTTCATCAGTTCATGATTTTTTATCCATATACAGCAGGAATGAATCCGATTCGACTTTAGTGAAACGCATCAATATTTGCAAGAAACCCGATGAGAAAATTGAAACTGACGAAAAAATACTATCACAATCATTTTGTGGGAAAAATATTTCCGAAGACATTGATAATGAACACCGGCAACAGCAGCAGCAGCAACAACAACAACAACATAATTGCAATTCATTGAATACCAATAATAGCATTCATCAATTTAAAAAGAAAAGAAAACGAGGATTCTTTTTTGGTTTATTTCAATGGCTAATCAGATTGGTTACTCAAGTTATCAATCAAAATACCGCCTTAAAACCTCGATTAGAAGACAATTTCAATTATAAAAACGATAAATTAAAATACACAAAACACGATGATGTAAAAGTGGATAATTCCAGTAAATCTGCCCTCGTTATTAATAAAACTAAAGTTTTCTATTGCAATCAAGATCCAATTAACGCTAATAATAACGTTTCAACAAATACGGTTTCGAATAACAATAATAATAATAATAATAATAATAACACGATCCAACAGAATCATTCAAAGAAAGGTAAAAATCGATCGAATTGTACGCATTTCAATGCGCAATTGAAAAATAATACCAATAAACCACATGAATCTCCAATCGCAACTTTGAATTTTGCACCAATCGATATACCGGCTCTGGATTCTCACAAATACAAGAAAAATAATAATAATAATGGAGTCGCAAGTAAAAAGCAAAAGAAAATCAACCAACCAAATCATGAGGAATTGAAATCGAAAAATAATTTAAGGGCCGATGACAGTTTGTCAGTAAGCACTGATAGTAGCAATGAAGAAAAGATTAAGGAACTGGAAATCAACAGGAACTCTAAATTGCTTATTATAAAACCCAATAAAATTAAATCGAGGCAACAAAAATCGTGTAATTTATGTTTGAAGAAACTTGATGTCAATGATGTTAGTAAACGAAATATTTACGGAGAATTTGATGAGAACGGTTCAACTAAGTCCAATGATAGTGGAACTGAAATCAGCAAAAATAGCATCTATCCAAAACACTCAGGAAATGTCATAGAGCACAATAGCTTTCGTAGCTTTGAAAATATAGGCGGGTCTATGGAGACTTCAATAAATCATTTTTTCGCTCAGAATAATTCTGAAAAGAAAGACAAAATGAATTTGAACCAAAGAAAACATTTAAAATCTCAACCGCCTAAAGCAGAATGCTCTTCAAATGATTTTAAACAGTTTCCACAAATTGTTCCATCTGCTGTCGAAATAAATTCTGAAAAGTTAAAAACCGAGTCAAAAAATGAAAGTGAGTCTGATGAGTTAATACAGTGGGAAAATGAAAGTGTTACAGTTATATACCCAGAGGATTTTTCAATTCTATCCGAAAGAACAAATGAGTTTTCTAATTTTCTCGGATTGAATTGTAATAAAGATGAGTTTTATCAAGAAAATACTAATTCTAACATCGAGAATTGGCTTTCTTCTGCAAACACATTCACCGTAAACAATTGCAAACGATTTGAACCCAGTAATATCGATAATAAAGGCCCCGCAAACAATAATCTCTATAAAAACTATTCTGAAGAAATAAATTATCAAAATGATTCAATTTACGATTGTAATTCTTCTGGTAATCTATTTGGAAATTATTATTACAAGAACGTACCGACATTACATTCCGAGAGATATATTTCTAAATGTAATGAGAGTTCGACTTTTTTGAATAATGAATTCAACCAATCAGATTTGTTTACTCGTGAAATTCCCGTCAACGGTCTTAATAATTTCATTTCCCTTGAATTACCGGGAATAGCTCATGGCCGTAAACAATCTTTGTTAGAGTATGAAAGAAGAACACAGAAAGATCCAATTGAATGTGATTGGTTGACGAATAACAATAACAACAACGCAGCTTCCGCCGCCGCCGCCGCTGCCGCTAAAAGACAGTATGATAATTATCGATTGCTTCCCAATTCAATGGATTGTTATTGGAATGGAAATCATAATAACAATAATAAAAGTAATTCTTTCATAAATGATAAAATGTGGAGTAATTCCGATGAAATGGCCTGTCGAAGTAATAATAATACTGAAAACCCGCTGTGGTTGGTGGAAAAATCCTGGAATCAAATTGAACCCGGTAGTCCTCACGATCCTTTGGCATGTACCTTATTGCCGATTGGCCTGTTATCAAATGAGAGTTCCAATGGAATATTTTCAAATCCTCCAGAAAATCTCTGGAAGTTCAAACACGATGTTACTAATGCTTCTTTGCCAAATAATTGTGAATTAGATCCCCAGGAAAAATAAATCATTGCGAATGTTGAAATTTTAATTAATTCGATGCATTTTATTCGATTTTATGTTATAAATTAATAGAAGGACAAATATTTAAAAAAAAAAAAAAAAAAAAAAAA
>OX_Smed_1.0.00648
AATTATGAGATTCATTTACTTCGCGGGTGATTTCATTGGTTATTTTATTTTGTTTTAATTGTTCCTTTTAGGAATATTTGTTTTGTGCTATTCTTTTGTCCAGGCGGGTAATACCTGGGTAAAATATAATCATATTAATTATATTAATATTAATAATAAAATTTATGATTATTATCAAAATAGTGATAATTAATTTTCACATTTAGATTTCGGAAAATGTGAAATCATTCGACAAACCTGTCCAACAACCGAAAAAAGGTGATAGGAAATTTATTTATTTTGGTTGTTACACGGACCTTTGCGAAGGGATTGAAAGGAAATATCGAGAGGATATGAAAAGGTTCCGGAGGCATTACGGGTTTATAATTCTCATTACCTGATAGATTGTTAGAAAAGAAAAAGGAAAATATTGGTTTGATAGTTTGAGATATGGTTTGAATAGTGAAGGTAAATGGCAATTTGTCCATACCATTAACATAGAAACATATATGGGTAAAGAATCATAGTCTGACCTAAAGCTGGAAGGCTACCGAGTGATGTTAATTGTATGATACCTCAAATGAGGAACTTGGGGAAAGTCTTATTGAATACATAATGAAATTGTTAGTATATTTATTTTTTACATTTGAATTTTGTANNNNNNNNNNNNNNNNNNNNNNNNNNNNNNNNNNNNNNNNNNNNNNNNNNNNNNNNNNNNNNNNNGAGCTCATGATTAATGACCTCGTTCCATTTTTCCAAATTTTAGTTAAAAGTTTTTATGTTGTTTGTTTCATTTATGACCAAGAAATAGCAACTCAGTGCTATAATTCCATTTTCAGCGTGGGACATGAAGTATTTGAAGCCATTCTTCACAAGGAGGATCCAACTAAAGTTTGTAAACTGATGAATGTTTGTGTCAATGGAACTGAATGGAACCATTTTAATTATATAAACCTCATCATGTTCGTTCAACAACCCCAAACAACTGACAAATGTAAATATTGTGTTGATATCATCACATGGAATGAAAAATATATAAATCATAATAATATGCCACGAATGGATCAAAGTTATTTGCTTGACTATTGTGGGATTTTCAAATGCCCCTTCAATGAGGATTGCGTGCGATTTTTCTCAGGACCTGGCTATCAAGTCCTGAAGGATGTCATAAATAAAACTGACCCCATTAAAGTCTGTCAATATCTTAAAGTCTGCCCACCAAAAAAATCTGTGAAAACCTTTCAAAATTTCTTACCAAAGATGATTTTTCAATAAAATTTGAATATTAATGACAAAAATTAAGTTTCCCTAATTAATCAAATGTGCTCCGTTTATTATAGATTGATTAAAAGCGAAAAGTTTACAATTT
>OX_Smed_1.0.00649
CATTGGGTTTATTTCAATGTCAATTACAAATTTTTCATCATTATTTGATCTTTGACCTCGTCGATTTTCAGTGTCTAAAGAAAATGGATCCGATGAATGATGATTGCAATGAAATCGAATTAGCATCCATCGACACCAAGACAGACCAAGAGCTTTTTGAACTTGGGAAAAAACTGAAAATCACAGGTTACAAAAGCATGGTGGAACTTCGGCAGAAGATCAGCCTCACGATAATGATGAATAAGAAGTCTGTGATTGAATCTTCTTATTATACTGAGGATTTTAAAATGAAAAAAGAAACGACCTTCAAAGAAGACGAATTAAGACGAGACATATTGAAATCATATGTGGATAAAATTGGTTCTATATATAACGAGATTCAAAAATTGGATAAAGTGAAAATGACGACGGGAATTGATGTTTCAGAGAGAGACGATCCGTTGCAAACAAAAATCAGAAACGAATTTAACAATATTACTACAGAGTTGCAAAGAAAAAAAGACCTTTTGGAAAAGATTCCTAATTGTGCATTACTAATTTGCGGAGATTCCGGATCAGGGAAAAGTTCTTTTATAAACCTCCTGGTTAATAATCGAGTCCTTCCGGTTTCAATAAGAAGTAGCTCAGTTTGTCAAGTAAGACTGACATACGGTGCCGTTGAGCGTGCTGAGGTAGTTGATCGGAATAACACTACGATCAAGATTGGAAAGAATGAGTTTGGAACCAAACTCAAATCATATCTAGAAAAGCTAGATGATCGAACCGAAATTTCATGCAATTCTGCGACCATTTATTTGAATTCTCCAATTCTAGAGGGTGGATTGGATATCTACGACACGATTGGACTGGGAGAGTCAGAAATGTTTAATGATCAAGTACTGAAAGATTTAAATGATATAACGGGTGTTCTTTTCTTGTTAAAGAAAAACAACCCGATCGGAGACAATACTGTTGGAGGGCTTTCGAAGGTAATTTGTCATATCGCAACGAATGGGATTCCCGGCGGATCTATGCACTTTATTATCAACATGTGCGATTTATTGGAAAAATTTTCAGAAAGAGAAGAATTGAAAGAAAATGTTGAGAAACAATTGCGAGATAAATGTTCTTGTTTAAATCCAAAAATAACGACATTTAGTGCGAAACAAGAGTTATTCATGCAGGAACATAATTATATGAGCAAAGAATATGAAAATATAATGACTCTCATACAACATCTCCATATAAACTCCATCAACACCAATACAGTATCTGTTTTCGAATTTTTATTTCGATTCGTTTGCAAGACAATCGACTACATAATTGAATCAGAGAATTTCACTGTCGACGATAAAGTTACAAAGAAAGAATACATAAAGAAACTCCGAAATCTCGAAGAAGACCGAAAATTGTTGAACCTGCGTTTTAAAAAAGACAACGAGCGGTTTTTGAAAGATAAATATGAAAAATATAAGAAAATAATAGAGAAACATCTTATGAGCGAAGACACAAAACGTAAAGTCGTGGCTGAGGTGAATTCTAAACAATCTACACTATTTGGACTTACGGACAAAGATGAAATAGACGAAGAGATACTGAAAATTACGAACAACTCTATTATGAAATCTTTCAAAGAATTCGTTGAGAAAGAATATATTCTGAAAAGCTGTTGCGATGAAATGTTAAAGATCTTTCTTCAACAATTTGCCGAACATCAGAAAAAGAAAGACGATATTAATCAAGCAATGAGCCGGCATATTAATACAGTAATGGAAACATTTACAAAAGACTTTAAAAAAATGGATCTCAATGATCTCATTGGTCTTCCGGTTTATCAAAGGAAACTTTTGCAACTTTTTACTCCTATAATGGTTCCAGGACTGGAAATAAAGAATATCGTCAAACAGAGATTTGAAAGTTGGTACTCAGCAATCTTGTCAAAGTTTAACTTATCCAATGTCCATAAGTTCTATGAAGACACGAACACTTACGTGTTAAACCGTTCGTCTCAGTATTACTGGAAATTTGTGGGCAAAAAACGTAATATTCGAGGCATCGTGGACTATTTGTTTTTTGCTCCTTTACAGGTTACTCAAGACTTTGAAAAATATCTTGCGGATGACATGAATTATTTGGCAAAAAATATAGATTTGCTTGATGAAGATATGCGCAACAAGGAGAACGTTATTAAAACATACAAAGAGATAAAGGAAAGATTGGAAATCATCAACAATGAATTATGCAAAATTGAGCTGTTGTTCATGCAAAAGGAAAAGAATGACGTTGTTCTTGATAAGTCTGAATTGTTAAAAAATACAACCGAGCTGTTATTTAATAGAAATTTTCGGATTTACACTGGATCTTTTAAAAACAAAGAACTCGCTAATTCTAAACTTTTTGTGTATAAAAGTATGGACAACAAAAATTGGACGAAACAATATCAAGATATTATTAATTATCGTGAAATTCTCTTAGGTGATCATGATAAAAACAATTCCGACTATTTGAAACACTTCCTTACGTTTGATTTGCATATTTTGTCATCTGTCAAAGACAAGAATCATTTGTGTCCGATGTTTTCTGTCCAAGGAATAGATTCAACTCTGAAAGATCACATGGGCAGCTTCAGAGAAGAAGTTTCAAAGCTTGAGGTTGAAAATAACAGTTTATATAATGAAATCGTACGACTGTTGGAACAGATTATAAATGGACTAATTTATTTACACAGCCATAACCCACCTCTTAATCATTATGATTTAACATTGGAATCTATTGGATTTAACACCAGCACAGCGGAAATCAAGTTGTCATCGGTCTCCGTTAAGACGCAGGTGGAAATAAATTATTCATTCGAATCCAAAGAAGAATTATTACAAGTCACTCATTTACCAATAGAGATTCTAGAAAAAGGTTCCAAAGAATTATATACCGAAGCATCGGATATGTACTGTTTAGGCACGGTTCTCTACCGTTTATGGACAGGAATTGATCCGTTTGCAAATGTCATAGAATCCTCTAGAATTGAATCTGTGGAAATGTTTGTTGAAACCATGAAGAAAACCAAGCATCACCTAATCATTGACCATTCCATGTTTCTTAATGGATTTCCCGATATGATTTTTGCATGGTGCACATTGTGCTGGGAAAACAAACTGACTGCAAAAGTGTTTAATGAATATTTGCGTAAAACAACATTTTACGGAGCAATTAAAGATTGAAACTCCTTGATACATTAAATTAAATTGCTATTTTTTTGAATTCTTCAGAATGATTGATAGAGAACAAATTCAAAAGGATTCCTTGAATGTTTTATTAAAGTTTATGGACGCAAAAAATAATTTGAATTCTTTTTGCAATTCATTTATTTTTATTTATTACGTCTTTAGCTAAAAACTTATTGCTTATATGTAACACAAGTTTTAATCACTGCTTTTTATCAAGCTTTATAACAAG
>OX_Smed_1.0.00655
CATACCTACAGCCATATCGTATTTTGTATCGTTCCCAATAGTCGACATACACACATCGACTATTAGATACACTTTTATGATATACGTGTATGCACTGCATTAAGCTGAGTAGACCTTGAGAACCAGTTAATATTTCTCAATGAGAGACGATTGTCAAATAGAAGAAAACTTTTAGAAATCGCTCTGAATAAATTAATCTGATCATAAATATACTACTTATTACTACTTGGATTAAATGAATTAACAACTTAATTTTAAGTTTGGATATTTTGACAAATTCTATTTCTTCATTTAATTTGCTTGCAAATATAAATGCCACAACGAAAAGGATTATTGGCCCCTCAAAAATACTTTTCTGGACACAATCGCTACTAGATTTGATGGAACACATAGCAACTTCGTTCTTGGAAATGCTGAAGCTAAAGAATATCCAATTGTCTATTGCTCAGATGGGTTTCTTTTGCTGACAAAATATTCTCGAGCTAATGTCATGTCTCGAGGGAGTGAATGTCGTTTTCTTTGTGGACCCGAAACGAACGAGGAAGAAAAATCGAAAATTTCAAATGCTTTTCACTGTAAAAAGGAATTTAAAACAGAAATTATTTTTTACAAAAGAACAGGTGAGAAATTTCTCTGCCTTCTTGATGTTGTTCCAATAAAAAACGAAAAAGGACAAGTTGTTCTGTTTTTAGTATCTCATAAAGATTTAACTCCGAAAGACAAAAAAAAGAACAACTCTATTGAAAATGGATGCAAATCAAGCATCTCAGACATGGGTGATAACAAAACTAGTCAAAGCAACAATAACACTAATTGTGAAGAGGGAGAGGATGAAGATGTAGAAGAAATTCAAACAACCTCTAAATATCAAAGAAGACGCAGTAGAGCTGTATTATATCATTTACAAGGACAATACAATGGCAAGAGAAAAAATAAAAGCAAGCTCAATAGATTTCAAAATTTCAATGGTGCTGAAAGTCTTCCCGAATACAAAGTGGATGAAATGAAAAAAGCCTGTTTTATATTCCAACATTACGGACCTATAAAAATTATCTGGGATTGGGCACTGCTTTTCGCTACATTCTACATAGCATTAATGGTTCCATATCATGCCGCAGTGCAAGTAGATCATGCCAACAAAAACTCTGTGGTTCTTGACATCATTGTGGAGATTTTATTTATCTTGGATGTGGTATTCAATTTTCGAACAACATATGTCAACTGCAGCGGCCAAATTGTGTATGAGCAACGCAGAATTGCTATAAACTATATAAAAGGATGGTTTATTGTGGATTTAATTGCTGCTATTCCATTTGATATTCTAAATATCGTTTTCGGAAATCAGGATCACACAACAAAACCTCAAATACATTTGATGAAATTAACTCGGATGCTGCGATTGGCAAGATTGATGCAAAAGATTGATAGATATTATCAATATAGTGCTGTGGTATTGGCATTATTGATAGGAATGTTTGGTCTATGTGCCCACTGGCTGGCCTGCATCTGGTATTACATCGGACTGCGTGAGTTACATAATAATAATACGAAAANCATCGGTTGGATGTTTGAATTATCTGAGAAACTTCAAAAGCCTTATGCCGCTAATTGGACTGGTGGACCGGAAATCTCTAACTTTTTTATCACAGCGCTCTATTTTACTTGCAGCAGTTTGACAAGTGTGGGATTCGGTAATGTTTCAGCGAATACAGACTCAGAGAAACTTTTCTCAATTTGTGTCATGCTAATGGGAGCACTAATGCACGCCGCAATATTTGGCAACGTAACTGCTTTGATTCAACGGATGTATTCACGCAGAACGGCTTATCAATCAAAACATCGAGACCTCAAAGAATTCATTCGAACTCATCGCATACCAAAAAAATTAAAGCAAAGAATGCTGGAGTTCTTTCAGACGACGTGGGCTCTAAATCGCGGAATCGATGTAAACGATGTACTCAAGGATTTTTCCGATGGACTCAGAGGGGACATTGCTATTCATTTAAATCGAGAGGTTCTCGGTCTCAAAGTGTTTGAAAAAGCTAATCAAGGGTGTTTGAAAGCTTTAGCACAAAAAATAAAAACTGCTTTTTGCACCCCTGGAGAATATCTAGTTCATACAGGTGACATACTTCACTATATTTATTTCGTTTGCAGCGGCTCCCTTGAAATTTTAGAAAACAACGAAGTTGTTGCACTTCTGGGTAAAAACGACTGGTTTGGAACTTATGTGGATCATTTGCAATCATACAGCGTAATCAGATCAAGATGCGATGTTAAAGCACTTACTTATTGTGACCTACAATGCATTGAATTGACTGGAATTCAAAATATTTTCCTTTTATATCCCTCTTTCAAAGCAGTTTTTTCAAAGTTTTTGTATCAGGATCTTTCTTTTAACATCCAAGAAGGAGCGAACCATAAATTTGACTGTGACAGTTCTGCGAATTCAGGAATTGCAGTCTTGCCAAGCATATCAGAGGATGAGGATGAATACTCCATAGAAAGCGAAAGTTGCCTGGAAAGTCCGGTTCACAGTGAAGAAAACACATGTTTAATACAAGAAGCCACCAACAGTGATCATATTGTCAATTCTTTAAAACAACAGAAACAAAATCAGAAAACGAAAATTAAAAGAAAACAGGCATCAAATGAATTGTCTGTCAATCTGAATCGATCAACTTCTTCTCCAGTTCTTCTTTCACAAAGCTCAGATTTAGATTTAAATATAATGAAAAAAAACCATGAAAAATTAGATAATGAGCCTTTATCAAGAGATATTTTAAAGCACGACATTGCTAGAAATCGACGAAGGAGTTTCGAGTTGTCTAGAAAACGCCAGACAAACTACAGTATATATTCAGCAGAAAGTGACAGTAGCAATGAAGACCATAAATGGCAGAAATCGTTTCGACATGAGCTCAATGGAATGAAAAAACATGTTGAAAGGTTAGAGAGCAATTTCATTCTCATGAATAAAACAATCAGTTGCATGAGCAGAAATATTGAAGAAATCCTTAGTCACATTAACAATCAAAATTTATACAATTCTGATCTTTATACTGAAAGCAACCAATATATCTACGGAATGAGGCCAACTCCTAACAAACATTTGAGAAAACCCTATCATCACACTCCATTACTGAAAGTTGTATCAGCATCGCCTATTCATGAAAATGAAGAGAGGTCGCCTCATATTATCATAAATGAAAGAGTATATGAAAACAACGATGTCAATGATGACGATGAAGCAAGGGCATTTCTAGATGCAACCAGATCTAATCGTCTTCCAAATATCACTTTTCAATCCTCTCCAATTTGTGAAAACTCTTTGTTACACATCAATACAAATCTATTAGAAAGTAAACTTTCACCGAGATCCGCTAGTTCTGGGTTCGTGTCTAACCAAGAAGATATTTCGCCAAAATCATCTCAGTACTATATAGATGTCCTCAA
>OX_Smed_1.0.00656
CTATATCAGTGGTGTTGTGCTAATTTTTTTTTACCGGAACGCGTATATATAATTATATAGACAGGAGCCGATCCTGGGTAGGCGGCCGCTCTGTGCGGTCTCATGTCCCAAATTTAACGACGGAGGGTGATTTTCCATGATAATCCTGGCGGCGACGTTTTTTAGGTCTCATGTCCCAAATTTGACGACGGGGGAGATTTCCCCCAATTTTCGCCCGTCGCCAGGATCGGCCCTGTATAT
>OX_Smed_1.0.00657
TATGGAGATGAATGGTTAGAAATCATGTTTTACGACAATGATTTGTATAATAAGTTGAACGAAAAGTGGTATAGGGTGAAAATTAAACGATTTTCCACCTTAATAAAACTTGGAGAAAAATTTAACAAACTGACAATAATACATCATTCAAAGTTCATTAAATTGGGTCTTAGATGGTTTGAATTCGACATGAAAAGCAAAAAGTATTCCATTAAGTTCGGGTCGAGTTTTCATGAATTGCGATTCATTGGAAAGGATATTTACATAGATATTGACGGTTTCCAATATCCTATTGTCTTTAAATCGTTTCATATTTTAATCAAAATTAAAGGAGACTGGCTTAGGGTTGAACCCGTTAAGGAGAAGTTGTTTTTCCTATTTGATAAGTTTTGGTTGAATTTATCATTAAAGAAAAATGTATTGTTGTTGAAGAATAAAAAGGAAGAGACTGAATTTAAATATGAAAAGGGAAAAGATTTGTCATTGGAATCAGTCAAAGATGAAGATGGTAAAAGGTTTTCCGTTGATAACTTCTATCGAAAAGGCAAGTCATTTAATTTGAAATTAATTTCCGGATATTGGCTACCATTTAAACAAGAAAATGGAATTAAACTTTATTTATTATCAGGAAAATGGGTCGAGTTGAAAAATGAAAAAAATAAATTATTTTACAAAGATTTTGAACAGTGGATAGAAACTATTATTATTGGTAAATATGAATTCAACAAAATTAACTTCCACTGGCTTGAAGTCAAACGAAACGAAGACGGCCAGCTTATGTTTTTCGATGCTAAAAGGTGGCACGCAATAAAACTTGACAGGAAAAGGGTTTATTTGAAAATTAACAACTCTTGGAAGTTGTTGGCATTGATAAATGGGAATAAATTTGTAAAACTCGGTAACAAATATCTCCGGCTGAAATTCGACAATTCCCAAAAGGAGAGATATTTCCTGTTGTTAGGCCAAAAGTGGTATCGGTTGAGTGTTACCGATCATAAATATTATTTGAGGATTGAAAATCAAGATAGAAACATTGAATTCTTTCCGCATGGACCTCCAAAACTATTATGGGAAAATGTCTGGTTGGCTGTTGCGTTTAAAAATCGAGAAATATTTATCAAATACATTGGATGTTGGATTAAAACCTATTTAAAACCCGAAAAATTTCAAATCCAAATTGGAGACTCCTATGTCGATGCGAAAATAAGTTCTAGTAAATCCTTGGAAGTAAAAATCGGTGATCATTTGTACAAATTGGTTGGTAGAAATCGGATTGAAGTCGGAGAAAAGAACTTAAATATCACCTTTATTGATAATAACCTTCATGTTTTAATCAATGATGATTATTTACCTTTTAAAATAATGGATGAAAGGTTTATGGTGAAGATTGTTGATTCATGGATTGAAGGCGTTATCAATGAGAACGGTGACACTATTTCCATCACAGTTGATAAAGAGAAATTAAAGATAACATTAGAAAATGGAATTCTATGTGAATTGTATGAAGGTCTTAAAATTCCTGTAACCATTAGATTTGGAAAATTGTATTACAATTTGGACAATAATTGGGTTAACGTATTTCCTAAAGATGGTAAAAGATATATTTTAACAAATCAAAAAAGAACAAAATTATCTGTGAATGACATGGAAAAAAAAATACAGAAGTATAAATACAAAACTCTAAAGAAGTGTTTGAGATACAATAAAAATATCATAAGTCCTTTATTTATTCATAACATTACAGTTCCGAATCCAAATACTATTTCAATTGATGAAGGTTCTTACACAGACAAACTTCAAACATACACTCAAACGGAACCGTTAACCCATTCAACTTCCGTTGTGGATTCACAACATTATCCCGAAGTTCCCACTTCGATTCCCACATCAACTAATCATCATTCCAAGCCAAAACTTTTTACATTGCCCACATCGAAACCGATTAAAGGAAAACCTGTCATATCATTAAGTCGACCTTATGTCAAAAAAGATTCCCCTCAAATAAAACTTGAATCGACAAACAAAGAAAGAAAAATTCAAATTGATAAAATTCTTTCGAAGCATAAAAAGAATTCAGTTTATGTCAATCCACAAACTCAACTGAATAAACTGGTGAAAACATACACCGGACTTCCATTTAAGATAATCGGTTCAGGAAAGGATTTACAAATCGAAATCAAAGGTATCAAATTGTCATTCAAAACCGAAAATCATGTCAATTACATATTATGGAAAAACTATTGGTATCCAATATTTTATTATGATGAAGAGATTTATTTGAATGTTTATGGATACTGGACACTGGTTAGTATTGAAACTGATGTTATTTTCGTTCAGGTGGGAAATAATTGGGTGCCGGCAGATTTGACTAACAACCATGTGACTTTGACCATTGGAAACCAAAATATTCCAACTAAGCAAAATAAAGAACAACTTTACTACAAACTCGGCTCCGAATGGTTTGAAGTTTATTTATATGAATCTATTATTTTGATAAAAATCTACGAACATTGGTCTCCGGTTTCTTTAATTAATGACAAATTTTATTTAATTGAAGAGGGAGAACTAATTAGATTGAAATTCTTTGAAGAAAATGTATTTTTCAAAATCAACGAATTTTGGATCCAAACCAAATATGAAGGCACTGAAGTTTACTCGAATTTCTTTGGAATCTGGAAACAAACAAAAAAGAAGTTCAAAATGAATTTAATAAAATTGAGTAAAAATTGGTTTCCATATAAAATCGAAAACGGAAAATTGTTAATTCAGTTTTACAAAGATTGGTATGAAATGATTTTTGAACTGACTTCTAACAAAATTAAATTTAAAAACACTTGGTTTACAATAAAATTTAAAGATTCTAAAATCTACTTGAAAATATCAATTCAGTGGAAAGAGATCCGATTTATCAAAGAGGAAATTCAAATAAAATTTCAAGATTTTTGGATTCCAATAAGATTCAATAATGGCAAAATTCAAGTGAGAATCGATGAAATTTGGATGGATATTGAATGGCGCAACAATAACTTCTATTACAAATTGTCCGAAGTCTGGATTCCTATTGGCTATTCGCAAGAAATATCGGAAACGAATCAGATTCAATTCATTAAAGGAAAACAATTCTATCGATTAAATCATCGAGATTTAATTTTTAAAAACGTAAAGGGAAAATTGATGTATCAATTAAAAAACTCGTGGATTGAAATTAAATTTATTAAGAAAAATATTTTCCACAAAATTGGAAATAAATGGTTGCACATTGTGTCGAGAAATGGAGAGGAA
>OX_Smed_1.0.00662
GATTTCAAACAATAAGGAAAAGTAAGTTACTATTATAATTATTTAATTATAGCTTTAATTTTATTTTTTAAATTATTGGTATAAGTACAATATACTTTTGTTATTTTTAGCTTATATACTGATAATTTTTATTATTCTAGACATATTTCGAATTTTTAGTTGTATTATAATTCTTTTTTAGTAGTGAAACGAAATGCATCAATATAATGAGGAATATGACAATGACGGAGTGAATCAAGAGTCTCAAAAGCGTGAGAAAAAGAAAAAACGCCACCGAAAGCCTAAAGAAGAAGTTTATAATGATGATGAAATTAATATCAATTACAACAATCCTAATATGGCATATGAAGAGGCTCCACCTCCTCGAAAATCCGAGGAAGAAAATTTTGACCCATCTCAACCTCCTAAACGTAAACATCGTTCGAAAAATAAAAAACGAGATGAGGAATACACAGAAGAACCTAATTATCAATATAATGCTGATGATGGTTACGAAGATGGTCAAAAGTCACCGGAGCCTGATTACGAAAAACCTATTAGAAAACACAAAAAAGAACGGCGCAAAAAATCTAGAGAAACGGAGGATCCGCCTGAAGATCACTATTTAAATCTAAAAATTCAATCGCCAAATGAGAGTAATAATAATAATAATAATAATTATCCGTTTGAAGATGCTAATGAATCAATTCAACTTGATGAAGACGATGATCATTATGAAGATGAAGTTGATCATTCAGTTGGCCAATCAGATCAAAATGAAACTCCAGCTGAACCTAAACCGAAAAAGAAAAGCGGAGGATTTATGAATATTTTTGCTTCCTTTAAAAAGAAAAATAAATCAAAGAATACAGATAATAATAAGATCAACGGCAATCAGTGGCAATCCAATCCGGAAATATTTAATCCTGCGTATGACAGTCAGCCCGCAACTCTCGAACGCAAAAAGATAAGTAAATCAGCAAAGCACCTTTCATCGAATAAAGCACATATCATTTTATTGGACGGCATGGAAGTGGAATTTGACGTTGATCAGAAAATGCTGGGCAAATATTTGTTCGACGAAGTCTGTTCGTATTTGGATTTAATAGAGAAAGATTTCTTTGGAATGACTTATGTCAATTCTAAATTGCAGACTTGGTTTTGGCTTGAGATGGACAAGAAAATCTCTAAGCAGTTATCAAGTGCAGACGATTGGGCTTTTAATTTCCAAGTGAAATTTTATCCCCCAGAACCGGTTCTCCTCCAGGAAGATATTACACGATATTTGTTGAGTCTGCAAGTTCGTCAAGATGTTTTTACCGGGAAACTTCCTTGCTCGTGGATCACACAAGCTCTGCTTGGATCATTTATGGTTCAGTCGGAACTTGGTGACTTTGACGAATTGGAACACGAAGAAGGAATTGATTATCTGAGAGAATTCGAATTTGTTCTCAACCAAAGTGATCAACTTCTGGAAAAGATTGCCGAGCTCCATAAAAAGCATATTGGAATGTCTCCGGATAAGGCTGATGTCAAATATCTTGAAACTGCGAAACGATTGGAACAATATGGAGTTGATCTTCATCCCGCACGAGACAACGATGACGTGGAGATTTTGATTGGAGTTTGTTACCAAGGTGTTTTGATTTACAGGGACAGAATCCGAATTGGAAGATTTGCTTGGCCAAAGGTTCTTAGAATATCTTACAAGAAAAATTACTTTTACCTAAAGATTCGATCAGATCGGTACGACGACTCCGTTGCTATTGTTGGATTCAAACTCTTCAATCACAATCTTGCTAAGCGCTTGTGGAAAAATGCTGTTGAACAGCACACATTTTTCCGAATGAAAGAACCGCAAAATCAAAAACCAACCCAGAGATATATGGTATCAGGATCATCAACTTATGGTTACACAGGGAAAACTCTCCATCAATATCGAAGCATGAATATTGCACGAAATGAACCGCTTAAGTTTGATAGGGCACTGACAAAACGAAGAACTATTGGATCAATGCCTGCAGGACTAGAAAAAGCTGGGATGCTATATAGCAGCATGCATTCTTTGAATCGGTCTCATCCCAGAGACATGACACTTGGAAAAACAAAAAGTATTGAGTATCTAAGTGCCAAACGTCCCGGATCTAATTTAGGGATAAATCAAGGTTCAACAAGCAACATAAATAACAATAATCGATTAGCACCTCCACAAAGCAAATATCCTCCATACGGGGGATCTGTGTCTTCTTTCAATGAAGATCGTCATATGTCATTCCAGAGCGGTAATAGTATAAATGCTGCGGATTCATATACGGCAATAAATGATGATCAGGCGTCATTGCCTCCTATGCCCACTGTTCAACTGTCAGAATATACTAAACCATACAAGAAACACAATTCAAAAACATCTCGTTCAAATGACGTGCTATCCGATGATGGCATTAATCCACAATTGACAATTTCTAAGCCATCTAGAAAGCAAGCTAAACAAAAATCATATGAAGTGAATTCAGAGGACGATCAAAATCCACAACCTGAATATGCTAAAGTGCTCAAAAAACAACCATCTAAAACCAGTCGCACACCTGATGTACTTTCTGATGACGGAAATAATCCACAATTAGAGTTTAGCAAACCATTCAGAAAACAAAATTCTAAAGCACCTCGTTCATTCGATGTTCCCTCAGATGATGGCATTGACCAACAGCCTGAATATAGTAAACCAATGAAAAAGCGCAGTTCAAGAACTTCTCGTCCGAATGATGTTGTGCCTGATGAGGAAAGAAATCCTTCTCCTGAAATTTCTAAACCACTAAAAAAGAAACATTCAAAATCTCGCCGGCAAACAGAAGAACCTTCAGATGAAGAAATTCCTCAGCCGATTTATGCAAAACCTCATAAGAAAAGGCATTCAAAAACAGTTCGACCGAATGAAGAATTATCGGATGACGGATTTGTTCCTCCAACTGTCCAGGGAAAGGTCAATGCAAGACCGGAAATTATTTTACCGCTGCCAGATCCACCAGTTGATACATCGCAATCTGAAGCCGCTGACTCTCCTTCAAAGCTATCTAAGAAACGAGGAAGCCAAAAGCAAAGTGGCACTCCGAATTCTAATCGGCCGATGCCTCCAAATCACTTTAAACCGCCACCTCCTCCTCCTGAGCCCATTGCTCCGGTACGATCCAACAGCAGCAGTGAGCGTTCCTCTCCTATGGAGCATAATTTACCGCCTCCGCCTCCTCCAATCGTGGAATTGCCTCAAGTCACAAAGCCGAAACCTCCTCCATTGAAACCAAAACCTGCACTGAAACCTAAACCGAACATTGTTGTTAAGGATCAAATTGCTATCAAAAAGAGTGCAGCAGCCCCCCGTTACAATGATGAAAGTAGTAACGATGACATGCTGTAAATCAGTTTGTAAACTCGTATTGAAATTTGCTAATATTTACGGCTGTGGCTTTTTACATTTTATTGTTCATTTTATTATATTGATTTATAATATATTTATAAATCAGTAAATATATTATAAATGCGTGCGTGTGTGTGTGTGTAATGACAGCTATTATTCATCATGGCATATCATATATATATGTTTATTAGATATATATTCATTCCACATATCAATTTGATCCCCTCGGTTATTGATCGGTTCTGATTTTTGATCTGTTTAATTGGGAGTTTGATCCTGATTTTACTGTTTGATTTTGAAATAAAACTTAGAGTTTCCAAAAAAAAAAAAAAAAAAAAAAAATTGCATCGCAAAACCTTTTCATTAAACAAAATTTTGTTGAAGTTTCACATTCTCATTATTTAGTTTATAAATCCAATTGATGGATGAATAAATTAACAGAATAATAATTTCATTTTTATTTTTACAGTGCATCTAACCTGATAGCTGTTTTCACA
>OX_Smed_1.0.00664
CAATGTCTCACCCTCCACAGTTGTTCCTTTTAGACAAAAAACACTGGAGAAAAATTTTGGGGAGAAAATATTGACATTTAGAGGCAGCTCAAGAGCATCAAAGTTTTTACGAATGGTGCGTTTTTCGCAACTCTTATATAAAAATGAAAGAAGCAAATTGTCACGCTTTTAATGCCATCAACAAATATCACTGACATTGGAGTTGGTATATAAGATAAACCAAAGACAAATGGAGAAGTTTTAGCATCACACTGTTGCTAGGATGCAGCATCGGCATTCGGCAGCCAGCACCGGGCACCCCACTGTCACTTGTCTTACACATTCGCGTCCGATTCATGAATATCTGTGGCAAAATTCTCTGAAGTTAGGGTCTGCTTCAGGGAGTTAGGAAACAGTCTACGATTCTCCTGCACAACTTGAATCAGGAACTGGAATTGCTGTTCATTTTTTGTGAGCATGCCGCTTAACTCCTGAACCAAAGCTACTCCGCGCTCCCCATGATCGTTGACTACCTTCAGATCGCGTACAAGTGCAGCTGCATGCTCGTAGTCTTCGTGGCCATTCCACTCCTCCGGATCAACAGCAAGAAAAGAATCTGNNNNNNNNNNNNNNNNNNNNNNNNNNNNNNNNNNNNNNNNNNNNNNNNNNNNNNNNNNNNNNNNNNNNNNNNNNNNNNNNNNNNNNNNNNNNNNNNNNNNNNNNNNNNNNNNNNNNNNNNNNNNNNNNNNNNNNNNNNNNNNNNNNNNNNNNNNNNNAAATGACATAAGTCAAGTAAACATCAAGCAATCAGTCAATCACCTTGATAGCACTGACGAGTTCGCGCTTCGTTGCAGTTGATAGATCCTTGTCAAACAGAGCCAGTCCAACGAGTTCCTCCGAGATATACCAAAGATGTTTGGCCATTTTAGCAGAAGCTGCCTTGGAGATGGCTGGGTGCACTACTTCATAATCAATGAGGGCCTGAAGGAACGTGAGATCATTATGCGGTGCTGTTGCAGCACAAGGAGCTGTGAACCAGACTTTCATGTAAAGGCTGACCGAGAAAGTGCAGATGTCTCGCAGCCCTTTTACTTCTGTTGGTCTGAGATCAAACTGCGATCGAAACATATAAACCTTCAAACTGTACAGTACTTTGCTCATCCATCGAGCATGGTGCATGGCACCTGGAGCGATGAAACGAATGCCTCTTGCNNNNNNNNNNNNNNNNNNNNNNNNNNNNNNNNNNNNNNNNNNNNNNNNNNNNNNNNNNNNNNNNNNNNNNNNNNNNNNNNNNNNNNNNNNNNNNNNNNNNNNNNNNNNNNNNNNNNNNNNNNNNNNNNNNNNNNNNNNNNNNNNNNNNNNNNNNNNNNNNNNNNNNNNNNNNNNNNNNNNNNNNNNNNNNNNNNNNNNNNNNNNNNNNNNNNNNNNNNNNNNNNNNNNNNNNNNNNNNNNNNNNNNNNNNNNNNNNNNNNNNNNNNNNNNNNNNNNNNNNNNNNNNNNNNNNNNNCAGATTGATGCCAAGCATCTGGTCGAGGACACAAGCCCCATTGGCCAGACCTGTGTTGGAACTCGTCGTGTCAAATGACATGGCTCTCACCCGGTCGGCAATCCCCATTCATTTAGAGCAGCATACACGGCTTCAGCTTGTGCTTTTCCAGTTGACGATTGAAGCTTGGCTGCTACCAACAACTGAGAAATACCTTTTCCAGAGACGAGGATGGGTAGTCGATCTATGGTCTCCTTGCCCGTTAGGTCACGAAGCATTTTGCCGTCCCAATGCACAACCAGTGGGACGTCAACATCAGCTCGGAACTCCTCTCTTAGACGGCCTGATATCATCTCCCGATGATCTTGTCGCTGTCGACGTATTGTACTCCTGTTCAAGGCAAGATCTTTCACATCTTGACCAAGACTTTTTGCCGTTTCTGCCACTAGGTACACAGCCTTACGGTCAGACACCTTCGTTCTGTCCAGCATTGCAGCTAACCCAGGGCTAACCACTTCCAACCTCCCTCTCCTTGCGTTGAGATCGAACAGGCGTGTGAACTCCGCCAGTAGCACCCTGCATTTCATCACCTGATTCGTCAGATTCAGATGTGGAGCTGTTGCTGTGGCTGTCCAGTTCACTGAGTTCAGCCTTCGCATCCAACTGCTGCTGGTCACACACTGCTCGATGCCGTCTAGCCGCAAGCTTGTCCCTAGCTTCAGATGCTCTTTGCTCTTACATCAAGCCCCAGCATACTTCCTCTCCGTCCCTTCTCCCTCTGAGCTATAAGAAATTCTCTGTCTTCTTCTATCTTTATATTCTTGAGTGCATCGGCATGGGCGATGTCAAATAAATCATCCAGCCTAGAACAAAATGCCGCTTCCTTAGCCTTCTGTGTCTCAGCTTTCCTTGATGCATTTTTCTTTAGTAGACGCCATACAACGAATTCACTCTCTACCTTAGCTTGGCAATGCTGAACTGCCCTTGTTGGTATTCTTGCCTTTTGCCAAAACTTAGCAGTACTTTCAATGGCAATCGTTGATGCCTCTCGTATTGTTTTGCCATTCTCTTTGTGTTCATGAAGGAAAAGACCGAGTACCTGCCGTAATGAAGGCAACTTCCCACCAGTCAAAACCTCTGTATAACTCTCCAGCAGATACACCTTTGTCTTAGACCTGGTACTGTTCATTCTAAAAGTAAGTGAAGTACAATACAATGTATGTCATGATTTGATTTACAGTGAGAAATTATTTATTAATTACTGCTAGCAATCCACTAAGTCCAGTAAAACTGCAACTACAATTCACAGTCAGGTTGCCACTATTGCAGTAACAGAAAAACTATTACAATATTTTCAACCAGAAGCTACACAAAAATGTAAACAATAAGTTAGCAGATAATCAGTACACATACCTTTAAATAATTACAGTAATAAATACTATTCAGAGCTTTTCTTAAACGTAAATAACAATTCACTATAACTTCACCAGACAGTTAGTTGCACAAAATATTGAAGAAGTAGAACAAGAACACCAAAGGCTGGTTCCCACACACTGAGTAGTAAGTAACAAAATCAGTGATGATTTAAATGATAATCTATTGCTAAATTTTAAACTCAGCAGTAGTGGGGGTTATGTATTTCACTATTTTTGATAATGCGGTCTATTATAAAACTTTGACTTCATTGAGCTACCTCTAAATGTTGTTCAATTGAGCTCATATTTGGCCTAAATTTTTTTCTTATATATAGGAACAAAATAAAAGGGTGAGACAGGCACTTTTTGAAAGTTGAAAAA
>OX_Smed_1.0.00665
AAAAAATATACTGTGCTGTATTTCCAAAAACATTTAACATTAATAAATAACAAACTTTGTACAATTCGATATACAAAAAAGTTGAAATGAAAGATTTATTTGACAGTCATTTCAAAACTTCTCGAATCAGAAGATAAATGAAGCTGTAAGGAAGGGCCATTTGTGTCATACTCTCCTTTATTTTTCTTCTCTAATTTTGATATTATTCTTAAAGGAGCACTGAGAATTCCCGACAGAGATAACAATGCCCCTCCAAGAATGAATGTATATGTATAATTCTGGAGGTAATCATAAAACGAACCTAAACATGGAGGTCCAAATAAAATTGCTATTCCTTGAGCAAGAATTGTCCATCCGAATATATTTGTCAGTTTTTCTGTTCCCATTACGTCTACTATTACGATTGTCTTTAGTGATATAACCGCAGCTGTACTGAAGGCGTATATAACAACAAATATCATCATGGTTATGTAATTGGTCATGAAAGGCAGTAACATTGTATCTATTCCAGCTATGATCAGACAGACATTGTGGATGATCAAGCAATTCGCCCATCGACGATCTGCTATGAACCCTGTGAGAATNCGACCAAAACAACTCCCGAGACCAAGGACTGTCAATAGTGTGGCACTTCTTTTCTCTTCAATTTGGTATATTGTAGCATAACTAACAAGAAACTGAAACGGAATTAAAAAACCAAACATCCCAATAAAGTTTGAGGCTAAATTCATTTGAACAGTTCCACTTTTCAATATAGAAATGTCCATGAGCCGATTCATTGCTTCTCGAACTGGAGAAAGGGTTTTCACTGAACCGTATAGGTTTTGACTTTGGATTACGTATTGGCTGCTGGCAAAATGAATGTTTTCATTGTTCAAATGTTGTACGCTCCCGGGATAGTAAAGGTCGGGCTTTAGTAATGGTCTTGAAAATTCTTCTGAAACCATTTCTGATATTTTCCTCGCCATTTCTTGAGTGACTGGAATATTNTGATCTGCCGCTGGTCTTAATGATACAACAGATCTGAAAATATTATTGCTTGAAATGAGTTGAGGCTGGCTGGCTATCAGACAGCTACCAATCATAGAATTTTGGGAGTAAATATAACTGTTCCTTTTGCTCTCTTTGTGGCCAAATAAATTGAATTGTGACCGGTAGTTAGGAATCTTTTTCGCCTCTTGTTTGTTGAGNTAATTGAATACAATTTTCCGTATCATTTGCAAGTTAATCATTTGTTGAGTTGAAACGTGTTGGGAAGGTTCAACAAGTTTGTTATCACTCGTTATAATCATATTATTTAGAGATCCAGTTGATTTTGCTCGATCTCTTTCCTTGTTTTTCATCACCAAATCTATGAGATGGCTGTTTATCTTTTCCATAGGGATATTGTATTTTTCATCATGCCCGATATTACTTTCAACAGTTTTCAATGCCATATCGCTGATCATTTTCTCGAGATTCGGATCGCTTAGTTCATTATCCAGCGGTTGCGTAAGAGTGATCATGGGAGCAATGGATTTCATCGGCCGAAACAATACAGCAGCAACCAGACAATTACAATTCAAAGCTGCCAATATCATCAGGCAACCTCTCCAGGTATACAGTTCAATCAAGTACGGAATTATCACACTAAATGCGGCGGCACCGCAGCCGCTACCGCAAATGGCGATTCCAGTAGCTGTGGCGCGATATTTTTCAAACCAGAGTGCAATTATAGTGCAACCTGGTAAGTAGATCAAGCTATATCCGATACCTCCACCAAGGCCGTAAATTATTACAAATGCCGTAATATTGTACATGAATGCGCTGACGAATAATGAGAGGCTCGAAATGATGGAGCCAATTATAATGAGTACTCGGAAGCCGTACTGATTACTCAAAGCACTGGCCGCTGGTCCCATAATCAAATAGCAGCCTGTAATAGATGACCCTGCAAACATCATCTGTAATTTGGGAACATTTCCAAAACTACTTTCCAAAGCATTTAAAAACAGTCCATAGGAAAGACAAATTCCATCAAGAAGAAACATAATTATAAAGCTTCCAATAACGATCATCCAACCCCATCCGCCGTCGATTGGTTGAACGGGACCGACATTGGTCACATCTATTTCGACATTTACCGGGTCTTTCGAACCGAACTCCTCTCCGATAACTTTCGAAGACAGACTGTTGAGTCTGATCCGGTTACTATTTTCCGGTTGCAAATTCACCTTCAACTGGCTGAGCTCACTCATGCTTTATAAATAGAATCGAATGCTAGAATGAATTTGAACGGTTCAACGCTGACTATAACAAATGTGAGTGTAAGATAAGATGTACGAATAGTATGCGAATATTTAGTTTATACAGACTTTTATCCAATGATTGACAATAAAAACGTAGGTAAAGCCAGAGTGGTTATGAGGAATGAGATTTATTTACGTTAAGCCGGCTGCCTATTACGCATTGTTGATGTGGATTAGTTCGTCACTCTAACCTCTTACATAACACCTTGACATTGAGGACGGATGGTTTCCGGATCAAATCCAATCGTATGTACTTTTTATGTATTCAGTTTGTCATCATTTATACGGTCATGGATTTTTAGTGTTTGAATAAATATATTTGTTTTAATTTGATTTACTCAATAAATAAGCAGGAAAAAATTTCAACACCTTTTATGGTGTTAGCACCTTGTACCCAAAAGATGACCACTGCGCAAGCAAGAGCTAACAACATTCGCAAATGTAGGCAACAATAAAA
>OX_Smed_1.0.00666
TAATATTGATAATAAAATAATGATATTAATTAATATATTGATCTAAATAATTATATATCTATATTGATGGATATCAATTGTTGAATATTATGTAAATATGCTCTCATTCACTCTTATTCAAAAGGATGTATAAATTAAATATCATTCGTTTTATGGGGTTTATCAACGGTTCCCCTGAATCTCGCGTTTAGAGTACTCAAAATAATTATAATAAACTCAGATTTTGTCTACAAATAGTCGTACATATTCTGTGGTTGATATTTTCTGTCAATTTTACAGTCCGATTATGTGATGATTTATCAAATCTCAGTGGGCTTTGCTTTCAAGTATTTGAGTTGCACCTAAATGTTGCAACCAATTGGTGCTTATAGGACAATTTTCAGAACCAATTCGATTTTGTTAATTAATTTGTAGTTCTCAAGCACTCAGTTACTGTAAATCACTTCAGCTTAGGCTTTTTATCGATGCAATTATTAATTACGTCACATGAAACTAAAAATATTGATTATTATCAAAAATATTTTAATTGGAATTTAATCAACTTTTCCATATAAATTAGCTATTACTTGTAGCTTCGATAGGATTATATCATATAATATTACATTTTACGGTTAAATAATACATTTTGGTCAATTAA
>OX_Smed_1.0.00670
ATTCATTGAGAATTATATTGTAAATGTGGCTTCGTTGAAACTAGATAATATAATTTTTAATTCTAATTTCATCATTTAGCTATTCATAATGGAGTTTTTTGCGATCAAAACTGTATGTTTTAGGAATAATTAAACTTTTCATGGAATTTTGTAGCAATCATTCAAAAACTTCATGTGACAGTGATAAAGAATTAACAAATATTTATGTGAATAAATTTTTGAAAGAATCTATTGATATTAACGACAATTTAAAAGACCAATCATTTAAAATTTCACTAGATAAAAACAATAACAAGCACGTTCTCTCTCCCTTGGGTCATTCTCAAGGTCCTAGAGGGATCAAAGTCAGTCGCTTATCACTACAATGTTCCGAATCCAGTATTCGGCACAGTTTAATACAACAATTTGGAATTCAAAATAAAAACAGTCAAAATCGCAATTATAATATTAAAAGTATAGTTCTTGAGTCTGCCGCGGGTCCCAGTCCAACAAGATGGGCAATTGTAACTTTTGTCACATCTTATGATGCTGAAAAGGCTCTGCAAATGGCATCTAAATCCCAATCTGTTGAACTCCATCCTGGATATGATTTATTTGACTTTGATGAGTTAAACATAACTGCCAACCCTCAAGGTCTAGATGAGTTTCATCCAAAAGCATCAAGAACTCTACAAATTTCAAACTTGCCTCAGCATCTGAAT
>OX_Smed_1.0.00682
CGATCGATTTTGTTAAATTTCTAGAAATATTTTCAGTAAAATTAGCAAATAAATTCTAAAAGTCACCGAGAAAATTAAACAACCTATATGACGACGAGGCATAAATGAAGCAATTAAAATTGACTGTAAAATTTTTTGGCGCTTGTTTAGAATTGCCCCGCATTTTTTAAATAAATTTTATTTTAAATAATAAACTTTTAATACAAGCTTTTATTATTAAAGATAGCTAACATGACTGTAAAAACAGTTATCTAACTCGATCATTGGGCAGGTGGCCAGTATTCACGGATATCATGTAAAATCTTTTCAAATGGATTTGCACCATTTAATCTTCGTCGCCACATATACTCACATAAATAACTATCTAACATGCCACGATGCGTCCCAAAATGACGCTTATTTCTTTGTTTCGCTAAACTCCAACATCCTTCAATCATTTGTGTGTTTGCACCGGTAATGGGATTAATGAAATTTACTGAATGGTTGACTGTTTCATGCACGTAACCAAATCCCAGGTTTGGAATTTGACTATATGCCCGCCATTCATCAGATATTATAATTGACCCTGGTCTTATGGATTGCTGTATGATGGGCATTAAGGTGTTTGCCGAGCGATCAGGAACGACATAAAGAAAGCAATCCCCAGTTTCCCTACAAATGCCGCCGAACACCCACTGTTGTGGATAAACACGTCCAACGTTGTTTTTTCTCCTGGTAAATAGAGATTCATCAATCTCTACATGTAAACCAGGGCCACCGATGATCAAGGGATTTCGTAACAGACTACTGGCACAAACCTCTCGGAGATAATTGTTCCAGTCAATGATGGTTGCGTTTGATGAAATACTTAACTCCCTTTGGCAAAATTTAATCGAAGTTAATTCAAAACTCCAAGAATATATAAATAAAACAACTTCGGTATAAGAGAGGTTAATGTTTTCCAGCCAAGATCCAGACTTCAAAGAAACCTCGTTTCTACAGGTTTTTTTCGTACATCTCCATCTTTCTCTTTCATCTGTGATCGATAAAATCATTTCGTGGTTGTTTAGGCATGCTTTGCGTCGATTTAATATACCTCTATCTTGCAAAAATCTAATGGCACCTTCCTTGGTTCGAACAATGTCATAAAGTGACAATAAGTTCAAATTAATCATTGATTTTTTGTTAGGTTGATAATCCATCTTTAAAAGTATTAAATGCCCTATAATAAAATTTATTTAAAAAATGCGGGGCAATTCTAAACAAGCGCCAAAAATACTGCTAAATTATCTGGACAATTAGAATCAGATTTTGAATACTTCATACCTTCTTGGTGTCTATCTGATAATAAAATATACTCTGAAATGGTTTTGAAATTTCAGCTAAAAGTTTTAAATGCACACACTATTTGGGTTAAAAGGGCAACCTATTTTTTACGATACATTCTTTGCCGGCTGTAGAACATAAATTACGGTCTATTATTGGTAACATAGCTATATATAAACAAGGTATCTGTTTCAAGTCTTTTAAATATGGGTTAAAACATTTGACCGGTGGAAAGTGATGTGACTCTC
>OX_Smed_1.0.00683
CATTAATTAAAGGTTATATTTTTATTATAAAGTAAAAATTAATTCATTATTTTCTTTATATTTTAAAAAATGATAATATTACTGTGATATCCTATATTATAGATTTTACAATCAAATTATGCTCACAGACAATAATTCGAGCTCGTTTAGAAATGGATACGAATTTAATAATAATGGATCGGTTTCAAGCAACAGTACTGGAATGGATAACTTGCTGGAATTTCTCAAAGAAGCCCAGCTGGATCATTATTTTGATGAGTTAAATCTAAAATTAAAAATTCGTTTTACTGCCCAACTGAAATATGTTGACGAAATTGACCTTTTATCCATCGGCATGACCCGTCCAGAAATGAGGCGTCTGAAAAAATATTTCGAAAAAGAATTTCCACAAACAGCCATGGGAAAAATAAAAAAGAAACTATCTAGAAGTACTTCAAATCGTTCTACATCAGTTCCTAGGCCACAAGATTTATCAGGTCGACTTAATTCCTTTTCAGTTCGAATGAATGGAAATGGGCCATCGAGATCTCCAATAGGAAGTGATGATTTAACCACAGTAGCCAGTGTGACAAATTTTTCTATTGCGAGCAACGGAACAACAGACTCTTATGATATCAGACAATTGGGGAGTAAACATCTCATTTTACAAAACCAATTAACAATAGGAGCAATAATAAAGCATGGAGAATTCGCAGATATTTATCATGCAAGT
>OX_Smed_1.0.00684
CTGTCTGTCTTGGTTTGTGAATGGTCTGTTGTTATTCTCAATTATTATTATTATTATTATTATTATTAGATTTCCAGCAACTTATGCTTAATATTTTCTCTGATTCTCTCGTAATTTGTAAATCATTTATCATATCTGTTTGCCTTGATTGCTATCCTATCTTATCTTCAACTCTTGATTGCTGCTTTTTCCATAATTATACTTGTTCACTGCTTGTGTGATTTTGTTTTTGCTGTTGTTATTGTAGTTATTATTGTTATTGTTAGTTCCAAGTCATTAGATTTCCAGGACCTCAAAATGAAGCAAATCAATATTAGAAAAGGATGATGATGATGATACTCTGGGTGCTTTTTGTAGAATTGCATAACGACAGCAATATTTATTATTATTATTATTATTATTATTTCAATAAAGAAGAAAACAAAAGTAATATCAGAAAATGGTTGATAGAGAGAGAATTATCAATGAAATATATATTATTATTACCAGGAATTATATCCCCCATCAACCAATCTGCCAATTTGAATCAATAGTCTTCAATGGTTTGCAATAACCTATTTTTAAACAAACAAACAAATATCTTAGAAAACAATATATTATCGATTTATATGATGTGTAAAACGCAAAAATAGTGTCTGTGTGTGTTTATTGATTTTTATGACCAAAGATTAAAAATAATAATCATGATTTCATTCATCGATTATATCAATTGTGTTTTTAAGCTTGTTTTTAAATCTCTTGTACATGTATACATATATATTTGTGTGTGTGTGTGTTTGTGTGTATTTTATTATTATTATTGACTTTTAAACCAATAATCCCTTTTTGAGTATTATTGATTACCTATATTATTGATTATTGATATATTAATGTGCATTTCATTGTTTTCAGAGAATTCCAGGCTCATTTATAGGGGAAATAAAAGTATCGCGCTCTTCTTTTATGCTGAGTGTATGCGAGTATGTTTGTATGTGATGTGTGTGTGTGACAATATTGGTGTGCGTGTGTGTAATTATTGGATGCACACGCTATCAGTTACAGATTCAAATCCAATCAATCAATAATCTAAGAAGAGTTCAAATTGATTTTCCTCTATGTTTTAAAATCGATTTTATTCAAAAATCAAACAAACGAACTGAACGACTGTCAAAAGTCATTAAAGCATAATTTATCTAATTATTATTACTATTATTTACCTATTATTTGCATCTCTCCTCAGCAGACATCATGGATCACAAACACACACATACACAATTCGATCGATGATTTTATATAAATATATTATTATTATTGATTTTGTGAATTTTATCAACAATCGATTTTGTAGAGTTAACTTTTGATTTCAAATTTTTTCGGATATTTAACATTCAAATTTTAATCAATAGTGATATAATGCATGCTATTTTCTGGTTGTGCTGACTGTGTGTGCTGATCGATTTACTTTGTGTATTCACCGCTCATCCATGATATTATTATACATATTATATACACAATATTATCGTGTTTCTGTAGCCTTTGTGATTTCATTATGTTTTATTTTTAGAATGTTTAGCAATTCCAATATCCGTCTGTGTTTACATATATTATTATTATTATCATATTTATTGCTATTATATTTGTTGCCTTCTTCATCCAATGCGTGTTAATCGGTTGACGCCAAATTGGCGCTTTAATCTGTCCATTAATACATGTCATTTATCAAATTTGTATTTTCTATTATTACTGTTGTTGATTGCACGAATTTCATTGATTTATTATTATTGAAATATTCCTAAACCTACCAGTTATTGATTATTGAAATTATTTATTATAATAACTTATTAGTCTGTCATTTGCGCATGAATGTGTGTGTGTGTGTGTGTTATGTACGCGCGTAATCAATGTTTTATCTTAGATCACGTTGATTATAATTTTGATCTCTACACATGCTTATCAATGCATTAGAATTTATTATTTTATTATTATATTGAACGGTCACAATTATATTTGGCTTTCCATCTATTATCATGTTACCGACACTCAATGTTATCCAGTATTGATTTTGGCTCAAAAAGTTCCACAGCTTTATCTTTGTAAAGATATAAGTGTTTATTATGATTATTCTTACTACTACTATACATTATTTGTACGTGTTGTGACATGTATTTCTATGATGTTTATTGATTATTATTATCATCATCTGTACTCATTGAAATTTAGTTTTCCGACAAGTTGTATAAAACAGCCTTAAATAAATTTTGTTGTGTATTAAATGCATTTCAGTATATCA
>OX_Smed_1.0.00689
ATACATAATCAATTTCAAATGAGGATTTTATTTTTAAATTAATTTTGCTGACTATGACAACTTTATCAGAAGCGCATAATATTTTTAAAGTGTTAGACAATGAAAATAGAGGTTACATAACAGTTGATAGGTTTATTGCTTCATTCCATGAATTTTACAACAACAATGATGACGATGACGACGATAAAACCACTCAGGAAAATACTTTGAAAACACTGATCTCCAAAATGAAACCAGATGAGAATGGCAGGATTCAATTGCAAAATTTCCTGTCGGTTTTTCAACAAGTTCAATCGGAAGAAAATAATTATTTGAAAGCAAAACGATATTCACAATATTCAATCAAGAGATTTCTTTCCGCCGAAAGCTTTGAAGAGCCATCGGAAATTGAATTGAGCAGTTTGAATGAAAATCCACAAATCGATTTCGAAATTGACGAAAAAAATTATAAAAATGACGCTAATTCCCACCAATCAGACAGTCGATTGACGAATATTAAAAATCATAATTCCAAGTAAATCAATCTGTTAAGTATTTTATAAATAAAATT
>OX_Smed_1.0.00690
AAATTAAATTTTTTACTTATCTTATAAATTTGTGGTGTATTTGAATATTTAATTAAAATTTTAATTTAAATTCTAATGGGAGGCTTATATTTAAAAATTATTTTTGGAATAATTTTATGCAATATATATCTAGTATTTAGTATTGACAAAGAAACTATGAGATTGAAATCTAAAGAAATGTTTTTACATGCATATAATAGTTACATGAAATATGCATATCCAGCCGATGAATTAATGCCTTTAAGCTGCAAAGGTAGATATAGAGAAGTTGAACCAACAAGAGGTGATATAGATGATATATTAGGAAATTTTTCCTTAACACTGATAGATTCATTAGATACCTTATTTATTATGAAAGAATTTAACGAATTCGAAAAAGCTGTAAAATTAGTTATAAATAATGTACATTTTGATAGTAATGTTACTGTCTCAGTTTTTGAAGTTAATATACGAATCATCGGGGGTCTTCTTGGAGCACATATTGGGGCCCTTGAGCTCAAAAAATATTCCACGGGTACTAGAAACAAGGAAAAAAATAAATTATTAAACGATACAAATCATATGATGTGGTATAACGATGAATTGTTATGGATGGCAGATGAAGTTGGTAAAAAGTTACTTCCAGCTTTTAATACACATACTGGAATTCCGCACCCGCGAATAAATCTTAAATACGGAACAACAAGTGGTGACAATCTCAGCGATGTTTCAACGTGCACAGCTTGTGCTGGAACTATGATACTCGAATTCGCAGCTCTCAGTCGATTGACAGGCAATCCTGTATTTGAAGAAAAGGCTGCTCGAGCCATGACCTATTTATGGGAACAACGAAACCGGTTTTCTAATTTAATGGGAACTGTTATTAATATTCACGACGGCAATTGGATGCGGAAAGGTAACATTTTGTCATTAGAAATAATACTAAAAACAAAGTTATGTCAACTCATTTTTAAAAGACATGATTTGCGTCATAAGCTTTATTACAATTTCATAAAAGTACCAACAATCAATTATTAAAACATTACATAATTTTATAAATCTTGTTATATTAGAACCGATCTTATTTTGCAATCAGATAATCAATATTTACAATAAACCGTTATTTA
>OX_Smed_1.0.00693
AGCAAGATATATTCATATATAAATTCGGTAAAAAATTCAAATAACTCATTTCACCAAATAATCGAATAGTGGTGATAGAAATTTACAGCTTTTCCTATCAGTATTATTATAGTTTTTCAACTTTCTTTTGCTTTTCCATTTTAATACGCCTAAGCTTTTCAGCATATTCCTTCTTACGCAACTGGTTATCCAGTTTGATTTTTTCTGCTTCTTTTCTTTGCTTCATTTTTTGAACTTCTTCCAGTTGATTCCATAATTTGGTTGTTCTAGATTTTGTCTCAACGATATCTTTTCGACGCATATTATCATCTTTAGTTATATGGGACTTTTTGATCTCATTAGGAGGATTGTTATTAATTCTCTGCAGTCTTTCTTTTTTCCATTTTTCAAGTTGAATTTTCATTTCTTGATTGTTTTCAATGTTGGTTTTGGTAGTAGTTTTTTTCGGAGTACTCTCACTGCTGATTTCCCTGTTTGATGCCGTAAATTGTTCTTGACAGGCAGATTCATTCCTCAAAAACGATACCAAAGATAGAGTGCTCATATCAGCCTCGGATTTTGAATCAATTGAACAGTTGATATCAGTTTTATCCTCAAATTGTAAGATGGTCTCGAATTCATGGACTTGTTCCGTGGATAGGTCATTGAAATCCAATTCTTCGGATGAATGGATTGATTCGAGACATTTATACGGTGAGGAATTACAATCGGTTGTCGACTTGTCGGAATACAGATTGTTATCAATTAGATTTCTGTCGTACGGTGACAGAATATTGGACAATGTAGACAGTTTTTGACTGGTCGGAGTTGCTTGATGATGTTCAAGATTGGAACCCGAAAGATCTTGAGAACATACTGGTGGAACAGTTGTGGAATAAGAGGTTGGAACGTCATGCAGATCCATATTGGAATTAAAATCTATTAAATCAACACTTGTTTTTGGAATTGAAATTGTAAGAGTTATGGAACATTTTTTCATTTTCTTCCGGCCTATTTAAGTTGTCATTTTGCTGCAATGAAATCAACTCAGAGAGAGTCTGGAAGTTGCTGTGGGATGATGACCACTGGTCACGAACTGTGTACTCTGTCAGCAGGCTGTCATTGCGTCCTGTCATTAATATGTCATCATTTCCCATTCGTTCTGTGCTTTGTGGCCAGAATGTTCCGTTGTATACCTAGAGCTGGCTTTTCCTGAATCCGGATTCCTTGGAGTTTCATCATCAACAAAATCGGTGGGTTTGGAGCTAGCTGTCTGTGTCGAATTGCTTGGATGCAAAACTTCTTGCAGACGTTCTTTGTTTTTCTCAAAGTAATCTTTCATAATTTGCTGTTTAAGTAGAACCGAGGACTCGCTGTGAATCGAGCTGACGTCTGACGTCGGGAGAAGATGGGAAAACATGAGTTTTATTTGCCTTCATTGTGGATGAGAGAATATTAGGGATTTTCTTAATAGGCTCGTTGTGGAGCTGCAAATTCGTGTTTGCGTTGGAATCCATGGAAAACATAGATACCTACCAACTGATCGGTATCACTGGATAATGAATCGTGATTATTGGAGAATGGAGCACCAATGGATTCAAGAGCAAAATATGATTGGTTTATTCCTGATGATATCGTACCTGATATCGTACCATGATTGGCGGTGCAGGCGGATGGCAATAATTGGTCGACATTTCTGGTCTCGTTCTCCTCCTTATCAAGCTGTAAATCGTTACTCTCACTGTTCAATGAAGTATTTTCTGATAATTCCGAAAGAGAAAGAAATTTATTGTTATTTGAATTTTATTTGAATTATCCATTTCATTGTTGTGTTGAGGTGGAGAAGCCATTTCCCCCGTTGAGGTATTATCTGCAATGCGACTGCATATATCAGATGGAGGATGGAGGCCCTGATTTCATTAATAATTGGGTTTTTTTCACTGAATTCATCGCATCCGGGTTGTCTCGGGAATAGAATGAGTCAATGGATTCATGTTCATCGGGAATAATATTTAGCATTCCGGTTTTGATTTCGCTCTTATCAAGCATTGAATCATCAATTTTAAAGGCAATGTTATCAAGAAATCTCTTATATTCATTGATTATTAATTCAGCGTTAGCATTACTGATTCAGCGTTAGCATTACTGGCATTAGTGATCTCACTAGCGGTCATTACCGCACCAGAGGCAATTTCACTCAGGGACGCATTATTTGCACTATCGCAAATATTGTCGGCAGTGTAAAAGGCTTCATTCGAATTAGAAAGATTTAAAATGGTAGTAATTTCATTGTCATTGCTCTCTGTTGCATCATCGATGTAATTACCTAATGTATTTATTTCCAAGATTTGAGGTTCAAGTATATTCATAAAGTTTGATTTGGAATCTTGAGAAAAACTTAAGTCGTCCGTATTTTGGAAATCAATTAAATCTCTGTCTGCCTCATCAGGAGGAATGGACAAGGAATTCTCATTCATTATATCATCTAATAATATATTATTTGAATCATTTCCAATTGGTTTTGAATCAAAAGAGGTTAAAAGTTCTTTTGAAGATTGAAGATAATGTTTAGATTCGGAATAATCATTCTGCTCATTACTTATGTCCGTTAAACTTGGGTGGACAGGGCAATTGCATGAGCTCTTCCGACTAGCGATTGTATTAGATGAGAGATTCGATGAAACTGATCTCATTGAAGAATCATTTGATCTTATGCTTATTATGCTGCGCTCAAATGACAGATTTAAATCAGGAATGAATTTGGGAGTTGCTCTGGTAACCCAATCTGGTATTTTGTCTACTGTCTGCAACAGCTGGCTGTTTACCCATTCATTGACAACTGATCTTGAATGCTTCGATTCAGAATGATTGGATTCGGTGTAAGATTTGAGGGAGTTAGAGAAACTTTCTGTTATTGAGTTTGAATCAACTGAAAAATTTGCGATTTGTTTTTCTAACGTTGCTATTTGGGTTGTATTTAACTGACCGTTCAATTTCATAATAGCTCTTCTTTGAAAGTCTCTGATTTTTGTGATACTATTTGACTCTCGAGTGTCCTCTGATCTAGATCCAATGGAATGTGCCTCAGATTCCTGGATTCCAATCGAATTGTGGATGTGATGGTTTTGTGAATTGATTTCAATAGTGCTTTCAGAACGAACAGAGGTTGCGTCACGCCATTCGTGGAAATTGGTTGAAAGTTGATCGAATCTTTTATCAATTTGAAGAAAATCATCTTCCAAATGATGCCGTTCCTTCTGTCTTGTGGATTTCTCAAGGACAATATTAGATCGGCCAGTTGCAGATAAAGCGTGTCGGATAATATTGCTGGATTCTTCAGCATCTAGGTCACATGTTACATCGTTCGGTTGTAATTCTCTGAAGTCCTGCGATGAAACAAAGTTTTGTTTGTTGTTTTCAACAGATATTCTTTTCTTTTCCTCATCAACAACCGCCACCTCCAAAGGCAATTGTGAAACTTCATCTTGAAAATGAACGTTTTCTTTCTGTTTTCTAATCTTATCGTAGAGACAAGAGAGTTTGTGTTGGGGCTTTGTATAAGAATTGTCGATAACAATTTCACTCTGTAATAACTTATTGTTTTGCTTCTCACTGTTCGTAATGTCTTTCAATGATTCCATTACTACGGCTTCTACAGCTCGTTCTCTGCATTTTTCTTTAAACATCATCTTTGCAGCATTGTGCCCGACTCCAAAATGACCGGCAGAATTTGGTCCAATGAGTTCATTTTTGTGATATTCACGTTGTCGTTTAGCCATTTCACCTTTGGCTACGTGCTCTAAATCTGACACGAGCTCTTGATAATCTTTATGCACCAACTGTTTTTTAATAGCTTTATGACCCCTAAGATGAAGCTTTAATGAATTGTTCTTCTGCTTGAACGTGCAAGTTTGTAGACATTTTAATCATTTCATTTTGTCTAAACTCAGCAGCACTTTTTGCATTATCAGCATCAAAGTTGAAAATTTGATCGTCAGAATTCATCAGAATTCATTCGTTGGACATTGTATGAGGCATTCTCAAAACTTTCAATGACTGAGAATTTATTTCTGTCACATACTTTGACTCTTGGAGTCATATCTTCAGGGTTTATAACAGATTCCTTGAGATATAGCGGTGTATCAGGGGGTGGTAAATTTGCTATTTCAGCAGCCCGCTCTTTTTCTATTAGCATTGCCAATTGCATTGTTTTTAATCTAGCAGTTTCTATGTTTTCTTTTTCTTTTTTCTTTTCTTGCAATTCTTTCAAAGCCATTTGATGCCGTTTGTCGGCAAAAGCTAGATTGATTGCAAGTTGCTCATTAGTTTTAATTGATGGATCAACCCAATCTGCTGCATTGTCATGACCATTACCGACTGCATTCACTTGAACGGAGTGTTTCAATTTCAATTCATTAAGTTTTTTAGAATCCTCCAAGTTAAATTGGTCTTGAATAGTTTGGGCAAGTTTATTTATTACTTGAAGTTTATGCTCCTTGTATAGATTTCTTAATTTAGAAGCGTTTGCTTTTGAATATTCTCGAACTTCTTTTAATCTCATCAAACGTCTTTTAGCGATCTCTTCATTTCTCAACCGTTCAAGTTCGTTTGGACTCGGTCGGATCATTAAGGAATTTTAAATTCTTTATATACAAAGTTAATTTCTAATGAAATTAATATAATTTAATCTGTTG
>OX_Smed_1.0.00699
AAATATATAATAAAAAGAATTTTTAAAAACTATTTAATTTTGAGTTCTTTATTAATTCGAACAGTAACTGCAATAGTGAAAGTTCAACAAAATATTCTCTTTAATATTTTATCATGAAGAATAATTTCATTATTTTTATACTTGGATTTTGTAATATTGGAATGTTAATTGGAGAAACAATGAAAGTTCCAATCAAATCACACGAGATCTTGACAAAAGACATTACAGACAATGAAGTGAAAAGTATTTATGATAATGATATGAGCACTTCTGGATCTTTTTATCATGTATCATCAAAATATGTCGACGTTGATTTTGATTTGGGCTCAAATTTTTTAATAGAAAAAATCGTGGCAACAATCAAATCTGAATCACCAGATATTCGATTTGTTGTAGGGAATCTCATTAATGGTCAAGGAGGATTGAATTATATTTGCTCAAAGAAAACCGATAACAATAATGCTTACGAATGCATTCCTAAATGTCAGAAAGACGATTTAACACGAAACGGAATTATCTCCAGAAAAATAAAAATGTCATTTTTGGTTAAAAGTAGCTGGGCATCTATTTATGAAATTGAAGTTTATGCCACAAAGAAATTTACTGCATCGAATTTAATTTCGAACAATAAATTGGTTTTACCCGATAATTGTGAAGAAAAATCTTGGCTTTTGACCAAATCCGATCTGTCTATAAAACCAAAATTACAAAAATCTGGAATTATGATTTTCTTAGAAAAAAGCTATATTATCAATGAAATCGATGTCATATTTCAGGGAAAAGCACCAGAAAATCTGAAAATTCAATTATCGAATGTTGAGAAAAAACAAATCGATATTGTCATAGACATAACCAAGTGCAGCTCTTCAAACTCAAAATTCACATGCCAAATTGATCGGCTCAAATTTCCGACAAGAATAGTAACAATTCTTAGCAATGGTGTCGCTCAATTGTTTTTACGAGGGAAACCCGTTTTCTACCCCTCATTGCAAGTGAGTGCCTCCAGCAATGTTAATGAAAATCTCAAGCTCACTTGCAAAGCTATTCCATGTGACCTATCGGTTCACAGCGATTGCTCGACTGATGCCATGAAGTCCGGTGTGCAATTTCCCTGTTCCAATAAACGATTGGTGAGATTGCCGAGTGGATCGGATTTGAATTCGTTTGTCATTATTAATCATGGGAAACTGGAAAAAATCTGGTCGAAAACTAAATTTGTTGTCAATTCTAATACGGATGAAAAAATGATTGTTTCAATGCCTAGAAGTTACCAATACTACGGCCAATATCAATGCAGTTGTCTTGTTGCAGATGAAACAAACACAGAAATTACTTCAAAGTCTACTTCTCTAGCTGAAAGCGATTTTCTTGAAAATCTCCTATTCAAAACCGAGATATTGTATAAAACTGACGAGGACTCTCAATTCTTTAATAAATCTATCGATAATGTGATCGTGTTGAAACAGAAAACACTGAAAAATACATATATCACCGTAAAAATACTATCATATAGTCTCATTGCTGGCATTAACATAAATGCTTCAATTCCAATTGCTAACGCCGAAACGGAATTTCAGACGCCTGGTGCTCCAACTGAACTCAATATCAAAGCATTTGACGACAACTCCGAGTCATGGTCCGTGAAAACATACAAGTATGAAATAGAAGAAGCCTTTCCTGAATTCGATAAACGAGGAATCAATGTCAGCCACTCCACGGATAAATATAACTTAAAACAAAATATTTTTGTACAATTTATAAAAATCAACGAGGACGACGTGACGGAACCAGAGGTCCTACAATCAATCACTGATAAATCAATCTCGATCAAAGTCATTTATATGGGTGATAAATCAATAAGACTCACAAAATCCGTAATAACATGCACAAAGTCAGAAAACAAAGAAGTTGCGCTTATAAACCGAACCAAATGCATGACATTCAATGAGGAAGCATCGTGTTCGAATCCAGATCAAGTAAATATGATAACAATATCCAAAAACCGAAATATTGCCAATAAATATCTCTATTCCATTATTGAAAATGCGTCGAACAAAACGTTACGGACAATTACAGTCAATAATACATTAGCATTGGATGTAAAAGGTATTGAAATTAACATGAAGTATGTTGATTTTAATTCTGATGCAATGAAACCGGAAATGGATGAAGTTAATGTAGAAATTCAATTTGTTTCAAAGATGATTAATGATTTTATTCCATGTGGAAAAGTGCTGGTATCAATTACTGCGCCCGGAAAACCTGCAAAGAAAATGGTTTTACAAAAATCAAATATAACAATTCCCGTAAGTGTCGTCGGGTCTTCTGTGAAATTAGTTCTTAAATTGGAAATCGAAGGAATCAAAGGACTTTACGAAACTGTGCTTAATGTTATCAATCCAACTTCCTTGGCAGTTAAGGATTTACGAATTCAAGACAAAACCAAAATAATTTTATTATGGAACGGCATTGAAAAGCTAGCCCAAGATTTGTTGGTAGGATATGAAGTAACTACCGAAACTACGGTAATCGCGTGTAATTCCGCACAGAAAAAAGTAATAACAATCAAAAAATCAGACAATCAAAACTCATATGAAACCAAATTGGATTTGTTGAGTGAAAAGTTTTCTTCGAAATTGCTTTTAACCGTAGTACCTTTATACAAAAACAACAAACGAGGACAAAAGAAAGAGATAGAAAAACTATCAACTATTTCAAAAAGTACTAAACTTGTAATTGATGGCGAAGTTCTACCGAAACAACGAATAATCACTCTGATTCCGGCTCAATCAGATCTTCCATGTTCTATAAAAAAGGTCGATTTCACAATAGAATCAGATACGGTTTACAATCAAATCAAAGAAATAAAAGAAATCGAAAAATTCAAATAA
>OX_Smed_1.0.00707
AATATTAGTAAAATCGAACAGCAGCAAAATCCAAGAGCTGTTTTAAATGCATTAAACATTTTAGTGGATAAAAATAAAAACAAAGAGAAATATATGATGGATTTATCACTGCCGACAAATAGCTCATCTGATTCTGCAGGTTAAATTTATTTTGATTTCGTATCAAATATGTAAAGATTCGGTTTACGTTGTGTCTCGGTATCGTTTATTGTATACCTCACTATGTAGCACGTCATTAATGAAAAGTCACGTTACGTGTGTTTTTGTAGTCAGTGAATTCATGTTGTACAAGTTTAAATTCCATAATTACATCATTCTTAAAATTATGAATAATTGAATTCTTACATTATTTCTATCATTGCTGCAATTTTGAAATTTGATTATTTTGGAGTTTTAGGTTACATTGAAGGCAATTGTAAACTTATTACAAAATTTATTGACAATATTACATATTCTCGTAGTTTAAACTGATAGTTTCCAGCAATTCACTATAGGGAATTTTCAAAATATAATGTTAAATATACTTTTTGGGTAATTTTTCCAATAGACTTGCAAA
>OX_Smed_1.0.00709
AAATCCATTTCTTGATAAATACACTAATATTCAATTTGTTTAAATATTACTTCATGAAATTTTTAATTTATTAGTGATATTTAGTAATTGTTAATGAAAGTTATATTTACCATAATTATATTATGGTTTAAAATATGATGGCCAAGTAAATGGAAAATATGTAAACAAATCATTATGTGATATTATAGTACAAAATAATTTGATAAAAATGTTACCTTTGCTAAATATCAACAGCAATGTGTAAATCACAACCAAAATGAATATTTTCATTTTCAATACAATAATGTTTTCCAGTTAAATGCGTTATTTATGCTGCTACATGTACCGGAAATCTAACTTATGTTATTTTATTTAGCTAGTGGTTACAGTCGATTTTGAAATATTATTTACATTGAAAATTTAGTTAAGTTATTATGAACTTTGGATTTTTCGGTTAAAAGCCATTTTGCGAAATGACAAGCTCATAAATAACGGATGTGTATTCATAATGGTGACGATCATTAAGACAAATATCGAAATTATTTTCAAAAAAAAAACGTTAATAAGCCAATATTTCTAAACTAGAATATAATAAAGATCACATACACTGGTATCGTCATTACATGATTGAAAAAAGTCTGTTTTTTTGAATGTGTTCGGTAAATTTTGTAACAATTGATGACGGCTTGTTGATTAAATATCTGATTTCCACATTGATTTGAAAATTGACGAGTAATATTTTTCTCAGGAAATATATTTCGATTATTTTTAGA
>OX_Smed_1.0.00713
TCGACGGAGATTTCGTAACTCTTGTCCCTTTTCATAGTGAAAATTATGAGTAGGGCCGGGCTTACTCGAGTTATCTGCGTCGAGTCGGCTTATATCACATAATAGTTGTCTCAATAAATGGAAGGGATATCGGCCACTTATCTATTGCACTGGTAGTCTTACTCAGAGATTTTTGGTTTTCGACGTAACGCCGGATTGGCGACCTTAGTTTATTCCCACCCTTTAAGGTCACTACAGGTAGAACGTCCTTGACTTGGTCATGTATCATTAATGTGGGAGAATTTCACTTTCTGCCTATCGTGGTAAATCGTGCATATGTTATGAAATCAATGCAAATTCGTGTACCATCTACATTATTGCCGAAATTAAGATGTTTATTTTCTTGTTTCTAACCTGATTCATTAATTATTCGTCGTTTTAGAGGCGAGAACACGACGGCATGACCCCTCCGTATATTTGAGGCGAAGGGTACTCTAAGAAGCAAAGTGTATTTAGTCGTCCGCATCTATATTTAAGGTTTTGGATAGTTCCTAGCTACTTGGAAAGTAATTAAATTATTTAAATTTGATTAATTGAAGATAAATTTAGGATTTATGAT
>OX_Smed_1.0.00715
AATGATATCAGATATATTAAATCAAGGTATTAACATATAACCAAAATCGGAATGTTTAAGTAGGGGCTTGTAAATTAATTTATTAATTAATTCAAAAACTGAGGTAATTTGGCTTTTAAACTCTTGTTGGGGACATAGAGTATAACATGATGAGAAACACTGTAATAAAGTATCTGGAAAATTTTTTTTTATCTTCATTTTATATTCAATACATATTCTAATAGCAGTCGAGTTTTGACGTTATTTAGTTTATATCGGTACCATGTAAGAAATTTGGATACTAATAGTAACGTAAATTTCATTTCCTATCAACTCACACGACCTCAATACGAAAGACAATAACAACCAAACTCATTCCTTCTGTTTCCTTGTATGGATTTCTATATTAATGATTATTAATAATATTCAAAAGAGATTCTGGTACTTACTTGAATATTCTCACCTGAATTAATATTTTCATTATTCAATTTATACATCAATATTAGTATTAATTAGCTATAAACTAGTCATTTAACTTTAACCTAATGAATTTTCTCCGGTTATCAGCTGAGGTTATAGATAAAGAAAGCAGCACATCATTTTTATAAAAACGGTATTATTCACACTGAACTTATCGTTAACAAATCGACCGGGTCTTTGGCGTTGTCGCCTATGTACATAAAAGGAATGCATCCCTGCACGATTAACATACAGGAAAGTGGTGCTTTCACATTCTGTTGGTCAAAATAGTTGATTAGCATATCATTCTGTGAATCAGGATTGAAAATATGATAATTATCGATTAGAACGATTACCTCTCTGAAGTTTGCGGAAATTCACTGCTTATTAATTCAACTGATCTCGGTAAATCGAAAAAAACACGTTGAAAACAATAAGCGACTCTTCATAAGACGAAAAAACGAAGTTAGTCAAGTTCTACCAATCCAGTGAATATTCTATGGCCTTTGCCATAGTTTGACTTAATGTTTCATGTTCGTTCTACAGGTAGATCAGTTATAACACTACTGCCAATAATCAAGGTACACTTCCGGATCATAATCATCTTACAATTAATCACTCTAAACTTCATGTATTCCAAAACTATTGCAGATACACAAATGATAGAGAGGTCTTAGAAAACAGTTAAAGAGCGCAATAAACTCCACTTA
>OX_Smed_1.0.00716
ATTTTGAACGAACACTTTTTGAATAACTCTTAGTAATCTTAATGTCATTAAGTTCAGCAAGCGGTATATTATCTTTATTGGACGATAAAGCTCCAGAAGTCAGGGGGTTTGCACTTAAGAAACTTTATGAACATGCAGATATCTTTTGGCCTGAAATATCTGAAGAAATTCCAAAAATTGAAACACTATATGAAGATACAAATTTTCGATACAACAAGTTAGCAGCATTACTAGCATCCAAGGTGTACTATCATTTAAGTGAATTTCGTGAATCTTTAAATTATGCTCTATGTGCGGAGGAATTATTCGATGTTAATGCGCAAAATGAACATGTTGAAACTATTAACGCAAAGTGTATTGATGAGTATATTTCCATAAAGCAGAAAAGTTATTTGCAAAAATCAAATGAATCTGATAATGAGTTCAATAACTTCTCTCGACTTGAACAGGTAGTTAATCGCATGTTTGAAAAGTGCTTTGAACATCAACAGCATAAGCAAGCATTAGGTATAGGACTCGAAAGTCATAGATTAGACATGTTTGAGAGGGCCATTCAAACAGCTCAAGATAAAGAAGAAATGCTCCAGTATGCATTTAAAGTTACAATGACCTTAGTAGGCAACAAGTCGTTTAGAAATTTAATTCTTCAAAAGTTGGTTCGTCTGTATATGACACTTCCAAGTCCAGATTATATTAGCATGTGCCAATGTTTGATTTTCTTGGATGATTCTCAAAAAACTGCTGAAATTCTTGAAAAGTTAATCGTAGAATCTGATGACACATCTGTAATGGCTTACCAGCTAGCTTTTGATATGTATGAAAATGCAACACAGCAATATATGTATAAAGTCCGATCATCTTTACAGCAATTAAAGTATTATTCGAAGCTATTTTATAATGATAAAAAGAAACTGGAAAAAGAAAAAAAAGAGACTGATGAAGTTTTAGTTGAACAAATGCCAGAAGAAACCATTCCTGAAGTTGTAGTTCAATTATCAAAAGAAGATAAAGTTATCAAGGTTCGTTTTGAGCATTTGAATTCAATTTTGACCGGCGAAAAAGTCATTGAATTACATCTTCAGTTTCTGATTAGAAATAACAACACCGATCTAAAAATCTTGGATAAAATAAAAAATGATGTTAGGCATTCCGTTACTCATAATGCAACTGTTATAACAAACGGGTTAATGCATTTTGGAACAACTTCTGATCAGTTTTTACGTGAAAACCTTGATTGGCTAGGTAGAGCTGTGAACTGGGCTAAATTTACTGCTACCTCAACTCTTGGTGTTATTCACAAAGGGCATGAAAAGGAAGCGCTGAAATTGATGTCAGCCTATTTGCCGAAAGAAAATTCCACTACAGCATCTGGTAGTATGTATACGGAAGGGGGAGGATTGTATGCTTTAGGTTTAATGCATGCTAATCATGGTGGGAATGAAATGACGGAATATCTGTTGAAAAAATTGCGAGATGCAACTGCTGAACCGGTGCGGCATGGGGGATGTTTGGGTTTAGGATTGGCTGCCATGGGTACTGAACGGGCAGATGTTTATGAACAAATCAAATCTAATTTGTATCAGGATGACGCAATAACTGGAGAGGCAGCTGGAATAGGAATGGGCTTAGTAATGTTGGGTAGTGGATCAAGTGAGGTGATAAATGACATGCTTGGTTATGCTAAAGATACTGCACATGAGAAAATCACCCGAGGTCTAGCATTGGGCATAGCATTGACAATGTATGGCAAACAAGAAGACGCTGATAGTATAATCGAGCAGTTGATAAGTGAAAAGTATCCCATTTTACGATGGGCTGGAATGGCTACAATTGCAATGGCATATTGTGGAACAGGGGATAATAGTGCGATTAGAAAATTATTACATGCAGCAGTTAGTGATACAGCTGATGATGTACGTAGGTGGGCTGTTACTGCTCTCGGTTTTGTTCTATTCAAGAATCCGGAACAAGTGCCTTCCTTGGTATCATTATTGAGTGAGTCATATAATCCACATGTGCGATATGGTGCGGCTATGGCTGTCGGTATTGGTTGTGCCGGTACTGCTTTAAAGGAAGCTATTGCTGTGGTTGATCCTCTCTTGGAAGATCCGGTTGCGTTTGTAAGACAGGGTGCTTTGGTAGCCATGTCAATGTTGTTGATGCAACAAACAAAAGTCACTTATCCAAAATCTGTGGATTTCAGAGAGAAAATATTTAAAATTATCGCAGATCGTCACGAAGATTTAATGACAAAGTTTGGGGCAATTATCGCTATGGGAATCATGGACGCAGGTGGGCGAAATGTAACAATTTCTCTCCAAACCAGAACTGGAAATGCAAATATGACGGCTGCTGTTGGCTTGTTAGTGTTCCAGAACTATTGGTTTTGGTATCCGTTGACAAACTTCATTAGTTTGGCTTTTACATTGACTTGTGCTATCGTTTTAAACAAGGAATTAAAAATGCCAAAGTTGGAAATAAAATCTAAAGCTCGTCAATCGACATTTGCGTATCCAGAGCCGATCCAAATAGAAAAGGAGAAAAAGAAAGAAAAGGTCGAAACTGCGGTTCTTAGTGTAACTGCAAAACAACAAAAGAAAAAGGACGCCGAAAAGAATAAAATCGTGAAACCGGAACCAATGGTTGTTGATACTCCGACAAAGTTACCAGAAAAAGTGGAAGTCGTTGAGTCAGATTTTACAATTTTGAGCAACCCAGCCAGAGTAATGCCATCACAACTAAGAGTAATTGAATTATCTCAAGTAGATACATCGGGGGAATCCAGAAGGTATATTCCTATTAAAGGCATTGAACACGGTGGAATATTAGTTGCAAGGGATAGTCAACCAAATAAGCCATCTGATATTGTTGAAACTGTCAAGCCTTCATTGCATAGAGATGATGAAACTGATGACGATGATGGCCTAATTGAACCAGAAGCTCCTGAGCCATTTTTATTTGAAGAAGATAAAAATGACTCCGAACCAATGCAATGGATACAAGCGTCAACGATAACAATTCGATCAAAGAAGAAGATAAAATATGGTGACGATATTTCTAAACCTGAATAAATCTGTATGAATCAATGTTAAAAATAAATTGTTATACTTTTTTAAAAAAAAAAAAAAAAAAAAAGTACTC
>OX_Smed_1.0.00717
ACATATTTATGAAATTTAAAGTTATATAAAATTTAAATAATTTCAAATTTCTATTTCGATCTTCAATTGACTGATTTCTTTAATAAAATTATATTTTAATTATTTTGCTTGAAATTCAATACTTATTTGGAGTTCTTTATTTTAATTTTCATACTTATTAAAAATGTCTGTGACTGATACAATTGAACGCTCTAAATTAAACCAGAGTATGTATAAAAAACTAAAAAAATACATAATGAATAAAAGAAAGCTTCAAGTAGAACAAAAAGAGCAAGACGATCATTATAAACGTATAAAAATTGAAAAAGCTAAACGTAAACGACAAGCTGAAATCGATAATGAGAGAATGGAAAATCTGCAACTAGAATACAATGGTGCTGTAAAGCGATTGGAAGATTTACGTGCTAAAAAGAAAAATTTATTTACCAGATTTAAGCAACTAGCAAATGACGAGTCAATTTTGAAGGACAAACAAAAAAGTGAAATCATGTCCCATCAATTCACCGCTGCTGGATTGTCCAGATCATTTCCAATGCAGGCAATACAGGAGCAAATTGGTACATCCCCAGCTATCACGTCAATACCAACCAATTTGCTCGGATACAGCCAAAACAAATTAGAGGTTAATAACGAGGGCAACCAAATTAATAATAATCATTCTCAAATTCCGATATCAGTTAATGACATCGCCACCGCATTACGGTTTGCTGGTGTTTCTCCAGGTCTCCTTGAAGCTTTGTACAAGAATAATTCTCCACAGCGACTTTTGAATCAATCGTCTCTCCTCAATCCCTCACCGATTGGTTTAAATAATCAAAATTCCAACTCCAATTCATCAATCAGTAATTCATTGGGAAACCAATCAATCAGTGAAAGCACTCTAGCAGCCTTATTTGCAAGTCTGAACAACTCGAACTTGTCAACACTTGTAGCATCGGGTCTCCTTCCAGTTGATTTAGGTGGCAACAACAACGATAACAATTCAAATATCAACACCAATCAATCACTGAATCCTTTGCTAATCCAATTACAACAACTAGAAAAGTATAACGGAGGTCTCGGTGTTTCAGCCTTATCTCAACAGATAGAATCACTGAAACAGGCACAAAATAATCCACAAAGAATTTTGGAAAGCTTCAAACAACTCACCAATAGTAATCCCAATTGTTTCGAAAATTACAACAGTCCTCAAGTTAATGGTGGGCAAGTAGCTTATAATAATCGTGTCAACAATTCAATCGTGGGTACCTCGTTGTTGCCACCTGCGCCTACTAGTTATCGTGGCAGCATAACCACAGGACAATCCGCACAAAATATTCAACTGCAGCAAGTCTACCAGCAACAACAGCAGCAACAACAGCAGCAACAAATGTTGTTAGCTGCTGCTGCCAATATTGTGAATAATGCTGTAAATCATAGTTCTCCAGTATCTCAACATCAGACATCTCATTTAGGTGTTTTATCTCAGCATCACAATTTGAATCTACCGACAACAGCAAATGTCCTCCCAATGGTATCTAATTCCGTTCGGCAATCTGTTCAGCACGATTCGAATACTCTTTTCAATCCAAATCTTGATCAGCATTCGTTCTTCAGTAGAAATATGACTCCTACTGCTACCAACGCTCAACAAAATGCAGCAGCCAATGCCTTGGCAGTGTTTAACACTCAAGCCCAATTGGTGCATCATCTGAGTGCACAAGCTGCTTCCCAAAATTATCGACAGAAACTTCCACCTCCGTCTCACAGTGTTCACAATTCTTATTTCTGATTTTTTGATTTAATAATTTTCACATTCATATTTGTAATTGCGCAGTTATAAATCATTATTTATGTAAAAATCTATTACGAAATAAATGATTTTGAAATGAAAAAAAA
>OX_Smed_1.0.00721
CGTTTTCTATTATATGAGAAGAAAAGAAAAACCACACGCAGTTCTAATTATAATTATCATCTAATCTCTACATCAATTTGTCTTTTAGTTCAATCGTCTGGGCAATACCGTTCTAGACTCTTCTTGAGGGCTTCCACCGTGTAGGGTCGCCTAGTATCCCGAACCGGACGAGATGGATGGGCGACAGCGATCCGCCCGGCAAGGATGTCATCCAGCACGTTTGCAAGGTACCATCCTTGCCTTGACTACTTGTAAGTCCACCCACTCCTGCACCCGCTCCCACTGGGTGAGGAGGCCCTGCGCGTTAGCGAATATCTCAGCAGCTGGGTACTGCTGTCTATTGAGTTCCTCCGGGCCGTTATTTAGATCAGGTACCCTCCGAATGGCAGGGTACGGCCATTGCCGACGAATTTTCCCGATCGCCCCTGTTCTCCTGGGCGTCTCCTTCCTAGATGGCGTGTTGGTTGATCTGGTGTCTGTCCAATCTAGAGGCATGTTTGACTGAAAGCAATGTAGTATGATCAATTACTGGCTTATGATAACGACAGAAATAAAACGGATCACCTAACTTGGGGCGCGATTTATTATGGCTAGGGGATGGCCGTTGGGCTCTCATATTGTTTAATATTAGGTTGCTAGATGAGTAGAAACTGGCGTTCGGTCACTTATTGTCCTTTGGCAGTGTTGGGCGGAACTTATCGTTGGATCTATATTAGACTTGACGTGAACCTTAGGGTTAGGAGTTATGGGGGTTATCTATTTACTTGTGAACCCTTTGCGCCCTCAAGGTATCTGAATTGATCGACCTTTCCTATTTAGATGGGTTTGATCATGCACCTCTCTTAATTAACAAAACAAAAAAATGTTTTCG
>OX_Smed_1.0.00726
ACATTCAGATTATCGATTGAAAATGAAAAAAATCTATTTATTTCTTGCTTAAAACTTAGTTACATTTTACAATTATGTAATACTTGTAGCTGGTCGAATTGGTCGAGAACTCCTAATTGTTATCGTTACGAAAGCTCATGTTTACAATATTTTTCTCGAAATTGTGTGTGTAATGGAAAAATTTATTCACCATTAACTTGCAACGGTCGGCATTTGAAGAGACTTAAAATTTATATTATTTTCTCAAAGAATTGCAGAACTCCTTGTAATATTCAAAATTGGTGCCCTTGGCAAAAATGGTCTTTGTGGAGTAGTGATTGCGACAGGTCTTTCAGAAAACGAACAAGAGGTTGTTGTAATGTTCAAGGATCTGGGCCTTATGATTATGGGTGTTTTCCCGAAAAAGGTAATATTTCTTACGAGAATTTTGAATATAGAAGTGTCAAATGTTTGAATACGTTTTGGAGAATTGTCGCTCCATTAATTGGGATTGCTATAGTATTTTTTCTCGGTATTTTCATTTTAATAATACGCAGAGATAGGAGGAGATATTTCAACAATATACCTAATGTATCTTATCAAAGTCAAAGAAGAAATAATACTGAAATTTCCAATGACGGTCATTGTGTCCCAACTGCTCCAATCGATGCTGATACTCATTTCCCTCAAATTTCGTTTAGTGATTTACCTCCAAGTTATTTGAGTCTTTTTCCAGAAAAGTCAGTAAATTCTCCACAGAATTAAATAGCTTCACGTTTGGATTTTACCATGGAAGTTAAGTTTTGTCGTGGAAAGTTTCGATCTGAAATATTTTTCTATCAAACTGTTAAAGAGAAACTTTTATATTTAAATCATCCAATTTGTATGTAATTTTGATAATAGTTGAATTTTAATGAANNAANATTTATTAAGTAAAAGTTATTGTATTAAACCATCCAGGTATACTTTACCAATATAATTTGATAAATAAAATAAAATTTATTCAAATTCAGTCTCAGTTTCGTTATTATTGTGAGATAAACAAATCGGTTCATTAATTCTCTGATTTTTTCTGCAGTCCTTCACCCGGCTCTCCACCATAATTTCTGCGATAAACCCTTGACCTCGGTGGCTCACTGGGATCCGATTATCATTCTTGCAGAAAACAGTTTCGGCTATTTTCGTTACTTTACTGTCTAAATTTCTTACTCGGTTTCCAGTTTTCTGCATTTTCTGTTGAGAGTCTTCTAATTGTCTCGATAACTTTTCTTTTTCCTCCGCAATCTTCATGATTCTTAGTTTTTCATTAGCCAGAGCTTCTGCAAATTCTTGACTTTTTTGTATTTCACTGCTCAGAGTATTGTTTTGTTGTTCTAATAGTTCCTCTAGTTTTGCTTTGGCTGACTGTTCTTCTTCCAGTAAAGCCATTGTTGCATTTCTTACAGCTTCTTCCTCTTCTTTTGCAAGTCTTTCTTCTTCTAAGGCTTTTTCTAAATTTTCTCCGAGAGTTTTCAAAAATGTAATTTTTTCTTCGGCTTCCGACAACATTTTCTGAGCTTCATCGTGTTTCTCTTCCAAAAATGTTCGTTTTTGTTCTTCTAATGATTTTTCTTCCATAGTTAACTGTAGTTTTTCACTGAGAAACTTTTTTTCACTTTCTATAGCTTCCAATCTTTTTACTTGTTCCTCATATTGAAATTGTTGGTTTATGAGAACTTTGTTTATTTTCTCATCAGTTTCTTTACGAATAATTTCACTTTCCTTGACTAATTCTTCTCTTATCGATTGTTCTTCTTCAATTCTTTGTCTATACATTCTGAGCTCTTCTGCCGCTTTATTCAGTTTTTGTTCCATTGATTCCGTTAGACGTTTTCTCACGTTTTGTTCTTCTTCTATTTTGAACTCCATTGAAAGTCTCTTTAACTTAATGTATCGCCGTTTGTCGTTGCGTGCTTTTTCACGGATCTGTGCGTCGTACATGGCGGGATTGAGAATTTTCGATTTGGAGTAAAATATTGCATCGGTAAATGCTGTTCTCCATTTATTGAGCAGCTGAACCTCACTACTTTCAAAAGTAATTGCATTTACCATTGTTCCGAAGGATCTTAAAAGGATTTTTTTGGTTGATGCCAAAATTTCAGTGTCCGGTGTAATCTCATAGGAACTTCGAAAATTGATTGGCTCGGTTTTATTGTTGTATATAAAGATCGTGTAGGATTTGATGACACAATACCTCAGATATCGGTCAACCTTTAATGGTCCTTTCATTGTCACTCCTTCCAATGTTTCTTCTGCCAAGTTCTTTAGTGTCGTATTGATGATACTTTCGTTTAGATTTGTATTTTTAAAGGACATTTGATTCATGTCATAGAATTCGAGGAAATTTATTTCAGTGACGTTTTCTTTAACATCCACGTCTTGGACTATTTTTCGAGCTCCTAATAATTCTTGGATTTTCATCAACCAATATTTGGCTTCTAATAAATCCATGACGACTGGGATTTTTGTGTTGTTTGTGTTTTCTTCTTTCATTGAATACGTAATAAATATCAACCACAATTTCTGATAGGCGTCGTTTAGGGTAGGTTGAATACTCAAATGGCAAAGTTTCTTCGTTCGATATAGTGTCCAAGTGTAGTCATCAAACGTTTTAATGAGTGGATCCATATCTATTTTTGTGAGTTTTTTGTCGTTGGTTTTATCTGTTGACGCACTGTCCATTGTGTTGCCACGCGGACGAATTTGAACATAATCAGTCGCTATTCGTTCTGAATTGCTTGAAATGGAAGTTCTACCGCTGTGGTCGTCAATTTCCTCTGATTTTGTTCTTTCAACTTTTAAATAGGAATTGAAAATTTCTATATATTCATCAAATGTGACGCCTTGATTTTTATCAGCAGTCTTCTTGTCAATCGTTTTGACAAACGTTTCCGTTAGAAAAGGAAATTGTAGGATATACATGAGGTTATTTGTTAATACTGAACACTTAGACCATGGCAAACGATCCTCATTGTTGATCCTCTCAACCGGCAGTCCCTTGAAAGCGTACCATATCTTTGGTTTGAGAAACGGAATCATGTAATAATGGCTAGAGAGATTTAGAATGAAATCGTTTTCTAATATAATTCGGTAAAAATAATAAAATTAGCTATTCGCTATCGGAAATCAATAATTACGGCGTGTTTGATGGATTTTGCACACAGCCTCTGATAAAATTGTATAAATTAATCAAATATATGACCGTTG
>OX_Smed_1.0.00731
TTATTATTATTATTATTATTATTATTATTATTATTAATATTATTATTACTATTATTACTATTATTAGTATTAATATTATTGGTACTATTATTAGTATTGTTATTATTACTACTGATAGCACTTATTATTCCACCATTTTGAATGTCGTTCGGAACCATATCCATAACATTTATATGGTCGATGATATTAACGTTTCCGAATTTTGGGTGCAAGGAATCGGTCTCGATTTGATGAGAATCTCCAGCGTTTTCTTCGACAGTTTGGAATATTAATGGGGATTTAACATGTCTTTTTGCTGAATCTGTCGAATAGCGACCGCTACTATCTCCATTCAGGAATCCTCGTCGTTGTATGTCATCCTCTGGGTTGCCAAGTAAAAAGTCGAGTTGGTCAGCTCCTGGTTTACTTATTCCATGGATCGCGGAATACTTCTCTGGAGATCGCAATTGGTTGTTAGAGACATTGGATTGTTTGTAACGGCTACTGAAATTCTGTAAATTATTGTCGTACGGATAACTCATTGTCATTGTTGTCGTGGGATGATTTATCATATCATTTATGGGCATCGATAACTGAATGGATCCATTCAAATCAATTGATTGATTTCGTAGATATCTCGGAATCAATTTCTCCATTGCAGCTGAACTTGTATTAAAGTGCTTGTATCGGTTTTCGTCGAAATTTGGAAGAGTAGGAGGAAGAATTTCAAATCCTAAATTTCTTGATCTATTCGAATTGTATGAGTGCTCACTGCCAAACTGATCTTCCAAATGAGTTGATCGAATATTGAGAGAATCATCGTTGGCATATATGGCATTCGGATTCATCATGTTTGGGTTGTTCATGGTGTATGATAAGTACATTGGGTTACGCAAAAGAGACGCATGGCTGTTCATGTCAAACCCGATATTGTTGCCTCTCATTGATTGTAAATATACATAATTACTGGAGCTCAATTTACTAGACATGTCGGTTTCATCACTGCAACCGTCCAAGGCAGCATTTCTGTTAGCAGTCAACATTTCTTGTTTCGAGAGATTCAATTCGGAAGTTTTCGGATTGAGCAAGAAAGAGTTCTGCATCTGATGCAGTTGCATTTGACGTTGCATTTGACCGTTATTATTCAGAATAGTATTCCCATTCAATAAAATTTGATCTGCATTTGATTTCACGGTGGACTTTATCTTGAAATTCCAAGTACGTCGCAATGCAAATGCAAACCAAACAATCAACCATGACACCACATAAAGGCAACTAATGAGCATATGTACAAGAGTTAATGAATCTGATGTGAANNNNNNNNNNNNNNNNNNNNNNTAGATGTGTTTGAAAGAAGAATGTATAACAGGAGACTTTATAACAATAACGACAACAAGAAAACACACAGCTAAGATATGAGAATAATGACTCTTGGAAAATATCGGCTCGATACTCGATTCTGAATAATTGTTCTCACTGGCACATGGACTAAAAGGTCCTGACATGTCAAGTTGATTCGAACCGACAATGTGAGGAGAAGAGTTGAGAATTTGCCGCCGATACCGCCTATGTCTGTGCAACATAATATCACCATACTGAAGAATTCCGTAATGGAAAACTGTCGTAAAAGAAAACAAAAGAACCAAATTGGCTAGAATCGATAAAAAAAG
>OX_Smed_1.0.00734
AAAAATTTGATGAAGCTAGAAAAAACGGAAAAGATTACTTCTCTGATTCCCGTTTATTGAGATTAATGTTTTTACTGTGGAAATTTAACAAATACTATCATTTAGAGGAGAATATTTATAGATTTCTGAAAATTTTTACTAACAAAGTAATTGAAAAAGTGTATTTAGTTCTTGGAGACTATCGGAATAAAGATGCAAAAGAAAATTTAATAAATTTCAAAAATGCTTTGAAAATTTGCGCTAAATTCCGTGGAACTTATTTAGATACTCGGGATATGGTAGATGAGATCAATCAAAAGCACGAAGTGGAAAACGCAGATTTAATTCGACACGCTAATAAAGGTGAAATGTGGCGAACTAAGGTTTATGGCCCTAATGCCTTCAAATCTTCATATCGGCTGAAATCCGAAGCCAACCCCAATGATGCGGAGGACGACGTAATTGATGAAATTTGTCTAATAAGTACATGGCCAGCAAGAAATTCTCCTTGCTTTGATAGTCTAAATCGTTTCATTCAAAGATGCAATGACTGTGTGGAATTATTACAATCTTCGGAACATTTTCGATCTTTATCAGATGTAGCGAAAATTGGAGGCGCTTCTACAAGAACTCTTAATTCTATGGTTGTGGAAATCGACAATCGGTTTCAAATGGCTACCAAACACTTTTACCAAAAGGTTACCGATATTCTCGACTTGAAAAATTCGGCCATATTTGCAAGAGCATTTTTCGAGTTTCGCAGTGTTGTTAAAAATTTAGAAAAAGCTCTGGGAATAATTATTGACAATAGTCTTGACCTATGTCCTACAGTGGAATCAAAATTACACTTAATTGAAGTTTTTGAAGGTATTAGTGGTCGGGACATTGTACAAAAAATTCTAGCAGTGAAGCTTCAAAAAATTGTTGAAGAATTTAAAATGGAAATCAAAGAGATTCGATTACTTAGTAGGAAAAAAAAAAAAAAAAAAAA
>OX_Smed_1.0.00736
AGACACAAGTAAACTATCAGATCTTGAAAAGCAGAAAATATTTGGAAAATGGTAAGACCTTTATTTGATACGGTTTACTGGTGCTCAGTTCATGGTCAGGATTTCACAGCGAATCTGACCAACGGTAACAATAAAACCTGTTTTAATAATAGTGTTTACTCAAGTCAAAGAAGGTTGAAAACTATTGATGTGTGTCATTATTTGTGTGTGAAAGAATCATATGATATTCATAAGAAAATAGCATATTGAATGTAAGACAAAGCAGCTTGTATATTTGATGACTTTAATAATTCAATACTTTAATACCATATATAACAGGGGTCGGCAACCTTTTCTGGCATATGAACTACATTCAGTTTTTACGTTTAATAAATGCGCCGCAATCATTTAATTTTATTAATAATTGGGAAATAGCAAAAAACGAAAAGTAGATGGCTATATTTTTATTATATTTTATGTAAAAAGTTCAGAAATATTTTAACGTACCTAACGATAAGATTTGAAACAAACATGAAAATAAAACTAAAACTTTCCTGCTCATGATTACTCACACATTTGGCTAGCGTTAAAAT
>OX_Smed_1.0.00738
ATATTAAATGTATAAAATTGATGATTAATTAACCTAAACCCTAATTACTGCCGATTTCTCGGAACTGATGGAGGTCGGAAAGTGAAAATAATTTTTTTTAACTATAACCGAGTCCATGAAAGTTCGCATACCTAAAATTAATACGGCAAATATTCATAAGTACATGGATACACTTCACATTCACTTGGGCCAAAATATACATTACACCACGGCTTAGTGCTGTTGAAACTACGACAATAGTTCTTGGGATCTGATTTGTAACTGTACCGAGAAAGTTCGGATTGAGTCCAATATTGACACGGATTTCCCATTCTATCAGTAACCTCACTACCTTCGTATTTATCACTGGTAGACCAGTAGCATTTAGCTTTTGTTCTCAATGCCATTGTGAATTTCAAATTGCGGATCTGAATTGGTATTGCGGTATTAAAATCTCCAACGAATTTATAGCATAAAATGCATGTTGTTGGAAGTTTGAAGAACAATTGTTTACAATCCAGCCCCAAATCATAGCACATCTCAATGCATTCATGAAACGATGGCATCTCGTACAAATTTTCTGGGTGGTTGATGTCACAGAAAGTTGCGTCAGACGAAACTGACGTGAACATTTCGAAACCTTTTTAAGCTCAAAGACTCGAAGCGCAAATTTGTAGTTAGCTTGAAATTTTCTCTTGTTATTATTGAGTAAGGTCTTGGAAAATTCTATTTTTCTTTGAAAGTCACTCGCAAATAAAAGTTTACGTTACAGGAAATAATAATNCTAANCTAANTAATTTTTACTTCCATAAAACTAAAATATGCTAGTGTGATAAAATGTATTAACGTTTCAATTTTGACATGAATTATAGTGTTCCTTCGCAAAAATACGATAATATTTCTCAACCATCGACAAATATCAATAGCATAAACCAAGGATATTTTCAACAGCCAATTATGAATTACCAGCAAGGTATTTACTACAACAATTATCCTCCATATCAGTATCCTTACATGGCCCCTAATTACATGCAACAAACTAGTCAAAACTATTATAATCAAGTCATACCTGATTCTCAACAACAACAACAGCAACAGCAAACCCGAAATAAAGTTGAAAAACGTGAAAGTAAACCGTTAACGGTCATTGATCCCACTAAAAATGAAGTGCTTGATTTGAATAAAATTTCTAAATCAAAAAGCAATTTAATTGATGAAAAAAAACCATCGGATCAAACACAAACGCTTATCCCAGATTTAATGATTTGCAAAGAACCAACAGATTTTGATGATGTAAAAATAGAATTACCTGTAGCATCGGTTTCTGTCGTTGAAAGTATTGTATCGGAAATCCTTGAAAAAAACATTTCAAAATCAAATTCTATACTTTCACCCTCCCAGTCAATTAAACAATCACAGTCTATACCTAACAAATTGGATAAACTATCACAAGATAAATTAATTAATCAAATCATTTCCTCATCGGATACTGATTTGCATTTCAAAACGGATCTAGACGAAAGTGAACGTAAAATATATAATCGTGATTCATTGATACAAATTGGAATGTCTTCAAGAAGTCAGAAATTGCCTTTTTCATTAGAAAAATTCGAATGTAAAGAGATAATTAATACTACGCCGACTGATGCATCAAAATTGTTAGAATTCTATGGAAAAAATAAAAGGTTTGGAAAAATCATTAACATCGGCTCACCTAGAATGGGATCACTTAGTCGGATCGTCAATGGTTATTTACCGCCACATTTGAGATTGAAGGAGGAGTGTTCTCTCAACAAAAACCTGGAAAATTGCCGTCGTAATCTAAAGTGTATATTAAATAAAATTGCACCTCAGAATTTCTCATTATGCATCAACGAGATCAAAGCGATTATAAAGTCAATAGACCAACAAAATGTGAAAATTGATGACTGTATCGATTGTTTAATTGAGGAAATCTTCGACAAGGCTGTTAAGGAAGAAGCATACAGTGTTACATATGCTAATTTGTGTTTTAATATTGCCAAACTTGACGATGACAATGAGTCAAAATGGAATTTTAAAGCATCATTATTAAACAGATGCAAACAAATGTTTGAAACACCTTTACAAGATCAATTGAGAATGGTGAAAAATCACTGGGAAAAAAAANGTTGAAGAAGAAGAAGACGAAAAATTGAGAAACCTCTATCGTTCAGATATTGAAGAGCAAATTAAAAAAGCACGAGACAAATATTTTGGAAATATAAGGTTTATTGGCGAATTATATGTTCATGATTTATTAAAGCCTAAAATTATTCATTGCTGTGTTAATACTTTGATTCCAAAGCCAAAGGATGAAGATGCGATGCTATCGCTGTGTAAACTCCTAGAAACATGCGGGAAAAAATTTGACGAAAAGCATTCTGATAAGATGAGTGATTACATTAAAAGTATGACTGAAATGCTTGAAACCCCCGATCTTTTGGAAACGAGAATTCGATTTAAAATTCTTGATATCATTGAAATGAGTGAAAGGAAGTGGCTTTTGCGTGAAGTACAATCTCAAAAGATGGTTCGTCCCAAAACATTGGAAGAAGTGAAAAAGGATGTGAGTGATGATAAATCTATTTCAGCGTCAAAATTCCCAACGATCAAGTCAAATAATCGAACTAGCACAAAACATATTCCAAATCAATCAGAACTTAAGTTTAAACAACAAAGCCGCAATCAATCAATAGATGTCAATTCTCTTTCATTGGGAACAAGTGAAAGCTTAGAATTAAAACCATCATATGGATTTTGGAATTCTAATAAGGAAAAAGATCAATCAGAATGGAAAAATGTCGATAATAAAAAACGAACGAAAAGTAAATATTCTTCAACAAATAAATCCTCGCAAAATCGATTCAGTCCCAACAAAATCACAGATGAGCCTACAAATAAAGCTCACTTGTCTAAATATGCTATCTTATCAACACAAGATGATGTGAAAGAGAATAACATAACCAATTCAGAATCTCCTGTGAGATCAGTTTCACCGTGTGAAAGTAAAAGTGAAGACGATGCTGTGATGATGGACGGAGAAGAACTGTTGGATAATTTATTAGAAACACATACGTTAAATATGACAGCATGGGGCAATCAGTTGAAAGTCAGTGAGTTAATCAATCAGTGGCTTGATAAAATTATGGAGAAAAAGCAAAGAGATCGGCATTTAGTTGGGGATCAATTGGCAAATTTGGTTGCTTGCAACAAATTGCAAAAGGATGCACTCATTGAAGGATTAAATCAATTTATCGATCTAATTGAGGATCTCATTACTGATATTCCAAAAATTTGGACATTTCTCGCAGAAATTCTTGAAAGATTTATTCAAGATGAAAAATCTTATGTCGAATTCTATAAATTTGTTTTCGAAAGCCGGTTACCAAATGAGCACATCAATAAATGCGTGCTTTTGATTTTGGAATATGCCAATGAGCGAGTTGGAAGTTCTGTTATGAAATTTTTAATTGACAATCAATTGGACGATTTTTTGAATTTGATAAAGAAAGACAAGGATTTTACTTCTATGCCTGAAACATTAATTTTGAATACTGACAACACGAACTCGTCGACAACAACTCAATTCACCAATTCGTTCAAAAATGAACTGATTTCAAGTTTGCCGAATGATAACGAAAACATTTTTGAACTTTTAGAATCAAAATTCACTATTGAACAAATGCAGACTGACGAGTTCGTTAATTCCTTAGCATATTGCCTATTCTCTTTTATTTGCGATTTGAAATCAGAGAGTGATGTCATTGATTTCCTAATAGAAAAACAGTGCCTGTTCAGGCGAATTATCGATAGTAAATCAGCTTTTGAAACTCAGTTTTTATTAGCACTTGTTAATTTTGCAAATCGCCTAGAAACAAGAGATTTATTAACAACACTCGTGCAAAATTTGACTGGTAAAATAATATCGACAGATGCCTGTCAGCATTTTATTAATAATTCTGAGTTGAAAGATCTAGACCTTGAAAACGACAATGAAAACTACCAACTAACAGTTAACGCCATCAGATCCATATTGGAAAACGAGCAGCGGTAGCGAGTATACTCACGGACGATTGTTAATTTATGAAATCTTCCACTTATATGTTTTGTGATTATATTCGCAAAATTATTAATAATAATAATAATAATTAACTAAATATATTTGGTGGAAGTGACTACGCTGTTTATCTTGTTTCAATGATTTTTAATCATTTTTTGTGTTCTATTATGAGAACTCTTTTTTCGAAAATGATGAACTGTGTCATTTGCCA
>OX_Smed_1.0.00744
ATACAAAGATATAAAATATTTTACCGCCCCGGGAACCGCGAACCGAATTATAAACATACTGTAAGCCCCAGGTTGGAATATTGTTAAATAAATAACGGATAACTCAATTCTTTTATTATTTCTAGGGGAAATAAAATAAAATAAATAATTTTAATCTCTAAGAAATTTATAAACTAATAAGAAACTAATTTCATGGACTTTTAAGTTTTATTTATTTATTAATTTTATCTGCCAGTCAATAATTGTGCAAAAAATAACAAAAACGTTATTAAATGAATTTGATATTATCAGGGCCAGAAACATACAGAATACTTACAAATTTCACAAATACAATAATACTGAGCCAGGCAGATGAGTATTTCTCTTTCATAACGTGTAAGGACGTCAATTGCGCCTACGAAGGCGTCGATCAAAACGAAAAAATAAAAGATTTTTCATCATTGAAAATTTATGTTGCCTGTTCAGAAATCCGACCATGTTTGACATATATTGATTTTGGTACGGGATATTTAGAAAATAAAAATCTTANTACAACCTATTACAATTCCAAGATTTCAATAAAAAACTCGAGTTTAGAAACTAAACCGAANGCAATTTTAAATTGTCGAAACGGTGGAAAGCCCAATGGAAAAAAATGCATCTGTCCAGATAGTGAGGATTTCATTGTAAGAGGTCCAGAATGCGAATCTCTGCAGATTAGATTAAAACAGAAACAATTCGTATATGCATTACCAAATTCAACAAATACTGTCATTGAATTCTCCATTTACGTCACCTCCTTTCAGGGTTCTATTGATGTTCTTACAATCAAGAAAGCTAACCAGATTGTAATGAATTGTGCAATTAATGAAACTGCCTTTTCCCTACAGGTGGTTGATAAAAGTGCAAGTGTTCCTTTTAAAATTGATACTCCAAACAGATGGATTTTTATTTTTATTAGTATCACAAACTCGGAAACAAATGCCTGGATAGATGATAAAAAAATATTGCTGCAACAGCGTTTGCCCGAATATTATTTTGAATTGGATGGAATTCCTCTAATTCTTAATAACAAAATTAATACCAATAATAAAGAAATATGTTTATCTAACCTAAAAGTTAACCAGCAAATTGTAGATTTATATTTACCGTCCTATGAGAACTGCCAACCGAATTGTGACCAGTGCAACAAGAACCAAACTTGTATTTACCAACCATTTAAATCTATAGGAAATGCAAAATGCTTGTGTAAAATCGGTATGAGAAGCTCCGGGGATTCACAGTGTCAACTTACTGATACTGGAACTGTAAGTTTGCCAAACCAAAAGGTAAATGATGTTAAATTAATTAATGACGGCGAAATATCGATAGTTCAATTCATATTCAGAACATTTTCACCGAATGGAATCCTATTTTCTATGAACTTTTCTTCGCCTACTAATTTCATTTCATCTCTTAAGATTATCAACTCTGAACTATTTACGCATATCACAAATTCCACATTTGATGATTCCGCTACTATTCGTTTCTACAATGTCTCGGATGGAGAATGGCATCGAATATATTATAAAATGACAAACAATTTCATTGAAGTAACGCTTGATGAAGATCTACCGTTTAATTCAGCCTTAATAAAATTCGACACAAACTTCATTGTGAACACAGATTTTAGATTAAAAAATATTTCCTTCGGACCGCTAGAAATTTCTAATTGGAATAAATATTCACTTACAACATGCTTCAATGGATTTTCACTAATTCCAGTTCTTACTTCAGCCAATCAAATTCAATATCCAGACGTGAATTCATCATCGACAACCAATGGGTGTGATGGAAATTTCTGTCAAAACAAAACTTGTTCTGACAAGTCAAAATGTGAAAATAAATGGCAAAACCCGACATGTGTATGCGTTGCAAACTTTACAGACGTAAATGGAACGTGTGAATTTTATAAATGTATTCCAAATCCTTGCAAGAATGGCGGGAAATGCACTTTTGTAGAGAACAATAACTATAAATGTGTTTGTAGTGAAGGATTTCAAGGCGAGCATTGTGAAAGTTATGTCAGCAACGCCGGTTTTCTTTGGTGGATCATTTTATTAATACTTTTAATTCTTTTATTCATAATAATAATTCTTCTGATATATTGCTGCTGCTGCAGGAAGCGGGCGCAGCCCCAGCAAGGTCCGGATATCAACAAACTGCACGAAAATACTGTTTTTTACAATGAATCAGCTGGAGAAACTGATTACAATGGACCGCCGATAAATTTTGATTTAATCAAATCTCCACAAAAATATGCTAAAGTTTTGGCTCCTCTTTATCCAAATGATGAATTAAAAGAAAGAAAATTGGCTTTCGACACAAATAATAAAGATCTTCAAATAGACCACCCTCTTGATTATGGATTTGAAGGTGTCAACAGTGATGCTGGAAGCATTTCATCCCTCGGATCAGGAAGCACTGACAATGAGTTGAACATCAAACCAATTGAAGAAACAAATGATAAATTTAAATATTTAAAACATCTATACAAATAATTTACACAATCATTTTTACACATTGTAATTATGTTTCTCATGTTAATGTAGATGAAATAATATATTGTTATATGAAATACAAAGTTTTGATTCCAAAAAAGGAAAAAAAAAAAAAAAAAAGGGCGGCC
>OX_Smed_1.0.00754
AAAAGAATTATTTTGGTACTTACGTATTAACGCCACCACAGCTACGGATTTGGCGGTTTTAATCTACAACTAAGAGTTTTGCGACAAATCATAAAATAAAACACATTATTTAGCCTCTAAGTCCCACTTGCTGATCACACTGTTTAAAATTACATTTCCAAAACTTACGTTTACCAAAATAAAGTTCCATGTCATGAGAATTGGTACATTTTCGTTTTTTGGAAAATATTTCGCTCCTGAAAAAATAAAATAACATCTTGTTCTGTTTTTGGCAAATCCCAAATACGCATTTTCGTAGCACTAAAACCTTCTGTTGCAGTGGCGTTATACGTAAGTGCCATTATTAATTATAAAAATTAAATTTTACTTAAAGACTTAAAAGAAAATCTCAACATATTTTTTGAAACTGGTTTAGTTTCACATTATTTTTACAGTTTTAAATTTAGTTTTATGGTTTTTCAAAGAGATATTTCAGTGGTTAAAATGACTTTTAAAACCTGAATAAAATAAAAAACACCGAGTGGATTTGGAAATAGACTCTTTCCTCACATCTCTACAAAGCTAGTTAAAATACCCTTATAATGCATCTCCATAGAGTCATTATAAAGCCTCTCCTCCTTATAATGCATCTCTATAAAACCTCACTATAACTCCTCTCTATAATGCTGATATTGCGTATTGTAGGTAAATGACATTAATGATTCCTCCTAAAACTAAGCTACTGTCGACCTCAAGTCAGCTGATAAGATTAAAGCAATTGAATTATTCTAAAAAACTAATACTCTGTCATAGGTAATAAAATGTAGTTGTTTGATTACACATCAATATAAGAGTGCATGGGAGAGCTAGTAAATAGTTGAATGTAGGAGGGGAGAAAACACAATTGATAGTAATCAACAAATCCGATTAAATCAATACAAATCCCGAATTGAGTGAAATAGACACAAAACTACTCAAAAGGTGCGCCTAATAAATTGCATTAATGAGCGCATTATAATGTGACACGTGATTGGGTATTCAAGA
>OX_Smed_1.0.00755
CAAATAAATGATTTGAAATCTCAATGTAAACATTTGGAAAACTGTGAAGCAGTAGAAGAACTTTTGAATAATTTGGAATCATTAGAAGAGCAATGCAATATTAGAAAAGCTAAAATTGAAGAGAAAATGAACGAAACTGAATCTGACATTAAAAAACAAGCAGCTTTAGAAAACAATCTCAAAATACTCGCCGATTTAATGAATGAAACTGAAACTGAAATGAAAATTTCTGTATCAAAACAGACAGGAGCATCTGCTGTTGAAGAAAATTTAGAAAAGTTAAAAGGTCTTAAATCAAAATTAGAAAGTGAAAAGAACATACTTGAAAATATTGAAGAACAAAAAGATGACTTCAATGTTCCTAAACATTGTTTAATGGCTTGTGAAAGTTCGAAAAAAAAGTATTTAGATCTCAAAGATGAAATACACCAGTTAGAAGAAAACTTAAACTTGATGAAAAACAATTGGTCTGAATTCGATTCTGCTAAATCCAAAATTGAAGAATCTTTGGAAACAATAGGTAATGACATAGAAAATATGCACGTAACTCATAATGGGATTCATGGCGGAGATTGTGATGATAAAGTTTCTCTATTAAATGAGAAAAAAAATGAATTGGACGATTTAATTAGACAAGAAGAAGAAACCAATGATTTATTTAGTAAGGCAAAGAAATTGGGATCAAATGCTCCTATGATAGAAATTCAGAATTTAAAGGAGCGAATTCTAAAACAAAAAGAGAATTTAAAAAAAGAAATAAAGCAAAATGAAAAAGATCTTGAAAAC
>OX_Smed_1.0.00757
AAAATGACAATGTTATTTTTATTTTTATTTTTTCTATCAAAAATGAACGTAATTGAAAATAAAGAAAACCACAAAAGCTTTATACCATCATCAATTTTCCCAAAAGCTTCTTCGAAATTACCCAAGATTTCATCCTCGTGTATGATTATGGAAAGCTTGTTGAGTTTACACAATTTACAGGTAAGTCCTTCTAAACTCAAATATAATAATTCTGAAAAAATTATTTATTTGTGTCAAAATGGGTATTTCCTTCAAAACTCCAAATATAATCAAAATGCAATTTATTTTAATAATACTTGTTTAAATGGCAGTTGGAAATTCAAAACAGAATTTATACCATTTTGTAAGAGTAGTTGTTTGCGATGGGATATAAGACTGCAACAATGGAAGACAATTTTGTTAAACGCAACAGAACAAATCTTCGGATTCGTCCTCAGCCCAGAGTACCCTTCTAACATCGATAATGTTGGGGAGAATTGCTCTTATATTATTGAAGCGACAGCTGGATTTATTAAACTTAAATCTCTTGAACTTAATTTGGAAAAGTATTACTTGGAAATAAAATCAGAAAATTCGGTCATATACTGGCCCAATAATGATTCTATGAATGGAAGTTATGTTTTCTACGGCCATAAATCTATCACAATTCATCTTAAAGAAAATCTTCATCATCATAATTCTATAGGGAAAAAAGAAAACTTCAAATTAATTTATAGGAAAATCGGAACGAATTGCAAATCCTATTCTTATGATAACAATTTAATAGTCAACAAAAGAGAATTAAACAATCATAATTTATTAGAGACTTATTCTTGTAAATATCCGCACAAGCTCATAGGTCCGTCCCAAAGAACTTGTATTCACGAAATTTGGACCTCACTAGTTATTCCGAAATGTAAATTGCTATGTGGTCCTCCCATTAGGATTTCAACAGATGGTAATCTAGAACTTAAAACAGACTTACAAGAAATTTCAAATTGCAAACTGCAAATATTTAGTCTTCGTGGAACAAGTATTTTACATATTCATATTAAAAGACTGTCAAATGTCATCAATAAAAACTGTATNTATATGACTATTGGTGACACTCGACGAATATGCATAATAAACAGATACGAAAATTTTTATTTCACTTCTTCAACTATTCTCTNCGTGGTTAAAGATTCGAATTATATACCAGAGATCGTCGAATTCCTCATCCAAAGCAAACCAAGTCGAAATTGTTCACATCCACCAGCTATTAGAAAAGGAGCATTAGTTTTCAATACAACTTCTTTATTTTCAGTTGCCGGTGTTTCTTGTAACGATGGACACATTTTGATAGGATCTCCGAAATTGCAATGTCAACTCCATTATTCGGGAGTAGCTTATTGGAAAGGTTTAAAACGGCCAGAATGTGTCAAATTATGTAATAGCCAATGGAAAAATATTGAAATCGCAGAGGGACCATATGCGATTTCATCCCCCCCATTTCTGAATTTGAATTTCTCCGAAAATCAATATTGTAAGTGGAAAATCAAGTCAAAAAATGCCTTTCCAATTATTTATATTTCTAGCATCTATAATATAAAAGATTATGTTATAATGTCATTAACGAATGATGATAACACTTTGGAAAATCAAAATTATTTGCAAGACAATTCTAACAAGATTAGTATAATTTTCATTTGCCCAAGCCCCTTGTGCAGACTGGTGATTGAGCCTCAAAAAAGTTTGAACAATTTGCAGGAGAAAATATTTATGGAGATTAAAATTATTTTGGCAGATAATATATCTCCCATAGAGTATCATCCTGGAATATATGGTCTGATTTTTTTAATGATAATTCTGTGCCTTTTGTCTGTATTAGTGTACTATGATTACTCTCATCGTCCGTATACTGGATATACCGCAAAAGTTTTGAACATTTTGAAATCTTCAAAATTTAAAAAACTATCGGCTATGTCGAAATTTTACATTCCTTGTTGGAATCCAATTTCCAAAACAGAAGAAAAAATTATAATATTTTTCAATAAACATCATTCTGACAAAACTTATATTCACATCCAGAGATCGGCTTCATGCCCTCGTGATAACATAAATACATCTGGAACATCGAAATATAGACTTGATACGGCTAAACGACGTTTTAGCGATATTACAGATTTAGTCGTGCAAAGAAGCACGATTCGGGAAGAAACCATTCCGGAATCAGATATGAACTGCGATAGCGCAAACTATACAAACTTAGCCTATGATTGCGATGATCAAAAATCGTAGTGTTTAACATTTTCATCTTTATTTTTGTTATATAATACGAATATTTGGTTGTTTTTAAAAAAAAA
>OX_Smed_1.0.00764
AACAATAATAAAAAATATATTAATAAATAATAATAATAATAATAAAAATAAAAATAATGTTAATATAACTCGATATAATGCTAATACTTAAAATCTTCAAATATATTAGCAGGAAGTCACGGTGTAGCATTTAGAATTATAAATATCCGACATTTGTACATTTGCCATCAAATTCAAGAGCTAATTGACAATATAATTAATAATTTTTTCTTATAAAACTATCGCGATGGATTTTAGCGTTGATCCAGCGCATACTGGATTGCCCAAATAGCTAGAGGTCTCATGTAGCCCAAAGAACGAAAATGTCCGGTATCAAAATAAGATTCAGGTGTCTGAAATTGTAACCCATAATTTTCATATACAGTTTTATAGGTGCCTTCGACAATAGTCCAAGCTTCATTGTCACAGTGTTCTAGAAACATTGTAGCAGCCAATGCATAATTCACTCCAACCCAGAATTCTTCAGATTGGACGCTGCTTGTATCTTTGGTTTTATTTGGCAAACAGCCATTTATCGCCCCAAACTTTGTGCCAAGGGAAACACAATTGTTTTGAAAAATCGTTCGTAAAGTCGTTCGAACTTTATCTTGATCAAACACTTCATTGTCAGGCACACCACAGCTTTTTAAATACCAATGTCCACAAAGTTGATCAGCCATCACAGAGCAGCTACGTTCATCATATTTAAAATATGAACCTGTCCATAATTTATCAACATATGCTTTTTTACCCTTAGAAAGGGCATCTGCAAAAAATGAACAATCAATATTCAAGTGCTTCGACATGTGGCAGACAGAATATAAAGCACCTAACCAAAGTCCACCAGTATATGCACTGGCACCCTTCGCAATCCAAGCATCATAGGTTTGATCAGCATACCCAGAATTCTCAATAAGCCCATCGCCATCTTTATCCCATGAAAGACATTTCTTCATCACTTCCAATACTATAGGCATCATATATTTCAAGTAATCTTCATTTTTCAACACAATCCAATCACGAAAGACTTGGAGAACAAATTTGGGATTGAGGTCTTTCCACTGATCAGTATTATACATAGTGTATGCATTGATTTTCACAAACGGTTCTTCTTCTGGATCCCCAACATCGTGAGGAATTGCAAAGAGACTGCTTCTTGTCTCAAGCGTCCCTTTGTGTATATATAAGATTAGCGAAGAATCAACTGACTTAGTTGAATCGGCAATATTATACTGAATTGATTCTTGTAACTTAGGCCAAAGAGCTACCAACGACCAGCTTGAATAGTGATGCACATCATAAGTATTATACATTCTGTATTCGTGTCCTTCCAGGTAACCAAATGTTCCGTAATCAATTTGGTGTTTATTTCTCGCGATTGCGATGCTGTCGCCATTCTCAAGGGAAACAGAGACAGAAACATTATCCAGCCAAACCGTTCCTCCATCAACAACAAAATAAAGTTCATTGAACAGCGCGGATTTGTACCAACTGGGATATTTGCTATTTTCTAATATTGGATTTTGCCAATTTTCTATTTTTTCTTCCCAAGATTCCACATTTCTCATTGCATATTCAATCATTTGACTTNGATATTTGCTATTTTCTAATATTGGTTTTTGCCAATTTTCTATTTTTTCTTCCCAAGATTCCACATTTCTCATTGCATATTCAATCATTTGACTGGTACCCAACTTGAGATCGTCACAATGGAACCATCGAGCGTATCTCCTTCTATATTGGACTGTGTTGTCTCTGAAATGAACGAGAGGCATATGCCAAACAAACACAAATCGTATTTCGTGTGATTTGCTCATGGGTTTCACAACAACTTTACCACATGTTGCAATTAATATATCTTTGTTATGCTTCATTTCTTTGGATTTCATTCCCGACAGATCCCCGTTACTCATTAGATTTTCCCACAGTTCTTTGGGGCCCGGTATATTGGCATTGGACCGGGTATTTGTTAATGATATCGATGAACAACTTGATGTGGAGACATTGACAGTTTTCATAACACCTAGACCGTAACTACAATCCATATCTTTGATCTTTTGTCTAATAGAACAGCCTTCAAAGAACTCCTCGTCTAGAGAACTTGATATTAATCCCTGAGATGCGTTATCTAGCAGTCCAGTTCCGTTTTTAATAACGCAACAAATACTGATTGTTAATTCCTCTTTGCCGTAGTTGACTGCGTTCCACTCGAAAACGCATAACGGCAAACAAGAATCCTTGTATTCATGAGGAATTACTGGAGATATTTGTCGACAGTATAATTTTATTTTTTGTTCAACTATATCATAAACTGTCCAAGCTCTAGGGAATAGACCGACATATGCTGCCCTAGAACTAGGAAATTGCCAATTCCAGCAATTAAGAGACTGCAAATCTTCTGGTGCTTTATGTACAGATAATACTTGTTGATAAACCGTTATACCTCTCCGACGAACTGTAACAATAAACTGATTAGCGTTCGCGGTTTTATATTCGTAAATCCCTGGAATTAAACTAAATCTACAAAATTCACCTCGATACCCTCTATTAATAGCTCCACTTCCAATGCCACCCATTGGTACACCATAAATTGGTTGCCAGCTTACTGGATTAATACAGTCAATAAATGGTTTTTTATCCTCTTTCTTTTTCCGACGATAAACATAGAACAAATATCTGATTGCCGAAGAAACAAATCCATAAATTTGACTAAATCTTGGTAATGTATACGGTTTACATTTTACGGGTGGATTCCAATCTAAGACTACATTCCAACCATATTGAGGCACTTTAACCTCGTCGATGTT
>OX_Smed_1.0.00772
ATCTCGAAATCGATCGAACTGAACGATTAAAATAATTTAATCCAGTTTTCACTAAAAATTTTGAAATCGATTATCATTTTGAAGAGCGTCAAATGTTTAAAATTGAAATATATGACATTGATAGCTCATCAAATAGACTAGTTGATCATGAATTTCTTGGAGATTTCAAATTCTCACTCGGAGAATTGGTAAGCAGAAGGAAAGTTGAATCGAAATTAAGCAATCGATTCGTCGACAATAACACTCGAAAGCCTCAACTTATCGTATTGACGTGCAACGAATTATCCTCCAGTAAAGAATTGATTTTCCTTCAATTCATTGGCACGAAATTAGACAAGAAAGATCTCTTTGGTAAATCTGATCCGATTTTGCAAATTTATAGATCCAGTGATCCGATAACCTTTTTACCGACCGAAACAAAGTTTAACGGTACCAGAAATTTTTTATTGGTTTATCAAACGAAACCAATTATGAATACCTTGAATCCTTCATGGCCAGAATTCTCAGTAAAACTGAGTCGACTCTGTCTTGGTGAGAAGGATAGATTGATAAAGCTAGTATGTACAGATTGGAATTCCAGCGGCAAGTTGGATTTTATTGGGCATTGTTTCACCTCTGTTAATCATCTGTTGGAAAATCAACGGAAAAATGAAGCGTTTGTTTTAATCAATGAAAAAAAATAAAAAAGAGATCCTACAATAATTCTGGAACCTTGACACTAAATAAAGCTTCTGTTCAATATGAATATTCTTTTTTTGATTATATTTCTGGAGGGACCGAACTAAATTTTACAGTAGCCATAGATTTTACTGCTTCTAACGAAAATAACCCGATATCTCTTCATTTTATTCCCCAAAATGATTTTGCCGGCCCTCAAAATCAGTATGAAATAGCAATCTTATCGGTTGGTTCAATAATTCAGGATTATGACTCAGATAAAATGTTTCCGGCACTCGGATTCGGAGCACGAATTCCTCCTAATAAAGAAATATCCCATTGTTTTCCAATAAATTTTTCTCCTCAAAATCCATTTTGTGCTGGAATCACTGGATTGTTAAATACTTATCGGTCAGCTATTCGCGCTGTCATTTTATATGGTCCTACTAATTTCTCGCCATCTATTCGTCATGTGCAGCAATTTGCACTGCAATATCGAGATGGATCGAAATATTTTGTATTGCTAATTATAACTGATGGAATAATTTCGGATTTCGAAGCAACAATAGATGCAATTATAGACTGTTCTTTTCTTCCGATGTCTATAATAATAATTGGCGTAGGAAATGAAGATTATTCCGCAATGGACTCCTTGGACTGCGATAAAGGCCTGCTTAGGAATGGTAATAAAATTGCCCAACGAGATATTGTTCAATTTGTTGCACTGAGAGATTTCATGGACATCAGAACTCAAGCTATCAATCAGAAGGCTTTAAACAAGGCCGTGCTTTTCGAATTACCGGGCCAAGTTGTATCTTGGATGAAAAGCAATTCGATTATTCCATTAAAACAAAAAAACAGAAATATTTCTCCACAGTTCACCGGAGATGCACCTCCACCTCCTTATCCAATGTCTGATCCTTTTGCGTTAAACCTTTCTCATTCTATGCAAAATTAAATAGTTTCCTTAACGTTCTATTTCCTCTTTTTATGTTTCCCATTAATATTTGTTTATAATATTTAATACAATTGATTGTTCAGAATTGAAAATTAAAAATAAACAAATTTAGCATTCCGCACATGAAGGAAAATCGATAAGTATTTGTTGCATTTGTTTTTTAGAAATTTTATAATTTATTAATTTTTTATATTATATTGTTTATTGATTTTC
>OX_Smed_1.0.00778
CACTGGTAAGATATTTAAACTCTTCAAGTCTTAATTCAGAAGTGCCAGACCTGGATGAGATTGTCAAAACTCTATATGAAATCGACTGTGAAATATTTCCTGGAATTATTATTCAAAATTTAACGACAAAAGATTTGACAAAATATAAATCCTATGAATTGTCCGATGAAATAGTGATACTGAGATTAGCAATTGCTGGCAGTATGATATGTAGCACTCAGTCTTGGAATGATCTTAAGGAAATAGTAGAATCCAATGTCGACAGATGGGGAGTTTTGAAAAGAATAGAAAACACTTTAATTAATTCTGAGTTAATAAGTATTGACAACGATATGATAGACTGGGAAAGAAATTTTCTGAAAAAAATAATTTTTATTTGTAGAGGTTCAACGATCATAAATGAGGACAAACTCAGAGATGCGTATATTGAAGTTAGAAAAATTGCCTGCAGAAACAATGGGGAAATCTTTGATATGAACGAGAATTTGAAATCTTTCGGCAAGATATCAAACAAACAAGGCAAAGTAAAAGTTTTATGCGATGAAGTGGATAGTATTTTAAAAGGTTATAAAAGAAAATTTCAAAATACCGAGGAAATGGAAAAATCTGTGGAAAATTATAAAAAGTTAGAATTAGTTCTAGAAGACATGGAATTAAACTTCGTAGAGAAAAATACAAATTTCAGAGAAACGTGGATTTATTTATTTTACGATAAAGTCAGTGACATTGAAAGGGTATTGAATAAGGATACGAAAGATATTAATGAATTGAAAACTGAAAATTTAAGAAATGTTATAATTAAATATTTAGGTCACATTAAACAATGGGTTTCCGATTCACGGAATTTACAAGCCGATTTATTCAGTCGCTTAAACTCCTCAATAAGAAAACTAAATAATTCATCTCCATTAAAAGAAAGAAAAATAAAAATGTCTTCCGTTGACTTAGATTTAAATTCCAGTAATTTCGACGATGAGAAAAGGGCTTTCGAAAAATCATTTTTTGAACTTGAAGAAAGAATCAAAGAAATCGGAAACAAAAGCGAAAATAAAGACAAATATAGCAAGTTAATTGAAACAAAAATAATGGATAAAAACCAAGAGGAATTGAAATATTTGATAGTTTCTTTGGGAAATGAACTTTCTGGAAACCAAAACAATGAATTCGAATTAAAGGAGACCAAGTTATCGCTGAATGAAAAGTCTAAAGAGCAGCTGGAAGACGAATGTCGTGCGTTGACGCATAAAGTATTGATGAAGAAATTGGACGAATTTCTAAATGATAAATCTGCTAACAATCTGTCTCGTCAAAAGCTTAAAGATGATCATTTGTTACAGTTTGAAGATGATATTAACCTAAAGTTAACTCGATATCAAGATCTATGTGATTCAGTAGACAAACTGAAAATTCCTCAAACCTATTCTAAAGGTAGAAATTCACCATTAATCAGTCAGAATGAAATGATGTTTTCAGCGCCCATAACCCAAGAATCCAACATCAATCAGAATTTCCATCAGTC
>OX_Smed_1.0.00785
TATTGTTTCGATTTAATATATTCAAGAGTAATTTAATATGGTTGAAACATTGCCGAGCCTTTAATAAGGAGTTAAAATGTATATCCTAAAGAAGACTTCTATATATTGCTTTATTTACAAAGACTTCCATATTTATCCGCATGGAATAAAACAGATTCAGCGCCTTGATGCAGATATTTTTCTTAGAGCGTGGTGCTTAAGACATTAAAGAGTGATCTTAATACACTTTTAAAACCTATAACTTTACTCACGTGAAGCATTTGAGTTCCTGATTTTATCATAATTGTCTTCATCAACATTTTCAAGATTTTCAAAGCCTTCTACTTCTTCTTCAATCAAAGTTGGCGTTTCACGATCCGGCATTATTATTCTAATTTCATCGAAAAACGAGTCAATCTCTTGATAATCCGGTGCAACTCTCATTGGTTCAGATGTGCACGAAGGAGAACAGGAAAGATTATCATTTTCGTCTTCAGTAGAATTGACAGAACTATCAACAATTCCGCAAAATTTCATTGGCGATTCATTGAGTTTAATTGGATTTACAATTGTGGATTTAACTGATGGCTCTTTCAAAACCGTACGCTCTAATTTGACATCCTCGTCTGGACTTTCAACAACAAACTCAGACACAACTTGACGAATGTTGGTAAACACCCGGGAAACCGGTGAAAAGAACTGCATAATTAAAATTTTCAAAACTCTATTTCGATAATGGTTTTATTGTCGAAAAATAGCTTCAATAGTCTGTGAAACACATTACTCTGATTCATATAATATTGAGACGAGTGATATGATGCTCGGAAAATCCAGCAGCAAGACTGGATCAAGTTAGCATAACATTTTAACCGCTTAATTTCTATC
>OX_Smed_1.0.00790
AAAAAATAGAATTTAATTATAAAATGTCAAATTTCGTACAAAATTGATCAGTGAAAAACATTTAGAAAAGAATAATTATAACCAAAAATAAATAGACTGTCTAGGTGATAAATCTAGCCTGTTGGACTGTAAGACCTGTAGGTGGCCGGATTCATTAAGGACGTAGAGCTCGCGTCCAGAATGCGTATATTGGATAGCTTTGATAGGATCTGATTGGTAAAGTTGCGGGATTTTTACTTTCCAAACGACTTGCAGATTCCAGCTACTCATTACTGTTAAGCGCCCTTCGTCGGTAATAGTAGCAATGGCATTGACATTGCATCCTTCAGTAAGTTTTGTATAACTGAGCGATACGACAGTTCCAGATAACATTATAGAATCGACATGTTTTCCGTTAATGGTGAAGAGGCTGACATTGGATATATATTGAGAGTTTACGGTTTTCTGTTTCATCAATCGTGAAATCACCATATCTCCAAGAGTCTCACTGAAAGACATAGCGGATACCTTAGTCATAGATTCTGATTGTATTTGAGAAATTTCATTGTGTAGTAATTCGGCTATATTGCCACTTGACGAAAAGTTAAATTTTTTCGACGATTGAATATACTTCACTGACTGCCAGTCAATGTAATGGAGGAGTTCCAATGTTTGGGAATCCCAAATGGCGACATTTGTTTGAATATCACAAGAGGCAAGGACAGCGAATGAGTCGCACAGCTGAAGAAAGATAATTTCAGTTTTGTGTCCCAATAAGGTTTTTCTATGGTGATTCAGATTATCCACAAACGATCGAGTTTGTGAATATTTGAACATGTCTCCTTGATAAACCGTAATAAGACCAGATTCCATTCCAAAAAACACTCGACCTGATCTTTGAGAAACAGCAATGCTTTTAACGACTCCTTGGCCGGATCCTACTGATACCAGGAAACTTCCCAAATTTTCTAATTGAACTTCATTGTTAGAAGGGTTTCCATAAGTCATGGAATCTACTTGAACTCGTCGTTTATTCGTGGCTAAAGAAAATTTAATAAAAACTTGGCTACCCTCTTCAGTTGGTGGTAACATAAGGACACTGGATAATTCTTGGATTACAAGCATTTGCAAGGGTCTTTTACTTNNNNGTGGGCAACAGAAATAAATTTCCGATGATGTTTTCTTTCTTTTTATGGATTTCATTGATAAACGTTTGGGAATTATTCGGACTTCCGACCCAGTCCCCCCATTCTATACCGATAACACTGTTTAATACAGTTAAACATTTTCTATCCTTCGAAAGAGTCTTGATGGATTCACAATTACTCTCAATCGAATCCTTCATTTGATCCGTATCCTGGTATCCCTTGTCTGAGGAGAAGGAATGTTGAATATTTCGTGGAGCCGTATTTTTGATATTTCTCCAATTTATNNNNNNNNNNNNNNNNNNNNNNNGCTGCTTTGGGATTTGCCCGTAATTTTCAATCATTTGCTCAACGGCAGATCTGCGGATTTCTTCGGTTATTTCGTCAGGACAAATGGCTTTGTAGTATGTATAGGGATGGAAAAGGTTAATCGCTTCCAATGCGGCTTTCCCAGTTTGTTTAAAGCCGAATACCAAGTCGACCCAATAATTTAATTGGTTGGAAACGTATGGACTTTCTAATGATGCTCGATGAATCAAGCAGAAAAGTCTTGCGTCTCCAGAGGACCATCTAGTTAAAATAGTAAAACTAACTAATATAAATTCGAAATACTCTGGCAAAATCACATCATCCACCTTCGTTCCGTTGAGTCTTTCTCCGAAATTGAAATCCTGGCTATTGACAAATAATTCCGGCAGGTAAAAGAATTCTGGAATGATTTCTTTCATGCAGGATAAAGAAGAAGTCGACAAATGCCAAGAAGATGCCATCGTGTGAAACATTCTATCTGGTCTGTCGAATTCCCCGTCTTGAAATTGGATGAATTTTTGAGTAAATGGAGGAATTCGAATCATGTAGTACAATACTGTGGCACTGTTGGAATAAAGGGAAGAATAATGATAAGGCGGCACTGCCCATACTGACATTTCATCTATATTATTGCTTGTCTGCATCATCCGTAATTGTCTTTGGTACTCGTCCGCCTTCTCTGTAAAGCAGTTGATAACCTTTTCTCGCAAAGGTCCGTTTTGAATGCTTATTGGTTTGCTGAGATCTCTATATGTTGATTCCTTTGTGAGATCAAGAGTTGAACTTGTATATTCTGTCAAAATAAAAGGGAAAACCGGATATTGCATGATATCATTGTAGCTTCGTCCAGCAGCCGTGTTAAGAAATGTGAGATAATCAAAATTGCTCATTTTCCCTTCGGCCCATTCGCGCTGTATGTCAATAAGACGAGGCTTTCGATTAGCATTTGGGGGGAGAATATTTTCTATGAAACTAAGGATTCGATCTCTTTCCAGGGTCGAATTCATTGCAATGAGACAATTTCTGCCATCTTTCATAATCATTTCCAATGCGTAATCTCGCAATTTGAAGCGCCTCCTCAGCACCCATTCTATATCATTTAAGTGCCAATTTATGAAACCGAAATCCTTCAAATAGTTGGGTAACTCATCGTATTCGCTGTACAGATTATTAACTCGGTCTTCTAAAAATCCTATTCTCCACTTTCCGACGAAAAATTCTCCCTTAAAGTGGCCAGATTCACAGACCAAGATACATGGGCAAGAGATCTGGATATCTTCAATGCATTTTAACAGTTGACAGTCGATTGGGTTCTCATATACAATTTTGTCGACTTGATATGTAGATTCAAACAGAAATGTCAGACTTTCCCCGCTTGAGCTTTTGTCTTGAACATTTCTTGCTGGTGATGTTGGATTGAAGTATTTATCGTTAATTTTGTGAGTAGTCTTTATCATTCTTCGTCTGATTCTGGAAGGACCTTCAATCGGATCAAGTCTATAGATTTGTGACTTCTTATTTGAATCATCCCAGATTTCTTTCTCTTGGGTAAATGTGGCAATTAAGATTTTCCAAGATAATCTTCTATAGAATTCTGATGCTCTTTGAGCTTTGATATTGGATATAAACTCGTGCTGTAAATTCTTTCTCGCATAAGTCCGATAATTATTGTAAGAATTTTTCATCTGGATCGACACCTCATTAAATCTCCTATCTGTGTTTTGATTCCAATTGTCCAATTTACTTTTGAATTTTTTTTTATAGGCGTTTAGTTTAAATTCATTTTCCTTAACCCAAAGATTTCTGTTGTCCTCATTTAGATCTTCAACAGAGAAATCTGGACTGATAGCAAACAACAACTGAGAAAGACTTTTAATAAACTCTTCGGTCTGGTTTCCGGATCGTTTAACATGCTCGAGAATCTGCTTGACATTGAGAATCAGACACAACGAGCCCGAAGAGTTTCCTAAAAGACAATATCGAACTACTCTGTCAAAATTGTGAAACCGAAAAACACATTTCACGGCTTCCAATCTTAAATGGAGGCTTAATTTTGACTGAGTGAGACAAATCAACAAATCTCCAAGATGGCTTTTGATTGCCTCCTTGCATCCCAGGAAGACAGAAAACTCATCGGGCGTTTGATTGCAAGCCAAACAGTTGCTAATCAAAATCATTGAATAGAATAATATGCTTAAACCAACTATTTCACAAGTATCAACATAATATGACGTAAAACATTTTTCTGTGTTGATTACTATCCCAATTGTGGATTTAATTGTTTCTGAAAGCTGTTCATTCAAATTCTTCTGAAATCCATATTGATTCGTAAGCAGCCTGTATTTGAATACAAATTTCTGAATACAACTGCTGGTGATCGGGATATTGAATGCCGGGTCGTTTGAATTAATAATACAAATGCTTTCGATTATTGTCATTAATATTTTCTCCAGTGCGTAATGGGCCAGAGTTCCGGTGCCATGATTAATGGTTCCTGTTTTTGTTAATTGCTTTGATAATTTCAATGCTGACACGTGCAGAATTTCACACATCTCCAGCAGTCGACTGAATTCTTGGATTTTGTTTGATACAATTATGCTTGCAGATGTTATGGCGCATAGATCCAAGAAGGCTGTGAATCTTGGGTCTTGTTTTGTAAAGGAAGCTTTGTAAAATATGATGGGACAGTTGCACATAAATTCTAGGAATCCAGATTTTAGGCAAGATTGAAGTAATGTTGAATGGTTCTATTATAGAATAATCAGTTGCACTTTTAGATAACCAATATACCACAAAGAGCCATCCGCAAATTTTGAAAGCCCAAAGCATTGAATCGTTGTCTATGTTACTCAGTATAGACAGCAGTAAAATGGCGCTTTTTTGATATTGTAAACCGAAATGATTACTAGAATTCATTGTTTCGTCAAGAGATTTCGCGAAACTCTGAATATTATCTGATTGATTTGATACTATTCCTTGGAGTTTACAAATTGATTTCAGTTCCAAATTCATACTATTGTGTTCTGCTGATTTGCTACTATTGGAGCTCGAGTTGAAAATCGAAAAATTTTCCCAGTCAATGTCCATGATTATGCTGAATAAATTTTGTCCGAACATAATAGAGATTGCCTCAGCCAGTATTTCTTTCGTTGTTGAGTTTTGATGAATGACATGTGAGACTAAATTTATGGACAACCATTGATTTTGGTTTTGCTGAAGTTGAGACTTCTTACGGTAAAGATAAACACGAAATAATGATAAACTCTAATCAAAAGATATTACAAACAAATATTATGATATCAAAACCTTCTGTCGAACCAAGGCACTTGTGTGAGATAATAAATGAAGAATGAATTCGAAAAAGAAGTCATAATTCGAACATCGCTCCAGAATGCTGTCACTGACTTTGACTTCAATCACATTTTCCAATATTGAAATCAGACCGGCGATCACATGGACCCTTGATGATTCAGACTGACCACTGATTACGGGTTGATCGGTTAAATTATCAGATGCAATAAATGAAGTTTCGAAAGACGAGTTCATCTCGTTTTTATCATTTTCATCAATTAATGTTGGACAGCTGCTTGGTTCGGAACTGGAGGATTCCATCGAAGATTCCTGATAAAAAAAATATATTCTATTTTTCACAACAATAATATGTTACAATGTCCAAGAATTCATTGTTTTCATTGGAATCTTGCCGGTTGTCCGTGAGAGTTGCCACATAAAACTGTTGCAAGGTCTTCTTTTCTACTTCACTCACTTTAGAGCCCATTAGGGATATAGACAATTGTTCGGTAATATCACGCTCAGGATTCAATTTCAAATGGTTTCCTCGTTGAATATTAATTTTGCAAACGCGGGCTTTCTCCGGGAATGTTCCATCTATTTCATTGTGATCATCAGTTGATTTTTCTACCTCCATTTTGGTAACTGCTTTTAAATGTCTGTAGTATTGGCCGCTGTCGATATCATTGTCTTTCATGGATATTGGATGCAATTGCAGTATTGTGTTGCAGAGTTTCGTGACAATACTTATATCGACAGGGGTTGGAATGAGATTGTTGATGATTTGTATTAGTATCTTACAGATTCCCACGGGTAAAGGGTGTTCAAGAGCTTCAAATGGTTCCTGTTAAATATTATGTCACCAACACCAATGATAAAAGGTTTCCTATTTACCTGACATGACATCAGTAAAGGAGACAGCAATCCTACTGTTCCAAGGGATCCACAATTAATAATAGAGTAAATATTGTCTTCATTAAGAAGGCTGTTGATTTGTTCCAAAAGATATTTATCTAAATTCAGAGCCTGACATTCTGTCATTGATATCTCCCCTTTGCTAGCATTCAGTTTGCTGGTCGCTAAAATTTTCCAGTGCATCAATAATTCATGGAGAATTTGAGGATCTCTACAAAGTCTTGAATTGCATGGAAGTGATAATTTTGATTTCGTTGGATCTTCGTAAATCATATGCTGTACTAAATCCGAAATAATGTCAAAGCCGAGGGTCATTTTAAACGATTTGAATAACTGCAACAAAACAGAATAGCCTTTTTCTTCGATGTTCTGATGGGCAAGAAACACAGATTTCCTTATTAGAAGAAGGATTAATTTTAACAGATACCGGGTGGAGACTTCATCGCCGGACTCTACAACCTTTGCCAACCAGAATATCATAATCGAGATACCTCCTAAATTCTCAATCGCAGAATCGACGGAAGCTTTTATAATGAAATATTTACTGAAACAATTACTAGAAAATGCAACGGGAACTTCAGTTTCGGATTTGGGAGAAACTCTTGACGAAAATTGATAGTAATTCGGAGACAGGGTCGGCATTTCACTGTCAGCTGAGCACATTTCATTAACGTCGAATCTTGGGATATCTCCACACGTAAAGGTAGCAACAAGGTTGTTCTATTTAAACAAATAAATTGACTAAAAACCAATTACAAGCCAATACTGTGATTAATTCATTCATCTTTTCCAGCCAATTGTTCTGTAAAATATTTTGACATCTTTCCAGCATAGACGCTACAAATTCTGAACCAACTTGTCTATCTGCCAGGATTCGCATAATAACTAATCCAAGAGTATTTGCGGAGTCACGTTGAGCCGCGTTCAACATCATTGAGCCCCCATCCCAATTAGGAGACAAAAACATAAGGGACAGATTTTCATTAGCTGTTTGAATTTTGGCACCTAAAAATGTTTTTCATTTTTTATCGATAACTATCTTCTAGAAAACCTTCGAAGATAAATAAGCTCCCCAAATTATATTTAAGATGACTTGAGCCTCCAGGAGGACATCCTAATTGCCCGATATTGAAAAAAGATTCAAGACTTTGTGAACCTTGATAAACATAGTGACTATTCCGAATCAATTTGCTCTCATAGGAAAAGTCTCCATTAATAACACAGAATACCTCTCCAACTTCAGGACTTTTCCAATTGACACTAACTGTGACAAAATTCCAAGCGTTTAGAGGCAAAACGTTATTCAACATAGATTCTCCAACCAAAACAAACGAAGAATTTCTTGAGTTTGTATCGAGAAGTGAGCTAGAATCATTTGAATCCCATCTACTGACTGTTTGAGATTGGAATATGTTGAATATTTGAGATCTGGATTCTCGCATTTGTGGCAGAGGAGTTGCAGGTTTGTTGGGATCCAAGTTGACAGTTTGATAAATCCGTTGATAGAAGCGAATCATAATCGTTCCAGTGGAGGGTTTGCACCATATCTGAAAACATTGAGATTTGAAGCTGGAATTTTTATCTTTCGAATAAATGGAGGTTACGTGAATAAAATCTTGGATCGATTGCAACAAAAGAAGTTTGGAAAGAGAATTTGCATTGGCAGAGAGCTTATTAGACTTTTTTTTATTTTTTTTCATCTCTCCGGATTTTTTCCTTCTTTTATACTCAACCGTGCTATCCATTTGAATCCACATTGACACACTAAATCCAGAATTCTCACAAGAATTGTCAAAATCCAAACCCTTCCAATTTGGTCTGTTTAATTTGGTTTCAAAAAGATAATTCGACACGTCACCGATTTCCTCATCAAAAGAATAAAATTCAAAGTTCGAGTTCCTCCATCCCCTAACAGATTTAGGAATGTTTTGATGGACAGGAACCATCAACGACAAGTCCGGTTGAAGAGAATTTATAAGTTCTGCTTTTTCGATTAGCATTTTTATTATTTGCACCTTTA
>OX_Smed_1.0.00796
AATTAACTCTGTATTTGTACTAAAATAAAAAAGTTCTAATTTTTGCAAGCGAAATAAAAATTTCTATAAATTATTTGTCATTGTCTCCAATCCATTTATTTTTGCTGTCCATGATTAGCTGCTGAACCTTGACAAAGATTTCTGAAACCATGTTCGGAAATAACCCGGGACGCCTTGAAGCATCAACATCATCATGAATTGAATCTATGATGACAGGAGATTCATCACTGTCCTCGACAAGTTCCTTTATATCCTGTTGATCGGCATCTTCACCCAAGAACACATCGTCTGAGGATTGGACTTCGTTTTCATAATTATGGTAGTATTGGTTGGACAATAGACTGCTTGAATAGTAATATCGCTCCGAATCCATTATCCTGTAATCTTTGTAGCTCGGGAAATAATACTGACTGCTTCTCCTGGATAATCTCTCTTCAGTTGAAAGATTTCTCCATTTGTTGAAATTCCTCCAATTTTTCATGATGAGCATCCCGGCATAAATTTTACCCACCGTTAACGGATACGAGGCTTTATTTAGAGGAAGATAAGTATCTATTCTATTTTGCTTGTTGAGACTCGGCCAAACTTTCAGCATGTTTATTCTCAATTCCTGATCTAGATTGTCAATTTCTGCCACTGACCCCATCTTGATCTGCAGGGATTCTCGGATCAAAGCGAATAATGTTGAATTGAAATTGACTCGTTTTTGGTTGTCAAGAATCATGTTCATTCGGATCAGTTTACAGCAAGCTGTTCTATAGGGGCAATTTTTACCGAATCCAACTGGTGGCCCCAATTTCTTCATCATTTTGTACATATCCTCGAAATAGAGCCAGCCTGTTCCCATCGGATCAAACTCGGCCCACAGTCGAACGTACTCATCAAGATGATGAGGACCGAGGATCGACGACGGATCACGTGTAAGGTAATCAAAATTGTCCATAATTACGGCGACAAAGAGATTGAGCATTAGAAAAGTGGTGACAAGGATAAAGGTTATGAAATATGGATAGGAAAAATCGCTGCCACATAATTTGTCCTGAGGCGAAAGACAAATGCCGCCGGTAGTTAAATTTCCGCAAGCGCATCTTTTACCAGATTCTGTATCAATCATTATCAAGTGCCAACTTTCTCCGGTTGCGCACCGGAACAGCAGCAACAATCCCACATCATAAAATTCCGGAAGTTATTGTTCTGGTTGATTTGGGTGTCGTCATTAAGCTCAATGTTGCCGAAAATCTGCATTCCAATAATGCATGCAGTAGATGAAAAACAACAAGCCGATCAGCAGGCAGACCCACGGCAGCGCCTTGAAAGATTGAATGAACGTCCACAAAAGTATTCGAATGCTGTAGCCTCTCATTAGGACTTTTATCAGCCTCATCACTCTAAACAACCGCAAAAATCCTAAATTTGGAATCTCTGTTGTGGATTCATTCTTCCGATTTCATTTCCGATAGAAACACGTCTGTAAGGCTACCCAACACTGTAACAAAGTCGAAGATATTCCAAGGATCTTTGAAAAATAGCTTGAACTGATAGGCAATCATTTTCAAAATGCATTCTGACGTAAATATGATGGTAAACGCAATGTTAAGGTACTTGAGGCTTAGGCAGAAATCATTTTGCGTGGATTGATCTCTCAGGAATTTGGTGTTAGATTGAAATGCTCTTTCAGGCAGTTTCGTATGACTCTTTATAACGAGCGTAATGCTGCTCAGTGCAATAATGATCATGATGAGGTATTCAAAAGGCGGGGATACCACAAGACACCAAACCTTATAATAAACAGAATTTTTGTTTGCTGGCATATATCGTGAGGTCGGCTTGGTATTTATAGCAAAATCTATGCATTTTGTTTCATTTTTATCTAACTCCAAGTCGGACTTGTCGCTCTCCCCCTGCTCCTGGAATGTGACAATGATCAAAGCAACAAAAATATTGACAAAGAAAAATGGGAAAACGATGAAGAACACGATGTAAAATATTGCTATTTCTTGTTTATAATTTTCTATTGGCCCCTCATTGGAATATGTGGCGTAGATCGAGTTCTTCAGCACGTCTGGCCAACCTTCTCCCGTTGTAACAGTAAATAATGTGATCATCGAATTGACAATATTATCGTAATTAAAATAATTTCTTTGCCAAATTCTTTTTTTCGCTTGTATTCCCATTTGGTCGTTGAAGGTGTAGAAATATCCCTTGCATGTTTCCTTGATCCTCTTCGACAAGTCATTACAATAAAAGAATTTCCCACTGAATAACTGGACGGCTATGACCCCAAATATGAATTGGAACAAAATGAATACGATAAGAATGTTGAAAACGTTTTTGACTGAGCAGCTAATGATAGTTTCGAATACTGCCTTCAGTTTTGGAACGCGATTTATGGTTTTCAGTGGCCGCAGAACTCTGATAACTCGCAGAGATTTTATCGTGTTTAGGTTCTTGCTGTAAAAGAACGAAAATACAGCAATGATGACCACGATCATGTCCAATGATATTCCACGGATCCCTCATGTATGACCCAGGATGGAGGACGAGGCCAACATCAATGACCTTTAAAATCATTTCTAACAGAAACACGCTAGTAAAGTAAAGGCTAAATCAAAGAATTCTAAAAGTCTGTTTCTCAAGGAATTGAAGATGACTGGATCCTCGGCAGCCAAGGCCATTGAACTAGCAAAGATTACCATCATGATGAAAATGTCGAAAAACCTACCTGAGATTTGCCACGAAATGGCAAACTCTACGAATGAAATTGTGAGGCCCAAATATGAAAAGTGAGCTGTAAGGCAAAATTTTCTTTCGTACTATAATCCCTTCCGCCGGTGGATTCTCGACGACTTTGATAGGGGATTCTTTTATTGCTTGCTTTTTGTCTTTTGGTTTATCGTACATATTCAATTCTTCAATTATGGAGTCGTCAATGTCCTGTATCTTGGCTTCGCTGCCGAATAATTTCCTTCGTTCTTCATTTTCTGCTTCCTCACGCCTGAGCTCTTCCTTTTTTGTTTCCTCCTCTTCTGCCGCTGATAATTCGGCAGCATTTGCCAGATTGTCAACGGCGATGGCCAGAAAAACATTTTAGTAAAGTATAATTTCCAAAGATAACAATTAACAGGAAATAAGAGGAGTAGATCATGGAGAAGTCTCTACTGTTGCTGGTTTTCATCTGTGAGCGAATTCCATTATACATGACTTCATTCCAGTTTTCCTCCCCGGTGAGAATAACAAAAACTGTTATTATTGCATTTGGGAACGTGTCAAAATTGAGGGTGGGCTTGCCCTGTTCAAAATTAAAATCTCCGCCGAATAGTTGCATTCCTAAAAGTGTTAATATGAAGATAAAAAGTCCAAGAAGGAGCAATAGGCTGATGATACTTCTCATTGAACTCAGCAATGAGAATACCAAATTGCGCAGAGAAGACCAATGTGAGCTTCAACAACCGGAGCAAGCGAATGCATCTTAAAGCGGAAAACCCAAATGATTGTTTGGGATTAATGATCTGGAATATCGCTTCAACCAGGCTCACCGTGACGACAATGAAGTCAAAAACGTTGAACTTCGACCGGAAGTAATCCCTGATTCCGAATCCGAATATCTTGATGAATAATTCCGTCATGAAGATGCTTAGGAACACGTATTCCGCATAGAAGAGAAATCTATCAAGAAACTTTGGCTGTCCATAATGTTCAACGACGGCCACGCATGCTGTGTTTAGCAACACTAAGGTGATGACTCCCCAATAGAACGGCTGGGTTTTGATGAAGTGCTTGACTACCGGTCTCATCTCATGAATATATTTGATCCAGTTCTCGATGGCTGACTTAGATTTATCGTCGAGATCATCTGCCGACTCTAATTCACAAATATTATTCATCTTGCCTCTTCTTTCTCTCCAACCATTCTTTCGTTTTTTGTCTATTCTTCATCAGCTCTTTTTTCTCTTCGGCGTTTTGCTTGTTCTCAAAACGAATAAGCTCTTCTGCTGTTTCCATCCAGTTCNNNNNNNNNNNNNNNNNNNNNNNNNNNNNNNNNNNNCTTCTGCTGTTTCCATCCAGTTCATGTAGCCATCGAGCATGTTTTCATATCTCTGGGTTTCACGGAGCTTCAAAAACGCCCTCCTTTTCTCTACTCGCTCTCTCTCCTTGGCAAACTCTCCACTTAACACTCCTAGGACTAAATTCAGCATGAAAAATGATCCTAAGACGATCAGTAGAACAAAGTAGAGAACATTCCACTGGCTGTGTCAGTGGCCTTATTAGTCTGATATAGCACATCTGTCCAACCCTCCATGGTTATACATTGGAATACTGTCAGCATTGCATAGCCAATGTTATCGAAATTAACCAAACCAAAAAAAGGTCCATCCCAATATGGTTTACAGGTAAACCCAGCATTACAAGAAGTATTCGACTGTGGATAACACGCCTGTTGAGTAGCATCGAAAAGGAATGGACTGTCAGTTTTCCAGCAAGTATTATGAAATATTCCTCGATATACTTCCAGCCCAATTATAGCAAATATCAACACTGCAAAAAGGACAAGCAAGCCGAAGCCGATCTGTAGTAGAGGCGCCATTGCTTTGATAATTGACGTAAGGACCACCTGTAAACTGGGAACTCCTGAAACTAATTTGAACGGTCGTAAAACTCGAATGGCCCTAAACGTCCTGAGATCCACCGTGTCAGCTTGTAGATTTACGGTTATTAATCCAATCGTCACGACGATGAAATCCAAAATATTCCAAACACTTTTTAGATAGGCATTTTTGCCAACGATGAAACCTAATGCAATAATTTTCAAAATGGCTTCTGTTGTAAATATTCCCAAAAATATTGGCTCAATGCCCGCCATTTTTGTCACAATAAATGTCCGGTCCCCCTGCGGTAAATGGACTTCTAGGGCCAGTGAGACGCAGTTGGCTATTATTGTCAAGATTACCAGATACTCGAACCATCTCTGTTCAATGAGGCCTTTGCAAGATCGACGAATAATATTATTCTCCGAGAAAATGAAAAGAGATCTGTCTGGATTTGGTTTCTGCCCCACAAAGCTGATTGATAGCGTTTGTCTTGCGAGGTATTTGATAGTATCTTTTCCCATAAAAATAATAGTGATAATAAAAAAAAAAAATAATGCTAATAA
>OX_Smed_1.0.00800
ATCAATCTAAAGAATAATTCAAAAATCTACTTTATAATTGCAAACTTATTTATTTTGATGATAGATTTTAAGCAATTGAATGATTCAGAAATTATTGCTATTAGCGAAGAAGAAGGTTTAATAAAGGAGCTACAACCTGCTTTTAATTCTATTAGAAATTGGATAGAAAGTATTACAGATCAAAAATTTATATATCCCAATGATTTTCGCAAATCGCTTGCCGATGGTATTGTGTTATGCAACCTTGTCAATTGCCTAAAACCTGGAGCCATAAAAAGGATTAATAAAATCTCAACAACTATTTCTGGTTATGATAATCTCGGAAAATTTTTACGTTGTTGTGAAGATGATTTTGGCCTTAGTTCTTTGATTTTATTTAAATTATCAGACTTAGAAGATTTATCAGAAAAGCTACCGAGCTATCAACTCGATTCTGAGAAACGTTTGGAAAGAGTGTTGATGTGCTTATTTCACTTAGCGAAATCTGTAGAAAATCATTTAACAACTGTAAAAATAGATTCGGCTCCCTTTAATATTCTCTTAAAAAGTAACGATTTTCGGGAAATGAAAAAGAAAAAAGTTGTCACCAAGTCTGAAGATTCGATTTTAGAATCTCCAGTTCCAGAGTTAATTCAAAAACAAATTCCCAGTTATTTAGCTCATAAGGCTGAAGAAACATTGAAACAGACAAAAATAAATAATGATATTCTACACAAGTCTATGGAAAATGACGATTGGCAAGAGAGTCTTGAAAATTGGAGAGAAAAACGTCGACAAGTTCTTTCGCAATCAATGGTTGAAACTTCTACTGATGATTATACTAATGAGGACAGTAAAGATTTAGTAAAGTTAAGAGAAAAGGCTCGTAAAATGAAACAACTCCGTGACCAGATCAAAGATCAAAATTCTATCTCTTCAAACGATCAAATGGATTCTAAGTCGAATGTTGCGGTTCCTGATATTGACGATGAGATGAAAGCAATGATTGAACGAGTTAAAATGAAAAAGCTTGCCGAAGAACAGAAAAGACAATTTTCAGTTTCATCTCCACTCAAGACATCATTCACATCAGACAGTGACCCAAGTACATCAACACACCTTGAAAAGTTAGAGGACGAATCCATAAGTGTATCAGAAAACAATGAATTAGACCGTTCTTTGTCCTGTGTTGACAACCAATTGCCAGTGGAAGTTAGTAGAAACAATCCATTTGCCGATGATAAAATCCAAACTCTGAATAAACCTCTAGAAAATAATAATGTGCGCCTGATACAAATCAAACTAAGTCAGGTTTCAAAACAAAACAGTGATCAGTTGTGGGGTATGGAATTAATAAGTAAAGGCGGCTCCATTTTGGTTTCCAAAGTTAAAATAGGAAGCAGCTCTGATGTCTGTGATGTACAAAAAGGGGATGAAATAGTTTCTATCAATTCAATAAATGTGGAAAATCAGTCAATTGAATACGCAAAATCGGTATTCAGTAAATGTGCGTTCTCTATTTCTCCAACAGAATGCATTACTTTGTCCTTGCGTCGACTAAAGAATGACGAGGAAGATGAAGATTTTCTTTGTAGTGATCTTTCAGAAGCCCTAGAAGACAATCTACATAATGTAGTAGATCGGGCGGAAGTGGAACGCAATTCTCAAACTCATTTAAAGGAATGTAATATTAATTCAATGGCCACTGTTAATATTGAGGAAATAGGTCACATAAATATGAACCTGAAAAGTTTACAAAATTTCCCTAATATCATCAATGAAATTTCCGAAACAGCTAATAATAAATTGGAAAAAGCAACAACCACCTATGAAACTGTGGAAAACCGACGAAATTATGGAGAAGAATCTTTATATTCTGTAAATAACATATCTCATATGAATTCCGAAATCCCCGAGATCACAAATCGGGACACTAATGAGACAGATCGTGAATTTCAACTATCTGTTCAAGCAAAAATCGCCAAATTCGAGTGTCAAAATGTTATGACAAATTCGTTAAATTTAAATTCATCATTGAACATTTCGAAATCAAATCAAAATACCGAATTCGCTGTTAATAATTCAAAGTATGGACATAGAGCTAGTTGTGAAGGATTAGTTTGGAATTCGGATAATGTCGTTGCTAAGGTTCCTGAAACAAATCATTCTAGTATTTCGAATTTGTATCATTATTGGGAAACTGAAGCTCCGAAATCGTCATCGTCTAATCCCAACCTTATCAATAAAAACTCATCGGTCCTCCAAACTTCCACTCATTCTCTGGTCAATGAAAAGGATAGAGATGATAAATGTTTACTAGAAACAGCTGAACTGAATTTAAGCACTTCCAATGTAAATGTTGTTCGCCCGTGGAAAAATGGTCGTTCTTCTTGTAATTCAAGCACTTCCGATGATGTTTCTGCACTAAATGAAACCGTTGAAATGTCTCAATATGGATCATGGAATAAATCTGTAAAGAGAAATCTAGAAAAATCACTTAACGACAATGAAAAAACAAGTTCAAATCTTTGTTTAACTAAAGAATTGTCGTCGGTTACTTCAGATTTAATAACGATAGAGGATAAAGTTTTAGGATCAGAAATTAATCCCAGTACAAGAACTAATGTATCCACTGGCATTCAAGCTAATATTCAAAGTCGACAACAGCCGGTCTATACAACAATAACCACTGCGTTTGAAAGTCAATCTAGAAAATCGTTGTCTAATTCTACATCGAAAGTTTCTGAGGTTGATACCTGCTCTGTTTCCTCTTCAAAGTTCCATGGAAATATCGAATCTCTAATCGGAAATTTAACCCCGGCTTCTGAAATGGGACAGCCAATAAAAAGTCTCCACCTATCATGGTTACCACAAAGTAACAAGAACGATATGAGTAAAGACTTGACATTAATAAGTCCGTCAGTCGTGAGACAAGAAAACCAGCAAAATGAAGTAGACTTCTCCTCAACACGAACTAATGGTTTTACATTGGGTAGCCTTGAAAATAATGAAAAATCTATTGAAGTCGAGGTGTCTATTATTCCGAAATTGTTTCCCATGAAAAATAAAACATTATTCTCTAAACCAGTTGATGAGTAAGTTTATCAGAGTTGCAATTCAAATTAATTTATTAGATTTTTTATAGAAAGTATCGCAATCATAAGATCAGTGATCCCATTCCAGTTACTCGATCACTCGATGATGACGAGACAGCATTGAAATCTAGTTTCATAAAAGTGACTGATCTTGACGATATTATATCACCTGTAAGGTCAAAACCGAATTTTTCCCGTCAACTTGATAATAACTCAGGGTCCCCATCAAAAACGGGTGATATTATATACTCAGATATCACTAAGGAGGATGAAGTTCACAATCAGACTCCTATATATCAGCATAATATAAGTTCCTCAGACCGACTTAGTACTGAGTTATTGGAATCAAATATTGATGTGGAACCAACAATTTCCACTGTTCCCGTCCCAACTTTATTTAAAGGCAGCCATAATTCAGACAATACGATATCAGTTGGTATGACTTTGTCCAAGTCAGAAAATTTTAATCCCATGAAAAACGAGTCAGTTTCTTCGACTAAAAAATCAAAAAACAGTCACTCTAAGCCCAATGAATTGCAATACAAAAGATCATCAAGCTCCAAAGAAATCCGATATTCTCAACGAGAAAACCCTAATGATGCGGGGAAATCCAATATTAATTATCGTGATAACCCTAGTAGCAATACAACAAACTCCAGGAAGCGTTCTCCTTCACAAGTAACATTTTCCGATAAAATACAAGATATAACTCAAACTAAAATTCAAACAAAGACATTCTCTATTGAAAAATCCACAAAAACTACACCGATTTCTTTCAGTAAAGAAAAGAAAAAATCTAAATCTCAGAATAAAAAATCTTCTCAGCCTGAAATCAGTACAAAATGTAACAATTGCTTACAACCTGCAGGCTCTGAAGATTTAATGGTGATTGAAGAATTGAATCTCCATTTCCATTTGAGATGTTTCATTTGTAGTGAATGTAAAGTGCAATTGGGAGACGGAAAAACGGACACCGATGTTCGGATTCGGCGGTCGAAATTGCATTGCGCCATTTGTTATAACAAGAAATCCTCCAAGTCTAAAAATAAGAATTCAACAAATCGCCAACAGCCCCAATCACAGTCAAACAGTATGTCAAATAAAGGTGGGCATGGTGATGGGCACAGTGTTTACATAACACCTGGTGGTAGCAACAATAATTGCACTGCAATAAATAACATTTCTTCTCCATCATCTTTTATCGCTTCTTAATTTTCCCAGATTATAATTCCGCTATTTTGTTCATTGTGTGGTATATGCTTCATTTTTGTTGGCAATGCAACTGCGAT
>OX_Smed_1.0.00810
AGAATAACATTTAGTATTTATTCTATAAATCGAAATTTTCACAGAATTTTTGCAGTGGAAATCTGGTCAAATTTCAATCATACAGAAGCTGATAAATTGAAAAATTTTTCATTTGGAACTGATAAAACAGTGTTAGAAAATACTAACAATGAAATGTGTACAAGATTGTACAAGTTTGATAAAATATTCAAATTTTGCAGTGTAATGGAATCTCTAGTTTATTTGGAATATAAAATGTTTTGTACGTTAATTTAAGGCTTTGGTCATTTGGCAAATATCAAGATCAAGACCAAGATCAAGATCAAGATCATCATCATCATTGTTAGATTGCATTAGCGGAATGTGTGAAAATTACAAAAAAGTACATCATTTTTCAATTTCTACATTTTCGACTTCATGGTAACGCTATTAACATTGTTGACCAAACCGGTATGAGTTGTCGGTTTAGGAGTTCCGTTGCTAATCTGTCTGAGTTCTTTGATTTTCCGTTTCAGAACCATCCGATCGTTTGAATTAGAAACTCCGATTTTCTTGATAGCATCGCTGTCTAATCTGATCAACTTATATCCACTCGTTATGCCATTGGTAATGAGGACGTTTTCTAAATGATTCAGACTGATGGAGTTGAGCCAATTTAATACTCGTTCTTTATCCCATTCTGAGACTGGATATTTAAATATCTCATCAGTTCCAGAATCCCCTTTCTTAAGAGTATATGAATCTTTTTTCGATGAATCATTTGGCAAGTACGATGGAGAATAAACATTTAACGTGGGTTTTTCAAAAATAGCATCGTTTTCAAGAGGTTTCGCTGACATAAGTACAACTTGATCTTTTTTGTTTGAGATATTTTTAGATGATGATTCTTTCGATTTCCCAGCGCCAAACTTTGGCTGTTGTAGCTTTTCCTCTTCAGTTTTGGAAATTTTACCACCTTTCCTTAATCCAGATATATTTGACGGTTTGATTCCCGATGTAATTTCATTTTTTCCAGGCAGAGCGAATCCTCCGACAATTTTTGAAGCAGATGTTTTACTTCCGGATGCGATCTCGTTCTCTCCGTCGGCACCATTTTCATTGAGCTTTTCATTAACATCATTTTCTATTCTTAATTTGTCAGCATTACTTGAGTTAGTTTGTTCCGCTGATTGGGAATCATAGAATGAATCTGTCGATGATAAATGTTTTGTTTTGATATTTGGTTCCGAATTTGACTCACTCATATACATAGATTTTGATGGTGGTTTTCGGTTTGCCATTGCCCCTGCTTTTCGAAGTTCCGCCTTATTTTTAGCCGACTGATTATTAAGTATACTTGTCGTATTTGGCAAGTCACCAAAAACATCATCAGTTTGATCAAGTATATTATTCGATACATTTATATTTTTCACAGCAATTTCTTCATTCTCTTTTTTCTTTGGAGCCCGTGAAGAGATTTGAAAATTTTTACCCGAATCCAATACATCATCTTCCATATCAGATGAAGATAAAGAAGTGTAATTCAATTCTTCGGGTTGCATTAAAGTTTTATTTTGTAAATGTAAACTGTTTAAAGATGCCAAATTGTTAAAACTATCAGTTTTAAATTTTGAGAAAGAGTCACTGACAGCAATATTATCTGATGAGGTAGAAGTGGATAACTTTTGCTGGAGAAACGCGACCTGATCTTCCAGATTCCGAACTTTGTCTTCATATAATACAAAAGCTTTACTTTGTTCTTTTTGTTGCTCTTCTCTTAATTCTGCTGCTCTGATAATCCTTTTTAACTTTTTATATTTTCTTGTGGTTTCGGATAACTTATCTAAAATTTCAGAATTTTCGGATTTCAGTGAATTTATCAGCTGATTCGACTGATTTAATTCAAGTTTACTCTGAGCTAATTCTCCCTCTAAACCGCCAAGGTTTTTGTTAACGATTTGTATTTCTGATTTCAGGATTTCGTTATCATCCAACTTGTCTTTAATTTCAAACAGATTTTTCTGTAATTTCTCTTCATGTTGTCGCGAAATCAGAAGTTTACTTTCTAAATCTTTGATTTGATCTTTCAATAATTTTTCATTGGCAGCAATTTTATTCCAGCTGAAAACCGTTTGAGTGCCTGCAATTGATACCCCAATGTCATTGTGATTGAACAATGAAGCAGAAGTAGCCAAATTGTCTTCACTCTCCAACAAATCTTCATCTTCAGTTTGGCTTTCAGGATTGAGTGAAAATGTGGCATTATCCAACATAGGCAAATAATGAGAATCCTCAGTTGAAGTCTGGGTTGTTTTTTTAGCAATTTCTTCCATTTGAGCTAAAGGAGCAGTTGGTGCGGTTTCTGTCTGATGCGTTGCTCCAGAATTTTGCAGAGATCTTTCTACTAATCTTACAATCTCACTGTTAGTTTTATCAATTTCACGTCCGATTGAGAAATTGACAACACCATGAGTATTTCTTAATACTGAAGCCGCGAATTCCTGAGATACACAAACCAAGCTTTGACCATCAACTTCAACAATTTGATCGTACACTTGAATTCTTCCATCTTCTTCAGCAGCTCCGCCAGGTATTATGGACTTCACAAATATCCCTAATTTCTGTAGCCCAACATTGTGACCAACACCCATGCCAAGAATACTGATTCCAAGGCCTTTGCTGCCTTTATATAAATCAACTGGAAAGATTTTCATTTTTTCTAATCTTTTTTCCATTTCATATTCCGCAGAAGCTGACAACGGATCAATATCTTCATTTCTTCGGTTATACTCATTCTGTGTATATGTGCTATATATACGAACTGTGTCTAAGACAAATCGAACTTTTGCACCGGGTCTTTTAAAAGTTTTAACTGTTTGATTATCAGATTGTGATGAATTCTCATATTCAAAATATATTTCATCATCTACATCGTTTTCAAAGTCTATATCGACAGCTTTATCATAGAAGAAATGGCCATCTTCTAATATATGGCATCCATTTTGAATAGCAACAACGTCTTGAGGCCTTGGACAAATTAATTCATGAGGAATGAAATCTTCTAAGGGGCTCTCTCCGTCCGTTTCGGGTTTTAAATCACTTGCCATTAGATATTC
>OX_Smed_1.0.00819
CCATCGGCTAACTAGATGTCGAGACGATTTTATCGCCGAAACTCGGGCTCAAAGGATCGTCATTAACGATCAGAGCGCCGTATTGATAGCATCGTTCACTGAAACCGAGTTAACCAAGCGGCAAAAAAAAACCGCGATTGGCCCTTCGCAGACCCATCCCAAAAACAAGCAAGAAGCATAATCCGAGCAAAAACCGGCGTCGCCGTGAACGACGCCGAGCAGAAGGAGTCACAATACTGAATAACGCGGCCAAGGTACTTGAAGAAGCTGCAAATATTGGTCACCGAGCAACATCCCGAATTCGTTAAATCGGACGAAAATCCATCGGAATCAACGAAACCAGTAGAACCCACACTTCGAATCTGTGCCGACGAAACGGACGAACTACATATTCGCGTGAATATAACACTCATCTCCACTCCCACATCGGTGGTCGACGAAAATCAGAAGTCATCAACTTCTATAGGATATTGGAGAGATGAATTCGGGGACGATCTCTGCCACAGGGTTTCCAAGTCGGGTCAAACAAATTGATTC
>OX_Smed_1.0.00820
ATTAATTATTTTAATTTTAAATTACAGTCTCCCAAAGGAATTAATTAGAAAAAATCCTCATTAATAATAGTTAATAAAATAATTGAATAATTAAATTTCATCACTAAGATGGTCTTCAAATGTTGACGACGCCTGAATTGAATTTGAAACCCCAATGAAACCCTTTATTGTATTATTTATATCTTCCAAATCTTTTACAATATCTGTGATAGTTGGCCTATATTCTGGTTTCTGTGAAACGCATTTATCAATCAGTTCTCTGTAACCTGTTGGCACTAATGGCGGTAGTTCTTCTACTTTGATTATAGACGGATTCACAAACATTAACACGTCAAACGAGTATAATGATGTAAGATCATTCTCACAATTCTCTTTCATTTGACCAATTTTACAGTAATTTCGAAAGCACGCCATCTGATAAAATATTAAACCAAGACGAAAGACATTTTCCATTGTAAACCCACCCATGATAAAATTTTCAGACTGATTATTTTTGTTTTGACTTTTTATAGACAGATTGCAACAAGCATCACCTAATAAAATTTTTATTTTACTGATTTCTGAAGTCTTCCTAACCATTATTGAATACAATGTTAAATCCGGATGAACCATTCTTGGTTCGTATGTGAAAAGATATTTCAACGCAAAGCTGATTTGAATAGATATATCCAATAGAAATTGAAGCGCTTCGCTCTGAATCTCGTTGTTTGTTGTTTCATGAGAAAGAATCAAAATTTGATTATCTTGTAAATAAGTATATAAATTACAGTCAACACTTTCAAGAACAATCATTATTTTATTTTCTGCTTTCAAAAACAGCGCAGATTCACATCTTATCAAAAAATCACTTGGATGTTTTCTTAATAAATCAATTTCCAGCATTTGAAAGTGGGCATTTGTTTTATTGAATTCTTTAGTGTAAGCTTTGAAAACAACCGATTTATAGTTCTCATTCTTGAATAACTGACTAAATTGGCCAGTGCTCAAACATTCCGTTATTCGAGTTTCCTTATTAATTACCTTTTCGTATATCGAGGGTAAAACAAAAATCCCCGGATCTATAACTGACTCACAATTGATCTTAATGATTTCCAATTCTGAACAGAAGGTTTCCATGTCATTCAAGAGAAGTCTCAAAGAATTAAGAATTTCCATAAAATCTCTCCTTTCAATTTCGAAGCTATTAATAGAGATCGTTTTTTCTACGAGGTTATTTTCAATTGCCTTTTCAAATTTATCAACGAGATAGAGACATTTTTTTTCAACGTTGTTGAACACGAAATTTCTAATGATTTTCGATGTAAGCTCTTTGATAATTTGTGATGATTGAAACTTGAGAAAGGTTTCTGGGTTGTTTTTATATAAAAGCATTTGTTCTTCATTGTACTGTTTTTCTTTGAATATGTGTGAAATAATCAACGGGGTCGCCAATACTCCGGCCAAAGCGACAATGGGAAATAGCATGGTAAGTGTTGAAATAATAAAGACCTTTTCAATTCTATCAATGAATTCATCAGCCGAATTGGAATTCTCTGTCTCGCAGCTCTCATTCCAGAACTGGAAGAAATATTCTTTATTTAATATATTTTCAGAGGCATTGATTTGGTTGCAAATTTCATTCAAATTCTTTTTTATAGAATCATAGAGATAATTATACAGGGTTTCCATTTGTTTGGTATCTTTTTCCCACAAAGTTATTTCCTGAAACAATTGATTTTCGAAGTACTTTTGGAAAATCAACACCAAAAGATGAATATCTTTAATTTCGGGATCTATTTTCGACCGATATGAATTTATTATTCGATTTTCCAGGGAATCACTTTTCAAATATTCGGTTAAATTCTCCGCCATTGCATCGAATTTCGGTCTTATTTCTGATATAATTTTAAGTTTTCTCTCGGCCATATCAGTTAAGGTTTTCTGCAAACTCTCACAAATGATTTGATCATTGTTCCTATCAGTCAGTCGGTGATATTCATAGTCAACTCTATTGTTTAATTTTGTAAGAATTTTCTTCTCAAATTTAGAACAAAGCAAGTCTAATTTTCTAATAGAAAATTGTAAATTTTTCTCATATATATAAACAATTAGCCTCCGGATGCAGTTTCGAATATCAGTAATAACGTCTTGCACAATGCCATTATCCTGCCATTCACGGGCCTTTGTAATAGAATCTTTAAATATTTGATAAAAATTTACGTTTTACCTTTTTAGCAGAAATAAAAAATATTTGTCTTTTTTCATCAATATTCTCGTGCCAAAGTGTTTTTATTTTATTCACTATTTTCTTTTTGAAAGCCTCAAGTTCAAGTTGTGAAGAAATTTCATTTATAATCACATCCATGTGATTAATAATAAAAATTGCTTTTTCAAATTGAAAAATATGCCCACTCGGGCTTTTAAAATTTGAGAACGAATGTTCTGTGTCGCAAAATATCTCTTTGGATTTTTC
>OX_Smed_1.0.00826
ATTGATTAATGCTCTTCATAAATTGTATCAGCATTTAAATTCTAAATCCGCATAAATGTGAAAAAATTTATGTTATTTTTAACATATCTTTTAAAAATTAGACGTATTCAAAATATATTCTTAACTTTTGTAGCATTTCAGATCTATATGGTTTCTTCAAAGTTATCTTTTAATGAAAATCCCTACGTGTTGGGAGACAAAAAGTCGTTGAGAAATTCTATTAATAATGTTTCATGTGATAAAATTCGTTCGCGTTGTGATAAGCTGTACGCACAATTGTCGACAACGGAAGAGGATTGCCGTACATATCGGATTTATTTGGGTTGCTTGGAAATTTTGAGGTCATCGAATTCTCATTGTCAAGCCAATCTTCAATTCTGGTTAATGTTATCAACTACAGAAAAGCTAATTAAAGAAAAGTGTTCCACGGGAGATACAACTCCAATAGAGCCCCCTAGAGAGATTATATTTTCCAATCCTGCAGAGGGCCGAAATTTAGATGACGAAAAAATGTCCAGTCTTTCACCATGCCTTGAATCTAGTCAAGGTGGAGAACGTTCAAGAAATGGATACTATATTTGTTCGATATTTGCTCATCCAAATCTGTTGTTATTTTCCGGTGAACGTCAAACATGCCGGTTAGAGGGGTCATGGCCTCTGATAAATAATCGGTTTCTTACTATTCAAATAACAGGTCAAAAGTCAAACCCATTTCATTTCCAAGATTCGACCTTAACTAANATAACTCAGATTAGTGTAGTTATTAAACCAGATGGAAAATGCATTAGTGATTTTGGTATTCCAAAATTAATTTATGTAGCCA
>OX_Smed_1.0.00834
CATTCAAACAATTCAAGGAGAGATATTAAAAACAAATAACTGACAAAATATATTTCTTATCTTACAAGAACATGATGACACCCACAAAAGATATAGAACAATTACAATAAATGAACCTTTGTTCCATAAAAAAGTACATTTTTTTCGGGAAAAAATAAAAAATAAATTAAAATGCATCTTTTATTTTTGATAACTGACGAATGGAAATATCAAATGGTAAATCGAAATTGATTTTAGAAAGCCTTCGCAGTGAGTGCAGAGTATCATCGAATCCCATTTTGACTGTGTAACTCCACGGCTCGTAAAATGAATTTATAATAATTCTGTTTTTCAAAATAATCTTTAACCAATCTGCTAATTTCTTTTCATTTAAAGCAAAACAAACGAATGCTTTAAATTGAGCGTCTTTACTTCTTTTATATGCTGAGTGTGTATCTAAAATAATTCCTATTGCCCTTAATAAATGCTGTTTTTTGGTGATCGGATGACCCCCGATATTATCCAAATCAAAACTATCTGACAATTTACAGACAGGAGAATTAATTATCTCTCGACCTCTCTTTGTTTCGTAAAAATAAACAATAATATCCCACGGATGGTTTGAAGTGTGAGAATCTTTCGTTTCGGGTAAGGATCTGCCTGAGAAACAAGAAATCGAAATGAGAGAATTAGAGTGACATTTGTCAGACATTCCATGCTCTATAAGTTGCATCAACCGCGTTGAAAAATCTTTTCGGATTACATAAATTAGTTGTTTTCTTATTTCGAAATTGTCAAATTTTTCATTGTCTGAATTGTATTCTGTGTCCAAAAACGCTAGATCTTCTGAACTAGAGTAATTTGAATCTCTTTGTTGGTATTTTAATTGATCTGAAAATTCAATCACTCTTTCGATAACTACTTCGAGTTGAGCTCTGATATCGCCCCAGTGCATTGTAGATACTTTGACATCTGAATTGACAAATGATGCATTGTTAACTGGGGGTTTTTTATTGTGAATGTGACAGCCGAACTGTGATGCGGCTATCAACTGGAGAAGATTTAGCGCTTTACGAATTAGAAATGTTGCCGTTTCACTAGTTTTTTTAGACTTCTCGGCGCTATAGGTGGGCTTTCCTTCAAATTGCGCTTTGTCATTAGTTTCATCCTTAAAATTAGATATTTGTCGTTCATGAGACCAATTATCATCTTGCAAATATTCTATGAATCTCTCCAAATCAAGAATCTGTGTTTTTAGCTGGTCAACTAATTTTTCACGGACTTTGACAGGATTTATTATCTCGTTTATTGCATTGTCTACAGCGTTTTTCAAATCATTTTCACTAAGAGTAATAAAATTTTCCAGATTTATATCTAATTGTGATCGAAGTTGTTCGATGATAAATTTTTGACTGGCTAAAACTTTGCTGGTAGGAGGCTCCTTAACCTCACCAGTTTGATATGCATAGGATTCTAATTCCTCAAGCTTTTCTTTTAGATCTTCAATTATTTTCATTTGTTTTTCATTTTCTAATTTTATATTTTCTTTAGATTTATCATTTTTAATTGACCAGACATCTGGCACTCCTTTAAAAGCGAATTCTTCCAATTCTTTAAGTTTCTCTTCCATATTAGATGACTTATCGTCAACAATTTGTTTTAGTCTAAGTTGAATTTGTGCAAAATGACTAGTTAACGTAATTAAAGAAGAATTTAATTGTTCCTGTTCTTCTTCTAATTTTTGAATAATTATATCTTGATTGTTATTATGAGGAAAATTTGGAAAATTTTGAAAATTTTNTCATTTCATTGAAATCTGGTTTCAGGACTTGCTGTAGCACCTAATGGAGCCATTCTTACACTAGGTCTTTCTTCTTCGGTTGAATCACTGTCATTTATACTTTTATCAAATCTTTCGATATATTTGGGTATACTATTGTCAATATAATAAAATTCTTTTTCATTCGTTGTCATTTCGCAC
>OX_Smed_1.0.00849
AGAATTTACTCCTGAATAACTCTTTAGTTTTATAATTAGTTTCAATCAATTATAAATTGTATCAGTCAGAATAATTAATTAGTAAAATTTTATTCAATTTTCTCACGAAAGCCTCTTTCGTGTAATAATTTTAATGGACATTGATAATAAATCAGAGACATTATCTGACACTCAATCAAGTGTTAAACTTAAAGTGTTCTTCTATGGGAAATCTTTTATTATAATTTCCGTCGGATTTTCATTGATTTGGCTTTTGGGTTATTTGCAAATTAATATATTATGGGGAATCCTAGGAATTCTGACATTTATTATTTATCAAATTTCAATAAATGAACAACGCCAGAAATTTAAATTTGGAGTAGATTTATCACAAGATATTAAATATACTTTGGGTACGGTTTCGAATTTGCCGTCTTGGGTATCTTTTCCTGATGTTGAAAGTGTTGAATGGATCAATACAATTATTTTGCGTTTATGGCCAAACATTACTGTTTTTATGAATAAAATAATACGAGACACTATTCTGAAGAAAATTCAAAAAAAACTAAAAGGATTAAAGTTGAAAGATATTAATTTCGGAGATGTTCCTCCCAAAATTGGTGGAGTAAAAATTTATAACAATGAAAACATCAGTCGAGATGAGATCATCATAGATGTGGACATATACTATCTCTGTCCAGGGGAGATTAATTTTGTTTATAATCAAATTCCATGTGGTATCAAAAACTTTGAGGTAAAGGGACATCTGAGAGTTCAAATTAATTCTCTGATTCCTCAAATTCCGTTTTTCGGCGCTATTAGTCTCACTTTATTGCAAAATCCGCATGTAAATTTCGAA
>OX_Smed_1.0.00852
CTGAAATATTATTTTATTTGTATTTCATGATTTAAGTTTTTATACACATCGATAACTTACATATCTACCCGCATCAGTAAAACTAAAATCCACGAAACACCAAGTAATTCTATCATTAACTCCGCTAATTATGCCAATTGATCATTTTTGAAAATTTGAAAACTGTCTTTTCAATTGTTTCTCTAAACAGATTTGGTCTTTGGTTCTGTCTACAGTGCAACGCTATTTATGATTGTGGAGTGCCAATATTCACCCTCTTTAAGTGTTACATTTTACTTCTAAATCATGTGTAAGACGCTCTTTCCCGTTTGTGCTGCGATTCTTCTAAATTTACGATGATTCTGTTGGGTTTTTATATAGAAAGTCGGTGCTTAGGTCTGACTCTTTAGTGTCATTCTTTAATCGATTCAATTAACCCAACACAATAAGATTTATTTCCAATTTATATATCACAACTTCATTCACAACTTTCACAAAAATTGATTCAATTTACAATACGCTACAAAATTACTCTGCACGATTTCACAAAATTCAATGCGTAGGGATACGTCTTCCAAAGGGAGATGTCCCTGTCTGGTACGCAACTTGTTTGACTGGTTGATTTATCTTAAAGTTTATTACCTCCTTAACTTCGCTCTCTGAAATATTCTCTTTGACCAACTGGCAATTTCGTTGATCTGCCTTTTCTTTTTACACTCATCTCGCAACTCAAGTCACCCGCAAACTAAATTGGTTTTGGCATTTTTTGACATCTCTCTATCCAAAACCAAATTAGTTATTTCTGTGCTCCCGGGGTTTCCATTTGTTTACAATTATTATTTTGGTGCCGGGTTCCTCTTTTATCCCGGGTTTCCTTCGTCAACCAATTTCGTTTTCCGTAATTAGAAAATTTGTTGACGTTCCGGGTTTCTCACACTATTCGGGTTTTCTGTTGGCTTGGACTTCCCATTAGCTCGGGTTTCCCATTAGCCAATTAATTTTTAATTGGTTTGTATTTTTATTAAATATTTCCTTCTGGGGAACCCTAATCGATTTAATTTTACGATATTTGGATTTGTCTCGTCATTTGGCATCCGTCCATACCCGTTTCCCCCAATAAATATTTATTTTAAAATTTTAATTGATTTTGCCTTTTTAATTATTATTTCGATGTCAATGTTTTTATTGATTTTCCATTTTTTACTTTGATGCATTTCGTTAACCCCAACAATTCTTTCAAATGATTCATTTATCTTAGGAAAATACGTGCATCTGAATATCATGTTAACTTTCCACTTAATACATAAATCTGGAATTAGTTGCAAAATATTTGAGTTATCCAGCAAAGGTTTATTCAGTTCTTTCCCTGAAAATCTCATCATAAATTTTTCGAATCTTTTCAACCACTGTCGATTATTGTTAGGTAGTTCTAACCGTCATAATGTATTGTGACAACCCAATTTTGATCACAACTTTTTAATGTCTAGTTTCCTTTCTTTGTATTTAACAGCAATCGAATTATGATATTGACATTTCAGAAAATTTTCGCCACTTGTTCCACAGCTTCGTTTTTGAAAATTAAACGAGGTACAAAATTTGATTTACAACGAAATGATTCTTTTCGTCTATCTAAAAAATAGGTTTTTGATCAATATTCGTGCTTGATGTATGGGTTACCAGCCACTGCAACTGTATCAAAAATAAATGATCCCATAAATAGTTTTAATTTCAAATTTCAACTATATTTTGGCATTTGGCACATAAACTGTCTCCATAGCACCTATCGATAATAAAACATAAAATTTTGTTAAAAGAAAACGCCATTCAAATTCGTCGTACGATATATTTCGACATTCTAACTGCCATGTTCAAGCAGTTAAATGAATTAGAAATGATCACATTCAATTGACAAATTGCACTCCTTAGGATTTTTAATTAATTTGTCAACAGTCTTTTTTCATCAATAATAAAAATGATTCTG
>OX_Smed_1.0.00861
AACTGAAAATGAATGTGGAGTCGTTTGAAAGAGTTGAACTATTTAGGCTGACTATAAATCGACGAGTAAAAATCCATTTAATTTCAGCAATGGCTTCTCTACGAATCCTGCAGACGGAGTTAGATCGCGCGAGGCAGGCGAATGCCGAATTACTTAGTCAAGTCCTGCAACTAACCCGTGAGATGCAGCAGATCAAAGCAACGTGCTTAGATCCTAAACGAACCAAAGTCCTATACCAACGACTTACCGCAGCTCAAAAAGGCTGGGCCGAGGAGCGCCAGCTCAATCGGAGTTTGCGAACGCAGGTTCGGGGGCTAGAAGTCGCACTAGCTGTATGCCGAGAGGGTGAAGCGGTCACCTACCCGCTCATCTTCGCCCCGACTCAAATGCCGCAGACAGCAACCAAGACAACAGAGCAACCCGTCGCCACCAACTATCGTCGACCGGGACGTAAGGAGCGTGCCCGACGTCGAGCAACCCAACTTCAGAATGCCAAACCATAGATATTTATCAT
>OX_Smed_1.0.00863
GTATTTGTTCAATGAATTTCATAGAAAATAGATTTCCAAAAACCATAATATGAGTAGTAATAAATAATAATCTTAATAAAATATCAATTGATGGATAAAGCTCGGAATCGAAATTTCACAAATCACTATAGGCAAATTATTATTATTAATTATTATTATGTTATTATTATAATATTTATTATTATTATTAAAAGTTATCAAAGAGAAGAAAAAATCTTCACCAATCTCTCGACATGAAGTAAATATAAATTATGTAATTGAATCTGATTTAAATATATAAATATACATATATATTATGTACTATAGAAATTTGGAAACACTAAATGGTTGTGCCAGACTGGCCTTTCTGTATAGTTCTGCTGATTTTCAAACTTGAGTTTCTCTGAGACCATGAGGAACTGTTTCCTTGTAAATTTGAATTCTGATTAAGAGAGTTGAGTGACACCGATGATTTCCCGTCGATATCTGTGCTATTGATAACTGTTTTAACAACTGTATATCCAGGTCTTGTCCATGCATAAATTGTTCCTTGTTGGCTAGTGCATAACACAGTTTCTTCTCTAAACACTAAATCTGTTAGGCGGTCGTTGGATACATGCTTAGATACGATGGGTTCAAGTATAGGAACATCTTCTAGTTTGGGACATTGAGAAGTGCCCAAATATTTTTTCTCACTGTCCATAGACGTGGAGCCGTTCTGCTTACTTTCCGAAAGTTTCTGATTGGATTTGAAAGACACACTCCCTCCGCTAAAAGTAAAATGTTTTCTATCTATATTTGAAGAACCATTTCCAAGTATTCCACCCAAACTATGAACAAATTTCTGGCTTAATGACGCCGTTGAGTAATTCGATTGATTATTTAAATGATGGTTTGATTCATTTTGATTATTTGTGATAAGTTTAGTTGTTTCAATAATGAACCTTTTAATTTGATTTTTGGAATAGTTGCTGATGAATTCGACGATAAATAATCACTGTTAATTATATAACTTTCATCATTATTGTTAATTTTTTGTAGCAGTCGTTTTTAAATTTTTCTCTCTGATTATTTGAAAATTTTAGAGCTTGCCGAATTACATCTTCAGTTAATTCCCATAAGCACAATAATGTATCCTGCCCGACACTACCAAATCTGTATGTATTGGAATTCATAATATCAGTAGTATTTTTAGTGGCTTGTAAATTCTCTTCATTGTTTTCACTTGTATCAGTGGCTGAATTATTTCTTGTAGATGGCAAATTATCATTTGAAGGACACATGAAAGGATCGAATTTTACCGTACTAACCCATGACTTGTGACCTTGACCACGACAAACCACAACTTGATCCTGTACAGACCAAATAGTCACAAGATCATCTTGGCCACCGACAACTATAAATTTATCGTCTGCAGACCAATCCAAACATATTATACCACCGAAATATGATCGCATGCTATCGCATGCTGCCTTGAAGTTCCATTTTGTGATAATCGAAAATCCTCAAGAAACCATCTTGACTTGCTATTGCTAACCACTGACCAGAAGGAGAAAATGCAAACTCGTTTATAGCACAATACCTACTACTACTAAGTAATGACGAGACGCTATCGCTATGCGATAATCCACTGTAATTATTTACATATTTTTCTATTCCATATGAGCTAGATGAATATTCAGGTGATTCAAATTCCCATCGATATAGGGGATTTCTGGTAGACTTAGTTTTACATGTATATATACAATATTTGCATCCTTGTTTGAAAACCTGATAAGTAGGAGCTAAAGCACCACAAGGTAAATCTTCATTATAGAGATACAAATATCCACTAGCGTGACTCACTAGAAATTGATTTGGTGTAGATGGAACCCATTTTATACAAGTAACCAGAGTTTTGTCTATGTGTCTCTCTTCATTAAACAATTTACATTGGTCTTTTTTAATAGGATCTATAAGTTGAATCTGTCCACCGGTAAATCCAACAATTAATAAAATTGATACTGATTTTGAAGGAGTTTTATTGAAATCATGACAAGTAGGAAAAGTACATTTATAAAGACGCTTATCCAAAGGAGATAGATTTTCTTGATTGATATTGTAATTATCAAAAGGGTAAACATAAAGTTCCTTTCCAAAATTAACGCATATCATGTCAGTTTGAGATTCATCAATCATTTCTATTTCATCAGAGTTCTGCATTTTTTTTCGATTTAAAAATGAAAGTCTAACAGGTGTATTTGTGTTAATATTATTTACGTTATGAGTTTCCCTATCATGTGAAGATAAATCTGTTGAATAAATTAATTTATAAATTCCTTCTTGTGTTTCAAAGCAGTTTTTATATTCATTATATTGACTTTTATTGTTAAAGTCATTATTCCAAGACCCAGAAATCGCCATTCATCACTTTGTTGATAAAATAATTTGAAAA
>OX_Smed_1.0.00877
ATTATTTATTGTCAAATAGCAGCCAAACCTGCTCCAATTCTCTGCCCATTCAACATACAATACAGCAATAGAACAAAACCGGATGTATAAATATTTCGAGTGAGCAAATTTATCAACTCAAACAAAAACAAATAGAGAATTTATTCAATCAAATAACCAATTAAATGATTCTGGCATCACATGTTTTGCTACATGTCACCACGGCTGTTAAGAGCAAAACTGCTTTGTATTGATGGTTGACAGTATTGCATCACCGCATTATGCAACGCACTGGCCCGAGTCTTTTCATCTTCATGGCGTCGATTTAGCTCAACTTCTTGATTTTTGAGTCTATCTTTCAGAGTTTGCATTTCTGTGTTTCGAGAATACGATTCTTCTCTGAAGGAATTCCTCATCTCTTGAATTTGTTTATCTTGATGCTCGATTTTGGATATCAGATCAACTTGACTTTGTCTTTCACTTTCTAATTTTTGGATTCGATGCATATATTCGAGACGAACCTTTTCTATTTCGCTCATCATTGTGGCTTGTTTTCCCGATAATTCCTCTTCCAAATTTTCTTTTTTGATTTTTAAGCTTTCCAATTCAATTTTCAATTTCGAATTATCCTTTTGTAATGTTTCGATTTCTCGAGCCTGTCGATTATTTTGTGATTCGATTTCATCTTTTAGGATTTGCATTGTTTTGAGTTGCTCATCAAGCTTACTGATTTTCTGATCTTGTTCGGCGTGGAGTTTCTGCTTGATCTTATGGATATCTTCGTCATGTTGTATTCTATCAGAAGAAATTTGATTTTTTAGACTCGATATTTCTTGATTAAGTTCTTCTCGGATCTCATCGTTTTTTATGAGTTTTTCTCGCCATTTTTCTTCATTCAAATTCCATTCATGCCGCATTTTATTCATTTCTTTGTCTTTCTGTTCGATAACTTCATGCATTTCTTTTTTATTTTGGTCTTTTAGTTTGATTATTTGTTCTTCGTAATCCAGAATTTTCGATTTACATTCGGAATTTGTCAAAGTAATTTTGTCTTTCAATTCGAATACATTATTGTTTTGTTGGTTGAGATTTATTTCCAATTCTCCTACTTTGTTCTGGAGTTGTAATATCCTTTCTTGTAGATTTGATTGCTCTTTTAAAAATCGCTTTTCTATTTCAATCCGATAATCTTTTTCTTTATCGAGCTGTAAATTATATTGCCTCTCCAGATATTCTCTTTCTTTTAACGATTTCTGAAAACTTGCATCGTTTTCTTTGAATTGTATTTCGTACATCTCTAGTTTTGATTCAGCCAAATTTAGATTGGCATTCAGATGCTGGCATTTCTGCTTTCTTTCATCTAGCAATTTCTCCAATTGAATTATTTTCGAAAAGCTTTTCTTGTCACTCATTCGTAATCCGCTGTTTTGTTCATCTATTCTATCGAGCAAATCCAATGTTTGTAATTTTCTTGAATTCTCATAATTATTTCGCTTCCCATTTCTATCCGACCGGGAATTTGATCTTTCATTGGCTTCGGAGATTTCTCCATTTCTGTTGGCAAGATTTTCAATATTTTTGATTATATCCATTGGGATATTATTTCCGAGAATTAGTATCTTTGACAAGGTTCGATTCTTTTCGAATATGTTCAGTATAAGTTTCCCTCCACTGACGCCAATTGAATTGTATCGCATATCAAGGACTTTCAGATTTGTATTTTTCTGTAATGCTTCTGTGAGCATTTGGCAATTATCGAATCCGATTTGATTGTTTCTCAAATCCAAAACCTGAAGCGCTGAAGCGTTTTATTATTAATTAAACCGTTACAGAACTGATCGAATCCAGTTCCGCTGATTCCAACTTGATTCCATTCAAGAGACAAGTCGGTTATCGTGCTATTACGACTAATCAGTCTCGCTAGCGATTCGCAGCCTTGATTTTTAATGTTGTTTCCCTTCAAGCACAATTTAATGCAACAGCAGTTATCACTAAGGCCTTCCAAAATTAGCTGTAGACAGTCTGGTGATAGCATGCAATCTTTAAAAGAAATTTCCTCAAACGTCGTGTCATGCCGAAAACATTCGGAAAGAACTTTACACATCTCACAGCTCATACTTTTCTCTGATAATGTCAGACAATACAGTTTTGAATTAGTGGCATGATAAGCACTCTGTATAGACTGGATAATAAAATCTGATGGAGTTAATTTTTCTTGTTTACATAAATTAAGAAATCTGTTTTTAAAATTTTCTAATGACATGATTNATTTGATTTTTGATCTAAATTTGAAGTAGATATTAAAATTTTATATTATTAAATCTAATTTTAAATATTCAGTTTTTAA
>OX_Smed_1.0.00878
CCAAGCTATTTCTGTATACTGTGGTCTTAAGCAAGATTGTTTTGCACACTATCATGTTGAAACAGGCATATTATACCGACTATTTTTGTAAATGAATGACAAATATTATTCAAATGCTGTTTGATAAAGGTAAATAATAGAAGCAGTACAATTTTCAAATTGTGGACAATGCTTGGAATATGTTGCTTTTATCCGTATTTTCTGCATAAGTTTTGATCAATTCCCTTTGGCTTCATATTTGAAACTTTTTTGACAAGTGACAGAATATTTCTCAACAGTTATTTTTTTAATTAACTAGATGCTTTTGTTTTTTTCAAAAATCGTTACCAATCATATATTATGTACGCACTGAGGAGAGGCGTGTATGTTTCGAGTGACTGGTTTGCATATGAGGGAAGGGGTTCTCTAGCATTGCATATGCACGCAAAAAACAGAAGAATCAATACGATTTTGTAATAGTACTAACTCTGATATGATTATATGTAATGGGAGGGCTCTCTATATTATATTTTGCTGTAGGGTCGGTGTATTATCACAGCTCTTAATTGGCAAGTGCACCTGACACTACGGCAGATACTTATTAATATTAACAAAAGCACAAGCTGCGAGCAAGGTCGTCATTTGTATATACGCATATGGCGAGGGGTCTAAAAATATACGAGATGTGCAACAGGAAAAAAAAGGTGTCAAAATTGGCCTTGCGAAACGAACTTGCCTAAGATATAAAAAAACTTTCATATTCTATTTAATGAATACAACAAAAAAGAAACCAGCACGAGCATTGTGGAAAAGTGCAAATTGTAAAATATTACAAAGCGGATTTAAAATTCCCTTCAAATAGTTGCTCCCGGAACCTCATTTATCAAACAAGTGCAATCCTTCTATCAACATTCAGCTCACATGTAATCAGAATTCCTGTT
>OX_Smed_1.0.00880
AACTGGAATCGCTTTCAGATGAGAAAGATCAATCGATTGAAAAATTAAATCGAAAAGAAACAGAATTTGAGATGGCAGCGAAGGAATTAAAGGAATTAAGAACGAGATGTGAGATTTTGGAAAAAGTAAACAAAACCGAGAAAACACGATTGGGGAGCTCAATGTCAACGTGGAACAGTTGAAATCGGATTTGGTAATATTGAAGAATCTTAAGCGTACAAGGAATGATAGCAATGAAATTGAGGACAAAAAACGGCAGAGATTAGATGAAACTAATTCTGAGAGTGAAGATGATGAGGAAATGAATGAAACTGGAACTGCAGATGAAGAAGAAAATGAAGAAATAGAAGGAAATGATAATGAAGGTAAAGGATATGAAGAGGAGGATAATGAAGGTAAAGGATATGAAGGTAAAGGATATGAAGAGAAAGATAATGAAGAGGAGGATAATGAAGAGAAAGATAATAAAGAAAAGGGAAATGAAGGTAAAGGATATGAAGAGGAGGATAATGAAGGTAAAGGATATGAAGAGGAGGATAATGAAGAAAAAGATAATAAAGAAAAGGAAAATGATGGTAAAGGATATGAAGGTAAAGGATATGAAGAGAAAGATAATGAAGAAGAGGATAATGAAGAAAAGGAAAATGAAGGTAAAGGATATGAAGAGGAGGATAATGAAGAAAAAGATAATAAAGAAAAGGAAAATGAAAGTAAAGGATATGAAGAGGAGGATAATGAAGAAAAAGAAAATGAAGAAGAAAATGAGGGAATAGAAAAAGAAGTGAAATTGGAAGATAAAAAAGATGGCGAAAAAGAAGTAGAAATGGAAAAAGATGTCGATTATGAAAAATTCTCAAAATCAAGTTCTTATGAAATTGTAGAAAAGTTCGACATGGATTATAATATGGAAGAAGCTCAAACGTTTTTCGATGTTCCTCTTGATGATGTGGACAATGAAGTGGAGTATGAAAATGGGGAAGGAGAAAAGGATAACAATATGGAGGATGTGGTTGATGATTTGGAATCGAGTGGAGAGGATGAGAGCAATGCAAGTGTGGTTGTTATTGAGAGTGATTCCGATAGAAAGGAAGGAGAAGGAGAAGAACAAGGAGAAGAGGAAGGAGAGGAGGAAGATTATGAAGCGATTGTGCTGAATGTAGAAAGCAGTTTGGAAAATGTAGATGAAATGATTGAGCGACAGGGGGAAACCGGAGTGAATTGTGTGAATTGTGGTGCCAGAAATTGCCAGCAATCTCACGGAAATGAGTCCAATATTACAGATTTGCTATGGAATGATAAGCTGATCAATTTGGTGGTTGCCAGCAATCCCCCAATGCCAGAAGCCGCCTCTAGCAACAGCAATTACAACAACAGCCAATCCGATGATATCAGACCGATAATGACCAGAAGCAGGCTCAGGAGACAATTGAGAAGACCAAATCAACCGACAGATCAATAAATCGTGCATTATTGATTCGATTGTGTTTTGCGTGTTTTAATGTTCATTTTGATTAATAAATTTTTTATTGGCCTCCAATTAAGGGCAAATATTATTGAAAAAAAAAAAAAAAAAAAAAAAAGGCGGCC
>OX_Smed_1.0.00882
AAAATTTATAAATAAGATTAGAAAACAGAAATTAAATGATCAAGTAAAATTTGATGAAATATTAAAAAATCGATACAAAATGGATTTTAATCTTTTTCAGTAATTTAAAATAAGCTAATATAGATTTTCAAACCAATGTAACATATAAAACAGTTGATCTTTAAATTTCTTAGCAATCGAAATATTTTCTGCAAATTATATATTAACGAATAATTCAATGAATCTACAGTTTATCTAATAAATAGAGAAATAATTTATTATAGAGATTGAGACGCTACCGGTATTGAACATAATATTAACATTTGGAATCAAATTTGTGTAGTGACATTATAGATCGCATCGGTATTGAGCCAATTCTATTGACAATTAGATTTGGAATATAACTCGAAATATCGATGAAACTCTGATTGGAATAAGAAATTGAAATAAGTTGAAATGAAATATGAATTGGTATTGAATTGTCAGTTGAAATGAAATATGAATTGGTATTGATTTGTCAGTTGAAATGAAATATGAATTGGTATTGATTTGTCAGTTGAAATGAAATATGAATTGGTATTGAATTGTCAGTTGAAATTAAATATGAATTGGTATTGATTGTCAGTTGAAATGAAATATGAATTGGTATTGAATTGTC
>OX_Smed_1.0.00894
CTAAAACAAGCTCAACGAGAGAAATACATCATCATAGGTTGAAAAGCCATAAATCTTCATCCAAAAGACTAGAAAAGCGAAAATCCAGAACTCCATTATTTCTAAAAACCGTCCCAGCAATGGTGGTGTTGGTGAAACAGAACGGAAAATTGTATCCACTAACAAGAATTACAGGATTCTCAATTGACGAGATTCTGTCTAATTGCACTCAAATTATGAAGTTAACCTCAGCAGCAAGAAAATTATATTCCAAACATGGAGAATTGATAGAATCACTTGATAAGCTCAAACCAAATGATGAAGTTTATGTTTCTCTAGGAGAACCTTTTATTGATCCGTTGAAAATTATAAAAGAATCTATTTTAATTAGGGAAGGCAGTTTTTGGGGTCTTAATGGCCTTTATATTCCCAAATCAAAACGTAAGGCCGCATCGGCTTGTGTAACGCATACAAGAACCGAAAGAACATGGAGAATATTAACATTTTCAAATGGAGATTATTTGATAAATGAAGCTGTGGAAGTTATTTCCAACTTAAAGGATGTTGAGGAAGTAAAATCTATTTGTGGGAAAAAGCTTAACCTAAATGGCCAATACAAGAAGTTGTATAATTCAGACGGCTTTGAGATTACAGATTTGAAATTTTTGGACGATGAAGAATCTTATGTTTGGAATCCGAATTCTAATATCGTAATTCTTGGTCCTATTTGGGCGTCGAAAATGGAAGATCTCAATCAATCCGGAGTATACCACTATTTTCATAAAACTACTAAGGAAATCAAAAACCTAATCAAAAGTTCTAAA
>OX_Smed_1.0.00902
AATCAATTTTATTCTACTTTATTCTAGTTACTTAAATAAAGATAATTAAAAAATTAAAGATAATTAGATAAACTTAGATAATTACTATATTTAAATTTTTATATAAATAATTTGTACTGTAATATATTATTTCTGCCTTAAGTTTTGCTGTAATAATGATTGATTTTATCCTATTATCTTTGTATCTTGATTTAATTGATTTTCCCTAAGATAATATTTAAATAAATTATGTTGAAATCAAATGATCAAGAAATTGATTTACAAGATGTTTTCCCGGCAATTAAACCACTTTCATCAATTATGCACCGAGCTAATCGATATTTAAATATCGGGCTTCAAGGAATTTCTGCATGTTCTAACTTAGCCGCTACATTAAGGAAGTTAGAGTTAAAATATCCTTCTTTAGCAAAATTAAGAACCTTCAATAAAATATTAAAAGATTGGTGTGACATTTATGTAAGGAACATGAGCTTCGATGAAGATCAAATTTTTCAACATTGGAACAGACCAGGTCAGCAAGACAGTTATGATTTATTAGCTCATGTGATCAATGATGTTTACAGTGAATTACAAAATGAAACCAATTTGTTTCAAGGAAGCTTGAAGCTCAATCTTCCAATGCAAATATCTTTAGAAATAACATGTTGCCCCGAGTGTAATAATGAAAAAACTTTTCAGTTCGACTTAGCTCTTCACGTTCCTATAATTAAAAAGCCTCGCTTAAAATCAATTGTTTTACAAGATTCACTAGAAAGCTATTTTAATGAAGAAACAATCAACGAAAAATGTGAAAAGAGCTGTTCCAAAAAACAAAAGAAACTTTGCATTGTACCGAGTACGTTATGTATTCGTTTGCAGAGATTGAATTGGATAAACGGAGAATTACAAATCATTCGTGATAGAGTTGAATTTACAGAAGAGCTAACAATTTCAGCGTCGTATTTGACAAATAACCAAGTGAATATGTCACTTGCAAATAATCAAAAATATCATTTGAAATCAGTAATCGCCCAGAATCCCAATGATTCATTTGAACATAACATATGTTACAGATTGATGAACAATAACTGGTTTTGTGTTACTGATTCTTCGGTTCACAAAGAAGATTTTAACAACATCTTAAATTGCATAGCCTATGTTTTATTTTATGAAAATTCTTCTCGACCTCTCAGAAATCTCATCAATTTGAGATCTACTTTTAGAAGATCTGAAACTCTAAACTTGTCCCGCAGTACTAGAAATCCATTTATCGCCACCATTCCATTAAATATGCAGAAAACGAAAACGATTTCATTGACTTCAAGAATTTTTAGGAGTTCAAGTGCAGATTATAAGAAAACTCCATTGAAAAGAGAAACATGTCGTTTTGAGATGTTTCAATGGGAAATGGTTCTTATTGAAGCATTATCGACTTGCAGATCTTTTGTCGAAGCATTAAAGTTAATCAATTGTGAAAATATTGGAGAACGGTATCAACAGATTGTGAAATGTATTCTGAACCGATCTTTGTCACCAATCAAAATAATTGATAATAAAGAAGTTGATATTTTAGGAGAATTTAAAAAGTTTTTAGCTGCTATTTTTCCTGCTGAGTTTAATAGTTCAATTACTAACCTGAGAGGTAGAAATAAGGTGAAATGCCCAATCAATATATCTGTAATGTCTGAAATAAAATGTAAATGTAACGAAACAACGCTTAAGGTGAATAAATCTAAACTTGGTTTGAAAGTATTCAATTTTTGTATAAGTTTACAACGTTCGATTGATTTCATTTTCAATGTTGAAAAAGAAGTAACTTTGAAAGACAATAATAAAAACTGTTACTGTACTAGTGGATTTTCTAAATCTAATCTTTCACAACCGATTCCCAAAATTATTTGTGTATACAGTGAGAATGAAAGTCGTCTTTTTCAGATCAAATTACTTAAAGAACTTGTTATAAGAAATTCTTATTTTTCCCAATCACAGGTTGATGTTAGAAGCCATTCGGAAAATGGAAAACAAAGAACTTTAGAAAAAACTGACACTAAATACTTTCTGACGTCTATCATAGGTAGCCTAGACAATGGTTATGAATGCTATCGAATGTGTGATGGCAGTTGGTATCATATTAAAGATGACAAATCAAGCGAGGTTGATGAATCGTCGAATTTATTTGGCAAATGGCATATTCTTCTCTACGAGAATTTGAAAGAAACTCATCAAACAAAATATAATTTAAAAAAAACTTTTAAACCTTCTATAATTTCACCTAGAAAAATATGTGTAGAGAATGCTATTATGAAAAATGTGTTTGAATTTGAATATATTTCCAAAAGTAGTAATAGCTCCCATAAAGCTTATTGTCTTCAAATTTGTCTTCATGCTTTTTCAAGTTGTAAGAAATTTGTGAACGAAATTCAAAATATCTTAACGGAGGAAATGGAAAAATCAAATTTATTCATGAAGTACATTACTTTATTGCTGCAATCGTTCGCAGATGTTGAAATTCCCCTGGAGGCTGTTAATGAGTTGCACTTACTTGAAGAGACCAACATATTTCAATTCCTAAAGGATTTACTGTCGAATTTATCAACTGAATGGAAAATGAATCCGTTCCTCATATCAAGGCGCGTAACTATTAGATGTTGTCTGTGTGAGACTCTACAGGAAGATGACCTAAATTGTAACCTCTCTTTCAATATCCCAGCTACCAGTAACATCGGATTCATTGATATTCAAGATATCGTTAATAGTAGCTTTAAAATTGAAATTTTGAAAAACTTTGATTGCATTAAAAAAGATTGTGGAGGAAAAGAAAGCAAAATGTTATCTAGATTATGCTTGCCTTTTCCGACAGTAATTTGCATTCACGTTGTAAGGGTAATTTGGGATGGGCTGAAAAATGTCCTGGTAAATAGCAACATCCGAATTTCTGAGCAGCTTCAGATAAAACTGAAATATCTCGATTATCAGTCGAGTATAAATTATAGTAATAAAGATTTGATATATATTCTTCAATCTGTAATATCGTTTACCGAGTCTCCAGTTCCAAATGAATATATTTGCTTTAAAAACGTTAATGAGAACTGGTTTAAAATTACAAAATCTTCAACATTGCGTGTTAGCAAAAATGAAATGATGACCTATCAGCCTTATATTATGTTTTATGAACTAACGGAAAGGTGATTTTATCTTTGATAACAGATTTTTATGACTTAAATATTTATATTATCATTTTTGTATTTTTGTTGCTTTTACTCTCGTATTGCTGTCAGATTTAATTTCCAAATATTTTAAATGTAATCCACTATTTTTTAATAATTTTTTAAAATTATTTTTGGGTAAAAACAGAAAACGAAAGAAATTGTTTAAACTATCCAGAGGCTATGGAAAAAGGTTTTGAGCAGCAACAGAAGGATATCAAATTTCAAGAGCTACGAGACATGTTGGAAAATGGATATGTACAGAGGAATAAAT
>OX_Smed_1.0.00905
ATTCATCGATATTAAATTTTACCAATACTAATATTATTTTTATATGAGTTTTTACATTTAAATGAATAACACTGAATATCTAAGAGCTCTTGCATATAATGAAGATGATATACTAGAAGATGTTATTCCTACAGATATTGTTCCTGATTTACGATCATGTAAATTGTTTACTTTAGAAGATGAACAGATTGTTCTTCACGAGATTACGGATAAAGCTAAAAATAGAAAACTGTTAGATATAATTAAGAGCAGACCAGATGAATTATACGAAAAATTTTGCGAAATATTGCGCATAACAAATGAGGATGTTGCTGAAAATTTAGAAAGTCACGACTATACTCGAACTAGGCGTGTCAGCAATACAGATTTTGGCGACATTTTAATTAAAGGTGGAGTTCCGGATCGTAATGTTGATTATGTTCCGAGACCAAATTTAGAAAATACAATTTTAANNNNNNNNNNNNNNNNNNNNNNNNNNNNNNNNNNNNNNNNNNNNNNNNNNNNNNNNNNNNNNNNNNNNNNNNNNNNNNNNNNNNNNNNNNNNNNNNNNNNNNNNNNNNNNNNNNNNNNNNNNNNNNNNNNNNNNNNNNNNNNNNNNNNNTGGATGGATGTAGGAAATATAGAAGAAAAAGATATTAATAATAAATTATTGAGTTTGTTAAACAAATTGGATCCATCTCCTCAATTGCCATTAAATATTATTCCGGAAATATTAGTCGATCGGATCAAGGCTAAATTGTACGACGGAACTACTTTATTAATTCTCGATAATATATGGAACAATAATATATTACAGCATTTTAATTTTCACAATACGTATATTGTTGTCAGTAGGCAGTCAAATTTGGTTCCGGATAGCACAGCAAAGCTAATTAACATACCAGATGGTTTTGAAATTGAAGAATGTAGATCATTAATGAAACATTACGATATTTCAGAAGATTTATTTCCCAAAGATTATTTCTAAGTCTATGAAAAATCCATTATCGTTGTCAATGATTTGCAAGTTAGTACATTCAAATGAAGATTACATTCGAATGCTCAATGAGAAGAGTTTTAATAGTAATCATTTAGATAAAATTGTACAAGGATATATTAAAGTTCTTGATGATGAACTGAAATCAAAATATGAAATGTTAGCTATCCTTGAGGATGATGAAACATTATCACTTGAGCTACTGTCATATTATTGGAATGTAAGTTATGTCAAAGCACTGGACATGGTCAATAAATTATGTGATTTCAATCTTCTTCACAAAACTTGGAATAGCACATTCAACATAAATTTATATGGTGTGTACGATATCTATTTAAAATATTTACAACAGAATGTAACCAATATACAAAAATTTAAGCAGATTTTCATTGACAATTATGAAGCAAAAATGAAGCAAAATACAAAAAATGGCTTGACGTTAAAGAACCTGATCCATTCTTCCTAATATTTTATGGAAAGACGTTATTTTATAACAAAAATGATGAAAAACTGATTGAATTATATACTGATTTTTCATTTATAGCTGCTAAAATTGTTATTTGTGGAATTATATACTTGCAAAACGAATATGAAAAATACAAGCCATCGGATTTCAATTCTGATTGGGATGATTTTGAAGCATTTTTCATAAAGTATAGTCATAAGTTTATGAAGATTCCATCAGCTTATAAAATACCTACAAAAATAGGGAAAGTATTTATAAATCTTATTCAATTAGCCTTATACGAGCCAAAAACCTCTGCAACATATAAATTCGCGATGAGTTGTAAAAACAAATGCAATTGGAAAGATTTTTGGGAATGGACAAATCCAAGAAATTCAATAAAAGTCTGGGAGATAAATCATGGAGATAATATAACGAGTTTCGATGTAATGAAGAATTTGATAATCATGTCCAGTGATTCAAATAGTATGCGTCTTCTAGAATTTAGTACTGGGAAGTGCTTGTTAAATTTCAAAGTACGAAATCATATTTTACTCGTGAAATTCATTAGCGATCACGAATTCATAATAATATTTGAAAATGGTGAATTTTGTTGGAAATTTGATCACAATTTGTTGCTAAATTCCACTAATAGCGATGATAATTACGATGATAATGAATATGACGAAGTGGATCAAGCATCAGAAAATGATTTCAACATTCTTCGAGAACAATTTCATAATCTTTCAATTGACGATTTTATTTCAAAAAATTTCAAGAAAAGTTTTGACAACTTAAAATTGGCTGACTTATCTCAAGTATATATTTTCGGAAATACAATTGTTTTTCTTAAAAGTACTGAAGAGAAAAGTACTGAAGAGAAAAGTACTGAAGAGAAAAGTACTGAAGAAAAAAGTACTAAAGAGAAAAGTACTGAAGAGAAAAGTACTGAAGAGAAAAGTACTGAAGAGAAAAGTGCTGAAAATAAAACTGCTAAATCTTATGTGGCTTATTATGATTTCCAGGGTAGAATGAAGGACGATTTTAACATTAATCTTTCAGTTAAAAAATTCGTTTTTTATCCTCGTCTTAATGGATTTTATGTGTTGAAAGAGAGTGGTGAAATATCTCAACACGATGAATTTGGAGAACCAGTGTCATCTATAGTCATTGAGAACCAATTTATTATAGATTTTGTTCTCAAAGGAGATGATTTGTTTTGTGCTGCGAGAAATAATATTTATGAAAACCGTGAACTAATATTAACAATTGAAAATGATGTCTATATAGTGAAAATATCAATTTCTGACAACCAGACTTTATTGGCATTATGTCTGACTAACAATAGTGTGCAGGTATGGAACTATTATAATCAAACATTATTGTATTCCTTAAATGACTCTCAATTCACTGATGTTTATTTTCTCCATGATTCTGATTTTCTTCTGACAACTGGTCCAACCAGTGCTGCCAAATGGGATTTAAAAAATATCACCTTAGCAAATAATAATAACAATAATAGTGAATTGAATTCCAATTCATTGTCATTATATCAAAGGCATTTTGGTATGCAGAATCAATCCCAAGTTTCTTTTTTATTAGTGCTCCAA
>OX_Smed_1.0.00911
TGGCCAGTTCCATTTTATCAGTCGATTTACTAGCCTTTTTACATTTCTTGTTATTATATTTATTGTTAATGGTTTTATTTTGTTATTCCTATATTTGATTTTTCTCATAAATCTTACTATGAATCGCAGTTTTTGAATGAAATTATTATCAATTTCTTTGTATCGTTTTTGATCCACAATTCCAATCATCTTTTCTATTCCGATTATCAGATTATTTCTTTCCTTTTGATCTACAAACTTCATTAATTCTGGCCAATTCCATTCTTTTAATAGTTTTACATATCTTCTAATTAAATTTATTCGTCGTTCTGATATTAGTGGTTTAATTTTAGTAACTTCTCTTATTTTCTTTATAATTGGTTTAAGTTCTAGCAGCAAGTTTAAATCCAATTCATTATATTTTTTTCGTTTAATTACTTCTATTACTTGTTTAAACCGCGGAATCCATTTTTCTTTTTCTTTATTTTCAAGTCTTTCAAGAATCGTTAGCCAATCAATTGTTAATATCAATTTTATTTCGTGTATAATTTCTGCCTTTTCCCTTCCTCCATATACTATATGAATTTTCCATAATCTTTTTATTATTCTTATTGCAAAGTTCACATTATCTACCAATTCTAAATTAATTCTGTTTAGATCGTTATTTTTCACTATTGATATTAACTCATTTAGAGCGTTGGTTACTCTTATTTTATATTTTTCACTAACATATTGCAATAAATCTGTCCATTTAAATTTCAGTAACCAATCGACATGTTTTCTCCAGTTTACTAATATTTTTTGTTTGTAATTTTCTTTGCCGTTTATTTTTAGTCTCAATTTATAAATAATTTGCTTCCATTTTAACAGTAATTTTGGATCTATTTTATTAAATTGTTTATTTTTAATTAAAAGCATAACTTTGTTTAATTTGTTCTTCCACAATATTCTTAGTTTCGGATCAAGTTTATCTATATATCGTTTCAAGTGTTCTTTTCCAACTTCATCGGTCAATATATTCCATCTTTCATATGTTCGAATGAATTTTCGGTGAGTTCTTGTTCTGCTTAATACTTTATATGTTTTTTTCCATTGTTTAACTGTTTCTTCATTTAATTCACTACCACCATTATTTGTTTGTTTGAATACTCTTTCGATGGTTTTTCTCATTTGTGGTCTGTTTACGTTGTTACTTTTATCTACTAAATTCTGCCAATTCCAGTTTTTTACTTGTCGTACTGTTGTTACAACTGAATGCCTACCCGGACGATGAATCATAAATGATCGTCGTTTTCTGTTTAATATGATTGTTATTTTTCGTGGTTGCTCCTTGACAACATCTTTTTTGTTTTCTAGAACCCAATATCTTTTTGATAATAAATTATCAGCCAACGGATTAAGGATTACATTGTCCGATGAGTTGAATGGAACGGAATGTTGTCGAATCTTTTCTTGACACATTTCTTGAGCGTTTTCCCAGCTTGTTTTGAATTTGGATACATAATAACATGCTTGATCAGGAATACAAATTGTTTCGAATGGATCGTTTGAATTATCAGCCTGTATATTTGTACNTNANNNCNAATANNNNNANANNAATNNCTNTNNTTNANNATTTCTNANNTANNNNTNATNANNANNGNNNAATNGCTNTNNTNAAGAAAATTCGTTTGCACAAATATTTAATGAAAACTCTACATCATCAGTTGCTGCTCAAATTAC
>OX_Smed_1.0.00912
AGTTATTTACTAAATTTAAATACTTATTAATGTCTGTTGGAAGTATTTGTAGTTCACAAAGCCATGGAATTCAAAGCCACAGTTCCACTGGTTCTCGTCGTTCGAAAGGTAATAATTATAAAACTGTAAGTCGAATTTCTCGTGTCGAAGAAAACTTGTTTGGTGAACCGAACTATTTGAAATTAAGAAAAACTGCATCAAATGTTGAATTGAATGTTCATGAATCGGAACCCACAGTTAGTTACTGCTCGGATAGAAAGGTTTGCAGTAATAATAATGAATACAAAGAAAAAGAAGAAACAATTCGAATTATCACTAAAGATATGGTTCGAAATTTGAGAGTTCCGAGAGAAGATCCATCATTTAAATCGATGGTGCTTGACAGTGATTCATTTCTCAAACTGAGGAATCGGGCTAGGATTGTTTCTCACGACGAAAAGTTAAAGAGAGAAGAAGCAATTAAAACTCAGAAAGATGAGGAAATGATGGCTTCACATGGACGACGACAAGAAATGAAACGACATGACATCCTGCGTCAGAAAAATGATAAAATGACAGATCTAGAAGAGGAAGCCTACCAGAAAGCCCAAACACTTCTCAAAAAAGCTATGGAACAAAGACAAGAACAAGAAGACGAAATTAAGAAATTAAACGAATTAATCTCGAATGCAAAAATACAAGCTATTCGAGACGCTCAAATTCTTGAGAAAGAAATCATCAAGAAAGAAAATCTCGAGGAAGACCATCGATTAGATCAAATGATGGAGATCGAGAGAATTAATGCTATTAGAATGCAAGAAGGAATTGAACTCAGACGTAAAGAAGATGAACTTCTGGCTGCTTCGTCAATTATCCAACAGATTGAACAAAATGAACAAGAAAGATTGATTGAATTAGAACGCAAAGATCAAGAAAATAAGTTAGAAAGAGAAAGAGTAGCAGTGTTAATGGAAGAAGAGCTGGTAAAACGCTCGAAAATCAGACAAAACCAAGAAAAATTAAGAAACGATTTGAATAAATCTAATGAAGAAATGCTTGAGAGAAAGATTAGAGAAAAAGAATTAGAACAATTGTTGGATTTACGAGTTCTTGAAATACAAAGGGAAAAAGCACTAAGAGAAGCTGAATTCGAAGCCGAGGCAATGCGAGTCAAAGCTGAAAAGGAACGCGAAGTTGCACGTTTAAGAGCACTTCAAGAGCGAGCTAAGGACGAGCAGGCTGAAAGAGATGAACTCCGAGCTCGTAGAGCTATGGAAGAAGCCGAAAGAGAATGGCGAAGGAAAGAAATCGAACATGAAATAAAGAAAAAGCAAGTTGAGGAAGACCTATTACAAGCTCGCGCTGAACAAGCAGAAATGAAAGAACACTTTTTGGCAATTCAAGCAGCCAGAGATCGTGCGGAGTTTGAAAGGACAATAAGAGCACAGAGAGAATTAATTGAAAGAGACAAACAAATGGAAGAAATTGAAAAATCCAAAAGATCGGAATATTCCAAAGAAATTAGAAATCAAATCAGAAAGAATGAAGAGACGAAAATAGCTGAAAGAAACGCTTTCTTCAAAGAAGGTGAAAAGATCGAAGAAGAAAAAAGACTTCGAAGAATGAGAATGGAAGAAGCTAAAAACAGAAAATTAGAAGAACTGAGGAATGCGGGAATATCGGAAAAATTTCTCAAGCAAATCGAGAGGAAAATTCAACAAGTTCAAAATTCATAACCAGAAATGATCAATAATATTTATAGATTGTCACTAGTGATGATTGAGATTTCGAAATTAAATCAATAATTTATTATAAAAAAAAAAAAAAAAAATGCGA
>OX_Smed_1.0.00938
AATATATTTTATAATTTATTCCGATTAAACTAATGAAAATCATTCATTAAGTCATTTCGAGCGCAAAACCGATATAAAATGTTTCAACAATAACATCGATGAAAATAGCCTATAAAGAAGTTTCAAAGGAATCGAAATTTTGAGTAAGCCAACTTCAAATAAATGAATATTGAATCCGATGGCATTTTCATAGTATTGATTGAGAGAAGAAATTTCGTAAATAAAATAAAATCCATTATAGAGGCAGAGAATAAGAGATAAAATATAAATATTTGACCTTGTCATAATGGTTTCATATTCCGAGTTTACTTTTATAATAACCAATAGGAGCATTGATTGCAAAAATCCATTAACCAATGACAAGCCGAAGAAACCGAAAAGAAGAATTGATGTTACTATTGATTGATTAGTCGAATAGAATATAGTGTTGATTTTCAATATCAATTGTTGGATAATTGTCGCAAATTCTCCTATTATTCCAATGGATAGAATAATATAATATGTCTCACGGCTTTCCTTTTTAGTGACTGTTGAAACGTATTTCAAATCCCTCATCACGACGATCGTCACTAGATTTATGGACACCAGAATGCACAAACGGAGAATCAATTCTATTTCATAGAAATTAGTGCTAGGATATAACTTTTGACCTACATAAAATGTGAAACACAAAGCAAATAAAATTAACACCGAGTAATATCTGTTATAATTTATTCGATTCGGATTTTCTTCTTCGATAAAACTAATGGATTTTAGGATGCTTTTATTGATGAAAGAAAAATGAGATTGTATTGGCTTGAGGAAATAAGGAGTCAGACAAATTCCCAGCATCAGTATCGAGATATTAAGGCTTGAAAGAAGAATCGAATTTAAATCTATTGCCCATTTGTTGTCTGCCACATTCCTGATACGGCATTCGTTCTTGAAANNCCAATCATTGAAAACGAAGTACGACAATCTTATATTATTATCAGGAAATCCATCAACAGAAGACAATTTTTGGATTAATCTTAATAAAATAGTCCGAAGTCTTTATAAAGATAAAAAGTTCAGTGATATTTCTATTAAACTTCAAAAAAGCACTATTCCAGGTCATCGAATTATTTTTGAAGCAAACGGCTGTGAGTGGAATGGATCAGATCTAAGTAATTGTGAAGAAATTAATTTAGAAAATGAAGAACAAAATATCGGCGAACAAATTGTCAAATGGATTTACTTACAAGAATTAAATGATAATCAAAATTATGAAATTTTATGGAAATTAATGAAAGTTGCCCATGAGCATAATTTAAAATATCTAAAAAATCGTTGTGAATCAGGATTTATCTCCAAAGTTTCAAAAGATAATTGCATTTACTTTTATAAGAAAGCATCTGAATTCTCTGTTGAAAATTTAAGAAGTTTTTGTTCAAACCTGATTATTGCTAATTGGAATGAGTACCAACCTGCGGATTTCGATGGTTTGGAAGCCAGCATATTTCTTGATTTATTAGAAGCCCAATCAAATTATCCATTACATGAAGCTGTAAAAGCTAATCGAGATGATGTCGTTTTTTTGTACATAAATGAAAATTATTCGCAGCTCGAAGAGCTAGTCAACGTTATCAGTGAAGACAATGAACTTGTATTGGATTTAGCTTTTTCGAGTAAAAAGGTGGAGCTATGTGAAACGCTTTTGAAAAGCTGTGCAAATTTGAATTCTGTTGATAATTACGGTTGGAGTCTGTTGCACAAAGCCATTCAAAGACAAGATGAATTTTCGTGTAGATTTCTAATTCAAAATGGCTGTCATCTAAATCCATTAAGCCCAGATTTATCGCAAACTCCCATTCAATTACTTGCTAATTTAATACCTTCTCATGAGGATGCAGAAGCTTTGACAACAATTAATACAATTACCAATCTTTTGATTCAAAATGGGGCCGATGTGAATAATGTTGATAATAATGACATGACAGCTCTATGTCTTGCTATATTATCTGGTAATGAAATAGTAATGAAAGCAGTTTTAGATAGTGGGCGTTGTAATTCAATTAACGGAGTCAATTCTTGGTGTACCAGCAAAACAAAATCGAAAAGTAATTCAGCAATACCCAGAGCCACTTCCTTTATTAGTGTAACGCCTTTGCCATTATGGCTAGCTATTTGTAGAGAATACCGGCCAGAACATTTGAAAATCTATAAGGATTTCAACGATAAAGTAGCAATGACTACAAGTCCAACTTTTATGCTCATTGAAAATGAGGCTGATCCTGGAGTTTTATATGATTCTGAAACTGGAAACTCTATAATTATTGAGATGGTTTCCCAGGGTTTGGAAGATGCTGCGATTTTTGTTTTAAATGCATATAATAATAAACAGAAATCAAAATTAAACAATCAGGGAATCACTGCAACATCATTTACAGAATCCTTAGTTAATGTGACAAACAATTTCAAAGAATCTGTGTTCCATGTTGCTGTTGAAAACGAACTTTTTAATCTTTGTCGATTACTTTTACAACTTGGAGCAGATCCAAATATCGTCAGGCGGAGACCAATAACAGCCAATAATTCCAATAGTAAAGATGAAATTTACAGCAGTTGTGATAGTATGCACTCATATTCCTCTTTGAAAAAAGATTCCGAATTGACTAATCATGTCAACAATGAAATATACGAACAAACGCAGAATGATTCTTCAGATTCCGTCATTTCATCGTGGTCATCAAAAACAGATGATATGAATCCATTTAAAGAATATATGAAAATAGAAAATGATGATTACCATTCCTTATCGTTGTCTCTGCCAATGATTCGTAAATCAAATGCAAATAGAGGTCTTTTAATGGATTTAGCACTTGGTAAAAAGCAAAATAAGGAAATTCTGAAGACCACTCACCGTTGTAAAGGTAGAAAAGTCAACTCCGATAAGCAACTGACAATTGACCTTTGCACTCCAACGCACTTGGCTGTGAAAACGAAGAATATTAAAATTATTAATTTATTTATCTTTCATGACGAGGGTAGAAATAAAGTAAATTGGTTAATGAATGATTATGCTGGTGAGAGCCCCTTCACTTTGTGTTTGTGGAATGGCTTGATATCAGTTTGTGACAAGATTTTCGAAAGATTAATCAAAACCGATTTCAAAACTTCAGAGATTGATAAAATTGTGATAGATGAGCAGAGTTTATTGCATTTAGCCGTCAAGAAAGGTAATATTGAAGCGGTTCAGTTTCTGATTAAAATCGGATGTGATATCAATGTCAGATCTATCAATAAGATGACCCCATTGCTATTAGCTACAGAGAAATCTAATATTGATATTGTAAGAATTTTATGCCTTTCTGGCGCAGATCCGAATATTACATCCAACATTATTTCACAAGAAGGTTTCATAGAACTGAATTGTCCTCTCTGGGTCGCATTAAACAATTGCAGATTTGATATAGCTGATATTTTGGTTGAAGCTGGAGCCGATGTTGACATGTGGTCAATACATTATAAGGACAATTATGAACAAACTCTTTTACATAGAACAATTTTAGAAATGAAAGAACAAGCAGCTAATTTTTTAATTTCTCGAGGCTGTGATACTATTTCAACGATGGAAAATAAAAATCCTTCAAATTCCATATCCAATTATGAATCCAACAATCATTACATTGAGGGAAATACACCTTTACATATGGCCTGTCAAATGGGGCTTGAAAGTGTTGTTAAAAATTTGCTATCCTCTAATAAAATTGACGTAAATGTTCAAAATGCCACCGGATGTACATCTTTACATTTGGCTGTTAAATTTCGACATGAAGCTGTTTTAACTCATTTACTCAATCCGAAATATAAATTAAATTTATCTATTCGTGATCACCAAGGCCATACACCATTCCATACCGCGATGGAACTCTCTAATCAAAAAGCAGCTCGGTCAATTCTGCAGTATCACCCGCAAGCAGCAGATGAAATTGATAATTTAGGAAGAAATTTTCTCCATGTTGACCGTTCAAACAATGAATAGAGAAGCGGTTTATTTCCTCATTCAAGTGAATGCAAATTTAAACATCCGTGTTAAAGACGCCTTTCAATATACTCCGTTGCATTTAGCAATCATATCAGGGGCTCCAGAAGACTTGATACGAAGCCTGATTCTTGCTGGTGCTAACATTGCAAATGAAACTATAGAAAAGCAAAACCTTCTTCATCTTGCTGTCATTCATGAAAGAGTATATATTATTAGTTTCCTTTTGGAAAATGGAGCTTCTACAAGTCATCAAGATAACAAAATGGAGACACCCCTTCACCTGGCTGTAAGAGGAGGTAATGTGGATCTGATTAAACCGTTATTGGCCAATTCATCTACAACAATTAAATCTAAAAATTTAAAGGGCGAAAATATACTGCATATTTTATCCAATAATTGTAGAGAAAATGGTATTGTGATATTTAGTCTGATTTTAGATCATTATCCTGAATTTCCTGTTGATGAAAAAGATGCTTGTGGAAATACAGCTTTATTCTTGTGTGCACTGAAAGACAATTCAAGACTGGGGGTCGCTTTATTATTGAAAGGCGCATCATTGGGATGTTTTAATAACGAAGGATTTACACTTTTTAATAGTGAGCACATATCAGAACAATTCATTTTAAAGTTATTAGATTCTTTAAGCAGTGANCCTAATTGGTTAGATGGTGAAATTTGTTTCTCGTGTCTTTGCAAGTTTTCAATAAAAAACAGAAAACATCATTGTCGTCATTGTGGCCGTTTAGTGTGTGGGAAATGTTCTGTTAATGANATGCCTATCATCAAATTCAACATTAAAAAACCAGTTCGTGTTTGCGAAGTTTGTTTTAATTTCTTGGTCAATGGAAAATTTCAATAAATAATAAAACCCAATGGAATCCTATGCAAAATTTATTCAGAANNNTNTNNACNTNNNNNNNNTNAATNTNTNTAGTTCAACATTAACTTGTGGGAAGCCTTCAGTATAACAAAATAAACAATAAAATGCACAATTAATAAAAATTTGCACATTCAATGTTTTTTAAAATAAATTCAACAAAACAATAGGAAAATAGAAGTTCGTGATTTGAAAAAAATAGGAAGATTAAAGTTTAAACATTGTAAATTCAAACACTTGATAGCATGCAACAGAAATTTTTATCATAAATTCTGTAATTGCCTCATTAAAAGCAAAAATGGAAAATTCTGTAAATCAATATAGTTAAATATTATTATCAAAATAACCCAAAATAACAAAAAAACACAAATATGAAGAATTTGATGTACACAATTATTAAAAATTACACGAATACTGGTAAAATTCCAAATTCTTCAGGTTTCACAAGGTGACAAACTTTTACAACTAAAAGTTGAACTCTTGTACAAAACATTCACACGTTCCATAAAAGAAAGATACAATAAAATAATTTATAATAATACTTGAAATCTGGAAGAAAT
>OX_Smed_1.0.00942
AAGGTTTAATAAAAGTCTATTATGAAATATACACGATAATCAAAACAAAACAATGAGTAAAGTAATATTTGGCTGTCTCAAAAACAAATAATTTAAAATGTCTGCTCATCTTGACAATCTGATGTATTATGTAAGTCAAAAACTTCACAAATGTCACAATAAAGACGTGGAGCTTTCACGTATGATGTTTCCTGTCGTACTTTTATTATTGGAGATGACTGACCGCTACTGTTTACAGCTTTCGGACATTGATCAGTATCATGAAAATCAAACATTTCACATACATCACAATAAAGTCTTGGAGGTATTATTTTCTTAATTTTATTCATACATGAATTTCCATTCTCAAAATCTTTAAGTTTGTTTCTAAGATTTTCATTTTCTGATTCTAATGTTTTAAATTTTTTTTCTCTTTCGACGATCACTAAATTAAGAAAAGATATTTGTTCTTCAGCATTATCTTTTGCTGCTTTCAATAAATTGACTTGATCTTTTCCATCAGATTTACGCTTTTCACTTAGACTATCTGAATGAGAAAATTGGCTCTTTTTATCGGGCTCATCCAATTGTTTTTCCAATTTTCTTATTTTATCTGTTGAAATTCGTTTTTCTCTATCAAATTTTAAGCTAAGATTCTTGTGTGATTCTTGGAGATTTTCAAATTCTTGTGAAATAGATAAAAGTCGCTCACGGATAACCATTAATTCTTGGTTTTTTAATTCGAAATTTTCAACTAATTCCATTTTTTCAGTTTCTAACTGCGAAATGATAGTTTGCAAATTTTCAATTTCAAAACGCAAATTATTAAAATCATCTTGTTTCTGTCTCATTTCTTCTAAATCTGAATGCAAAGTAGCATTTTTTGTAATATATTCCATATTAGCATCTTTTTCGGACTTCAGCGAAATATTAAGCTCTTGAACCTTGCTTTCTAAATTTTCGATTTTATTAAGCAATTCGACTTTAGAATTACTAATATTATTTTGTGAATTTTCTGAAGTGTTAAGATTTTCATTCAAAATGCGATTTTCTTTTTCTAAAAATTCCGTTTTATCTTTCAACTCGTTAATTTCTTGCTTCAAATTCAATTCAATTTGATTTTTTTTTGTTAATTGTTGTATATAGCTATTTTTTTCATCGTGAATATTAGTAATTTGGATCCGCAATTTTTCCAGTTGGTCAATATTTGCTGCTAATTCTGCACACATATTATCTTTCTCGGTAATTGCATTTTGTTTTAATTTAGTCTGATTTGTATAATCTACTTCTAAATGATTTATTTTCTGGATCAAATCCATTAATTCAGAATTCTTTTCAGAAAGTAGTTGATTGTTTGACTTTATTATTAACTCCGCATTTGAAATAGCCGTTTTCTCTGATTCTAGCTGTTTTTTAAGTTTTTCTATTTCATTTTCATAACGCTTTATTATCTTTTCATTTTCATTTTCATTAAATTTTAAATTATTATTTTCTGAAAATTTCTTGTTTTCTTTCTGAAGAGCTTCAAAATTTATTTGGTATTCATTCTCTTTTTTTGAAAATTCATCAAATTTTTCATTTTGTTTGTTAATAACATTTGTCAATTGAACTTTATCATTTTCTAACTGTTCTTTAATAGATTCTAAATTTTTATTTTTCGTGGATTCCTCATTTAAAGAGGTCTTCAATGACATCATTTCATTATTCATATTTTTTATTTGAAATAAACTTTGTTCTAATTTATATTTAATATTTTCATATCTATCTTGAATATCATTTATTACAGAATCCTTTTCTTCGATTACTTTCAGCATAGATGAAACTTTCGAATCTCTTTTATCATTAAGTTCTTTTTCTAGATTTTGTATTTTTAACTGTAATGCTTCGATTTCTTTTAATGCTGAATTATCTATACTTTGACATTTGAAATTATTTGTCAATTCATTTAGCTTTATTTCTAATGCTTCTCTTAAATCTTTTTCGTGGGCCAATTTTTCGTTCAATTCAAATATATGATGCTCACTTTCTTCCGTTTTATTTTCTAAATCAGATTCATCAATATTCTTTTCCTCAATTTGAAAAAGCAAGTCATCAGTTTTCTTTTTTTCCTCTTCCAATTTTTCACTTAATTTTTCTTTTTCGTGATTGATCAAATTATTGTTTTCTTGTAATTCCATGAGCTTTTTTTCAAATAATAAATTTTGTTCGTTGAAAGCATTAATCTGTCTAGACAACTGAAATTCAAGCTCTTCAATCTTAGAAGTAGCAGAAGCCAAATCGATTCTTTCAATTTCTCGCTCCCTTATCAATTGTTCAACGTGTTGTTCCTTTTCTTTTAAAACTTTCTGAAAGGCATTTGATCCTTGATTGATATCCTTAGAATCCTTATTAGTGCTAATTGTGTTAATATTTTTGATTTTATTGCTCGAATTCTCGTATAATTTATCGCCTTTAGGCCGCCCTGTTGAATTTAATGCTGTCATTCCCAGTCGAACTCGAGTACGAGATGCTGAACTAAAGTTGGATGCAACAGAACTTATAGATTCATTGCTTCCATATCTAGACTGATTATCCATTCGATTATTAGTTTTAATGCTTCTTGACACTATTGAACCATACTTTTGTACTTTGTTCTCGAGGGCAAATAATCCATATTGTGATTTACAAGAAAAATATCGCACACCTTCAACTGATCCATCATTTCGTCCGATTGGATTGTCTAATTCAATTCCAACCCAAATACCCTCAGCGAATTTAGTGTTACCAATAAATCGTAATGTTCCTATTTTTTGGGTACTAGAAGATGATTTACCGATAACACAAACTTTGTCGCCAAGAAAAAAATTAGATCTTATGTCCATAATAGGATCAGGGACAAAAAATGGATAATCATCAGAATTCTTTAGTAAATTACTGTTGTTTAGTTGAATTCCGAATTCAGGTTTATCCTTAATATGTCTTAAATTATTTTTGCGGACAAATATACCATGTTTTTCATCACATTGAAAATATGTAACTCCTTGAACTATTCCATTGTGTTTTCCAAGTGGTTGATCAAGTGCAACTCCAATCCAAATTCCATCAGAAAACTTAGTTACACCATTATACGTAACAATACCAGTTTTTTCTGGATTACTTGCTATATACACTTTGTCACCAACAATATAATCTACTTCATTAGAATCACAAAAATCACTTGGGGTTACTCCTACTTTATTTGAAAATTTATTAGAATGATTTGAAATTATACTCATTATAAGATTGTAAATAACTAAATCAATTAAGTCAAGCAAAATAATTAATTTTGTATAAATATATCAATTTAAAATATTAAACTATTACTTTACTGCATTAAAATAGCATTTTCAANTTNAAACTTTATTTAATTTTTTATTTTATTAAAATTTACTTGTAAA
>OX_Smed_1.0.00949
ATTCGTATTAATTAAGGAACTGTGTGAGACTCACTCATCAAAATTAAACAACACATTTACAGAGAATAAAATTTCTGACATACTTTGTTTGACCTCAAAGTGACCTTTAAACGACATTTAACTATTGTTGACCTTAAAATGTCAGTGGCCTACATTCACCTTAATTTGACCTTAATCAAAATATCTTACTTTAAGTTGATCTTAAATTTATCTACTTTTTCTATGGTGGTTGATCCATATCTAAGGGGTTCACATTTATCTACATTTATAAATTGCTCGGTGTCCAAGCATGGATTAGGTTAGATTAGAACATGTATTTCAGGCATATACAAATGAAAGGGGTGATTAACATGTTGACTGTTAAATGACTTAGGAAAAAAGAAAATAGACCGCAAGAGAACAACATTTTATTAAGACAATTGTAGGTTTCAATTGTTTATTCATTTAATTTATAGGCCTTTATAGTGAACCGAACTACT
>OX_Smed_1.0.00979
AAATCTGACAAATGCTTTATTATATTAATTATTATAAGTAATTCATGCACGGTAATTCCTCCATTACAAGGTACGATAAAACAATAAACTTGTCCTGACTCATGAATTCGATCGTTGATGTTTCCGGACATTTGAGGTTTCTGTCATCCACTGTGACTATCCACTTGTTTGAGACAAACAGATACCAGAGTACCATTTTTCTACAAATATCAACCAAGGGGTACCTTGAATCAATCAAGACATGAGCAGATTTCCATAGAATTTTTAATGCGACTTCCGTTTTGTTTTAACTTCTGGCGCTACGTAGTTCCGAAGGAAACTGTAATGACTTATAGCTTTTCTTTGAAGTTTCTCAATTGTTGATTGTTGCTGATTATTTATATTATTGTTATCTCGTTGACAAAAATAGGTTTTCTTTGGAAATCTGTTGGGCCGAAGGAGTCTCCTTTAAAAAGTGGCGGGACAGTTGGTCTGAATGTTATATTCAAAATGTGCACATAACAATATTTACAACAAATAGATATTAATAATAAACATACAAATAAATTAATTTGGTATCAATTCGTATATATAGTCTGGATTGTAGAAAATAAAATTGTTTTCAACTCTTCAGTTTCTTTAGTTTTCGGTGGATTTATTTTATTTCTTTTATCTTTAGAATTGAATCTGAAGTGATTGTGAATTTGGATATTTAATTGTTTATCCGATTTGCCCAGCTACTAATTTATTAACCGGCAATTCTTTCGTGTTTCAATGAATGTTTTATTGGTTGACAAATTAAGCTTTCTTTTTATTTTATTAATTTAAAGCTTTAAAACGACATTTTTGGAACCGCTGAAGCGCTGGACGACGTGTGTGAACAACAATGGGTCTTACATTGAGCAATGAGGGTATACATGTTGCTTATTTGTTGTGCGAAATATGAAGTTTCTGTGACTTACCTTTCATAGTTAGTCCGGGGACTTAATGCGCGTACCACGTATTTCTTCGAAGTAATTATCTAACGGAAGCCTTTAGACCTAGGCGAGAAGTCAAAGTTTTA
>OX_Smed_1.0.00984
ATGCACACCATTATTTAAAAAACTTACCATATAATATCATACAAAGCCATAGCCAGAAAAAAATCGCTTGAGATTGTAGCCTCCCCTTCGATGTCATACAACATTGATAATTGATATATTATTTATTTCTTAACATTTAGTTTAATATTAAAAGCATGAGAATGAACTCGTATTAGATTGTAAGTAATTTAATCATACATCTGTAAAATACATCAGTAGCTTATTTCAAAATCAGTGAGTCTTTGGAGAGATAAATCTCAATACTGATGTATTTTAAATATACAATTCCTGATAAATAGCCGATATAAGTCAAGACTTATTGAGGTTAAAGCGAGTTTCAAATACCGCATAAATTTCGTGAACCCTTAAACAAGAGCCCAAAGTATTAAAATACTTGACATTTTGGTATACATAGAGGAACTTAAAGTTATAATATCAATCCTTTAAAAAATAATATTATTGACATTATAACTTAATAAAAAACCTCATTAAACTCATTGCTAATTAGAAGATATTAAATATTAATGAGAAAATAACAGAACTGAACATAATATCCAATAATGAAGTTTAGGTAAACTATAGAAAATTAGAAAAATCGAAAATTTTGAAAATTTAAACTTTAAGAGTGAGATTAGTAAGCTAGTAATATTTTTAATGATCCAAATTGAAATAAAATTAACATAATTTACTTTCAATGCTAAAATGTAAAATAATTTGCTGAAATTAATCGGGCGCCAGTAAATGTTG
>OX_Smed_1.0.00989
CTCATCGCTCAGGTGTACGGTAAAGTCGCTCTAAACAAGGAGCCTGAAGATACTACCGAAGAACCTGAACTTCCTGGTAAACATTATAAATTATGTAGACAAAAACAATAAAGTCATTTCGAAAATGTTATAAAATATCAGTTGTTCAAAGAAGAATAGAATCTGTAAGAAGGATATTCGGCATGTGAAAGGCTTTTGAGATAACGTTCAAGGAAAGACAAATATTGTTATTACAGAACCAACGAACAATATCAATCGAGGTGGGATAGAACTGTCAATATCATTTATTATAATTGAGCAAGACACGGTGAAATGGAGCTTTATTTGTGGAATGCAAAGGGTTATAAGGATTTTGGCAGGATCATTTTTGATAAGGACAAAATGATCATTTGTCTAGATATAAATATTAATATAAAAATGAATATTTCAAAACAAATTGATACGCAATAAATAAAAAAGATATTCTAAATTAAAATTATTTTTTATTTAGAACCAAAAGCAGTAAAGAAACACACCTGGAGAGAATGTGGGGTTGTCAAACCACAATTGAAAACCAAGTTCGGAGTCTTCTTTTGCAAAATAACTTTCTGGTCGTTTGACAAGGGAAAATGCAAACCCCGAGGATTTAGATGTTAAAAACTCACTAGTTTTATCATCTGCTTAGTTGCTATTAATATATTTTTAATTCAATAAAAAAAAAAAAAAAAAATGCGA
>OX_Smed_1.0.00994
CTATATAATATAAGTTCTAAAGAACAAATAGATTTTGAAACTTACGAAAATTTCATTGATATATCGGATTTATTATTAAAATTTAATGGAATAAAAGTTACATCAATTTTATTCTGCAATAGAATTAATACTGAAAATTCTATAATCATCTTTTTGACTTCAAATAAATTGAATTATTTAGTCAGATATGATTCTAGGTTAAATAATATAACCGATATTCAATCTTTCTCCATGAGTTCTTATATCTATCATTCAACTCTACCGAAGAACAATTTATTTTTTGTAATAGATCCAAATGAAAAAATCGCTGTTTTACTTGCTAATCAAGTTCATTCGAATGATCCAATAATTTGTCCGCCAGTTGAGGATTTAAAATCCGTTCTCAGCAACAGCAATATAATGGCAGTGCAGGTGTTGTTTCGATTCTGGTTGACGAAATTAAATGGCTTATTAACGGAAGCAAAAATCGATAAATTTGATTTTTTGTACAATGGAATTCCTGCAGGGGAATTTTTGAATTTTCTCTGTATTCACATATCAGTGATGCTTGATGTGATCTGGAATCATTGCGACAGTGACAATTCATCATCGAGCCTCGGCAATAGATTCGTCGAGCAGCTGTCTAGTTTGACTAACCAAACTATTAATGATGCCATTAATATTCTTTGGGAGTTTGCAAACCAATTTCAAATAAATATGTTAAAAATAGAAACAGAAAATGATGAAATAAGTCGAATTTTTCGAGTGTTATGCAGTAATGGAAACCGATTTAGAAAACTACGTTCTATCGTCCCGGTGGTCACTAACTACTTATCGAAAGGTTTCTTTAACTCCAAAACTCAAAGAAATCGAAATACGAAAAAACTCCATAAAAAAGTTTAATAAGTGGAACTCAATGGAAAAAGAGGAGATAATCAAAGATGGTCTTCTCAGTGGGCAAATAGCTGCAATGAAATCTTTCATTCAGATTCATCGTAAAGAGATTCTTACAGAAAATGAAATAAACAATCAAATAAAACTCATCATTTTATCAAATGTGGAAAATCAAATGTGGAAAATGCAACTTGGAATGATTTAATTCAAATAATAAAAAAATTGGGTTATCAACCAGTTCCAACGCTGACATCTCTATACTTGGAGACTGATATCAAACAAATCCGAGACGTTATTTGCAATAAATTAGATCTCGTAAAACAAAATCCAGAGTTTAAAATCGCCAAAAATATGATAGATGAATTAGAAAATGCATTTGAATGTAAATCTGATTTTTTCCACAATTTCTTCGGTTGCACCGACAACCGAGACTTCCGGTGTAGAAATGAACAAGTTTTATTCTTCTATGCAGTCTTTTATTGAAAGATTNNNNNNNNNNNNNNNNNNNNNNNNNNNNNNNNNNNNNNNNNNNNNNNNNNNNNNNNNNNNNNNNNNNNNNNNNNNNCAGCCAATAAAATTGAAATTGAACTGGTTCATGGAATATTACAAGAGTTCAATTGACAAAAGCGGTCAAGTAGTTCTTGATCTAGTAAATATGTGTCTGATTGATGCCGACTACAAAAATTCGTTATCCACCATCTTGCCTACCTCGGAAAATTATCAGGGATACTTAAAAATTTGGCTCACTAAATGGGCCAGCAAAAATCAGTCAAGCCTTACTAGTTATTTGACAATTATTTGACAATGTCGAATAATACTGATTTGATGATTGCCGTCCTGGAACTATCATCAAAATCTAATTTCATAGAATTGTCTTACAAAATAATNNNNNNNNNNCAAAATAATTATCCAACTCTTTGTCATTGTCAGTTCCAGCAAACTCGATCCTCTTTATACATTAGTCAACAAATGGTTTGCCAGGAATGTCCTGATGTTCCTTTTTATCAACAAACCTGAATTCTTCATTAACCAACTAGTCCAATGGTGCCCGAATGATTTGACTCAAGCCTCGGAGTTGATGTGTCACATAAGTCCGACTATACCTCTGCACTATATGTGCCAAGACAACCAATGCCAAATGTACAGAGGAAAACTTTCAGATTCCCCATTATTTTCTTTTATCTTTATCAACCAGCAAATCATATCTAAAACAATATCAACTCGAATTGCCGATGAATTTCCTATCCTATTATATTTTAATCTGGACAATCATCGAAATTCTCCTATGGATCTTTGTCCAGCAAATGATTACTTGCTTAAAAGTACATTTGATCTCAGCGCTGCAATAAAAACAAATTCTCAAATTTCATTATTTCAAAGCTTGCTATCTGAGAAGGTGTCNNNNNNNNNNNNNNNNNNNNNNNNNNNNNNNNNNNNNNNNNNNNNNNNNNNNNNNNNNNNNNNNNNNNNNNNNNNNNNNNNNNNNNNNNNNNNNNNNNNNNNNNNNNNNNNNNNNNNNNNNNNNNNNNNNNNNNNNNNNNNNNNNNNNNNNNNNNNNNNNNNNNNNNNNNNNNNNNNNNNNNNNNNNNNNNNNNNNNNNNNNNNNNNNNNNNNNNNNNNNNNNNNNNNNNNNNNNNNNNNNNNNNNNNNNNNNNNNNNNNNNNNNNNNNNNNNNNNNNNNNNNNNNNNNNNNNNNNNNNNNNNNNNNNNNNNNNNNNNNNNNNNNNNNNNNNNNNNNNNNNNNNNNNNNNNNNNNNNNNNNNNNNNNNNNNNNNNNNNNNNNNNNNNNNNNNNNNNNNNNNNNNNNNNNNNNNNNNNNNNNNNNNNNNNNNNNNNTTCCAAGCATATGTCAGTATTATTAATGAGTTTTCGGATACTCGTAAACCTAATACTATTTCCCAAGAAATACTGAAAGATATCGAAAGAAGCATCCATCAAATTGCCCTATCAAATGTATATGATGAAAAAGTTATTGGCAGCTGTTTTGGTTTGTTGAGGTTAATCGGGTTGAACCCTGAATCGTTGAGATGTTATTTAACACTTATCAAATGGATCATAGATTGGCATGTGATCTCTGTTGAACAGGCTAATCTATCTGAATCTAGTGGATCACAAACAAATTCCAATGACACTCGCAAATATTACGAAATTGAAATCGGTAAACATTTCAAAATATGTTTATTGAAAAAAAGTGCTGGTAAGAAATCCATTCGGAAGAAACTATTGAAACAAATTGAAGATGTTTTCATCTATAGATTGGAAAATAATTTCTACGCCGATCTTCCAGAAGTTTTCGAGTCATGGAGTTTGGTATTATATTTCTGTCAGCTACAAGGAATAGAATTTTCCACTGAACTGCTTCAGTATTTTGCCGGGGAAGATAATTGGTTGCAATTTTTGTGTTGTGCTCAAATATTCGGATATAGCAAAGACCAAGTGAAACTCGGGATAAACAAATTCAAAAACACTTGCTTCCGACAGCATCGACAGCATATGAGTTATATAGCTTCCAAAGTGGAAGACTTCAATACAACATTGATGAGTAAACGTGAAGATTCAATTCCAAAATCTCGGAGGCTTTCTATTGTTAATAATATCCCACGAACACCCGTCAATGCCAATCAAAACTTGTCCGAAGGTACACCATCGGACATGGGTGTTAAATTAAACGCATTAATGACAAAAGATTACTCTAGAATATCAAAGAAAAATACAACATATTCTCTATCTATTTTACTCAAGGCCGC
>OX_Smed_1.0.01003
ATAATAAATCCGAAATGAGTTATGGAAGTGAAGAAATGTCTGCCAGTCCAGAAAACAATATCGAATCTGTGTTTTATGATGAATCTAAAGGTCCATTTATAAAACCATTACGTCGCAATGAGAGACATCCGTCTGGTGGATCGGGAAGTTTCACAAGCAACAAAGGCTTTCAAAGCAGTCTACCGGGAACACTTAAAAGACCTACTCCACAGCATATTCGTATCCATAGTGATGAAATCAAAGCTCCATCAGTGGCAATTTCTGATTTGACTTCGGAATATTTGAATAGAAAAATCTCACAGACTGATAGAAAAGATATTGATAATTCATTTTCAACAGTTTCTTTGACTTCGAGATATTCACCATTTCGACACGGAGTGGATTCCAATGGATTAGACACTGTCGTTTCCAAATCGCCGAGTGCTCAGGCTTTGATGAGAAATAATTTAAACAGAAATAGATCGACCACTTCAAGCGTTTCCAATAGTTTAAAACAAACTCATCGCTCACTGAATAGCAGCGAACGAGTTTTGGAAAAATCAAAAATGGATGAAGATAAAAATACTTACCAAAATTCAAACATTGCGCCTGACTTATTTG
>OX_Smed_1.0.01008
TCGTGCTGAATCCCTCCGTTGACGTAATAATTTTTTTAGGAATTCGGATTGTTTTGTTTCTGTTTGCATTATCTCATCTACATTCAATACTTTATTAATTGTTAAAATAGAATTTACAGATTTATGGTCAGTTTCGAAATGTTTTATTATAATACATCTAGCTTCTTCAACTAAATTATAAATCATTGAATAACCTTTCAACAGATTAGATTTTTCATTTAATATTATTAATAATTGTTCAACTAAATTTGTTGGTACATTAACTGCATCATATATTGATATCTTTGGGATATCGAATGGATAATTCTGAGGACAATCAAATGAAATTCTTAAAGATAGCGCGGAGTTTAAATTTGATGAATCAACATTTATTAATACAGACACCAATGGAGGTTCATATTTCTTTTTAAGATTTTTAGGTCTAATTAGTTTAAATTCTTTGCCAAAAATACTACGAAGAGCCTTGACTTCATCTGATTGTAATATTGTTACATCATAGGATGACATTGGATGATAAGATTAGTTTTAAAAAGTATTTCGATAATTCAATAAATAATATAAATTTTAAAATATTAG
>OX_Smed_1.0.01012
ATTCATTTTCAAATCTATTTATTAATTTATTATTTTATTAATTCTAGTTTAATAAAATATTTGATTAAATTTCATAGTTTATATTATTATTTTTTTTACTTAGATAATTTATCAGTTTATATTGAAATGTCCAATTTTTTTATAATATTATTAGGATTTATGTATTATACATATTCTGTGGAATCGACAGTAGTTGTTAGTTTTAGTATTCCAAATCAAATTCTTCTAAAAGTTCCATATAAATTAGTTATTCAAAATGTAGATAATAATGCAAAATTTCCATATGATAATTTTGTGCTCGCTATTGAATTAATAAGCCAAGATACCGATGAACCTATTGTTTGCGCTATTACATCATTAGACTATGAAGGAGAATACTATCGTGGATTTTCTGTTAAAAATTTTGTAGTCGGAAAAAATAATATGTCAATGATGTTGACTTTCAGTCGAGAAGCATTTAATAAAAAATTTATCATTCGATATGGATCAGAAAAAAGCGACACTGACAAGCAATTATTTTTTGAAAACAGAAAAAAAGGAATAATTTACAACACAAATCTCAATATATATATTCCATACAAAATAACTTTGGACGCAACACCAGATTTAGGAGTCGTTAATAAGGATGATTCGATGGAATTAGAGTTCCAATTGATTCCAGAGAAATACGGCTTAATTACCTGCAAAGCAACAGAGGGACTGCCGAAAAGTCGCGTATATTTCATAAACGGATACATTTTGAAAGGCTCGACAATCACACATTTAAATGAAGAAATTACAAGTCTGAAGTGGAAAGTTATGCTGGAAGATCACGGGAAAACAATCCAATGCAAGGCGGGCAGCAGTGTGCAAAACGTTACAATAAACGTCTATCATTATGTTACAAAAGTGCATTCGAGTCCTCAAGTCTCGACTAAATTGGCCCGAAACTCTCAATTAAAGTGCATTAGTGAGGGCGGATATCCCCCGCCAAAAACTAATTGGACATTGATTACGGGACCCCCTGAAGCTTACAAACATTATCAATTCAGAGACAACAATGTAACATTATTTATTAACAATTCCGCTCCGATCAATTCTAATTGGACGTTTGAATGCCGGGGAATGAATGAAATGCCGCTGGTGGTGCAAAAATACTTGCCCATCCCGCTGCCAAATTACCCAATAAAAACTGTCTACAATTTCACAATAATCGATACAGACGAATCTATTAAATCATCTCAAACTGGGCTCGTGATCATTTTGATTATTCTTTTCACAACAATGTTGGTAATGATTGTTCTGGGTGTAAAATATCGGTCACAAATCCGACAATTTCTAGTCGACCGTAATTTACAAATATGGAAATTTTTAAATTCGAGATTTTCTCAATGTCTGGCCCGACTCAGATCATCCATCTGTGTATTAAAACCAGTTAAAGAAGCAGATAAACCTTCCATGACGTCAGCACCCATGTATAAATACTCGGGAGTGAAAAAGGACGAATCTCAGCCAAACGGTACCGAAGATACGGCATATTCTGAGATAGTGGCGGTCGTCCAAAAGAAACACGATCCGTCATTTGGACCAATTCATCGGGTTTGAAATCCCGGAAACCGATGGAGAAATTATACATTTTCTCAGAATAGCATTTACTGCCACTACTTCCGTTTGCCTAAAATAGATTGTACAGAAGGAAAGATTCGATTTTTGGCAACGATGTTGTGAATGTGATTTGTTGTCTGCGTGCTGCATTGTGTATCATTATTGATCATTATTTATCAATATTTATCATTATTGATCATTATTTATCAACATTTGTCAATCCAATATCATCCTGTTGTGTAATAAATGTGATGTTAGCTCTATTGTTAGTCGGACATTCTTTTATCGATTCGTCTATTTTATTGTGATCAGTTTTGCCTAGCATCGAACTTTCTGTCAATTATCGATCGTTAATTCTCTCTATTTATTGATTATTTTAATTATTTTTTGTTTAAATTTGAAAAATTTCCTCGATCAATTTGCAAATTTCGATTTTTTAGATTTCATTATTACTGTTGACAAATAAAGCATTTGATGCAAGAAAAAAA
>OX_Smed_1.0.01014
CATCTGAACCTTTTCACTTCATATTTTAGAAAACCATTCTGTCTTGCATTTTCTTCATTATTTCGCATGTCCCTCGTATTTGTCTTTATTTACAAGCAGATTATCTTTTATTCCGATGTTCCACCTCTTTGTTCATTGATATATTATCCTACAATCATCTCATGTTCTGTTGCATTCCACGTGTTCTATTTATGGTAAAATCTCAACTCTTTATACTCCTATATTTTAGTGAGGCTTTAATTGGTGTTGAACTGATCTCAACATGGAAAACTTTGCTAGATTAAAGAGATTTTCAGTTGATTCTTTTATACTCTTGGCTTCACAAATCACCAGCCTTTTCACTACTTTATGTAAACGTATAAACAAACAATTTTCGTTATTGGAAATGATGTAGTAAATAAAACAGCACCAATCCCGTGAGCAGCATTGGTGGGTTTCAAATCCATACCGCTACGATTGCAAAAGAATATGCTCAGCTTTATCAACTTTACATTTCATTTTAAGGTTCTACTAAACATTAAATCAACCAAAAAATCCAAAATCTCTANCATTTANA
>OX_Smed_1.0.01029
TTTATTATTTTCTGTTGATTTGTGATAATATACAAATTATAAATTATGAGTAGCACCATCTTCAATGTTTGAACAAATATAAAATATTTAAAATTAATTAAATATAAAAAGGCAGTAAAAGGGTTTAAATCAGTGTCATTTTGCAATTTCGTCGCTTTTAATGCAGAGTAATCAGTAATAATTCCTTTAACCATTCTACAAAAAATATAATCATTTATCATTTAGAGGATTTTTGATGAAAATGAGTCAGGAGGACATACAATGAAATAATAAAACATGAATTAGCATTATGTAAAGCGTCAACAATGTCTTGAAATTAAATCTGGGTTGACTCCTGAAAAAGAAAAGACTTCCTCTGTCGGCTGACATTGCAGATTTAATATTATTTAAAATTTTCTTGTTTCGCATTTGCCCACATATTCGAGTAAAGAGAGTTTTTGAGGACGGGGTCCGAATACGATCTGATTTTTCCACTTTAATAACAGTACTTCCAGCATGAGAAACCATTAATTGGTCATCACTGTCAGAAAACTGATCGTCTTCAGATTCGACTAAAACTTTGATATGCGGTTGGTGATGCCCATCCTCAATTTCATTGTTGAAAGAACTCCATTTAGGGCTTATATTTTTATTGGGATTTAAATATTCCGATTTCAATTTAAAATCTGGATCAGCATAAAATGCACGAAAATGTATTAATTGATCAGTTGCTAAGAATAATCGACTCTTCAATTCTTCTATTTCACTTTGCTTTTTCTCTAACAATTCAGATAATTCTGTTAGAAAGTTTTCGCATTCTTCGTGACTATTTGATTCAGACAAATTATTATTGTATTTGGAATTAACTGGATTTCCATCAATGATATTATGTTCTGTGAAAATCTGTGATTTCTGAGTGAGTTGTAGTCGTTGAAGTGCACACGTCATTTGTTCGATCTGATTAATCGATTTATGAAGATCGATATCTTTCTCATATATTTTCTCTAATAATTTGTGTAATTCATGTTCCATTGATTGAGTAACTAATGAAACATTTTGTTCATCAAGCACATTGCAGTCAGGCGGAGATTCAGCTATTATCTGAGACGAATCTCTCAGTCTACGGAGATCTACTCCTAACATTCGAACGAAATTCACAAATTGTCTAAATCTTATTTCCAAATCTTCCAGCTTTTGTCGGAGCATATTTTTTTCAGCATTAATAGCTTGAATGTTTTCCTTTAAATTCAAAAATTCCATATTTGAATCTTTAATCTGTTGGCCAGATTCCAATAGATCTGCTTGTAGTTGATTGCGTAAACATTTCAAATGACCGATTTCATTGTTTTTTTCATTTAACCCTTGTTTTAATTGAGTGATTTCTTCTCTGAGAATAGCGACAAGATTTAAAACACTACCGCTATTATTGGATAATTCTGAATTGCAGATATCATCACAGTTCTCCGCGGATTTGTATGAGGAAATCAAATTTTTAATTTCTGCTAACGCAGCAGAGCTATCGGAATAGTGATTGAATATATGATCTAATTCGATTAAAAATTTTGACAAACAATTTTCCGGAGAATTCTGCAAATTATTAACATTTTTATCTGAAGGCTGAGTTGCATTCTGAATATCATTAGCAATCTTTTCATACTCCCATTCCATGTCCCAGCCGTCAGCTAGCTGCAATTCATTCACTTGACTTTCTTCATTTTCACTTTGAACCACTAATTTATTTTTATTGTCATTTAATTCTTTATAGTTTCCGATTTCTAAATTTAATTCTCCAAGGCATTGTTTGTATTTCTTCTCGACTTCAATACTGTCGAGCTGTAATTTACCAATCGTTTCTTGATAATCAAGATTCTCATTTTCAAGCAATGCGATTCTTTTACCAGTCTCATTCAATTCATAATTGATTCTATCCATTTGATTTTCCAATGTTCGTATTTGGCGAGACGAATCCTCTATGATTTTAGTTTTCATCTTAATTTCCTTGATCAACTCATTAGTTAATTCATCATCGACTGTTTGAATGCCAACAGAATGAGAAATTTGTGTGCCTTTTGAATAAAAGATTTGCAATTGTTTATTCGGATCGGTTTGAACATCTATGTCAACCGTAACCGGTAAATTAGTGCATTCAATTTGTGGAAATCTGTGAATATCTAATCGATTAATTAGTGCAGATCGATAATCATTTATGACTTTTTTATCAAAATTGTGTTCTGTTTGTATATTTTGATTGACATTTTTTCCCGTTATTTTGGATTTAACTTGCTTCATTATTTCTAGTTCATAACTTTCAGAGGTTTCTGTGGACTGATGAATGACATGGTAAGTCGATGAATTTAAAGTCGGGTCGGTTTGGACTCCAATTTCAACCTTAACCGGTAAATCAGTGCATTCAATTTGGGGATACTTGTGAATATTCAATCGATTAATTAGTGCCAATCGATAATTATTTATGATTTCTTTATCAAAATTGTGTTCTGTTTGTATATTTTGATTAACATCATTTTTCGTCATAATTGAATTAATCTGTTTAATTTTTTCTAATTCATAATTCTCAGAAGTTTCCGTGGACTGATGAATGGGATGGTGAGAACTGTAAGTTTGCGTTTCACCGCATTTTAAATTAGTATTATTATTATTTTTACTAAACAATTCTTCATATTGAGTAAACTGAGAAATCGAATTGACAATTTTTGATTCATTTAAAATGCTGGTTTTAAACTGATATTCAGAAGATTTTTGTTTTTCATCATTCAGTTGCTTCTCTGTTTCCGATAACTGACACAGTAAATGTTCTTTCTCTAAGACAACTTTAGCAAGAATAGCATTGGACTCTGTGTTACTACTCCACAATGAATCTGAATTCTCTGAAACCTCATCGATAATATGCATCAAAGGATTGTTTACTCTATTTTCAACAAAAAACATTTTATTATCCTTTTGATCTAAAGTCAATTTCCTTTTCAGTTGCTTATTATCGTCAATTAGTTCTTCCAACTGTCCTTTATACTTATTTATTTCTTCACGATGTTGAGCGAGAAATTGTTTGTTTTCCTGTTTTAATTGGCTTATTTGATTTTTATGCTGTTCTATTTCTATGACGTAATCATTTTCAGTATTTTCAGTTGTTTCATTAGTTTTATTAGACAACTTTTTTCTAAATTCCACAATTTTGTTATCTTTATTTTTATTTAACAATTTCAGTTCTTTTCTTTCTTTTAACCAATCTATTCGCTCTTTTTCAAAAATTGACAGATTTTTCCGTAACTCATCGGAAATGTTATCGATATCCTGTTCTTTTTCGTCTAATTTCAATATCAACTGATCATATTTTCGACGCTGATTATTAAGTTTCCATTCCATCTTTTTGCATTTCGTTTCTAAAATGGAATTACGAACATTTGTCATTTCGGTTTCAGCCTTTAATTCCACAATTGTCACAGAATATTTATTATTCATTTCAATTAGTTGATCTTTTTCATGCAAAATATCATCTTGATTTAAATTACTATCAATAAGTCTCGACAATTCTAAAGCTTTCTGATCTGCCTCCTCTTTCATTTGTCTAATTCGAGTATATTCTTGGTGAATTCTATTTCTTTCGATTCTCATTTGATTCAGTTGTTGATTAGTTCGCTGAAGTTTTCTTTGTAAATCTTTGATTTGATTAAGATTTATTGAGTCTCCACCATCAAAAGAATTCGATGAAATCTGAGAAACTGGGGATAGTGAGCGCTCGCTTCCGACATGAAAACCTTTTCCAGTATGTAGGGATCCAGTTGATGTTGGTGGCAAGGACGATCCTCGAGAAGTTCTATCATTATTTTGCATTTTATCCAATTCTCTCAACAAAATAAAATTATTTACATTCAAATTTTCCATTAATCCCTTCAAATCAACATTTTCTTCTTTGCAAAGAGCAATATTGTCGAGTTCAAAATTTGTTTGAGTTGAAACATCAACAGTTGTTGAATCCTTGTCAATATGGCACTCTTTTTCCTCGAGAATTTTATGAAATGGATCAGGGGTTTTTAAAGATTTAATTTCGTCATTCAAATTCAAAACACGAGCATGAGACTGTTTCAGTTGCTTCTTTAATTTATTTATCACTTGAATAGCTTTATTTAATTTCAATTCTATTTTTGATTTAGCAATTTCCGATTGCTCTAATTCGTCTGCGTAGTCCTTTTCCAATTGGTCAATGAGGTTCAACAATTGAAGGTTATTTGAACGACTTCCAATCTTATTCAGCATTGACTCAATGTTGGGTTTAGATGCTTCCAACCGTGCTTGCATGGAACAAACTGCTGAAATATATTGTTCTAATTGGCTATTGATATCCGCAAGTTCTTTCTCCAATGAATTAACTCTGTTTTCTTTTTCAATACAAATGACTTCCAACTCATTTATAACCTCAAAATTATCTTGTATTGATCTATCCTTTAATTTTATTTCTTCGCATATCACGTTCAGCTTTTCGTTAAGATTTTGTATTTCTAAGCGGCAAGATTCTTCTTGAAGCTTGGCTTCCTTCAATTTACTAATAGATTCATTCAGTTTTTTCATCAACTCTGTAACTTGATCTTCTTTTTCTGATATTGTTTGCTTTAAAGCATCATTCAAATTGCTCATCCATGAAAGATCTCCTTCATTTGTATCAACAGCCGCATCTATTAAGTGGTTTGTATCGAAATCTAAATTCTGTCTTGTCGATTCTAATTGTAAAGAGAAAATCTGATTCTTCAACAAATTCATGCTACTGTTTTGTTCTTCACGTTCACACTTTAAAAACTCGAGTTCTTGTTTTAAGAACTCATTGTTCAGTTTTAATTTTTCAACTTCAGCATCGCACGCCGACTCTAATTCGGTGATTATTTGCTCAAATTTATCACTCATTTCACATTTTTGAAGTTCTTCGATTTCTAAATCCTTTTGCAGTTTTATGACTTTATCATTCATTATTTCCATTGCGCGATTGTACAAAATAATGTTACCGATAAAATCTTCCGGTATTAATTCATTAGCTATTGAAAACTCATTAAGATTTTGCCATTCATAGAGAGATTGAGTAATTTCCGTTTCTAGTTTCTGTAGATATGTCAAATCCATGTCCGTTTGTATTTCAACGTTTTTCATGTCTTTTATGGAATATTGATGAGGTATTGAGTTTTTGATTATTTGTAAATAATTTACAAAACTATTTTCAAAATCATTCTCTAAATCCCCTCGGATTTCCGACGTGTTCATGGAAAAGGTATCTGTCAATTTATTTAGAACATAATTTTGAACTTGAATTTTTGGTTCGGTTTCATTTTTCGATTTACGAAAAGGTAAAGTTTCATAATTAATCACAGGTTCTTCATGCTCCATTTGTTGGAAAGAATTTTCAAAATCAGTTCCATTTTTCGAGATTAATTTTTCATTGCTTAATGCAAACTCATATTCAGAAATTAATTCTTTAAGTTCACAGAATTCCTTGTCTTTATTTTCTAATATCTGCGAATGATCCAACTCCATACGTCTCATTTGTATTTGGAGATCATTTCGATCATGTAATACACCTTGGAGTTGGTTTTCAACATCGGATATCCTAGTCAAACAGCTATGAAGCTGCTCGTAAATGGACAGACTAGTTTTCGTAAGAACTTCTAAGTTTTCATTGAAATGTTTAATTGTTATTATTTCTGACAATTCTGAATGGAAAT
>OX_Smed_1.0.01034
AATATCTGTTCTAAACCGTAATTCATCAGGACATGCTGGGTGAAATCGATAAAAATATAACCATGTGCATTTTTAGTTGCATCTTGAAATGAACTGTTTAGAAAATTTCTATTTTTTATATATACCTGTCTAGAAAAAAATTAATAACAGTAGCATCCCTCGGATTTTTGAAAACCACTAAATATTGTACATTTAAATTACGTGTTCGATGATTGCCTCCTTGATGAAACAGATTTTGAGTGTTAAAAATACCCGTTACACCAACATGTCTACTGACGTTGTGTTCAAAAAAATATGAGTCATCGGATGAGTCAGAAAAACTTTTCCAAGTGGGTATGTCTTTTGTTTAAAAATATATGACTCATGCTTTTCACCTGACATGACCTCTTTGACCTAATGTGTAAATCATGCCATGAGTCACACAAAAACATATGACGCATCAAAATGACCGGTGACTCACCCTCTACATAATGAGTCATAACATCCCGCCAGCCACTCAGAATGCTTTGTGCTGGATGGGACACATCTACCTACTCTCCTGAGATTGAGATAACCAATGTCATAGCCATCACTTAATATATGATTGCTTTATACTTCTCTATCGATTACCAATGACATCCTGTCATTCTCTCAATACACAATTACATCAATCGATCCTTATACTCACAACAATCTCACAATCAAATCAACTTTTGATTCAGCTACGATCAATGACCAATTATGTCCCAAAATTCT
>OX_Smed_1.0.01042
TTCTGGAGTTATAAAACATTGAAATGATAGAATTTATTAGTGATTATATATATTTTGTATACTTTATTATAATAATAATTCTGTTCTACAAGTAATTGTATAAAATTGTCTATTTAAAATTAAAATTTAAGATAGATTAGGAACTATAAAGTACAATCTTCATCTAAAACTGGGACACAGGGGCCCACAACCATGGCCATTTATTGGAAATTTTCCTCAAATATTAAGATATGGATTTTACGAAATTGATATTATAAATCGTCAGAAATATGGAAATATATATCCATTTTACTTTGGAAATATTGCAACTTCGGTAATATTCGACGAAGAATTATTGAAGCTAATTCTAATAAAAGAAGCGAAATGCTTCACTGATAGATTAGATATTGGTTTTAATGGAAAAATTTCCAAAAATATGGCAATCGTTTTGAAAGGCAAAAATTGGGAAAGTGTTAGAAATTTAATTTCTCCTACTTTTACATCAGGGAAATTAAGAAAGATGTCACCTTTGATAATCGATTGCATAAGTTTATTGGAAGAAAGAATAAATTCTCATCCATTAGAAGAGCCAGTTGATGTAAAAGAATTATTTGGCGCTTTTTCAATTGATGTAATCGCCCGAACGATGTTTGGAATAAGGATTGATTCTCAAACCAATCAAAATAATCCATTTATTGTTCACGCTAAAAATCTATTTAAATTTTCTATTCGAACTCCCATGTTGCTGTTATTTTTATTTTTTCCGGATACCATGCGATGCATCCGCAAATTTATTCCGAATTATGAAATTATGGGACGGGAGACACTGGAATATTTTGTGAAACAGCTAGATATGGCAATCGATGAACGCCAAAACTCATTAGAAGAATATAATGATTTTTTAACGGAAATTATGAAAGTAAAGCAAGAACAAACTGATAAAAGTTATGGAAATTCGATATGTTTGACACGTGCTGAAATTATAGCGCAATTACTGATGTTTTTAATGGCTGGCTACGAAACTACAGCTTCATCATTATCATACGTGGCATATTTTTTAGCAATGAATACTGAAGCTCAACAAGAAATTTATGAGGAGATATTAAAGGCTGATTACAATAATGAAATAACATACGAATCTATCACGAATTTGCCTTTACTCGATGCAGCAATTAATGAATCTTTACGACTTTGTCCAACTGTGCCTCGAATCGACCGCGTTTGTACAAAGGACACAGTTCTATTGACATCGAAAAATCAAAAGATTTACGCCAAAGAAGGTGATGTTTTCAAGATACCAGTATACGCAATTCATATGGATCCCAATATATGGCCTAATCCACATGCATTTGATATACATAGATTTGACAACGAAAATAAGAAGAATCGTAGTTATTTAAGCTTTATGGGTTTTGGCATGGGCCCTAGAAACTGTGTTGGCATGCGATTTGCCTTATACGAAATGAAAATGGCTCTGGTTAGTATTTTGAAGCGATGGGAACTGCGCTCATGTATCCAAACTCCGCAAACTATTAAAATTAAGAAAAGTAGCTTATCTGGATTGGAAAAGCCAATTTTACTGAAAATTCATGAAAGAAAATAGTTTGTAGTTATTTTATTGAATATGCTTTGCTATCGTTTTGTACCTTTTTATTAAAAAAAAATTTTAATAATTCCAATTCAAAAGATATGTCTATATCTATATAAATAATTCTTAC
>OX_Smed_1.0.01043
TTGTTAATTATTTAGTTAAAGAAAAGGTCATTAATCAGCAAATTGTTCCAGAATTTGAATATAGAGAACTAGTTGGAAAAGTTAAAAATTTAAGTGAAAATTGTACTACATCAAATGATCAGCTAGACAATTTAAATTCAGAGGTAACAAATAATATTGAAAATACAAACGAGATTGACAGTAGTATTGATCAGAAAAAATTGAAAGATATAAAAAGCGTAGATTTTACTGTTGATATAAACGGGAACTGGACGATAGATAATGCTAAAGCTCGTTTGCATCAATATATGCAATTTAATAAATCAATGTCAGATTATAAATTTACACCTGTTGGTCCTGATCATTGCAAAAGCTTCGTATGTGAAATGGGAATGTTTTGTAATCAACGGAAAAGAACTCTGCATGCACGTGAAACTGGATCTACTAAACAAATATCTTCTAGAGCATGCGCTTTATCTCTAGTTAGGCAATTGTTTCATTTAGGTGTTATTGAAGCTTTTGGAAGTGCCGCAAAAAAATTCAAAAGTGAAGAAATTCCGTCCTACAGTATAAATGTAGATCCAGAAATCAAAAAACAGTTAAGTGAAGTAGTTTGCAATCTAGGCTTGAAGCCCAAAGAAAAACCAGAGCTTGAAAGTAGTGAAGAGATAAATATGATGGTAAATTATACAATTGCTGATTTCGAACCTCAAAATCATCACCGACCTCAAGTTATACCCTGGTCTCCAGTTATTCCAAATTGGAATGCATGGTCTGCATGTAATATAGACGAAGGCGAAGAAGCATTTTTGTCATTAGAAGAAATAAGTTTACGATTGAGAAAAAAATTTACGCAAACAAGATCTAATCAAGAATTGGCTCCTATATTAAATGAAAGACAAAATTTACCAGCAGCAGCATATGAAGAAAGTATAATAAATGCTGTCTTAGAAAATCAAATTGTGTTAATTAGAGGAGAAACTGGAAGTGGGAAAACTACTCAAGTTCCACAGTTTATTATGGATTACTATATTCGATCGAATAAAGGAGCAGAATGTAATGTAATTGTCACTCAACCCCGTCGAATATCAGCAATAACTTTGGCAGAAAGAGTTGCTCAAGAACGCGGAGAACAGCTCGGTCAAACATGTGGTTATTCTGTTAGATTTGAAACTGTACATCCTCAATATTACGGTGGTTTGCTGTACTGTACAGTTGGAACTCTTCTCAGAAAAATGGAATCTGGTCTTAGGGGTATTTCTCACATAATCGTTGATGAAATCCACGAAAGAGATCTTAACACTGACTTCCTGATGATTTTATTAAAAGACATGGCTGCATGTTATCCTCAGATGAAAATAATTTTAATGAGTGCAAATATCGATGTTAATGTTTTTACAAATTACTTTCCCAATGTTTTCACTGTAAAAATCGAAGTCCGTAAATTC
>OX_Smed_1.0.01045
ACATATTAGTTAGATACTATTTACCATTAAATATTGATTTCGTTATATAAATGTCTGATAATATAAAACAGTTTCTCCATACATGGTGTTCTCAATCTCATAAACCAGTTCCAAATTATAATATAATAAGTCAGGGAGGAAGAGGTAATCAAAGATTACGATTTAATTGTGAAGTTACGGTTGATGGGTTTAATTATATTGGATTCGGAAGTAGTACGAGTAAAAAAGATGCTCAAACAAATGCTGCTCGAGATTTTGTTAATTTTTTAGTTCGAGAAAATGTTATTAATAAACAAGCTGTTCCGGAATTTAAACATACAGAATTAGTCGGGGAAACCGAAAACTTAAGCGAAAATCCTAATACATTTGAAAGACCAGTAGTAAGTAATATTGTTGAAGGAACAAATGAAACTGAACGTAGAAACTATATTACCAATATTTTCGATCAGAAAAAACTGGAAGAAGCCGAGGGCGTCGATTTTACTGCTGATATACATGGAAATTGGTCTTTGGATAATGCCAAAGCTCGTTTGCATCAATATATGCAATTAAATAAAATTCAATCAGATTATAAGTATACACCGGTTGGTCCTGATCACAACAAAAGCTTCGTATGTGAAATGGGAATATTTTGTAATCAACTGAAGAGAACTCTCTATGCACGTGAAACTGGATCTAATAAACAAACATCTTCTAAAGCATGTGCTTTGTCTCTAGTTAGGCAAATGTTTCATTTAGGTGTTATTGAAGCTTTTGGAGGTGTCACAAAAAAAATCAAAAGTGATCAGATTCCGACCTACAGTATAAATGTAGATCCAGAAATCAAAAAACAGTTAAGTGAAGTAGTTTGCAATCTAGGCTTGAAGCCCAAAGAAAAACCAGAGCTTGAAAGTAGTGAAGAGATAAATATGGTGGTAAATTATACAATTGCTGATTTCGAACCTCAAAATCATCACCGACCTCAAGTTATACCCTGGTCTCCAGTTATTCCAAATTGGAATGCATGGTCTGCATGTAATATAGACGAAGGCGAAGAAGCATTTTTGTCATTAGAAGAAATAAGTTTACGATTGAGAAAAAAATTTACGCAAACAAGATCTAATCAAGAATTGGCTCCTATATTAAATGAAAGACAAAATTTACCAGCAGCAGCATATGAAGAAAGTATAATAAATGCTGTCTTAGAAAATCAAATTGTGTTAATTAGAGGAGAAACTGGAAGTGGGAAAACTACTCAAGTTCCACAGTTTATTATGGATTACTATATTCGATCGAATAAAGGAGCAGAATGTAATGTAATTGTCACTCAACCCCGTCGAATATCAGCAATAACTTTGGCAGAAAGAGTTGCTCAAGAACGCGGAGAACAGCTCGGTCAAACATGTGGTTATTCTGTTAGATTTGAAACTGTACATCCTCAATATTACGGTGGTTTGCTGTACTGTACAGTTGGAACTCTTCTCAGAAAAATGGAATCTGGTCTTAGGGGTATTTCTCACATAATCGTTGATGAAATCCACGAAAGAGATCTTAACACTGACTTCCTGATGATTTTATTGAAGGACATGGCTGCTAGTTATCAGCAAATCAAAATTATTTTAATGAGTGCAACTATCGATGTTAATTTATTTAAAAAATTTTTCCCCTCCGTTTTCGTCTTAGAAATCGAAGGTCGTACTTTCCCTGTCAATTATTTTTTTCTGGAAGATTGCATAGAAACATTAAATTTCCAACCAGATCAACAATTTAAAAAGGATAATAAATCCCGCTCGATTGATGTAAATGAAGATTCACCAACTAAGAATAATGGTAAACCCGATGAATCTGATACCAATTGCAATATGATTTGTGATGCATCATATAAACCACAAACAAAAATAGCTATGGGCAAGCTCTCAGAAAAGGAAATTAGTTTCGAATTGATCGAAGCACTTCTCCAATATATTGAAACAATTCATCCAACTGGCGCTGTTCTCATATTTTTACCTGGATGGAATATTATTCAATTACTTTTGAAAAATTTGACTAAACATCCTAAATTTGGAACTGATAAATATTTAATTTTGCCACTGCATTCACAAGTTCCGCGCGTTGACCAGAAAAGAGTATTTCTACCAACACGACAAGGCGTACGGAAAATTATCCTGGCTACAAATATTGCCGAAAGTAGTATCACAATTAATGATGTTATGTTCGTTATCGATTCTTGTCGTGCGAAGGTGAAAATGTTTACTTCTCGAAATAATCTTACTAGTTATAACACTGTATGGGCTTCCAAAACAAATTTGGAACAAAGGCGTGGTCGCGCAGGAAGAGTTAGTGAAGGTTACGCATTTCATCTATGTAGTCGGGCTAGATTCGAGCGACTAGAAACACATCAAACCCCAGAAATTCTTCGTACAGCATTGCACGATGTTGCTTTGATGATTAAACTTCTAAAACTAGGAGACACCAAAGACTTTTTATCACGAGCTATTGAACAACCTCCAATAGATGCAATTATCGAAGCGGAGCATCTTTTAAAAGAAATGAAAGCTTTTGATAAAAATGATGAATTGACACCTCTTGGTAAAATCCTTGCTCGATTACCAATTGAACCCAGAATGGGGAAAATGATAATATTCGGTTGTTTATTCGGTGTTGGAGATGCTTGTGCAACAGTTGCGGCGTGTACTTCCTTAGGTGACCCTTTCATTATTCCTCCCGATCGAAAACGATTGACCAGAGTTCAAGTCGATCTATCTGCAAACAGATGTTCAGACCATGTTGCTATTCTGAATGCATTTCAAAAATGGTCTTATGTTCAAAAACGCGGATTTTCCGAGGAAGAATTTTGTTTATCTAAAGGATTAAATCCATCTATTCTGAAAATGTCGAAAGATGCAGCTTCACAGATGAAAAACATTTTAATAAATACTGGATTTCCAAAGGAATGTCTGGAACCAAAAGATCTTGATTATGACAACAGTTGTCCAACAATTAATAATGTTCTTTCTCTTCTAGTTTTAGGATTGTATCCCAATGTTTGCTATCACAAAGAAAAACGTAAAGTATTGACCACAGAAGGGAAAGCTGCATTGGTGCATAAATCATCAGTTAATTGTAGTAATTACATTACAACATTTCCCTCTCCATTCTTCATTTTTGGTGAAAAGATCAGAGCTCGAGAAATATATTGCAAGCAAATGTCCATGATTAATCCACTTCAGCTTCTTATGTTTGGAGCCAAAAAAGTTACTTATATCAATAAAATGATTATTATCGATGAATGGTTGTCATTGGATATGGAATTTGAATTGGCTGCAGAAATTCTAGCTCTCAGACCAGCCTTAGAGGGATTAATGGTGAAAGTTTGTATGAATCCAGATATAGTTATGAATCCCGATGATCACGATAGTCAAATCATGAAAATAGTTACAAAATTCAGTGATCCTATTAGTTTTGGGCCTGTAAATGCCCCTCTCAATAGTTATCATCATACAAACAGAAAGAGGAAAAATGTGCAAGCTAATAAACCATTTAATCAACAACGAGGTGTCCCAAATAAATATAGGAAATTCGAATCCCATTATAATCGAGGTCCAGTTCGTTTTCCATCAGCTTCTCAAAATTCCTACGAAAAAAGAAATACCATAACTGAATTTGGAGAAAATTCCACTTCAAATCGATTTCCAGCCTCTCAAAATTCCTATGAAAAAAGAAATACCAGAGGAAATTTCATTCCAAATCGATTTCCAGATTCTCGAGATTCCTATGGCAAAAGAGATACCAGAACTGAACCAAGAGGAAATTTCACTCCAAATCGATTCCCAGCTTCTCAAAAGTCCTATGGAAATACAAATATCAGAAATGAATCTAGAGAAAATTTTACTCCTTATAGAAACTCTTCTTATGCGCGTCATTACAAAGCACATAATTCCAGTAGTAACATCCCGTTTGTCGCTAGGCCAAATTCCAGTTTCATTAGAAATCAATTTATTGGCAATGATAACAGCTTACATTCTGAAAATTACTCAAATGAAGAATTTAATGAAGATTATTATACTCCTCGGGCGAACAATTTTCTCAATTCCGGTTATTCAAATACTCACTATCAAAGAAACTCATTTGATTCTAACCATGGCAACATGCCACCATATGGATCTCGAATGATATATGATAATATGGATATGCATATGCCTCAGATGTCGTCAGCTCCTCAATTTCCAAATAACCGCCCGTTCCTAACCGGTAGAATTCCATCATTCAGTATCATTGCTCAATACAACAAACCACAAACAAATGAACCAGAAGCCCCGAAGACCTATGAGATGTACGATTATCACCAAGACATTAATTGGCGACATAAAGATTTCGATTATGACGTCAATTCTATCCGTGATATAAGATTCGGTAGCAATGGTAACAACGTATCCAATCCATGTGATATATATGAGAATTCTAATGCCTTGCGTTCTAATTACAAACAAACTGGCAGGGGGAAAATTAAAACCGAACCAACCGATGACAGTACCGCAGACGCAGGAATCAGCGAATCAAGTAATATTTCACAAATCATGTTTATATCAATGACCGATTTCCTATTAGACGTAAATGTCAACATTAGAGGACAGCCGAGATTTCAGAGAGATTCCAGAAATTTTGGAGGGTCTTCGTTCTCAAGGTCATTATAAATTCTTGAAATTACAATTTATGATTTGTTGTCTAAATTGTCCTCTCTAGTGGTTGTTTTTTGTGTATTGAAATAGAAATTTCCTGGGTTGCGTTATTTTGTTTAGTTACGTAATGATATGTAATGGAATTACAATTGGCTTTTAATATTTGTTTTTTTCACACAGGG
>OX_Smed_1.0.01051
TGATATTGAATCCGAGACAATGTTTTAATCTTACATTTAGAAAAATGGAAAATAAACGTGAATTTGTATCAGGTATTGTTGAAGGTTTTTATGGTCGTCCGTGGACCTCATTTCAGAGAAAAAAGCTGTTTATTCGATTGAAATGCATGGGATTAAATACATATTTATATGCTCCAAAAGATGATCTTAAGCATCGTCAGAAGTGGCGTGAGTTATACAGTGGATCTGAAATGATTCAAATAAAAATATTGATTGACGGTTGTAAACAACAAAATATTCAATTTGTTTATGCAATTTCACCTGGTCTAGATATAACCTTTTCAAGTTCAACTGATTTATTTTTATTGAAACAAAAAATGGAACAAGTATTAAATTTAGGTTGTGATGCTTTTTCTCTTCTTTTCGATGATATTGATCCAAATTTAAATAATGTTGACAAATTAATGTTTCATTCTTTTGCATATGCACAAGCTACTGTTACTAATGATATTTTCAATCTATTAAATAAACCTTCTTTTTTTTTATTTTGTCCAACTGAATATTGCGCCACGCGAGCTATTCCATCCGTCCAAAAATCCGAATATCTTGAAACAATTGGTAAAATACTTCTTCCAGAAATAGATGTAATGTGGACAGGACCGAAGGTTATATCTGAAACAATTACTTTGGAATCAATTTTAGAATTATCAGAAATTCTAAAGCGTCCTCCAATTCTTTGGGATAATATTCATGCCAATGATTATGATCAGCGACGTGTGTATCTCGGGCCATATAGCGGCAGACCATCAGAATTGATTAAACACATTAGAGGGGTTCTGTTGAATCCCAATTGCGAGTTCGAGGCTAATTATATTGCTATACATACATTAGCTCATTGGATTAGGTCTGATGAACTCTATTCATCTTCTAGGGCTCTTGAATTTGCATTAATTGACTGGATTAAATTATTATACAAGAAGGAAAACGCTGAAGAGATCCAAACTGCTTCTAAAGACTCCAATATGAGAAACTCTGATGAAAAAGTCACTTTTCAAATTGAAAATTTACCAGGAAACAATTCCACCAACTTTAGCTCACAAGAACTTTTGAATTCTGCGTTGAAAAATATTGACCAACTAAATGTTGTTGATTCACCTAAACCGCTTCATTCTAAATTTGTCGCAAAAACCGATATCAAAGAATCGGTTTGCGAATTGAATAATAAGACCAAAGTTAATTCACCAACAAAACCTAATCCCACCAGCAAAGAACTTGAAAGTGAAACCGACCATATCAAAATAGTAAATGATATAAATATCACATCGTACTGTTACAAAATGTGTCGAAATGAATCATCTAATGAAATGGAGTTAGTTTCTAAAGTTGAAGAAGCATCAGAGTGTTCTGATAGCCACAATCAGATGATTCTTGATAGCATTCTTAACGCATTCCCACTAACCCCCATGGAAACGGAAGATAATCAAACCGATACTGACAATGTCACAGATTCCATGGCAATGCAGGTAGCAAAGAGTTGGATATTCACAAATCATTAATATTTAGATTGATAATATCTATGAAAGTACATTTGAGAAAATGGACATTATAGATGACATGGAAAATAATAACAATTTACAACGGAAAAGAACTTCTAAGGAGTTAATTTCGAAGAATAAATCTAAACAAATAGAAAATATTTCGCCAATAGATTCTTCAAAATTAACTTTAGATGATTTGCATTTACTCGTCAGTATGTTTTATTTACCGTATCAATATGGACCACGAGCCGTTGAAATACTTAACTCGATAAATTGGCTCCGTTCCCATGAATTCTATGTAAGGGATGGTATTCGCAATTCGGCTGAAACTGTTTCTAATAGTTCTGACCATTCATCGAATTTCAACGAAAAAGAGAGAATTTACGAAAGAAAAATCAAATCCTATATAGTAAATAATATTTAAAGGACTCTTAAGTTTATTCGATTATAGTGGAAAGAAAAGGCAGAAAAATTCAGCTTTCAGTATGATACAGTACGCTGCATGGCAGATCGCTTCACCAATATTCCGAATCGGTCTATCCTATATGACCTCTATCCTTATCTTCAAGACATGCGCCATGTATTGTGCAATTTGAATTCGTATGTAAAATGGATAGGTTGCTTACCGGGATATAATGTATCGTTAATGAATGATGATCACGAACCTTGGGTATTCAGAGGAGGTTTAATAGCTGAATTGCAAAGAATGTTTCCATTGGAAGGTACGTCTGATCTCTTTCCAAATGAAGTACGATTTATTGAAAATGAACCTAACCTGCCGAAGATACTTACAAAAATTGATTCGGAATTAAAAATTGAAGATAATGAAAGTTGTCAATGCATAAATGAAATTCCAAGTCCAGAGAATTGTCAAGCTATTTATATTATTCAGCCATATCATTCATCCGATCGAAAGCAATTATACAAATTATGTCAGGAAATATTATATAAACAATTTCTTGAAGATCCAGCTGTAGATAAACAAAAGTTAGCTGCATTGACAACAGATGGTAGATTTAAAGATTTACCTGGTGACAGATATCTGGGAGTCTTTCTCGACTTTTCACCTGATAACTGTATGATACTAGAAGATAATAATGAGAGGATTTGTGGATATGCTCTCGGTACAGTTCAAGTCAAAGAGTTCATTAAATTTAGACAAAAGGATTATAATTTAAAGATGCGAAAGAAATATGAATTTTATTTATCAGATTCGAACAATCAAGTGACTTCTTCAACTAATGGCGATGAAATTTCTACTTCATTTTCCATATTAAATAAAAATTCAGTCATTGAAAATTTAATCGACGGTTTGGAGACAGCAATTTAGATAAAACTCTTGAAATGTTTGACAATTCTACACATGGATTAATCCACGTCGATATGTCAGATGTCTGTAAAAAGTCAAATATTCTCCATATTAACAGTGTGGGATTTAGATTGATTAAAGCGATATCTTCTGCTCTAAAAAAGAAAATATTACAGACTAGCGCTTCTGATTCTCAGTTGGAAGATAATTATTACAATGAAGATTATGTGGAATCAGAAGATACTTTATCCGATCAAATCACTAGCAATCCACAGTCAAATTGTTCATCTTTATCATTGGCAATATTCAGTGAGGTTGATTCATTAAACAAGCGTCACGAGAAGTTTTATAAAAGACATGGGTTCGAATTATGTAATGTTGATCGACAGATGAATAACGTTATGATTATGTCCAGATACATTTGAAAAATTATAATTTGGTTTTGATTTTTTCTAATGATTATTATTTAATTTAATATTTTGCCAACCTGGATTTATCCCTGTTGGTGACTGG
>OX_Smed_1.0.01056
TTATAATATCTATTTCTAAAATTTTAAATAAATTTATTTTCCAACTTTACATTTTTGTATTCATTAAAGAACATTATATGCATAAATAATTATAAATTACATACATATATATTTAAAAGTAGAGCTTAAAAATATGATATAATATCTATTAAAAAATTAAATCAAAATATATAAATATGGCTTCACAAAAAATAAAAGTTAAACCTAATTACGAATCGCCTCCAATGACAAAAACCGAAAACGAGTTTCTATCAGGTATCAGAAAAAATGTTAATGCATCAACTCCTCACAAGAAAAAACCAACAAAAGACGAAAAATCAATTAATGATTCAACCAAAGCTCTATTGTCGTCCTTTTCAATTAATGCAAATGATTCTAATATCGAAACAAATATATCTCAAGTAATTGAGGACGATTTTAAGAACGATATCGAAAGCTATGAACATTTCTCTTATGAATTCTTGAAGAAAGAAAATATTCGAGATGCACAGAGACGAAAACCAGACCATCCGGATTATGATCCCACAACGCTTTTTATACCAGAATCTTTTATGGCTAAACTGACTCCTGGTTTAAAACAATGGTGGAAAATAAAAGCCAATGGAAATATGGAAACAATTATTTTCTTCAAAGTTGGAAAATTCTATGAGCTATATCATATGGACGCTGTCACTGCAGTTAGTGAATTGGGTTTAACGTACATGCGGGGTAATTACGCTCATTCTGGATTTCCAGAAATAGCTTTTTCCAAAATGGCAGATCAACTCGTTTTAAAAGGGTTCAAAGTTGCTCGTGTGGAGCAAACAGAAACTGTTGAAGCGATGACTGAACGTATTAAACATGAATCGTCTAAAAACAAAGTAGTAAATCGAGAGATATGTCAAGTCATAACTCCAGGTACTCGAGGTTTTAGTCTGCGAAATAGAACTTGTCGAGAAACTGGCCAAGAAGGTAGTGAGGAATTGGGTTACATAGAAGATGCCGGGGGCCTACTGTACTCTTTTAAGGAGTCGTTGATTGAAGAGAATGTTAAGGGCAAATTAAAAAATACTGTCAACATTGGAGTCGCTTTGGTAAATACTAATACGGGGAAATTTACGATTGCACAATTTGCAGATGATGATCAAAGGTCACGTTTCAGGACATTGATTTCTCGGTTTCAACCTAATGAAATCATTTATCTCAAAGGAAATTTATCAAAAAATACTCAGCATGTTTTTAATTCTTGTCTTGCTGCAACCAAGAAAGAATGTTTTACTAACAATAAGCAATTTCTTAGTAGTGAAGATACACTGTCTCGCCTGATGTCTTCTGATTACTTTGCTGAAACTCCTGCCAATAAGTTATCGCGATTTGGATTACCAAACGGCTTGACTAAAACTTTGAATGAAGCTGATAATTTGGGTCGTTCTTCTTCTAAAGAATATGAGTTAGCTGTCAGCTGTTTAGGTGCTTTGCTTTATTACCTGGGGAAATGTTTGATCGATAAGTATTTGGTATCTATTGCTGATTTCAATCTATATTACCCTTCTGATGGTGATTGTATTCAACCTCACCAATTAGCTATAGATGATAAGGAACCATTTTATACTCACCAATCTCACATGATTATTGATAGCAACACTTTGACTAATTTGGATTTATTAAAAAATAGTAGTTTGGGTGGAATCGATGGAACATTGCTGGAAAGATTGGACTTTTCATTAACGACATTCGGACGTCGATTACTTATTCAATGGATTGCTACTCCTCTTTGCGATCCAGATAAAATAATGGAAAGGCAAAAAGCAATTAAAGAGTTAATCGAGTTGGATGCTAATCTTAGCAATATTAAAAACAATCTCAAATCGTGTCCTGATTTAGAGAAATTAGTGGCCAAAATCCATGTTCTGGGTTTGAGTAAATCTGTATCGGATCATCCAGATTCTCGTGCAGTATTATATGAAGGACTTCTTTATTCCAGAAGAAAAATAACCGATTTTGTCAATACATTGACTGCATTCGATAACATAATAAAAATACAACTGGAATTTACTCGAATGCATGTTGAACAAAATATACAATCAAAATTACTTCGGAAGATAATGTTGCATTCTAAAGATTCAAAAATTGGCGAATTTCCTGACATCTCTGAAATCATTAGTTTTTTCAAAACCGCATTTGATCAAGAGAATGCGAAAAAGAATGGAAAAATAATTCCAGAATCTGGAATCGATGCAGATTACGATGAGTCGGTTGCATTGATCAAGGAAATTGAGCGTGATCTAGCAGAATATTTAGAAAAACAAAAGAAAATAATTAATAGCAATATCAATTTTTTTGGTACTGGCAAAAATCGATTTCAATTAGAAATACCTGAATCAAAATGTTCTAAGGTTCCATCGACATATATTGCTTCTAGCCAAAGGAAAGGATTTAAAAGATATTTAACTGTGGAAATTGAAGGATTATTAAAAAAACTGATAAACGCAGAAGATAAGCGTGATTTAGCTCTGAAGAATATAATGAGTAAAATCTTTGCCAAATTCGATGAGCACTATTTTCAATGGACTCAAGTTATTAATTCTATCGCTCAATTTGATGCTCTTCTATCTCTGACTTCGTTTAGTCGTGGTTTAGACGGGGGTCCTATGACCAGGCCGGAAATAAGGCATATAAATCCCGGGGATAAACCTTTTCTAATAATTACTGAAGGAAGATTTCCATGTAAAGCTAAGACTCAATCAGGAGAATTTATATCCAACACCATAAAGCTCGGATCATTGCTAATGAATTCAAATAGAAACCTTGACAATCCGGTAATGTTACTCACTGGGCCGAATATGGGGGGCAAGTCAACTCTTATGCGCCAAACTGCTCTAATAATCATACTCTCACAATTGGGCTGTTATGTCCCAGCCGAGGGCCCGGTAATTTTAACTCCTGTAGATCGATTATTTACGAGACAAGGTGCAAATGATTCTATTGGATCTGGTCAATCAACACTTCAAGTGGAAATGAATGAAGCAGCATTGATTTTGTCATACATGTCACCACATTCGTTTCTGCTTATCGATGAACTCGGTCGCGGTACTGCTACATATGATGGCTGCGCATTAGCGTTTTCGATTTTGAAAAGAATTGCAGATAGTTGCAGTCCTAGAACTATCTTTAGCACGCATTTTCATAAATTACTCGAGGAAAAAGAAATCGGGGACAACCTACAAATTAGTCACATGGCTTGCATGATTGAAGATGATAACGATGATGATGTTGGGAATAATGAATGTCATTTGGACAATAACTTAAAGTTACAAAACATCACTTTCCTTTATAAATTAACCCATGGCGGTTGTCCGAAAAGTTATGGCTTCAATGCAGCAAGATTGGCCAATATTCCTGAACAGATAATATTAAACGGGTTGAAAAAAGCTAAAATATTTGAAGAGGAAACTTTAATTATGGAATTTTAGAAAATTTTTAGATGGAAAAAATATTTCATTTGAATCGATTAAGATGTGGCAGAATCGATTCAAGAAACTTTATAGAATATAATAACCAGGCTATTCGTAGATTTATAGATGTGCTTTGTTTATAATAAAAAAATTTAGCCTTTT
>OX_Smed_1.0.01057
TGAGTAAATCGAAACTTCAAAACTTTTATGATTATATTAAGGAAACTATTTTAAAAAATCAAGTATAATTTGATTTGGTAAACTTATAATTAAATTAATATGGAATTAGGATCCAATAACTGGCCTGATACCAGCATCAGCAGAATCGTCTGATTCTTGGACTCGAGATAATTGTTATGCGGTTTTATCGGTTTGGGGATTATCGTTAGCTTATCGAAAGATTCCGGATCTCGACGAAGACAGATCTAAAGGATATGAATTAGAAAAATGTGCGATAAAATTAATGCGTGGAATTTTAATTTGTTTCTTAAAACAAGCAGATAAAGTTGAAGCTTTCAAAAATAGTCAAAAACCATCAGATTCGCTGCATGCAAAATATGATTCTAAATCTTGTAACACAATTGTTGATGATTACAGTTGGGGCCATTTGCAAATTGATGCAATTTCATTATTTTTGTTGACTCTAGCTCAAATGACGGCATCGGGCATTAATATTATTTGGAGCATTGATGAAGTTTCGTTCGTTCAGAATTTGGTTTTTTACATTGAAATGGCTTATCGAATTCCGGATTATGGAATCTGGGAAAGGGGCGACAAAACAAACCACGGCCTTCCAGAATTGAATACCAGTTCAGTAGGAATGGCCAAAGCTGCGTTGGAATCGTTAAGTGAATTGGATTTGTTTGGTCCTCATGGAGGCCCACAATCTATAATACAAGTTTTCCCAGATGAATGTGAGCAATGTCAAGCCGTATTAGAAAGCATGTTACCTCGAGAATCTTATTCCAAAGAACTTGATTCTGCACTCATATCCATCATCAGTTATCCAGCATTTGCTGTCAATGATGAAGAATTGATCGAAACGACAAGAACAAAAATCATTGAGCAATTATTAGGGAGGTACGGCTGCAAACGATTTATGCGAGACGGATTTAGAACACCAAAAGAAGATCGAAACAGACTGCACTATGAACCCCACGAATTACGTGTTTTTGAAAAAATCGAATGTGAATGGCCAATGTTTTTTGCTTACCTGGCATTAGATGCGTGTTTTCGCGACCAGTTCAAATTGGCATCGGAATACATGGACAAACTAGAGGCAGTCATGATCACATTACCATCAGGCTTCAAAGTCGTTCCAGAGTCATATGCTGTGAGACTGGAAACGATGGATCTCGAAATTCAGAATCCAGGCTCCCAGGACCGGGAACCAAAGGGTAAAATGCCTCATATTTGGGGGCAGTCGCTATATTTACTGGCGAAGCTTGTGACAGAGAAAATAATAACCCCAGGCGAGATTGATCCACTGGGACGGAGGATGTTAATGGAACCAAAGCCAGATTTGGTTGTCCAAGTATCTGTGATAGTCGAGAATGATGAAATGAAAAAGAGATTAACCAAAGAAAACATACCGTGTCAAACCAGTGCTGAATTGTACCAGCAATCAGCCATCAAAGTTTTCCCCGCAAGAACTCTTATTTACATCCTTAAAGGATTGGGCAAATGCGAGTCATTGAATCTCCAAGGTAGAGTATCAAAAGAGGTCGGAGTGCTGGCAACGAGTAGATTGTATCTAATTGGTAACCATATGATCGCATTTCAACCTCAATTTATGGACACGAAGGACTTTTATATTAGTATGGATTTTGAGTTCATTGTGGACGTGTTTCGTACAAATGTTGCGTATTTGCGCCGAGTCTGGTCGAATCCCGGTCGGCCGACTTTAGTGATCCCCTTATTTAATTGGTTCTTCAAGCCCGATGGCAGCATTGAGAAATCCATTTTGACAACGTTAATGAAACTGAAAAGCGGATACATATATGGAACTAGAGTCAAATTGGGCACTCTTGGTGATTTTGTCAGCACTTCTTTCGTTACAAAATTGGCTTTTCTTCATGATAAAGGAGATGACGTCGTTCGGAAATTGCTGCCAATCGAATCAACCAAAAAATTTATCCGTCAAATGTCAATAACCCATGATGGCTCTCCGTCCTTCAAATCTTTAACACTGCGGCGTAAATCTGTCGCACTGGCCAACGCAGTATTTGCAGACTTGGAGGGTACAGATGTTGTTAACGATCTCCAACGTAAAGAATCGATCCTTCAGCAATGGATCCTAAAATCACCAGACGAAGATTTGTATACTTCTAGACCGTCTAACTTCCTCAAATCCGGTCCAGCTGATGAATCGAGATCGAGCACTATGCATTTAAAAAATTTGGTATCTGGATACTCTGACAAACTTCGAATGGATAATTCAGATCCAGGCGAATCCAATGAATATTTATTGGATCGTCTACAGGCGACAAATGAATTAGGAGAACAAGGAGAAATTTTGTTCATTCTTTATCAGCGGGAAGGTTTGGACTGGCGCGCCGAAATTGGCGGTGAAGAAATATTCACCGTTAAGCAAATGTTAATCGAATTATACGAAAATGCTGGGAAATCCAATGAATGGTGGCTTGTTAGATTCATCTCTGGGTTACTGAATAAACGGATAGATATTCTGGCGAAAAGCCTTACAGATTTGCTCATCAGACAAAAACAAGTGACAGTCGGCTTGCCTCCTGAACCCAGAGAGATTGTCATATCAACCCCCATGGCACCTCATGAACTGTCAGAAGTCATCAGAAAAGCCTGTGGTGAAGATTATGCTATCGGAATGTTGACACAGGAAATTCTCGTCTATCTGGCAATGTTTGCAAGAACGGAACCTCAGTTGCTTTCACAAATGTTGAGAATCAGAGTCGGCCTTATTATTCAAGTGATGGCCAGTGAATTGGGTCGCGCACTTGACTGTTCTGCTACTCAAGCTTCCATTTATTTGTTCGATTTGTCTCCATCTCAAACAAAAGGTTTACTCCAGCACATTCTGGCTGGGAGAGAATTCACATTATCTACCTCGACAGTTTTTACGAACATAATTCGTGAACAAATCCACAAAGTACCCGACACAACGAAACGAGAACGGCGAAAAAGTGGATTACAGAGCACAAAACCCGTAATCAGTATTTCTGGATTGGACATTGAATTCTCCGAAGAGAAAGAAATCAATAAAGAAGATAGCGATAATAATAGAATCGGTCAATGGATCCGGAGGAGGAAAATTGACGGAGCGCTGAATCGTGTACCGTTCAAATTTTACGAGAAATTATGGAAAGTCATTGAAAGAACGCAAGCTATTTCAATCTCCAACAAATATCTGGGAAATAATCTAACGAAAGAAATGACAAAGGGAGAAATCAAATTTGCTCTCGTAGTTGAAAGTATCATCAACAGTGTTCCAGTACCGGAATATCGGCAGTTGATTGTCGAAGCCCTCTGCGTTCTGTCAAGCCTTGTGGAACTTGACGCAGAAAACAAAATCGATATCAATTACGTGATTCCAATGGATAAAATTATATCAAATGCCAATTATCTCTTTCTGTTGGATCAGGTGAAATTCAACGGCGATTCGACATTGTGTTGCACGAAAAACATGACAAACGAAAGGCGTACCAGCCTGCATTGTCGCGGTTCCAATCAGATTTGTATATATTTCTATGATACCAGTCCTAGCGGCCGATACGGAACCATGACGTATTTGTTGCGCGCCTTCTCTGAGACCATACCGATACCGTATGACAAAACAGCCAACTCACTTATAGATTGTCAAGTCCAATGATTAGTTTTTTAAAGATATTTATTAGAATTTTATTCAATTCAATACATCAAACCTTTCGATGCATGCCGACTGGCTGGACATCATTCAATATTTTCAGTTGTGCTAACCAAAAAGCAGTTTTATAATTTTAGAGAATTGAGAAGATTTTTAAAATTGTTTGTTTTGTGAGTAAATGTTCATAGTTTCTTAGTTGATGTTTTCTTTCCGTTTATTTTTGTAACAAAACTTTCTTCAGTTTCGTTTGATTTATAGATTGATTTTTCTCTTA
>OX_Smed_1.0.01065
CCTTGAATTTTGAACAAAATTTCATTAGAATTTATTATCGCGGCAGTATGTTTATTTCACCATAAAAATTGGAAGAAATACAATTATAAAAAATAAATCATGGAAATTTGTGTACCCTATTTAAACGGTAATTATTGTGATTCTCTGTCCAGCGACTATCAAAACGCATTATCTGATGAAGATGAAGTTCAGTACGCAAATGTGACATCAAAAGTTTTTGAAAGATCAAGAATTAAAGCTTTAGCAGATGAAAGAGAAAATGTCCAAAAGAAAACCTTTACCAAATGGATTAATTCAACTTTGATTCATGTCACTATGAAAATTGAAGATTTATATGTTGATTTGAGAGATGGAAAATTTTTATTGGCTTTATTAGAACTTCNTATCNAATGAAATTGTGCCGAAACCAACGCGTGGTAGAATGAGAATTCATTGCTTAGAAAATGTGGATAAATGTCTAGGATTTTTATTCAACCAAAAGGTCCATCTTGAAAATGTTGGAGCACATGATATTGTTGATGGAAATCCTCAATTGACTCTGGGTTTAATATGGACAATAATTTTAAGATTTCAAGTCCAAGACATCCAATTCGATGAAGATTATTCACCTGTTGCAAAATCTGCTAAGGATGCCTTGTTATTGTGGTGTCAAATGAAAACTGCCGGTTATCCTAGCGTTAACATCAGAAATTTCACTAATAGCTGGCGAACTGGTCTTGGATTTGTTGCTTTGATTCATAAACATCGTCCAGATTTGATAGATTTTTCAAGCTGTAACAGAAATGACAATATCAATAACTTACATTTGGCTTTTGACATAGCGGAAAATGCTCTTGGAATTCCTTCTTTGTTAGATCCAGAAGATGTAAATGTGCCCTTGCCAGATGAGCGATCCGTCATCACATATGTAGCAAGCTATTACCATTACTTTAATTCATTAAAAGCCAGCAGCGTTCTGAATAAAAGGCTGAATAAATTGCTCAATCAGGTTTTAGAAGATGAACAAATGATACAACTCTATCAGAGTCTTGTTTCTAAATTATTAGAGTGGATTCGTAATACAATTCGACTGTTAAATATGCGCCAGTTCTCCAATTCAATTCCCGGAATTCAGCAACAAATGAACACATTCAACCTTTATAGAACCGGAGAGAAACCGAGCAAATTTGTGGAAAAAGTCGACCTAGAAGTCCTGTTGTTCACGATAAAAAGCAATCAGTTTGTGTCCAGATTAAAGGTTTACAATCCGCCGGAAGAATTTAGTTTATCGACTATCAATTCAGCATGGGATGAGTTGAATACTGCTGAATATGGTCGTGAAACGGCATTGAGAAAGGAACTGATGCGACAAGAAAAACTGAGAAATCTGGCACAGAAATTCAACAAAAAAGCAGCTTTAAGAGAATCGTGGATTACCGACAATATGGAGCTGTTGCAAAAGCAATCATTGGGCAATAATTTACCAACAGTGCTAGCGGCGTTGAAGAAACACGAAGCGATCGAAACGGACATTTATGCGTACGAAGAAAACCTAATTGGTTTAACAAAAATCTCTGATAATCTAGAAGAAGAAATCTATAACGATATAATTTCAATTATCAACACTAAAAATAAAGTTCTTGATCTTTGGAAAAAATTGCTTCAAACTCTTCATGAACGCAGAGAACATCTGGACAACTATTTACAGGTTTACACCTTGATCAACGAATTCTGTGAAGTGCAGGCAATTATTACCGGGATAACTGCTAAACAGAGAATCGATAACTATGGCAAGCACCTAATGGAAGTGGAAGAACTATTGAGATCACATGAATTGATCGAGTCGGATATCCGTTCGATCAATCAAAGATTAGAAAAACTGATTTCCGAAGCAAATCGATACGTACAGTTTTGCGATCAAGATTTTCGAAGCAATATCAATTCGGGCAATAAAGCAATGATTAAGGAAAAACGCAATTCGACCATTAAAGATTTCCATGAACTTTTAGATAGTCTTGATAAGCGTAAAGAAATTTTGAAACACTCGCATTTGGTTTGGCAATTTATCGTCGATGCGTCACTCGAGGAGCAATGGATTAAAGAACTCGTCGATATCATGAATAATCCCGATCTGGGATACGATCTTTCATCGGTCGATAGATTGTTGAGAAAGCATAAAGTTTTTGAACTTGAACTCAGCTCCAAACGGATTTCATTGGAAAATAAACTGATGGAAGGAAAAACTCTAGTTGACATTTCTCCTGTTGGACAAGAGTTTATTGCAGCTAAAAACAATGACATTCAGAACCTATGGGAAGCATTGGTGGATTCGACTGAATCGAGAAAGATCAAACTGTTGGAAATGTTAGACTATTACCAATACGTGTCTGACTGTGATGATGCCGAATGTTGGATTGATGAGTTCAAACGGCTTTTCGATTTGAAATTCCTCGGAGATAAAATGTCTTTTACGGAAATCCTTATTCGAAAGAATCAACAAAATATGGAAATCGTTGAAAATTACCGAGACAATATCGAACAAATTCGCAACCAAGCCCAATCATTACTGGGGTATTCTATAGTTGACCATCAAACAGTAGCGAAGAAATTGGATAGAATCGAAAAGAAGTATCAAGATTTACTCGATATTGCTCATAAAATGCAGGAGAAGTTGCTGGACGCGTTGACAGTTTATCGGTTACTAAATGACTCGGATTCAGTTCGATCATGGATAACGGAGAAACAGAAATTCCTCTGCAACTTCATTCCGAGTGATGACATTGAAGAATTGGAAGTTCTCAAGCATCGGTTTGAAGTATTCGAGTCGGAATTGACAAAGCGTGCAGAAAAGGTTTATCATGTGAATAACCTTTCGGAAAATCTCGTTGTCAATGGCAATCCAAATCACCAGATAATCGTGAATAATCAAGACAACCTAAACAATTCCTGGAATAAAATGGCCGATATTGTCGACAGTAAACGCGATGAGTTATTATCGAAATATCATTATAGCAACTTCTTTATGGATTGCCAGCAGACTATTGAATGGATCAGAGAGAAAATCAAGCTCATTGAATCCATGGATGAGCTTGGGGAGGATTTAGAGAGTGTAATGCAACGACAAAGACGTATAAACCACATGCAAAGAGACATTTGTGCCATTGAAGCGAAAATCGATCATCTCGTGGCTCAGGGTGATGAAATATTGCGACACAATTTGCGAAGCGCCAAAGACATCGAACACCAATTGGATTTAGTGCATCAGGAATGGGAAATTCTCCAGCAGTTAATTAGAGATCGCGATTCTACCTTGGCCAATAAGAATGATATTCATAGATTTATTCAGAAATTAGACGATTTTCATAATTGGCTCGGGCAAATGCAAACAGAAATGGCAAGTCAGAATATCCCAGAATCTCAATCGGAAGCTGAAAAATTGATCAACAAATACAATTCCCAAAGAGATGAAATGGCTGCAATGGAACAGCAGCTAGAAGAATGGATGAAAATCGGCAAAGATTTTCTCAAAAGTGAACAAGACAAAGACCAATTTGTAAGACTTCAAAATAGAATAGAATCAATAAATCAGGATTGGAAAATTCTCAATGATCTTAGCGAAGAAAAAGAAAAGCGATTAGAAAAATATTTGAAAAGCTTGATGTTCTTTGAGGATGCAAGGCAAATTGAAAAAATTCTAAATGCTCAGGAAAAATATTTAATGAAAGACATCCAATCGTCTAATTTATTGTCACTCAATGAAATTGTAAACGAAAATGAAATATTCATTGACAAAATGCTATCTGATGAAAAACTGCTAGCAATAGTTCTGAAGCAAGGCAAAACGCTGATTTTAGAAAATAATTTATATAAGGACCGTATGCAAAATAAGTGTCAAAATCTAGATGAAAGATGGAAAAAGAACACATTGGCAGCTCAAAATCGGAAAAATAAATTGAAGGAACAAGTTTTGTTGCATGAATTGCTTCAGGATATTGATGATCTCGATGACAGTTTATTAGAAAAAATTCAAGTACTCAATGAAATTAGCATGCTTAATAACAAATCAACCGACAGCTGTCTAGCTCAGTGTAAAGCACTGGAGGACGAAATTAATGCCTACAGACCAATTATTGAAGAACTCAATAAGAGAGGAAAGCAAACAAGTGCAGACTTTCCTCATTTTAAAAAGGAAATCATTGACCACCTTGATAACCTCAACTCGACATGGGCGGAATTATCCAAAGCCCTTGAAGAAAAACTACAGAATTTGGCACATTTCAACAGAGAAAAGTTGTTTGAAGAATCTACGCAATCAATGATGAAATGGCTCAAAAATATTGAAGGCCAAATTGTAGCCGATGATGAACCTGATGGATCTCGATCGGGAATTACTTCAATTACAAACCAACTAAAAAAGCTAGATTCACATAACATGGAGTTAGAAAACAAGAAAAAACTTCTCGAAAACCTCAAGGATCATTCGGAATTATTGAAACAACAGAATCCTGACAAAGCATCGAAATACGAGCAACTTGAAACCCAGGTCAAAGTGACAATGGATGGTCTGTCAGTTCCATTGGAAAGCAAGCTGTCAATTGCAAATCAAAAAATAATTGCGGAACAGTTTCTCCAAGATTGTGACGATGAAATCGATTGGATGAACGAAAAAATTGACTTGATTCGAAACAGATCTAAACAAATGGAAACAATTTGCACCTTACTACAATTTCAGCAGCTCCAGATGAGACATAAATCCATGAAAAACGAAATCAGAAATCGAAGTGTCAAGGTTGATTCATTGATACAGGAAGCTCAGAGAATGATTGATGAGAATCATTTGAAAAGAGCACTGGTTGTGGATACTATAAATCAGCTAAAGAAAACTCGAGAGAATTTAAATGAAGAAATGGAAAAGTTTCAAAACATGCTATCAAATCAACTTGCTGTCCAAGAATTTTTGCTGGATGTTTCAGAAGTGAGCTCGTGGATTAGTGAAAAGGAGCTCGATCTCATGGGACTTATAATTAATTCAAAGGATGATCAACTGATTCGCCGAGTCATTCGCAAAGAACAAAACTTAGAAATGGAAATCAAAAATTATTATCCTAAAATAGAGGAATTCAAAAAGTCATGCGTATCACTTCCAGAAGAATATAAAGGAATTGTGAAGGATGTTGAAGATAATTTCAATTCCTTGAAGATAATTTGCGCTGAAAAAAAGACTGAAATATCTTTATTTGTCATATATTGTGACACTTATGAATTGTATCAAAATATTGAAGCATGGATCGTGGAGAGAACTAAAATCGCTAGGAGTGATGATTCTGGTAAAGATTTAGATCAGTGTACATTGCTGAGAGATCGGTTTGCAATTTTTTCATCTGAAACTAACAAAATTGGAAGCAGCAAAGTTAATGAAGCTAATAAGCGTTTTGATGAATTAATTCAAGGAAAACACCCGTTTGCACATTCGATATCAGTTTGGAAAGATAGAATCAACGAAATCTGGGCAGATCTCCTAGAACTCATTGATACTCGCATACAGCTTTTAAAATCTGCTTGGGACCTTCACAGATGGTATTGTGACAGTCAGTTTCTTTTGGAGTGCATTCAAGAGAAGAAATCATCAATGGAAGTCGTCAATGATTTAGGCAAGGATCCAAAATCAGTTTGCTTGCTACAAAGAAAACTAAAGAATTTCGAAAAAGATTTATTGAAATTGG
>OX_Smed_1.0.01066
TACCGTTTCTATGCTTTACATTACTTAGAGCTTTTAAAACAGAAATGGCGTTTATTTAATTTAATAGATTTTCTTTTAAAAATAGATTTATTCTTAAAACTGCTTTAGATAAATAATTTTAATGTTGCTTAAAGGATCTGATAAGTATATGAAGGATATAAATGATGTTTCCGTGCAATATGCTTCAGAAATTATTAAAGATCGACTTTATTTTGCATCGGTAAGAACTAAACCAAAATCGACTCAAAATACTCACTTTTTTTCTGTGGATGATGAATTGGTTTATGAAAATTTCTATGCTGATTTTGGACCGCTTAATCTAGCACAATTATATCGATATTGTTTCAAATTAAACAAAAAGCTTAAGTCTTTCTCTCTGAGCAAAAAACGCATAGTTCATGTCACAAACATAGATGTAAAAAAGAGGTCGAATGCTGCATTTTTAATTGGTGCTTATCAGATCTTATATTTAAAACGGACCCCCGATGAATCCTATCAGCCATTGATATCTGGAAACAATCCACCATATTTGCCATTTCGAGATGCTTCATTCGGCCCATCAACTTACAATTTAACACTATTCGACTGTTTACTTTCAATTAATAAAGCTTTAATTAATGGATTTTTCAATTTTGAAAACTTTGACGTTGAAGAATACGAACATTACGAGAAAGTTGAAAATGGCGATTTTAACTGGATAGTTCCAGGAAAGTTTTTAGCATTTTGTGGACCATTTCATCAAAGTAAAATTGAAAACGGGTTTCCTTTGCATGCTCCAGAAGCATACTTTCCGTATTTTCGCAAAAATAATGTTCAGACAATCATTAGGTTGAATAAAAAAATTTACGATTCCAGACGATTCACTGAAGCTGGATTCAAACACCATGAACTGTTTTTTGTCGATGGTAGCGTTCCAACAGATTCTATTGTTCGCCAATTTCTGGAAATTTGTGAAACTTCTTCCGGTGCGATTGCTGTTCATTGCAAAGCTGGACTAGGTCGAACAGGAACGTTGATAGGATGCTACCTCATGAAACACTATAAATTTACCGCGGCAGAAGTGATTGGCTGGATTCGAATTTGTCGGCCTGGCTCCGTAATTGGACCACAACAAAATTGGCTAGAAGAAAAACAATCTTGGTGTTGGTTGCAAGGTGATCTGTATCGTGCCAAGTTTAACAAACGTAACAAAAGCGTTTACAGTCCTGACAACTATAGATGCATTGAAAGTTCACCAATCGACGATTTTCAGTACAATACCGATTCCAAATATAAGCCTTCCAAATTCAATTCTTTGTCACATTCGAGTGATTATTCAAGTACCCCACAAGGGGATAACCTAGATTCCAAATATGATCGGAGAAATTCACGCAATTCATATAATAGAAATTCTTTCACCATTTCCAAAACACCAGTTGATTCAACATATGCTTTTACCAAGCCAACAGAAGAGTATTTAGACATGCATTCGTCGAAAAATTCCTCACATAACCGATTGGGAAACCTCATTCATTCGAATTCCACGAGTAATTTGGGCAATTTGCGTGACCAAATGGCATCTCACAACAACGGTGAAATTACACAGGGGGATCATTTGAATCGAATAAAAGTCGTTCGGAAAGCTAGGAATAATCAAACCACCTCAAAAAATGGACCAATGTTGCGTTCGTCATTAAAAAATAGTTCTGGAAACGGTGAAAATTATTCTCCAGATAATTATTCCTCGAGAAAGAATTCAATAACACGAGAAAACGGTGCCTCCAGTAGAACGTCTTTGACAAGTCAAAATTCTTCTGGTAACAAACCAACTAAAACTTTGGGACCTAAACCGACTTCTTTTACAATGAGAAAAGCTTTCACGAAACAGTTATCTGGTCCAGTAGTTGGAAATTCCAAGACCAACTATTCATCAAATACCTGGAGCAGTTCTGATGCTGCAAAGCATGGGTTTGCTACGACCAAAGTTTCCACCAGAAGTTCGACTAATCAGAAATATGAAGATCTAAATGAAAATAATAAAGATTTTCTCAGTGAATATCGCCGAGAGCCATATTTCACACGATCTTCAAGGCCGAGCTCATTGTACAAATCTATTGGAGACTTGTCGGTCTTCACCAGATCCGATAACAATAAATCACAGATATCCCNNNNNNNNNNCTCTCCGGTCTTCATATGCTCTCTACTAAAAGCATTCTCCGATCAATTCCTGACGTTGAGGCAACAGATCGACTGCTCAATGTACAAATTATTAGTGATGACGAATTGAATCCGAATATACTATTTCTTTATATAATGCCTTGTGATGACTTGTGATATATTATTATTAATATTATTATTATTATT
>OX_Smed_1.0.01067
AATCCAGATATATTTCCACCAATTTAATGATGGTTCAATTTTAGATGAGAGTGGCAGTGATAGTGATCATATCAGTGATTCCAGTTCATCTAATAGAGAATTGACAGAAACCTGCAGTGATCTAGCAGACAGCGGCATTAGTGAATGCCAACGACTAACAGTCGACCCAACAAAAATCTATTATCCGCCAACATATCTACAAATTCCTTCAATAAATATCATTGAAAGCGAAAAAGATTCTATTTTCAAAATCAAAATGGAGTCAAATACCCGTAAATTCGTTGCATCCGACACAGAAGAAATGAACATTAAGAAAAGAGAACGAGAAGTGAAAAGACAGCATAATCTATCAAACAAACGGAAGTCTGTGGATAAAAATCAAAGCAAAGATCCTAAGACATTCACAACAGGCAATGCGTATGATACGGACAATGAAACAAATACGAGTTGCACATCGGGAG
>OX_Smed_1.0.01068
TTAAACCGTCTAACGTTAAGTTATATTTGTAGGAACTTGAAATTTTATTTAATTTAATTTTTATCCTTTTTTAACTAAATTTATTTGTATATTATTGTTCATACTTCTTCTCAAATGACAACTAATGAATCTAATTTAACTTTGTCTTGGAAACGTCCTTGGTCAATTGAAGAAATAATTCAATCATCCCAGTGCTGGTCCCTAGCAGCAGATTCCGGAGTTTGTGAATTAATTAAAAGTTTCTCAACAAATTTACTGGCTGAAGTTGGTCAGTTGAATAATAATATTAAAGAATTATCAGTCGAATCAAAGCAAACTAATGTAATAATACAAAATGCTTTTAATGACTTTTGCATGTTGGCTAATAATCAGTTTATGGAAAATTTGGTTGAAGATGTCGCTAACATTCCAATTACCAATGATAATTCCAAAATCAACAATGATTTGAATTCGAATAAAGAGAATTCTTTAGCACAAATAATTCCTCAAGTTTCCGAATCTCTGAAAATGGGAATCCAGGTATTGGAAAACCAGTTTGAGATTTTGGATGTACCGAAGCCGGCGCCAGTCGAATCAAATGCCGATGACAGTGACACTGAGGAACGGAGCGCAACTCAGATTGATTACATGGTAAACGAACCGATCTACCATCCGAAAGATCCATATGAAAATCGGCACTTGCCACATTTAATTGGAACCCAGGCCTTTGTAGACGATGACACATTAGGCATTGGAGATATAGATGACCAGGAGGACTTGGCAGCCTCCTCTGCCGCCAGTGACAGTGGTGGAGTCGATAACCAATCACGAAGCATTTCTATTAGCTCATCTGATTCGGAAAACGAAATAGATATTAAAATAGTGAGCAGTAGTGAGTTGAAAAGCGATTCCTTTGCTGAAAATGCAAATGAAAGCGATTTATTTGAAGATAATCTAGCTCCAGTGAAGACATCCGATCAGCCTGCTGCTCCTACATTTGCCGATCAATTTCAAGAGCAACTGCGACAGAGATTGAGCACAAAAATCATTGATCCTAATTCTGATTCTGACGAAGCTCCCCAGAATGAAAGGGACACTAGCGCCCAAGATATTATCGGGAACAAATCTCACTCAGTAAAAGAACCAGTGAAAAATGCCCCTGTTAAGAAAACCGTCTCGCCTCCGCTGCCGAAACCCATGACAAACACGAGAGGAATATTCTCCGAGGACAGTGCTGACGATGAAGACGACATCTTTGGAGACATCGCCGCGGACAAGATTAAAAACAATACATATACATTTGCGAATTCATCTTCCAAGCCAGCCCCTGACAAAACAGGGACATTGCCTGCGAAAAGTTCAATTGCTCATTCTGATTCAGATGATGATCTGTTCTTGCCGGCCCCCCGGCAAACGGGTCACAAGGGCAAAATTCCCCCATCCAATGTTGCGGCAAATAAAGCCAAAGATCTAGCTGGGAACGCTACCAAATCCGCTAGCAAACCGCCGGTTCCAGTGTCACTAACACTATCTGATTCTGACAGCGATTTATTTAACGGCCCCCCATCTTTGGGCGATAAAAGCCAATTGGAAAAGCCAGCGTCGAAAAATGTTGGCCCAATCAAACTAGCAAACGAAAAGCTCACAAAAGCATCGAGTCAGTTGTCTACAAAGGCTCATTCCGAATCCGAGGGCGACATATTTCAATCGAATGCCAAACCCGGTTCCAATGCTACTATTTCACAGAAGCCATCTTCCAAGGATCGAGTCAAGGTTCCTCTGTTCTCCGTCAGCGACTCAGACAGCGACGGCTTATTTGACGGTTGGAATAAGCCACCAGTCAATAATCACAACAAAATTGATAGTCCTGCACCGCTACCGAAATCAGAACCCAGGATACCCAAGACAAATGTCCAAAATCCTAAAGTGAAAAATCCGATGCCAATTGGAAGCACTTTTCATCTATCAGACAGCAGTAGCGACGAAATTTTTGATTTTCTTAAATCGCCAAACAAGTCAAATATTACAAAGGCAACTGGCAATAAAACCGAGGCCTCAATAAAGGTTGATAACGCGAATTCCGGGAACCAAAAGCTGCCAGAAGATTCCCAGTCTGAGTTGAGCAAAGCCCCGACTAGAACTGTAGTTAATGAGGGAGCGATGGAGGATTATGTTAGCAACGAGAGGAACAACAATGCCAATAATGCCGAGGATAATGATCAGCATCGCAATGATTCCTTCGACGATATATTCAATGAACAGAAGCCTACTGCTACCAGAAAAGATAAAATAGACGACACAAGCATTACAGAGGCCCCAGTAAAACCCCGAGAAATTGCAACTGATAACAAGAGATCTGTGGTGGCACCATTTGATCCGTTATTGGCATTGCCACCGGTGAGAGGTCCTCTCGCTCACCTGAATGATTCTATCGACAACGATGCTGAATTGAGAGGTGGTTCAAGCCAATATCCTAAAGCTACAGCTCGATCAAGCTTGCGTGCCGCCACACAAATCAATAATGCAGGATCGGCTACATTGGAATCACACAGCCCTCCTAATTCGAAAACTAGTCCTCTTGAACCAGAACAAATATCAGGTGAAGTTCCTCGCGTCTCACTACCTAAATTGCCCGCTGGCGCGATGAAAATTGGAGGACTAACAAGCGAATCATTTCTAAATGAAATGAAGATTCGTCAAAGAAAATCCCGATTATCTTTCAATTCAGATTCCGATTCAATATTCGAGGATACTAATAGCAAAATCGTTACCGTTCCAGTTCCAGATCCAGTTTCGGCGGCCGTGATTTGTGATGCCGATGAATTACCTAGAGATCAGATTGAACGAGAAGCTCCAGTGAAAATAGATTTCAAGCAAAAATTGCAGAATGCCCTCGGCACAAAGCCGTTTGATGCGCCGATCAAGCAGCTGCTCGCCAAGCCAGACTCTCCCGATGGCAATGAAATCGACTTCGATAAACCTCCTGAAGAAATTCGACAGCTGAATTTATTGACAAAGGATCGTGCCAGAAACATTCCCCGGCGGCGTCCGACTGCTAGGAAGGCTGATAGTACGGCACCAGCAGTAGCAGCAATTCCTAATGACTCTGACATTCCAAAGGAGGAGCCTGAGAAGACAAAACCCATTCCACAACAACCAAAATCTGTTGATACCAATCCAGTTCCGGCCATTTCGCAATCAGATGACAGTTTCAATATTTTTGCTGACCTCCCTCCTCGACCCGAGAAAAAATCTAAATCAAATAAAAAAGCATCATCAACATCGAATAGTAAAACAAAAAAACCTATTGAAGTCAATGTTGATGAAATAAATGATATATTTGCTATATCGAATTCCAAGCCCTCAAAGAAAGCCAAAAAGACCAAACCTGTCAGTGATCCTCTGAGTCCATAANNGATNGNNAGANNGNNNNNNNNNNTNANTNNTCNTNNTGNNTNNNTNNTTANTTGNTTNATTTNATTNTTNANNTNNNNANTTNNTTTNTGNTTATNTNNNTATTNNNNTTATTNTTATTNNTNNNNTTNTCAANNNATTTNNNNNNANNTNNNNNNNATNANTNTNNTNATNNNNNANTTANTTATCANNNNTNNNNTNNNNNANTGNNNNNNNTGNANCTNTNNNNNGNANANTTTNATTTNNNNNNTNNNNNNTANNNNATTNANNNNTNTNNANTNNNNNNNGANANNTTTTGNTTNNGNNNNTNNNNNNTNCNNNTTNANNNNTNTNGNTNNNNNNNNTGNNNTGTTNNNCNNNNNNTNTTNTNANNTGNGTNNANNNNNNNNGTTATTAATAATGTTGTTAGACAAATTATATTTCATTTGGTCTATTATTTATCGGTTGTTTTATGTGCAATTTTTGTGGATTAGTAATCGTCAGCTCTCGAAACCTCTGTACAGCGGTGAGATTTGATACTCTCAGAATATCTTTACTCGTTTTGATTGCGGTTTCAGTCGGATAAAGTAATTTAGTAATATTTATCTTGTAAACTGGCGATGTGAGTACTGATATCTCTGCCCGTCAAGTACAACCCACTTCTGATGGCA
>OX_Smed_1.0.01069
TATGCATTCAAAAAATATTCCACAATACAAACATGAAACTCCAAAAACTCCGCCTCACATCATTTTACATTATTCGCAATTCAAAGTGATTTGGGATTGGGTTATTTTACTGCTAACGTATTATACTGCTGTCATGGTGCCATTCAATGCTGCCTTCAGCAACAAGTCTATGGACGCCGTTCTATTTCTTATCGTTGACAGTATTGTAGATGTCATATTTTTCCTCGACATTGTTTTAAATTTTCACACGACATTTGTTGGCTCAACTGGAGAAGTTATTTCTGATGCATTTATTATCAGAATAAATTATCTAAAAGGATGGTTTATTATAGACCTTATGTCATGTCTTCCATATGATGTTTTTAATGCCTTCCAACCTGGATCCCAAGAGGGAATCAGCCAACTTCTTGGAGCTTTGAAGGTTGTTAGGTTACTCAGACTTGGTCGAGTTCTTCGCAAACTGGACCAATACCTCGAATATATGGCTACAATGTTGGTACTTATGATTTTTGTTTTTTTACTATTAGCGCACTGGTTTGCATGTATTTGGTACACTGTTGGAAACACAGATTTGAGAAATAATAAACAGTACGGATGGATACCAAAAATGTTGCAGGACTGCCATCAAACAGTTGCGAATTGGACTACATTTGACCCAAACAAAGAGCATAAGTTGTTGAATTATGCTACATCTCTTTATTTTACGATGTCTTTATTGACGAGTATTGGATTTGGAAATGTGTCGGCCAATACTGAATTGGAAAAATTTGCTTGCGTCATTTTTATGTTATTTGGAGCTCTGATTTATGCAACTGTATTTGGCAATGTCACAACGATCCTCCATCAAATGTACTCATCTAAAGCACGCTATCAAGAAATGATGAATAATATTAAAGAATTTATTCGAATTCATGATGTTCCACAAGAACTGGGAGAAAGAGTTCTTGATTATGTAACATCTTCTTGGGCAATAACCAAAGGAATAGATACTGAGAAGGTTCTCAATTACTGCCCAAAAGACATGAAAGCAGATTTATCAGTACATCTCAATCGAATGGTATTTAACTCCCATCCTGCTTTCCGCTTAGCCAGTGATGGGTGCCTCAGAGCTCTTGCAGTCAATTTTACCACCATGCATACTGCTCCAGGAGATCTTATATTCCATCAAGGAGAAAGCATTGATCAATTATGTTTCGTAGTTTCTGGTTCTTTGGAGGTTATTCAGGACGAGGAAGTGGTAGCAATAATGGGAAAAGGTGATGTTTTCGGTGATAATGTTTGGGTAGAAAAGAGTCTGGGACAGTCCGCTTCGACAGTGAGAGTGCTCACATATTGCAATCTGCACTGTATTAAGCGTGAAAAACTTTTATTTGTTTTAAATTTTTATGCTTCTTTTGCCAATTCATTTTCTCGAAATTTAGTATTGACTGTGAATTTAAGGAACCGATTTGTGTTTCGCAAAATCAACGACATGAATAAAGAAAAAGAGCTTCAAGAGCGACGAAAAGAGGATTTTAACTTATCAAAATTTTCTAATGAACATCCGGTTCGAAAATTAATCTCTAAGTTCAGAATGAGAAGTGATCCAAAGTTTCTTAGAGAGCAACAGTCAGGAATTTCTATGAATCATTTAACAATGTCCAAAATATCTTCTGACCTCCAGCAAAGTTCCATTGAAGAAATTAACGATGGTGAAAGTGANACATTTGACAATAAACATGACGAAGATTTAAACAGAAACGAATTTCAGGTGTCAAATAAAAATAATTCATCGAAACAAAGAAAAAGAATAGATTGTCAAAATTGTAATACTTGCCAAAACTGTGTGGAGAACATCATCTGCCAAGTTAAGCACCATTTCGGAAGTGAAATTGACAACTTCAGCCTTCATCTGAACAATATAGATTCGAAGTTGAACACTTTAATTAACTTGCTTTCAAATAATCAAGAAGCTGAACACGAATCTTCCTCGAATTATTCAATTAATAAGTCAAGTTGTTTTGATGAAGTTTGCAGACCTTCATCCGAAAATCGAATCTATAAGTCTTTATTTTCAACAAAAAAGTCTCGAATGACCGTGGCCCCAATCGAAATACTTGAGGAAAAGAAAGACTCGAGAAAT
>OX_Smed_1.0.01070
AATTTGTGGATTTTAATGAATTTAAATTATGAAAATTGAATTAATTCTTCTTATTTTTTCTTTATTTTCAGAGATTAATTTTGTTTTTGGAGGTAAATTATTTTTAATTAAAAATCTTTACCACACAAATCTAGATTGGCAGAATCAGTTATCTGACTATGATATTCTGCCAAATTTAAATATACGAATATCTAGATCAACTTTTGACAATAAAAAAATATCTTTTTCTACAAAATTCAGGAAATTTAAATTAATACTCAAACCTTCTGTTGATTTATTATCGAATGATTTAAAATCAGTAAACATTGATAGATTTGGTCGTGAGACTCCAGTGCCAATCGATGGCAGCCAGTTTTACCAAGGATTCGTGTCAGGTGCCGAAAAATCATCGGTAAGTGCTTTTCTCGGCAACGACAAAATGCTCAGTATTAACATAATTTTGGATGATGATATATTCCAAGTTGAACCTTTATCGAGATACGTTCAAAATAATTCTTCATTTATTGTTTATCGCTATAGTGATTTGAAAGGCAATTTTACAAGAGGCCCAAAATGTTTTGCAAAAAACATCAGTTCATTTGAAACAAATACAACGAACTCTCGTCAAAAGCGGAATGTTGATGCAATAATATCGCTACCGTATATAAACAAGGACAGCACGAAAAAGTTATGCACGATAAAGCTGATAGCAGATTATCGCTTTCACCGTGAGCACGGCCGCGGCGAAATGGGACGAACTCAACACTATCTCATTGAATTAATTGACAAAATCAATATTCTTTTCAAATCGACAGATTTTGTTGATTCTAAAAATAACAAAAACTCCGGATATGGATTCATTATTAATCAGATTCTTGTTCACGTAGAACCCACTATCGGGCCTTCGGGACATTATAATCAGGAGGTTGCAAAGCAAACAGATGCTTGGACAGTAGAAGGGCTATTAGATAGTTTCGGTGATATCGATCACAAAGATTCCTGTTTGGCACATCTCTTTACGTTTCAGAGTTTTTCTGAAGGCACTCTCGGCTTGGCCTATATGGCTTCTTCCAAAACTCTTAGCTATGGAGGAATTTGCAGTGAAAGAGATTTCCGACATCAAAATTCTAAATTGGTATCGGTAAACACTGCTTGGAGTACTTATAGGGATGCAGTGGGCAAGCGTGTAATAAGCATGTCTGCGTACTTAGTAACAGCTCATGAACTGGGCCACAATTGGGGCGCAGATCATGATCCTGATACAACTGATTGTGCTCCTAATGCGGCACGAGGGGGTAAATATGTCATGTACACGTATTCGGTGGTTGGATACGAACCAAACAATAGACTTTTTTCCCCATGTAGTAGAAGAAGTATTGGTGCTACAATCGCTACAAGAGGCGAATATTGTTTTTTGTCACCCATGAATGCTTTTTGTGGAAATAGTCGAGTTGATGACAATGAAGAATGCGATGTCGGTAAAAATAACAGTGCAGATGCTTGTTGCACTTCAGATTGTCATTTCAAACCAGGAGCTGTCTGTTCTCCAAATAATCACGAATGCTGTACAAATGATTGCCAATTTAAACCATATGGATTTGTGTGTGCTGCCAAAGATCCGATGAATCCGTGTGTAAATCATTCGATATGTTCTGGAAAAGAGAAAGAATGTTTGGGTCCACTGTCTATTGATGGTCCTAATTGTACTGAACACGGTCGGTGTAGTAGTGGGAAATGTAGGCCGTATTGCGAGCAGTTTAACATGGAAGCATGCATTTGTGATAAAATTGAGGAATCCTGTTTGATTTGCTGCCGTGACCCTCCCAGTAAAATCAATAGCAATACCATTCAAGAATGTCGGCCAGCACAAAATGGTATCCAGTCAAGATTAACATTGAATCAAGGTCGGCCATGTGCTCTTGGAGTATGTGAAGAAGGAGTCTGTAAACGTCGAGTAAACAAGCTCGTTGAAAGAATCTGGAAAATTATTGATGAATTTAACACAAATTTATTTGCTGCATTCTTATTGGAAAATCTAGTGGGAACAGTCATTATTCTCACCCTTATATTATGGATTCCTGCTGCTATTCTGGTGAGTTGCAATGATGCCAAACATCGCAGACGATTTCTTCAAGAGAGGAAATCACGGAGACCAGAAGTATTTGAAAATTTCTCTTGAGAAGCCATTTTATTTTGCTGGAGTCCGGTGAAATCTCACCGCATCAATTCTGAAACCGTTTTCTTTTCCAATTTCAACAGATAAATATTTAAATAATAATAATAATAATATGGAGATTTTAAATTTCAAAAATACTTTTATAAAGCGCTTCCTTTTTGCTATCATTTTTTATTGAAATATATATTGCTTTTGAAAAAAAAAAAAAAAAAATGCGA
>OX_Smed_1.0.01071
TAATTTTTTTGAACCTATAAAAAATTATGAAGTGATTATTGAAAAAAATTGATAAAGAAATTGACATTTAGCACATGGAAACAATATCATACCGATTCTGCATGATTACTCCAGCAATGTGTCGGTGCAAATTGGTTCCACGTTAAAAATCAACTGTCCAATGTCAATAAACTCAAAAGAGAATGAAGGATTCTTCATTAGCTGGACAGTGAATGGAGTAGATGAGAATATGCTGTCCATGGATTTAAGATATGAATTTAAGAACAATAATCAAGTGTTAGAGGTCAAAAGTATAAAATCAGAAGATGCAGGAACTTACACATGCAAAGGAGTTACAGGGTATGGAGTTCGTGAGGCATCATTCTATATTAAAGTTCTTGATGAAAAATTTTGCCATATACCAACGGCGTCAATCACCAAACAAAAATATAAGCCGTGCTTCCTCAATTCACTGATGCAAAATGAATTAACCTACCATAAAGTAGTTAAAGATGTCGGATCATCAGTTCAGTTCAACTGTTTTGCAGCAGGGAACCCTCTTCCAGAATACTTGTGGATGAAAGGCAAATCGTCCGCAGATTGGATTGATAATATTACCAGTATTCGTCAGCCTATTTTGCGAATAAATAACATCAAATTGGAATATGCCGGCCAATACACCTGTAAAGTGTACAATCAGTTGGGAGAAATTTCCTATACTTACACTTTAATTGTACGAG
>OX_Smed_1.0.01073
TTTAAATAGCTAATGGTGGATATTTTCGATAATGGAAGTTGTTAATATATTTAATAAAGAGTTAAAGTCAATTCTGGAGTGCAAGCTCCCCGTATCACGACATAAAATGTCATTAATTACAAAATCAGCTATGAAAGCTTTAAAATTTTATAAACATGTCGTGCAAAGTGTTGAGAAATTTATTGCTAAATGCAGCTGTGATTATAAAGTTCCAGGTTTATATGTTATTGATGCCATAGTTCGTCAATCAAAACACCAATATTGTGATAAGGATGTTTTTGTCCCTCGATTTATGAGAAATATTGTTACCACATTTTTATATTTGTCACAATGTGATTCTAAAGACCTTCAATCTTTAGAACGAGTTTTACGTTTATGGCAACAAAATGGTGTTTTTCCAACAGATTTGGTCGAGTCTCTATTAGAGCTGGTCTATGAGCCAACAAATTCTGATAAAATACTACAAGCTAGTACCATTGTTTCTAAGCTGGTTAATGAATGGAACGTCCAACGAAGAAAGCCAGAGGAAAAGCTCGAAACGTTTATGCCACATCATGAATTATGTAACCACGACATTATATCTAAAAATGAAGGTGGTTTAATTGATTCAATCACGAAATTGTTAACCAGATTTCACGCTGAAACCGGTCAGGATGTTTCAGCGGAAATTAATCAAATTCAAATTTTGCATAAAAAAATCGTTGAACAATCAGCATTATTAGCTCAAGGACAAATGATAGACGCAGACACATTATCTCAGTTACATCAATCAATGGAAGAATTAACGAAAAAGGCTGCCAAAGCTGCAGCGGTTCAACAATCAAAATTGGCAATGTTAGCTACAGATGACAAAGAACATTTCAATGAGGCAATAACCGATATGGAATTCGTTGAACAGTTGCAACAAATGGTAGACACTCTCGGTCAAACTCGGGCACTACAGGAAGAACTACGACAAGCACTGCAATTGAAAGCTAAATCTGTCAGTAATCACAGCGGTGATGGTGTAGAAAATGTAACCGAAGACAGCGATTTCCGGACAGAAATCAAGTTCAGATTGAAGCCTCAGATGAAATAATTATCGATCATTCTCAACTGGGTAGCGATGCAGACGTTGATTTTCGGTTCATCAGCAACTCATTGCCACACAACTATGAGAACATGAACAGTAACCCAAGCATGACTGCAATGTCAAATGAAAAGATGTCTAGATCTCCCAGCAATGCTTCACATAAACGAAAAAGGTCGAATTCCGAAACACGATATTCGAAACGAAAACGATCACGATCTAAGGATTATCGTAAAAAAGAGAAAAAATTGCGAGAAACACGTAAAAAATGGATGCCATATTTACGGAATCAATGCGTTGGAATCATATCAAAAACAGTTTTCATAGGCCATTCACATAAGCATGTATCGGAATCGAAATTACGCTCGTTATGCGAAGAATTTGGAGCGATTGAAGAATTTAATATGATTCCACCGAGAGGGTGTGCATTCGTTACATTTGAAAAACGTAAAAGCGCCTACAAAGCCTGTGCAAAAATGAATGAGCTGAAGTTTGAAGGCCGCGAATTAAAAGTAGCTTGGGCCCCGAACAAAGGAGTGAAAGACGATAAAGAGTTTAAAGACTGCTGGATCGAACAAGAAGGCTGTACATATATCCACATAGAGCAGTTTCCGATAAATAGGATAACTGAAGTGACAGATGGCGGGGCTTATCTCGATGAAGATTCTTTGACCGATGAATTGAGACAGGCCATTCGACAATTTGAGCAACAGAAAGCAGAGGCCTTAGCTCGTGGAATGGGACCATCATCCGTTGAGGCAATGATTTCCGTTGCAGCTGAAGTGGCTAATAAGAAAATTCCATTGCTTAACACTTCTGAAAAGCCACCAGAAATCAATTCCTCGTTTTTCACTCATTATCCCGCTCCACCACCGCCGATCATGTCGACAATAATTCCATATCCTCCTCCTCCACACATGTTTATACCCAGCTCACTTCCTCCTCCACATCAAATTCCGCTACCAGAAATATCAGTGCCAGTGTCCGTAAACTCAGTTCCTCATTCTGTAGCTTCAACTGAAGAATCTGCTGTCACTACACAAAGTAATTGGGAGGCGTCAAATGCATCGATGGAAGATCCAAATGTTTCTACATCTTTATCAGTTCAATCTCCATTTTCTCCTCAAGCTGTGCCATCTAGGCTAGGCGAGGGGCACATGGTGCCACCATTCTTGAGACCGGGCTTCAGAAATCCTTTAATGAGGGGCCGGGTTTATCGGCCACCGATGCGTTTTTCAAGACACCCCCCTCCCGGCTTCCCAGCGTTTCGTCCGAATATCATAAGCAGACCGCCTGCACCGAGATTTTAATGCACCTGTAAATGAATAATGTCCAATAAAATTTCAAATTTGTTATTTTCTGTAAATTTTATGATAGTGCTTTAAATGCAATTTATAATTGTCATTATTTATGAGGTTCTTTGAATTTATTAAATAAACATTCTGATCCTGAA
>OX_Smed_1.0.01075
TTTGAAACCATAATTTATTTTACCGAACATTTCAAGCACTATTTATATAGCAAAATGTTTCAATAGAGAACAAATCATAAAGCAATAACGTTTATGTTGATGATCAACAGAGCAATCACACCTCGATTTTAAACATGGATCAACCAATTTACTAGTCTAAATTTTGAATGAAAAAACGTAAGGTTGACACGCATTATAATGCAGATGCACTGTTAAGAACTGGATGTTATACATGGATACAATATCAAACGATTCACGAGGAGCCAAAAACAGGAAAACTAAAAACAAAGGTTCTAGCACTCATATGCCAGGAAGATAGAAAACTGTAGCAACAACATTCCAAGGAAATAGAAAATGTCAAGAGATATACTAATATGGCAAAAACAAATTTTATAGAAAGTAATGACATTATTCATTCAGGTAAAGGCAAAACATGGATTCCAGATGAAAGAAAAACAGAATTTGTTTTGTACACTCATGAAATTTTATTTTAAAGTCTTCTAAGTCAGTTGCTTATAACGCGAAATGAAGAATTAGCTAAAGTTGAATAATTTATAATTTTATTACCCAATTCAATGAAATTAGAGAACAATATCGATTAACCCTTAGTAAAACTAAGAAAAATTAAAAATAAAATTCATTTTTCCAGTACCAACGTATTTGATTAATATCATTGTTTTGTAATCATGGAATTTTTAGAACGCGCGTAAAATTTCTGTTATTTTATCATTATATGGGTATCCCTCATAACCCATATAATGGTTTGATCCAGTATATTTAATATATTAGCTAGAAGTACCGAAGGTCTATTTTGAAGCCAAACAAAGTTTATTTGACAATTCATTTACACAATTTGTTTTGATAATTATTGTTTTGATATTGTTTTTTTGTGATAAAGATTGAAATTGTTAATTAGGATCTGTTTTTTTGGGTGAAGACAATCGAAATACTTCAAACGCAATCTCTAAAATCGTAGCTCGAGGAATCCAAGTATTATTTGGCAAGTGCACTTATTTTGGGAAAATTACAACTCCGCAACTTCATTTTCTAGTTCGAAAACAAAATAATCTTGAGTCTGGAAAATCCATTACAAATATATATTCGTACTTCCAACAGATTTGTGGAAGCTTTGAACGGTTGATATATCCAGAAAAGATTATTCACAATTCCTCTCTTTATGTCGATTGCGCTAATGGAATCGGTGCAAGACATTTATCATCTATTATACAGTTTCTCCAGCCTCATTTGAATTATATCCACGTTTGCAATTCAGATCCAACTGGAAATATTATCAATTTAAAATGCGGAGCCGATTTCATTAAGTCAAAAATGCAATTCCCCATAATACACAATGGTGATGTTTCGGATATCAATGAAAATGACCGGTGGGCCAGTATTGATGGAGACGCAGATAGATTGATTTATTTTTTCAAAAATAATGGGAAATTATGTATATTGGATGGCGATAAGCAGGCAGTNNNNNNNNNNNNNNNNNNNNNNNAACTCATAGAGAGTATTGGTAATTGGAATCCTGAGGATATCAAATTGGGAGTTGTTCAAACTGCATATGCCAACTTTAATTGTACAAAAACCTTAATTGAAAATATTGGTGTTCCAGTAGTTTGTGTCCCAACCGGTGTCAAATATTTACATCACACAGGAAAGGAGTTAGACATTAGAATTTATTTCGAGACTAATGGCCATGGCTCCATATTATTATCAAAAAGGGCTAGGATTTATCTTAACAAATATCTTGATTCAGAGCATCCTTTAAGATTTATACTGTTGAATGGGTTGATCAATGAAGCCGTTGGAGATTCATTTTCAATTTTGTTATTAATTGAACATATTCTTTCGTGCTATAATCTGTCACTAAATTCTTGGTTTGATATGTATCATGAATACCCATCATCCTTACTGCAAGTTAAAATACGAGATCGTCGAGCTATATCAACAACAAATTGTGAGAGAACTGTGTCGAAACCAGTTAAATTGCAACAAAATATTAATGAGAAAATGTTGGAATTTGGTAAAGGATTTATGTCACGAGTATTTGTTAGGCCTTCTGGAACTGAAGACATCGTAAGAGTTTATGCAGAATCTGAGAACCAGGAAGTAGCTGCATTAGTTGCGACTGAAGTAGCTCGATTAGTCTATGACCAGGTTGGAGGAATCGGGATTAGGCCTTAAAATGTTTTTTCTACTATATTATCATTACTTATATCTTGTGCAAATTCAACGTTATAGTGAATTATATTCTCTTAGATCTTTCCAAGAATTTAATGATGGCTTTTTGTTGATATTCATACTATCTGATCTGAAATTTCATTATTTTTTTGAATATTTTT
>OX_Smed_1.0.01076
AAATTATAATTAATCAATTTTCTAACATTATTCGTATATTTTTTACTAAATTTTTCTTACACATTTTCTATAAAGTCGCATATTAAAAGTTTGATAGAGCTTTTTTAAGTATATTCCAATTTATATCAAGTAAACATTTAACGGATAAATGGCAGAAGCTCATCAAGCTGTTGCATTTTCAATTAAAGTTTCCGATGATGGAATTGACTGGTCCTTGAATTTTAAAGCATTTAAAGAAATAGCAAAATCAGGTGTAAAATCGTGGAAAAAAGGCTTATACAGAATACAAAATCGATTTTATAATGGATTGTATCCATCACAGCCAGGAAATTGGCTTGGGATAGTTTGTGGAGTTTTTGCATCATCAATGGTTGGATTTGATTTGAGTTTTGGTTTAATTGAAAAAATCGAAGTTCAATTGCAGAGAGTTTTGGAATTGGAATCTCCAAGAGATCATTTAATAGCTTCATTAATGTACTCTTGTGGACTTTGGACTGCTGGTGTAATAGTTAGAAAATATACACTTTCTAATTTACTCTATTACATGGATTGGATGTATGAAAGTCAAACTGGACCGTCAATGAAAACTAAAGCTTGG
>OX_Smed_1.0.01080
AAAGTAACTCTAGTTTATTTGTTTTATTTTCATTTTCGTAATAAATAAATAAATGCTTGACAGACAAGCGATCCAAAATGGAATGACTACAATGCAAGTATTAGAACTTGCTCATCGTGAATACCAAGCTGGTCATTATGAACGAGCTGAAAAGCATTGCATAGATCTATGGAAAATTGAACCACACAATACAGCTATATTATTATTACTTAGTTCTATATACTTTCAAATGAGGAAATTAGATAAGTCTGGTTTTTTCTGTCAATTGGCCATTAAACAGAATCCACAAATGGCTGAAGCTTACTCAAATCTTGGAAACGTTTTGAAAGAGAAAGGACAGCTAGCAGAAGCAATTGAAAATTATAAGCATGCACTTCGAATTAAACCAGAATTTATCGATGGATATTTGAATCTAGCTGCTGCATTTGTTGCAGCAGGCCACATGGAATCTGCCATTAGTACTTACATGATTGTTTTGAACAATAATCCAGACCTCTACTACGTTCGTAGTGATTTAGGAAATTTATTTAAGGCATTAGGAAGATTGGATGAAGCGAAGGTAGATAAAAACTATTTGCGCTAATGAGACTTTTTACGTGGACAGGAAATGCCTTTTCCTTGATTGTGAAATCTATGATAAAAAGCAACAAGCAAAAATCTTTTTTTGCTCGTTGCTTTCTTAATTAGAAGGAGGCACACAAATTAATAAATTGATATTTGTTTGGCTTCTTTTTGAAACTATAGATTTCAGCAATCTTAGAGCGCAGCATGCTGAAATGTTCAAAAGCGTAAATGAAATACGTTTTTTGAAAAAAAAAACTGGATTGGTTAATCTTGGTCGCATTCTACAAAGCCCTATGATAATATCAATGGCACTTTGGAGCATATTTGAGTGGTAAGATACGGTAATTTTGTTAATTTTGGCTGCAGCGAATCTTTGGTTATTGAAATTTCCGGCAAAACTTAACATAACAACGGAATTGGTGTGATTTTGGAGAATAAAATATTTAACACGATATTCATATAGTAAATTGTTTNTTATNAAATGNTGTGCTTTGCTAATCTTTTTACTCTTATCAATATTTGAGGTTAGACATTCGATTTTTGAAAAGTTGATTTCGATATTATGTGTTGAGATTAATGATATTTTCATACAATTGAAAACTAGGGATGGTGAATCCATGTTTAGCCACAGAAAAAAAATCCGTAAGGCGGGAAGGGGTTCGGATAATCGAATTAAAAAATTTATAACCTAATGTATTTAGAACTTAAAAAATCGACAATCTTTTTCCAGATGTGGCGATTTTACGGATAAGAGGTTCGAAAAAACCGATATTCACTGTATATTCAAATTTTAGGATAAAATTTAGTTGAATAAGTTCTTGTTTAAATTGAACACGTATTTCATCGATAAATTTTAGATGGGCTGGAGAGCTAGAGCAAAATAGTTCAGGCTCGCATTTATATTATAGTTCCATTTCTGAAAAGCAAGTTATTATAAAAAAAATCCTTGATTAAGTCCTACGATTTTTCAAAATTTAATAGAGCTAATTTAAAATAAATATTAATTTGGACCATCTTTGACTGCATATGTTCATAGAAATTCTATAGAAATTTAATTAAATAACTTCAATTTCAATGAAGTGTATAGGAAAATCTTGTACGTACTCAAGTTATCTTAATTTCCTAATTTTGGCTTCAGTTCGTTATTCCCACCCCTTATATTTCTATTGTATTTTCAATTAATAATCCCCAATATATAAACATTTTATGATTAACTATTCCCAGGAATTTTCGGATAGCACAACGGGAATCAATACCCAGATCATTGAACCATTATGGTGTACTCTTAGAAGAAAATGAACAGTTGGGNGNTCNGNNANANNATTACCCATAATAAATATGTATTAAATATGTATAATTTAAATCAAAATTTAATAAAAACTATTATAAAAGTTTTTAAATTGATCTTTAGTATAAATCCTAGCATAGGGCAATAATGAGCGGCCTCTTATTTTTAAGCATTTGGACATAAAAGTAAGTTTTTTAATATTTAAATTATAACGTCAGACTAGGACCCTTATGACATTTAATTTGAAGAGACTTGTCGGCCCCATTGCTCTGAACTTCTGCTCCAGCCAGGGTTGCCAGACCTCCCGATTTCGTCGTGAGTCTCCAGATATGGGACGCATATTCCCG
>OX_Smed_1.0.01082
ATGTTATATATAATGTTATATATATACATATATATAAATATATAAATAATTTATTATTTTTATTATAAATTATACTATATCAGGAGCTGCTGAAAAATCATCAAAGCACGGCGCTGAAAGCAAAACTCAAGCTATAATTAAGTCAATGAATGATCTTATGCAGGCGCGTGTTAAAAACAATCCTGAAATTTTCAAGATAATTAAAGATGTATTTTCTGTCAACGAAGAGGCGCATGAAATACATTTGAAGTCCATCAGACAGAGCATACTTGACGGGACGAGTAAATGGTCAGCCAAAATAGCAATAACAGGAAAATGCGCTCAAGGATTGATTGGAAAAGATAAAACCGGAACAAGTGATCCATACGTTACTGTTCAAGTAGGTAAAGGGAAGAAACGAACAAAAACAGTTTTGCAAGAACTGAACCCATCTTGGGATGAAAAGTTTTATTTGGAATGCCACAATTCTTCTGAGCGAATCAAAGTAAGAGTTTGGGATGAAGATAATGATTTGAAATCAAAAATTCGGCAAAAACTTACTAGGGAATCTGATGACTTCCTTGGTCAGACTATTATCGAAGTGAGAACTCTTAGTGGAGAAATGGACGTCTGGTATAATCTTGAAAAAAGAACCGACAAATCTGCGGTTTCAGGAGCTATCAGATTGCAAATTTCAGTAGAAATCAAAGGCGAAGAAAAAGTTGCTCCTTATCATATACAATACACCTGTCTACACGAGAACATTTTCCATTTTTTGTGTGAAGAAAATACTTCTCAAGGAAAACCGGAATTGATATTTGCAAGTAATCGGAATGTG
>OX_Smed_1.0.01085
TTAAAATTTTAATTTAAAACATTTTAAATTATTTTCATATTTTCACTAAATGTCTACAGCTATAATTGGCATTGATATCGGATCGTATTCTTGTTACGTGTCAGTTGCTAAGAAAGGAGGAATTGAAACTATACTTAATGAATACAGTGATAGATGCACATCTTCTTGTATAAATTTTTCTGATAAAACAAGATCTGTAGGTATGTCGGCTAATCTTCAATTAATCACTAATCCAAAAAATACTATTAATAATTTTACACCTCTTATTGGTAAAAAGTATCTAGACAATATTATTCAAATGGAATTACCATATTCTCACTATAAAATATTTGAAGATAAAGATTCTGTAGGAATAGAAGTTAATTACCTGAAGAAAATTTACAAGTTTAAACCCGAACAATTGATTGCAATGTTGGTTACTAAATTAAAAACTTTAGCCGAAAATGATCTCAAATTATCTGTCAGGCAAGCAGTTTTAAATGTTCCACTTTTTTATACTGACAGAGAAAGACGATGTTTAGTTTCAGCTATGAATATAGCTGGATTAGAGTGCTTGTGTTTGATTAATGATTTAAGTGCAGTTGCATTATTGTATCATTCAATGAGAGCTCATTCATTTACAACTCCAAAAACCGTTGCATTTGTCGACATTGGATATTCTAACTTTCAAATAATTATTGCACAATTTACTAAAGATAGGTTTCAGATTTTACAATATGGTTATGATCCTAATCTAGGAGGTCGTGAGTTTGATAGAGNA
>OX_Smed_1.0.01088
AATTTTAATAGAAATTGAAAAATGTAAAATCACATTTCATGGTCAAGAGTATATTGGTAAAATGAATGAATCAACAACAGGAAAAAGATGTGCACAATGGACAAAAAGTTTACTGGATCGTTTAAAAGTAGATGTTGAAAATTTTCCAGAACTGGAAGGAGTTTTTACCCAGAATTATTGTAGGAATCCGAAAAATTTTCGAAACGGTCTTTGGTGTGTTGTCGATGAAAATTCATTGGATTGGGAATATTGTAATGTTCCCATTTGCATAAAAGATAACAATTGGTGTAAAGACTCTGACAAAGGAGAGGAGTACTATGGGGATATCAATATTACTACATCCGGACTGGCATGTAGAAAATGGATCACTCAAAATAATTTTAAAGAGCATTTATTTCCCGAAAACAATCTCACTGAGGCCGGTAATAATTGTCGAAATCCTGATGGACATGCAAATGGTCCTTGGTGTTATACGCTTAATCAGAATGTCCGATGGGGGGAGTGCAATGTTCCTCGTTGTGATAAATATTTAAGTCAAGCAGAATATTTTGGGGGCTATGACTTCTTGAAAACTGTTTCCGACCGTTCGAGTTCTTTTACGTTAGACAATGTTTATCGAAATTTAACGTTTTTGGTTTCAATCAGTGAAAGGTTTTGGAATTATGATGTCAAAAGACAGACGTCATTATGGGGTACAGATTATGATCCTAAATGTCAAACCGATTTGAATGATTATGAATACTGTAATCTCGATAAGTTTTTGAAAAATAATAATGAAATAATTATGATTTTTCAATGCGTTCGGCCATTGAAGAATCTTATTTTTATAAGCCCTTTAAAGAAATCGCAGTACAAGACGGAATACAAATTAGGCGAGATATATGAGGTCCACGAGAGCGTTAGTAAGGAATTTGAACAATATCAAAATAAAATAAAATTGATCTTAAATAAACGCAACAACAAAAATGTTAGCATTCCAATGTCGAGTAATCATGGATATTTTTACCTTCTAAATGACAACGTAGTTCCATACGCGTTGACTCCAGAGAACAAACCTGTGTTGACGATCTCAAGCGTCGGGAAAGGTCGAATCGGTTTCTTGGCCTGTGAACATTACACGAATCCAGAGTTTCTTGTGAAAATCCAAGACTATATTTATACATTCTTTGAGAGTAAAGTGAAAACTCCCATAATTTTAACCGAATCATTATTGAAGAAATTGGATGCTGAACGGAAATCGGAAAAGGTTTTAGAGATTCCAGTTGTATGGAATTCTCATAATATCTTGGGGCATTCTTCAACGAAATTATTGCTTGAGTTGGTTAAGGATGGTCTTAAAATTATAATAGGCATCAAACCATGGGCGTATGACTATTATAGACAAAATATACTTATAAGTGAATTGAAACCCATCTTTATTGCTGCAGGGATATGGCCATCATTGAAAGCATTAACTAGTGATTTAAAACTCCTTAATAATGTTATCATCGAATCATTTCCTTTGGTTCATTTGTTGAGTTACGCTAAAACGAGTTTGTCAAACGCTTTGAGCGTTTCCGAGTCAATCACGGATATTTTGTCAAACATTCCTACAGATGAGTTATTTGAGAGAGATTCATTTGCTGAAATTATTGAAAACATAAAGGTCTTACTCCCTACTCATTTACATCACGTCAAATCTCTGATTCCATGCTTGAACAATCCATTATCAAACAGCAAGGATAAATCCTTAGTTAGCTTCGTAAATGTCTTACTTCTCCATTCTCTTACCGGTAGGGTTGTGGCGCCAGGAATTTCATTTTATCCTGGAAAATTCCAATCGGAAAATTTAGATCTAAAAACCGTAAAATTGAAGTTGAATTTAAAATTTAACAACGAAGCAGCTCAATTGGGACTTTATATGCCTCCTGGAGAAGAGGTATCTGTGGAATTGACTAGTTCGAAATCCGAAACCTGCCAATTGCATGTGAATTATCATTTTTTCAATGTTTTAAACAAGGCAGAATGGGAGAAATGGCCCATTGCTTACACAGAAATAACTCTAAGGAAAAAAGAATTGAAAATATTTTCTTTTCCATTTGGTGGGCTTTTGTCGATCATGTGTAAAGATAGTAATGATAATGTTGATATTGTTTTCGCTGGAGTCGTTCAAGCTCCAATGTTTGATAGAAGAGACCCTGAAATTAATAAAGGTTGGAAAGCTCTACAAAAATCAAAGGTTCCTTGGGCTATTATCGCTGGTGATTCTGTGGTTTTTGTCATTTCATCAAATGCAATTCGAAATCTTGCTCAGCCCGATATTATTTTGGAATTGTATGATTCTATGATTAAAGATGAATTTCATTTGAGGGGCAAATCTATTGTAAACAGTCGAAGGGAACTCATTTCAACTGATATCCAAATTAAAGCCGGTTATATGCATGCTGGGTACCCCATCGGAACAATGATATACCATGTTACTAATGCAGCATTTATATCTAAATATCTTTTTGGAAAAATTGACATTAAAGCTTAAGGTAGATGGGGTATCCTTCATGAAGTCGGTCATAACCTACAAGATAAAATATTTACTTTCTCTGGTACTACAGATGTTACTAATAACGTTTTCACTCTTATTGGTATTGAATCCGTGACAGGTCACAGTTCATGGTCTCCAACCGAAGGCTGGCTAGCAGATGAATCATATATTGTTAGATTCATTTCTTATATCAATGGTGGAACGTTTTCCGAATGGCAAAATGAACCGTTTTTAGGTTTAGGTGTTTATGCACAAATTCGTGCAAACTTTGGATGGGAGCTATATGCACAGGTTTTTCGTCAATACGATGTTCTTATTAAAAAGTATGGAAGTCTAACGGACCATGAAGAAATCCAACTGTGGATAAAAGAAACTTCTCGTTTGTCACGAATGAATCTTTGTCCGCTTTACGATTTATGGAGATGGCCCATTGATAAGGAAACGGCAACCGATTTATTGGCCTATCCGTATTTTCTACCAGATGATTTTTTAACGAAATTAGTGTCTAATCGCGTAACTGAAATAATGGAAAAATATGGCGGCTCAATTTTAATTAGCCGGCAACCGTTGAAAATCCCAGAAGTGGTGGGAAATTTGAAAAACAAGCTAGCAATAGAAGGAGAGAAAATAATTAGAAGAAATTATAATTTTATAATAACAATTTGTGCAGTTTTATTTAATTTTTTTATTTTGTTTGAATAAATGAACAC
>OX_Smed_1.0.01089
CATTATTTCAAATTGTTTATTTTTTGAAATTTTAATTTAGTGTTTTCATAACTTTTGCATGATATATGGTAATGAAATTTAATGATGATGATATCACAATAAGCAATTTGTATATTTTAGTCCACTAAGCGACATTATAGGAACTTTTCAAAATCAATTAAGTCTCTCTCTTCGAAGCATTTATTGATAATAATAGTCATCACAATTATAATATGGCTTTGCTTATTAATTTATGCTTGCAATAAAACGAAAACAGACGATGAACAATTAAAAGTAGTAATAATCGCTTTTGTACACCAGATAGGGTTAATGTATGTTCTAGGATGAAATTTTAGAATTGTCAAAACGCTATGTGTATGTGTTAGCATCGCAACAGAAAAATGACGTTGATGGCCCTTATTCTGGTAGACTTACTGGATATGATTTAAAGAAAACGTTTGCAGTGCTATTGCAAAACATATTCGAAAGATTAACAAATCTCGAAAACAAAGTTGTAAATTTGACTGCTTTTAATAAGCAATCAATAAATAATTCTGCAGATGTTCATATTGTTAATGACAATAATAATTCTCAGATATTGCGCAACCCTTTAGATTCTAAAAGCCACCTAGATTTCACTGATATTATCAAAGAAGGAGCACAAGAAAAATGCATTCTCGACCTCGACAGTAAATTAAGATTCCCTGAATGTGATGACAAAATTGAATGGATGCGTCAACATTGGCGTAGTCACAAGTGCTACGGGGAAAACGGAGTAGATGGATCTATTTGCTCTATTATTATTTATTTAAGTGAGGTTGAACAATATTGCCCAAAATTGAAATTTAGAGAGCATAATATGTCAAATGTTTCACAAAAAAAAAATATGTCAAATGTTTCACAAACCAACTCAATAACTGAATTAAACTTAAACTTGTCGGCTTTACTTGACAAAATTGACGGTAAAGGCAATCAAGATGCATTTATTTTTATGAAAATGAGAATTCAGCGTTTGTGGACCAAGGCAGTTGAAGCTGCGATACAATTTACCAAACAACCTTCCTTTCAACGTCCAATAGTTAAAAATATTTTGCTATATACTGGGTTTTTATCTAAAGAAAGCAAATTAAAAATATCAGATACAACCTTTAGTGGAGGACCTCTGGGAGAAATAGTTCAATGGAGCGATCTCATTATGTCATTATTTATTTTAGGTCATGATATAACTGTATTATATGAGTTGCCAGACGTCAATAATTACCTTTTACAAATACCAAATTTTAATGTTCCTTGCCAAACAAAATTAGGAAATCGATTGGATATATTTTATACTGATATTATTGGATTTAATCAAATTTATAATAAATTCGTTAAATTTAAATGTCTTCTGCGAATTCTCGATACCTTTGGCACTCAGCCAATTTTCAATAATCCGTTTTATTTAAAAAAAATCAACATCAAGCCTAATGGATGGATGGGTAAACTATTAGAGTTAAAACAATTTTACAACATGTATCCCCACACTGATGACAATACGTTTTTGGGTTTCATTGTACCATCATCTATGAAAAAGATAAAGAAAAGAAAAATAGCTTTAGTTTATGGAAAACACATATCGATGTGGAAAAATTCAGAATCATACTTGAATATAATTAAAGACTATTTTGAATTACACGCTACAGTTAATGAAAATAACGATAGCAAATTGAAATTGCCAAAGTATGTTATAAATCATGGAATACTTTTTGATTCCAATTATACAAATTTGCTTGATGAAGCAATGGTTTTTGTTGGATTAGGATTTCCATATGAAGGTCCAGCCCCTCTTGAGGCTATTGCCCATGGCGCAATCTTTTTCAATCCGAAATTCAATGATAAGCAAATAGATGCAACTTCTCAATTTTTCAAAGATAAGCCTACTAAAAGAAAACTATATAGTCAGCATCCATATATCGAATATAATATTGGAGAACCATTTTCCTATTTAATAAATACCAATAACGAAACCATGATTCGCGAAATTTGTAAGAAAATAATAAAGAAGAACGCTTTTCGTTCATTTGTCCCATTTGAATTTACTGAAGCTGGATTCTTACAAAGAGTTTCTGTATTAACAGAAAAACAAGGATTTTGTACGCAAAATTCATATGAATTGGTTGAAGTTGATCAGTGGCCAAGTATTCGATCAGCTCATTTTTTTCTCGGCGTCGTCAATGATTCGTGTGAAGAAACATGTCACAAACAAAATTTAATATGTGAAGCTTCTTTTATAGAACGAATGATGAATAATCGCTTGGAATTACAACAGCGTGGTGTCTGGTGTGAAAACGTCAAATATAATCCCCATCCTGCAAACCCATCGTATGACCCATATCAGAAAACATGCTATTTTCAAACAGATCATTTTTTATATAGTTGCATTGACTCATTGGAAAACCATATGCGATTTTGTGGTTGCCGAGATTTTATAAATGGACAAAAGGCTTTATGCAAAAATTGTCTTTGATTTTTTGTTGTATGCCATTCCTCTGAAGGAGATAATTTTTTCATTCTCTGTGATTAATTATATGCTCCATATTTTCAAATTTTTGGACCTTTATCACCTCATTGAAAGGTTTGGCCTTCAAAATACGAGCATCATTGACTGGTCTGATATTCTCTCTCCCGGTGAACAGCAACGAATTTCATTTGCAAGGGTCATTTTCCATGTGCCACATTTAGTCTTTCTCGATGAAGCTACAAGTCAAGTGAATGAGGAAATGCAAAATAAAATGTACGAACAGCTCAAAACTAGTGAAATCACATTTGTCTCTATTGCTCACAGACATTCATTGATACCTCTCCATCAGGTGCAATTGCATATCATGGGTCAAAACGGTGGTTGGCAATTTAGTGAACAGTCTTAGTCCGTTATTAGCAATTTATCTATTTAGTATTTCTATTTTATCACTTGTATATTGTGATTGCCTTGATTTTTTATATTTTATAGCCGG
>OX_Smed_1.0.01094
TATGAGTAAATTATTAAAATGCAACAATGAAGGTCATTATTAGAACTCAAGCAATATTTAAAAAAAAATCAGATATAATTATTATATTATCTGCTTTATTGATATCTAATGAATTATCATCATTCTTACCCAGTTAAAGTTTATCCAAATAATTGGAATATCGATAAATATAAAAAGCGCAAAAATTTGAACAAAATATCTTCTACTAGATACACATGGTATTCGTTTATACCGGTTGTGATTTTTGAACAATTTCAAATCATATCAAATTTCTATTTCTTAATAGTTATTGTCATAAATGGAATAATCGATTCGCCATTACCGTTCGGAGTAGACGTATTTCCTTTATCATTTCTTATATTTCTCTCAGTGCTTGCTAAAGCTTACGAAGAAATTAAACTATATATTTCGGATAAAGAGATCAATGAACTTTTGACATTTAAATTTAATGGCAACCAATTTGAACAATGTCAATTTCAATCATTAAATGTTGGAGATATAGTTAAAATTTTAAATAATGAGAATTTTCCAGCAGATTTACTTTTACTATCCACAAGTCGAGACACAAATGATTGTTCCGTAACTACAGTAAATCTCGATGGAGAGAGCAGTCTCAAAACATTTTATGGAACAATTGAACAACTTGAAGAATTCAATATCACTAATATATGTAAAGCACAACTAATGGAAATAAACTGTAATGAATCATGTGAAGATCTCTATAAATTTCACGGATTATTTAACTACCAAAATGATTCAAATGAAGTTAAAACACCATTAACTGAAAAAAATCTTTTGCTTCGTGGCGCACGATTGAAAAATACAGATTTTATTTTGGGATGTGTTATTTATACGGGACATAATACCAAATTGTCATTAAATAGTAAAGTGAAGAAACTAAAGTCATCATTAGTAGATGCAAAAATGCATTGGTTTGTAATGATTTACTTAATTCTACAATTCTTACTGGCATTTTCTTCGTGTCTGGCTTGTAATTTGAAATACTTTACAGCTGATTGGTTTTCAAGAAACTGGTATGTACCAAGCATTAAAATTGGAGCTTGGAAGCAAGTTGAAATCTTTCTCAGTTTCTTTATGTTGTATAACAAGTTGTTGCCTGTTTCCCTGATTTTTTCTATTTATACTTTAAAAGCTGCCGCTGCTTTCTTTTTCAACATGGATTTAGCAATGTATGACGAAAACATAGACCAGAGAGCTAGGGTTAACACAATTGAACTAATTGAAGAACTTGGTCAAATTGAATATTTATTTTCCGACAAAACTGGAACACTAACTGAAAACAAAATGAAATTCCATTGCTGTTCCACTGGTTCTGAGATATATCGAGACATTGATGATGAACTTTATCTTGAAACGATAGGAGAACCGATAAAAGTGGAAAAAATCTTTAGTGATAATTTAATCGAATTATTTATTTGCTTATGTTTGTGTCATACGGTCAAAGTATCGGATAAAGATGGTTCACCCAATCAAAATTTTACTAGAACAGCTAAAATCTCGGAATTAGTTTATCAAGCTTGCTCACCGGATGAAGAGGCACTCTTAGATACCGTTAGAAACTACGGAATCGCTTATTTAGGAGCGAAAAAAGACGTGCATTTTATTTCAATTTTCGGTAATATCAAACAATATGTGATACACGAAGTTCTGGAATTCGATTCTACAAGAAAATGTATGTCTGTTATTGTGAACTTTCCAGATGGATCATATCAACTAATTTGCAAAGGAGCAGAATCAGCTTTATTTCCTTTGGCTGAAAATACATCTACAATTTCTAAATTCATGGAAGATCTTGTTCAGTTTTCTCAGCAAGGTTTAAGAGTTTTGGTTATTGCAAAAAAGTATTTAGATAGAGAATCTATTGATAGTTTTTGCACCACCCTGAACTCCTACTGTGCCGATTCTGTCATGGTAGAACGTCAATCTGAACTCTATTCGATTATCGAAAATAAATTAACCTTAATTGGTGTAACAGGAGTAGAGGATAAACTACAAGATGGTGTACCAGAAACTATATCCGATTTAAAAGAAGCTGGGATTAAAGTCTGGGTTATTACTGGAGATAAAGAAGAAACAGCAGTCAATATCAGTTTGTCTGCTGGTCATTTCGACAAAGACATGTTTATTCATCGAATAACAAATATAGACTCTAGAGAAAAATGTGTTGAACAACTGGAAACTTTAGAAAGTCTTTTAACTTTTACCAGTAACAAATCTCATGCTTTAGTCGTCGATGGGAAAAGTTTCACTTTTCTTGTAGATCCTTTACTCGTAAAAAAATTCATGAGTGTATGCTCATACATGTCAGCCACTTTATGTTGTCGTATGGCACCTTTACAGAAATCACAAATTGTGCAAGTGGTAAAAGAAAATGTGAAACCTACTCCAATCACAGCTGCAATTGGGGATGGTGGTAACGATGTCTCAATGATTCTTGAAGCTCATGTTGGAATCGGAATATTTGGTAAAGAAGGTCGACAAGCTGCTAGAATATCTGATTATGCTATTGGAAGATTCAAATTTCTTCGTCCAGCTATTTTTATACATGGACAGAATTTCTATGTTCGTCTAACTACTTACATTAAACTTTTCTTTTTTAAATCTGTTTTATACGTGAATCCAATATTTTTATATTCTTTTATTAGTGCATTATCGTCATTAAATATTTACGATACCATCAGTTCCTCTTTATACAATTTGACTTTTTCAACGCTTCCTTGCCTTGCCTACGGAATTTTTGATAAGCACCTACCGGACGAAGTTTATTTAGAGCATCCTCAACTTTATAGAATGATCAGTAAAAATAAAGAAATGAATCTTATAGATTTTATAAAGTCATTTTTACTCGCCTTCTTTCAATCTTCAACTATTTTCGGTTTAATTTATTGGGTGTTTTCTTTTCATTTTGATTTGATTGGAATTCGAGGAAATGCCTATGATTATTATTTTTTTGGAATGCTCAATTTTTATTGTATTTGGGGAATTCTACTTGTAAAAGTTGCCTTATTAACAAAAAACATTTCTAAAGTTATTATTTTAATTTTTTTTATAACTTTATCTTTTGGATTATTATTCCATATTATTTATCAAGCCATTACAAAAGATAGAGAAAACTTTCTGACCATCAATCTTTTATCCGAACCGTTATCATGGCTATTAATGTTTATTACCATTCTTATTAGCTCTTTTATCGAAATATTTTTAACTCTCGCCAGAAATTATTCAGATCAACAAATAAAAGAGCGTGAAAGATTAGTTTAATACAGAAAAACTTTTATGAAAATGACTGTCATATATTTGATCATTATTATTATTTTATTTTCATAATATATACTTTTTAAAGATTACTT
>OX_Smed_1.0.01095
AAAATCTAATCTTTGTAGTTTATAACCGACTTAATATATTTTAAAAATATATAAAAATATTTCGCTAATTTTAAACAGATCAGTGAATAATATGAATGAATATAATCATGATATTGTTAAATATGTTGACGAAAATGCAAGGGATGAATTTTCAGCGGCTCATTTTTTTAAAAACGATCAAGGGAAAAGAAACAATTGTATTTCAGGTCAGGCTTTAATAAAAAAATCAAAAAATGTATTAGCTGATATCACCAATAATTCCTCCACTAAAAATAGATTAATATTGAGGACAGCATTGACAAATAAAATGGGTGTTCTCAACATGAAATTAGAAACTTCAGATAGAACCAATATTGAAAATAATGTAATAAATAACAAGCCCGAATTAAAAAGAAGTTACGATCTTTCAGACTTGAATAATAATGATGACGATACTGTGTTCTTGCCCAGTATCAGAGATGAAATTAATGTATATCCAAATCCAATTAAAAGATGCAAAAGCTTTGGATTTGCTAATAATTTAGAGATAATTGAACCCATTTTTAAAAATTTTGATAAAGAATCAAATGAAATGTTTATTGGTAGTATTTCACATGCTTTGACCACACCGGCTAATGGATTAAATAAACATTATAAAAATGCAATTACAGTCGCAGTTGACTCTCCGAATTCTACTGTCATAAGAGTCCGTGAAGGCTCCGTGGCTTGGAAAGTAATGAAAGAAACCTCGAAAATAGAAGAAAGGGTTTTGTTGACATCTCCCAGAATATTTTGTTCACCTCGAGAACAATTCGTTGTTACAAAAAATAACCAATATCTGTCAAAATGCCTCATTGATTCATATTTAACAAAAATGAATATTAATTCTTCTTTAAAATCATTCGAATTGTTTGGAGGATCTTTTCGAAAATTTGGTCATATTAGTTCTCTAATGTCTAGCAATATCAATACTTCTCATTTTCATGACTTGCATCTCGAAGAATTGCAATGCAATAAACAATTTGATTTCATGCGTAACAGTACGCAATTGACTGGTAGCATTCTCGGGGGTTTTATCAATGACATATTTGAATTATCAAATTGTATTTATCTACCGAATGATGTAATCCATTCTGCGGTTGACTTGATTTATGGANNNNNNNNNNGCTTTTAAATATGCTTCGTACTTTCAGAGTCGACATGAGATGGGTTACACTTGGCGCAGTTTGGGTTGCGGCAAAAAATGAAGGCCTAAATATCATATCGAACATCAAAGATTTTGCCGATTGCAAACATACAGACCTGCAACAGGCCGAACTGCGGTTGATCAATGTCACTGATTTCAACCTGACAAAGCCACATGCTATTAATTTCCGCAATCGATTTCTCCTTATTGAACCAGCAAACTCGACAACTTTACACCTGTCCAGTTTTATTTTAGAAATGAGCTTGCATAGCTATACGCTGCTGTTGGAGCCGGAATCCAAGCGAGCCGCTGCTGCAATGTGGCTAGCTCGTTTGATAGATAAATTCGCTGACGTCAGATTCAATGAAGATATTTTGTGTGACGAAGAATTAGCGGCTCAAATAATGAACTCGGTATGGCCGGATTATTTTGTCCAGTTGTCCGGTTATTTCCACCGAGAGATTTCCAATTTGGCGCTCAAAATGCACGTGATTATCATAGCCTTCATATCGAGCGATGAAAAGCATCCCGACATCTCGCCAGACCCGATTATCCATCCATCTGTCAGTGCTTGCCACGAGAAATATTCCAGCCTGTGAGTAACTGTAACCTTGGGG
>OX_Smed_1.0.01096
GATGCTCTTTGAACTAATGTGACTACTAGTTTTATAATCAATTTCATAAGCCATCAGAAAAACTTTCTTTATGTGTGGTATTCTTCGAAATTGATAAAAGAAACATTAATATGTTTCTTTTAATTAATTCTTTTTTTCCGTTTTCTCATAAATTTTAACAACATAATTATGTGAAAATGATTCATCGGTGTATGATGTAAATTACAGGAAATTATTGTAAGCCCAAAGAGTTAGAACACTTGTTTCTATCTAAAGATTTATTTAAAAAACAAATAGATTACTTATTTAAATAGTAGTGTATATTGTGCACATCTAGTTTTAATCTCCTAGATTTCAAAAACAGACTGCATTTGATTTCATTATTTTCAAAGAAATTGATATTCCCGCTCAAGATCTATATTTCACATTTGATCGAGACTTCTTGGCTCTGTTTCTTTCAGTCAAAAATTATACACGCTATTTGAGAAATGAGAATTCTGTAGATTAAAAACCATTTATGCAACCCACTCAAAGGATAAATTCTTCGAACTGTCCGTAAAAGAACCGTCCGCATAGTTCAGTCAATTTGATTTAAAAATAGAATATATCACAGAAGTTGAAAAGATTTTCGTAGCCATTCTAACCAGAGCAGAGGAGAATATACTTTTCAAGGAAATATATCTCATCTCATGAAATCATTGATTCCCAAACTTTTGAAAACACTGCCCACTTTACATGAAAACATATTTTGAACAACTCTTCCCCTTTTAAAAGTCTTATCGGTTCAAGCCTAATAGTTGTTCAACATACTAGTTAATACTCATCTGTTGCGCGAAACTTCTAATCGTTAAATATAATATCTATTATGGCGTAGACTTCTAAATTCCCAGGCGTCAATGTCTCAAAGAATATATGGAAACTATTATCAGGCATCGAATTATGATAGATACTTTTTTTATATCAATAGTTTTCAATTTCGACCATTAATCAAATTAACCTGGCAATTTAAGCACTTCACTAATAAATATTAACACAGCTCTTTTAAGTCCTTAACATACCTGGAAACATAGATAATGATAAAAATTTAATGTTTTTACATAAACACAGGAATTTCAAAAATTATGTCTCTCAGAATGTTTTTAGGTGGATTTTTGAATAAATTTTATAATTAACAACTAATATTTTAGCAATAAATATGTTTATTCTATTTTAGATATTTCTTCAAAGAGTGATTCGCCTTTATGTTTTAGGTGCACTTTCGTTTATATTTTATTTTTGTAAGATTCCTGAACGATTTTGGCCAGGTCGATTCGATTTTATTGGTTCTAGTCATCAAATATGGCATGTTTTAGTGCTTATTTGCTTTTATGATTGGCATTCAAGTGGTGTAGAACTATTTGATTACCGCATCACTCATGGATGTAATATTTGATATTTTTATTAGTTGTTTTAATGAGCTATTTTTAAATTTCTTCAATTTATTATTTGCTTAGTAATTATTTTTCTCATATTGATATGAATTCAATATAAATTTGT
>OX_Smed_1.0.01097
AATAATAATTATTTATATATTTTTATTTTTAGGACGGATTTATTTCGTGAACTAAAACTTAGCAAGTTACTTATTAAGCCCGTAGAAACCCTTTGTTGTTCTTCTCGAGAAACATATATACATGGATACAGCAAACAGACGAACTGTTCATCTTTTACAACAAGAACACCTTCAAAATACTCAGATCTTAGTTCCAAATCAAACAGTATTTTAAAATCAAGCGAGTCTACTAACTCATCCAGTTATAAAAGACATAGAATTGAAGAAGATTCGGAAGAAGATTTTACGGATGATATTAAAGATGCTATTCCATATGATATATATTTGCGACCAGGTTCACGAGCTATTAGTCTCCCTATTCAAATAAAAATGGAAAATGAAAAGCCGAGCCAAAAAATTATTAGAAATCAAATGAAATCAGAAAATACTTCAGCAAAGCCGATTAGAAATATTTCAAATTTATCAGAAGAATTTATTAACGTCAAGACCCCCAGACAAAAATCCATGAAAATTGATGAATGGGATGAAGATAACATTTTCTACAGAATTCAGAGCGCACCGTTAAATTTTGATGCGATCAATTTCAAACCTGTTAATGAAGAAGTAGAAGAATCTTTGATAGATGAACTAGAAAATATCGAAGGTCGTCAAAAGATTTCTCTCCAAAGATTAAAAGAAATGATTATTGGAACACATGAAGGAATGAATGAATTTGGAAAGTTCTTGATGTCGACTGTCGGAAAATCTCTCTGTGAATTTTGGTTGGATTGTGAACAGTTA
>OX_Smed_1.0.01101
TTTGAAGAATAAATTAATTATATTTCATTTTTATTTTAGTAATAAAATCGTTAAGAAAAGAATGTGGTATTTTGTGATTTTAGTCATCTTTTATCAACAGGGATTTCTAAAAACTTGGACAAATGCTTCATTTTTTCACACAATAAGGATAACACGACTATCAGATGACTACTTTCCAAGATCTGGCAGCCTTAAATTAATTTGCGTTGCTGAAGGTAATCCAATGCCAACTATTACTTGGCATGACTCTAAAACGAAATCTCTGATGCAATATGATGATGCGATGGATCTAAAAACCGACTCAGAACAAGGTTTATTAATCATTAGTAATCCTCAACCAAAAATAACTTATGAATTTTACTGCAATGCCAGTAATGATAAAACCTGGATTGTGAGCAAATCTGTGAAAACAGGTCTGTCGTATTTATCTCCAACCTACAAAATCCAACCAGAAAGTATTCAAATATTAAAAGAATTTCAATCAGTAATTCTTTCTTGCCAATTACCGGACGGTAATCCTCCCCCCAAAACCAAATGGTTCAAAGATCAAAGAGAATTGTTGAAATATTCTATTCAAGATGATCCCAAAAGATTTATCTTTTCTAACAATGAACATGGTAACTGTTCCATGCAAATAAAACACTTAAAGCTCTCTGATTCCGGCGAATATCACTGTCTTGCTAATAATGAATATTTTCACTTAAAATCTTCTGCCTCGTGGGTGTTGGTAATGAATTCTTTCAGCGACTTAATTTTCGATATCTCAATCAAACAGATTTCGCAGAAAACTGGAGATGACGTGGAAATGCTTTGCGATCCAAATAATAATAATAATAATAACAATAACAATAACAATAACAACAATAATAATAACGATAATATTAAGTGGATTTCATCAATTGGCCAAATAGAAAACAAATATTTATATTCAAATAAATTGTATAAACAAAATATTAAATTTAACGATAGAGGAATTTATGCCTGTGTAACAAACCATTCGAATCCGAAATTGGTAAGCATATTCAATCTCACAGTATCTTATTCTGATGTAAATGAGGAAAAAGTGAAAATCCTCAAAAAAGTAGTAATTGAAGGAGTGAATGTAATGCTGGAATGTGACTTGGAAAACACGAAAGCAGGATATTACTGGGAAACACCTCAATCTCTACCGATATTTCCAAATGATTTTAACCATCCAAGATTCCGAGTTACTAAAGATGGTTTTTTAAATATTCTCAATGCTCAATCGTCAGATACCGGAAAATATACTTGCAATGTCCATGATTCTTTAGACGTTAAGCACAAATCCGTTTGGCTTGAAGTATCTAAAACGCAACTGGATACGTACCCTGTTATTTCATTACCCGCACAAAATCTAACAGTCCTTCAAGGTTCGGATATTAATTTGAGATGTGAAGTTATAGGAGATGACATTGTTAAAATAATTTGGTATTCGGGATTAAATATAAAAGATCGAATTGTAAAAGATTGGCAAGTTTCTTTTCCGACTAAAGAAAATCTTTTGATTGTAACCGTTCAAAGCAAAAAAAACACAAATTTTTATACATGTGAAGCAATTAATGAACATGGTCTTAAAGCTACTTGGACAGCTTATGTAAAGGTTGTGACCAGTTTGTCAGACGTTCAGAGTTTTAATTTCAATGAGTTGCCTTTGCCACCAGTTGTAGAAATACCGAAAAATATCAAATCTACGTCCTTAGACTTGATTTGGTCTTCAAACAACAATCCAGATCTGAAAGTTTTGTATTGGATTGAATACGTTCATTTCGGCTCTAAAAACGGTTGGGAAATCTATAGAAAAAATTGGCCACATAATTTCATTACAATTGAAAATCTAAAACCGGATACATGGTACCAATTCTTGGTCAGATCAAAAACAAATATCGGCATCGGTAGAGCAAGCGTGCCAACGGAATATGTTAAAACAAAGAATTTCATGAGCGATGAACCGTATTCAGGAAATGTCGGATTTCAATTCACAAAANNCAAANTNNNNGAANNNNNNNNCNNNNNAGATCACAAAATCCAATTAAGATGGTATCTGAATAAAGAAGAAGAGACTGGATTCAAGTCGACCTTATACACTCAATTCTATTTGAACTACAGGTCGGTGTCGATTCTCAAGTGTATTGTCGAGAAATTCAACGGAAATCCTTACGATTCCACAGTGGTTCCTGTACTCAATAATTATTGCAGCCTCAAATCCATGGACACCGAAACCTTGAAAATCATAGATTTTAATTTTTCACCGAACATTGACAAAGATTTTCAAGTGCCGATTGATTTTCAGAAGATCAACATCACGAAGTCTTCTCATTTCCCCGGCAACAGTTATGCTCAAGTTTCCTGGTTAATTCCAAATGTCACATTTTTCAATTGCTACAACATTTCCATTTTTTCCAAAAGCGTCCATAACTCAGTGGTCAGCAACTCCAAAATGATATTGGTGCCTGAAACAAGACCTAGTCAACCACCGGAAAATGTCCAAGTGCCATGGTTGTCAGAGGAATCGATGAATATCAAATGGGACCTCCCAGATCGGCAATTCTGGAACGGAATTATTACTGGATCGAATGTCTACTTGAAGTCCAACAAATCGGAAATCGTGTTGAAATTCAATGATTCCACGCAGAACAAAGTCATATCGCAGGTGAATTCAAAACTGAGCTGGCTAATACGGATCTCGATAAAGAATTGCGTCGGTGAAAGCGGAAAGAGTACTCCAGTTGTGTTGCACCGGATATCAGAAGATCTACAATTAAATTCTGACAGTTTAGTCATTGAAAATAGCCAAAAAATTAATCTGTTTAAAAAGACATGGATGATTGCAACGCTTGTTGTAACATCGATTTTGGTTTGGTTGATGTTGTCCTTTCTCACCGTTTATCTTTGTTGCAGTAAGTCTTTTCGAATTCCCGGTCACAAGTTTTTCCATGTTAAAACGAGCGAATCAATTGAAACTCCGATTGGTAAGAATTTAAAGGATGGCTTAATTTCAAATCCTAACAATGATAAAGACAACACTTTCAATGACAATGATAATGACAACGAAAAAATGTTTAATATCAACCATTTAGGTCTTTCTCCAGCATCTTCCAACTTATTTTGTAACCCATATGCATCAACACAGATCTTTGAACCTTTGTCAGACAATCGAATAGGTGATCCGACGAATGATTACGTTCATTCGAATCGAACTGAACAGGAAAAAATGAATTTATATTATTTATCTTCTCCTATATTTGATTCGGCAGCGATGAGTGATATCGGTCACAATTCAGTAAATTTTTTTGTTCCTAACAATCAAGAATATCCGGACCAGAAAAACATTCAGAATCCAACAAATAGCAATAATAACCATTTGATTCCATTTTCATTATATCGGACACCGGATGAAACCACCAATAGCCAATCTAATTTGCATTTAGAAAATAAATCGTCTCCACGCAAAGAGCAATTTGTGGAGTTGTCCGTTCTAAAAAATAATGGAATGATTAGTAATCTTCTAATAAGCACCGCTCCATTCTCTGATCAGTTCACAACTTCCTCTAAATCAAAAAGTACAAACAATAGTTCGAATTCTGATTCCAGTCATCACCAGCTGACAAATGAACACGTTCCAAGAATGAAAAAGCCGAATGCCCAACCGAAACCCAGCAAACGACGCCATGATCCTGGCGACTTTTTTGATCAGTCCACAGAAATGACTCACCTCTTATCTCAACATCCAGAAAACAGATCCCCTTTTGCCAGCAAAGACTCAAATCACGTATATGATATTCCGTATTCCGACACTGTGTCCATAATTGATAAAGACAACTGACAATGTTCTGTAAATGCTAAAAGCGGATTTAATTTTGTAAATATTTATTTGTTAATTTTTTTCCTTAAATCTAGGTTATTTGTGATACTGGGAATCTCATTATTTGGAAAGCTTAGATTATTTATTAGAGATCGTTCTATCTTTGTTAACAAGGAAGATTATTAATGTTTTTTTAAGTCGGAGAAAATCGTTTTTGACATGATAATAGTGTAAAATATTGTTTTTATATAATAAATAGATTGATGAATGTTTA
>OX_Smed_1.0.01102
TTGAGTAAACTTGATTGTAAAAAGTATTTTGATGATTAAGTACATGCGAATTGATCAACTGTTGATCCACTAAACCGTCTCCATATTCTTCAACTTTTATTCTCTTATTTGCATTAGACCATATTGATTTTTCTTTTAAGTGAACTGGCATTGCTATTTAATACTTCGGAAAAATTATTAATGGGAGAGGTAAACGGAGCATAATTTCCATTTGTCTGGAATAAATTCGGCACTTCTGCAGCAGATTGGAATTGTAAAAGATCCTGAATGCTATACGATATTTGATTCAATGTGCCAGAAGCATTACGATTTTGAGAAATAGCGGCTTGGAGAGATCCACTCGTTTCGCTTGAAGCCATCGATATACGATTATTATTATTATTATTATTATTGTTATTATTATTGTTGTTGTTATTTTCAACGACTTTAGAAACTGCGTGTTTAGAATACGATTCACATTCATTTTTATTTATTTGATTTTTTGAACTATTGGCGGACGAGCTGCTGTCACCATTTTTGGAGCCTTCGGTTTTGTTTCGAACTATTCGATTGATCGAAGAAACCGAGGGAACATTTTCCTGAGAACAAACTCGATCATTTAAAAGCATATCTCGAATTTCCCAAGCGAACATAGTCGGATTTTCAGCTTTATATTTACAAATTGCTTCTACCACTTCCGGAGTGGCAACTTTAGGTTTCGATCCTCCGATCACACCCGGTTTGATGGATCCCGTTTCATAAAATCTTCCAAGAATTTTACTAACACATCCATGAGAAACACGCAACTGACGGCTTATGTCGCAGGGTCGGACTCCGCGATGGGCTAGTTCTACTATTTGTTGTCTCACGCTGTTAGGGAGAGGTCTTCCGTTTACAAATAGACCTCCCAACTGATTTACTCCTCCGTGACCTGAAAATTAATTTCAAACAATAACCACACTCTTAACTCTTTAATTTTTTTTTGGTATATAATCATTAACGTTTCTCACCAATTTTGCTCAAATATAATCCCAAAACGTGCAAATTCAACAAAAGATTCGGTCGGTGCTTATTCACATGACTAGAAATCTGATTTTCATAAAGATTTTTCACTTCTTTATGGAGAGACTTCAAGCCCGATTCGGTGCATTTGCATTTCAAAAACTGACACTTGCAAACTCGACAATTCAACTGGCCAGTTTTCAGGGAGCACTGTTCCATTTTAATTCTTACAGAATTTTTTCCCGAAAAAAATATCCTCTTTTCTGTTTTTATGAATTTACCAACCAATAAGAACGTAAATTTATTACTCGACAAATTGAATCCGGACGAAGGGTAATTTGATTAAGCTCTGATCATTATCATTGTCTTAATGGGATGGAATTATATTATCCCCCCCCCCTTCACTCGAATTCTTTCAATAACACTTTTTTTTCTCCTAGACGCGAAACGTATATTAAACAATAATGATATCAATGGATTCTGGATAATTCAATTTAAGAAATACATTAATAATCCATCTAGTTTTTGAAATTAGTCCCTTATCAAATCTGTTTGTTAATGAAATAAACAATCACACTTGGTGACATCAAAACCAGTGCCACTCGCAATTTAATGAAGTGAGAATTAGAGAAAATA
>OX_Smed_1.0.01113
ATTTACAAAAACTATTTTGCTAAATTTAATTACTATTAAATCATATTTACTTAGTTACTTTCATATTATTTACTAAACATATAAAATCATTATAATGTCTGACTGTGAAAATTTCGAAATTTCGGATTATGACAGAGAGTTCATAATGAATCCACTCGCTCGTCGAAACTACATGTCAAAAGCACAAGCAACATACGGTGTTTTTCTTGCAGATGATTCTTCTTCAGATGAAAGTGAAATGAAATATTCGCGTAAAAATAAAAAATTTTCAAGAGATGCTGATTATCAGAAACCTATTAATTTTGTTAGCGGAGGAATTAAGGGTGGTACACATGAAAAAGATGCAGATTCACTGGATGAAGACTTAACACAGGTTGATATTATAAGTGATGATTCAGATGACATGAGACAAAACCGGAAACGTTCTGGAGATGAAAATAATAAAAAATCTTTTATAAATAAAAAACCAAAATCAGATGTTAAAAATGCTTTATCTGGTTTTGCAAGCTGGGAAAAAAATACTAAAGGTTTTGGTACAAAAATGATGCAGAAAATGGGTTATGAACCCGGCAAAGGTTTAGGGCCTTCCGGAAAAGGAATAATTACTCCAATAGAAGCAGTTCAGCGTAAACAAGGCAAAGGATCGGTTGGTTATTATGGCGCGGAAAATATATCTAAGCCTTTAACTGCGGACGAAATTAAAAAATCTACTAAAATAATAAATGAAAGCAATAATGCTAAAAGTGGAAAGGGACTTTATAAAAATAACAATAAATTCGTGAAAACTGAATATAAAACATATGACCAAATTTTAAATGAATCAAAACTAGATCTGAAAAAAGTCAGCAAGCGAGTTTTGGACGTTGACAGGTAAAATATTGGTAGTAGAATTTATGCGACATTGTGAATTGAGGCTCATCCAATACAATTCTATGTGTATCCTATAGACCCGATCTGTTACTAAGCGATTGGAATTAAACCGCACAAGCTTTAACTGTTTTTTGATTTTATGACCCAAGGCGCTCATTTACCGCTACTTAGAATTTCTTTCTTTTAATCCCAATTCTTTGAAAGTCTTCGATTAGATTTTTCTTCAAAGACGGCTTTATCAAGTTCTATTTGTAGCATGTCACTGCCTCAAGGATTGCTTGGTGTGTTCCTTTTTATAGCTTTAATTTGGTCTATAAGCCAAATGAACTCATTTGTAAATGAGAATGATACTGCGGTTGAATTGATTTTTTGAATTTTTAGGCATGCTGAATTATGTTGCCAGATAAAATGTGGAGTTGATGTGATAATTGAAATAAACTCAGTGATTCCTGAGGCTCAATCAATAATACAATAAGTCCACTGCGTGGAGTGGAATGATTTATTAATTATTTTAGAATTTATGAAAGCA
>OX_Smed_1.0.01118
AATATTTATTAATTTACAGATAAAACAGAAAGGAAATATCGAGATGGGGTGAGATATTGATTATAATTTGCATTGGATAATTTGCATTGCAGGGAATTTGAATGTTTCAAGGAGCAATTGATGAATGGAAATGCAGAGGGGGTCAGGGAGAATTTGAAGGGGGAATTTGTGGATAAAGTTATTGATGATGATGTGAGATGGATTGTCAATGCTAATTTAGTGGGTGAATATTTCTGATTTCAGGGCCATTTTCCCATTCACATCGCCTGCCGTGAGGGATTTGTTGATGTTGCTAGGTTATTGCTGGATAATAACTGTAATATTGATTGTGAGGCCAAACGAAAATGGAGACCAATTCATTATGCGAGCAGAGGAGGGCATTCAGAAATTTTGAAATTATTGCTTGACCGCAATTGCAATTTTGAGTGCGAGACAAAATCGGGAATGAGACCGATTCATTGGGCAAGTAGAGAGGGACATTTGAATATAATTAAAGTATTGCTTGACTGCAACTGCAATATCGAATGTATGACGAAATTGG
>OX_Smed_1.0.01124
ATTCTTTGAAATAAATAAATACATTTTTTATTTGTAAATCGTTTAAAGTTTTAAAACAAAAAAATCAATTTTAAATATAAATGTTAGGTTAGTTAACATTGTTTTTTGTCATTTTAAATAATACTAAAATTATTAATATTTAATTTTCAAAAAAATATTGCTTGTTTTAATATATTAAGTAGGCTAATTTAATTGACATTAGTTACAAGGGCAATTGAAATATGGATAAACAGTCTGAAAAACCGACAGAGTCCGACGATAAAGAGGAGAAAAGTAAAAATTGGCTTACAGCTCATGAAAACACTCTTGCTGATTTGTTTTCCATCTCACAATGCATGTGTCTTTGTGATATTAACGGTGATGGAGAGAATTGTCTAGTCGTAGCAGATTTAACTGACCACAAATCCAAATGCACGCAGATGAAATTAAAAGTCTATCGAGGAATAAGTCTGACAAAAGAGACCAATATAATTGATTTACCAACTGGGGTTGTTAGTTTTTTTCTCGATCGCAATGAACCAAGAACTCCAGGGCTGGCTGTGGCATCTGGGCCGTATATTTATGTTTATAAAAATATGAAACCCTATTTCAAATTTACGCTGCCATCTTTACCTGTGATTGAACCCGAAGAAAATATCTGGAAAAGGTTTTCTGAGGATTCGGTAAATTGTGAACAACTAAAGGAAGATTTGGATGGCCTAAGGAATGCCGGCATGACATTGTCGGTCCGTTCAATTCGGTTATTAATGTTATCTAATGAAAAGATGGAAGAGTTTTGCAATATGTATAAAAGCGTACCTTTAAAGAAACAAACTGTGGCGACTTGCTTGACAACCTTAAAGAAATCCCATTCAGAAGATGATGCCATTAGTTGCTTGGTAGTGGGAACGGAGGCCGGCCAGTTATTGGTAATAGACCCGGAAGCATTTACAGTTTTNATATGCAGTAACCTTCAATGCGATTCCAGTATTTATGTGCACCGTTGGTCTTTATGATGTCGAGTTTCGGATATATGTTGCCTGTAGAAATGGTAACATCTATGTCGTTAAGAGGGGTGACACAGTGGCTAAAAGCTTGATTCAATTAAACACCCAGCCGTTATCGATGTTGAGAGTAAACAAATATCTAATTGTCGGGTGCATGGATGACACCTTACGCTGTTTTAGTCCAAAAGGCCGGCAAATGTGGTGCAAAACACTTCCAGCGACCCTGATAAGCATGTGCCAGTTAGATAGCGGCCAGCATGGCGTCCAAGGTACCATTGTTTCACTGGGCAACGACACAATTGAAATCTATAATAATCGAGACTTGATCGACAGAATTTCGGTTTCTGATACTGTAACCGGTTTGCTGTTCGGTCAGTTTGGCCGGGAACAATTTGCCTTGTTAATGGTTACTAGAAGTGGGAGTTTGATAATAAAACTGTTGAAGCGAACCGCCGATTTCAGCACTCAAACATCAAACAAAGGCCCACCACAAGCCCAATTTGAAAAGTTAAACATTCCAAAGAAAACGAAGTTATTTCTTGATCAAGCCTTTCGAGAGCGGGAAAATTCCGTTGCTATCCACCGGAAATTCATGGAGGACCTTTGTCAGCTTAGAGTTACAACAGCCAGAAGCTATGTAGAGATATTGGAAACGAAGCAAAATCCCATTTCTTCTAGGAAGTCTGATCCCATAATATTAGCAATTGAGGTGCATGGAATTGGGCCAACTTTTAAAATGAATGTTTCCATCAAAAATTCAAGCTTACAGACCGCTTCATCAGACCTTGCTATTTTATTTGTTTATGACGCAAAGATTTATGCAATTGATGATTCTGTAATTCAGGTTCCCCTTCTGGTGCCGGGAGTGAGTTACCCGTATTCGGTTTATGTCGAATGCATCAGTGACAAGGGAATCGCCGACACGATAAAGGTGCTCGTATTGAAGAACAATGAAACCGATCCCATAGTTACCGGGGTGGTCAACATGCCGGTCAGTGAAACCTTCATTGCCAGCTGACCGCAACAAGCGAGGCCCCCCAATCCAGTCCATCTGATAATTGTGTTGTTGTGAATAAATGAAATCTGTTAGCAAAAAAAAAA
>OX_Smed_1.0.01129
CAAGCTCAAATAACACGGAAAGATTTAAAATTTATTGTATTTTTTAGCATTGTCCTTCAATGATTGCAGATATTCAGTTAAAATTTTTTTTGAAACAAACTGAAATATTATCATCAAAATATCAACATTTATTAGTTGAAACGGATGAAAAATTAAATGTAATTATTGAAACTTCACAAAATTTACAGATAAAATTAGAACCATTAAACAGAAATATTGATCAATTCCAAAATGCACTTAAAAATATGGAAACCTGCCGTACTGCTCTTTTGAAAACTCAAAGTTTTAATCGTACTGGGTTAGAAGTAGAAAAAACTGTCAATAAAAGCCCAAGTGGGAATTTAGATCATTATTTGTCGGCAATGGATAAAATTAGAAATGCTATAGACTTTTTCAAAGAAAATGATCCAAATAACGTGGAGCTAGCACAATTGAATGCTCTGTATAGTACGGGTAAGTCATCCATAGAAAAAGAATTTGAAAGTATTTTAAATCAAGCTTTCCCAATAATTCGACCAGAAAATATATTTAATTTATGTTATTACAAAGAAATTCTGAATGACAATGAAAGTATATCGAGTTCTTATACAGTCGCGGCCGAAATATTTGACAGTGTTGCAGAAAGCCACATTAAGGATTTAAAAATAATTTCCAAATGGCTATTGGAAGATAAGACTATTAATTGTGTAGTAAGATATTGCACATGTAGACGTGAAGCCCTTCGGGCAACTATGGAACGGTAAAAAATTAAGTTTTGTCATTAAATTATTTTTGTAGATTTAAAGAATGGTGTAAATCTTTAAATAATATAGAACAAGCAACCTTTTCATTACGTAATAAAGTTTCAAATTCTAAGTCTAACAAGCGAAAGCAAATAACTAAACGGAATATTCAAGTTCTTAAAGAAACTAGCCATAGACGCCAAGGAAGCGATGTCAAAGAAGATTTTGAGGAACGCGAATCTAATTTATTTACTATTAGATTAGTAGCACTTGTAAAACTAGTTCAGAACGAAAAATTATGGTTGGAAAAGTTGAATCTTACACCAGAATTTAAAGATAAGTGTGGTGCTATGGATGCTATAATTAAAGGCAGCATAAATGATTTCCTTACTGATGGAAATGAATTGGTGAAAACAATGAATAGAGCTCAAGTAAAACACCAATATCAATACGTTGTAAATTTAATAATTGTCTTGGAAAAATTTATGGAAATTAAAAGTGATTTACAAGATATATTATACATAACTATGGAAAACACTCGCCAATCGATTTATTTGCTGTTAAATAAATTAACTCAACAAATAATGCAATGTTTAGAAGTATATGTAGAGTATATTAAAACAGAAAAAGTTACTGCTGTAGATGGGACATGTGTTCCTACAGATGCCACTGTTCATGAATTAACCACAAATGCGCTTCGCTTTTTGGAAACCTTAATATATCATGCAAAAATAGTAGAGCTAAATTTGTCAAATGTTAATATTGCCGATAAAATTGTCAATAACTCATCAAAAGCGGTTGTCAAATCTCATTCGAATTTGTCCAAAAATTCTGGTAATTTTACGGAAAATAGCTCCAAGAACTCTCTTGGAGAATATATAAATAAAGTCATTGATGGACTGATAACAAATATTATCAATATGTCAATGATTTATAATGATGATATTCCTCGAATAATATTTCAAATTAATAATATTCATTATATTTATAAGACCACATTGGGGCAAGAATTTTGTAGCCTTACTCAATTATCCAGTGATACAATATCTAAGAGCTTGGTCAATTGTATAAATCAAAAAAAACTTGTATATTTATCAACATTTATAAAGGCTTCAAATATACCGGAATCCAAATTCTATTCTTCTCTTATAAATAATCCTAATAAAATAGATAATAGCTTGAAAGCTCAAATTAAAGATGTTTGGACAGTAACGTATTATACTTCCAAAATTTGTTTAAAACATTTTGTTTTAGAGATTTAATCAAAGTTTTATTATTCTTTCAAAGAGTCACAGTCTTTATGCACTGCCAGACAAAGATTTGAAAAAACAAAT
>OX_Smed_1.0.01132
TTTATTTTAAATTTTAAAGTTTTCATTAGTTTTATTTTTGAAGCTATAATATAAAATGACATTAATGTGCCCATGTAGAAACGTAGGAATAATATTTTCAGATCAGTTCTTGCATTATTCATCCAAACATCCTAAATACTTAAATAGATATGAAATTGTTATGAACTTAATAAAAGCTTGCAATTTATTCCAAAATTTAAAAGTATTTCCAGCTAATTTGTCGAATGATCGTTTTGAAAGTTTTCTGGAACAACTTACAACATTTCACAGGTTTTATTTTTTTGTAAATTTAGTCATGTTTTATCATTGACAAAGTCATGACTATTTAATGGCAATAAAAAGGCTTTCAAAAATTTGTGAATTAGATGATTCGACGTTGGTTGATGATATTAATTTTGAAGAATTTGGTTTGATGTATGATTGCTGTGGATTTCCTGGATTACTTGACTTTACGTTATCGTCTGTTGCAGGAACAATGGTTGCCGCTAAAGCGCTGATAACAAATAAAGTTCAAATTTGTATTAATTGGAATGGAGGTTGGCATCATGCTAAGAAATTTGAAGCTTCTGGATTCTGTTATCTAAATGATATCGTGTATGGAATAATGATTTTAATGAATCATTTTAGACGAATCCTATACATTGACATAGATTTGCATCACGGAGACGGGGTGGAAGAAGCATTTTTGTATACTTCAAAAGTATTTACGTTATCTATTCATTATTCATCTCCGGGATTTTTCCCCACCCCAGCTGGTGATTACGGTTACAGAACTGGTTGCGGCAACGGCAAGCATTCTGCTGCTCAGTTTGCATTCAGTTAGTTATATTTTGATTGGACATCCCATATAAACCAAATTTATATTAAGTATCTTATATTTTCTTGATAATATCTCTTTTTATATGGCATTAAACACTTTATTAATTCAGTTAATAGTTATATTAATTGGTAAGTTCATTTTACAATTGCTAGATATTACTAGAGGTATAGATGTAATGTAAGGCGCTATGAGGGGGGGGGTAATGTGTTCCAAAAGGCTAGTGATAATATTTTTTAATATGGAATCATTATCTTACAGTCAGCTTTCATTGTGATAAATATGTGTGCTGGCAAGTTTGAATCAATAATTAAATTACAATAATAAAGAATTTGTTCCTTTCCGGTTCCAATGTGCAGTAGGGGAATGTTTCATCACGACAAAGGCTAACAGAGAATCAATTGATAGTTTTACGCGAAAGCTACCTTAAAAGGCGCTTGTAAAATGAGGAAAATTAAATT
>OX_Smed_1.0.01133
CAAATTTTCGTTGTATAAATGAAATCTTTAGTCAGGCCGGGAACAGAAGATAAGGCTGTATGTGCTATCGAATTTGGAATAAATTCAATAGAAGATATAGTTCAGCAAAGTCATGTTAAAGTTACTAATCATGACATCTACGACAATTTAGCAAAACCTGCAGAAAATGGTTTAATGGATCAAAGAATGGGAACATGTAGCTCCACTAAATGTGTTACATGCGATCGTGAACAAAAATATTGTATGGGACATTTCGGTTATATAGATCTTTCAAATTATCTATTTCCATTTGGATTTCTCAAGGATATTGTAAAAATATTAAAATGCATTTGTAAAACTTGTGGACACATATTACTTAACGAACACGATGTTATGAGTCATGAAAAGGAACTTCGAAAACCTAATCTAACGTATATTCAAAAGAAAAGTATACGAACTATAATAATAAAGAAATCATCTAAAATTCGCCGATGTCGCTTTTGCAACGATTCTAATGGT
>OX_Smed_1.0.01135
AACAGATTTTTACATTTTTACAAGCTATTATATTAATTGCTATGACTGTCGATGAAAGAATTATGAATAGATATTCTCTTTCAAATTACGGTTCGACGCCATTTCAAAAACTATTTGATGTATCCCAACCGTATCTTCAGAATCCCACAGATCTATTATCGACAAAACGATTCCCATTCCAGTTCGGCACATATCCATTAAATTTCCCAAACAATTCCTCAACAGAATTATCGAAATCCAACCCGAATATATTATGGAAATCGGGAAATTCCTATCAACAAAACCCACTGCCGTATTTTCCTCTGACTCATCCTCAACTGTACCCATCGGTCAAATATTTTCCACCGCCTCCGAATTCCATGGATTTATTGAACAGCTACTTGCAAGGTCCCAGTCCCGATATGGTGAAATATATTGAGAAAATTCGCGAGGACGAAATCTCAACGAAAATCAAAGACAGCATTGAAGCGAAATTGTGCGAAGACGATCTATGGAAACGATTCAACAATTTAACCACCGAAATGGTTATCACAAAATCCGGAAGGAGAATGTTTCCCGCATTTAAGGTTCAATTGTCCGGCTTGGATCCGAAATCAAAATACGTGCTTGCACTCGAAGTCATGCCATGCGATGACAATAGATTCAAATTTCACAACGGCAAATGGACTCTGGCGGGAAAAGCCGATCCTGAATCAAATAGATTGGTTTATTTTCACTGTGAATCTCCAGCTTCTGGTGAAAGTTGGATGCAAAAAGCAGTTTGGTTTAACAAAGTAAAACTGACAAATAATCCAACAGATAAAGATCCTCAACATCTCGTGTTGAATTCGATGCACAAATATGTGATGAGGCTGCACTTATTTCGCACAGATGACACTAGCAAAATTCGATTTTGTCTTTATCCAGAGGTTTTTCTATTCAAAACCACGGAATTTATCGCAGTAACAGCTTATCAAAATGATAAGATCACCCAGCTGAAAATTGATCACAATCCATTTGCAAAAGGATTTAGAGATAATGGCAGTGGAAGGCGAGAGAAAAAGAGAATGAAATTGCAACAGACAATTTCATCAACATCTCCTGATTCGCCAGAAGATTCAGAGGATGAATGCTTGACAAGCAATCCAAAATCGAATCTTAATTCTCCCGCAATTGCAGAAAATGCCACTGTTGCAAAGGACAATATTTTAAATACTAGTCAAAATTCTCTCGAGTCAACTCTTTCTAACCAGGAAAATTCTATATTAAACAAAAATCATCTCAATAGAAATGATTGCCATAATTCGAGTACTGTATCAAATTTGAAGCGAAAAAGCAGCTGTGATTCGACAGAGATGGCAGCTGTCCCAAAAAAACGAATAAATTCATCAAACTCAAAGTCATTCGACTGGGAACGAGGATTCAATTCATATTTATCAGAAGATTTAAAAAACGCCATTAGGGGAAATCACACAGTACATTACACTCCAAGAACTTTGAGCCACTCAAAGATGAGTTTGCTCGATTCGTCCAACATTCATCTAGACAAATTCGAGCGAAGTGGTGCCGTGCTGGCAAAACCTTCCTGGAATAGTTGGTCGACTTCACAAATTGAATCCGGACTTGTTAATCCGATGCCGGGTTATCAAATGATGTCGAAGCTGTATCGGATGATGAGTCAGAATCCAGCGAATCACATGAACTTATCGCAGAATGATGGAATCATCAAATCCATCAGCAATATTTGGGCACTGAACAATCAATCAAAACAAAACATTAGAGAACTAGACAAACTCTCCCCAACACTCAATTCAATGAAATCGTTTGAGTCGAATGAGATTATTATTTTCAATGAATCAAATAACAACAAAAAGAATAACAACAACAACAACAACAACAACAACAACAGCAGCAACCAGAAACCAGCAAAGATATTTGACAAAAAGTCTCCATCATCCGCATTCAATGTTAGCAGCCTCATCTAGTCAGAACTGAAAATCATTTTCAGACATTCTAAAACTGTGTGATGCGACAATTGTAGATATTACACTGACTGCCACCAAATACTTTTTTTTTGAATAAATTTATTCTGTATTGA
>OX_Smed_1.0.01138
ACAGTTATTACATGATAATTAATATAAATAAATAGTAATTTTATTATCAGTGAGTAAATGCATTTGTAAACATAAAATAATCCTTATTTTTCGATTATAAATATTTGTTATAACTTATCAAAAAATGTTTTCCGGGGGAAGCTACATGAGTAGTCCAATTGATCATTCAGAAAATGTTCGTTTGTGTATGAAACTATCATCAAATGAAAATAAAGACATATATCGTTACCAGAGGAACAAATCTCAGTCATTCACGTTAAATAAACCTCCAACTCCATATGCTACTCGTTCCACATCTGGATATGTCGGTGGTGGGGCATTTACGCCGACTAAATCAACAACAGCACTGAATTATTGCTCATTGAGAGATCCAAATCTAGAAGATTATTTCATTCGAAAATTCAGTCGAGTGCTATCACCTCATTTACCATTGAGAGATTGCTACAATTCATCATTAGACGCTGAAAAGTTAGGCCTTCGGTCAAATTCATTTAGAAAAACAAATTACTTATCAAATCATGATGAAATTTTGTATAAAGTTGCCGTTACTACTGCAGATGTCAAAGGTGCTGGCACAAGCATTCCTATATACATAAGCATTCGTGGAGATAAAGCAAATCTTCCAAGGACCCGTTTGAAAAAGCCAAAGAAATCAAATAAAAAACTCACCCCCGTTAAACTGACTCCAGGATCAACCCAGATATTTCCAATAAGATGTTCTGATCTTGGAGATCTTGAGTCAATTTTGATTGAGCATGATGGATTGGAACCGAAAGATAGCTGGTTGCTTCAAGGAGTTGAAATAATGAACGTAGAGAATAAAAGGATCTGGCTTTTTACCTGTAATCATTGGCTGTCACTGTACAAGGAAGATGGGAAAGTGTCTAGGGAACTGTTTGCATTTAAATCAGTAAGAACAANNNNATNANATTNTTGTNANNACNNNANNNNNNNNTGNNTCNGGNANNNANNNGNNNGTATTCGTATCTCTATGTGGTCGAACTGGAATCAGTCCTCAAATACAGTTGTTTAAAGAAAACACTCGGTGCTTCCAACGTGGCCAAACGAGTAAATTTGTCATTCCAGCAACGTGTGTTGGACCAATTTCAAAAATCAGAATCCGCCAAGATGAATCCGGCTCAAAGCCATCTTGGTATTTGGATAGAGTCTGTATTACTGATTTGAAAAACCCAGAATGGAGATATTTTTTTCAATGCAAAAATTGGTTATCTAAAGACCACGGAGACCATGCAACAGTCAGAGAAATTAGAGGAGCCAAAGAAATTATGGGGATCGCATCTAGAACTCGCTACAAAATATCATTTTACACTGAGAATAAGCCTGGAGCCGGTTCTCATGCTGATATTTACATTCAAATATTCGGTGAAAATGGTGAAAGTGATGTCATTGATATCAAGAATAAAGATGGATTTAAAGAAGGTTCAATTTTTGAACATACACTCCCATTAAGACAGTTAGGAACCTTGAAGAAAATTAAGGTTGGTCACAAAAACAATGGACCCCAACCGCAATGGTTTCTCAATAAAGTCATTATTAATGATCTCGATCAAAGTCGAGTCTTTGAATTTCCGTGTGGTCAATGGCTGTCTGATGTGAAAGGTGAAGGTCTAGAAAAGATTCTCCCAGTCAAAAAATTGCCCGAACGATATCAAAAATACAAATATGAAATGAAGATCAACACTGGAAACCGGGCACATGCAAGCACATCATCGAGGGCCTATGTAATTCTAAAGGGTCCTGAGATCAAAGACAAAATTTTAGATAAAATTGAATCTACTAATAAAATTTGGATAGAAAATGCCAAATTCAAAGAAGGTTTTACTGACGTAGTTCCGGTGGAATTGAATGAGAAATTGAGTCCTTTAACGGAAATAATTGCTGGGATAAATGTCGGCGGAAAAAATCAGGATTGGTTTCTGGATGATATCGTTATATTCTGCCCTCAAACTGGAATCGAGCAGTCGTTTATATGCGGCAATTGGTTGTCACCTTCAAGACCTGGATGTCAAACAGAAGTCTCCCTCGTTGAAGATCTGAGTAAAAGAAAACTGAAAACAGTCAAAAACACATGGATGGTCAGTATTTATACAAGTGATATTAAAAATGCCAGTACAAATTCGAAAGTCATTCTGGTTCTTTATGGATACAATGGGAAAACTGATGATATTGTTATACCGGCAGACAGCAAATTAGACAGTGGCTCGGTCGTTGAATTTAGAACAGAATTGGCATTAGTTGGAATACCATACAAGTTACGAGCTCAACACGACAATTCCGGAACAAATAGCTCGTGGAATCTTGAAAAGATCTTGATGACCCAGGCAGTAAATGGGGATGAATACCAATTCCTCTGCAATCGGTGGCTGTCAGATTCCCATGAGGACTTCTCTACAGTTAGAGAAATTCCAGCCACTGGTCCAGGAATTGTCAAACCCGCTCCAATATGTAAATACAAAGTCCAAATTTATACTGGTAACAAGATGATGGCCGGCACTGATGCCAATGTGTTTATTAACATATATGGTGAAAAAGGCGACACGGGAGATCGGTTTTTGACACATTCCACGACAAATACCAACAAATTCGAAAAGGGACAGACGGATGAGTTCTTTATTGAAGCTGTGAAGCTTGGAGCTATCAGCAAAATAAAATTAGGTCATGATAGTAAATTAGCTGGATCGGGATGGTTTGTAGATAAAGTTATTATCTGGGAAGAACAAAACCCGTCGAATTCGGTAACATTCAGGTGTAATTGCTGGTTTGATAGTTCCGAAGGCGATGGATTGACGGTTCGAGAATTGACTGGAACGACTTTGTTAGGAAAAGTAACTTATGAAGTTGAAGTGAAAACTGGAAAGGTCCAAGGGGCTGGTACTGATTCTAATGTCTTCATTCGAATATTCGGTCAGACTGNNNNNNNNNNNNNNNCGTTCAGCTGAAAACTTCAATGACAAATAAAAATAAGTTCGAATTTGGTGCCACAGATCTATTTAAGATTGAAGCTGAAGACATTGGTGAAATCAAAAGTATAAGGATATCCCATGATGATACAGGTGCCGGTTCTGCTTGGTTTGTCGATCAAATTTGTGTCATCGTTCCAAAATTGGGATTGAAATACATATTTTTCCTTAATAAATGGTTGGACAGNNNNNNNNNNNNNNNNNNNNNNNNNNNTTTAGATCCGTCTAAAATCGACAAAATAGACAAAACCATTCCATACCAGATCACCGTATTTACTGGCGATGTAATGCATGNNNNNNNNNNNNNNNNNNNNNNNNNNNNNNNNNNTATGGCAAGGATAAAAAGACTGATCAACTTCCATTAAAAAGCAAGTCAGACACTTTTGAACGGGGCAATGAGGACGTGTTCAAAATCAATGCTGCTGATGTTGGAGTTATTCAAAAAATACGAATAGGGCATGACGGAAAGAAACCGGGATCTGGGTGGTTTTTGGATAAAGTTCTTATTGAAAGAATCTCCTCACCAAAGGTGCCAGAATCAAAATCAAAGAAAAAACTAAAGCGATCAAATGCCTATTCATCAGAATCCAGTTTAGATTCCTTTGATGATGACACTCTATCAATAAAAAGGTCNNNNNNNNNNNNNNNNNNNNNNNNNNNNNNNNNNNNNNNNNNNNNAAGAAGAAGCAAACATTGACCGATACTGGTTCATTTGTAATCGTTGGCTGGCCTCTGATGAGGATGATAACATGATTGTGAGAGAATTGCTTCCGACAGATGAAAAAGGAAACCCTTTGTCGAACTTGAAAGAGTTAAAATACATGGTTGATGTGAAAACTGGCAATGAATTTGGATCTGGTACTGATGCGAATGTATTCCTAACTATATTTGGGAAAAACGGTGATTCAGGAGAAAGAGCACTGAAAAATACGGTAG
>OX_Smed_1.0.01139
TGGGTGTGAGATTCAGGAAAAAAATGAAAAGTATTGTAGCTCACCGGTATTTTCAAAGGGGTATTCTCATTGCTATTCTCATCAATACTTTGAGTATGGGAATCGAGTACCACAATCAACCAGTTTTATTGACAAACACTTTGGAGTATAGCAACATGATATTCAATGGACTTTTTTTGGTTGAGATGCTGCTTAAGATTTTAGCCGAAGGACTACTGGGTTACATAAGCAATGGATTCAATGTCTTTGATGGAGGCATCGTTATATTAGGACTTGTGGAATTAGCTCAAGAAGGAGGGGCATCCGGGCTTTCAGTTTTACGTACTTTTCGTTTATTGCGAATTCTCAAATTAGTAAGATTTATGCCAGCTCTTCGACTACAGTTGATTGTCATGTTGAAAACAATGGATAATGTAGCAACATTTTTCGCTCTTCTTATTCTATTTATTTTCATATTTAGGTAAGATTTTTGATACTATTTATTTCCTTTTACATATATTTTTTAAAAATTTAAATTTAGTCTATAAATATTTTTAATTAATTTTTTAA
>OX_Smed_1.0.01145
ATATTGAGTCATATATTCTATATTTTTAGCGCATACTGTGGAAGTAAGTTTTAGAAATTACTTTTTAAATCATGGCTCTCCGAAATGTATCATTATATTTGAAGTAATTTATTATGTTTTTAAAAACTTATTTTCAAAATTATTAGAAAACCTGTTACTTCATCCTACCTAACTGGTTTTTCAAATCGTACTTGTAGTGCTAAATTATTTCTGAATGGAAATAGTTTGGATTTAATGACAAAACCATTTCAACAGAACCGTATGTATCATGTTTCAAGCAAGCAATATTTTAAATTGTCAAGATATTTATTATTGAACAATCCTTCTGAGAAACCTAATATTATCAGGGATAAGTCATTTTCTGACATACCTCCTATCGATCCAAATAAAATGAATCAGGTTTTATCAGAATCTATTTCAAATTCTCAAAAATTAAGAGATTTAAATATTGAAATAAATGAAACAAGTGACAATAATTCATTGAATAAATCAAACAATCTCAAAGATGAAGAAGATAAAGCTATTAAAAAACTGACAATTGTTCAAAAAATCAAGAATGAATGCGTTCATTATTATCATGGATTTCGATTATTTTATTTAGAGGTAGGTATTACAGGCGGAATTCTTTATCGACTCAGTTCAGGGCGTACATTAACAAGAAGAGAAAGAAAACAACTTGTTCGCACTGTGGCTGATCTCGTTAGATTGGCTCCTTTTGTTGTCTTTATCGCGGTGCCGTTTTTGGAACTTTTATTACCCCTTTATATTAGATTTTTCCCGTTTATGATGCCAAGCACATTCCAACACAGTTCAAAAGATACTGAGAAAACTCGACAACTATTGAAATGCAAATTAGAAATGGCAAAATTTCTACAAGATACACTGGAAGAAACGAGAAGCATTAATAAATATAGTTCAGAAGCCAGTGTTACTCTTGAGTCGTTCAATCTGTTCATGAAACAGGTTCGTGAAAGTGGCCAGACAGCGAATACGGATGATATCTTGAAATTCTCTAGGTTATTTGAAGACGAAGTCACATTAGAAAGTCTGGATCATAGGCAATTGAAAGCGCTGTGTAAGCTACTGGAAATACAGTCTGTTGGACCGAAAGCCTTTCTCAGTTTTCATTTGAGAATTAAAGTTCACATGTTGAAGATTGATGATCGGATGATTGCCAGAGAGGGAATTGATAAACTTCCAGCATTTGAGCTTCAGCAAATATGCCGAGAAAGGGGTATGCGCGCGGTGGGAGTTAGTGAAGAAAGATTGCGTTTTCAATTATCACAATGGCTAAAATTATCTATTGAAAAGCAAGTGCCCATTTCCTTGTTGTTGTTATCCAGAACGATGTATTTACCTGATCAATTATCACCCGAACAACAGCTTACAAAAGCGATATTGAATTTGCCAGAAGTTGTTTCTAAAGAAGCCAGTTTGCGATCAGTTCGTACCGATAACAAATTCGACAACAAAACAAAATGGGAACTCATGAGTGAAGAACAAAAGCTTATTGCTAAAGAACAAGCAGATGAAAAAGAATCGCAAAGAATCGTTAAAGAAACTTTAATAGATACTGCTGCTATTGTAGCAGTTGAGAAAGATAAACCGCTTGATGTTGATTCCAAGCGTTCTGCGATTAGTGAAGAGTCTATATCCACCTCAGATTTGAATCAGATTGAAAATGCAATTGAAAGTATTTCAAATAATAATACTGCTTGGCAAGAGGAAGAACTCGATGAATTGAAGGAGCAAGCAGCTGAGTTACATGATCAAGTTGAGACGAAAAAAGGTTCCAACAGGCTAAACAAAAAATTGAACAATATGATCGAAGAAATGGATTCATTATTGGATCGATTAAAAGTTAAACAAGAAAATATAATACACGACATAAAAGTCGGTCAAACTTCTGAGACAGCCGAGGAAAGAGTTGTCGCAATTTCTGATTTAATGAATGCATTGAAACAACTGAAATCAGCATCTGGAGATGATGAGAAATGGCAACGAATCTTGACAGTGTTGGATGAGGATAAGGATGGTCACATAGAATTACATCATATGACAGAGATATTGGATATGTTAGGCAGCGAAGAAGTCAAATTGTCGAGTAAAGACATGGGACGTTTAATTGATGCAATTGACAAAGAAGAAGAATTTGAAAAAGAAAAAATCAAAATAAAAGAAAGTTCAACTTTAAAATGACTTGCCAATAGACAAACATAAAACTCGATGCATTTTCGAACAATATAATATTAATAGGAGAATTGTATTGACTCCTATTACTGATTTTCTATTTTCATGTTTGATGGATTTATCTATGTAGAAATGCCCGTATATCAGTGGTTTTGATTTATAATCAGCATTTTATCATATAATTCAGTTGTATATTATGGTAATATACTTTTTTAATTAGAAAAAAAAAAAAAAAATGCGA
>OX_Smed_1.0.01147
TTTGTAATCGATCGGAGATATTTTGAAAGGTCAGGAACACAAAAAAAAATTAATTGATTAAATTATTTTATGAGAATCAATTAATCAAGGAACACCAAGCATAATGGGTTGCCCGGGATTAGGGAAATGGGCAATAAATTGTCGAACCAGTTAGAAACTTTTTTTTGTAATTATTTCAAATTAATGGGCAACCCAGAGTTATAAAATCAATAAGCAAAAAATTAAGTGAGTCGAGGGAAAAAATTAAATAATTACAAGATGAGGAAATGAACGGGGGAAATAATTAAAAGAATCTAGTCAGATTGTAAAGTGACTTATCCGGTGAGATCCTTAAGGTGTTAATCCGATCGTGCAAATTGTATTCTGTTGTGAATAATTACGAAAAAGGACTTCATTGTTGGGGTTTCGTCTTATTTGATAATTGAACAGGAGGAGTCGGGTCGGGAGTTATTCTAACTCTATTATTGTAATAAAAGTAACTAATCCAGGAGATTTAAACTTGAAAAATAGTTATTAGTAAGTGAAATTTCTGGTATTAAAGAAAATGAAGTTCATTTAAAAAGTATTAATTACATCGTCAAATAAAAAGGCAGATTTTTAATCGATATCACACATTTATTTAAATAGAAAAATCATTTCATCAAAAATACTTATTTTTTGTATTGAAATTGAAATTTTTGTGAATCACTAAGTGGCGATAATTACCTTCGAGATTCACATTTCTGGGAATAAAATATAACTATATTTAAACAACATTCCGATATTCACATCTTTATCCCGTTTTTAGTCTTAAACGTCACTTGATTTTAACAAAAAAATCCAATTTTCACAAAAATTTCAATATAATATAAACAATTATAATAAGGTTTGGGTAGAGTGGAATTTGAAAACCTCTCTCGCGCGATAAGCTTACATCCAAAAGAAATATTTTTAACTAAGCATTAATTTACATGAAGTTAATATACTATTTTCTATGGATACAATGCCGCCTTAGTCTATTTTATAACTAAGAAAATGTTACTTCAAAATAAAATCGAATAATAGAGAGTAAAAATTCGTTTAAGACCTTTAAGTAAATCTTCAATAACATGTTTGGTGAGTCTCGCTGTAATGTCTGTACTTGGAGCTAAACATGGACTCGAATTAATCTCCAGCAACCATGTCTTAAGATTATTTTCTGTAACCATAAAATCAGCACCATATAATTCAAATGAATTTTTTCTGTCCTCAATTTCTTCTTGTGCACAGAGCAAAATATCAATAATTATGTTTTTCATTGCTGGTAAAATAGATTTTTGCCAGCCATTAGCATAACCATGGTTGCTGTAAAAACATTTAAATTATTTAATGTAAAAAATAAATATTAAATTTCTATAGAATAAAATTAACTATTAGTTTGTGCGTTACTTTTCAGTTATTATTTCATT
>OX_Smed_1.0.01149
AAAACAAGCTTCATTTATTTAAATGCTTTAAAATTTCATACAATTATTGTTTCTAGCAAATGATCAAATAGCACTAAATTTATATTAATTATTACATTTTAATTTTATAATAATTTTCTTATAATTTTATATGATTGTTTGTTAATATTTTGAATATGAACAATATATTTCGATATAAGAGAATCAAAAGACGAAATGTTAAATCGAAATCAACATCCATAGAAAATAATATTTGTAACAACAATGATGACGTTAAAATTGAAGTAAAAGATGCTATAGGTCCTCTTTTATTCAGAAATATTTTAAGTTCCAAGAAGAGTTTATTTTTTAGTTTACTCGCATTTAGAATTATAAACTCTCTGATTAATCAAACTTCATACGTTCCAGATGAGTATTGGCAATCAGTAGAAGTTGCTCATAAATGGATATTCCAAAATGGGTATTTAACATGGGAATGGTTGCCTGAATTTGCTTTACGAAGTCCTCTCTACCCACTTTTGTTTGCAATTCCTTTTAAAATTTTATTTCTTATTGGTTTGGATCATCGACTATTGGTTATTAAATTACCCATGATTATTCACGGGATTTTGGCAGCAATTGGGGATTTTTATTTGTATGTGTTTTCGTTCAAATTATCTGGTCAGAAGGTGGCTCAGTGGACTCTATTCAATCAGTTGGTCAACTGGTTCACATTCTACAGTTGCACAAGAACTCTCATCAATAATATTGAATGGCTTTTAGTTATTCTAGTTCTCTGTGAATATCAAATCATATCAAAAGAGCATACCAAGCGATCCTTGTCAAAGAAATTTGTTTTATTTGCAAGTTTGTGCCTTATCTTACGCCCAACTGGAATCATTGTGCTGATTCCAATATGCATTTATCACGCTGCATTCCAAATGCTACCATTTGCCAATCCTTGGCCAAGCATCTACAGGACATTTATCAATTGTCTTTCAGTGGGCTTGCTTATTTTATTTGCATCTCTTATTGTCGAGAAACATTTCTATGGAAGATGGACATGTTCTCAGTTGAACTTCCTCCATTTCAATCTCTTGACTGATGTATCTCAAATGTACGGCGTCCATCCATGGCATTGGTATATATCCAACGCTTTGCCATCGATGTTACTCACACAATTGCCGATATTGGTGATTGGGATTTGGTCGGAATGGAACGATCATCATTCCAGGAAACTCATTGGATTGATGTTGTTCGTTCTCTATTCATACAGCTGTATTGGCCACAAAGAGTTCCGATTTGTGTTTCCAATAATGCCGATTGCAATGCATTTGCTTGGCTGTATGTTCGTGAGATTCCCCTCGAAACGCAAGCTAATGATCGCGGTTTTGATGGTTACCCAAATCCCAATCGCCTGCTATATGTGCCTCATTCACCAGAGGGGCACCAATGATATCGTTATGGCGATCGGTAGACGAATAGAACAGGCGAAATTAGATCCGAGAAACATTAGCGCTGTTTTCCTCATGCCATGTCATTCTACTCCGTTTTACAGCCATTTCCACTACAACATCTCAGCGAGATTCCTCACTTGCGATCCTCAGATTACTGGCAGCATTCAATTTTTCAATGATCCAATCAAACATTCGGGAAGTTTGAGAAATTATGATGAAGCAGATCGGTTTTACAATGATCCCAGGAGATGGCTAATCGGTGAATACTCGAATATTACTCGTCGCCCATTGCTATTGGTCATGTTTGACCGATTGGTTCCCGATACTCACTCGCTATTGATCCAATGGGAGTATCAGATCTGCAAGCGAGTGTTCCATGCCCATTTCCCAACTCACAGTCGTCACAGCTCAAAAATCGTTGTTTATTGTTTGCAAAATAGATTTTTTTAGTTTTTCTTTTGTTTTATTAATAAATATTGATTTTCTATATATTGATTCTCACGAGTTTCTGTGATAATGATTTTCTGTAATGGTTTTATTGGATGTTGTGATTAATAAATAATAATTAGGTTTAAAAAAAAAAAAAAAAAATG
>OX_Smed_1.0.01150
[truncated: 14,389,972 more chars]
