# Supplementary material for: The planarian regeneration transcriptome reveals a shared but temporally shifted regulatory program between opposing head and tail scenarios
Source: BMC Genomics. 2013 Nov 16;14(1):797. doi: 10.1186/1471-2164-14-797 (PMC4046745; doi:10.1186/1471-2164-14-797)
Supplement: Supplementary file 3 — Additional file 3: ZIP file containing FASTA file of differentially expressed transcripts in H6-12-down, H6-12-up, T36-48-down, T36-48-up, F-head, F-tail, O-down, O-up, P-down, P-up, F-head + T0-24-up. Also contains platyhelminth, triclad, and S. mediterranea specific transcripts. (ZIP 18 MB) [file 12864_2013_5532_MOESM3_ESM.zip › T36_48_up_fa]

>OX_Smed_1.0.00005
ATGTATTACTTTAAAATTATATTACTAATAAGTTTTATATGTATTCAGCAAGAATTCATATTCAGCAGTGTTATGGATGACTTATCAAAGGATGAAACGTACTTATCAAAACGGCGGTACAGCCTCATTAATCCGAGATTAGGAAAACGATATCTAATTAATCCCAGACTTGGTAAAAGGTTTCAAATCAAGGATATTGAAAATTTAGATTAGTAACTTTTTTTTAAAAAATATATGTTCTTGTCTTATATTTTGTATTTGATAAAAATATATTTTACTTATTT
>OX_Smed_1.0.00007
CAGATTTGTTTTAACAATGAAATTAATTTTATTGTTTATATTATTGCTGGTATGCATTGTTCATTCACGATATTTCCAACCGCAACAAGATTTTCCAAAATCAAACATATTCCAATTACCAGAATCCGAATTCGAAAATGACGATGTCATACAGAAGAGAAATTATTTTGGAAAACGAAATTATTTTGGAAAACGAAATTATTTCGGAAAACGAAATTATTTTGGAAAAAGAAATTATTTCGGTTGAAAATCCAAACTATAAATTAATAATATATTCACTATAAGTTATACACATTTGGATTTAATTTTTAATAAAAAAAAATTCATTT
>OX_Smed_1.0.00026
GAAAATGATAATACGATTTACAACTGTATTTTTTGTTCTTGCAGGTTGTTTTAATCAAATGGATTGTGGCGTAGTGGGACTTGCTGTGGATTATGGCGCATGCCAGAGTGTCTGCAATGCCGGATATGTCGCATGCTTAGCGTCATTGGGACTAACCGCAGGAGCGCTTACTGCTGGAGCTGGAGCACTTCCGGCAGTTTTGGCTTGTTCCGCTGCCCAAGAAGCGTGTATGGCAGCTTGTGCAACCGCATGTGCAATGGCTCCTGTATAAACTATAATTTCGAAAACAAGAAACTTTATCTATATTTTACAAAACGAGTTTTTATCATTTTATGATTGCAAAGGTTTTCTTTAAATAAAAGCTGACTTACTCATTTTTGTTACCACTCTGTAATAAGTTTCTCCAGAACTTATTACGGAAATGTAACAGATCCTTTTAGGGTATATCCATAGGCATAATTGCCATTATGCTGTGCATATACCTAATGATTTGAAATTGCAGATGGAGGGGACAGAGGATGTTGAATAGGATTATTCTCTCCCGTCCAACTACACAAATTTCATAACTTTTATTATAGACTTTAGATTGGTATTATTTTAGGCTCGAATGGCACGACCAATGGCACAAAATAAATTTCCCCCTTTTACTTACCTATTAAATTTTTATTGTGGAATAAATTCGGAAACGTTTGACATCTTATATCTGGTCATTTGTTCTTTGTATGTCTTGTTATGTACACTGAGATTTCGCCGGGGATCTTGTGACGGTCTCCCTTTATATGAAATTGAATCTCAAACTGTAATTACATTTAAACAGATTATATTAATTATTTAATTATTTAATTTTTCAATCCAAAACGAGATAGCTCCATAAAAAAGGTCTCACATCATACTTGTAATCAAGAATTAGATATTATAACAAAGAAGAATTTCTCACTTCAATGCTTGCACGCTGTTCTTGTCAACTAAATTTCTTCAACCACTTTGGCAAATTGACTAAAATATATAATTTTTCATAGAGCTCAATCCTCATCTATCATTTAATCTCGACTAAACAGTCTGCCAATTTACCTGTCAAACTTGGAGATTTTGTTTACTAATTGAATTGATTAATTCTTATCAACAAATTTATTATTCTGCATTTCTTAAATAATATGCTTAGGGACTCCCATTTTTTTATAAATAAATATTTATACTCGTTTAAGTTACAAATTCGTAATAAAATTGTCCGTAACTTATTATGGAAATGTAAAATTTCTTATTGAGTAATATTTATTACACTTTGCCTACATTTTTATTGGCGCTAGGAAATGTTTGTTATTTCCGGTTCCCTTTCTACAGGCTTAGCCCGCATTAATTGCCCGTTTATGACAATCTGTATAACGTTTCTCATAACGGCTTAGGTCCGTTTCTTTTAATGAATATATTTATAAATTATTAAATATTTTAACTTAATTTTTTATTAAAATAAAAAATTTATTCCTGAGATTAATATAATGTTTAAATGCTGACTTGAAGACCCCCTTTTCCATTTTACTCGGTTTTTATTTGTATTTTTTAAAGAAAAATCGGCATTAAATTTGCTTGAAACTCAAGCTGTTTTAAAGAAAAAGAATTTGAAGTCTTTTTAAGAACTTCTAATTTCAGGAGATATATTATATTTTATTTGAAATAATTTTATTAAATTAATATTAAATTTTATTTTTATTAATATGAAATAG
>OX_Smed_1.0.00041
ATTTAGTTGACGATATGTTCGCTAATAATCTCACATTTCATGCTTAACTAAATGTTTCCATATCACTGTTTGCGCCTTGTAATGGATGAATGTCATCTAAATTCCTCTATCCTTAAGTGTTGGAGCGTCCTAGCAGCAATAATCCTATTCTCGCCTCTGCCCAGCACCTCTGATTGCATTTATCACGAATTAAATGGCAACCTAACATATTCAAAATGGAATCTTTCTTTATTCACCACAAATTTCGAAGGAATACTTTTATACGCCACCAATGCGAATGAAAGTCTTATAATTAAATTACATTCAGGTAATCAAAATGGAACAATTGCTTTATATTACACGGCCTCTAGAACCAGGTACACTACCAACTGCACTATTGAACCGATCAATCATTTGACGGTTTTGATCAGTCTCGGATCCGGAGAAATTATCCTCAATTGCAAAAACGCAATGAACTTGATTTCTTCTGTCATTGATGAAAGAGATCTCCATAAATTCCCGGTACCGAAAGATTATTACAAAGCCCCGAACAAAACATTCATCTGGATGGGAAATATTGGACCGTATCTCGGTTACAATAATAAATCATTTTATCCATTAAAACAACAATTGATTGGTTGTGTTGAATATTTCTATTTCAATAATCAACCAATCGCATTGAAGAATCAAGGAAATCACATTTTCCCATCATGCACCAGTCAGACCGTGACGGAAGAAACCGAAAATCGGACAGCGCGATCATCCAGATCAATAAATGTGCAAATGTATGATTGTTCCTTGCCAGGAATCAATGCCAACCGTTGCGATCAAATCGAATTGCCCGTCTATAAACAATCCAACCAATCATATCACAGATATGGCAATTATAATTATAATAAAACAATAAGGATATCTTTAGTTTGGAAGCAACTTTATTCGAAAGACTTTTGTTTGATGGAGATCAAATTGAGAAATGGCACCATCACATTTACTGTCAATAATATTAATGCTATTTCCATGGTCATGTACAGTACTGATGCCAGTACTAGTCCGCGTTTCCAATTATTGGATAGAATTTCATTGGATAAAATAAATAAATTATCCATTGCATTCGGAATCTCAGAATTTATGGTCAAGGTATTTAACGGGATCCGGATTTATAAATTTATTACGGATTCAGTTGGCGCACCAATCAAAATCGATGTCGGAAAATCCCGTAATGAAAAAGTTTGCAGAACTTTTGAAGGAATTCTGGGTTTCCAATACGATTCCTCAGATTTCACGAGATCCCGGAACCGGAATATGAACGCTGCCGGTCCCAGTTATGTTCCAGAATCTTTTATGTCTCAACCAAATTGGATTCTGATCGGAGGTTTCTCAACGGTCATGGCAGCATTATTCGTCTTATATGGCATTTTTAAAAAGAAAATGAAAAGAGCATTCAAAGAATTGGGTAAAAACCGAACTCAACCAAGGAATTACGAACTTGTAGAAAATATATGCACGATTTCGTCGCCAATTAGAGAAAGCTGCGACTATGGAAAGATTGAAGACTCGGAATATGCGTTTATTAAATGATCCAAATTCAAATATATTTATTTGTTTTAAAAAAAA
>OX_Smed_1.0.00046
AATGAAATTTGCTTTTGGTTTCACAATATTCTCTTTAGCATCATGTTTTTACGTTGATGCTTTGCTTGGAGGTATTCTAGGTGGAGGAGGAGGAGAAGGAGGTCTTCTTGGAGGTTTAGGAGGAGGTCTTCTGGGTGGAGGTGGAGAAGCTAGTGTAAGTGCCGGAGGCGCTGATGTTACTGCTAAATTGGGATTCGATCTTTCAAGGTTCTGTGCTGGTGGAGCTGGTGTCATTTTAGGTTTAGCAAGACGAGGAAGTGGAGGAATCTTGGATATCGATAGACTTCTTTCTGGATTACCATTAAACGGTTTACTTGGTGGAATATTGAACACTCTTGATGGAGTCATACCGCTGCATCTTGTGAAAACTGTTAAGCACGTTTTGAATACTGTAATCAACACGGTACAAAAGATACTGAGATGCGAAAGCAATCCTGACAAGTTACGAAGAATGGCGAAATTGATGTATCAGTTACAACGAAAAGGTTACCGATTTACCAGACTTCAACGAAGATATTTCAAAGATGTAAATTTTAAAGCGAACGTCGAAGCTTCTGATTAAATGAATAAATTTGTTTAAATTTTCAATAAATATTATTCAATTAAAAAAAAAAAAAAAAAATGCGA
>OX_Smed_1.0.00048
TTCAAAGAACAAACATTAATTAAAAGAATAGTTTAATTAAATATAGGCAAACCAATAAAAATCAGCAGTATGAAAACCAGCACGAGTATAACATAATGACTAAGGTCATAGACAACCTAAGAACCCAATGTGATAGAATAGGAATGTTGTTAATTCAGCTTCCCATAACAACTGAGAGTATGATAAGAGATCTCCACGGAGTCGCTTAGTCGATGTCGAATGTCAAGATTCACATTAATTAGAAACGCCTGATAATAAAAATCTCCAACAACTTGGGTAATTTCAATGCATATCCACCCAAACATGGAGTTACTAAATCTTTTAAAGATAAATAAAAATCATACAATGAGAATAATAACATGTTCGATAAATGGAGATGAACTGGTATCCATGAGAGGCCGTCAATATAACGAAAGGAACGACACGGTAGAAACCTGGCGGAAGAAGACGCCTGTAAAATTATCATAGAGAAGCCAACTACGTCAGACATGGCATAACGCCGCACGAGACTTCTAAATCTGAATCAACCACGGCTGTCCATCTTAATGATATTCCTCGTAATAGATGTCTGACCAAATAATCCAACTGAAGGACCTCCAAAAACTCTAAACTATTACACTAATAGTTAATAACACTAAACGCATAGAAAACCCATGAGGAAAGTGTGAATACTGAAAATCGTCAGATGAATCAAATTACACCAACTGCCACGTCATTTCAGATTATATTCATGAACGGTTGATAGAGCCTAATTTCATATGATTATAACAAGCAACTAGGGTGTGCAAACAA
>OX_Smed_1.0.00060
ATATTAAAATTAGACAATAAAAGTTGATTTGTAAAAATATTAAACAAAATATTATCATAATAGATTTCAATAGATATCAAATTGCAATTGTAGAAGCAGTCGGTAAAAGAATTTTTACTGCAATAATCATCATACGACATACCGATTTGCAAGCTTAACCCACAAAATTTTTCAACTACCGAAATATTTTATTTACATTGTCTGTCAATCAAAGGAAATGTTTCATTTCAATTTCAGACTATTGAATAAGACTATTTTCTAACAATGAAGTGTTTGAGGATTTTTTATGATCGTCATTATAATTTTCTCCTTCAATTTGTTTTAATTTCAAAATGTTCTGAATTCCGTTTTTCAGCACTTCAAAGTTATATTCAATAATTCCAAGTTTTTCCAAAGCTTCTTCTCGCATTAAGCAAACGAGGGCTAGATATTTATTAACTCCTCTTAAATATAAAACACTCTCGTTGTTCAATTTGATCGTAGATGATGTGGATTCAGAGAAAACTGCGTCATTATGTTGGTGTTTAGGATTGTATATTGACGCAATATCAACGACTACGTCAATCATGTCACAGCATAATTCATAGGTCTGCATATCAATCATAGCCATGGAATCTGTAGCCAAATAAATCTTACTAGCGACATCGAATAAAAATGCCTTTTCCAAATTAGAATTCAATATAAACAAATTAAGAATATTTTCAAACACTTCAAGGTACGGAATCAGTTTCTGCACGACTTTACTGAACGCTTCAAATATGGAGTGATCATATATTGTTGTCAAATGATATCCAATGCTGACATTTTCGAAGCCACTGTCTATAAGATCATCATTGGATTTCTGAGCGACATCTCGTTGAATATCAATTTTTTGGTCATCGTTTAGTGAATCAACTTTATGAATAAATACCTCAAACTTTATATTTTTATTAACACGAAAAGCATTGACAATAGTGCTATTTAAACGAGCTAGGGCGTCTGTATAATCATCCTGAGCATCAATTACAAAAATCACTGCGCGTGATGAAGCAAACATATTTTCTGAATTTATAATTGGATCCATAAAATCAAATTGGCCAGGACAATCCCAAATGTGGAATTTGATAAATGAACAATCAGAAACATCACTTTTTTCTATTTTATTAGTACTTTCTAGAAATAATGTTTCTGTTGGAGACATTTTGTGAAAAACAACTTTTTGTATTGACGATTTTCCACTCCTTCTTAACCCCATTAAAAGTATTCGTGGATATTCATCATTGATAGATTGATTTATGAATTCTTCGTTAGTGTCATTTTCTTCATCATAACCGTGAGTAATGAAATCATTGACAACACTTCCAACAATATTTTCACAAGCAGAAACTTGTTTTCGAATGGTTATTTCTGACATTTATAATTTAGTATTTAATAAAATTTATAAAANATTCAAANNGTTTTCAATTAACATATATATTTT
>OX_Smed_1.0.00062
TTTATTAAAAAACAATCGATAGTCATCCGCATTTTTTTAAATTGTTCCGACTTGATAGTAAACCTCAAAGAGAAGAAACAAATCGCTCAACAGAAATCACCATCGATGGAAAAAAAGATATCATAGACCTCAATTTTTTCGGAATAAGAAAATGTATTAAAGAGCAAGCCATAAAATTTATAAAAGAATCAGTTTTGGATATTGAAAATCATGAAAAAATATTCAAAGAAAATTCATCAGTATTAATATTGGAAATTAATTTGCTCGATTCATATAATCGAAAACTTTCCCAGCTGTTACATGAGATCCATATTGGAAAGCCCGTTCCTGAAGAAATAGAGGTGTTAAATTACACACCAAAGACAATTTATGACGGTGAAATAACTATTTTTATAAAGGAAAGAATAAAGAAGAAAGTTGTATTGGCTTGGAAATAATACCGTTAAATAAAAAATATAAAAGCACATCACAACCTGCTAAAAATGTGATTGTATTTAACATACTGCTTAATGAAATTGATTCCAATATTACTGAATTTGCAGCTCGGTTATTTTACGAGGATAATTACAGTAATTATATGGTTTTCAAACTGAGAAGATCAGATCCTGAAAATTTGAAGAGAAAATCTAGTTTCAACAATGGTAGAGACGATTATTCTGATAATAAAATATGTCGAAGTTTGTCTGATTCAAATGGTGAATTAAAAACAGTCGATATTTGCGCTGATAGAAAGCGTCAACTTAATGAACATCTGATATCAAAGTTTTATCGTGAAATCGCAAGAGTTGGTCATGATTTTGCCTTTGGAAAAGAAGAAACTGACCGAATGAAAGAAATAATGACAGGGTTGCCAGTCGTTTGCATCCTGCAAGATGATGTCGGCGATACGCCGTTAAATAATGCGATTCTGAAAGGAAATGAAGATAGAGCAAACCGTTTGGTTGAAATTATTTCTAGTAATTTCCCCGAAAACATAAATTTGAAAAACTCGAGTGGTCACACAGCGCTGATTCTTGCTGCTGCTTGTAATGTTTCTCCGGATTTCGTTAGGAAATTGATAACTTGCGGTGCTGATTTGATGGCTGTTGATTGCGATGGCAATACTGCATTCAATATTGCTATTCAGTATCAAAATAGTGATGTGCTGCAGTTATTGTTAACCGAAGCGATTTCTCAAAATTTATTGAACAACGACAATGATATTGTAAATGCATTATTAAAACAAACAATAGACACATTTTATCCTGGTCTTGAAATTCTCCTCTATTACTTCGAACAGATACGTGATGAATTGTATATTGAAACTATTCTCGATTATGATCAGTTAAATATATACAAGAACTTTATGAAAAATTATATCGACATTAATAACGATGAGCTAACTCCAATTATGGAAAATCTGTTACAGAATGAAAATTTACCGGAAATCGATCTTTTGGAATTTGAGTAAAATTATAACATTTTTGTATTTTTTTGATTTGGACAACTTCATTAAACTTTATATTTTTAATATTTTGACTTTACAAATTTGTACAATTTTGTAAATGAAGGGGTATTATTTGCTGAGTTTGTTTAATTATCTAGTGATTCTTAATATGGGGGCTGCGGGGCACTCCTGGTGGTTTATATGACGTTTGATTGATGATGAAATGTTTTATACTTATAAAATAAAGCAATAATAAAAAA
>OX_Smed_1.0.00063
TGATTTACTCTATCACATTAACTTTCAAAGAAAACTGTTTTTAATAAATACACATAATTAAAGACAATTCACTTTAATGTTACCACAAAAATATATAACTGTCTTTTTAAAAAGAATTGATAAAAACATGTATTATTAAAACTTGTGTATATCATATCAATAGACATTTATAATTAAAAACAAATTTATATTTCACATTTATGATCTAGATCCACTGAGACTTCTTGACCGATTTCTCCTAGATATAACAGGACTTCCGGAGGGTCGTCTAAAGGAGCGTGACCTTCTTACATCAATTGACCTAGATCTTCTTCTGGGATTAGATCTTGATCTTTTTTCTGGTGTTCGTCTTCGAGGAATAGGTGAACGTGTTCTACGTCTATAGTCGCCTGATCGTGATCTGCGCCTATAATCTCCGGATCTAGAACGACGTTTGTAATCTCTAGACCGCGATCGCCGTCTATCAGCCCCTGACCTAGATCTGCGCTTGTCAGGAGACATTGACCTACCACGTCTAGTAACAGTGCGCATTTCCTCAGGAGTTTTTTTAGTGCCCGTAGCAAACTCTAGTCTTAAGGAACGCTTTCCGATACGGTATCCTTGCAATCTATCGAAAGACTCTTCAGCATCTCTAATATCTTCGAATTGAACAAATGCAAATCCTTTTGGAATTCCACTGTAGTAATCAACTGGTAATGTAGCAGCAACGATGTTTCCATATCGTCCAAATATACGTTTTAATTCATCCCGCCTGTCATTTTAATATAGTTATTTGTTATCTAACAAAGACATTCTTATATCATCAATTCCACCTCTGCTGAATTTGAATTGCTTAAAACTGATTTTGATTGAAAAATTAATTGTATTGATTTTGAAAAACTATTGGTATTTGCGTTTCTATGTGTTTGCATTAACTGAAAAAAAGTTTGCAACGGACTGATTGCAATGGATTGAAAAAAAAGTTGTTATTGTGATTATTGAGTCTTAAATATTAGAGATAAATAACACGATGAAAAAGATATTTTATGCTCAGTATTAAACCTTTTAGAATAAATTATAATTA
>OX_Smed_1.0.00066
AATTTTATTATCCTTAGCATTATCCCTTTATTGTTTTGAATTACATATTGTAAATTGAACTCATTTTGAGTTGCTGTTATGCCATATAGCAATAATAAGTTAATAATACATTCAGCTAATTGCTACTCTTAGAAAAGAATTTATTTCCAGATTTACTAACATTATTCTATCGAAAAGAGAAAGACGAAGATTGCAAATTGTGCAAAAAGAGGGTCGAATTCTATAAAATCTCCATAAACAAATCTCTGAATCCGGCAGTTATCCAACAGAAAATGATTGCTGGATGCGCTATTTACAAATTGTCATTGAAAACCCAATGTGTTTTCTTTTACAATACTGCTGGGTTTGACGTCATTAAGGCGGTGTTGACAAATGGCGAGTCTACGACAATATGCAAATTAATGGACTTCTGTTTGGTGGATTCCGAGATCGAAGGCTCTCATCAGTTTTTGGATTTATTACAAATGCTTACATCCGGAAAGTCCGAGAAAAAGTGTCAACTTTGCATTTCATCCGTTACGTGGTTAGAGGAAAATGTAAACAAGGAGAATAGCTCAAAATTCGTGCAAGAACTGATGTTTGAAGTTTGCAGCGTCCTTTACCAACGATATCAGCGCATGTGCGTCAAATACTTCTCGACTAGAGGCCTTCAGCTCATCAAGGACGTCCTGAATGATGTCGATCCCAACGTGAGTTGTCAAACCCAGAAACTGTGTCGGAAAAGACATTCTGAAGTGAACTTTTTTGCCAGAGATCATGAAATTTTCAACAAAATGTGTTTATTTCTGAAAAAAGTAAACATAAATATTGAAGGTTTTCGATTTAACAAGAAAATTGAGCCAATAGCCAATAATATTCAAAGAAAATTACAATATTTTTGCCTTGCCTATTCCAATGGGCAAAGTGTGAGTGCAAGGCAATTATATAGCAGTCCTTATCTCAATGACCAGTGCAAACTGTGCAAAGAAATCGTCTACATCGTCAACCAGTTGGCCATTCCATTCAAGGATGAGGAATCCTTAAAGCGCGCATTTAAGGTAGTTTGCAAGCATCTACCGACCTCTTTACACTCGGAATGTGTAGCCTTTGTAAACAGATACCAAGTTAGGGTTATCAAGTTATTCTTGCAAAAGGTTCCATTTGAAGAGATCTGTCAGAAAATAAAACTTTGTTTGAGTTTCCCAACAAAAAGTGATAACGGTTATCTACGATTTCCTCGTTGAAATGAAAATATTTTCTGGAGACTCAGATTTCAGTTCCAGATTTTGATAAATCTTTTTAAATAAAATATATTATAACTTCTTTTCAAAAAAGAAAAAAAAAAAAAAAAAGGGCGGCC
>OX_Smed_1.0.00068
GAATATTATCAAATATTCCACTGAAAGAAACACATGAAGCAGATTATAACAATAAAATAAAAAGATTTGTTTTATTTAGTTAAAGAAAACTCATGGGAATAATTACTTGTCGGATAAGTGAATTAAAACACATGATAAATATAAAGTGATAAACAATCAAAAATAGCAACTGTTAATAAGAAAATTTAAAGTGAAAATTCTACGGCAAAAAAACTTAAGCAAAAGTCACTTGACCTTGAGATTCTTCAAAGGAACAAACAATATCATTTTCTGTGAGAGGTGAGAGAGTAAATTCCGGATTTTCATAAGGAATTGTAAGGAGCACTTTATCTTTAACACAGTCAATAAAAATTTCATCTAATGAAGTTTGATAGACGGTAAAATCAATAATTAAACCATCAACTTTCATCTTATGAAAAAAAGTAAAAATATCAGATAATTTAATAAATGATAAATCGAAAGTATAGAGAAGGGTCAGAAAGTTTTCATCTTTGATACTTATTCCGCTCCTGAAATTTTTTTCAATCGCCAATTTCACCTCTAACCGATGACTTATTTGGCATTTTCTCGAATACAAGTGTATCTTGACGTAATAATTATCACCGAATTTCGATTTCAAATGCTGCACGCTGCCCAGGCATTTCATTTCTCCATTCACCATTATTGACAGCCTGTGACAGAGAGCTTCACATTCTTCCATGTTATGAGAAGTCAAAATTACTGCGATTTTATTTTCATTTGTCATTTTCTGTATCACATTCCATAGAAACCGCCGAGCTCCTGCATCCATGCCGCTTGTTGGTTCGTCTAGAAATATCACTTTCGGATTTCCAATTAAAGCGATTGCAGTTGACAGTTTCCGTTTATTTCCTCCCGACAGATTTTGAGTCAATTTAGTTGCATGAGGAGTAAGACTAAGATTTCTCAAACTTGTGTCGACAACTGATTTAATTTGATTCGACTCAATTCCGCGAATTCGACAATAAAAAGTCAATTGTTCTTCACAAGTTAATAAAGCATGTAAGGCATCGAATTGCGGACAAAATCCCATATTCCTATGAGCTCCAATCATATCACTAATTATTGACTGACCATTTATGAAAGCATTTCCACGAGTTATCTCTTCTTCCCCGGTTAGCATTTTAAAAGTCGTTGTTTTACCCGCTCCGTTGACTCCTAGCAGTCCGAAACATTCGCCTTCTTTAACTCCGAAACATATGTTATTTACAGCAAGTTTGCGTTTCTCACTTGACAATGAATCCGCAACTGCTCTTTTGCAACACTTGTTATTTATATTCAAAGAGGGATTATATATTTTAGTCAAATTAATTACTTTCAATACATCAAAATTTTCCTTTCTTTTGGTCATTCTTTCTCTTTCCAAAAACACATCTGCATCTTCTTCGTGTTGAAGTTCTCTCTCTTTTAATTTATAATTCTTTATCCTACCACAAATACTTCGATTAATTATTCCACTTTCAATCGTGAAAATAACAAACCACCAAGCAATGAATAAAATTATTAGAGAACATAATTTCTGTCCGGTGGTTTCCCAACCAAACGGATCATATGTTACTTTCCCCCCACTAATATTATACTGTAAGTAGTTGAAGGACAAATCCATCATGCCTCTTCCAAGATCATATTGAGGAAAAATCAAAAATATTTTTTTTAACACATCGTTCGCTGGCTTCAATGATGGATCATCTACTTGTAAAAGATCGAGGAAAAAAGTTGCAATCGTAGTTATAGCTCCAACTAAAAGATTGTAGGCGTCAAGAATTACAAAAGCGGTGCTAGGATTGGATAAGACAAAGCTAAATGGATACATGTGAGGAATAATGGCCAATCCGTAAAAAAGTAGAAGAACGATAAATGCCCCTGCGTTTTGAGTACCAATATAAGACTGGTAATTGAACAATACAAATATTACCAGAACTATTGCAACCGGAATAATGTATTTAACCAAATCCCACATGAAATTGGAAATCCAATACAGATAAGGGTTTACTCCCGATACAAACTGTTGTCTCTTTGCTCCAGAGATTCGTTCTTCGATCAAAAATATCACAAAACTTGCTGGAATGAAAGACAA
>OX_Smed_1.0.00070
AAATATTATTTTTCCGAATTATTTTATTAATAATGATTATTATTGTCAAAGTAATTATTTTATTTTTAATTGCTTTGAGTAATGCAAATCCAACTCCTATTGTTATGTGGCACGGAATGGGAGATACTTGTTGCAATCCGTTAAGTTTGGGTAGAATACAATCTTATATCGAAAAAACTATTCCTGGAGTTTATGTTTTATCATTACGAATTGGAGGAAACTTTGCTGAAGATTCTCTCAACGGTTTCTTTATGAATGTAAATAATCAAATTAAAATGGCTTGCGATATTATTGCAAATGATAGTAATCTACAAAATGGATTTAATGCTATAGGATTTTCACAAGGTGGTCAGTTTTTGCGAGCTGTGGTTCAAAGATGTCCGTTTCGTGTATTCAATTTAATTAGCATAGGAGGCCAGCATCAAGGAGTGTTTGGTTTTCCGAACTGTCCGTCATCAGATGAAACAATTTGTAATTTAATTAGAAAATTGCTGAGTTTTGGGGCCTATGAAAACTTTGTTCAACGACATTCGGTTCAAGCAGAATATTGGCATGATCCTTTAAAAGAAGATATTTACAAAGAAAAGAGTATTTTTCTTGCTGAAATCAATAATTTACAAAAATTTAATATGACATACAAAATAAGATTGTCAAATCTAACCAACTTTGTCATGGTCAAGTTCCTCAATGACACAATGGTCATTCCCAAGGATTCCGAGTGGTTTGAATTCTACGAGCCAGGCCAAGAAGAAAAAATAACACCTTTGACAAATAGCACCATATATACGCAGGATTTGTTGGGATTAAAACAATTGTTCGATACAAATCGATTGAAATTTCTATCTGTTGTTGGAGAACATTTGCAGTTTTCAGAAGAATGGTTCGTGACAAATATAATAAAGCCATTTTTGTCCAAATAATTAAAGGAAAATTTCGATTTCCAGTTGATGATTGTTATTTATATTTTCAGATTTTTTATGAATTTTTATGTGATTTAGTTCTTATCGATACATTTGATACACTTTTTTGTTTTAATCAGTTAATGAATCCCTAACATTTAAACATTTAATTTGTTCTAAATTTGATTAAAGTAAATTTAAACAGCTT
>OX_Smed_1.0.00071
CTGTAATATAAGTTGATTTATTCATTGTATAAAATGCTCAGCAGCAAATAGCAATCGATTTATTCTTCAAATCTCAAACAAATATCATCCAATCACAAACAAGAATAATTAACCAAAAAAATTATATTAATATTATTAGTTTATGAGCAAATAATAAACTGTTTAAAAATCTCGAAGAAATCCATAATTAATATTAATTAATTATTTCCATAAGATTTGTGTAGTTTATTCATTTCTTCTTTGGTTAAATCTTCATTCATTAGCTCAGCTAATTTATCCAATCCTTTTTGATATTCTGTTTTAGTTTCACAATTTGTGGATTGAATATTGGCATTATTTTGCCGATTAATTTGATCCGTGCTTAATTTCGATGAGTTATCAATTTCTCGTTGAGTTGATTTCATTTTGTCAGTTGAATCAGTTGAATGATTATCAACTTTGGCAGCAATAATATGCGGATTATAATTTGGTTGTTGTGGAGGTCGATTTATAGGAGCCAGTGAATTTGATATGTTAGATTCATTATAATTTGTAGGTATAGGGATAGTTTGTTGGGGTTGATAATTCATTTGCGATGGATTGAAATTCACAGGCTGAGAATATTGATATGGTTGAGCGCTACTGTTATTACTATTTGGTATAATAAATCCAATAGGTGGTGGATTTCCAAGAGTGTTGAAGTTTGCTTTCTGATTATCAAACTGACTATTCCCCGCAGTCGAAAAGTTTGCCGACCACCCACTTCCCACATTTGATTGTGGAAATGAATATGGATTAAAATTATTTGAGTTCATAACTCGTACAAAGAAATATTAACTAAAATTAATTATATAATAATTTCCAAACCAATGTACAAAGTATATA
>OX_Smed_1.0.00072
GTTAAACTAGAATTTCTATTAATGAACTGATAACAAATTCTATTTCTATCCTTATTAAACTATCCAACAATAACAACGACAAATTTATTCCGATTTCGACAAAACGACAACGTTTCCATCCCGATCCATTTTCACAGGAACTGGCCGCATGCTTTCCCTTTTGGAGAACAGCTGAATACCAACTTGAAAACCCTTATCAATAAAAATAACTAATCACTCTAAAATCCCCAACTGCGCTTTGTCTTCTGTGCTCAGGAGATGTAATTCGATTGATGTGAATATCTGGATTCATTACCAAATGGCGCACTGACATAAATACTGCGCCTCCAGTAGCTGTTACGGCAAAAAATACAACACTAAATAATGCTTTATGTTTGAAAAACATATTGCTCGGAACTACGCCTGACCATTTCGATTTGATATTATCATACATTATTTCAAAATTTGTGCCAAAATTAAAAAACAAGATCGAAAAATTA
>OX_Smed_1.0.00073
TAATTTTTCGATCTTGTTTTTTAATTTTGGCACAAATTTTGAAATAATGTATGATAAAATCAAATCGAAATGGTCAGGCGTAGTTCCGAGCAATATGTTTTTCAAACATAAAGCATTATTTAGTGTTGTATTTTTTGCCGTAACAGCTACTGGAGGCGCAGTATTTATGTCAGTGCGCCATTTGGTAATGAATCCAGATATTCACATCAATCGAATTACATCTCCTGAGCACAGAAGACAAAGCGCAGTTGGGGATTTTAGACTGTTCTCCAAAAGGGAAAGCATGCGGCCAGTTCCTGTGAAAATGGATCGGGATGGAAACGTTGTCGTTTTGTCGAAATCGGAATAAATTTGTCGTTGTTATTGTTGGATAGTTTAATAAGGATAGAAATAGAATTTGTTATCAGTTCATTAATAGAAATTCTAGTTTAACAAAAAAAAAAAAAAAAAATGCGA
>OX_Smed_1.0.00081
AAAACTATTAAAAGAAATCATTTCAAGCTAACAAAAAGGATGATGACAATTTATTTGATATGCATTGTAATGGTTGCAATTTCTGTGACGACCGCATGGGATCCACCAAAAAAACCAGCCAGATCGCCAGAGGTTTGCCTTGATGTCTATAAACCGGCAGCAAAATTGTGCAATAAAAGGTTTCAAGATTCGGAAAAGTATTGTGATAATGTCTACGTTACCCTCAATAAGCTTTGTGAAAACAAAAGCAAAGTCGTTTGCGGTTTATATTACGTTAAACACAAAATTGCTTGCAATGAAAGACAAGTGGCATTCTGGGCTATCTGTGGACCGATTTATAAAGCGCTTAATGATGGATGTACTTCAGTTAAGGAATTGGAAAAATCAGATATTTTCGTCGATGGTGCTGTTGATTTAGGAGTGATCTAAGTATGATCCAGTTTTTTTTGGCAATAATTTATATATGAACGTAGATTTAAAGCAGCGAGAATATTTCATGTACGCAGAAAATTTGGAAAAGCAAATGTATTTGTGATGTTCTAAATAAATATTTTT
>OX_Smed_1.0.00085
AAGAACAAATTAGCTTTTCAATAATGAATGGAACGGTTATACTTTGCACTTTGATCGTGCTCCTTGCGTCATTTCCCTCAGACGGATCAGGTAGGTTAATTATTTACCAATACAAGTGCTTTGTAATTTGTAATTCACTAGCTATTAGTATTTGTTTATAATTCACTGAGAAAAGGATTTAATTAATTATTTATTCTTATTTTGTTTTAATAGATGACTTGATAGTTAAACGGAAGCACATTGGTCATCAAATATTTAGACTGAAACGTGGATATCACTTTTTTAGATTGAGAAAAGACGAAAAATGCCTGATTCCTGGGGAATTGAAATCAGCAATTAAAAATGATCTGGAATCAGGATCAAACTTATGTGGATCAGACAAATCGTTTCTTGCTGAGCTGGCATCATTGTTATGATAATTACAGATACCTTTTATAATTAAATTAAATAAAGTTTAATTTATTTTATTTTGTATTACTGTCTACGTTTTTTACAAGTTTTACTTGCGCAAAACCTCTTCTGCACTCCCGTCCCATTTGAAGCCAATTCCTGTTGTTTCTGGTGGGTTACCTATTGTTGGAAATTTGCTAAATGTCAGCTCAGCCCCGTTTCAATATTTGAATGATCTTAGAGAAAAGTATGGACCGATTTATTCAATACAAATCGGATGGAAAAATATCATTGTTTTAAACAATTACGATGTCATTAATAAAAGTCTTAAAGAACAAGGAAATACTTTTTCTGGTCGTTGGGCAAATGTTTTTACAAAAGATTTAGCTAAGGATTCAGGAATTTTGTTCAAGGACAAAGAATTCTGGGCAACTCAGAGAAGTTTTACTTTGAGAGTTTTGAGAGATTTTGGCTTCGGGAAACAATGCGCTGAAAATGTTGTCTATCGAGAAATAGAGAAAATGGTCAAAGAAATCAAACTAAAAAATGGTAGAAATATTGAAACTACGAAATTGGTGTCATTTGCTACTGTTAACATGATTTCGGACTTTATAATGAAAAGAGAATTTGAAAATAACGATGAAAATATTCTTTACGTCATTAAGTCCATTCAAGATATAGCTCGTGTTGCCGATGTTAACAGTCTAGTTATGAATGTCTTTCCCATTTTTGATTGGTTTCCTAGAATTTCATTAATGTTAATTTATTATTTTCATCCAATGAGAATTATACAAACCATTGATAGAACGACTGACTTCATTGGAAGCATTGTTGAAGACCATCGAAAAAGATTTTGTCCAGAAAATGAGAGCCAGGATTTAATAGATGCGTTTTTATTAGAACAGCACAGATTGAATTCATTAAACTCTAAAAACCATTCATTTACAGACTGGCAAGTCGTTCGCTTGATTTCTGAACTATTTCTGGCAGGATATGAGACAACGGCCAATACCCTCTCTTGGACGTTTTTATTGCTAGCTATCCATCCTGAAATTCAGACGAAAATCAGAGATGAAATATCAAAAGAAATCGGGTTTATTCGTTGGCCGACAATGAATGATAAAAAGTCGTTAAATTATTGTCAGGCTGTTTTGGATGAAATTTTTAGGTATAGTACTGTGCTACCCCTTTCAATTGCTCATCGAGTGTTGGAAAACGCGTCCATAAATGGATTTTTCGTTCCAGCGGATTCTATTTTATTTCCCAATTTGTATGCATGTCATAGAGATCCTAGTGTTTGGAAAAAGCCATATGATTTTTATCCCGAACACTTTTTGAATGAAAATGGCAACTATCAACCAAAAGTAGAATTGGTACCTTTTGGTCTTGGAAAAAGACAATGTTTAGGAGAAGCATTAGCAAGAATGGAAGAATTTATTGTGGTCGTTAGTTTTTTGCAAAAGTTTTCAATTTCTCTTAGTGACGAATCTAAAAAATTAGATACCTTTCAACTTTTAAATGGAAGTAGAGGTACATTTAGAGGACCTGCAATTCATACATTAAATTTTGATGAACTTGTTCATTAAATTTTACCGCGAAGCAATTGGAATATCAAATTAACTACATATATTAATTTAATTGACAATTAATTGATGAAATAAAACTTTTTTTTGATATTTAATGTGAGATATTATTTAAATTAAGTAAATTTAAAATTCAAATTCAAAAATAAATTAATTAATAGTATGTTGTGTGGAATAATTGTGGAATTTTGAAAATCTTCTGAGCGTATTTATTTATCAAAAAATCTCCTTAGAAAGATTTTGTTTTATCTAACGTGGTTGTATTAAAAATATATTTAATTTTGTGAATTATTCCAAAGGGCAAGAAAACTTGAAAGAATATTGGAAAAAAATAGGAAAAGATGACTAGAAATATATTGAACCACAAAAT
>OX_Smed_1.0.00089
AGCGTGCTGTAATTTCTATTTTAGAGCCATCAAAAAGAGTTATTACACAATAAATTGGAATTAGTGTTATGTGATGATGAACACGGAAATAAATCTTTTGTTTATGAAAACACAGTTTTTTTAAAATAAAAGAACTGGAGGTGAAATTGGATTTTATTGGAATTCGGTTTTTAGTCGATCCAAATTCTGTAACAGACTGTGAGGATTCATATCATGTTCATACCGCACGTTTATGTATCCAAATCCAAGATCGCCACGGAAAAAACTTATGTACAAATACTTCCGGCATTCTTCGAAACAAAAACGTGCCTGGTTTCGAGATTTCACCAGAAATTTTAGTCTCTGGAGTAAAAAAATCAAATAATAATGGAATAATAACATTAAAACATTATATTCCATATTTCCCATTTGAAATTCAAGTGTTCAGCCCGACAAATAAAAAATTTATGCCTAGAAATTTGGGTGGGTTTCCTGTTAAAGAATTATCTTTTTCTCTTAAAAAAGAAAAAATAGATTTAAGAATGTTAACAATTAAATGTGAAGAATTTCAGAAGTTTTATATTCCAGAAACATTTAATAAAAATATACAGGAAAGAAAGATGAAAGAAATAGACTGCCAATTGACCGAAGGACCATTAACAAATGTTGTTTTTTCGACGGAAGAAGAAAGTTCTGCAGACTTAAAGAATAGAAAAATGTGCCTAATAGTAACATACGACGAGTATGAAAATGAGGATTTGAAGAGTAGAACGGGAGCTCAGGAAGATGTAGATAAAATTTATGAGGTTTTTACCCCATTGAATTACAAAATAGAAATGTTTAAAAATTTAAAAACACTTGAATTGAAAGAAAAAGTTTCGCAGAAATTGGATGAAATTGAAGATTCGTTTGAAATTATTGTTACTTTTATTATGAGCCATGGATTTCAAGCAGGGTTCTATACATACGATGGGCAAGTAAACTTTTACGAGTTTAAAGGGATATATATCGAGAATCTAATATATAACAAACCCAAGATATTCATTTATCAATGTTGTCTCGGGGATAAGTTTAATGGAAAAGACCCTTCAAATGATGGTTATCGAGACATTTTGCTTGACTCACCACGGAGATCTGGAGACTCAGAAATCTATCCAGAAATCCCTCCAAAATGCTGTAATATTTTTGAAGCGTTTTCGACTATTCCTGGTTATAAAAGTTGTCGAGATGACAGAGGCAGTTTATACATACAACAGTTATTAAATGCTATTAAGAAGGATCCTACAAAAGAGATTCGTGAGTATCAAAAAGAATTACAAGAACGTTCTATTGATGAACCAATAGAAGGTACTCACTTTCAAATTCCGTCATCCTACAATTGCCTAACCCGAAATGTTTACTTTCATAAAAATTAGCTAAACATTAAAAAAACGTACTAGTTTGCTGTCATTACAAATTTTATTCATTTTATTCATCGTGTTTAATTATTGTCTTTAGTATCTTGTTTTTCATTTTCGCATTGTAATAAAAAAATAATCACAATTATTGTATATACATATTTATGTTTAAAATTGCGTTTTCGGAAGAATCCTCGATATTAGTGAATTGTGTGTTACGTAGTGCACTTTTTGGTACCCCCTTACTACTTCGTAAATAATAAATATTTCAG
>OX_Smed_1.0.00090
ATTATATCTTATTATAAATGGACCCTTATTACGGCGCTGCTACTACTGTCGTTGTCGTTCAGAATGGAATGGTCGATGTCGACGGTTACATAATAGACGATAACTATTATCATTACGAGAATGGCGATTACACTGACGATGACTACTATGACAAGGATCACATTTGGAAATATTTCAAGACTCCAGTAAAATTTTTACTTTTATTTGAAACAGTTTTTTTCGATTTTGACAATATTAACAATTATTTTTTTACATATTTTCAATAAAACTTTCTTATTTAATTAATTTTTGTTTATTTAGTACGGAGCTAAATACAAATATCATCGAAAATAACTTGATCCATGATTGTTTATAAATTTTTGTTTATCTAATAAAACTATTTATTGTTTTGAACTTTTTATTAAAATGTAATAAAGCTGCTTTTCGATATAACAATATATCCAAATATATAGAATACTAACAAGAACTTATAACAAACACTAAATGCTTTACATCTCTATCATTCAACTGTACTGATAATTGACATTCGATATGACATCACGCTTTAACTTCCGTCTGGGCAGAATCTCCATTTTCCGTTACTTTCGCAGAGGATCCATTGCAATCTTTTTCTTTTCCTTTGTCAGTGGCTTCTATTTCCTCTTCATCTTCTTTTCCTCCGCCTCATCATCAGCTTCTTTGTCATCTTCATCAGCTTCATCACCATTTGGGGCCTTGTCATCAGAATCTTTGATGTCATCATTTAAATCAGACAATCTTTGTTTTTAGTTTCTGGTTCATCATTATCTACAGTTTCATTAACTGTTTTTTTCTCAACTACTTCTTTCAAATTATTTTTCTCTTCAGTAACAGGTGTAATATTTTCTACAGTAGACATGTCTAAACAATAATTAACTCTATAAACTATATCAGAAAGAAAAGCCGGCAGTAAATATAAATAAATTTTAAAAGTTAACAAAGCCTAATGAAACTTACTATAAATTTACTTTCAAT
>OX_Smed_1.0.00093
ACATTTTAATTATTATGTGTAAACAATATATCATTCATTATTAGATGAAATTTTATTAATACTGTCATTTGAGCTAAAGTGTTCAATAATTTTGTAAATTAAATTATAATTTTAAATTATGTTTTTATTGTAAACAAGATAAGAATTTTATTAAATCTATCAATATATATTTTTATTTCAATATCGAAATAAATAAATGTCTTATATGATGTTGCGCTTTATACTAATTCAAAATCGTGCTGGTAAAACACGTTTGGCTAAGTGGTATATGACTTTTGATGATGAAGAAAAGCAAAAATTGATTGAAGAAGTGCACGCTCTTGTAACTGTAAGAGATGCAAAACACACTAATTTTGTCGAATTTAGAACTTTCAAAATCGTTTATCGACGCTATGCTGGATTATATTTCTGTATTTGTGTTGATGTTATGGATAATAGTTTGATGTATTTAGAAGCCATTCATAATTTCGTAGAAGTGTTAAATGAAATGTTCCATAATGTGTGTGAATTGGATTTGGTTTTTAATTTCTATAAAGTATACAGTGTTGTCGACGAAATGTTTTTGGCCGGAGAAATTCGTGAAACCAGTCAAACGAAAATACTGAAACAAATGACTCAACTTAATTCATTAGATTAATTATTTTTGTTGTGCCGCTTTTGATGCGATATTAAATCATTTATTATGTTATTGATTTATTGTTTTTAATATTAAATATTGATGATAAATACATTTTTTAATCTTTGTTAAAAAAAAAAAAAAAAAATGCGA
>OX_Smed_1.0.00095
CCGTTAGACGGTCTTATCGAAATCTATATAAATCTTATATGATGATTCCGCCATCATTTTGTGATTTGGGAAAAACTACTAAAGATTTGTTTAATAAAAATTTTCATTTTGGTTTGTTATCAGTAGAATATTTGTCAAAATCTGCACAGGGTGTTGAATTAACCATCAAAGGCGATAATAGCCTTAAAGCTGGTAAATTAAACGGTTCATTGGAATGGAAATATAAATTTGAAAATGGTTTAAAAAATTCTGTCAAATGGGATACGAAGAATGAATTAGGTGTAAATTTTTCAATTGAAAATTTCATCAAAACAGGCTCAAAATTATCAGCGGATTTAGGCTTTAACCCGGATAGTGGAAATAAAAAAATGAAAATGCAAACATCATTTAAAAGGAAATATTTAAATTGCGGTTTGGATATGTGTTTTACAAATCTTAAACCTATATTAATACCATCATTGGTAATTGGGTGCACAGAAAGCAAAGGCTATCTGCTAGGAGCCGAGATCACATACGACTTGAACCGGATGGACTTGACGAGGCACAAATTCTCCATCGGTTATCACAAAGACGATTTGTCATTGATTGGCAGCCTTATCAACAAAACTGATATCGAAACTCACATTTACCAGCGAATAAATCCGAATGTAGAGGTGGGAGTTCAGATCAAATGGAACTGGAACAGTAGGAACACAGAATTTGGCGTGGCCGGCAAATACCAGTTCGACAACAGCTCGATATTCAAGGGCAAAATCGATAACAAGAGCATCCTGGGGCTGGGCTACATATTCCGAGCGCGCGACAATGTCGACATCACCTTGAATGCAGAGATCGACGGGAAAGATCTGGAGAAAGGCGGCCACAGATTTGGGATGGGCTTGTCGTATGCTCCGTGATGTCTAGTGATTATTTTATTATTATTATTATTATCGATCGATTGAATAAATAAATGTTTTGCCTTTTAAAAAAAAA
>OX_Smed_1.0.00099
AATAGATAAAATATCGAGATGGGAAATTTTCAAGGAGCTTTAAAGTGTTTCAAGAAACACTTGATAAATGGCAATGCGGAAAGAGTCGAGAATAAATTGAGGGAGGAATTTGTAGATATAATTGTTGATGAGGATGGCAATTTTCCGATTCATATCGCCTGTCGTGATGGATTTGTCTCTATTGTCAGGTTGTTGCTTGACCGCAACTGCAATATTGAATGTGAAGACAAATGGGAAAGGAGACCGATTCATTATGCAAGCGATAATGGGCACTCAGAAATATTGAAATTACTGCTTGACCACAACTGCAATATTGAATGTGAGAACATATGGGAAATAAGACCGGTTCATTGTGCAAGCAGTAATGGGCATTCAGAAATATTGAAATTATTGCTTGACCGCAACTGCAATATTGAATGTGAAGACAAATCAGGAACAGACCGATTCATTGTGCAAGCTGTAATGGACACTCAGAAATATTGAAATTATTGCTGCAGCGGAAATGCCGAATCGATTGCAAAAACAAGATGGAAAAAGTCCGCTTGATTTGGCAAAGCAATTTAATAATGTTGACTGCGTGGAATTATTGACTCATATGGAGAAATTCTTCGCTATCATTGCACGGGATGATCCAATCGAAATTGAAAATTTGTTTATATCCTTCAATTTCATTAAGCAGAATATTTATACTGGATTGAATGTGCTGGAGATGGCAATCAACAATAATGCGTTAAAGATCGTTAAATGCATTATTGAGAAATATGGCGATAATAAAGCGGAAATCGAGAGATCTCACAGAAATAATGCAATACTATCAAAGAAAGAAAATCAACCTGATAATGAAATCCCAATGTGCAAAATATGCCAGGATAATCGGGTGAGTATTGGATTCCAATGTGGCCATTTGACATGCAATGCCTGTTCCGATCAGTTATTTGAATGTCCCTACTGTAAGGCTGACATAGTCAGTAGGACTAAAATGTTTTACAGTTAGGAATTTTCAGCTTTACTGATATTTTGTGCTCAATAAATTAAATTAATAAATTGGTTTTTCATTTCCTCTAGAATTTTATCAATTTAATACCGAGGAATGCGCCAATTTATTTTTATTACTTTGTGGAAATTTATATTCTGAATAAATTTGCCTAGAACTCAGCAGAAAACCAAGCAAATGTTGAAATGATTTATAATTTTCAGATTTAATTTTATCATTTAAATATTTGCTATTTGGATGGATAAATCCTTGAAACTGAGTTTCAATGTGACATTTTGTGCTGCACTGATTGTGCTGATCAAATATTTGATTGCACAAGTGCAACAATAAATCTTTTTAAAACAAAAAACTTTTTGAATTGAGAAAT
>OX_Smed_1.0.00100
TTTTCTTAATCAGTGGTTTGTTTATGCAAAATTATTGATAGAGCTTTTGCCTGATGATTTTTTGTCGTTCGCTAATTTCAAACGATACTTCCAATCATGCGAGAGTGCTGGAGCTAATCTAATAAAATTATTATTCAATAAATCCAGTTCCGCATTGCAGCAGTCAGTTATTGAAAATCTCCTTTACAAGAGCTGTAAATAGCAATGATGTCGAGCTATTTGATCATTTGATACGAACGGAAATATCGGACCGAAATCATTGGGAAACGGTGAAAACTTATTACATTTATATTGCAAGAAAGGAAGATTGAATTCGCATGGAAATTATTGGATTCAGTAAATCGAGGAAATTTGTCAAGTTGCGAAACTAAATAATCAAATTCCGCTCCAAATTGCAATTGAAATGAAGAACTGGATCTTGTGAACGCTTTGATTATTGAAAAGGAATTCGATAGTGAGGATAAAGGCGGAAAATGCGCACTGACGCAATTATTGGAGAAAATATCGATTTCCAATAACGCAAATTTTAAAAGGAAATTAGTTTCAACTATTAAAATAATAATCTCATTGGGCGGTGACATTTATAAGATGACGTCACGTGGCCAGAGGATTATTGATGCGTGCGCTGACATTGTTGACAAGGAGGAAATCGAGAGATTTCATAGAAATAATGTCAAACCATCAAAGGAAGAAAATCAGCCAATGTGCAACATATGCCAAGATAATCCGGTGAGTATTGGATTCCAATGTGGCCATTTGACATGCAATGTCTGTTCCAATCAGTTATTTGAATGTCCCTACTGTAAGGCTGACATTGTCAGTAGGACTAAAATGTTTTTCAGTTAGGAATTTTCAGCAGACATTTTTATTGGCTTTTACACTTGATTAAACTTTATTGATATTTTGTGCTCAATAAATTAAATTAATAAATTGGTTTTTCATTTCCTCTAGAATTTTATCAATTTAATACCGAGGAATGCGCCAATTTATTTTTATTACTTTGTGGAAATTTATATTCTGAATAAATTTGCCTAGAACTCAGCAGAAAACCAAGCAAATGTTGAAATGATTTATAATTTTCAGATTTAATTTTATCATTTAAATATTTGCTATTTGGATGGATAAATCCTTGAAACTGAGTTTCAATGTGACATTTTGTGCTGCACTGATTGTGCTGATCAAATATTTGATTGCACAAGTGCAACAATAAATCTTTTTAAAACAAAAAACTTTTTGAATTGAGAAAT
>OX_Smed_1.0.00108
TATTCACCACAGATAACATTCCAAATGTTCGAATTTATTTTAATTTTTATTGAATTAAAAGATTTATTGAATTTGTAACAATTGAACTGCTAATGAGGATTTGTATAATGAATTTGATTGCGGTTTCATCAGCAATTTTCTGCTTGGCATTTCATTTATCCGCAGCGGTGAAATATTTGGCTGTCAACCAATCAAATTGCAGAATCGGCGCCAATTTGACAAATCCGTGTGGGTTTATTATCGACGTTAAAGGTGATATTAATGAGGATATCTGTTGCCAGTTGCATTTCAATACATCCAATGCAACTGTGGAATTCTCCAATCAAATCATTTATATCAAATCACAAGCCAATAAAAAATGCCCATATTTTAGCTTACAATTTCTCACCTCATTGCGGACATATCGACTTTTCACAGATTGTGGCGGTCACATTGACCCGGTCAATAAGAATATTGAATCATTTATTAGTGCTGAATTGATTTATGATCTGGATGGCTTAATTAGTAGAAATGAATCCCGATTGCAAATGAGTTTGACAATTCTCAATCCAGATCCAAATGCTTGTGCAGATCCGGCTGAAACCTTTCCAAAGGATGCCGCAGTGATCAGGGATAATAATATCCATTCAGCTGGCACATCTGCACCGATTTGGAATGGGACTTCCAGGTTGATCTGGAGCATTGCTGGCATGATATTTATATGCATTGCTTTGGCGGTTGCAATTATTGCGATGTGTTTATCTCAGAGACGCGCGAGAATCTGGAGGTCACCAAGGAGCTCAGTAAAACTTCAAATGATGGACGAAACTAAGAATGATTATCCAAAACGTTTGGAAAAGCTAATCGAAGTAAAAGATTTACCTGAAAATGTTCTAATAAGTTTAAATGCCTGAGACAGTGTAAAACAATATTCATTATATCATGTTTTGCACACGTCATTAGTGACTTTTGCAGTAGCTTTGAATTTATTGTTGAAATTCTTGATGGCATTTCTGACTGGTCTGCGATTGCTTGCCATCCAAGTGCTGTTGCAACGTTGTTTTTATCTGTTGACAATCGTGCTTTGCAGTCGAAAATCTGGAGTTTGCAACAGCTCCATCGTGTTTGTCCTTGTTCGGTTTCTCCAGTATTCGTTGTTTCGATGTATGGCCGTTCGCTTTTTAAGTTTTGATGTTCCTAAATTTAATGTTGTCATAATATATTA
>OX_Smed_1.0.00109
GCCGTTAGACGGTCTTATCGAAATCTATATAAATCTTATATGATGTCTATCTACGGATCGCCTCAGCAATATAATTTTCCACAAGAAATTAATTCCTCTATACAATTTGGTCAATTTCAATATAAGCCTGAAAATCAACCTATTGGTAATGCTTTTCAAAGTCCTGTTGATTTTCAGAATAGCTATAATGATTCGTTTACATCAAATGGTGGTATGGAAAATTTTGATGGAGAACCTCCTTTACTTGAAGAATTAGGAATTAATTTTGGACACATAAAAAAGAAGACATTGATTGTTTTGAATCCTTTTATCAATACTGACAAAGAAGTTGTAGAAGATACTGATTTAGCTGGTCCATTAGTTTTCGGTCTTTTATTCGGTGCTACGTTACTTTTGACAGGGAAAATACATTTCAATTACATTTATGGGATCGGTGTGTTGGGATGTATAGCAATGTATGCTTTGCTAACTATGATGACAGCCAATGGTGTTAGTGTTTTGTGCGTGATTTCGATTTTAGGTTACTGTCTGTTGCCAATGTGTTTACTATCGATAATTTCAACATTATTGACAATGAAAAGTCTTGTAGGAGTTATACTGGCATTATTTTTTGTTTTATGGTGTTCTCTTTCTGCCAGTAAACTTTTCGTCACTGCCCTCAACATGGAACACCAACAAATTCTGGTTGCTTATCCATGTTCATTGGTCTATGGAGTATTTGCCTTGCTCTCAGTGTTTTAATCATTGTGAATGAGATATGAATAAATTTGTATTATTTCAAAAAAAAAAAAAAAAAATGCGA
>OX_Smed_1.0.00119
GGTTTATAGATCCCTTATGGATTTTAGTGAATCAATTGTGCCTCTTTACCTTTTGATTTTGGATCCAAGAAAAGCCTATCCAACTGGCAATTTAATCATATTTTATTAACCTTCATTGTAATATTTTTTCTATCTAAACAATTTAACCGAGGTAATCTGAGTGTAGAATTTGGTAAATAAATCTATTTTAGACGTATTTCTTAGCTCGAATTGCGGGAAAGTTATTAATTTCTACAAAAAATCTAATTCTCAAATTGAGAATCTCGGGGAAGCGACAGATTTTGGTTTCTAGTCGACCCACTTATTTTATGAATCTAAATTTGATTAATTTTGATTAGCCATCAGCGCAAAGTTATCCACTAGATCATAGGATTTTCCCTTGATTTGATAAGAGACTTGGATAGTTTTAGGTCCCTCAGTATGGTTTCATAGAGGATTAAATTCGAATTCCGTATTTATTTATATTTTTTTTTGAAGATGAAAATATATACAGCGTTGCTAATGACTTTTTGCATTCAGAAAAACCTAGTTCGAGGAGTTACGTTTCAACTCACATTGCGGATCGGTGGAGATGGGCATGGGAACGTTTCCGACAAGAAAAATGCCCCAAGTTCCCTCAACCGGAGCCTCAACTGACCGATTCCACGGAAGATGCCCACGACCGATGGCTGGCCGATCAACCACGGGAAGAATGGAGCCCGGCCTGGGAGATCCACGAGCAGGCTCGTCTTCTTCTCAAGCAGCTCGAAAGCCACCAACGCCAGGTGGACGTGCAAGTGCCCCGAGCTCGCCAATACCTGGCGAATGTCGAGGAGGACCTACTGGCGGGTCGGATCGCCAGCAACTATCGGCCTCCGCAGCGAGGCACTGTCGCACGAACCACCCGACCAACAACTACCCGAATCCGAGATGTCAGGCGGCCAGTAATGACCATCTCTGGTTATTCGCCGGAAGAGTGGGTGGAAAAGGGTTTTCCCTCCTCCTAATCCACCTCCTCATAATAAACTATTTTAGGACTCAAACTATTAGTAAATGTTCATGATAAATAAATTGGGTGTCCTCTTAATAACTGTTTTATTTTTATTGTAATGTAAAAATCTTCTTATTGGTTTAAATATAA
>OX_Smed_1.0.00129
AATTAATAAACAAGGTTACGGGAGTTCTTGGTATTTATTATATCAAATCATTTATTATATCAAATCATTTATTATATCATTTATTATATCATTTATTTATTTTATCATTTATTTTATCATTTATTAGATAATTAATTATATGCAAATGAAAATTTTTATTTTTGCATTATGGCTATCATTAATTTCCTGTGTAATTAGTGGGCCAATAAGTGGAGGTGTATGTTCAGCTTGTTGTGCTGCAGGAGTGGTTGCATGTTATTCAGCTGCAGGGTTTGTATTTGGTACAATAACTGCGGGGGCTTCAACGCCTGCAGTTATTATCGGATGTAATGCAGCTTTTGGAAAATGTATGGCTGCTTGTGCAGTTGCCACTGTTCTCCCAGCGCCTTAAAGATAAATGAAAAAAGTTGCTCTTTAAATTAATGTTTTAAATTTTAGTTTTGAAATGAGTTTCGACTACATTCATAACTTTCAAACTTCATAATCCATAAATTTAGTTTCATCACTTGTACATAAAAATCACTATAATTTATATTATACTTGATTTGAAAATTTGTTCAAATTTTAGATTATTTTAACTTGGTTTAAAAAATATGAATTTCAACAATTTTATTTCAAAAAAATTTTGTAATGTGTTTTATAATGAAAATAAAATTTCATTTGTGAAAAAAAAAAAAAAAAAATGCGA
>OX_Smed_1.0.00130
AATTAATAAACAAGGTTACGGGAGTTCTTGGTATTTATTATATCAAATCATTTATTATATCATATCATTTATTATATCATTTATTATATCATTTATTTATTATATCATTTATTAGATAATTAATTAGATAATTAATTATATACAAATGAAAATTTTTATTTTTGCATTATGGATATCATTTATTTCCTGTGTAATTAGTGGGCCCTTAAGTGGAGCTATATGTTCAGCTTGTTGTGCTGCAGGAGTGGTTACATGTTATTCAGCCGCTGGATTTATATTTGGTACAGTAACTGCGGGGGCTTCAACGCCTGCAGTTATTATAGGATGTAATGCAGCTTTTGGAAAATGTATGGCTGCTTGTGCAGTTGCCACTGTTGTCCCAGCGCCTTAAAAATAAATGAAAAAAGTTGCTCTTTTAAGTAATGTTTTGAATTTTAGTTTTGAAATGAGCTTCGACTACATTCATAACTTTCAAACTTCATAATCCATAAATTTAGTTTCATCACTTGTACATAAAAATCACTATAATATATTTTAGATATGCCGCGTAGATAATAATTTGTAATTTTAACTTGGCTTCAAAAATATGTATTTCAACAATTTTATTTAAAAAAAATTTGGTAAGGTGTTTTATAATGAAAATAAAATTTCATTTGTGAAAACTCTGTTATAAACTTAATTAATAATTTAATGATGAATTCGAAACTGCTGAATAGATACTTAAAAAACATAGAAATTTGTAGATTTATAAGTATATCTGGATTTAACTTAAACAATCAAACTTTATATCGTTCCAATATTTTTAAAGGAATTGATAAAAAAACAACAGAAGATTCTGCTGAAATTATAAATATAAACAATGATTCAAAATCTGTTAATCTTCCAAATTCTAATAAGGACAATTTGCCTAAATTTTATTTTGAAAATGAATCTCTTCAAGTTGCAGCAAATGAAAGAGGAACCATTGATTTATCTCATACTATGCACGCAAATCTTCCTCAGCCGCCTAATGAAGCAATGAAAATACATGAACGGCCATATGATACGATTGTTTCATTGGGTGAAAAGAATACAAAAAATGATAAATTTTTTTCCGAAGAACTTCTAGATTCACAAAAAAAGGATAATATTACTATATCTAGAAATTCATTGTCCCAAGAAAGAAAATTATGGCTATATTGCTCCAATGAAAAAAGATTCAATATTAAGTTTTCATCAAATGCAGCAGAACTTATCTCACAAGGTTCCCTTCATGTTGATATTGCATTGGAATATCAGCACAGTGTCATGGCAAAAATCAATCAATATTGGTTGAAAAAAATCGGCTTGATCGGAACAAAATCGAATTTAGAATTATTTTTACCGTTTTCTCCTGATGATTCTCGCGAAATTAATATTGAGTTAATGATCGAATTGTATAGTTTGCTTAATATTGACAATAAGCACGTACATATTGCTCAGTTTATGGAAAGCAAATTGTCATATTCAGATCTGATCAATACCATTGATGCAACAGTGCGACAAATTGTTGACCAATGGAATCACGATAAAATAGCATGATACAATTTTCAAAAAAATTTTATTCGTGATTTATTTTGATTCAAACTCCAATCGATATGTTAACAGTTTATAATACATTTCTTATTTTGTAAAGTACGATTTGGATCTTATTGCTGCTATTGGGTTAAATGTTCACGCCTGGGCCGTTTGTTCCAGTTTTGTCAGTTTATTTGCTTATGTTATGTTTGACACCTTTTTCATTATCTATCTCTGTGTATAGTGGTTTTCATTTCATGGAAAAGTTATTTTTACAATCGTTTCAAAACCTTTTTATTATCAAATAAAATAAATTATCT
>OX_Smed_1.0.00131
TTTATCCCCAAAAATTAAAAATTCAATGAAATTCTATTGATTAAAACAATTAAAAAGAAATTAGTTTCCTTCTATTTTTAGATATTAGGGAAGGAAAATCTTTCGCTACAACACCACTTGGTGAGAGATTCCAAATTCTTCTAATTATTTTCCCAATTTTTATCAAATCGTTGACATTTACATCCAGAATTCGTCTCGGTGCGGTTGGAAATTTTTGTGTAGAATAGCGGATGATAAAGGAAGTGGGCCCTTAAGTGGAGCTATATGTTCAGCTTGTTGTGCTGCAGGAGTGGTTACATGTTATTCAGCCGCTGGATTTATATTTGGTACAGTAACTGCGGGGGCTTCAACGCCTGCAGTTATTATAGGATGTAATGCAGCTTTTGGAAAATGTATGGCTGCTTGTGCAGTTGCCACTGTTGTCCCAGCGCCTTAAAGATAAATGAAAAAAGTTGCTCTTTTAAGTAATGTTTTGAATTTTAGTTTTGAAATGAGCTTCGACTACATTCATAACTTTCAAACTTCATAATCCATAAATTTAGTTTCATCACTTGTACATAAAAATCACTATAATATATTTTAGATATGCCGCGTAGATAATAATTTGTAATTTTAACTTGGCTTCAAAAATATGTATTTCAACAATTTTATTTAAAAAAAATTTGGTAAGGTGTTTTATAATGAAAATAAAATTTCATTTGTGAAAAAAAAAAAAAAAAAAAAAAAAGGGCGGCCGC
>OX_Smed_1.0.00138
ACGAGTAAATATATTTTGAATTTGAATCATTTAATAAACGCATATTCTGCTTCTTCATTAATCCCATATTCGCAGCTTTCTCTAATTGGAGGAGAAATCGTGTATATATTTTCTACAACTTCGTAATGCCTTGGTTGAGTTCGGTCTTTACCCATTTCTTTGAACGCTCTTTTCATTTGCTTTCTAAAAATGCAATATAAGACGAATAATGCTGCCATGACCGTTGAGAAACCTCCAATCAGAATCCAATTTGATTGAGACATAAAAGACTCCATAACATAGCCAGGGCCGGTAGCGTTCATATTTCCGTTCCGGGATCTCGTGAAATCTGAGGAATCGTATTGGAAACCCAGAATTCCTTCAAAGGTTCTGCAAACTTTTTCATTACGAGATTTTCCGACATCGATTTTGATTGGTGCGCCAACTGAATCCGTAATAAATTTATAAATCCGGATCCCGTTAAATACCTTGACAATAAATTCTGAGATTCCGAATGCAATGGATAATTTATTTATTTTATCCAATGAAATTCTATCCAATAATTGGAAACGCGGACTAGTACTGGCATCAGTACTGTACATGACCATGCAAATAGCATTAATATTATTGACAGTAAATGTGATGGTGCCATTTCTCAATTTGATCTCCATCAAACAAAAGTCTTTCGAATAAAGTTGCTTCCAAACTAAAGATATCCTTATTGTTTTATTATAATTATAATTGCCATATCTGTGATATGATTGGTTGGATTGTTTATAGACGGGCAATTCGATTTGATCGCAACGGTTGGCATTGATTCCTGGCAAGGAACAATCATACATTTGCACATTTATTGATCTGGATGATCGCGCTGTCCGATTTTCGGTTTCTTCCGTCACGGTCTGACTGGTGCATGATGGGAAAATGTGATTTCCTTGATTCTTCAATGCGATTGGTTGATTATTGAAATAGAAATATTCAACACAACCAATCAATTGTTGTTTTAATGGATAAAATGATTTATTATTGTAACCGAGATACGGTCCAATATTTCCCATCCAGATGAATGTTTTGTTCGGGGCTTTGTAATAATCTTTCGGTACCGGGAATATATTGAGATCTCTTTCATCAATGACAGAAGAAATCAAGTTCATTGCGTTTTTGCAATTGAGGATAATTTCTCCGGATCCGAGACTGATCAAAACCGTCAAATGATTGATCGGTTCAATAGTGCAGTGGGCTGGAACCCGAAAGGATCAAGTAATATATTCATTTCATTGGAACTTACTAGTGTACCTGGTTCTAGAGGCCGTGTAATATAAAGCAATTGTTCCATTTTGATTACCTGAATGTAATTTAATTATAAGACTTTCATTCGCATTGGTGGCGTATAAAAGTATTCCTTCGAAATTTGTGGTGAATAAAGAAAGATTCCATTTTGAATATGTTAGGTTGCCATTTAATTCGTGATAAATGCAATCAGAGGTGCTGGGCAGAGGCGAGAATAGGATTATTGCTGCTAGGACGCTCCAAAACTTAAGGATAGAGGAATTTAGATGACATTCATCCATTACAAGGCGCAAACAGTGATATGGAAACATTTAGTTAAGCATGAAATGTGAGATTATTAGCGAACATATCGTCAACTAAAT
>OX_Smed_1.0.00151
GAAATTGAAATTTCAGAAGTAAGTTATATTTTTATATATAAATTTATTGTCAGTTGGAAATGATGACTTACAGACCTGTATTGAACCAGATGAAAATTTTATCAAGCTGACATTAAATATCTCTAAATCTTTTATAATTACATTTTTCATTCATTTACCTTTAATTTTTTAGAACATTCTGAGTGAAACATGATTAGTTCTTTTGCCATAAAAGTAAGTCGTTAACCTTTTTTTGATATGGATTTTCGAAACTGATGACCTACAGACCTGTATTGAACCAGATGAAAAATCTATCAATCTGATTAAATTAATTTGACTTAATTAAATTGTTATATCTACGCAATATTAATTGAATCTTTGTTCAGAAGCTCTGATTAAAATGAAGTAACAGATAAGATGTAATCTGTTTGGCAACAAAGGATATAATCGAATGTAAGTTATTATTATGATTGGGATTTATATTATAATTTATCATGATGCTTATTGGAATTACCGTCTGTTATTGATGAGAACGCGGCTTACTGATCTTATGATAATTCTTAATATATTTATTAATAATTTAAATATTATTAATGTTGTAACTTTAGGACACTGAAAGGAGAAATGCCATGGAGCCGTCAGTTAGTAACTTATCAATAAGTTAAATGGTAATTATTATGATTTTCGATGATTAAATGTAAATGAAATTTTATTATGATGTTTATTGGAATTACCGTCTGTTATTGATGAGAACGCGGCTTACTGATTTTCACATGAAATTTATAATTTTATTGATTTTAACATATTTATGGTGTTATTATTATTCTAGATTTCCATCGTTCCAGACTAACATAAGCCGGAATGTTTTGTGAATATATTTCTAATTTTAGTTGTTTATTTTGTATTGATTTGTTTTATTATGCGAATATTAAAGTTGTATAAATATAATTGATTAGCATGTTTTTAAAATTATTGATTGAGATATTGGTTGGTTGTTATGCCATCTATTGTTTAATAGCAAAGTGTTGAGTTATTATTTATGCATTTATGGTTGACATGTCTTCTGGTGTTCGGTTTTATGGTGTATCATTGCTTCTGATTACTGCAGTTCTTATTCCCTACCTGATTTTGTTAAATGGTTTTAATCTATTTTCATGT
>OX_Smed_1.0.00162
ATGTATAATAAAATGAATGTTCTCATTTTAATTTCATCTTTATATTTTATTTGTTTCCAAAGTGCCCAAGGAGATCTTACAGATCGACAGAAGAAGGAAATCCTTGGTGACCACAATGGGTACAGATCATATGTTGCTAGTGGAGGAGCTCAGCAGCCTAGTGCTGCAAATATGCTGAAATTGAAATGGAGCGCTGAATCGGCATCGAAGGCGCAAAACCTAGCGAACAAATGTAAGTTTGATAAGTTCAGGATGGAGGATATAAGGTACGGAACGTACAAAAGCGTTGGGAATAATAGTGCTCTGATTACAGATAGTTTTGATGTCAGCGATACTTCATTGATTATCCAACAGTGGTTTCAAGAAATTTATTATTACAACATGTCAACAAATACATGCAATTCTACTAAATGTGAACATCATGCTCAAATGGTATGGGCTGATTCTCAAGAACTTGGATGTGGTATGTCCAACTGTGACACTTCCAAGATTAAGCAAAATTATTTTATCTGCATTTACGGACCTGGAGGAGATGTGAAACTCAAACCTCCATATATAAGCGGACGTCCTTGCTCGCAATGTCCAATTGGAACATCTTGTGTCAATTCATTATGCAGTTGACTTTAAAAATAAATTTCTGTCATTTATCAAATGAAAATATTTTAAAATAAATGTTTTCATATTTAAAAAAAAAA
>OX_Smed_1.0.00183
CTTGATTCTTAGAATTAAATTTAATATTTATTTGAAAATCATTATTGCAAAAGTGTATTATTAAAATAAAATACTCTAATTTCAATGGGTATAAGGGGACTTTATTCATATTTTGCTATCAACCTGAAAGCTTATACCATTCTGGATTTAGTTCAAAAAGCTAATGTTGCAAAAACATGGAAATTTTAGTAGATTTCAGCTCATTTCGTAGAGATCTTGATGAAATTATTTTGCGAAAAATAATTAATGACTTTGACAATGATTATTTATCTATATCCTGTGTTGAATGTGATATTTTTAGTAATGCATATTTGGAATTCCACAAGATGTTTGCCGAAATTGGCATTAAATTGGTGTGGATTTATGATGGAATAAAAGGCTTAGATGAAGTTGTGCATAATGAAAAATCTGAAACATGGAGTTCTAGGATTAATAATTATTCTAATTTGGTTGATGCACTTTTGGAATGTTGCAAAAATAAAATGCCTGTAAAAGATTTGGAAAACGTTATTTCGTGGGCTTATTCATTGATGACTCTCGAGAATTTGAAAGCCTCAGGCGTGGAAGTAATTAAGTTGTTGCAAGGAGGATCTGATGAATTCATTGCTTCGAATTTCACCGTCGACAATCCTATGCAATTTTCAGTAATGATACTGATTTTCTGGTGTTCAAAGATTGCAGAGTTATATTTCCTAGAATTTTAAGAGATATTTATCAGGATGAATTACCATTCATGGACACTGAAAACCCTGGAAAATTTTTCAAAAAGCCAACAAAATTCGACTGTCCAATAGTAACGCAAAGTGATGTATTCAGACCCTTGCAGTTTTCTACTCACGAGGAAATCATAATCTTGAGCATCTTAAAGGGCAACGACAATACTCATAATTATTCTCAGAATTTATTATACGCGCTTGGCATAGCAGAGTCATTGGACAGATGGCCTCATATAAGCCGTGTCGCAAAATATATCAAATCAAATCACGTTAATCGAAATAATCTCTTTGATCTTGATGGAATGAGCACATTTTTGAATGAAAATCCAAAATTTAAAAATACTGTTAATTTTTGTTTTGATTTTTATACTTTGAGACACTTTGAAAGGGCTTCTGGAAAAACTTTAATAAATTTTGACCCAGGTTCTGCCGATGGCTCGCTAACAAGCTTCCTTCAAAGAAAATTGTCCAAAATGGAAATTTCTGATCAATTATACAGATCACATTTTGGAAGTACATTTCTGTTGAGACAATAACTACAGTAATGAGCGAGATTCGCTCAAGAATTTACCCCTATGTCCTACATGTAGATCTGGATCATGTAACGGAATTTAAACGTCGAGATGCTGAGGGCATTTTGATAAATGTTGTTCATTCTCCATTAAAGTCAAACCTCATTATAAGCAAACCAGATCCAGAATCAGAACGTCAAAATGGTGTCAAATATGGAATTGATATTTTCGAAGAAATATGGTCACATTTAGAGAGTCAGGATTCGTTAAATTTTGTATATCAGTTCGGATTGGAAAAAGGATTTCTCTGTTACATTTTGAGATATTTGTATAAAGTAACGAACGGTTTAAATATCGAAATGACCGCCAAGGAATTTGACGCTATATTTGCAATGGTTTTCTATAGATATAGACTTTCTATAAATATGCCATTTCGGACAAAACTGAATCAAAATATATTTTTGGGAATGAAAATTTGTCCGACGGAAAAATGCTTGACAATATTTTCTTGGTTTATGTAAAAGAAATTTGATAGTAATCAAAAATGAAAGACTTAGATGTACCATACCTGGCGCACCCCACCCTTTCATCCATTACTAAGACAGATATTTGGACGACCAAATTATTTTGACATCAGTTTAATTTATTTCGGTTGAATTTTAAAATGATTCATTAAAATTTCCTACATAATGTCGACACAGGTCATTTTTTTGTAGTAGATTTTTTTGACTCTTCTGACTGAAGAATTTATATTATTATGTCAGAATTCCTGACCCTTTCTGTGAATTCTGTTTTTGGATATTATACTAGATCAGAATTGACAACTAAGAATGATTCAAACATGGGTATGATTGTAATGTTAATAAATGTTTTTATTAAAGTCTTTTTAAGTTAATTTATAAATGTAAACAAAATTCAACGTTTTCTCATTTTTTATTTTCATACTTTTAAATTATAGAAAATTTTGTTTTGTGGAGTAGCTACGATCTTGTAATTTAATTTTNTCATGTAAAGTAATAAATCAGTTCTCAATAGTTCTCAATAGGTAATTAAATAAACATGGCGACGATTTTATTACAATAAAGCACAATTACAACACACGTTTTTCGATATATTAATTGTCATCATCTTGTAAAAGCCAACCAAAAGTGTATAAGTAGTGGGATGTGTAACATCCAGACAGTGCCTCCCGAATCAGGGGAGGACACGAAATTCAAGTGGATTGACACGAAATTTTATGTTCACAAAAATGTAGGTCATGTAAATATAGCAATAATTACTAGGGAACCATTCAGCAACTATTAAGGTCAACCTAATCTATCAAATTTTTACTGTCTTTATATAATATCTTTATCTCTATAAAATATACTTCCAGGTTAGGTTTCAGATAACATGCCAATTAATTCAATGAATAACATCTTTTATTTTGATTATTTGAGAACTTTAGAATAATTTGCTGGCAACGGAATTATTTATAAAAATANNANNNNAANNNANNNNTANNNNNNTCAATTTTTGATTTTGTAAATAATGTTTTTGAATAGAATTGCTATCAAAATATTTTGTAATCCTAATGTATACAGAACGGTGAAAATTACTGCCATTTCCACTTTAAAATTAACGAGAGTACAATGTTATAGTAGTAATATAAAAGAAGCCATAGATCCGAAAAAGAAAATTATAGATTCTATTAAATTGGAACCAGAAATCAAAGTCAATAAAAGAAATGAAATCTCATGTGAGGATTTAATGAATTTAATAGACGATGGAAGAATCATATTAATTGATGTACGTGAAAAAATTGACATAGAGAAATCTGGGTTAATACCATCAGCAATACATATACCATTGAATAAGCTCAAATCCTCTTTACAGTTATCGACCACGGAATTTAAAGATGCCTTTGGCTATGACAAACCAGAATTACAAAGTGAAAATATCATATTTTATGGTTTAAAAGAAATAAAGAGTACAAGTGCTTGCGAAATAGCTTATTCTGTCGGATATAAGAAGGCTAGATCATTTCCTGGTGGATTTAAAGAGTGGTCTGAAAAAGGATTAAAAATTATCAAAATTAATGTGGCTGAAAATGCTTCTGAATAAAATAATTTTCCTTATTCAATTTTCCAATTTATTCTTGAGATTTAAGTTATTTGATCTGGCTTGTTTGATCTGTCAATTCGAATGCGTCAACACTTTACGATATTTAAGTGTAATACTGAATTTTAAATACATTTCCATTGAAATTTTGGAAAANNNGAATAAAGAAAATTTTATAAATTTCAATAGTGATAGTGGCAGTGAATTTTTTGAATGCAGTTTTGAAAGTGATTTTAGTTCTAGGGATCAGGCTAGCAGTGATGTTACTTTATTTCCTAAGAAAATAAAAGTTATTGTTGCTTCACAAAAGTCAATTGAGGAAGAAAATAATGCATAATCAGAAGTTGATAATTCAGGTGATAATTGGATTGAAATTGAAATAATGGTCGTCAAATTTTTGGAAATGTTCAGGAGCCTATTGATTACTTCAACAAAGTTTTTGCTAACGTACTGATAAAAAATATTATGACGCAAACAAATTTCAAGAGCAAATTGAAAAGAAAGAATTATCTATCAGATCTGTTTTGCAAACTAGAACAATGTTTCATATGAGGAAATATCGGCTCTTTTAGTATGATATTGAATATCTATTTAAATGATATAAAAGATTATTTTTCTAAAGACTTAACTTACAATATTCCTTTTTCTAAGATCTTTAAGAGAGAGCACTTCTTCAGATTTTTTTGAATGCTCCGCTTACATTAAAA
>OX_Smed_1.0.00204
TAGTGGGGATACATCAGAAAATAAACCTGACACTAAACCTTTCAACCAATTACCTGTAAATACACCAGAAAAAAAGTCATCGATTTTAGTTCCGAGAAATACTAATACTCCTTCACTTGTGAAAGTTGTGATCCAATCGTCAACTGAATCAAATATAAATACAGATGATGAAGATATGGTCTCAAGATTGCCAAATATTGTACCTGAAAAGCCTATAATTACCTCATCTTCAAAACCGAATATTATACCAGAGGGTAGCGGCTCAGATCCCGATTCCGCTGCAAATAAACCACAAATACCGGCTGTTGAATCTATAACTACGATTACGACAACAGCTAGCTTGCCAGATAAACCAGTCGAAGGTTCAGGATCAGAAGTCGATCCACCACAAGAAGTTCCCCGTCCTGTTCTTCCAATGATACCAGAAATTCAAGGAAGTACAATTAAACCGCCTTCATCGAAAGACTCCAAGTTCAATCCGGACGAAGAGAAATCGATTGAAGGTAGCGGTAGAGCAGGAGGAGGAGGGGGAGGGGGAGGAGAAGGAGGAGCTGCAGTTCAGCGGATATCTCCCAAACCAGAAACTATTACTGATTATCATCATCGTCAGTCAACATTAAGCCCGACAAAATCTCTCCAACCCGATCAATATCCCGGCACAATTCCATCAGAGGTTTGGATTCCCGGCATTGTCGATGTGAAAAACTCTAACAAAGACAAAGACGACACTCAGAAACCGCTGACGACTCCAGGTGGCAATGCAATTTCCAGTCACAAATCAACCCTTGCTACAATTACCGTCACAACGCTCAGTCTTTTATTTGTATTATTATTAAACTGCCTAAAATAAATCCCATCAAACTAACTGATAATAATTGTATTATTTGCAATATTTTATTGTCATACTTTCCATTGACCAATAATATATATATATATATATATATATATATTGAGAGTATTAATCAATAACAACTTTTATTGATTGATTGTTATTAATATTATTGACTATTTGCTTTAGCATGGATTTTGAACTAATGTGATTGGTTGATAATATTTTCTGATAGATCCCGGTATTTACCGCGAGAGATTGATTTTTCATAATAATAATTATTATTATTAATTATTATTATTGATTATTATTATTAATGATTATTGTTAATCATTATTATTAATTATTATTATTGACTATTATTATTGATTATTATTATTAATTATTATAATTGATTATTATTATTAATTATTATTGATTATTATTATTAATCATTATTGTTTATTATTATTAATTATTATAATTGATTATTATTATTGATTATTATAATTGATTATTATTATTGATTATTATAATAATAATTATTATTAGTATGTGCCTGTATGTTATGATGTATTTTCCATGACGAATTAAAAGTCAATTTCATTCAATTGTGTAAATGGATTTTATTATTTATTTTTGTCGTTAGGTATCTATTTTTTTCAGAACTTACTCGAAAGTTGACATTTGAAAATTTTGGTGTCGTTTTATTTATATGGAAGGATTTTGTAGATGTGTTCAAAATTAGTTAAGTAATTCTTGCTTGAACGGAGAAAAGATATGTGGAGTTTATTTGAGGTTTGTCGGAGTTGTAATTTTATTTTCAATTGCATTATGCGTCAGGATTCGTGGATTATTATATTAATTATGATATTTTTGAATTTTATTGTATGTTTTGTTTTTGTTGGTTTTGATAACACTTTCAGATTGATGTAAAAGTGATCTTTGAATCCTGTGAATAGCAACAATTGTTCTTTGAAATTCCTTTAGAATTGCGTCCAATGCACGTAGTATATTTGTCTCATTCGAGGGAGCTTCTGGGCGAAGATATAAATAAGCATGAAGAGAAATAACT
>OX_Smed_1.0.00215
ATTAAACGGAAAATATCAAAGTTAAGCTAATCACTTATAACGTTGGAGATAAAAGTGCAGATCAATCCAAACCAGATGAATTGTTTAATTTTGTTCAATTGAGAAAATTCGATTTCATATTTATTGGACTTCAAGAAGTTGTCCAGGACACTTCATGGACTGCATTGATCAAGAAATGCTTTGGCGAACACAACTATGTTCTGGTAAAAGTAAGAAATATTTGGGCAATTTGGCTGTATTTATTGGCAAAACGTTCACGACTGCCACACGTGGACAGTGTGGAATCTGAGGTGACCGCTTCGGGCTATGCCGGAGTCTTGGGCAACAAGGGTGGCGTTTCCATTCGGTTCAAGTATCACGAAATAAGCATCATTGGAGTGAATGGGCATTTTACTCCCCACGAAGAAGGATTCAAAGATCGATTGAATGATTACCTAGATATCGTGACAGGCCAATCGTTCCGTGATGACGAAGTGAACAATATTCTCGATCATGACGTCATTTTCTGGATGGGCGATCTCAACTTCAGGATTGAAAATCTGTCGAAAGAAGAAATTGAAAATGCGATCAAAGAGAAATCATTTTCAGTGCTGACGGATCACGATCAGCTTAACAAGGCAGTTAAGCACCACAATGTGTTCAAGGGATTCAAGGAAGGTGAGCTCAATTTCGCTCCAACGTTCAAGTTTGATGACGACTGCGACACGTACGACACTAGGTAAGCGGTGATTGGTTAGTTTGTTTTGACGCTGCAATCAATAATCTGTACTTACAATCTGTACTACAAACTATCTGTATTTGTGTGCAGTGATCTCCATATATTGATTTATTGCACTGATGATTATGGAGCTCATATGCAGTGGTGCTGTGCTTGGTCAGTTTCTCATTCTCTGCTAGTCACAGCACCGTGAGAAATTGATCTGACTTACTAATTAAATCGATATATTTTAATACTGATAATTATTTATTATATTTATTAATATTGTTTATTGATTATGTATTTTTAATT
>OX_Smed_1.0.00232
AGATCAACTAAAGTATATGTTGGAAATTTTTCTCGGATATAAGAGCAAATGAAGTCGAAAGTGTTTTTAAAAAATATGGTAGAATTAAAGATGTTGATGTTAAGAACAGGGCAGAATCTTCTTTTGCATTTGTAGAATATGAATCATCTAGAGATGCTGAAGACGCTATTCATGGCCGTAATAATTACCGATATGAAGGTCACACTTTAAAAGTTGAAATGTCTAAAGGCTCAGGGTCAGATAGAGGAGGCAGACGAGGGAGTGGAGGAGGAGGATACAGAGGTAGCTACAATGGAAGATATGATGACAGAAACAGTGGTTCCGGAAATCGACCAAAGGCTTTTGGAACTAAATCAAAGTCAACAGAATTTCGAGTACGTGTTTCTGGTTTACCACAAAGTGCCAGTTGGCAAGATTTAAAAGATCACATGAAAGCTGCTGGTGATGTTAGTTATGCAGATGTGTTCCGCGATGGAACTGGGGTCTGTGATTATTTAAATGAAGACGATTTAAAATATGCTCTTAAAACTCTTGACGATTCTGAACTAAAAACTTATAGAGGCGATGTAGGAAGAATACGATTAGAAAGAGATTCACGGGGTGGTAGACGATCCAGGTCAAGGTCCAGATCAAGATCGGAATCCCCAAAACGTTATCGACGATCACCAAATTATTCACCGAAAAGAAATGACAGAGATTCATCATCGTCATCAAGATCAAGCTCGAATTAAATATATCGATCGGGATCCAAATTCGTGATTGAATCTAGAAAATGCATTGCGTGTTTATAATCAGTTTAGAAAATCTGTGTTTAATTTAATATATGATTTAAATTAAAAAAAAAAAAAAAAAATGCGA
>OX_Smed_1.0.00259
ATTTAGTGGTGGGGGAATTGATAAAACTGATCCATCATTGCACTGAAAAAATGCAAAATTATCCTCGCTTGCGAGAAGAAATCGAACGATTGACCAGTCAAAAAATCAGACTAGAAGAAGTGAGTGCAAAGGATCAGATTATCGAATTAATTGATATGCAATTGGCTTATATAAACACGAATCACGCGGATTTCAATCGAGATGCAAATGGAGACCTGAAAACTGCAGACGGTGAGCGCAACAAGCTAGGAAACCAGATAATCCGTGAAGGATGGTTAACTTTACAAAATGTGACAATATTACGTGGTGGCAGCAAAGATTTATATTTTATATTAACCTCTGATTCTCTCAGTTGGTTTAAAGACGATGAAAAAACTGAAAAAAAATTTGACATGAAATTGGAAGGTCTTAAACTGAAAGATATTTCTGGTGGCTTTATGTCAAAAAAATGCTCATTTGCTCTATTTAATCCTAATCAGAAAAATGTTTACAAAGATTACAAGCAATTAGAATTAGTGGCAGAAAATCAAGAGATGTTGGATGCTTGGAAAGCTTCGTTTTTACGAGCCGGAGTATACCCAACAAAAGATGAGACTGAGCCATCTGGGGATGAAAAAACGGATTCGGTAAACATTCAGGGGGACCCTCAATTGGAAAGGCAAGTTGAAACAATTCGTAATCTAGTAGAGTCGTATATGAAAATTGTAAGCAAATCTCATCGGGACCTTGTTCCCAAGACAATTATGTGTATCATAATCGATGAGGTAAAGGCTTTTCTTAAACAAGAAATGCTAGCAAATATGTATTCATTGGATATGAACACTTTAATGGAAGAATCAGAGGATGAAAAAGATAGAAGAGAAAATCTGTTGCGTTCTCATCAAGCCCTTAAAGACGCTCTTGATATTATAAATGAAGTATCATCCAAAACTGTTTCTGTACCAGTTCCATCTGCAGTAAATGATGACTGGCGACAGCCTGATCCATCTGTCGACCTAAGTGCCCGAAGACCACCGCCTCCTCCACCAAACATGAATAAACCGAAGCCAATAAACAAAGGCTTACCTCCTCCAATTATGCCACAAAGTCGTCCTATTTCTGGCGTATCATCAACCATTCCAAAACCTTATGGTAAACCTTGAGATGTTATATTGTGAAAATTTATATACTACACGTTTCTTTCTTAATGGAAATTTGTAGATTCGTTTATATACAATAAATCTTATCTTTATTTT
>OX_Smed_1.0.00260
TTTTTTCTACTGTCGAAAGTCAAAACCTACGTCCCTTTTTGATTCGCTATATCATTAGAGTTTTTCATCCTGACATTGCCATGATTGGTTCCTCATTAATGCCTCGATGGGCTACGATCTCACGGTTAATTGTCCAAGCATCTTCTCCTACAGTTGTGGCAAATTGTAAACTTGCCCTCATATATGATTGGCTGTTCTACGACAAGCAATATGACTGTATCATGGACATCGAGCCAGCTATTCTTGCAATTATGCACAATTTAACAAAATATTCCCATGTTTCTATCACTTTGGTCGACTTCTTAGTTAAAACAGCCAATCTTTATTTTCCACTTGTAAAAGACCAAATTATCAGTTGCTGTCGTTTTGGCTTAAACGATGCATTCAGAGTTAGTGTATTCAGATCACTTGCTCCACTTCACGAGGTCTTGAGACATCACATAGAACTTTATAAGCAGTTTCTCGAATTAATAGGTGATACGTCCAATGTTTATCCACAGATACCACTGAATAATGTCCCTATTCCTAAACCTGTAGAAAACGGAATTGCAACTGTAAATCCAGTCAATAATCCCGTCGCTCCTGCTCCTGAAGTTGTTGTGCAAAGAGAAAGAAATGGAACCCCTAAAACACTGTCTCCTGTAAATAAAGAAAAACCAGTGGAGCATATTAACAAAATTGTTGTCACAAGCAAAATAAATAATGCCCCGAAATCGGCATTATTCGATAATAAACCAGTAGTGGATTTGACAATATCAGATACTGAACCTACTCAAACAGAAGATATTTCATTCGATGATCTTAAGCGTCGATTTATGAAATATTCTTTGACTTTTGACTACAATGTTGAACGAATAGATATTCCATCAACAATTTGTCAGATTAATTCTTCAGTAGCGCCAGATCTTGAACGGTTATATGAAACAGCGGAAAATTGTCGTTCTCTCATTGTCAAAAATAAGGGCAAACGTGATAATAAAAAGTCAGTAAAACGTGGACAAAAAAGACTGGACACAATTGATGATAGTGAATTATCTGGAGGTTCTGACGAAGAAAACCTTCAACATCTCTATGAAAAAATGGAAAAAGTTGTCATTGCGATTTTGAATGATGACAATTTTGATGATCTCGGTATCGCGGGAAAAACCGCTGCTGTAATTTGTGAAATCTGCTATCCATTTTTCGATCGAAAACTTTTCCCAGAAGATCCCGACGAAGAAAAACTTAAAGCCTCCCTTTCGTCACCAGTTTTCGTTTTATTCCGAAATATATGCTCGATGAGTACTCAAGATAATAAACGGGAACTTCTTTTGCTTCTTCTTTCTGAAATGCAAATGCGACAACCAAGAGTCGGATATTATCTTTTATATTATCTCAAAGTCGCATACGCTACCGATCCAGATTTATCGACTTATCGGAGTCTTTGTAATAGCTTGGAAAAACCAAATTTGAAAAATTCTCTTTTCAAAGATCTAGAGCTATTAAGCAATGATGACTCAAAATTAATGGTTTATCTACTCCCTGGTCTCTATACCGCGTTTTCAACAGAAATGGTAGGTAGCCCAAAATTTGCCCATTTAATAATTTCCTCACTCGACGCCGCGGAAATTAATGAACTCGGCCTTCAAATTCAGAAGAAAAATCTCGTGATGTTTGATTCAAATTCAGTTGTGGAAATATTAAAAGACAGTTTGGATTGGGGAACTATCGAACAATATTTTCTTTGGGAATTGCTACTAGCTCACAATATTTCTTCTAAACACTTTTACGGCTTAATTCCATATTTAGATTTTAAAAAACACCCTGAAGCCATTTTACGATTTTCTAATTTCCTTCGACAAGAGAAACCAAATTATGAATTAATTAAATTATTACTAAATCGTGAAGTGGAACGTGGGGATCAGTTTACATCAACGTTGTTGCATTTTTGGAGTTCAGAAAGTAACTCCACGACGTCTAAATTCGTTAGTATCCTTCACACTATTATATCAGCATCATTAGGCAACAATATGAAAGACAAGAAAAAAAATAGACATTCTCAATTCGCTGAGGAAGGCGGAGTTGACCTAATCAAAATTTTGGGTCATTTAGATTTCATGAGACTGAATTGCAAAAATATATCATTTCTTCAAGAAGAATCCATTCAATCAGATCTCCAGCAGGTTTTGAATTCGAAATCGATGCTCGATGATATCAAATCTCGATTTTCTGAGCTTTTGGCATTTGTCGAAGAAGAAGATGAAGATTTCTCAGATGATGAAAATGTAAACGAGAAAAATACATCGACTGGACGGGTGCTGCGAAACCTGGATTCTCGTCGATACCCATCGGATAAAAAGACTTTCGAAGAGTCTAATTATCATAAAAGCACAACTAAACGACATCTTTTCAATAGTCCTGATTCCTCAAGCTCTGAAGACGAGTCAGATACAGATGTCAATACTCGAAAAACACATTATCCATGTCGCTCAAAAAGACGTTTGATGATAGCAGATTAAATGTTTGATATGTAGTTCGTATAGAAATTTGTTATGTAATATAATGTTGTATTTAAAAA
>OX_Smed_1.0.00261
TTTATATGCTCATCCAACCAGAATTCCGGATTTAGATTTCGGATTTTATAAAATCCTCCTGAACGATGTTGGAAATCCCTGAAAAAATATTGAAGGTAAAAAGATTTAAAAACCCATAACAAAAGTAACTTCCTTCAGTAAGAGATTAATCATGGGAAAATCGGACCCAGCACCTAAACGATAGGCGATAAGAATTCACAGTTTGAGATCCCGAGCCGTGATACCCCATCCCTGACAAACAATTGGGAAAATCAGCATCATGTTGATTCGCTCCACATCACATTCCCATGTAATCCATCCTGACTAACCAGAATCATTTTTTCAAACATTGCGAGAGACACCCCCTTCCTAATGACATAGGCATGACTTTTCCTTCACCGTGAGCTTCCCGTTTGCGTCAAACCCATATCAATGACCGTACCTTCCCGATTAATTATCCTGCGTTAGAAAACGTAAAGAACTAAAATGAAATTCATTGCGTGTTGGCAAGTACGAGTTCACCGGACCAACGTGATGCGAATCGGGGATAAATAAAAATCTTTTTTATATAAATAATACCCGAGGAAGAACGATACCACCAGAATGAAAATGGAAATAAAATATCGCACACAGCTATTGTGACCTTTGTCCCTGCCTAAATCAATATTATCGCAATCAGATACAGTAAGATTGAACGCGACAGGCACACCCAGAAGACACACTCTCACGATTGATTGAAAATCTATTCTCTAAATGCCGTCGTCGTGACCTTTCCACTACTGACAGACATGCACACTCCATCATCGAACCTGTCATTAACAACCCGATCTATATGAATAACCGAAACGATTTAACCCGGCATTTGGAATTGTGGACATAGTAAATTTTAGAATGAATTCCCCGAAAGCGGACATCACAGCCAAGATCGTAGGAAACGACGTGATGGTGGAAGGACGACTATTGGGTAAATACTTATTTATTATGATCTTATTATCTTATTATTTCATGCGACGCATACTATAAGAAAACTCTCCATCCAGAACCTACACCCGGGTATGACAGACTGATGTTATCGGAGCAACCACGATTTTTTTTTCTTGTTTAACGAAGCAGGATTTTTGATTATTATTTAAATTACAAGATTGTGATTCTCATGATTGTTTTTGATTTTTGGAATAAATTAATTATGCGATCAGATCATTATGAATGTCCAAGGTAAGGTATAGATTTTCTTGTAATTAATTTCGAGTAATTTAAACATCTGAATTTATAGCAATTTATGAATTTTCCCCGTATTATAATACACAAGTTTTCCGTTTCCTTTTCTTTCATGTTCGGATATTATAATTACCTAATCGTGATTATTTCAACCAATATAATAAATCATAATTTGCGGATAAAATTACAAATCACCTGATCGCAACCAATTTAAATTAATGTAAGAAACTTCATCCATTTTCATAGTTAAAGCCAGACATCCTAATACATTATAATTACCTGCTCACAACTAGTTTGAGCCGATGTAAGAAGTTTTATCCAGATTCTTTTTCTAAATCAAAACATCTTAGGTTAACATGATTAACTGATTGTAACGATGGTAAATTAATGTAAGGGATTTTATTCATTATTTTTTTTGTTAAATCAAATGACCCCATGATGTTATAATTATCTGATCGCAACTATTTTCCCTAATTAAATCATAACATCCTAAGAGACTATAATTAGCTGATCGCGAGTACCATAAGTTAAAGCATGAAACTGTAACCAGTTTTCTTTTCTCTTCAAAGTGAACTTAAGATATTACACCATCGGGTAATAACTGTTTGAATCAATATGCGAAATTTTAACAAATTTTTTCAAACCAAATTAAAATCGATTTAGGATGTCCTACCTATCTGACCATAAGTAGTACAAATTAACAAGAGTGACAGCTGAAATCTCTTGTTTCTTTTTATTATTTAATTCGATTTCTAAAGAACCCGTTCGGATAAATCAGGAATGGAGCGTGTATTCTTAGGTATTGAGAATCATTCTGGAAAACCCAATCATCTAAATTACCAGGTGAAACTTTGGCCCGTATAAAAATTCCAACTTATCTCA
>OX_Smed_1.0.00264
TTTGATATTGATGTTCAGGACTGTTTAGAATTTGACAATAAACCAAATTGTAAGCGAAATCGGAGCTCAAATCCTCAAAAACCGAAAGACTTTGTATGTGATGTTTCAAATCAAAGTTTTTATAAAATTGATGAAAATAGAGATAATTTATGTCTTATTTTCAACGATGATCAAAGAAAAGGAAGCGAAGTTGATGTAAATTCTATTAAAAGTACTTTTGAGGCAATCAAAGGATTTAATATCAAGGTTGAAAAAATTACAAGTAGAGAAAAATTTAACAATGATTTAAGGAAATACACAAATCAAATCAGTTTGGATAGCGATATGATAATTATCTTCATTATGTCTCATGGGGAAGGAGGTCTTATCCGTTGTCCGAATGACGATTCGATTATTATTAATGATATAATCAAATTTTTTACTGTAAAAAATGTTCAAAAGTTGGCGAATAAACCAAAGATCTTCATATTTCAGGCATGTCGTGGTAACGATTATCAAGAAGTTGTTCAGTTTGATGCTCCAATTGATGAGGTCACCAAGCCTCAGATTAACAAAACATCCATACAAGACGGAACATTAAACCTTAGCGACTTGTTTATTGTTCATTCAACCCTTTTTGGACAAAAATCACTAAGAGATACAATAGAAGGATCTTGTTTTATTCAGGCCTTTTGCGAAATTGTAAGCAAGTGTTCCAAAAGCCTTAGCATTGATGAAATGTGCACCGTTATCAATCGAAAATATCCAATATTTAAAAGTGATGGCAAAACCATTTCTCAACAATGTGAAGTCACAAAATCACTATTAAAATTTCATATATTTTTGGAAAGCCCTACAGAAAGAAAGAGACTTTTTAATAATAGTGATTTCGGTGATTTTATTTAACAAATATATTCAGATTGCTTCTATTCATTAAATTCCATAAAAATTAATAGAATTATTTCTTGTTACATTCAAAATTTAGACGAATTATTTATTTAAAGACAAATATTTATGCTGTTATTTTTGTATGAAATAATGTTAATAAATTTTGCTTTT
>OX_Smed_1.0.00281
ATAAATTAAAATAATAATAAATGAATAAACAAATAATAAAATAAAGAATAAATGTAATTGTTACTGTTTAATGGAATTTAGAGCAAATTGTATTTCTACTGGGTTTTCGTATAAAAAGTGGAATTTCAGCGTCTAAATCAAGAGTTGTTTCAGGATTGTTAGGGTCCTGATAAAAGTCCAGAGGGACAACTCTTTCCGGATTTATTGTGCTTGATAATATATCAGATCTTTGCAGACACCTTGCTACTAATTCTGAGCAAAAAAACGAATCTTTTGTTTCATCAGCATTTAACCATTTAAAAATACTAGCAAATAAAGTTTTAATAGACCTTTCATATGGTTTATAATTAAATTCTTTAATACACTCCGCCAATTTCAAATGATGAGTTTCATTTGTCTCAAAACGCTTTGGTGACCAATAAATTTTCCCAGGATAATTCTCAATTACCATATTTAAGGACCTCAATTGAACACCGAAAGAGAATGTATTGAAAACGTCTTTACCTTGATCAAAAGGCGTTCCAGATTTCGTCGATTCGAATACATAAATTTCTTGTTCACTTATTTTCCCATGAAATTCGCTTAAAACATCAGCCATAAACGGTTTCATATCTTTCCCATGGACCGCTAGTCCGACGTGTGAAATTTTCGGAGTGTGTATTGGTGAAATGTTTCCATTTTTGAGAGATATCCTCTGAATAGAAATAACAAAATCCGAGATTAGTTCAGACCCCTTGAATCCAATTAAATCAAAAGTCTCAATATTACATTTCTCATTTGTTTCCATCGAAATCAT
>OX_Smed_1.0.00282
GCAAAATAGAATTTTATTTAAATAAAAATTAATATAAATTTCCAATCGACGATAAAATCTGATGTTTCGATTAGACCAACGGGGTAACTAGCAGGGAAATAAACCGACTTCTGTTGCGCTCACGTTGCAAGGGGATCTCCATTAGATTCTTTCATAAAATCATTTAGGAATAAACGATATAGGGATCAAAATCTTGAAATAATAAAATTCCAAACCCACAAATATCCAGCCTAAATAATACTTACAATTCCCCTGAGCTTCACTAGTATGATTTGCCCCACCATGGAAATCTGAAATAGCTAGCCAAATAGTACCACGATAGAAATTGTGATCATTGTATAGATATCGTCAAGGTTAGTTAATAGCTGTCGAATGCCCCGACGAGAAATCGGAGTGCCAGGATCCCACGAATAATTCGTAGAGCGAAAATCACCCTTCACAATACACACTCGGATAAAAGTTGACCTTTAGAAGTATTGATTGTACAGATGATTTCTCACCGCATAGAATTGCTAACGAAGGTCGCCAGGCAAGAAAATATATACACACAACTTTGAAATATTATGCACGCAAACATGATCGTAAAATTCCACATATCGATAGATAACGTAACTCGTGCAGCACACTCTCCCACGATGATAACCAATTCCATCAAGCATTGCTAGAAATCGCACACCATTCTCCTTTCATCGATCTACACACCCGACTATATAAGCAGTATTATTAGAGCGGGACTGTCAGAATAGAGATTCAAAACCAAATTGAAATGCATCGCGAATTAAACCTAGTAACCGAGGACACAGCAGCCAGGATTCCGGACAACAACTTGGTTCTGAGTCCAAGGACTCGACCATTAGGTAAATGGTTTTTCTCTTTTATTATCAATTTTATACTAACCTGAACGAGTCCTAGAAAGAATTCTCGCCACACCAATCCCAATAATGCCTTCTGAAATAGGAATATCAATGACCATGACGAATCAGAAGATATAAAATTTGATGCCGGAAGGACCAGTACTCGCCTTAATTATTGTTATTGCACAAAACTCCAACCCGTAGAATTCCCGCACGTGGGAACTCATTCGAAAATATACTATGCCGAACCCATTCTCAACCACCATAATCGATAATTCTCGAACTATGACGGGATTTTTTGATGGCTAGATCAGTTAGACCTAGAGAAATAATCCGATTAGTAGAACGCTTCAAGACAAATTTTTGTAGATATTTATTGGGACGCCGA
>OX_Smed_1.0.00283
AAAATACGTATTTAAGCATGAGGATGAGAATATAAAATAAATTTTAGTTTACCAGATTAAATTTTGGAAGAGTATTTCTAAATGGGTAACGTATTTAAACCAAAAAAAATCGATTTTGTCAAACCCAAGACTTTTGCATACTATAGGAGGATAAATTTTGAAAATAATTTTTATGATATTTACCGTAACAAATATTGCAAAAAAGAACCAAAACTAGCTATTTCCGAATCAAATCCCAATTTAAATAATATTTATTATTCAGAATGGATGAAATCACATTATTTTTATATTAGTTTGCAATACCTATAAGGGATTGAAAAAAAAAAAAAAAAAATGCGA
>OX_Smed_1.0.00296
ATTAATGAAATCCTCAAAACAAAGATCAAAAATAGTATTATTCTAGTGTACATGGAATTGCCTGGAATAAGCCTTCCTAGTACCGCGCCTTTTAACTGCATATGGTATTAGCGATGGGACTCTTTTACCACATCCAATTGCTGCTGGGGTCCAAGCTCTGATTTTACAAGTAGAATTTTCCATCCCACTGATTCCAATCCAACCAATTGACGAAAAAACCACATCAGCAGATGATACATTAAATCCTTTAGTTTCAATCTCCATATCTGACGGCACTAAATCTGGAATCGTAGAATTTTCAGCGTCGTAATCAGGAACAGTGGACTTAATCCTATCTAATAGTGGCGGGGAAAGAGGCTTCTTAAATGAATACAAGGTAAAATGATCATTTTCCGCAAAATATCTATCTATGTCATCAGTGGCGACAATTCAGCAGTAAGTCGAGCATGAATGGTCAAATAAATATGTTTATCCACTTCGAGAACATCGATTCGAGCAAGATTTTGAAATATAAGGCTAAGACCTTCTTTTAAAATATATATTTTCGGTTCACTGAGATTATTTTCTTGATATAATTGATCAACATCTTCTTTTGGGAGATATGACGCAATCTGATCTGGATTCACGAGCCCAGGTGTGTCATAGAGCCATTTATTTGTTGTAATTTTATCTTGA
>OX_Smed_1.0.00304
TTATTGATCTGACAGATAAAAAATCTTTAAAAATAAAGATTTATTGATTCATAATTTGTAAGCCAATTAATTTTTCTTATTTTCAATGAAAATTGCTGGTTGGGCAAGTATGGAAATACAAAGTTAAGTTTATCTTATAATTTATTTATTACCATTTAACAAATTTTAAGTTTACAAATAATATTAAAAAATTAAATTTTGATTAATGATATATTTTATGTTTAAATATTGTTGATTTTAATAGGAAATCTAAGTTATGAAATAAAATATTTGTATCAATTTTCAATTTAATTGAAACATACATTTTTAATATTTTTATTGTTTTAGTACATCAGCTTTGTAAATAGAAATTAATTATTACTTTCTAATTGTGGATAATTGCTGCCATTTTACAAAAGCTAATGAATAGATTTGGATTTAAGTTATTAAATAATGATATTTTAGAAGAATGCTTAAGGAAAGTCAACACCATTCCACTAGTTATAAAAAATACAATGAACGAAGAAATGTGTTCCGAAGCTACTGAATTATGCGTAACTGCATGCGAAAAGTTTTATATGAATAATTGTGTAAGATTACGTCACAAAATTTAAAATCACGAATGTTAGTAAATTCACCAAATTACTGTAAGTATTGAATATTTTACATTGCTATTTATTTACTGTTTAATTTAAATTGAAATTATTATTAGTCAGCGGCTTTGATGATTAAAGAAGCAATGGACAAGAGATTTGGACCGTCCTGGCAAGTTGTTGTCGGAGAGAGTTTTTCCTGTGATGTAACATATGCCGTTAAGAATCTTCTTTATTTATTCTATGGTGGAAATATGGCTATATTGCTATGGAAATATAAATGACAAATTAATTTAATCAAATGAATTATTCGAAATTTTAATTTAGTATAAATGTTATTAAACAATTTAATTTATGTAATAATATGTTCTAGCCGTA
>OX_Smed_1.0.00324
AAATAATTGAAACTAAGATAAACAATTAAAATGCAAATTAACGGTTTAATTCCAACACGATTTTTAGTAACAATAAGTCACCTTATAGGTATTATATCAATTTTTCTTAAAAGGGAAAGATATACAAGTATCGGGACAACTGAAGATCAGCAGTTTATTGCTGTGTTGTCATTCTCAATTATTTTTCTTCTATTCGAATTGATTAGTTTCATATGCGGTGTTACTATGTTTAAAAATACTTATTCATTGTTCATAAGTATCATTCATGTTAGCGGAACGGTATCACTGTCCTACTTTATAACCAATAAATGGTCTGTATCTCTATTTTTTAACATATTTTACGGAACAATACTCGTACCAGTGGCTTTGGAGATCATTTATGTAATTTTCCGTTTGTGCATTCGACATAGTTTGTGATGATATTTAAATNGATNAAANTTATNNNNNAANNNNNTCNNTCATAAATTCGCACGACTTCAAATTGAATGTGAAATAAACAGTTGATTTGAGAGCATCAGTTACGTTGGATATTTTGATTGGTTTATTATCCGGTTTTAGTTGAATGATCGTGAAGTTGCGTGTAAACTATACCGCGGGCTTTATATGTATATTTTCATTTAATTCACACGTGATTCTGGCTGCTATGCGTATGTATTGAATACTGTCCAATTTTTTCGACTTACAGTAGATTTAATTTAAAATAACGTAAACGATTACTATTTTTACACATTACAATTACGTCATATACTACATTATTAGGCTGTTGTAGTCTTTCTACGGTTTTAATATAATTTCTATATGCCGAGTTTTATAGNATCGATTATTTTTAGTTGTATTCAGCAAATGAAAGCTTTNATAAGTTGTATAAAAAATANANAAAAANAANAAAAAATTNNNNATNNNTNTTTTTTTTTTATTTTTTAAAAAAAAAAATTTTCAAATTTTCAAATTTAAATAATTGATTGTTTAAATGAGACAANNNNNTNTTNNNNNNTTCTTGTTCGATTGCCGACGAAATCAATTGATTGTGTATCCATGAATCATTGGCATGAGTCGGCTCTGGAAATTCATGGATACATTTAGGCATTGAACAAGTGGAACTGTAAGTTTTGATTGAATCATTGTCGTTGAATTTGTTGGAAATGTTTAACTGGTGTTCAATTGCTCGAATAAGAGACGTAATTTCAATGATTTTTTTAATACTGTTTCCTGAACATTCCGGCAGTGACATGTTGTTCCTTGAATCACTGGCATGTTCTCGGCTGTTTTCCATTAATAAAGACTGTCTGTCTATTCCAGAATCAGATCTATCGAGTCTCGTTTTACCATATAGGTCTGTGGCAGAATATGAATTTTTAATCCAGTTGTGTTCAGATTGCAAGCTTTCGACGCGGGCTTTTTGGGCTTCAACTTCTTCTTTAAGTTTATTTACATCTCCCCATTCATCGAAATCATCAAAATTAGCACTGGACATTTGTTCTGTGAAAATGCAGAGTTAGAGAATTTGTTNTNANNNANNNNTACTTTCTGTAAAGAT
>OX_Smed_1.0.00331
CAACAAGAAATCGATTTATTAATAAATAATCCGCTAGCGGCATTAAATTGTGACATGGGTGAAATTTTTGTTCCTGTTATTGAAAAAATTGATAATATCTTGTGGAGTCTTCATTTTCTCTGATTCCTCAATCGGAACTTCAAATTCTGAAAGAGAAAAAGATCACCTTCAGCAGATAATATTTACAAATGAAAATTCAACCCATTTCATCCTCAATGGCCATGATCAATTCGACGTGATCAAGACTATCTATTCCCAAATCCTCGACAAATCTCGATTCAAGGCTCACCTGGAAATTTAATAATAATAATTGTCCTTACTAGATAACAAACGATTGCGAATTTCACATTTCAAACGACAGTTTAAAGCATTAAGCAAAAATTCAAGGGAAATCAAATTAATTTATGTTGGATTAACCAAATTGACTTGATAATTATTCCGATTACGCAATCCACGCCCAAAAATGTATAAATAATTGAAGTTATTTCTGTACCAACTTTCTCTGCTGGGATCTTTTCGAATTCTTTACAGCATCGCATTACAATTGCCTTGACTTCCTCTTCAGTTTTCAGAGGTTTAAATTTCATTAATGTCCGTTTAGAAAATATCGCATGTCCACTGAGCCGACTATTTGAATGAAGATAAAAGCTTATATGTTTACAGTTATTATTCGTGAATCGATTCGGTCTCAGATTTCTACTCAGTGATGTAGTTAGAACTCTTAAAGTGTGCCTGAACATAATGTTAGCAATTCAAAATATTTACTTCAACTGGCAATTTAAAACAATTTAATTACAAAATACCCC
>OX_Smed_1.0.00341
AACTTGTTTAAATTGTTATTTTATATAAGTTTAATATTAATATTGCATAGAATTAATGTTTTTTTTTAGATTTTATTGATTTTAGAATGAATCATTTGAAAAGAAAAAACTCCAGTAAAATAGATTTACAAGTAAAATTGTTTGCTTTGGATTTGTATAATCGCGGTACACGAGTTAGTGTTATTTCCAAAAAAATTGGTTATTCGGAACCTACTATAAAATACTGGGTTAATCATTCTGAATCTATTCGTTCACAAGATAAGACCGATTTGAATTCCACCAGTTTCAAAGAATTTACTGAAAGTATAAACTATCAACAAAATGAAATGTATAAAAATCAATTTAATCGCAGATTTGTGGAGAGTTCTGGCGTTTCTAATGATGTGGTGCGATATTCTAGCAAAAAATTGTGTGCTAGCTGCAATAACACTTTGGTTGATATTGAAAATAATGTTTTAAACAATTCAAATTCCTTTGAAAGTGAAGAAAATGCTAATGATCAAGTGAATTCTGCAGCATCTACGAAAGATACCGAAAATATGGAATTCAATTCACCGCCTAAATTAACTGAGTACTACTCCTATAATGTTAACCTTTTAAATCAATCTAAAAATTCAAACGGAGTAATTCGCAAAACTTATGCTGATCTCACAGATAGTAAAGATTACAAAAATTTCAAAAATGATTTTACAAATTGTCAAGAAGCTCTAGAAGAATTAATGGAATATATTTCGGCGGGGAAAAAGCTAATAAATAAGGCTTCGAATTTCCTTTACCAAATGCAGGAAACAATGAATAATTATGAAATCATTAAAAAGGTAAAATACGAATGCCAATAAAACTGCAGGAATTTGCGTAATCGGACGCAGATTATTCCCGGAATCTGTTAGATTTCCCACTAAAATAGATGCCTAATTAAATGTAAATAATAGATTATCTTGTTGATGATTTTAGTGTTGATATCCTTTTTTGAGGCTTGTTTGTCCATTTTTTTGTTTGATATTTATATAAATTTTGTCTTCCTACTATGAGATAAAATAATTAATATTTTACA
>OX_Smed_1.0.00345
GTTTGGCATTGTATTTTCATTTAAATGAAGTTTTGAATGACTAGAATTGCTAGAATATTAATTCTGCCCCCCTTCAAGTTTGCTGCATATCATGTCTAGTACTGCTTTCAAGTGATAATCAAACCTCACAGTTGAGGGATCACAACGAACGCGCCCGAGTAAAATCTGCTCAATCAATGCAGAATTCCGCTTTTCTTCTGTTTTAAATTTTTTCTTTAAATCGAGCCTCGAGCGACCCGGCAAAATCGTTGCCATGCGCGTGAAATCTGTCCCGGTAACTAGGAGCGCTTGATAGAAATTATCTTGCTCCTCTCGGTTCCAGCGCTTGCTTGGTAATTTCTTTTTTCTAAAGCTCCTCGAGCTCGACTTGATGCCGAAAGAATTCCAAACGATTTCCTCCTGCTCAAATCCGAGTTCATTTATCGATTCGCATTCGATATCGATTTCACCGGCGGCATTCAGTCGGGATTTATTCACGGATTTTTCACTCGTCAAACTGAAATTTGGTTGCGATTGATTTTTGAGTTTCTTCTGCAATTTGTGGTGCAATCGAGACTCGGGAGCGCAGAAACGCGGAATTATGTTGACCAAATCTTTCAGTTTCAAATTTCTCGTGTCGGAGAAATCGTTCTCATCGATTGTTTTGTGTCGTTTTAGGACGAAGGTTTTATCTCTTTTCCGGCAACTTTTAGGCTCTCCCGATTCCGGATTGAAATTCGACTTACAATCAATATTTGAACTTTTTAATTCCTGATCTTTAANNNNNNNNNNNNNNNNAATTCTAAATATTTTTTTAGTTTTTAGCTCCTGAAAATTCCCACTATCAATCGAGTGACTATTTTCGATTTTTAATTCAATCTTTTCTTTTTTAATAGTTTCTTCTTCATTGTTAAGTAGTTTGAAATCATCAAATTTGATAACATCAGATTCAGTTTTGACTTCGTGTAAAATGTAACATTTAGGATCACAACCAGATTTATAGTTTTTATTAACTTTTTCTGACTTTATTTGGACATTAAAATTATCATTAACAACTTTTTCGGTT
>OX_Smed_1.0.00346
TTGTTGTGAAATATTTAAAATTAAGTTTTAGTAATTTAAATATTAATGTTTTGACCTAAAAAATTTAAAGATTTTATTATTTTGAAATATGTTTTGAAATCATGAAAAAAATAAAAGTTTCTTCTTTAAATAAATTTATTACTTGCTTTATTTGTAAAGGTTATTTAATTGACGCTGTGTCGGTCACTGAATGTCTTCATACTTTTTGTAAATCGTGCATTGTGAAGTATTTAGAAGATAACAATGATTGTCCACAATGCAAAATCGTAATTCATTTAAGTCATCCAGAAAATTGCATCAGTATTGATCGCACAATGCAGGAAATTGTTTATAAATTGGTTCCAAACTTGAAAGAATGCGAGAGAAAGCGCAGAGAGGAATATTATCGCGGTATTGATGTCGATATTCCGTCGAATGAAGATCTGACCCGATTCAAGTCAGAGGACGACCCGACTCCCGATTATGACACTGCCAATAGCGCTCACTCGCAAGATCCGAATTACCATAGAGATGACGATCAAGTAAACGTTCGCCTCGACCCGGGGGGGAATGAATTGCCAGCGTTGCCACGACGATTCCTGCGATTGTCGGCATTGGCAACAGTGACGCATTTGCGGAAATATGTCGCGAAAAAGGTGTTCAATGACATCAGCCGATTCCGTGAGGTCGATATCTATTTCAATAAGGCAGACAACAATCCCGTCATCCTTGGCAAGGATCACTCGTTGAAATTTGTCAATGTTCTCCACTGGCGTGATAATTCCCCGATGCCATTGCTCTACACGTCCCCCCTCAAGGTCATTTGATTGCCCCGGTCAGCATCGATTGAATGTGATAGGCAGGTTTGTACAGCGGCCGATTTTCCAATTGATTCGTTGATTTGTCTTTAATAGAATAAATATATTTGTTGTGCCTTTTCAAAAACTGTTTCTTTCATTAATTCGCAATATTCATTTGTTGTGATTGATATTGATTAATATTGTCGATTATTGGTATTATTGATTATTAATAATTATTAGTGGTAATATTGATTATAATTATTGATTACTGCTAATATTGATTATTAGTAATATTGATTATAATTATCGATTATTAGTAATATTGATTATTTTTTATCGGTTACTGCTAATATTGATTACTATTTATTATTGGTAATATTTATTACTATCGATTACTGCTAATATTGATCATTTTTATCGATTACTGCTAATATTGATTATTATTATCGACTATTGGTAATATTTATTATTACTATCGATTACTGCTAATATTGATTATTATTATCGATTACTCCTAATATTGATTATTACTATTAATTATTAATAATATTGTTGTTGAAACGTTTGTTATCGGGGATGGCTTAAATGAAGATTTTATATAAAATTTTAAAATCAGTTGTTCCTTTATATATTTTTCTATGCTCAATAATATTACTCACGCTTCTCAATCAGCTAAATTCCTGAATCCTTGTACAGAAATGACGGGAATTATCTCCAGTGTATGTGACATTACAACCATTACATGACAATTTATAATCACTAAATATCATGTTTTGGTAATATCAATTCAAAGTATTCGTAGATAATAAAAAAAAAGAAAAAAAAAAAAAAAAAGGGCGGCC
>OX_Smed_1.0.00358
TTTTAAAAATTATTACAGTTATCTACCATAATCTGTTAGACTTATACTCTAACTTGATTTATAAGAAATTACGCAATCCATGTACATGGTTCTTTTAAAAATTCAAGAATTTTACAATCTTTACCTTTATTATTTAAGAAGAGGAGATGATAGAGTGAAAGATTGGCCATTAATGAGTTCTTATGCTCCAACTTGGATTTTATCGATTGCTTATCTTCTAATTGTATTTTTTGGTATAAGACTGATGGAAAACCGTAAAGCTGTCAATCTCCGGTGGTCAATGCTAATATATAATTTTTTAATGGTTATACTTAATTTGCATATATTCTCCGAACTGCTGTATTGTACTTCAGTATTGGGTTATAATTACAGTTGCCAACCTGTTAATTATACTAATGATTCTTATGAAATGAGGATTGCCAGTGCTCTTTGGTGGTACTACATATCAAAGTTTATCGAATTTATGGATACATTTTTCTTTATTCTTCGAAAAAAAAATTCACAAATATCAATTCTTCATGTTTATCATCATTTTTCAATGTTTCCAATTTGGTGGATAGGTGTTAAATGGGTGCCTGGAGGTCAATCATTCTTTGGAGCTATGATGAATAGCTTTATACACGTGCTGATGTACGTATACTACGGAATGGCAGGTCTTGGAGAAAAGTATCAGAAGTTTCTGTGGTGGAAACGCTATTTAACTAAACTGCAACTGATTCAATTTGTATTAGGTATAACACATGCTGCTCAAGGAATTTATTTTGATTGCTCGTTTCCTAAATGGATGCAATGGGCTCTCATTTTGTATGGAACATCGATAATGGCATTCTTCTTGAACTTTTACAATAAAGCCTATATTCAGCGACCTAAAGGAAAAAAAATTGTTAACGGATCTCCCAAAAAACTTAATTGATTTTATCTAAATTGCCTTTATACTTGTATGATATGTTTTGATCAAATAATTTTATTTTCTAGATTTGCAAAATTGTTATTTGTACTTAAATTAATGTTAGTCTTTTCAAATTTAACTTTCTTTGATGTTATTTCAATATTTATTTATAAAAATATTTTTCTCGCTTATAAAGGTGAATATAATTTATATTGTTTTGTATCATGAAATTCCAAAGTCCAGTTAGGGAGCTTCAATTGCTTTTTACCAACTGTTATGTAATG
>OX_Smed_1.0.00370
TTTAAATAAGTTGTATGTGAAAAATTAAATCAAGAAAATCAAGAAACTCAATAATTTTTGAAGTTTCAAAATTTTAGTATATAAATAGTGTGTTATAATGTCTCAAATTATTCATGTAGTATGCTGCTCCGAATGTAAAATTTTTCAATCTCAAATAAAGCGAAAAGATAACAAATGGATTTGTAAAAAATGTTTTTTGAAACAAAGCATAATTAAAGTGTTAAATTGATTATCTAATTTAATATAAATATTGTTAGGTTTATTTTGAAGGAACTGGATTCGAGTGTAGGAAATTTGTGCAGCAAAATAATTATGCACTTGGTAAAATTGAAAATAATTTTTCACATACAGAGGAGGTTCCCAATGAATCAACTTCAATTAATCAGAAAATCGAGTCTAGTAAATGGAACAAATATTTAGAGGATGAAAATCAATTCTGATTTAATGTTTAATGTATAATTTTATAAAATTGAGTTTTATTAATAAAAAATTAGTTATTTAACT
>OX_Smed_1.0.00373
AAGATAATTAAGATGTTTGCAACTTCTAACAAGAGTTAAATTAACTGGTTACTAAATCATCATTGGGAATCTCATTTGAATACCGCTTTGTGAATTTAAAAATACAGAATAAAAAACTCAACAAATGAATGGGTTCCTTATTCCGACTGTGACAATAAAGTCAACAGATTTTGTGCAGGTTCCTACAAAACTTTGTTTCACCAGCTTTCTTACTTCATAACACTAAAATGAAAAGTTTTCAATTCAAAAACATAGTTTAACCAAATTAAAAATAATTCTATATGATTCACAGTTCTAAATTCAAATGTAGGTTAAAAGTGAAAACTCTATAAATCAAATTTGGTTGGTCGACTGGATCCGCATTTTATATTAATTGAATTGATTTAAAATTTGTTTAAATGTCTGTTGAAATTTTATATAGAAATGAAATATTTACGCAAGAAGTTTCCACAGATATGTCGGTGAAAATGTTAAGGGAAAAATTGGCAGAAATTAAGTCATTAAATATTGCAGACTTTTCACTGAAAATAGATCAGTTATTGTTGTTGGAAGATAAGCCGGTCCACAAATATCTTAATACTGAATTTTCTCTTACTGATAATGAAAAATATATAAAACTTGAATTAAATGATTTGACATTCGCCATAAAAATTACAGAAAAATCCCGGGAAATCTCCCTTGAAGCAACAGCTGAAATTTCAATTGGGGATTTGAAAAATAAAATTATGAATAAATTAAAACTTACCGGAGCGCAATGGTCAATGAAAAAGAACAACGAGATCATTGATGATAAAGACAGTTTATTGAATCACATTGATAAGAAAATGTTTACAATATATTTCCAGCCATTTATTGTCATTGTTAAATGCGCCGGTCGAAGCCATTCTGTGACCGTGACCAAGGACATGACTATTCTCGAATTCAGAAAAGAGTGCTTTAAGAAAATTGGCGAACAAATAAATGATCTTTTAGTTTTATTTGATGGTGAATCTCTAGATTATGAAAGACCTGACTTAACATTGGGATTTTATGAGATTGGACCTGGTTCGGTAGTGGAGTTAGCTTCCAATGTAAGAGGCGGTTTCATTTATATTATTTTACAAAAATAAAAATAAATGTACCGGATTTTTTTCTGTATTTCATACCATTGAATTTTATATTTTATTTAATAAAATGTGGTTCTTA
>OX_Smed_1.0.00383
AATAAATTGAGAGTTTTTCATTTTAAATATTTATTTTTGTTCAAATAAAATACAATTTTTTAAATCTAATATTTTCTTTCGGGTTCATAGCTTTTAACTAAATTATCTTTTTTGCTCTTTTTACTTTATAAAACATCTAATGGTAAATATGAACATCTTTCAACCAACGAATAGCAAACTCAATTCTTCTGCATTTAACTGTTCTTATCGTTCTGATCGCCTGAAGACAGACTGCCTTTTGAAATTTATGCTTTACAATAATAATTTAGTAAGTTTAAGAATAAATGTTAAAAAATTATTTATTAGATTACAAACTCATTTAATATATCAAATTGCTCGACATTTATGAGTTATAGTAATATGCCACCCGGTTTTTATATCAAAAATAAAAACGCTGTACAAACTGTCCAGATGCCGTTAACAAAATTTCCCTTTGTCCTGCCTGCGTTTTTAAATGAAAATCATCATTCGCACGAAAACGATAAAGAGAATAATGTCTTCTCAAATTCAACTCTTTCTGACTTATTTCAGTCTAAATTTGGAAATTTAGCTCCAGCCAGAGTTATTTATGAAAATTTCGATTTTTACAATAGTTATTTTAAATCAAATGGAATTATACAAAAAGACGGAGTGGATTATGATGATAGTGATTCAAATGCTTCCACTGAGGATTTTGAATGGGATCAAAATGAAAAGTCAATTATTAACATCAATTGCAACGCGTCATTTATTGAAAAGTTTTCCGAAGACGTGAAACCAGTTAGTACACAGTCTAGAAATCTGACTAGTGAAATATCACCGGAAAGAATTATAACTGGACAAGGATTAATCCTCGCCAAGGAAGAACTTCCAACTGAAGAGGTGGTAGATTTAAAAAGCCAAAATGATTTACAGGCAGAAACTACTTTACCGTTATATAATATTTTCCCATTAGATAGTATAAGAAAAACACCTTCATTGGCATTACAATTCAACTTTTCGGAATTGCATAAAAATTTTTTCGAAGACCCAAGAGTGAACAAAAGATTTATAAATTATGAGCAATCTTGATTAATATTTAATATGTTTATTTGCATTTCTGTAAATATAATTTCAGTTTTATTGAAAAAAAAAAAAAAAAAATGCGAGCGGCCA
>OX_Smed_1.0.00385
ATGCCCAACAGAAGATATTGATCTCATTTATTAGGTTTCAAGACATTTTGTACAAAGCTGACATGCTAACTATTTAACTTAAAATTTAAAATAATTTAAAATAATTGTACATAAATAAATCTAAATTTTGTAAATTTTAAATTTGAATGAATCTGAAAAAACGTTGACTACCATATTTTATTAAATAAAAATTCTTATCATTGTTTTAATAATTTATGTCTTCATCATATCTACTACATTGCTCAATAATGTTATTTGTAACATTATGTTTTGTTCTTTCTGATAAAACATTCAAATTGGATGAGGATATAGTCAAAGATAAAGAACATTTAGGTGATCATGCAAAAGATGAAAAAATGAAGAAGCCTATTGATGCAATGACTGATGAAGAATTGGAATTTTTCTATTTTCATGAGCATGATAAAGATCATAATAAATTGTTGGATGGAAATGAGCTTTTTATGTCTGTAATTGAACATATGGAATATGAACATAAAAATAAATCTACAAAAGCTGATAATAATACAACAGAGCAGTTCCAAGAAGGCGATATTCAAAATTTTATTTCTAACATTTTATTATTTGATAATAATAATGATGGTTATTTAGATTTGAATGAATTTAGAAAAATTTATCGAAATAAGGAAGGGTAATGAATTCTCATGTTTTAATCCACCTGCTTTTTAAAACTTTCAACTTATTAAATACAATTTTTTGTCTTTGAAAAAAAAAAAAAAAAAATGCGA
>OX_Smed_1.0.00386
AAATAAGTATTTACTACTATTAAATTTATCAACTTAAACTGACAAAATAATAAAAATAATCTTATAATTAAATAGAATTCAGAAAACAACAATTGAAATTAATTTCTGTCGATATTATTAATATTCTGAATAACATTATTTCGATTCTGATTGGCTTCCTTCTCTATTGCGATTTGCTCGATTCTCAGCGGCAAATCAGAATCTGTAAAATATTCTGCGGCGTATTCTCGAATATCATTCGGTTGTTTGATAAATACATCTTTGTTCAATTTCCTGAGAAATGCTGATATCATACATTCAATCTCCGGGTGATTTCTGAGATAAAATTCATTTTCTAGTCTCATGTTAATTTTTAATTGATTCAATTTTGCTTGTTGTTCAGTACTTAAAGCTCCAAGATCATCGGGAACGGATGAAATATCATACGGTTCCATGCCTCTAGGAGGATCGTGTTTTGGTGGATCGGAACTCATCTGAATGAAAGAAATATAAATTTTAATAAAGTATATTCAAACTATAAAATTTTAAATGATAGTTTAATTAAATTATTAATTACTTATATTATTTGGATGAATGAAAATTAAAAGTAAAATTTATTTAAAAAAATATTTATAATCTAGAATATTTACAAATATTAAACACCTCACTT
>OX_Smed_1.0.00389
TAATTTAATTTTTAAATTAGTAAAATGATAAATTCAAATGCTTTATTTTTTAAAAATAATTCAACTTAAACACATACCAATTAAATTAAGTTTTAGTTCATCAATAATTAAAAAGCATTATACACAATCTAATAAAAATGATGAAAAGTCTATTCCTCATATAAAAGAAGCAATTTTAAATAAAGCAATAGAATTTGTAAGTGAAAGTGGGTGGTCTAAAGATACCATAGTTCGTGCCACAAAATCTTTGGATTATCCTCCACACATGCATGGTATTATAGATGAAGGAGAAATGGAATTAATATATTATTTTTACGAAACACGAACAAACCTAATGAGTGAATACTTAGATAAGTTGCTTAAATCTACTGATCCTAAAGACATAAATACTAGAATTATTTTATATGAAGGAATTAAAAATAGACTGAGTCTAATTGAACCAGTATTACATAAATGGCCAGAAGCAATTGCAAAAATGTCATATCCAACAAATCTATCGAAAACTGGTTGGATGTTTCGTAACTTGTTGGATGAGTTATGGATTAAAGCCGGCGATAAATCGACAAATATGTCATGGTACAGCAAACGGGCAGTTGTTGGAGCTGTGTATTCATCCAGTGAGATGTTTATGTTACAAGATAAATCACAAGGACATATCGAGACGTGGCAATTCCTTGACCGTCGCCTCAACGACGCCGAATCAATTGGACATGTTGGAATGATTGCAAAAGATTTTATCAAAAATTCAAAAGAAACTTGCGATACGATATCAACATTATTTCTAAATGTCACTGGATTATACCGAAAATAAAATAAAGTCNTCNANTNNNANNANNAANNAANNTNNATNAAANNCAAANTTNTNNANTNTTNNNANAAANAGTTCAATCAGCCATATAATCAATTTTTTCTCTTCAATCCATTTGATTTGCCTCCGACAAACGAGCGGTTCTATTATAGAAATTTCAATAAATGAAACTCATCATCCATTTCAATTCCTCTAATTCCAATTCATTTGGGATCAACATTACGGACTGGAGATTATTAATAGCACCATATTTCAAAAATTCCTCCAATTATCAAACAGAAAGTCCTCGAGTAATTGATTCAGATTTTAATTACATCAATGTATATTGCGCAATACTCGGATTGATTATACTTTATCTCGTTGGTTTTGTTATTTATAAATTATGGGAACAGAAAAGTGACACCTTGCTCTGTACAGCGATTTCATCGAAAGGCAGTAACGGAAATAGTTTAAGATTACAAAAATGTTCACCATCCGGAAAATCAGACAATAAAGAAATGGTTACTTTAGTGACCCCTACTGATGAAATGAAATTGCCAAGTTACGAGCAAGTTCTAATGAGTCAACCTTTGTATCGCCTTTCAGAAGATCAAATAGAAGCCATTGTTTTTAGCCTTTCTGATGAAAGTTCCGGTGTCGGTTGGCTTCAATTGGCATTATACTATAATTTTAAACAAGATGAAATAGAATTCATAGCACAAAATAATTCAAAAAATGAAGCAGTTCGAACATTTTTGAGGAAATGGTCAGAAAATCCGAACCATACCCTGAAAAAACTAATCAAAAGTCTTCATGAAATTTCGAGACCAGATACTGCTTTTTTGATAAAGTCTGCGATCAGAAAACTGAGCCATTTGGAGCGCAATGAAACAAACAATAATCTCATGAATAAAGAAATTCAGAAAATGGCATTAAAATTATAGTTTACACATGTATAAACCGAATCACATTTTAATTTTCCTTTTTGATCTCACATTGGAATTTTTTTTGTAAATGAAAATGAACGAATATTTGATAAAAATTCTAGTTTGGAAGACGTTATTAAAACAACTGCAACTCATAGAAAGTGATGATGACAATTTGTTGTATTCAAGGATCTTTGAACTTTGCAACATATAAGAATTTCTGTATANNNNNANTTTTTATTTATTTTACTAAATTGAAAATTTCACTTTCGANATTAATTAAATGTTNAAAGAAAATAAAAACAGATTGATAAGTAAACATAAAATAAAGAAATTCGAATTTACTGCTTTTAAATACTGTAATCTAGTTCTTTTGTTACATAATGACGATAAGCAGAAAGAACTTTGAGGTATACTTCGTTGTCAAATAATTAGTATTTGCAGATAGATCCTCTTAAGCTCCTCATAAATTGTTTTGCATATTCCTTTGGTTTTATTTTGATATTTTCTGGATCATTTGATGGGTAATATGAGATAAAAAATCATGAGAAGATCATGAGCCCATGTCATTTTGTGACTTAAAGCCTTAGTATTTATCCATGTTGCAAATTAAAATGGAG
>OX_Smed_1.0.00395
TATTTCTTTCTGTTTAAATATTGAAACATTTTATAAATACTAACCCTTCAAATTAATAAATATTAGTTTTAATTAATCTAGTCAATAAGTTATTCTGCTTGAAATTTTTATGTTATAATGGAGATATATATTAATACAGTTTATGGTAAACGCAAGTTTGAGATATTAAATTATTGGAAAGTTAAAGATCTTAAAGAAGCTGCTTCAAAAAGTTATGGAATTTCTGAAGAAGAACAAATTATGTATTTAAACCAGAAAGAGTTGAAAAATAATGATTTATTTAGTTCATTAGCTATTGAATCAGGAAGCTTAATAGATCTTATCTTTAATTTTAACGAATTCCGTGTTACAGTGATTTATGAAACAGAAAATATTGACTTCGATGTAAAAAAAAATGAAAAAGTTCTTGATTTAAAAAGAAAAATCTGTAATCGATTTCGCAAGTCAATAGAAGAAATTTTTTTAATTTGTAAAGGCGCTGAAATGGCTGATGACAAAGTGCTTGGTGATTTTGAGATTAATGAAAAAAGTGTAATTAATGTGATTCCAAGGCTTGTGGAAGAACAAAGACAATTGTTGGTACGGCTGGACAATGGTAAATCAGTTGAAATTGATTATGGGACTTCGATTAAAGGCGCTGAGGTAAAAGAAAAATTAAAAGAGAAGCTTGGCGATGAATTAGAATGTATTGGAATTAGTTTGAATGGGCAAAGCATAGCGGACAATGAATATGTAGGCGATGATAAAGCCAATTGTGCATTCATGTCAATAAATGCGGATTGTTTACCGAATCAGCATAGATTTGATATTCAGTTGATAGTTAAACAGGCAGATGGTAGGTCAATTTCTGTTAAGATTTCGAAGAAAGCGAAATGTATTGTTCTAAAAGAGAAATTGATTGTTCTTTCTGGGATTGCTCTAAATGAACAATCTATGTCATTTAAAGGAGTTACTCTGGATGATGATAAATTATTGGAAGAATATCAAATTGGAAATAATTCTATCATTGAACTTACTATGAAACTTAGAGGGGGGAAGAATTGCAGTTACTTAATTTACAAAATTATTGGATAGTTATTTTTATATCATTTTGGCTTTAATTTGTTTAGCTGCTCAAAAACTTGATTTTTATCGTGTGTAACTAATGCGTTTCAACAAATCTTTAATGCCCTTTGTTTTGGCCCATAAATTTTATTTATGTTAAAA
>OX_Smed_1.0.00397
TTCAGATTTAAATAATCCCGATTTGACCTTGGAGAAGGCCGGTGTCAAGGACAATGATCAAATTGTTGCAATCACAAAAAAACCCCGTAAAAATTATGTTTTCATCAATCCTTAGTAATGACGAAAATTTCAATAGTGAGTTATCGAATGTTGAAAGGGTTTCGTCGATTTTGAATATAGTTGAACAAAAATTTAAATCTGAAGATGTTTTAATAATTGGTGAACGTGACATGATATCAGAGCAATTTCTGTTCCAGTATAATATTGATGACGAGAGCCAGATCAAATATTGCAGATTTAATGAGATGGACGCACAGGATCAAGAAGTGAAGCCTCTTAAAGAATCAGTGGGAAGATTGAGGTTTAGCATTATTGGCATATTTAAAAAGCAAGAGTTATCACAAATATACAAAGCAACGGATAATTTCAACAATAAAGAGGTTGCTTTGATGCAGTATAGACTATCCGATTGGAAGGCTTTTATAAACAATTCTAGTTTGATAAAGGAGCTGAGAAAACTCACAGTAATGAATGCAAGTGAAAGATTTGTGCGGATATTTGCCATATATAAAGGCGAGGGGTTGGTATCTGTGTCCATGGAATTGATGGCGATATCATTGAAAGAACATTTTAAAGCTGTTGATGGCAAAACCAGAATAGCCTCAAATGATGAAGTTATTAAATGGTATCGACAAATTCTTGAAGGCCTCGCCTGTCTTCATGATCACGGCATTGTATATGATGAGCTGACAATGTCTCACATTCTTCTGGATAGCAAAGGGGACATCAAGCTAGCCAGCATCAATATTGGTAAAATAATTCCTGGACAAAAAAGAAATGAAATAAATAAAGATTATCTTGCTCCTGAGATTTTGGACAATAAACCGTGGAACATTAAGGCCGACGTGTGGTCATTTGGAATCATTCTGCTGGAGATTATTACCGGGAAATGTTTCAATTTCAGTGCAAAAAATGAAGCTTTAAATGATTCTAATTTCTTCAAAATTGATTATAGCAAATATGTTTTCCCGAGATCAATAAATGAAAGGTTCAAGGGCGTCATTGACAGGTGCTTGGTTGAGGATCCGAATTATAGGATATCTGTGCACGAGCTACTGAGCATTGATTTACTGAGATCCTTTTGAAGGCTCTCGCAATTCCTGTTTGCCGACTGGTTACATTAATTATTGCCGCAATATTTATTATTTACCATTATTAATTTTGTTACTTTATCTTTTTTTAAAGGTGCTGATTTTGGATAATTTATTTTCTTCAATTGATCTTTTCAAAAACACCAGATAATTTCCAAATGCACTTTTAGTAGCCATGGTGACGAGGACCTTCCTTTTACCATTCATATGGATCATCAGATGGAGTATTCCCATCAAAAGAGTGCGTTGACTTTAAAGCTGGTGTGAAAGAGAAATTAATTATTTTTCTTTATTATTAATTATTATCATTAACTTATTGATCCGCTTTGAATAGTTTTTGGGTNAGGAAAATCATTACTGAATGAGATTATCTTTTTCCTACATAAATTAAATGTTGACTCAAATGGAAACAGATTAATATCAAAGTATAGATAACCTCCCAAAAACCTGAAATAAATCAAATACAATAAGCAGAACATGGGAAAAGAACAATTATATAATACGTTGAGCATTTTATTTGCCAATAATAAACTATCACCAAGGCGTACGCATGAATGAGAACTAGCCGAATAGCAGAGCTATGCATAAACTGAAATCCAATTAGCGGCATTAACTACGCTAAATTGTTCTGATT
>OX_Smed_1.0.00399
CATGAATTTGAAATTATCTCTTTTAATACTTTCTTGCTTCACATGCATGTATGTGAATGGTTTTGTGGATCTCAGACTTTTGACGGGACTGAAATTGAATGTGGCGGGCCTCATTAAGGCTGACTTGGGATTAAGATTGGGTCTGTACTTGGGAGCCGGATATTATCGATCAGTATTAGAGATCCCGGCAATCAATCATTTTCTAATTGGACTCAGGGCCCGTGTATCGGGTCCAATCTATGCAAATGTACAAGCACATTTGGAAGACATTGGAAAAATATCAAGTGGAATTTACGGTTTAGGCATTGACAGAGAAAAGATCAACAGATTAGTTTATCAAATAAGAAAACTTGAACGAAGACGATACGAATTAGAAGCATTACGACGAACTCATTTCCCTGACCAAGATGTAAACAAAGTGTTTGAAAAATGTTGTGTGGAAGTTGTCGAAGAATCGAGTAATGCAAAATGATTTAGTGAATAAATGTGAAATTTTTCATATTTATTCTAAATAAATATTTAATTATAAAAAAAAAAAAAAAAAAAAATGCGA
>OX_Smed_1.0.00400
GGAGTATAACATTAAAAGTGCTTAAAGGTCAATGAGCAAAGTAAAATTAAGAAGCCGATCTTACAAATTGTCGAGATCGGAATTGGCGAATTTATATATTATAAATAAATTTAGATTCAAGTTAAGACACCAAGATTCTTCAAATAAAGTCGACAATGAAATAAATTTGTCTGATTGTACTCCATGTAAGAATAAAGTTGTGAAAGATTCTAATTTCACAGACACCACCAGGCCTTCAATTGATGGTAAATCTGCGTTGCCGAATGTTGACAAAAGCTTCGAAAGCTCTGCTGCCGAAACTTCAAGTTTAGAAAGCCAAAGCACGTCGCAATTTTCGTCTGGTGTGTCTTTGGAAGCTATTGAATTCTGTAAATGGAAACAATGTCGACTTGATTGGATCAATTGTGACAATCCATTATATAATCAACCGAAAACGATTATTGCGGATGAATTGGAAACTCATTTAATGGATGTCCACGTAAAACCGCAGTTGTCGTCGAAAAGGAAATTTTTTGAATGTCTTTGGATCGGTTGTAAAGTTTTCAAAAAAAAGAGTCTTTCATATTCTTGGTTAGAGCGTCACATTATTGAGCACACTGAAAACCGAAATAAGCCATTCAGCTGCATTTTCAAATGCAGTATGCGATTCGGAAGCCAGGGTCTGTTGGAGAAACATGTTCAAAGCCATTTAGAAGAACTTGGTCAGATTAATCTGAACCATTCTTTTGATATAGGAAATGAATTAGGAATTAATTGTCGATCTAAAAAATCTTGCTCTCATCAAAAAAAATACAATTATTTAACTCCTTATCACGTACATCGTGGGGATTTTATAAATAAAAATAACTTTGCTCAAATTCAAACGAACACGCATCTACAGACGATTGTAATTGATCCAGATATTTTAAAAGAATTTGACTTGGAATTTCTTAAAGATAGACCACTACCTCCCGAAGTGATTCGTTTCTTGACTTTGGAATTCAAGATAATGGGAAAGCGAAAGTCGGCCAATAAAGTCTGTCAAACATTAGTTGAATGGATATTACCGTCTAATTTAAAGCTGAACGCAGAATGGGTCAATGACAATTTAGTAAAATTGGCGGAATATTTGTCAGTGCACAAAAACAAAAGTTGATAATTTGTTTCGTTCAGGTTATTGTTTTTATTTGCTCAAATGCATTGATCTCTTCTCTATAAAGAAATTTGTTTGCATTATATCGTTCTTGTTATTTTCAGTCTTATATCTATGTAATTTGCTGAATACTTTGGTTATTTTTTTCTTGCAATTCGTCTAGTTGCATTTTTTAGAATCCTTGTATAAATTTTGTATTTTGTATAAAGAGAATTAAATTAGTTACTTTAATCATTTTTGCAATTATAATAAAGGATTGTTCAAATTTTTATAATAAATGTTTGTTTTAATGCTA
>OX_Smed_1.0.00409
TTAGTATAAATAATAACTCATTGAGTTTTTCTATAACAGCTTTGTCCGTGTGTGTGCGCGCGTAGTCAATCAATTGTTTTGTGTGTTCATTATTTTGTGCGTGTGTGTCTTACTTGAGATGCCAATGTGCGCATTGTACTGTCATCAATTTATGTCAATTTTGCGTTAAATTCAACATTATGAGGAATTTATTTTTCATTTAGATATCAACATATATTGAAAGATGAGCTCCGAGAATGTTGAAAGTCCTATTGCAGCAGGAGAAACGAATCCAACCCCAGCCGAGTCCAGGAATACCAATTCAGTCTTTCTGAAAATGACCGCTAGGCAGCATATTGGGTTTGGGATTCTCTACATCGTTTTAGTGTTTTTTTTCATTGTTTACGGTGCTTTCCTTATTGGGATGAATAAGCTTTTTATCATTTTCTGTGTAGCCGGAAATATATTCTTAGCTACTGGAATCATTCTTGTTGCCGGAATTAAATCTTTAAATGTCAAACTTTTACTCGCATCTATATTTTTTGAAATTTTCATTTGTTTGATTTTTATTTGCAGTTCAATCGGTTTGTTTTTTATTGAATACAGCGATACACTGATAGGGACAATTATGAAAATTTGCTCGATTTTTATGTGTTTATTTATAGTTTTTTTATTATTATTCCACATTTATTATTTGATATATGATTTTCTCAGTTTGAATAAAGCCAGGAATTGATTTCATTTAAGATTATTTTGTAGTTTATTGTATAGATTATATATATATATATATATATGTGTGTGTGTGTGTGTGTGTAATATATTCGCTTTGTGCTCTTGGA
>OX_Smed_1.0.00423
CTAATAATTTAAATATTTTGACAAAGTGATGTATTCAATGTTTGTTAAAAATGGGATTAGCTTTTGATTTGTCTTTTCTTTAATTTGAAGGTTATGGAGGATTAGTATGGAAATAAAATTTCTCAAAATTATATTTTGCCACATAAAGTTTTCAAATCTCGCTGGTTATATCAATAAATTATATGGTATCACGTTTGCAATGTATTAAAGAAACCTTAAAATGACAATTACTTTGAAATTTGATTTAATATTTTGCATAATTTATTATTTTTCTTAATAGAAATGTCAATATGCTTACTAGTTTAATAAAAATGATTTCTAATTTAAAATGACTGTTTTGAATTGAATTAAATTGTCATTTTTAGACTTATCTTGGTGACCAAGAGTTTCAACAATTATTTAATTTAACTCGGCAAGCCTTTTATCAGTTGCCGGAATGGAAACGAAACGATCTCAAAAAACAAGTTGATCTTTTTTAACTCAATTTTCTACCGCATCAATGTGCAATTTTTTTGACTAATTATTTGAAGGATCAAGGTTTTCTTTGCATAGTTATGTTTTCTGTCATTTTCATCTGCTGCTTCACTTAGATTTATATGTAATTTTTTTTCAACAGTATTTTCATTGATAAAATTTTTAATAATATAATGCTGTTCGAATGCTTTCTAAGTCTATTTCGCAAGTTTTGTGATTGTTTGCTATTTTTCATGAATCCCAACCATTATTTGTTTTACAAGGATTTCACTGACAACTTTTCGGCTTTATTATTACCGAGTTCAATTTTGTATTTAAATGAAATATTTCGAGTG
>OX_Smed_1.0.00430
CGCATTGCAAATCAATTGTTTGAACAAGTTGTGACAATCTGCTCAGTATCGATTGCAATTATTATCTATGGACTTTATTCAACAACGTCATAATGGCTAATGCAAAATACGAACGCATATGGAAATTACTTGACGAATACGAATTCGCCTATGATTCACTTTTGTCTGACGAGTTTCTCTGTGTGATTTGCAATTCGATTTTAAAGAATCCTTATCAAAGTCCTTGCGGATGCCGATTCTGTATGGAATGTATTGTGGATTACTTAAACAACAAAGAAACGCTTTGCCCGGGATCAAGTGAAGATTGCAAAGACCAACTGATCAATTTCAATGGAGATTTGCATGCTGATTATGTGATTAGTCGGAAAATTTCCCAAGTGAAAGTCAAGTGCCCAAAGGCGTTGTGTGACTACAGAAGTGAACTGCAAAACATCGGCAATCACATCAGCTCCCACAAAGAAAGCTGTCCTTACACGAATATTGGATGCCAATATCCCAGTGCTCACATGGGACTGATTGTTGAGCATCTCCACGACCAGATCTATGAGCATGGGAAATTGGTGACGGAATCTTTCACCAATCTGAAAAATGAAGTCGCATCCTTGACGTTGGCTTTGAAGCATTCCAAACAGGAATTGGAAAACAAAGATAATTTATTGATTGATTTGGAAAATCGATTGAACGAGTTGCAAGGAACACGGGAAATAAAGATCCAAGAATTGACAGAGACTTTGGATAAGTGCAAAGAAGAAAATGTTCAACTGAGTTCTGAATTGAGGACATTGAAATCTGTTTCCGAGGTTTTCTCCTTCAATCAAGAAAATTATTATCTACAAAATAAAGAGGAAGATCGGAAATACATTTTGCACCCAAACTACAATGTTAGCACTTTTGATCTTATTGCGCCATTCAAATGGCAAATTTATAATTTCAAAGTGTTACAATCAGAAGGCAAACGTAAACCTTTAACCAGCAGTCCATTTTATTCACACAGAAATGGCTACAAATTATGTTTATCGGTGTATCCAAATGGAATCGGAAACGGAAGCGGAACTCATATGGCCGTGTTCTTTCATATCATGAGTGGAATTTTCGATGATTCATTAGATTGGCCCATGGTACTTAACCTTCGGATATGTTTGGTGGACCAACTTTATGGTAATATCTACGCCGACAAGATATTCAAATACTATTCAAGAAGTTTAGAAGACCAATACAAATATGAAAAACCATCAACTGTGAAAAACAAGGGGATAGGGGAGTCACAATATATTCTCCTAGAAACATTATACCGGAATTCAAGAATATATTCAAATGACTCAATAATTTTAAAATGTTATGTTGGTTAAAAATAAATTTTCATTTCACTTTA
>OX_Smed_1.0.00441
AATTATTTTCCTTGGAAAACAATTTCAAAAATTTATTTATCTTAACAAAAATAAAACACTGATATGATTTATCAATTCTGAAACATTCAAAAGCTGTCAGGCAATATTATTGAAATTTCGCATCGACAAGGACAATAGAGAAAGCTGGACCGAGAATACCCTCGGCCCCAGCCTTTGCCGAAACTTATTTGTACTGTAAAAATGCCAGAATTGAGAATCGGAATAGATGTCTGTGATAACTTTATGGTGTCAATTTGATCCAAAGAGAAAACATTCACTGAATGATTTGGAAGGATTTTATAAACAGGAATGTAAGGGTCATGCTTATTGAAGTTATGGTCTTGTATCTCTTTACAGATTGAACTGATAAAAATTGGCTGAGTTGTATAATTATAAAGTGAAACAAAGCGATTGTTTAACTGATGAATGCATATTCCAAGTTCCTGCCACAGTGAGTCAGGTTTACAATCTGTCGTGACAGATGGGCATGACTGGTAGTATATAATAAAGACTGACGACAAACTGGAAATCGCTGGTGTGATAATTTTTGTCGGTCTTATAGTTTCTTCTATCCTCAAATTGCACTGGATGCTGCTAAAGAAATACGAGTCATAGAGGATATTTTGATCAACATTCATAGACTCGACAGTTTTCATCAAAGACCAATGGAATGGATTTATGCAGTCCTGACGGTTTGAGCAAATACTCATAAATTTGATCTCATTCGATCCTGATAATAAAGAAGATCTAAAAGTTATCCAAAGAATGTTTTTAATATAATCTATGTCGAAATATCTGAACAAATTGCTACAGCCTTTAATACAAGGAATGATCGGTGAAAATGACTGGAACTGATGAATTGATTGAGCAATTTCCAAAAAGATTTTTAACTGTTGAATATTAAGTTTCGCTAAAATTTTCGAGAGAATTTCTAAAATATTTTTACAACAATCTTGAACTGTAAGAAAGCGGCTTTTGTTATTGGTTTTCATCAGATAAATAATATTTTTGATAAGTTTCCTCTTGTAGACGAAATTTGTCCATGATCCTAAACATGTCTCTTGATTGATTTGATCTTGAGAAATGTTTAAAATGGAATTCGATTTCATGTTACATGTGTTTCATAGACGTTTTCGATTANTTATGCTGCACATTTTTCAGAAAATCAAATTGACCAATGAGAGCAACTTATTTCATTTTGTTTTATAATGAGCCCATTCCATTGGTGCATGAATGTTATTATCNANAATCTATTGTGTAACTGAGTCTGAACAAGTTGTGCTTGTGTAAATTTGTACACCGTCCGGTTGCAATACATTTCAAGCCTACACAATTATATTGATTTCTTTTCATATTGCACAAATATCAGATTGATTTTCATCTTCAATCTTTACTTGTTTAATGTTGGATTCCAAGAGATATTCAGCATTCATTGAGTCTCTCAAGTATGGAGATCTTCCTACAGTTGAACAGGAGTTCCAGCCAATTTTCCTCAATCAACCTGATAGTTCGGGATATTTACCACTCCACATTGCCAGTCAGGGCAGCAACCTTGAAGTCTTGAAATTCCTATTGGGACAAAATTGCAATATTGAATCAAAGGATTCGAATGGATGGCGACCGATTCATTTTGCTGTGCTAAACAAAAACATGAATAATATAAAATTGTTATTTGGATTTGGCTGTGAATTGTCAATGAACGACGAAATATTGCAGGACCTGATCAACCGACCAGACTACCAAGATGTTAAGAACATAATTACAACTGCAATAAAAAATTATCAAGTCGGTAAAGAAATGGACTTGAAGTGCAATCTTGAATGCGATCATAAATTTTGTTTGACATCCATTTGTTTTAATGAATTCTCAGAAGGCCAATTCATAGATAGGGGAAGATATGGTAAGATATCAAAAATTTTTCAGTCGGGTGGTAGTCGAATATTTGCTATTAAAAAGATAAACTGGAAGACAAATTTAAATGATGTCATTGAAAACTTAAAAAAGGAGGCGTTAATGGTTGAAACAAATATTAATAAATACCGATCAGAGCTGGTTCATGAGAGGATCACAAAATACTATGGAGCCATTATCAAGGGTTACAAAATGTACATTTTTATGGATTTTTACCATGGAGGTTCAATTTATGAACTACTAAACACATTGCCTGAAGGATTACCGGACGAAAGATTATTGAAATACACCAAGCAAATTCTCGAAGGGCTCAGTTTTCTGCATGAAAACAGAATTATTCATGGAGATCTTAAAAGTCAGAATATCCTTCTGGATACGGAGGATAACTGTAAACTTACTGATCTAGGATGTAGCCGATTCATAGAGTCTTTAAATAAATACAGTCAAAAACATTCCAAGGCAGGTATCCAAATGAAGCATAAAGAATTACCGCAATCTAAATTTGGTACCGCAAATAATATGGCACCGGAAATGATTCAGGGATTAAGTTATGACTTAAAAGCGGATATCTGGTCAGCTGCAGCCACCATATATGAAATGTTTGACGGTCAGCCACTCTTTGCAGGAAAGAAGGAGAATGTAGTGTTGATGAAATTAGCCAAAGGGGAATTGCCGGATTATAAAAAGCATCGGATTAAAGAAAATACTGATTGCAAAATAATCTCCCTGATGGATTCCATGTTTATCAAAGAGCCAAATAAACGCCCGACCGCTAAGATGTTGCTTAAAACATATTTTGATATTAATATACTTTAGAAATAAAACTTACTAAAAGGAAAANTAACAAAAGAAGAATCGAAACATTATGGAGAATCTGAACAGAAAAGTGCAACAATAAATGAATGTACCAAAAGGATATTGCAGAAAATGTATGACGATAAGTCGAAGACACAAGTGGCAGCGGTCGGAAATTAATGGCCAATTCAACATTGATGGAAAAAGCGATAATTTCAGTAAAAATTCAAAATTATTCAAATATATCACCGTTTGAATCTTTGATGAGTGAAAAAAACAAAGTAGTGCTTGGACGACACAATGTGATGAAGCTGTTGGTAAATTAAAACATAGTTTTATCAGTGCACCATTACTATGCCATCTGGACTTTAATAAAACGTTTATTTTAGATACAGATGCTTGTTTCGACTGTATAGGTGCTGTTT
>OX_Smed_1.0.00443
ACTGTTGGCGTGTCATGACGTCATTGACAACCTGATCGGTAAATCGGTATCTTCATCGTAATTTCATTATTAATACAGTAGAGGTTTATTTATTGGGATAAATTTCGACTTTTTATCGGATTCCAGTTGTATCTCCACTGTTAATTTTCTCGACTAACGGTTCTGAAGTCATTGGATTTCATGGGTTTTCCTTAATCTAATTTATGATCGAGTTGTTTTGTATCGATATTTCTATTTTATCAAAAGACAACTATTTTGAATGCTAAGCAATAAACAGAAGTTTTCGTCCCCTTGAAGATTTAAACAAAACAAAAGAAAAAGAAACACATCTTACGTGTCAAGAAGAATGAACAGCTGGCTCAATTAAAATAAATGCACTATGCTTGGTTAAAATTTTTTTATTGATGTTGTATTGGGTAAATTTTTACTATTATTAAATCAATCATTGGTAAAATGTATAACGATTTGTATTTATAAATAAATTTTTGGATTTA
>OX_Smed_1.0.00444
TTCCTCACTTCTATTATCGATCTGAGGGAAGGAAAATCTCCTGACTAGTGTGTGCGCTCTCGCACTGTTATTGACGATTCTTTCATTCAGTGGTGGTGTGAGCATGCTACACCGCCTAAGGCGAGCTGTTTCGGGTGTACATACCGTTTTCCTGACAATGGGAATTTACTGAATGATCACTCAAAAAATTCCTCCTGATATTTTCAACTCTCATTCATTTGTGGATATTTTCTATACCTTTGGAGTTTTTAATCGATCGTGGATTTTCTCGTCTAAAATGCATGTCTGAAAAGTATTTATACCGCCATTATCTTGACTATATTGGCGTTATTCTTACTCTAATATTTATGATGGCTTTAGCTCAATCTAAGTGGACATCATGCCACGGAATCGGCCTTATCTTGACTCGACAGCACAACTTTGGACCAAATTCGTCGATGGCTAGTGTTTGAAAGGACTTCCTGGTCTCCAACAAGATTACATTCGTGCGACCTCCACTTACCACGGCGGTCCCATATCCTCTCGGAAGAAAAAAAACCTTTGGGCGGAGGTATCCGTCTGATGGATTTTGTTTGAGTCAGAACTGGATACTATTGGAGATGCTACGTGCAACACTAGGAGAAATGATGATCTCGTTTGTTTGAAATAAAGCTTGGGTTATTTA
>OX_Smed_1.0.00448
AAGAAATCAGCGATGCGTATAGAATTTCTTTCAAGTTTGATATTTGTGGTATCTATATCCACGAGCCAAATTGATAAAAGAGTAATAGGGGGAGAAACTGCACCACCTGACAAATATAGATGGGCAGTGTCAATTAAAGGGGATGTTGATGAATTAAAAACAAGTGGGGCTTGTGGCGCTTCAATTATTAAAACAAAGGGGAACATCAGTTGGTTATTAACTGCTGCTCATTGTTTTTTCCCATCGAACAAGATAAAGACTTTCGATTTGACAAAGCCTGAACTTTGGCATGCTAGAGTTGGACTAATGAAAGTTGATTTTTACTACAAAAAACATGGACGAGGATATCTGTCAAACAATAAATTGATATCATTTTTTAGTAAAGCATTCAAAAAATTGTTCGGAAATTCAAAAAATGTTGTCACGACAGGTGATATTCACATTAAGAAAATCATCATACATCCTGATTATGTTTCGACCCGACTGGAAAATGATATCGCGTTGATGAAATTGATAGATCCGTTACCAATTGAACAACTAAAGGGAGTAAATACAATAGAATTACCTGACATACCAAACCTTACGAAATGGCCACCAGTTGGTAGTGATTGTGTAGTTGTTGGTTGGGGCTGTACTAAAGCTGCAGGAGTACCAAATACATATGCCAAATTAGCGCTGTTGAAAGTATGGGATAATGATAAATGCATAGATGCGTTTGTCGCGCCAATTGATTTGAATCCTGAAAGTGAATTTTGCGCCGGCTATTTGAAAAGGAAATATGGTCTCTGTCCTGGTGACAGTGGAAGTGGACTGGCTTGCAAATATGATGGTAGATGGATGCTTGCAGGGGTTGTGTCAGCGGCCCATAGCAAAGAGCCTGGGCAATTCCCCGCAATTTTCACCAAGGTGCCTTCATTCAAAAATTGGATATTGGATACAATTAATAAAAACTAGATTCGGTTCTTTTTATTTAAATGAAAGAATTTTTGAAACTTTATTTGCTTTAATTTCATAGATTAATTTATCAGTAATAAATATTACGTTGCGTTTCAAAAAAAAAAAAAAAAAAAAAAAAAGGGCGGCC
>OX_Smed_1.0.00451
AATCAAATATATAATTAAATAATCGATTAAAATATAATAATAAATTCGTCAAACATTCTGAAAGCAATCAAAATTGCAACAATTAAACAGCACTATCTATAAAACATTATTACAACTCAATCTATATAACAATATAAATTATAAATAATATATCAAATATCTACAAAAATAAAAGAAAATTTTGTATTATGATAGAATAATTTATTTTTCTTTTTCTGAACATGCGCACAGTCGAGCATACCTCGGACTACTTTATGTTTCATTCCAATCAAATCCTGAACTCTACCGCCTTTAATTAAAACTTGATTATGCTCTTGTAAATTGTGTCCTTCTCCAGGTATATACGCAGTTACTTCTCGGCCATTCGACAATCGAACTCTAACACACTTGCGATTTGCTGAATTAGGTTTTTTCGGTTTACGAATAAGTGTTTTTAGCACAATTCCTTTCATGAAAGGTTTCCCATCCATGTGAAATTTTGGAGATCGTTTTTTCCGGAATGGGCCATTAATAGCCATGTAATCCATTGAGGCAAATGATCGTTCGAATATTTTAGATGAAAAATTTACAAGCATTCCAAAAGATTTAGTTAAAAAATTCATCGTAAAAATGTGACTAGTTAATTGTTGAAAATGCAATTTATACAATTAATATAGCTAACGTTCAAAAATGACTTTTTAATATCAATTCAATTTATTAATTATAACAAT
>OX_Smed_1.0.00452
AAGGAAATAGTGACTTATTAGAAGATATAAATGTTAATTATACTGAAGCTTCAATTTTTTGTAAATTTGATTCTATTGTTGGGTTTTTGTTAGAATTTCTGGACTCTGAAATAACCAAATACTCAGGTAACATGTTTCAAATAGCGAGAGATGATTTTTCTGGTCTAAGTTTAAAGTTAAATTTTAATTTAGAATTTTTCAGCGATCAAGTCAGTGGTCATGGATTAATTTTTGATCGAGAATTTCGATGAAATATTTATATTGGATTAAAAAATGTGCTAAATAAAATTCAATTTGCAAGTGTTGCCGATATTAAATTGGGCCAGGTTACTTATGAACCAGATGCATGTCCTCTTAAAGTAACTTTAGAAAATGCAAAGTATTTCTGGAGAAAAGAGATTGGATTTCTATTTACTGGAATTAAAGTAAATGGGAAAGATCTAGAAGAACCAATTTTTTTTGATAGATATTATGGCCTATCTCTCGATCCTGAAGCAATATTTCACAAAGGTATTTTGCTATTTCTCTCTGGTGGTTTTAATAAAAATAATCTGGCAAAGGAATTTCTTGAAAAAATTAATGGGTTGTTGGAATGGTTTGAAATTCAAAGGAACTTTAACTTTTATTCTACATCCCTTCTGATGGCCTATGATTCAACTGATAGCACAGAATATCCAAAAGTCACTGTAAAACTAATTGATTTTACCCATACTCGAGTATCTCATTCTAAAGATGTGAATTGTATTTATGGTTTGAAATCTCTGATTTCATATTTCACTAGAGCAATCAATTAAAATCCTACGCTCATATTACGCGGTTTACTTTATTTTTGTATTAAAATATATTTTATATAAATA
>OX_Smed_1.0.00463
ATACAATTTGAAATTATTTATTTGTTAATTATTTATGGAATAATTTTTATTAAATTTAATAAATAATTTAAATAATGGCAGTTGATGAATTTATGGGATGTCTCTTGACAGGATTTGGCATACCTATTGTTTTAGTATTATTTACTATTATAACTCACCCATTAAGAATAATTACACTAATTATCAGTGCAAGCTTTTGGTTAGTTTCATTTTTAATTTCTTCAATACTATGGTATGCTGTTGTACCTTTGAGGGATAAAGTAGCTTTTGGTTTGGTGTTTTCTGTTTTCTTCCAAGAAATCGTTCGCTTACTATTTATTTATTGCCTGCACAAAATTGATCGAGGCATCAAGTTAATTATTTTGGATTTCAAAAGTGCTGAATCGAGTATTGATAGATCACTAATTAGCAATGCCGATTTTGCAACAACATCAGCAATTGTTATCCAAAATAGACTAGATGACGGCAATAACGATGGAAATAAACCTCTGATTAGTAATGAGAAGCTGACAGATGATGTTTTTAACGTGACAATGTTTGCATATGTTGGTGGATTGGGATTCGGGTTGATGTCGGGACTGTTTGCCACAGTGAACATGTTGGCGGCCCTAAATGGACCGGGAACGCTCGGATATTTTGGTCAATCTGCCAATTTCATTAATTTATATGGTTAATATTGATTTATTTATTCATGGGTTCCCTTTGTGGATGTGAGCAATGGGGAATTTCTTGTCCCTGATTGGCTGGTGTTTGCGCTGGATTTTATGGCTTTTCTTTGTTTCTCGTTTCATGTTTCCGCATTTGATTTCATTTACTGATTGATAGATGCAATTTTTTGTGATTGTCTCAATATTTAATTAATTTAATAATAATATTTTACAGATT
>OX_Smed_1.0.00468
ACAAATAAACTTAAAGTTGTTCAAAGATCTCAGGCAAATGGAATAAAGCAAATAAAAATCGGTAGATTTAAAGAAGCTAAAAGTAGCCAGGCAGTTCAAAGTAAATTTCGACATGCTGTAAGTTACACTTTATCTCAAGACGAAGCAATTGTAGTTGAATATGGAAACGACCCAGAAACAGATATGTATCAAATTGGTCGTTGTACTGAAGATCAAATCGATTTCGTTGTCAATTCAGTTCCCTTAGACAAAGAATACAAAAACCCCAAATCTCCCGGTCCTGAAACGGTTTCTCGATTCGCTTGCCGAATCTTCATCAGTCGTCAAGCTCCTCATGTCGCCAGAATATTTGCAGCCGGCTTCGATGGAAATAAGAATATTTTTCTTGGAGAAAACGCAATCAAATGGGAAGCAGATAAAAAGATCTATGACGGTTTCACCACGAACGGAGTGATGATTTGTCATCCGCTTGTCGATTTCGATCCAGATATTCGCTGTCCAGATGCCTTATCGAAAATTAAAGAATGCCAGTCATCCTTTGCAAATTCGTCGTGGCGAGAAGTCAGTGTATCTGGTGCTGTTTATAGTTGCTTGTCAAAAAGGGGTGTGCCACAGGGTAAATCACGATTAGACGAAGACAATATTTTACGTGACGGAACGTTGATTGATCTTTGTGGAGTAACAATAATATGGAGGTCCGAATACACCGATACAGAAATAGAAGATAACATTATTTCCTTGTGTTCAAAACTCAACGAGACTCACATTCAATGTCCCATAGGATATCAGACGCTCCGGATCAGTCCAGATTTTTCAGTCTGGCAGATAGATGATGAGAACAAAAGGAAATTCCTCAAAGCTGGGAGCGATTCTAAGCAACAGCAAGTGCAGAACAAACAGCAGCAATCGAACAATAGTTGTTATCAGCAATTGTTCAACAAGGATTCCTGTCGTCCCTATGTCTATTTGAAATGTGGACACGTGCACGGATTCCATGAATGGAAGACCGTCGAGGATAACAATCAATGCCGCACTTGCCCGCTGTGCAAACAGAGAAGTCCATTTGTCGCGCTGGTAATGGGTCAGGAGACCGGTTTCTTCCTCGACCTAGAACTGCCCACCTACTGTTTCAATCCATGTGGACACATGGGATCAGAAGCCACAGTCAAATATTGGTACAGCGTGGCGCTGCCGAATCGCAAGAACTCTGAGCTCAGTCCCAGGTGCCCATTTTGTTATGTTGAATGTACAGATAAACCAGTCAGATTGATTTTTTCTTGACATTTCATTGTGATAATATAATAATAATAATAATATTATTAATAATAATAATAATGATTATACAGATGATCATAATGACCTGTTTGACTTTGTTCCTATACTTTTCAATGGTGATTTATGTATCTTACTATTTGATCTATTGCAATCATTTTTATTAATAAATATTTCTCTCCGAAAAAAAAAAAAAAAAAAAAAAAAAGGGCGGCC
>OX_Smed_1.0.00470
ACATTTAAATAAAGTTGTTTATATAATGGATGATAATAATAATAAGTCAAAAAATGTTCTCAAATATAAATATTTGTCTGCACCTAAAGAATTAGAAATCATGAATGAATTCAAGAAACCATCTATGTTGAATTTCATGAAAGATAATTTTATCGTGGTGATAGGTATTGGCGTTACTGTTTCAGCTCTTATTAACGGATTACGTCATTTGGTAAAAGGGAACAAAATGGAACAGCAATATATGATGCGTTTGCGAGTAGGTGGTCAAGCTTTTGCTATTTTCGCATTAATTGGAACCGCAGCTTATAAGAGTTTATACGAAAAGAAAAAAATAATTTGATAAAATTTACGGGTTAGTTGAACTAATGAAGTTTTCATTTATTATTAAAATAAATCAAATCAC
>OX_Smed_1.0.00483
TATCGATAATATTAATTAATCAATATTAAAAATTTATTAAACCTAGCTGTTAACGCTTAATAATAGAACAGATGATTTAATTACAGTTTAGTAATCAATTAAAATTATATATTTTAACTAATAAATTTATTTTCTTTTTACGTTACTTTTTGAGAAAAAAATTAGCCAGACTAGAAGAAAAATAGTTATCTTGTAAATTTCATTCTTCCAGCATTGTTTATCATTTCTTTAAAATCAAATTCCAAAAGATCTGAACACCTTCCTGGATTCATATCAAACTGACCATCGTGAATTTTTCATAGTTCACCAGTATGAGGATACATGAAAAAAGTTACTAAACATTTAATTGATCATGTTTCCAGGAATATCTTGAAAAAGGAAAAGAAAATAGAAGAATCCCATAAACTCTATGACGAAGGATTAACTATCCAAGCACAGGAAGACCTTGCTCGTTTGGCAATAATTCGTCGTCAAAGAGAAATCGATGCTAAAAAACTCGAAGAAGAGAAAACACGAAAAGAAGAAGAACAAAAAATTAAAAGAGAAGCTGCCATGTTAAAATTAAATAAAAATCAAAAACAAAAGCGCCATTCAAAGCACCAAAAGAAATGACGGCTCAAGCGCATTTATTGGATTTTATATTGCTCACATAGTTTGATTTGTGTAATTACTTGATTACTTAGCATTTGAATCAGTACGAGCGTTTTGACTAGATCTGTTTCCAGAATGATTGATCTTTTTTGCATGTTCTTGATTGTTTCGCTTGAGGAATTTCCTAATTTAATTCGATGCATGCGTTGCGTATTTTTTTTTGAATAAATTGCGATCTTTTGAT
>OX_Smed_1.0.00484
ACTCTTTTTCTACTCTGTAAATAAATAGGAATGCATGCATTGTTTAAATTATTTTTCTGTAATGTCAACAAATTTGGAGAAGCGTTGTTCTGGTGGATATGCTTTTGAAGTTGGAATCGAAGATATTGGTTGTAAATCACCGTCATCAGGAAAACCGAAACATGTTTTCGAAAGATTGGGTGATTCTGTGGATCTTAGTCCCGAAGATTTGGAACAAAAGTTAAAAAATGCCGAAGAAAGACGAAAGGCTCAAGAAAATGATAAAGTAAAAAAAGTTCAAGAGCATAACGCCAGAGTTGAACGAATTGCGAAAGAAGTTGCAAAAGAAGAGAAATAAACGACATTTTGGGTGTTGGAATGATCTATTGAATATGAATGATGACTTATGAGTTATCGTATTTTATGTGTATCAGATTTGTTGATGTATTTTGTTTTATTTTTAGTTATTTTTGTTAAATAGATGTCATGAAAAATATGGTTGACATTTATATTTTATTTTGTTAAGTGTTGCGAATAAACATTTAATGTTAATATCATTTAAAATTCCTGGCATAATTGCTACTGATTTAAATATATCACATTGACATATTAACAATTTTTCAATTTACCACATTTTATTTTAATAAATATTGCAAAAGCAATT
>OX_Smed_1.0.00500
CCGTTAGACGGTCTTATCGAAATCTATATAAATCTTATATGTTTCAATGCTAATATGCGTTATTTTTTTAACACATGTCTTTTCCACAACATACGCACTGAATATTTCGTATGGTGATAAACATATATTTAGTGTTAACGCTGAAAATGAGATAAATGAAAACCCGAATTCTGATCCTGAACAATTAACGAGAACTAATGAAATAGATACTTTACAAATCAATGGCTCATTACATCTATATTTACAACAAAATTTGAATACATCAACTCCTGAACAAAAAAAAGATAGTGACATAAAGGCTATATTAAATAATGACACAATACAATTCCTTTATCCAAATAAATCAACTACATCAACTACTGAACAAAAAAGCAATATAGACCTGAGAGTTATAAAAATTAACAACAGTATAATTTTGTCCCTTTCCACACAAAACATTACTTCGAATAAAGTAAAGATCGGTTCTGCCATTCATCTTCTGATGTTCGTTGGTATTATTATTCAGTTATCACATTATTAAAACACTTAAAATACACTTATTTTTTGTAATATATTTTTTTTGTTTACGTGTATTCTAATTGTTTTTATTCTATTTATTTTTATCTGTAAAATCTATTATTTTGCTACCTTTAATCGGTTTTCTTTTAATGATATTATATTTATTTTTATTTTTACAAAAATAATTCTATATAACACAAATAGAATAATGTGATCTATCTTTGCCACTATCAGTTATCACACGCACGAGTTGAACAATGGTTTTGTTTTAACATGGATATTCTTTAAAGAAAGTTTTG
>OX_Smed_1.0.00504
GTAATTTGCAATAATAATTTAGAAGAAAAAATTTATATTTCAAAAAAAATTATTTTTATCCTAAACTTAAGGTTTGCTATATTTTCACAACTTTGTCAAATGATAAGCAATAATAAATCCAAAACTGAAATCAATAGCGAAATTGGCGATGTGAACATAAAATTTTGGCTGGCCATTTCAGAATGCAACTATTTGGAAATATCCACCCAGCTAAGAAGTCGAAATGAACTAGCAAATTGGCAGGACCCCCTACACGGAATGTCCGCAGTTCATTTTGCTTGCAAATTTGGTGAGACATCAATAGTGAAGTTACTTTTGGGTACTTATAAATCAAATCCCAATCTAAGGAACCATTCTGGCAAAACCCCTCTACATTTGGCAGTTGAATTTAATAAAATTGAATGTGCAAAATTAATTAAAAATACATATAATGCCTCGGCTGAAATCAGTGATTATTCTGGGTTCTTACCTATCCACTATGCAACCTCCGACACATATCACCTATATCTAGGATTTCTGGGTTCATTTAAAGGATTCAATAAAAATACTATAGCTAAAAAAAGATTACGCTCTTTTGATGATATTTCTCCCATTCAATACACTCGGAGAACGTTTAGTAGAGAGGAAACAGTCGATGAGTTATTACCAAAAATGAGATTTAATTTCCTTTCGATTCCCAAGAGAATTGGTGATTTATTTACGGACATTAATCGGAAAGAATAAATTTTGGGCAAATCGAAGTGCTATTTATGTCGAAAGTTGTTTAGAAGAAATTTAAATAGTCTTATTTTTCGGATAAATATATTTTTAGCAGAACTCCTATTCAAAGTGTTTTGTTTAATTGAAGATCTTTAGGAATATTTATAATGACTATGTTGGTTTTTTATTGTATTATTTTTGTACAATCAAGTATTTACAAAATTATAATGTAGTCAAACTA
>OX_Smed_1.0.00507
ATATATGTTTTTATTAAAAAAAACATTTTGTAAATCCATTAATCTTTAAATAACATCTGAATTGAAATATCATTTCATCAAAGCACCTAAAGCAAGAATATAATCAACATTCAGAATTTTAGTTTCTATTTGATTTGGTATATATGTCACTCCAAATTGAAAATATTGCGTATATATTGGAGAGTTAAATATACCCCCACAAACGTAAACATGGTTTATTTTAAAAGCCTTGCACAGTTTATGCATCTGATTATTAGTTTCGTTTAAAAATACAAAACTCAAGGAGTCCAATATATCATTTGAATTAAAATATTCTTTATCTTTATTATAATCCGCACATTTACCGAAAGACAATATAGGTAAATTTAGAGGATTTTCTCCGTACGGAGAATTTGTATTGTCAGATATCATTTCCCATATTTGCGTATCGGTTTTCTCTCGGTTGCCTTTAGATGCCAGTAAAATGTTTTCATTAAAATTGTTTGAATCGACGAGACATTTAAAGAGACCCTTCAGAGTTTCTCCTGCAAACATGGAATAATTTATTAACTTCGCTGTTCTATCATTGTTTAGCAAATAGTATTTAATTGTTGAGCCAGCCAATATCATGATGTTAGGAAACTTTAAGATTCCTTTATTAGGATTTGCGTCATCTGTCGATGGAAATTTCATTGCTTGAAGAAACTTATTCCATAATGGATTGGCGAAGTTTATTTTATATTTCTCATAAAGATGTAGACTTTCTTCTATTTTTATTTCAATTTCACTCAATTGAAAATTATCCGAAATCAATTGCACTCCATTAGAAAGTGCTGAAATCTCCTCAACAACATTTGCATCGGCATCAAATACAGATTTTACCACCGTTTTTGCCCATAGATTTTTAAAACCAACTACAAATATTTTCTCAAACACTTTTTGTCCAAATGTTTCTTGAATTTCCAAAAGAACAGTTTTCAATTCTTCATTGAGAAGACCTAGAGAACGAAATACTTGTTCATGATTTTCAAGCTGAACACTGAAAACTATTTTCGACGAAGAAATCCCACAGTCAATGGCCAACTGATTACCATTAATAAATGGCAATAACGATTCCGGTAACTGTAAAGCTTCATTTAACATTTCAAAGTCGATTAAAAATTGTGAACAAATAAATAAAACAAATGATTAATTTTCAAAAGGCAAAGAAAATAAATATTTAATACATAACACACTCAGCACACACATTTACCCATTAATCAATCGCACTGTGCAAATCTATACTGATCAATTGTCACAATTTGATTCGATTAACAATAGCCTTCATATAAAGNAACTCAGCATTGAGATTTTTTTCATTAATCAAAAAGAAACATCGGATCAGAGAGTCGGTTGTCGCTTTGTCAACTAAATATTTTCTCCAGGCCTCCAAACCTTTGCTTAACAAAAGTTTCTGATTGTATTTGCCTCGATATGTAGATTCAAGTTCAATAATTACTGATTCGGGAATTCGAAGTTTACGAAACAAATGCCGAGTCCTTGAAATTGGGAATTTATTACTGATAATTGGCATTATTCGATCAAGAATGGTAGCATCAAATTCATTATATGCTGTAAGATAACTGCATATTGGAATCATTTGTCCACAATTGAATACATCAGACGGAGGAATTTTGCAGGGATTTCCTTGTAAATTCAAATATCTTAGTTTACTAAATTTTGTAAAGGCGGTAGCCGGAAGAGCTGAAATTGCATTGTTCGACAAATCCAAAGATTCAAGTCTGTCTTGAAATTCCAATACAAAACTAGATTCTATATCTTTGATTTTATTTCCNCTCAATGAAATCGAAGTTAAATTTTTCATTTGTAATATCTGCTCAGGAATCGACATTAGACAATTATTTGATAAATTGATTTCTTTAAGATTATTCAACTGACTCAAACGCCCATCTATTTCTGTCAGTTTTTTCCCTCTATCTTGATCGTATTTGAATATTTTCAATGAATTTAATGAAAAAACAAT
>OX_Smed_1.0.00520
AATCAAACATGAATGCCTTATTATTATTCCTATTTGGACTCTGTGTTGCAGCATTACAAGGATCGCCCGTGGAGAAGAAATTCGTTGGTGGACTTGTTGATGTAGCTGCAGGTCTTGCAGGTGGTGTTCTAGACGTTGGAGCCGGGCTTGCCGGTGGGGTTATTGACGTTGGAGCAGGGCTTTTGGGTGGGGCTGTTGACGTTGGAGCAGAGCTTGCCGGTGGGGCTGTAGACGTTGCTGCAGGCGCTGGACATTTAATAATCTGTGGCGCTTATGAAATTGAATGCAAAAAGTTACTTTTTGGAGCCAAAGCTGCATGTCTGCTTGCCATCACTGAAAGAACAAGAGATGCTTGTGCTGATGTTGATTATCGCCTAAAATCTCTCTGCGTTGATAATGCTAGAAGATGCGGCTGGAGAAACTATTGAAGTTAGTAGGAAACCACCTTTGAATTTAAATTTAGTGAAATAAATGTTTTATAGATAAAAAAAAAAAAAAAAAAAA
>OX_Smed_1.0.00527
AGTTTTGTTTGAGATTAAATTTTTAATTGTTTTAATTTTTAATTTAAAAAATTCTAAAGTTAAAAATAGTTAATATAAAGATTTGGAGTTTCAATATATGCTTTATTTCATTTTTGAATAATTTATAAAGAACTATTAAATTTATGTATTTTATTTTGTAAATGGTAATAAATGTAATGGAGTTCTTTGGAAAATTTGCCAGATAATTGTCTGGAATCAATTTTAGATAAATAACAATTTAGAAGATTGCAATAATTTTACTGAATCTTGTAGGCGAATAAATGATATTAGTAAAGGGGTTTTATAATGTGAACAATCATACTACAAGAAGTTGTGAAACAAAATAAAGTTTCCAAATGATAGTTATTAGACCAAGGAGAAATGAATAATAAATGTGACATAACACCCCTTCAGCAATTCGTATCTACATGGATAACTGTATATTTCTCTTTGACGGAGTCACAGTAAACTGGACAACATTTGATTCGAAAGACAAGAAATTGTCGCTAGGAATTTCAAAGGGCTAGTGGAAATGGCATTCTCTATCAGGATAAATTGATTATTATCGGTGGATTAATAATAACATTTACTATATATGCCAAAACGCCAACACTGAAAGTGATATTAAATAATGTTTTGAAGGAAGTTCAAGTCGACAATGAAAAATTGTTAAAGTTTCTAGTGAAACCTGATTATGTATTTTATATTCAAATAAATTTAATTAGT
>OX_Smed_1.0.00528
ATTGGAGTTAAGTGCTAATGAAAACGCAATTATCAAATTATCTTAAATAAAATTATTTAATATAAAACATTTCATTCGAAATTTATTGGTGATCGCTAAATTTTTTATTCGTTTATTTTTATCTAACACTATTTAAATTTTGTATAAAATAAATATATTTTAAAATCATTTCTTTACTTTAATTTAATTATTCAAATTTTGATCGACTTTTCAAATGAATTCGGTTTTTAATGTCATAAACGAAATGCACGATTACCTAACTAATTTAGCTGGGGTGTGTGATGTTAAAACTAATATGCAATTGCCAGCTGACAGATTATCCATAAGTGAATGGGAAAAGAAGTTTAACTGCTCAATTCCTACTGATTTAGCAAATTTTTATTTGGTATCCAATGGATTAAGTGTTTCTTGGAAAGTGAAATGTGGAGAAACTAAGTTCTCAGTTGGGAAAATTAATTTAAATTCACTTTCGAATTTAATATTAGTTGTTGGAACAAGCGATTCTGTCGAAGAAAAAGTTTCCTTTACTGATTTGTATAAAGTGGAAAATTCTGGTGAAAAAGTTCCTAATTTAATCAACCAGTCGTGTAGGTTATTTCATTTTGAAGAATGCGATTATGATGCTCATGTTTTTCTGGTTTATTTTGAAAATAAGGCAGGAAGCATGTCTAGGAATCCGGAAATGTGGTTGCTTGATAGAAGTTTCATGTTCTTTAAGGTGGCAAATTCTTTTTCAGAATACTTTCGTCTTATGGTTATGCATTTCGGTCTGCCTCAGTGGCAATTTCTGTTTACCGACTACGGACCAACTCCACAGGCGAGACAATTCATCAGTATGTATGCGTCTTCCAGATTTGATATTAAGAATGAATTTTCCCAAATTCCATCGACTTGTACTCCAGAAGTAGTTTCAAAATTTAAAAGCCCAAACTTGGAAAAAATATTCAAAGTGATTGAGACGAAGCCGGTTGAAAAAGTTACTAAAACCGTTTCAAATAAGATTTTGAATAATAATAAATGAAAATTGTTGGATTA
>OX_Smed_1.0.00530
ATGAATCAACTGAAATAAATAAAGTGCTGCGATATTATTCAGAAGCTGGATTCGTTACTTTAAAATCATGGACAATTCCTACTACTAATATATGGTACAGTGGACAAATGTCAAATATCCATCATTGCTTATATGAAAACATTGGTATTTCTAAATATACTATATTTCAAGATATTGATGAAATAATGGTTCCATTAAAAGTCGATAATTGGAAGTTATTGATGGAAAACATTGACACAGGTGAGCATTGTGGTTATAGAGTTTCAAGCGTATTTATGGAAACATCTGACGATCCATTAGTTTTCCTAAAAGCAGGAGAACGTTATAAGAACATTAATAATATGCGATCAAAGTGCATCGTAAAATCAGATTTAATATTTGAACAAGGAATTCACCACATAAGCAAACAGAATGTAGAAGAATATACACCTCAAAATGCAGACGTTTCCGAAGTTTTATTGTATCATTTTAGAAATTGCGATGGAATGTTTGGTTTCAATTGTGCTGAAAAAGTAAAAGAAAATAGACTAAAAAGCTTGCTTAAACGTTTTTTGTACATATATAATAAACAATTAAAAAATTTTTA
>OX_Smed_1.0.00540
TTTAATAAACTTTATTGTGTTTTTATTTCTGAAACTGTTAATTCATCAATTGTTAAAGTATACTTTTTTTGAATTTTAATACTCGAATTTCCTTTGTCTTCGTAAAACAATAATTTTTTAATTTTAGATAATCTTTATAAATCTATTCGGTTTCATAAATGCAATGATTCCTTTCATAAATAATCTATAATTCAAAGAACTTTTAGAATGGACAATTTTAATCTAAATTCAACAACAGAGCCTAAAGTTATTAAAATTTTGAAGCGTCCTACATCAACAACGCAAAACATTACTACTAAAGCTGTAGTTTACAATTCTCCCCAAACAAACTATAAATCTTATGAAACCCGGTCTGAGGAATACATGAAAGCCAGATTACGAATATTAGGTTCTTGTAAAAGTGGAGATTCTGATAACGAAAACGATTTAATAAATATTAACAATTCGGCTTTGTCCAAGCATCAGCAAAATTCGTCTATGTCAACTAATAATAATAGTAATCAGGGCGTTAACAACTTAAGCACATGTTGATGAATTGTGCTTCTTTCTTTGTTATAAATATACTTTACGACTTGTATTTTGTTAGCTGTTATGCTGATGCTCAAAATAATTATAATCAGTTCATTAATTATTCAAAATTACTTTTGAATATATTTTTATGCTAAATGTACATCAAATGAACTCAATTTAAAAATTATTAAAGGCATGATGTAATTTTATGATTATTGTTACCAGTTCGATATAGTTATCTGTCTACGATTCCAATTAGTTGACAATATTTTAGATTTTTTCTATTGGCTAATTTCTAGCCAGCGTTATTGATTAAATGAATTGATTTTATTCTGTCCTTTCTATAATTATGCGAATGAAAAATTATTGAATACTGAACAGAATTAATTCGAATATGGTTGTTGGTTTTCTAAAATTCAGGCGATTGTACCAATACCAGAATTAAGGTTCAACAAGCATCATCTAATACGAGCCTAATTATTGTGGATTTATATGAATCGTTTTAGGTGTAATATCCATAAGCTAAATCCACTGAATAAACAACTGGCAGTACTTATGCTATAGATCGTTTGAAGAAGGAAATATTAATTTCCTTGTTCTTATTCCAAATCTGGATGTTTATTCATTACGGCAAAACATTTTACTGTTTGAACGCACAAAACAGGGAAATTGATTTTCATATGCTACTATTATTTTTATGAAATTCATGTTTACAGTTGCCACGAGAGTAAAAATTTATTGTTTGTAATTGAGTGTGGAAATTTTCAAATAAAATCTGCAATTCTGTAATCAGAAATTTTAAAAACTTTGTTGTCATCCAGTCGTATCCACAAGACAACTACGAAATCGAATGTTAGAAGTCCGGATCTACATTCATCCATTAAACATACAAATGTTCGATTATTTTCTATGGAACCACAAAAATGCTCAGAAGAAGTGCCAAAAAAGGGTTTGAAATTATAATAAATGAATCCCTTTCATTTACTTTACACAAAGCATTCATAATTAGCATATTTGTAAAGATAAAAACTTTTTTGTTATAATTAGTAAAGTTCT
>OX_Smed_1.0.00541
AATTATGAATTGTATGAAATGAAAAGCTTTATTTTCTAATATGAAGAAATCTTCAAATTATAAATATTCTAATTTGCTTATACATTAATTTATCTATTTTTAGTTATCAATATGACAATATCTAAATTTTCAATTAATATAAATAGCGACAATTTCTATGAAGACGTTAAACCTCTTATTAAAGAAATCAGACCATTTTGGAATACAAATAATTTAAAAATAAAGAAATTCGATATGGGGATTTCAAATCTATTATTCGGTGTATATTATGATGATAATTTTACTGAGAAAACTGATCTCATACTTGTGCGCATTTACGGGAGAACATTGCTCAATCGAGATATCGAAATTGAACATATGGGAATGTTGTCCAATTTGGATTTAGCACCCAAAATTTGGGGCAAGTTTGAAAATGGTTGCGCTTATCAGTACATTCATGGTACTATGCTTACTGTTGATGAGCTGCGAGAGGGTAGCTATAATAAACTCATTATAGAGGTTTTTGTGAAATTCCACACAGCGAAATTGAATTTCAAAAGGCCCAGACAGCCATTTTTATTTATCAAAATGAAGGAACTAGCTGAAGGCATTCCTGATCAGTTTGAGAATGTTGAAAAAAATGAAAAATTTTTGTTAAAATTTCCTCGTAAATCTACACTTATTCAAGAAATAAGTTGTTTGGAAGAACACTTGAATCGATCAGATTATCCTATTGCGTTTTGTCATAACGATCTGCTTGTACATAATATTATAATTAATTTCAGCAGAGATCGCGTTCATTTCATTGACTTTGAATATTCTGATTATAATTACATTGGTTTCGACATAGGGAATCATTTTAATGAATTTGCTGGCTTGGATAATGTTGACTATTCAAAGTATCCTGATGATAAATTTCAAAAAAAATGGCTTCGTGATTATTTAGAAATATTTTACCTGTCAAACACTCAAAATGGGGACGTGAAAAAAATTTTAGACAACGAAATCGAACATTGGTATAAAATGGTCAATAAATTTAGTCTGGCGTCGCATCTCATATGGTGCATGTGGAGTATTTGGCAAGATGTGAATTCTAATATAGATTTTGATTATCTCGATTACGCCATAATTCGATGGAATCAGTACCAAAAGAAAAAGATGAATTTTTGTCCTTATAAAAAACGTCATGGTTCATCGGGATTAATTTTCTATAATAATATATTTGAAAAGAATTATTTCTAATTTTTTCAAATATTTTGAGGAAAATATAAAATTTATAGACTATTACATTGTTATGGTTCCAGATAACATTAATTCAAAACATTAAAATATAATGTTCTCAATCATTCTAATCATTGTCAAATTTTTTGTCCAAGGCAAGTAATTATGGATGTAGTAAGGAAAAAAATAAATTCATTTTTAATTTTTTCA
>OX_Smed_1.0.00542
AATATTTGATTGGATATATATTTTTTTGCCCAGATATATGAATATTTTACCAACAACTTTGAGAAACAATTTCTAGGGATTTAGCAAAATACAATTATTACTTATCATTATCTGTTAATTATTTTCGTAATAATTGAATTGGACCTTTTTAGTTCTATTTCTAATAAAATTCTTTCCAAACTGTTGTCGAGATTATTTTGTGAAGATATTTATGAGTAATATTCAAATTGTGATTGAATTTCGTGCTCTCTATTCTCTATATATTTATCTCTCTCTCTATATATATATATATATATACATCTAACAAACAATATCCATATCCAAATATATCTACTCTATTGGTTGTATCCAATTGTTTAGAAATTGATGCGCCATTTGCATGAGTTTATGTAATTAAATTAAATATAACCTTTGGAAATTAAATGAATACATTCTTTTTATTTATGAAAAAAAAAAAAAAAAAATG
>OX_Smed_1.0.00548
TTTCAATAATTTATATTTGTTTTATTAATTTTACACCAGAGAAATCTCCTGTAAATTGTAATCTCATTCGGTAGGCAACCCAATAAAAATAAACCAATTATTTATTCAGTATTAAATATGCAATTACAAAGTCAAAATATCACGCATAAAATCTCAAAAATTAATTATTTACCTTCACCTGCGAAACAATTGATATTCATTCCATGGGAAATTAAAAACATTAAAAAAAAAATACAAATCCCTTTATAATAATAAATTAAACCACGATATTTGATATTCTCTGAAAGATAACGATGGAGAAATGAATCATCACTATGTACAAGACCGAGAAAGGACGCTCTTATATGTGTATGTGTGTGTGTTTATGCGCGTGTTTGTGTACCCCATCAAGATGTCGCCTGTTTTGAGCCGAGTTTGATGTACTTGAAACCTCTGGATATTGCACTTTCCTTTTGACGAGATAAAGTCAATTTCGGTACGTTGGGCCTATGTTTCATGTCCTCAATTCTGAGCACAGTAGAGTCGGTAAGAACGCGATCTGTGATGTCGACATTTGCGATGAAATCGTTAGAAAGATAATTTGAAGAATTCAAAGACGAGTTGTCATCAGATAGACAGTCGGTTGCGTGTTTAAGGTAGTTTGATTCGAAATCATCATCGGCTAATTGATGATGATGATTGTCAAAGTCGTCGGGGATTTTAGAGATTCCAGATTCAACGTTCGACGAATTAATAGCGACGTATTTTATTTTCCCACGACGATTGCTGCTGTTGCTGGTGGTACTGCTGGGATTGGAAATATGAACGAATGAGTGAGGATTGCTTGTAATTAGAGTCGAAACAAGAATTGCTAAGAGCACTAAAATAGATCCAAATAGCAAAAGGAAGGACCGGGAAGTAGATTTTCTTGAGATCTGAAAACCTCTCGACTGGTGAGGTTTTTGTTCTTCATGATATCATCTAAAGGCTGTTGTCCCGATAAATCGACCTGGAACAAGTAGAACGTAAACCCAAACATAGCAGGACCGAGGCCATTGCACACGGCCCCTAATACCAGTACCAAACCCTTGTGCCTACCCCTGCTGATCAGTAGCGGCAT
>OX_Smed_1.0.00550
TTTTTTTTAGCGCAATTATGATATTTATTAAAGAATATATGCTGTACATTATTATATGATTATCATTATTATTATTTATAACGAATGCAGAAATATTATAACCAACGGTGTTAAACAGATACAACAATATCACTAGCTGATAAACAAAGTTGCAAAAACAGAAAACAAACGCAAATACACACATACACACACATATATATAGGTATAGATAATCGAAACTAGCTCCAAAACAACTGAAAGCACAATTGTAAAATTAAGACTAGTAATAGTATTTATAAACTATTTATACAGAAGATTATCTTCGATATTTCCACAATTCTCATTGGCCAATAATATATATAGTGCAAATTTCACATCAACAAATTTCCAATATAATCACAAAAAATCGATAATTATTAAGGCAAAAACACGAGAATTCATTTCTTCGATCAAAAATTCATTAGAGCAGTGATACGAAAATAATCAATTGTTTATATATTCAATAAATTCGATAAAAATTCGATAAAAATTCGATATCTACAAAGAAATATACGAAAATCAATTGATTTTCAATATCGAATCCCAT
>OX_Smed_1.0.00556
AGCTATTGTTTTTCAGGAATAATAAAGTTTTATAAGATCAAATGTCTGACTCGGAATATCACGAATATTATTGGCAACATGGACTATGCAGTTGTTTTGATGATTGCGGTTTATGTTTAGTATCATTTTTTTGTCCATGCTACACAGTTGGAATGGACGCCAAGGCTGTGGGAGAAAGTTGTTGTCTCTGTGGATTTGCTACAATTACACCTGCTGCGATTTTTACAGTTCCACTTATTAGAAGTTATATTCGAGACCGACAAAAAATTCCCGGAAGTTATTTAGAAGATTTTTGTGTGTTTCTATTTTGTCCATGCTGTACTACTGCTCAGATGCATCAAGAAACTTATGAGTTTAGTTCAATGTCTCAAGCCATTGAACGAGAGTAAAGAGCCGAAATATATATAAATTCTAGATCAGTCTCTTCAGTGATGATATAAACAAATTTTTCCTCAAACCCGTTTTGATTTTAAACATTATAATTGTTTTTGGTACAGCTTTTAAAATTTACAATCACTACAGTAAAACAATAAAATGAAATTGTTGTCAGTGTTTAATAGATATTATGCAGATATGTGCCTGTATTAGGTTCAGTTATGTAACTTTAATGGTAATGGAATTGATCTTTGAACTCGAATTAATAAATAAAGTTCAATCTATTTTCTTTAAAAAAAAAAAAAAAAAATGCGA
>OX_Smed_1.0.00557
ATTATATGTAATGTGTTTTAACATTTTAAAAATTATTATAAAATTAAATTTCGTTTTATCAAGTTTTAGTTTTTTTCAATAAACATTTTTAATTCATATTTTTTATCTATTACAATATTCAAATTTATTAATAATTTATGTATGCAAATATTTGTCTGTTAATCATTTTTGTGGTTTCCACAAGCTATTTTGTTTTAAGTGATCTTCAAAATTTAAAAGATGCTGACATTGAACGAATTTCTAAACAGTGGGACGACAATGATGAAGACATTGATAAAGAAACACAACGTAAAACTTCTCCTGAAATCAATTTAAATAAAATAAATCTTGATAATCCTGATGAATATCTTCGCCAGTCTCAAATGAAAAAACAAACAATGTTATTTGTTGATTTGCAATCTGTATCTAATGAACGGGATAGAGATGATATCACGTCTTTGTGGTATTATTTGCTTCGTGGAAATCATATTGATGTTCAAGTCTATCCTGTTTCTAATACTCGAGTAATAATTATGGTATTAAATGGGTCGCAGCTCTTTGAAATTAAACGTTTCCTTCTGACTCAAAAGAATTGTAAAAGTGTAACTATTGATGGGAAAGAATTTTTACCTGATCACAATAAAAAGGAATTATAATTTTATAAATATTTTATTGTTTTGAATACATTTTGATTTCTAAAAAAAAAAAAAAAAAATGCGA
>OX_Smed_1.0.00589
AGATTTCTTCATCGAATGGAACCGTTACATGACAAATTATAATACCGCCTATTTGTAACGAAATGAAAATATTCAACACCTCAACTGTCATGCAGAACGAAAAAAATTTTGTTTTCAATTCTTACGATGCAATTCATCCAAAATTAAATCCAGATCAGTATCGAAATCATTTGGATACCAACTACGTTCTTGGCCGTCCTTTAATTGGAATCATCATTTTAGCATCTCTTTTTTTGTGCACTCTTATTGGAGCTTTATTGGTAATTTTAATTTTTTGCAAAAAGAAAAACACAGTTTTTGTTCTTCCAAAAACAAGTTTATCTGAAGCCTGGAGGTCAAGTATCGAAATGAACAGCCTTCATTCAGGATCGGTTGCTGACTTGAACGGATATGGAGATTGGTTAATGCTTTATAATGGTAAGATTCAATCCGTTCCTTCGTGCCATCAGATTAACAATGTTCCAACTAATAGAAATAAAAATAATAATCAAATGTCTGTCGAATCAGCTTTTCTACTTCATTTATTTGGATCTAAACAAAGTATAGCTAACAGCACAAGATTTCAAGAATCATCGATGAAATCAAACATTTCCAGAAGTCAAAGTTGTCAGAGTAACATCTCATTTAAGTTCCCCTCATTCAATATTCTTAAAAGAGCTGTTTCTAAAAGAGGTGTTAAACTTTCATCTTCAAAGACTTATGAAAGACTAAGTGATCCTGAAGAAAATGAGTCAATTAATCATAACCAAGGTACATCGACTGCTCACATGTCAATCATTTGTAATCAAGGAGCAATTGACGATGCTAAAGATGTGGACGGCTGCGCCGTGTCCAGTAGACCATGGTTAAAAGATAATTCGAGTAAACTTTCCGAAATTCCAACAGACTTTATAAAAGTCAAAGTCAACATAAACAGAAAGGTTTATGGTATCAGAAATGTATACATTTCAGACGATTAGATTTGGATTTGATATTAGATTTAGAAAATGACAGTTTTGTTGAAGTAAATTGATTCATTTCTATTTTGTTTTGTATTTTTATTGATAAATGATAAT
>OX_Smed_1.0.00603
ATAGTTTAAATTAATACTTTGATTTTATGACATGATTGCAAAATTTTTTAAGTTGAAGATTTAAATTTACTTAAATTTTATTATTACGATAATAAAAATATTTTCTTACAGTTTAATTAAATATATGACTTCGAATTTATCCAATTAAATTTCAATGTAATTTTGAATTTCAGTCTAAAAAACAAAAAATTCGTCAAGCTTCCGAAATATGGAGTATGCTAGATAGTCTTTCAAATTCAGATCCTGTGGCATATCGAAAATTTATTAAAGATCAATTAGAAGCTGGTAAGGCAATAACTGCACCACCAGAACCTCGTCTACTAATCAGAGCCAGTACACTTAATATCAAAAATCCATTTGTCTACTTACTTTTGTGTTCATGGTCTCGAATACCAGAAAATAAAAATGAAAACGAACCGATTAACTTAATCGGGGGCGAACCATATGAAGTTATTGACAACTTTCGAAAAAACCTTACAACTACGTTGTATCCACTAGCTTTCAGTGAAAAATTTGCCAATGAAATTTTATCTAATGAAAACAATAATAAAAGCCAATTGGAAGTTATCGACATGTCCTTGGATTTTATAAAAAATCAACAAAAAATTTCTATAAATACTGAAAATATGTATGAGATTTGTCAAGATAAATTGATCGGATCACTCGATAAGCTTTATGAGTCGTTTAAATACAAATCATTTGATCCAGAATCGGAATTCAAGGAATGCTTCGGTGATATCACTCAAAAACCAGATTTGATACAAGAAATATCAAAATTGAAAGAAAACGATGACAGCGAAGAGGAATTAAACGAATTAAAACTGAAACCGACAGCCGCTACAGAGACAAATAATAACAAATCATTATTAATTGAGGAATTGAATGAACCAATTATCAATGTAAATCACAGCAATCGGCTGCTAACAATAGAAATTCCATTATCCAATGTAAAATCGATTAAAGAAATTGAATTAGACATTTCAGAGAATTGCTTGCATCTCGAAATTCCGTCATTGAAATCATTTCCACCAATAAGAATTGATTTTCCTACGCAAATTTTGATCGAGAGTTGTGAAGCAAAATACAGGAGGAAATTAGATAAATTATTTATCAATGCTTCAATTAAATAAAATTTTTGTTTTTTGTTTTAAAAAAAAAAAAAAAAAAA
>OX_Smed_1.0.00604
ATCGTTTAGCAAATTTTAAAGATTATAATTTTTTGAAAATTAATTTCGATATTATTTTATTGTATCAGCGTTAGCCAAACCATTATATAATTAACAGATTTTATTATATAAATTTGCGATAATTTATGCCAAATCAAACTGGTACTAGTAATTTTATTCTAGGTATAACTTTCATTGTTGGCTGTGCTTGTGGATATATATATCACAGAAATTTTATCGGTTGTGAAAATACTTTGACACACAAAATTACTCAATTTAAAAAGTCAATTGATAAAACTATTGATAAATCCGAATAATTTAGTTTTAATATTTTAAAAATATTTTATTACTTTTAGATTTAAATATAAAATTACCAAATGTCATTAACAACAAAATGGAAAAATCCTATTTGGGATCCAAATATGTTAAATGCTTCTAATATACTGCAATATTTTTGTGATCGTAGTAATCCATTTTATAATAATCAATGTAACAATGAGAAGGTTATGATGTCTAAATTTACAGGTGACATTACTTCATTACAAGGAGAAGAATATGTTGTTTATCATGCACAAGATCCAATTCTTTTTATTGTATGTAAACAAAAAAGAAAATCTAGTACACAAGTTGTACCTTTAGCTTATTATTATATTGTTAATGGTGAAGTTATGCAAGCTCCAGATCTTGCCAGTTTAATAAATGCTAGAATGCAAACAAGTCTTTATCATATGAATGAAACATTCCATTCTTTAATGCAACAAGTTCAGCATCATCCTTCGAGTGGCACTTATAGCTGGAGTGATGAAACAAATCTGAAATCAAATAAACTTGATCTAATTGAAGAACGACAGAAAAATTTCGGCAATTACTTTCACACGACAAATATGAATCACTTAATAAATGAATGGGCTGAGTGTTATCCCTGTTTTCAGCCTCAATATAATGTTATGACAATGAATCCTCCAGCCGCGTCCAATACTGGCCGGCATGTAAGTCAAACTCCTTCTGTTGGTTCTTGTACTCCTCGATCAACAGCTGCTGGACCACCTGAATCTGTTGGTTTACCTCCAGCAAAAAAAATGCGATTGTAAATTATAAGAAATATATATTTTTTTGTTAAAAAANNTTGATTTATAAAATGGATTCGAAGTTGTATGATTAAT
>OX_Smed_1.0.00606
ATTTTATTTCAAATAATTCAAATTTTTTAAATAATGTTGGTTAGTAAAATTTTTTATCAATACTGTATTTAATTTTACGATTTCTAAAGTGACACAATAATGAAAGTTATTTTAAAAGTAAATTTGATTAGTTGTATTCGATTAATTTAAAACACATTTTAACAAAAATGTATGGCATTATAAATTTTATTGAGTATTTAATTATTTATTTAAAGCTTTACAATTAAATAATTTTATACTTCATTATCTTATTATATAATGTTTTTATATTTTAGTCTTTAATATTGAACTAAATGAACCAATTTTTCATTACTTTTCTAGAATTATTTACTGCGTTTTATATATGGGAAATCTATTTTCCGTTTGGTTACACTTATTACTTTGGTTGCTTTAATGTTGATTTGTATCACTAAAATACAATTATTTAAAGTGGAGAATAAATCTCAAAAAAAGATATCAGATTTTGAACAGTCTATATTAAAAACCTCTAATCAAAATGAAAATCCTATTATATTAAATATTAAATATATTTCAATTAAAAATTCTAGTACTGCTAGTGTGACAACTGCTAAAAAAACGACAGTTTCAGTGCAGCAAAAACAGGAACAAATTTATTTTGGAAGGAAATCCATTAAATTTAATTCATCGCTTGTTGTATTAAATGATAATTTAATAAAATTTGTTTCAAATGACATTCTGATTAAAGATATGAATGAAAATTCAAAAAAATTAGACAAATCTCTCAAAAGTAAGCCATTTGATTATGATAAAAATGGACGATTTTGTATTTGTTCTAAAATAAGTCAACCGTGTGTATGTTGTGTGAAGTTAGCAGAAGAAGTTATTGGACTGACCGACTCATTGTGTTCGAATATAACGTATATTCCAAAAAGCAAAGCGGCGAAAATATCTATGAAATATGGAAAACTAAACAAACCAGATAAATATGTGTTAGTAGACATCAACAATCCTCCACCAGTTTGTCTTTCTCAATCCTTAAAATTTGACCTAAAAAGTCCAGAATTATTGAAACAAAAATCAAATGACGATGTTAATGTCGGACAAACATTGAATCATTGTGTTGATTTAGAAATATGTTTTCAAGCAAGAAATCTTACTTATAATGTCAACGTAGATGCTTCTCATAAAACTGAATTTAAAGGCTGTTCGAATTTTTATGTTATGTTAAATAATATGACAATTCGTATTTATCCATTAGGATGTTTTAAAGCCGGTTATGAATCTAAAGACTTGCAAATTCAAAAAATGGCTAATGGAATACAATAGATTTATTAATAAATTGATTTTATATTAAAATTTGGTAAAATTTAAGATTTCAAAGGTTTAATTGTTTAAGTTTTATTTTTTATTACTTATTTGTTTCGCGTGTAAATTTGCATGGAATTATCTAATAATAGTTACATGAGGATTGAAAGTGATTTGCATTTTACTTTTAGTGGAATATTGATTTTGTGAATTCCAATTATAATTCAATATTTATTTGATTTTCCTACACAAAACTGAATAAAATTTATCATATTTA
>OX_Smed_1.0.00609
TATGGGTTAAAGTAGACAAATCGAATTTGTTTGAAATTTTAAGGAAAATCAAAATTGAAGGCTCAGATGTATCGTTTGAAAATACAGACAACACGGTTCTTGACGTGATAGCTATTGTTCTTATCGTTTTTGGAGCTTTTACATTTGTTACTGGTTTTTGCGGCTGTTGTGGAGCAATTAAGGAAAACAGAATTTTACTAATTACGTATTCAATCTTAGTTGCTGCAGCTGTTATTGCTGAAATTGGGATTGGGATTTATGCTGGAGTTGAAGAGAAAAAATTTGTCAATCAATTAAGTGATTCATTGAAAAATTTGATAAAGAAGGATTTTAATGGCGCCTTTGCAAATAATGCAACGCAATTTACGAAAATTTTCACAGCTATTATGTTTGATTTACAATGTTGTGGAATAGTTGATGAAAGTGATTTTAATGTTACCAATTTAAATTGGACTATTAGTTCCGGGAAATTGCAATCCCACCCAGTTGGATGCTGTAAATTAAATAATAATCTCAAATACAATGCTCAATCAAATTTAAAATATGAAGATATACAAGACAAATTAGCTACTACGAATTGCCCATTTGAAACTACTGTCAATGTGAAATTAAACAAAGATGGCTGCATAAATGCTTTAATTAAGTTACTAAAAAGGAATTTAGGTATTGTTATTGGAATTTGCATTGGCCTTGGTTTATTTGAAATATTTTGTATTGCATTTGCATGCATCGTGGCGAGAAGAAAGGATTAAGATTTGAATTGTTTGACTGATTATTATTGACTTAAATATTGATTTATAAATTCATATTTTTGATCTTTATTTTATTATAACTAATAATATGCTTTTATAATCAAAAAAAAAAAAAAAAAATGCGA
>OX_Smed_1.0.00610
GTCTCTGTAAAAGAAATTGAACTTAAAAAGCATTTGTCGGAATTGGTTGAATTATGTAAAAATGCTGATATAAAGCGTCAAAAAGGTGATGATGTTTTGGAATTTGTGAATTCTACGAATGAAAAGATTCGATCTGGACAAAAATTGCCGGCAAACATTTTAAGTAAATTAAAATCCAATTCCACAAAATTACTATCAGATTCATCAACTCAGCTTGAGTTGTATCAATTGGTGCTGAATAAAATTCAAGTTATTCGTAAAGTTGAGGAAGATATAAAATCATTACAAGGTATGTCAACTATTCGCAGAGGAGTAATGATGTCCATGCTACAAGATAGCGCCAGATCGTTACCAGTATGGATTGGAAAACCAGGAATGAATGTACCGGGGCTTTGTGGATCAGTTCCAATATCTGGCAATGAAATTCTAACTAGCGGCACAAAAGTCGCTGCATTAGTCCCCGATAATACAAACAAAAATATATCAGGCTCCAGTGAAGATCAATTGGAAGAAGTTAACAGTTGGATTCTAGCTGAAGTTAAGGAATATAGTTCTCTCAAAAAAATCTATATCGTAGAAGATATTGATGTGGAAGAAGGCAAAGAGAAATTTGATTTGGATCTAGGCAAAATTATTCCGTTACCAAAGTGGAAAGCTTATCCGATATGTTATCCAGATGCGGTGTTCAAACCCGGAACGTCGGTCCTTGGATTATATCCGCAAACTACTTGTTTTTACGCCGCTATCGTTCGAGAGTCTCCTTCGCATATTCACGATGATTACAGCTTATTCTTTGAAGACAGTTCTTACCCGGAAGGATACGCTCCAGCACTTAAAATTCCCCAGAAGTACGTCATATCAATCAATAACACAATGCAAGCAGCGTTGTCCATTGATTGATCTTTCCGCAGAAGCTAATCCAAATATTGATTTTTTTGTGTAATAAATAGAGTCGTCGTTGTTTTATTAAACAAATAATTTTTACAATAACAAAGTGTTTTGATTGGTTCATCGATTTATAAGTGATTAAAATAACAAATCAATAAAGTTAAACCAGGTCGTTCTTAATTAATAAGTACAAATTAAATGGAGAAATCAAACAACAAATTGGAAATGGAATTATTTTATCTCAACAACTTGGTCAAACCACTTTTCAAGTTGGGAGAATAAAAAAGCGAAAAGAATTTCGTGTTTTGTCAGTTGCTGGTAGATGGGGAACGAAAACAAAATGGAAGTTATTGTAAAAGTCAGCAAATAACAGCTTATAACAAACAGATCAACTGAGGCAAGTCTTGAAAATACTTTTAGAAAACAAATAGAGGATCCG
>OX_Smed_1.0.00617
TTTAAACAACTTTAATTTTCTTAAGTTGCTGAATTGATATAAATACTATATAATATAAATATATAATTAAAATTTTATTATCAATTTTAATATTTAATTGATTAATAGTTGATTTCAGATATTACAAATAATTAAATGACAATTAGTTTAAATTTGATAATATTATTATTAATAATTCTTACAGTTAACCACATACTTTCTTCAACTCGAATGGATCTATAATAACACACTTCTATAAATAAAATCAAATAAACCAAACATTTAAACACTAAATTTTATATAACTAAAACACAAATGACAGGCTAGTGCTAGAAATGAATAATATTCCAAAGATCTCCATTCATTTATCACCACTTGAATCGAGTGGATTAAATAATTTTTTAATATCCAGTAAAGCTTGGCATAAGTTATTTGCAAACCTTTTGGAATCCGTTTTCTGGCAAGAAATGTTTGAAGAAATATGAAAAAATATTATATCCTCCCCTGCCATCATATAACTAACTCCATAACCATCACTTGTGACAGGCCCAAACCCGCCACCAGCAGATAAAAAGTTGGGATATCGTCTCATATCGAATTTGGTTAATTGGGTATGAGGGGTTTGAGAAGTACTTAGTTTCCAAGGAACACTCAGAGCTTTTTGCAAGAACTCTGATTCGATATTCAAGTATTTACTGATAACATACATACAGAATATATGGCGATCGACACCTTTACCAGTCATCGCATCTCTGTAAAGTTTCTGATGTTTATTACTGGCCAACTGGAGGTAATTGATTTTGTCACTATTAGAGAGATCTTTGTTTTCCATTGAACGAACGAATTCGCAAGACGCATTAGAACAAGATCGAACTGTCTCAGTTCGACCTTCTCGAAACAGACGAGTCATACAAGCTTCGTAGGTTAAGCAAAAACTTTCACTGTCTCTATAATACGCTAATTGAAGCGCCATTTGAATAAAACCATCCGGAGAAACTTTACATGTCTTCATGAAACCTCGTCCAAATTCTGAAAATGGAACAATGTGCAGATCGATGTCCTCTATTAACTTGGATGTAGTAAGCAGACATTTTTCGATTTCTAATTCAATCATTTTCGACAATTTCCATTGTAGTTTTTGAGGGGAAATATTATTCGATTTACCGACTCCTCTACAATGCCCATCCGGAGTATAACCAAATTTTGGACTCAAAATATCTTCCAATAAAATATATTCCCAATAATGTGCCATTATTGGTGCATCAGCCCATGAATGTTCGGCATTGAAACCTACTCTTCCATTTTTAAAAACAACCATATTGAATGACTTGTCATACCATCTATCATGACCTTTTCCATGAAGAAGACTATGACCAAAAGCATCCAATTTCGATTCATCGTTTGGGTTATAATCTTGAAATTCGTCTTCAAGAACTAACATGAAAGCAGCTTTTTCTATTATTTCTTCTAAAGATTCTTTATTACAACCATCTTTGAAAAACGATTCCCTATTAATAGCCCACTGGTTGCGTTCTCCAGCGGTTAAAACACCAATATATTGTGATGGGTCATTAGGTTGTACAGCAGTATCAAGAATATTCTGAAATTGCTTTTCCATATCAACTGGATCCAGATACTGATCTCCTTTCATAAAATTAACTTTATAATAATTTCCACGACATCCACGACAAATAACGACAATATATCTTGATTCTCGATAATGAACCAATTGATCAGAACGATTTTTACGACTAATATTACGGGGAACTCTTACAGTACAAAACATTCTTTCATATTGTCTAGAGCACAAAGGAACTTTCCCTTGAATTACTAATGGCTCAAGTTCCTCAGTGTTAAGCTCTCTCATAAATTGAACGGATGCGCAAATAAGATTTGCAGCTCGTGCTGCTTGAATCCATTCATGCCGTAACATTAAAGCATCCATGCCATAATAATTAGAATTAATCATCAGAGATGATCTACTACTCAAATAGACGAATTCTTCCCACCAGTCGGAAACANNNNNNNNNNNNNNNNNNNNNNNNNNNNNNNNNNNNNNNNNNNNNNNNNNNNNNNNNNNNNNNNNNNNNNNNNNNNNNNNNNNNNNNNNNNNNNNNNNNNNNNNNNNNNNNNNNNNNNNNNNNNNNNNNNNNNNNNNNNNNNNNNNNNNNNNNNNNNNNNNNNNNNNNNNNNNNNNNNNNNNNNNNNNNNNNNNNNNNNNNNNNNNNNNNNNNNNNNNNNNNNNNNNNNNNNNNNNNNNNNNNNNNNNNNNNNNNNNNNNNNNNNNNNNNNNNNNNNNNNNNNNNNNNNNNNNNNNNNNNNNNNNNNNNNNNNNNCCATGTAATAGAGTAAATTAGAAAGTGTATATTTTCTAACTATTACACCAGCAGTCCAAAGTCCACAAGAGTACATTAATGAAGCTATTAAATGATCTCTTGGAGATTCCAATTCCAAAACTCTCTGCAATTGAACTTCGATTTTTTCAATTAAACCAAAACTCAAATCAAATCCAAC
>OX_Smed_1.0.00618
ATATATGGATCTATTTTTATTTTAAATTGCTCATCATTTTTTTTCATGTTTATATAATATCATATGAAACATAATTCAATTTTCGTATTGAACATATTAATAATTGAACTGATGCTATTAATTTCGATTGGATAAANTTTATGGCTTTCAATAGCAGTGAAAATGGAATAGATTTCCGAGAAATATATTCAGCTATCAAACCTCACTTTCATTTTCCCTTGTCACCATATTATGAACAGGAAGAAAGCGAATGTTTAGAATCCAAAGAAGAATACTTGAAACGAGAATTAGAAGAATTAAAATTGCGTTATCATCAAGTTGAAAAAATCCATGCGTTGGTGGGCAGATTGTACTGCAAATTGGAGGGAAAAATGGGGAAATGTAAAAACTGAACGAAATAAGCTTTTGGAAGAAATTTTGAAATATCAAGCCATTATTAAAAAGTTAGAAAAAGAAAATCAACAATTTAAGGAGTCTGTTAAAATACATCGTCATTTATCAATGGATCCTAGCGACATTGTTGTTAATACTGATGTAAACTTTTGTGTTGAAAATAGAATTTTATTTCTGCAGGAAGAAATAAAACGTTTATCAGATCTGTTAAACGATGCCAGAGTTGAAATTTCACGAATCAGTCAAATAAGTAATGGAGATTTATGTAAACAGTGTTATGTGAAATTAAACTCTCCAAACATCGAAGGAAACTATCAAAATCAGTTTTCCAACAGCATTTCTTCAGAAAGCTTGGAATCCTTAAATAAAAACGTTCTATCGAATATTTCGATTACACCAAATAACAATCTGAATTGTGAAGATCGATCTGCTCGTTGGCGATCAGCGACTTCCGGGTCCGGTTTAATTAGTACCGGCAATGCCAGCAGTTTAATTGTCCAAACCGGCTGTTCACATTCTTCAACAATGGATCAATTGAGCCAAAAAGATGATCTAATTGAATGTCAGACTGAAGAACAGCAAATATTCCTAGATCAACAAATGAAAACCCTTTCAAAACAGATTGAGAAATTACCAAATTATAATTCTGAACAAGAATAGAAATTAAGCTAATATTTTGTTTTGCTATTTTCAAAAGGATATCTGTGGGTGGAATGTTATTTATTTTTTTTATTTTACATTCTAGATGTATTAGTGTTGTGATTTTTGAAATAAAACTGATATTTTGAAAGCTTTATGGCAAATATTTATTGATATTTCCTTTAAATTTCCGATACTCTCAGTTAGGTTATAATAATTGATTTTTAATAATTAAATTTTATTGAATTTATGAAAAAAAAAAAAAAAAAATG
>OX_Smed_1.0.00622
GAACAGATATTATTATTTAAAATCTTCATCAATTTTGAAATGAGAAAATTCTTCGAAATTTTCGCAATTGCATCCTTTTTACCAGTCATTTGTTGGACAGACAGAAATATAAAAAATAAATTAGAATTCGTCTGTGGACACTGCGATGTTATTTCTATGAAGGCACTTTTGGAATTTGGCAGGAGGCATCAATACGCAAACGGAATACCGAAAATTATCCATTATGTATATAAAACAGCATATATTCCTACACAATATTCTCCCCATATCAAGAATTGCAAGGCCATCAATAAGGATGCAAAATTTGTTTTCTGGACGGATTTTACTGCATATCGCTTTATTATCAACAACTTTCTGGACTATGTCAAATTGTACAGTTCTTATTTCTCTAAATCTACACATTCTTTGAAAATATCTGATGTGATTCGATACTTTATTTTATATAAATTCGGAGGCATTTATATGGATTTAGATACCCGATGCCAGAAGCCGTTTGATATGGCAATGTTGAATGGCAGTTGTATACTCAGTCAAGAAGTCCATGAACAGACGAGAATTTTATGGAATCGACCTTATTTAGCTATGAATAGCTTCATGGCAGTGATACCCGATCATGACTTCTTCAAATATCTGATTGAAAAATTGACAATGGCTGATTCTTCACCTATTTTGAGTCAAACTGGTCCATTCATGCTGACAAATACACTCGAGTCGTATATAAAATTAATTTCACACCAAACGAAACCAAAGAATTCTGTAAGCCTGGCCAATCCGTATTTGTATTCTCCTCTAACAGAACATTATCTCGAACGTCTATGTAAATTTCAATATACAAAATGGAAAAGAAAAGGTTGTACACATCTGAATAATCATCGACAACAACAAAAAGTGAAAATGAAAGAGGCAGTTGCCATACATTTGTTTATGCATCTAGGATACAGTTTTGCAAAGGCTAAGATAAAACAGTTAGAAAATGTCTGCAGAACATTCAAAAATATGACCATAGTTTAGTAGTAAAAAAGGAAAGACTATGTGTATATGATTTTGAAAAATAATATAACTTAGTTTTAAAA
>OX_Smed_1.0.00629
TTTTAAATTTCTACAATAAATATCTCAATAAATTTAGCAATAAAATTATCAAAAATCATATAAAGGTTTTGAATCCAAGCCAGCCCATTTGAAGAGTTTTGAATAAATTATTATTGAATTTTGAGTGGTTTGAAAATAACAAATACTTGTGGACAAATCTAAATAAAGATCATCTAGAATAGGTCGCGAAAGCCCTGGTAGTCCAATGAGAAATAAATCCGAATCAACAAACTTTCTGATTGCATATTTACACAGCGATTTCAATGGCTTGACATTTGTGGATAAATATTTCAAAGCACTGATTTTATCGACATCATTGTATTCGACATTGGGATTAATGATTTCCGGGACGAATGGAAAGGTAGAATATTCGATTAAAAAGTTTAAAGATATTCCACAAGTTAAATTCAAAATTAAAGCCGCCTCTATGTTGTCAAAAAACAAAGAAAATTCGCATAAATCTAAAATTTTTTGAGATTTTTTATCCCAGAAAATTAAATTTTCATCCAAATGAAATTCTGTGAGGAAAATTAATGTATAAACTGATTTCGATAAAAGGATTGCCTTAATTAATCTCGAGGAATGAACAGCATATCGAACAAGTCTACGTGGAAAAATTTGTAGCTGATTCAACTTCTGCTGAATTAATTCAAGATCTTCAATTTCTTTTTTGAAAAAAATACTCTAGGAAACTTATAATAAAATTCAGATAAATATTTCATCAGATTTAAAAATTTCCAATTGTCCGCTTTTATATCCTATCGCTAGTTTTATCCAAGCTTCTCGATAAAGTTGCATGGAGGAGCCAAAATTTCTTCGACTTAAAGAATCGACAATTTTCGGTGAAAAAATATCACCAATTATGTCTGTTTTTAGATCAAATATTTTATCCATGTCAGAATTATTCATACAGTGTTTAACAAGTTCCAATATTACTGGGAGGCCGTTTTTCAATTTGTATTGGGAAGGGAAAATTGAATATTTATCCAAAAAATGCAACACCACATTGATACCATTAGCATGGCATGCTGATATAAATGATTGCTCAATAAT
>OX_Smed_1.0.00632
ATTGAAAATGAACTGTTTGATATTTAAAATTTCCAAATAATTGTAATTCTATGAATTCCTTACCTATTGAAGTTTGTGTTATTATTTTTGAGATAATAATATTTTATTACAATGACTAATTTTTACATGCATTATTTGTAGATTTTGACAAAGATTTCTAATTATTTATCTTTTTCGGATAGGAAATCATTTGCGTTAGTTTGTTTAAGATTTAACCAAGCTATATATTTTAAAGAATTGTGGCAAAATGTCACTTTCGTTATCGGTAAAGCAATTTCAATGAAAATAGATACTCACTTTTTGGTTATTTTGACAAATATTAAATTTTTTCAATTGAATATTGTACCTCAAGAATTATCTGAAATATTAAAATATACAAAAAATCTATTAAATTTAGATTTGGTAATCTGTCCGAATTTATTTTTAAACACTGAAAATATAGATTATTACTTCAGAAAACATATCGATATTGATGTTAAAAGTGTTTTAATGAATTTGAAAGGTTTGAGTCTTAGTGGAAATAAAACAACATTAACCAATATTGGCTTCAATTGTTTTGTTGAAAATTGTTGTAGTCTTAAGAAAATAGATTTATCTGAACTTGATATTGGAAGCTTAGAAAATATATGGAATTGGTCATTAGATGAAATTGATTTATATTCGGAAAAAAAATGGAAATTTAATAAATTTCTTGGTAATATTTCAGAAAAATCCGATCGATTATCATTTTCTAATATTATTAGCAAATTGATTTCATTGGTTGGATATTTAGAAGACATAAACTTTTGCTCAACGCCGATTGGCCACGATGAACTTTTTATATTGTCTACAATGCCTAGATTAAAATTACGTGTAATTCGATTGGATAATTGTAAAAATTTAGATATAAAAGCAATTAATTCATTGTTATACTTTCAAAGTCATTCACTAGAAGAAATTAGTTTTATAAATACTTTTCCCGTAACCATAAATTGGTTTGTTAGTAATTTTATTAATCATAATACTCTTAAAAGGATTCGTGTCCGTGGAACTGGACAACCGGAACTGCAATTATTTGAAAATGTTCGATTGCATAATATTCAAATATCTTTTATTCATTTAGAAAGCTGTTCCATCGATGATCACTTCATTGATGGCCTAAATCAAATAAAATCCATTAGAAAACTTTATCTTTTGGGATGTAATTTCAGTAAATTAGAAAAAAATCTTTTGTTAATGGACGAATTGATTGAATTAAATTTCAGTAGATCTTATGGATTTACATTCAATGATTTTGTTCGTTCGATATTTTCCCTAACGAAAATAGAATTATTGAAATTGGATTGGTTGAAGATTGACGATGATTTAATTGGTGGGAATAGAAAAAACGGACTAAAAGGATTGAGCTCATTTAGACGCTTGAAAACATTGAGTTTAATCGGATGCGGAAATCTGACTGGTTGCGTGCTGAGTGAATGTTTACAGTCAATGAATTTAATGACAAAACTGTTTGTTCAAGGCGTCAGGAAAATAAATGATCAATTTTTAAAAAGCATTCACAATTTGTCTCGGCAAATTGAAGAAATAAATCTATCAGGGTCTTCGATTACTGATGAGGGCTTGATTGGATTTCTTAGTTCGGCTTTTAAATTAAGGAAATTACGATTGGATGATTGCAGTAAAATAACGGAAAAGTTAGTATCTGTGTTGCCAGTTGTTTGTCCATTTATACAGGATGTGAGTATGAGGAATTGTGATCATGTTGAACGTCCAATTGTATTGAATTATTACGATTCAATGTTTCTTTATCAATGGCACAGCGAAAATCACGATATTCGTATATAATCAATATAATTGTAATATTACTTTCGCTGGTTTATTGATTTTTTAATAATGTTGATGAGTTGGAACTGGCTGAAAATGAT
>OX_Smed_1.0.00642
AATTTTGTTTAGTAGAAATGAGTTTTATAGCACGTTTAAATATCAATTTATTTTCGAAAGCTAATTATCTATTTGTTAATAAATTAAGTAAAAAAACAAATTTTTCAACAGTTTTTCGTAATTATAAACCTTATTATTTATCAAATGCCAATCATTTTAACATTATAATTAATTATTATTCGAAAAAATCGAAATCTACTGTTAAAAAATCTTCAGTGTCCGAAGAGCATGAAGAATCTGACGATGAATTTGATTCAGAGGTATTTGTACCAGATGAAGATGATATTGAAATTAAAGATGAATATTTTGCTGAAGATGAGGCTTTTAATAAAGATTATCATCATATGCATATTAGTGTAACTGTTTTAAGATCAGACAAAATAATATCAAGCTGCTTAAAGGTTACAAGAAATTTAATAGACAAAATTTTTTATCAAGGAAGCATTATGGTAAATGGTGCTCCTTTACAAAAGAAAAGTGCTCCACTAAGTGAAGGAGATATTATTGAACTCAGTATTGATGGTCGAAAACGAAGGATAAGAATTTGTTCAATCAAAGAAAAAAATTACAGACAAGTGGTTAAAGCAAGAGTGTGGAAAAATGTAGTTGAATAAATGTATATTAATTTGAAAAAAAAAAAAAAAAAAATGCGA
>OX_Smed_1.0.00643
ATTATCTGGCCGGTGAATTTGATTGTAGTTTATGTCGGTTGTTGTTTCAATTTTCATATGTCATATCAATGACTAAGACTATTTATAATCAGAATATTTGTATCGTTACTGAGAAGTTTGGTGTTTTCGTTGACCCAATGGATCGCGAATTATCTCTCTTATTATTTGTCGAGGGAATGGACATCTAGGCTGATTTATCGTCGGACTCTCTTCCGATTCGATGTCAAACCACTAAGATCGAGATTCGTCAAGAGCTCCTCTGGATTCTATTAATTCCTAGTGACATGCTTGTCTGAAGTATCTAACTCTACATCATTGCCATGAAGAAGGTTATCATACGATGTCGCTCGATGACTGTCCTTTAGGGATGAGTTTCTGGATGGTGCCACGATATTCAAATTTTAAATGTTAATTAAATCTGATATTTTCGTTATTTA
>OX_Smed_1.0.00650
AAAGTTCTTGATTTATTATATTATTATACTTTTTAAAACATTATAATTTATAATTTTTTTTATTTTAATGGAAACGGTGAGATCAGTTTTGATTATTTTGTGTATAGTATTATGGGTTATTGTTGTTTTACTTGGAATAGCTTTATATTGTGTTAAGGTTTATTTCTTTCAAAAAGATATTCAATCAGTTCATGTAAGCAGAATAGCAATTTTAAATCGGCATTATAACAATATATGTCCTATTTGCCATGATACCTTTGAAGTAGGCGAAAAGATTTTCAGAACAATTTGCAAACACGCATTCCACAAAGAATGTCTAACAGAATGGTTCAAATACAAAATTACATGCCCCATTTGTCAGAATCATTTAAATGAAGCCCATTTACCAATTGTGATAGATTAATGTTTATAATAAAATATTCATATATCTAACTTCGTTTTCAAATTGTGACTTCTTAGATTTTTAGTTTGACAAAGCTTTTCTTCTAATGTATGTGGAACTTTAAAAATATCATTTTTCAAATTGTCATTTGACTCAAATTGAGAGAAATGGAACTCATTGTGTTCATTTAATAATTTATAGGTTTGAATTAATTCTGCATTCACCTT
>OX_Smed_1.0.00652
GTTGATTACTTATTTAAAATAAAATGGATTTTTCTGGTTTTGTTTTAATTCTGTATATTTATGAATATTGTCAAATGCAAGTTACACAATCTAATATAAAACCGAGTGGATATTTAATATCAGATATATTTAATGAAGCTGGTCAAGCTTTTACACGAATGGCTAGTTTAACAAGATCAATGAAAGATGATGCTAATATGTCATCTGGTAGTTCTAAATGGTCTCAAGTTGATATCAATAGATTTTACAGCGCAGTTAAGACATTTTCAGCTGAACTTAATAATATATGTTCATCATTAGATAGCAAAATTAAAGAAGAAATTCATTTTAAAATTGAAAGAAATGTTTTAACAGAAAGTGGTTGCGAAACGTCAGAACCAATAAATTGTCCATGGAAATCCACAGAATCGAAAGATACTAAAAGCGAAGAACATTCGCCCGATTATATAGATCCAGAAGACGAAGGACGAGAAAATTATAACTCTGACGATGACAACTATGAACTAGAATAATTTTATATTTAATAAATTTTCAGTTTTATTCAATCACTTTCAAGTTCATCGTCATTATCTGAAATGTCGTCGGGGTCCGAAAATTCCTTATTTTTTTGCATATTAACTTTTCTTTGGTATTTAGATTCGTCTGAAGTGATTAACTTTCGACCTCTTGAAACAATATTGCGACTTCTTGGTTTTAATTGAACTTTTTTAATTGCTTTAGTTGAATTATCAAATTTGGTTCCAAATGGTTTTAAATTGAATTTGATATCTTTATCTGCATACATTTTATATTGTTCGTGTAAATACATAGTTAAAAACGCCAGTTTATTAGAATAAACAGAAGCAGTGTTAAACATACTAGCTGCATATTCTGCACTTGTCATTTTGAAATATTTCAC
>OX_Smed_1.0.00661
AATGAACTTAAAAATTACTTAAGTATTAAATAATTCCAATTTTATTTTTAGATTATGTTGAATGAAAAAGATTTAATCGAGGACGATCGCCTTTATAGTGAAAAAGATAAGGATGGATTTCAAACAATTAATTTAAATGAAACTTCAAATGAAATTTATGATTGTTATATGTGTGCTGCTCATGGTATGATATATGCAAATGATTCGAGTATTTTGTTTGATAAATATCCTACACGAGCTGCAGTTATGATGCAAATGAGATTTGATGGCACTATTGGATTTACTGGAGGTTTAATTGATAAAAGCGATAAAACAGTAGTTGATGGGTTAAATAGAGAATTCAAAGAAGAAATAAATATGAAATTTCTAACTGAATTCCAACAAAAAGATCATTTAGTTTGTTATATAAATCACGCTTTAAAAATTATTCTTCATTTTTACATTAAAGAAATTTCAATGTCTGAATTTATTGAAGCTGAAAATAATGCTTTGTTGGCAGAGCATTATGGAAGTGAAACTCTTGGAATAATTCGAGTTCCTTGTTATATATGGAATGATAACAAACGTGGATTACCAATATTTTTACGCAATCAATTCGCTGGTAAAGCTAAATCCCAATTAATAGCCGGATTGATTAAAAGTGGAATTTTTACTCAAAATGAAATGAATGATATTTTAAAACTATCTGACAACATTTGTTTCGATTTGTAGTATTTAAGATTTTAATCGAAAAATATGTTTATAAATTATTATAAACAAAAAAATGATAAATTTCGAATTATTATATAAATAGGCAGAAAGT
>OX_Smed_1.0.00668
GTTTAAATATAGAATAAGTAAATTTGGACATTTTAAAAATTGAAAATTTTATTGTCTTTTAATTTTTGGATTTTTAGAAATTTTATTATTTAATCAATGGATTTTGATGAAAAATTATGTTCCTCTGAAGCAATTAATGCTTTAGAAGAAATAAAATTTGGTGTGAAAAAAGTTGTACTAAGTGAAAAATTCCAAATTGCAAAAAGTACTGCACATATCAATGTAACCACTTTAGAAAATGTTGATTTCTGTGTACAGATAACTGCTGAAGGATTTCGTATTGTTTCCTATAAATACGATGAGTCGTTTTCTGAAGAGTGTGAATCTGAACAATATTATGAAACAATTCATTGTTTAATGAGCGCCAAAAGTGAATTATATAGAGAAAGATTTTCGGATGAACTAGTTAAAAGACTGAAACAACACATAGATTATTAGAAACATATTTTTGTTAACTGCTTCTAATAATAATGATATATAAATGTTAAGATTTGTTCTCGATATTTATATTTTAATAAATTGCGTAAACTTTTTAAAACATATTTTTGAGCCCTTTAAAATGGAGCTTATGGTTGTAATTAGCTGTTCGTTTTTATTGCTATTGTGTTTATGAAAGCTTAGTTGATATACAAAGATGTAATTAGAAATTTGATTTATTCAGAAAATATAAGATA
>OX_Smed_1.0.00669
ATAGTTACTGTATTTAAAATAATTCATTAAATTTAAAATTGTCTTTTATACAAGTTTATTTGTTATTAAATATTTGCAGTAACTTGTTATTTATAAATTTTTCAATTTAATTTAATTTTAATACCACTTTATTTATCTATATACTTATAATTATGGTGGATGATTCGTTGGCACGTTTAAATTTAAATATTGATGACTTGAATAAATTAAGAATTATTAATCCTGATTTCTTTCAAGAAACAACCGAACTGAAAGATCAATGTGGTGATTTTAACAAGACTGTGCTTGACTTTCAAAAAGCAATCGAAAACATTATTGTGCTGATTGATAAAGTATCAAAAGAAGTTGAAGGGGAAAAATTACGAGCTATTGGATATAGAAATCTGTTGAGATCGATTAAAAAACAACGAGAAACCGAACAGCAGCAAAATATAGCTCTGTTGCATGAGAAAATGATTGAAAATGAAAGGTTGAAAATTCAATTCGAATCGCTGAAGAAGGAAGAAGCTGAACAGCAAGCATTTATCAATCAATTTCTGCTGCGGGAATAATTTATCGAGTTGATTTGGTTTTCTGGAATTTATTATCAATAAATCACGCGTTTTCACTTTTTTGAAAAAAAAAAAAAAAAAATGCGA
>OX_Smed_1.0.00678
ATTTATTATTATTATTATTATTATTATTATTATTATAGAAAACTATAAAGTTCCAAAAATCCTAAATTATTTATTGTTGAAAATTATTGTTTCTATTTGCATTCAATTTTCTTTTCAGGACTACAAACTCCTTTGTTGTAACTAAAAAAGTGAACTTTGCAATTGAAACAAGAACCATAACAAAGTCGGAAGTATAGAGTAGTGCATTTCTTCCATAAAAACCATTTCTTTTCTTCTTGAACTTTCAAATCTACTTCCAATTCTGAATTGTCCTTGGTTTCCACATCCTTGACTTCTTCCAACTTCTCTTCGCAAAATACGCCGTTGAGAAATAATAACCCGAAAATTATGAATGCTAGTTTCATTTTTAATAATACTAAACAGTGATTCCTATTTTATAAGGCATGTAAAATGCGTGGCGCAGCTCTTTACTCACAAAAAACTGTAGGCG
>OX_Smed_1.0.00685
ATTCGAGGGCGAACAATTAAATGGCTAAAAAATGAAACCAAATGTATTTGTTTTGCTAATATTTGTAATGAATCCCTTACTTTGCAACGCCTTTATGGGAACCGGCTATTATACGAATGGTATCCCGTATGTGAATATCCGGGGGCAGGAATATTCAGCAACCACTCAGAAAAGAATTCAAATTGGAACAGGAGACCAATGCATTGTTTGCTATATTTATCCCGCGGCAAATTCAAAATCAAAACCCTATTACAATTGTAACGAACCGATGCCATTTTCTGGGGACGACGGTCAAATATCATACATTTCTTCCTGTACATAATTCAGATTTGCAACTGTGATAACTTTGGTTCTTTCTCTAAATATATTTTGGATTGTGTCAAAAAAAAAAAAAAAAAATGCGA
>OX_Smed_1.0.00686
TACCAAGTGGAGGACTTTGTTAAATAAATAGTGATATCTTTTACATTTTAGTATTTTACACTAAGTAAAGTTCCTATAACTCAAGAATGAAACTGCAAATAATTTCAGTTGTTTTGATTTCAGTCATGTTAGTAGCCTGCAATGCTTTAGGCAAGGAAAGGTTATTAGAAAAAGTCCAGAAAAGTTTTCCATCACCTTTAAATTCGCTCAAATTCGAGAGCGCGAAAATGATCTGCAGGGACATCGTCAGATACTACTATAATATGTACCGTTGCACATATATTTTTGTTCAAAGAGGAAGATGGTGCGTATTCTCAAGGAAAAATTGTATTCGTTTTTAATTTACATTTAAAATAAAATAATTTCTTTTGA
>OX_Smed_1.0.00691
TAACTAGTTTATAAGATTGTTTTAATAATAAGTTAAAAGTTTGTTTTAATAGTGGCCTTATATTAAGAATGGCCATGTATAAAGCGTATGCGCTCTTTTGAGCGCATACATTATTCTTTTTATTTTTATTTTTACATATATACATAAGCGCACGTTTGTTTTTCTTGTTCTTATTCTTTTATTTTGCTTTATATTCAATATGTCTGTACACACGATACATATTTACACAGATTGCATGTTATTTGCATGCATATGGGGCTATGTGTATGTGTGTATAAACATATTCATTAGTTTAAATAAAGTAGTTAACGTGCGTGTATATATGTGAATATACAGTTGGTTTATTTGGGTTTGTTGTTGTTTGTTAGGTTTTGTTTTGTTTTTTNATTTATNNTNTNTATTGATAGATAGCAAGT
>OX_Smed_1.0.00708
CTTCAATTTAAAATGTAACGGTAATAATTATGAACAAAAGAAAATGGAAATTTGAAACTGGTTATTTAGAATTTTTGTTTAAAAGAAATTGTACAGCGGACGAATTATTATATGAAAAAGACAAAACATTCTGTTTTCATGGCAATTGCATTATGAAAAAAATGTCAGAAGTTTATAAAGAAATCAGAATGTGCTTGTGTGAAAAAAATTGGCATGGAAAAAGATGTACTTATTATGATCCATTTGATATTGAAAACGCAAGTATCTCAATTAAAGCCATATCGATAATATCAATTTTTATTTTCCTTCTTATTTTACTATTAGTTTTTGTAAAAATTGGAAAGAATTCTCAGCTTATAAGAGAAAAGTTGAACAATTTGTGCACAAAGAAAAATAAAATGAAATATGCAAAACCACAAATTAACATGTAATTTGGGGTAATGGGACAATCAAAAAGAATAAACTGGTTTAGGTTGCTTCAATAAATGGTAATGGCAAATTCATTTTTCATTGAAATATTTTGTAAAATTTTGTTTGTGATGAAAAACTAATATTTTGATGTATTTGAATTTGATTAAACTGTTTTCGATGAAACGTGAATATTGCCTATAAATAAAACCTTATTTATTTTTATGTA
>OX_Smed_1.0.00710
AATAATATATTATACATTATTTCTGCAAACCAATTTATTTGATCAGTATTATTAGTTTCAACAATTTATTGTATTTTATAATAATGCAAAATAGAAGATTGGCATTATTATTGATCATTTGTTTCGTTGGGTTTCTACTTACAAATTGTCAACAGGATTTAGTAAATAAATTTATTGAGAAAACTATTGACAACGAAGTCTCAAAGGCTTGCGGGAAAGCAGAATGCAACTTGAATAACCAAATTTTGGAGAAATTCATTAATGCTAAATGCTGCATTAACGGCGCCAAAGCGAGTTGTTGCTATGGATTGACAAAGTTAAGCATTATTATAATTTCTGTGCTGGCAAGTGCTATTGCTTTAATCATTCTTATAAGTATTTGTGTTTGTTTATTCCAAAGACATTCGTCACCTAAATACCAAAGAGCAGCCTTTTAATTTTGGAAGATCATTTTCAATTTTATGTAAACTAATAGATTTTCATCACTTTTTTGTAATTGTAATTGTTATTATAATTATGTTTCGTGTCATTTATAATAAAATATTAATATTTCATTTCATTTTAAATATATTTTTAGAAAAATA
>OX_Smed_1.0.00714
ATAATTTTTAACTGTTTTCATTTTAAAATTTTAAATATCATTATATTTTACGATATTTTAATAAATTTAAGTCATGTTATAAAATTATGATTATGTATTATTTTTATATGCAATTTATTCATGGGATATGTATTCATAAATTCGTGGTACTGTACTTCAGAAGATTGGAAAGCTATGTTCAAATACAGTAATGATTATTTTCCAAAATATTTCTCGATATTGGTAGCCAGTCATTTGGCAGTATTTTATGCTAGCGTGACTGATAAAATAAAATTTCGATACTTGGATGGCAGAATACTTCCAATGGCTGCTATTTCAGCTCCGAGTTTAGTCCTTGGTTTGTTACTGCAAGACCGAGCAGACTATTGTAACAGATTTATGCAACTTGAGAATAGTTACATAAAGCAGAAAGTACTTGAGGCTCAATTAAAGGAGTATGAGTCAAAGTCTCGTAAAAATGAAGACTTTGTCTACGTAAAACTGCGCAATAACCATAAAAACAAATATGATAATCAAAACAATGATTCAAAAAATAGTTAAGTTTTTTATTCTTTGTTTAGATTAAAATTTTAATTAAGTGAATTAGTTTTTGTTGTATAAGAATTTTCTAAATAAATTCTTCAAATTAAAAAAAAAAAAAAAAAATGCGA
>OX_Smed_1.0.00718
AATTTATTTAATAACATTCACCAGCAGGAATAAATCCAAAAATATCACAAATAATTGGGATGCTACCATAAAGAATCTTCCACCAAATCCTTATGCACCGGTAGATCGAAAACCTTTGAAATAACTCGACGGAAATGATCCAAATGGCCAAACGACGAACAAACCAATAATGGTTAGATGAATTTAGAATAAGCAAAATGATTTCGATCGGTAGAATAAATATCTGTTTTATACATATCCAACTCGACATTTTTCCGCGAGTGGATCTATACATATAAATCAAATAAGTTGGAGAATCACCCCGTGTAACTAAAAATAAAATACATCCGCATACGACCTTTGACAGTCGTATGCATATCCTGGAAAATTTTGACTTCAAACCGCACCCATATTCGAGAAAAAATCATTTTCCACCCAGTGACAGTCGGTGTGACCTTTCAGTAGAACCATGAAATTAATCAATGTAACGGCACACACCCAATAGTCATACATTAGCTGATGAAAATCTCTG
>OX_Smed_1.0.00720
AAAAAGATCTTTTTTGGGTGATTGGATTTATTTTCCTTAAAAATGAACACCGCTAATTTAAGTTTAGGATTGATCATCACAACCTTCATTCTCTTAATAATTTCTGTGGCCACCCCTTCTTGGGGTTGTGGAAATTTAATTTCTGATTGTAGTTACAATGGAGGCTTAATAGCGGCTAAAATTTTTTTCATGATCGGTTTGATTTGTTTTCTAGTGATTTTGATATTAGAAATAATGGGATTTGCCAGTCATTCGTACCGTGGAAATGCCACCATGAATTTAGTAAGGATCATATTTTTAGGGATCGCAAGTTGCAGTCTGATCCTGTGTATTGTCATATTCACTGCCTCAAGCTCACATAGGTGGTCATACATGTGCGCGGTAATAGCTATGACACTTGGGTGCCAAGTGCTGATCATTGGACTGATGACAAGCAGCTGCACACTGATAACAAGAACGAGAACCACGACGACGACCTCAAATGTTGTCGTTTCTCATTGAATTTAACCAAAATTTAGTAATTTTATATTTTATTTGACAATGTATGATGTATTCTTTAAAATTTTTCAATTTTTCTTTTAAAAATTTCAAAAAATATACTTTTATGAATTAAATATATAATTTCTTTATTGATTA
>OX_Smed_1.0.00723
AAAATATAAATTTTACGGAAATTTTGTTTTTTACTGACATATACAATGAATCAAGTATTTGGTAGTGGACTTTCTGGAAGCTCCTTTGACTTTCAGGAATACATCAAATCTCCAAATGTTATTTTAAGAATTATATCACTGGTATTTTCCATTATAGTATTTGGTTGTATTGCAAATGGAGTATATTATAAAGACAAATGCGCGTATAACAATGATATGAATGCATGCAATTACGGTACCGTGATAGGTGTGATAGCATGTATTGCATGCCTTGCATTTTTGATTGGCGATGCAATGTTTCATCAGCTTTCTAACGTTGATCATAGAAAATATTATGTAGTAGTAGACGTTTTATTTTCTGGCATTTGGTGTTTCCTATGGTTTGTTGGGTTTTGTTACTTGACAAATCGTTTGTCTAACACGAAAACCGAAGAAGGTTCAGTCAGTAATGCTCGAGCAGCAATTGCATTCAGCTTCTTTTCGATAATTTCATGGGCTTTACAATGCTATTTTGCTGTAAGAAAGTACCAGAGTGGTGTTGGAGACTTATTCGCATCCAGTGACGATGTTCTTGATCAGCAACCTTATTCTGGTAGCCTTCCAGATAGCGGTTCAAATAGAGGTTCAAATATGTATAATGATGAACAAATGATTGGAGACCTTTCTGGAGGATATCAACAACAACAGCAACATTATTAATTTCATTAATTTAATTTTATATTGTATCGTTAATAATAGTAACATTCCTTTGTAAGCTTTAACTTGTTATTTATAAACACAAAGATAATTGAAGATTCTATGTTTATTTTAAAATTGAAAAGCTACATTGAGATATATCTATAATGCTATCGATCGATTCTGTTTTGGGTTTGGATATGTTCAATCTGCAATAACTTGATTTAGCGTATCCGGGGTTAATGCAAGCCACTCCGTTGATATTCTAAAAATAAACTTAATTACAACATTAATAATAAAAGTTCTACTTCTATAAAGCTATTCAATTTGGATGGAATAATCAAGCAATGTGGTGGACTGGTGCCAAAAGAGCATTTTTCCACCCACTGTGACAAATTGACATCAATTTCTGGATGGGGCGGGTTCAACGGGTAGAAATTATTTTCCGCCAGTATATGTTCACATAGCCTTCTTATTCGTGGCGTGGAACAACTGGAAACAGATATTACGATTAATAATTACAATAAGCGATTTACTTCTTGCTTATCTCCTGAGTGCTCAAATGCCGCAATATGTCGGCAGTGGAAATGCCGAATTCGTAAGGTCCAATGCTAACAATAGCAGGATTTGGTGCAAAATGAATTAAGTGGCTATTGAAACACTTAAAAATATTAATTAAGTTTGTTTATAAAATAATCAATATAATTAAATGCTGAAATCTA
>OX_Smed_1.0.00727
AAGTATTATATTTGTTTGTATGGTCTAAATATTCAAAATTTGTTAATCGTTTCATTAATGAGGTGATTTGTTGGAATTATTTTCTATTAACAAATCAACAAAGTTCTTTAATAAGTTATAATGAATATATGAAATATCAGACATTGAAAATGCTCCTATTTATTGTGTTGAAATATTTTTATTTGAAATTGAATTCAAACTTTCCTGAGAAGTGTTAAGTTGGCAAAATTTAATTTGTGTAAATTAATTAGCTGCAGCCAGATTTGATTTTTGTTGAATATTAGTTATAAATGTTATTTTTATTTTATTCTTGGATGATTTAGTTTTATGTTTGATGATTCATGTGCTCAAGTAGATAATTTGTTGCGGCTTTCTTATTGGCAATCTCAAGTTACTTATTTCATTCTAAAATGACCAGAATAGATTATTAATATAAATTCGGTTATAATAGAATGATAAGTAGGCCAGATATCTGAGTTAATGATGGAATGGCATCCAGTTATCTATGTTTTCAACCAAAAATCTCAAAANATTCACAGCTTATGACAATAAATCCTTCACTCATGGACTTTTTTCTTGGCTGTTGNTTNNNTNNNNNNNTNNNNNNANNTNGNNTNNNTNTGNNTGNGNNTGCNNTTNNNNNNNAANNNNNNCNANNNNNAGNNNNNAGTGGATGCCTTAGACTCGAGAAGTATCAGCGTTCGGTGCACTTGTATTTCATGAAATCTTTCAAACTTCGCTAGTCAAAGAAAAGCTACCTTTCAATACTCCTTTGACAAAGTTATCCAGTTAGGAGTGGATTTTAAGAGGATAAACATTCCAAAATAAAATTATATCGATTGTCTATAAATGTGTCGCTTACAATTAAAAACAAAAGAATTACAATATAAAAAGGTCCTCC
>OX_Smed_1.0.00728
AAATTTGCTAATGTTTTAAAATTTGCCGTGCATACTGGAATATTATGATTATATCCATTTTTATTATTTATAGGAATTATTTCTGATAAACTTTAATATATAAAAGAATTGCTGCCTTAACTTAATTGTAAGTTGGTCAATCATGGAATTAATAGTTGAATTTTACATCATCTTATGATTTGTAAGTATTTTCATTTTATTTTTTTATTAAATAACCAAATTATAATTCAAAACGTAAATTATATAAATGGTTGTAAATATTTTCAATACGCGTCGTTATTACCGCAAATTAATCGAACGTTGTTACTACTTTTTATGTTACTACTTTTCATTTCTCAGTTAAATCGTTTTTCAATTTTGAAACTTCTACCACTTCCTTATTTCTTTTTAATGCCTTTTAAATGAGTCAGTTTGATACTGTTTTAAATTCAGTGCCATATTGTCCATAAAGCTGGTGAATATTTTTGCTTTTCATACATAATTTAACATGGTGAGATGGTTCGTTTTGAATGATTTTATAAAGATTACACTATTAAAACTTTCCGCCTTACTACCTCTAGCGATAGGAATAAATGTAAGTTGAGTCTATCTGGATTTTATAATCCGATAATTTTCTCTTATTTTCTAATTGCCTATCATTGAATAATTAAAAAACACCAACTGTATATTCTATATAACATTTCACTATATATTTCGACCGTTTATCAGTCTTCTTCAAGGCTAGAAATCACATTAACAAAATC
>OX_Smed_1.0.00732
ATCATTATTTCGTAATTTAAATTTATTATTAAATTAATTTATGCTTATTATTATGTCATTGATGAGTTTCTATTAATCTAAATTGGTTTAAATTATTCTAAAATATTTAGGTATTCTTGTAATGTCAATGATTTATATGATTCCAGCATGTGTTTTATTTGCCCTATCACCTACTTTTATGATACTATGGATTCCTCTGTTTTTAATATCAAAGTTCTCAATGAAATTATATATTTATCTAGACGAAAAGCTGTACTCCATATATCAAAGAAGTGTTGTTTTATTTTATGAACAAATAGTGGGAGCTGAAGTTTTATTTTATGGTGATCATGAAAAGGTTTTTAAAAAGAAAGAAAGTGTTTTATATATTTGCAATCACCAGTCTACTGTTGATTGGGTTATGTCAGACATAATTATAGCGAGGCAAGGAGGTATAGGACGATTGAGATATATTTTAAAGGATGAATTAAAATTCATTCCTCTTTATGGATTTTACTTTTTCATGCATGGGTGCATCTATGTGAACAGAAGGCAATTCGAAAAGGATAAAGCTATCAAGAGTATGAAGTATCTCTTGGATAACAATATATCTTCATGGCTTGTAGTTTTTCCCGAAGGCACTCGATATGACAAAAAGAAAAAAAAAGTCATCGAAAGAAGTCGACAATTTGCTGAAGAACAAGGTCTTATTCCCCTTGAGTATCATCTGACTCCAAGAATGAAAGGCTTGGAATTGGTTTTAGAAAATCTTGGTGATAGATTAGATGCATTTTATAACATAACGATTTTGTTTGAGGACAAAGCTAATTACGGAAAAGGAAAACCATGGAAAAGAATTCTCCCAGGAATGTTTGATTGGTATCGAACAAAAAGAGTGATACACATTAATATTGAGAGGCTTAGTTTGTCAGAAATTCCAAGGTCTGGTGAAGCTTTGCGTAACTGGTTGCATAATTTGTTCGTTGAGAAAGACGAATTAATGAGAAAGATCTTAACGAAGGAAATAAGCTCGACTGATTCGAATTGGCCATTGAAAAATGTCAAACGTCAAGATCTAACATGGCTTGAAACCTTTCCGTGCTTTCTATTTCTTTTGGGTGTTACGGTTTTATTTCTTTCATCGTTCTGGGGTCGCGTTTTATATCTGGCAATAACAATCGGATTTGGATTTATGGGAATAGTTTATGCTTTTCTGCGCATCTAGATTGGGAGATTGTATTGATATATATGATGAATTATTATATGTGCTTTTGAATTCCTTTCCGGGAGGTTCAGTTCGATTTAATATAAAATGTTGTCTTTTTGTATATTTGTGTTAGATTTTTTTATTAAATATAAATATATATATATCAATAAATAATTTGTTTGCACTTATTATTGATTTATAGTTGAAATGTGCATTTTAAAGTATTTTATTGGGGTGATTGATATATGTGGTTATTGTTACTGTTCGTTATATTTATGAGTTGTTTAAATGAATTGGCCACCATTTTGAATTATTTTCTTTCTGGAGTTTTTTTACTAGTGACAGATTTTTGTTTTTTGAATTGTCCGCCATTTTGAATTATTTTCTTTCTGTAGTTTATTTTGAAAAATGACAATTTTTGTTTTAATGAATGGGTCGTCATTTTGAATTATTTTCTTT
>OX_Smed_1.0.00735
TTAGTAAGTAAGAAATCAAATTCAGAATAAAATGCCAGAGTCAAATAGAAGAGCTGGCGTGTCAGAACAAAGTACTATCAACATTCATCAAGCGAACATTCGAAGAGATTCGTCAAAATCAGTGTGAATCATGCATGCTTCGCTTATCTGGGCTCGATATCACAACGAGCACTTGTTCGTCACTCGAGAACCATCGCAACTCAAGACCAAATTGCGCAAATGAAATCGATCTTAATCAATTGTTTCAGGAAAATCTTAGATTTCCTGCAGCAAACAGTCAAGAGTCTTCCATAAATTCAAATTTTTTCAAAAATAATCATTCTGATCAGAAAGCCATATATTTCAATGAATTATTTTCCGAGCACAATGAAAAGGAAATCCCTTTTGATGAAATGGACTTCTACCGGAAATTGGATCATTCAATTACCAGAAACTTTTATAAAATGGCTTCTTGGTCACCCCACGTCAACGGTGATTATCACATTGATCTTAAAAAGTCAAAATCTTCCAATGACCCAAGTCAATGTACAAGCGAAACCAGTATTGCCAATTCTCAAGAAGAAATTAATAAATTCAATGATAAAATTATGAATTTCTAAATAAATAAATTTCTGATT
>OX_Smed_1.0.00737
AGTATTATTTTAAACATTTATTTTATAAAATAGAATGTTTAGAAATACATTTCAAAGTGGATTTCTGTCTATATTATTTAGTATTGGAACTAATCCTTTACAGATATGGGATAAAAAAGTAAGAAATGGTCACATTAAAAGAATTAGTGATAATGATATTCAGTCATTAGTAATTGAGCTAATGGGTACAAATATTAGTACAACATTTATAACGTGCCCATGTGATCCGAAAGTAACTCTAGGAATTAAATTGCCATATATGATTTTAATTGTTAAAAATTTGAAAAAATATTTTTCATTTGAAGTTCAAATTCTTGACGATAAGAATGTGAGACGAAGATTTCGTGCCAGCAATTATCAAAGTACAACAAGAGTGAAACCATTTATTTGTACTATGCCATTACGGCTCGATGAAGGATGGAATCAGATTCATTTCAACTTAGCTGATTTTAATAAGCGCGCTTATGGAACAAATTATGTTGAAACTTTAAGGATACAGGTACATGCCAACTGCAGGATTCGCAGAATATATTTCTCAGACAAGCTCTATTCGGAAGAGGAGTTACCCCCAGAATTCAAACTTTATTTGCCCATTCAACAAAAATCAAGCTAATGCTGAAATTTGTATGATAATAAAAGAAATGTAAAATTGTCAATATTGTGGCTTATTTTAATAAATTTTACTCTTCATATTATATCATCTTGCTCCTGCCTCCTCGCTCCCGTTTTCAATCTTGACAAATATTGGATTTTCTATCTTTACTTTAATATCAAGATTTGTCTTTTCTACTTCAGACTTTGTTAACTAGATTTCCCCATTTTTTGTTATTTATTATTTTCATATAGATTTCAAATTATATTGAAATTTCCAAATGTGAATTATTTTTTTTATTGGTGAATAATTTTGTCAGGATTTTCGGTTTTGGTCAATTATACTTT
>OX_Smed_1.0.00740
AAATATAATTATAATAAATAACAAATTTTAATGTATTACTCCTAAAAAGATGTATTACATGATCTAAGTTTCAATTTCTTTAACTTCTATTAAGATATCATCTTTAGTTTCATCAAATATGAGTTTGGACGATGTCTTACAACATCGAGGAACTATCCAAACTTGTAAAGGATAATAAACTAGAGCAAAGATTAAAGAAATCACACACATGATTATGAATAATCCATTGAAATCAAAATTATGTAAAATTATTCCTCCGAAAAGACCACCAGAACAACCGCCTATATTAAAATATAGGCTCGAAAATAATCCTTGTACTCGACCCTGTGTTGAAGGATCAGTTCGTTTTCCGATATAAGATACCATAGACGCAATTTGTAAACCAAACGTAAATCCGTGAATAATTTCCGTAATCAAGAATTGCCAAAAATATTTGATGAACGTATAAGTCAACCATCGAAAGAACCAAACTAAAAATGAGAAAGAAACCCAGAACTCATATCTACAGAGATCTAGCATTTTCCTTGAAATACCAAAAACTAGGGATTCCGAAAGAGTCATAATTCCAACTAATAAGCCGGGAAGAAATTTTGGCACATAATTAAATTTCTGAAATAGAATAACCATAAAGTATTCACAGTGGACCGTTTCAACAAATCCTGCCAACACAGTGAACAAGAAAAATATTGCGAGGTTCGAATCAAAACAAACCATATTTAAAGATGTCTTATCCATAAATTTTC
>OX_Smed_1.0.00741
AGTAGCAGCAGCAGTTCATTATCAATTTTACACCTAAAATATGATCTCACTTAACTTAATTAAAAGTTTTAATTGAAAAATTATAAATCCACATTATCCACAATGATGGAAAGTTTATTGAATCATTTATCAAAATTGATAGAAAATTCTTAATTTTACTTCAGGTTTAGATTTCTTTTATTCTATTTTAATTCAGAATAAATATTTTAAGAATTTTGAATTTCAACATAAATTAGCGATGATTGTCCAACTGGTTTGGTGTCGAGTTGAAAAAATGCATCACCGGGTAGACATTCATTCTCTAAATTTATCGTCAATCTCCTTTTATATTGAAATTATTTATTGACTTATTTTCATATATTAATTATTGATTTTTAGCAAATGTTGAATAAGCTGTTTAAGTAATGAATCATTGTCATTGCAGAAGTGAGAGGACAAACGCAACTGCTGTTTACATACATACTTTCATAATGTTGGGCTGCTACGCTCGTTTTTAATCGTGGCAGTGTGTGAATTTATGAGTGTGTGTGTGTTTTAGCATTGGCTCATGGTAGATTATTAAATTTGGCCAATGTCTTTTGTACTTTAAACTGAAAACAAGTTGCGATAAGTTCACATAAGGTCATTATGAGGTGAAAGTAAAACACAATATTAGATTCTACATTTATTTCAAATGGATTTTTGCGATTCATACCACAGTGTTTTGATGCATGCTACTTGGTTTTGTTGTTATTATATTAACATCACCGGGTAGACATTCATTATACAACTGTTGTTTTATCCTCAACTCATTTGAAATTTTTAACAAAATAATGTAATTTAATAAAAAGTTTTTATTATTTAGATGGTTATAATATTAATTAGTGGTAAAAAGTAAAAAATTATTATCGTAATTAAATTGATCGTTTTATTTAGATAATGGTAAAACGCCATACTGTTTCTGTTTTAATGCGTTGGACATTTTACATATTAATATCACGTGATAGAAACATTTATAGAATAGAATTGATAAGATTACGAGTTTTATTTTAGCTTTTGCAAATACATGATTGACAAAACGGTTCTTTCCATGGTATCGCTGAAAATGGTAATAGCGATTTGCAAGGTTTCAGATTCTTAGCTCCCAAAGATCAAACTACTCATGGGTCATGTATCGATTTAGTAGTAGAATTTTGAGGTCAACATATCCTTACTCCTGGGAGTTTCATGAGTATAACGTAAGCTCATAAATTTTATTCGAAATTAGAGTTCGTGGTCACTGAACTTGGCTTGCTTATCTTGTCCTGAGTATGGGGCATGGGTGTTGTGGTGTTTCTACGGCTTACGCCAAAAGGTCGTAAATTTATAATAATGAAGAGGAAATAATTTACCCATGGGCCGCTCCTCGATCGCAACGTCCTCTCCTGTGGTCCTGACGGTAGTGCGCCTATCTATTGTCTTTCTTTGTGGATTCATCTCGGAAATAATTTTTAGCTTTCTTACAATTTTTAGTTTTATTTGAAATGAAATCTACTACGCTGGCTCGTCACTATATGCAACATTGGGGTGTCATATATCGATCTGTGAGAAGATGTGCACACCGACCAGCCGCGAGTGTGTACCGTAAAGGTCACTACTAATCGTGACAGATTTTCACTATCGCTTCCAGGGGATGTCAATTCCGGTGTGCATATGCACGCATTAGCCGTAGTCAGTAGTCCGGATTTCCCTTTAAAGGTCATTGTCTCGATATAGGCGATTTTATACGCGTGTGTCTCGCCTTATGATAAATTCATCATTTCTAGAGGTGATTTTAATGGACGTGTACATCATTTATCTTAGATTATTCCAGTGGGATTCCGAATTAAATTTCTGATATCGAAACCCAGGATTTCTTTCCCTTCTTGGATATTAAAGAAAATTGACGTTCTTTTCCCCTTTCTGCGCCTCCCACATCTATTCGTAATCAGACATTGTCCACTAACACTGTGCGTTATCCAATGGAACTTATTAATTTTATCTAGACAGGGACAAAAATTTATGGCTATCGATTTTATGCCGGAAGACACAACAATATTTAAAATGGTATTAGACGAGAATCTATTAGAGGAGCTGTACCATATCTAGTTGGCAAGAAAATGGAAGAATCGACGGACACGGGAACTATGATGGTTGATCAGCAATTAATCCTTCAATGTGGAAATGAAGTTTTCATGAATATAATGAGACATTCTAGGACCCCTTCTTTTGTATATTTATGATGATTCCTATGCACCGATCACTTATTGTATTCTTATGTATTAATTATTATCACGTTGGTAGGGAAGTAATTTGTATTTGCGTGTTTTAATATCAATTTATTTTATTTGGGA
>OX_Smed_1.0.00748
ATTATTTTTTATTATTAGATATATAAAGAAAGTAATTCAAAATATTAATAAAAATATTATGAAGAATGTGGTTCAAAAATTAGCCAAAAAATCTAGCAGGAAGAATAAAAAGATAAATCACGCTGCTAGACCTCGTCGTTGCGGTTCTTAGAGAACTTGTGCCAGTTCGATTCGGTTACTCGGGATATTGAGTATCAGACATCCCACATCGCTTGGCGACATCGGCAGTTGTCTTTGCCAGGAATCGAATCGTCATTCCAGGATCCGTCTGTGAGTATGGCGTTTCTCGCTAATATTATAGGTTGATTATACATAATTCGTGAGAAAATTAGAGAATCATCTAATCAGCCCCGTCCAGTTCACTCTCAAGAACAAAAAACGACAACAATCTTTTGATTGTCATGATCTACTTAAAATCAATTTACTTTATCAACCATTATTCATTCATTTTAGTATCTAAACGAAAGGAAATTGTTCATTTGTATACCAAGAAAAAATCATTTGATAGAGTCGCCAATTTCGGCTACGTAGTCTCGGAATATTCAAATACTTCCTTGATTTTTTATTTGCACACGTTCACTGTAATCAATATTGGTTATTTGATCATAGTAATTAATACTGGTTATTTGAACATTGTAATTAATACTGGTTATTTTATCGTGGTAATTAATATTGGTTGTTCGATCATTGTAATAACTGACGTTCTAAATTCCGTAAGTCTCCTCATACGAAGGAGTCCGTCACTGACTGGGTNNTTAATTTATCAGTTTGGCAATATTTTAACAGAATTTATTAATTGCAATTATTTCTTTACTATTTATCTATAATAATAATAATGAACAAAACCATATTGAGTTTAATCACAATTATGAATTTGTTGTTAATTAACAAAGTTTATGGTACATGTCAGGATTCTTCTGATTGTAATAATGACTTAATATGCATTGGAAATGAATGCTCCGATAATCCATTAAACACTCAATGTTTTAATAAATTGAGTAAAGCTCGAAAAGGTGGGCTTTTAGGTGCACCAATTCCCAAATGTGATTCCAATGGTGATTTTCTACCTGTTCAGTGTACCGGTTCTAAATGCTATTGTGTTGACAGGGAAGGAAATAATATACGAAATTATGCAGCTCACATTAATGAATTTGCAAATATGGATTGCAAATGCGCCAGAGAACAAAATGATTATTTTTTGACTGGATTGATCGGGAAAATGTTCTCTTGCACCACCAATGGAAGCTATAGTTCAGTTCAGTGCAACGGATCGGTTTGTTTCTGTGCTGATTATAATGGCAAGGCAGTTGCTGGCAAGCCCATTGTTAATATCGGTCAAATACAATCATTGCGCTGTAATTAAGACAATATATCCGCGCACTTGATTTTGAACTTCTAATTAACATCTATTTACGTTTTCATTTGATTATTTATTTATTGCCATTTTTAATAAATCATTTTGTTTGGTCGAAAAAAAAAAAAAAAAAATGAAGGGTTTTCCAGCCCTTGATATGAAGGATTTCCACCATCCAATCAAAATTCGAGATTTATACATTTCTTTATTTATCCATAGAATTGAATAATTTCCCGATTTATTATTAATAATTAAAACGGAATTGACGCACGTGTCTAATAATTGTGATTATCAACAGGAATTACCTTACCAGATAATAGAAATGTATAATTACAGGTGTGCACCCCTCCCTGGGGGTTTCGCTATATTATGNCACAATTTGATGNTTTTCAATGANGATGTGAGTAATTACTGCTGTTATATTCAGTATTAAAAATAACCAGTTTACTTTCCCCTAACCAGGGCCCGGTTAGTTACGAAAGGGGCATAACTCCCCCTCAGTTTACCATTTGATATTTGTCGATGACAGAGATAAGTTACTCTTATTTTCATGGAATTTTTGTTGGAAATCCAAAAACAAATGTTT
>OX_Smed_1.0.00751
AAAATAAGTTAACTTGAAGTTATTTTTTATATTTTAAAACGTTAATTTTACTTCCTCTGAATTAAAAGTGTTCAATTTATGGATTTAAGAAGTTTTTCTCCGATTGAAGAATCTGACCATAATGATTTGTTAATATTATCAATACCACCTAAATCTCAATTGATGAATGAACTGAAAACTAGTTGGAATTACTTCGAAAATTTAAGAATAAGTTTAACAGAAAAGGATGAACATTATTCAGAGAAAATAGATGACAGTTTACTCAATTCTATTAATGACATTAGAACGTCTATTAATTCTATTATAACAGACATTAATTCAACAAAATATAGATATACTATGAGAATAAAAAATGTGACTTCGTTTTTATTGCTTAAAGAAGTAAAATCAACAAAGTTAATAATATCCGATTTTGAAATTCAATCTCAGTTCTTTGTCTCCAGCACAGATTCCCATATCAGTGTGAAAGGAATAATACATTGGCCTGTTAAGAATGGCTCAAAAACCGATTGTGAATTGTCCATTGCTATAACTTTGTTTGATCAACCTTTGACGGAATCTGGAAAATGGCGATATGATAAAATCTGTCATGTCAAATCATCAGATTCACAACAAATTTTGATTGAAGAAAATCAGTTTTTCCCTAAAGAGGAATTTTTATCAAAATTTGTATTCGAGGATTTGGCATTCATTCATTTCAGTGTGGAATTTCTCAATGACAACGGAAGTGAAAAATTGATAGTTGATGTTCTCTAGGTCTTGATTGGAATTCTATTGATGGTTCTTTTTTGTGCTCATTTTGATGAGATTAGTTTTCACTTTTCGGAATTATTTTAATGATTTGAATTCAGCTTATTACAAAAAATCTTTTATAACGACGATTATGATAATTATAATAACAATTGACAATAAATAATGATTTATAATAATTAATTATAATAATAATAGAAAATGTCAATTATATATTTCGTT
>OX_Smed_1.0.00756
AACACCGACAACAGCAATTTTCAACAGTAAATAAAATATCAATTAAAATGTAATTATAATATAAACTCTTGAAAACGGCAATTAAACCTTGAAATTATTGAACAATTAATACCAGAAATTAAAATATTAACATTATATTAATAAATTCCAATGCAGAATCAACATTTCACATGTAAAGATCATCAGTATCAATTCCTACTACGTCGTTTCCCAAGTCATTATCTTCTTTGTAATTTTCAATTAAATGTAAAGACATTTGAACAGCATCTATTAAAAACGGAACCTCCACTATTTCACTTGATTTGCTATAAGGATAATACAGTTTTTCAATCGGTGGATAATCATCACCAGTAGAATCTTTAACAATTTTATTCTTCAGAAGCTCGACTTTCTTAATCTTTCTATTACTTTTGACATTCGGCTTTTGTTTTAGGTCTGATACTTTTTTTATTAAATCATTTTGAGGAACTTTAAAATGATTTGAATTGATCTGAACCTCACGAAGAGGCATAGATCTGTGAATTATTGAATCTTCAATCATTTAAATTTATATTTTAATTTTAAGAGGAAGTTGATTCAATTGTAAAAATGACTGACAGAGAAACTAAAGTATATAGAGCTAAGTTAGCCGAACAAGCTGAACGTTACGATGAAATGGTTGATGCTATGAGAGATGTAGCTAAAATGACAGGTGAGTTAAATATGGAAGAGCGTAATTTGTTATCGGTTGCATACAAAAATGTAATTGGAAGTAGGAGAGCATCTTGGAGAATCATGAGTAGTATTGAACAAAAAGCGGAACAAAAAGACCCTTCGAGACTTCCACTTATTAAAGCTTATAGAAGTCAAGTAGAAAAAGAACTAAAAGAAGTCTGTGCTGACATTATATCACTTCTTGACGAACATATGTTGGTTGCAGCTAGTGGAGGAGAAGCCAAAGTTTTCTTCTTAAAAATGAAAGGAGATTATTATCGATATTTATCTGAATTCACTGTCGATAACGAAAGGAAGGCTGCGGCTGAAAATAGTTTAACTGCTTATAAAGAGGCTACTGCCATTGCAGAAAGCGATCTACAACCAACTCACCCAATTAGACTCGGATTGGCGTTGAACTTCTCTGTATTTTATTATGAAATTTTAAATTCAGCTGATCGGGCCTGTCAATTGGCTAAAAAGGCTTTTGACGATGCCATAACCGAATTAGATAATTTAAATGAAGAAAGTTATAAAGATTCCACTCTTATAATGCAATTGTTAAGAGACAATTTGACTTTGTGGACTTCTGATGCCGATCAAGACGAGAAAGCCTGCGACGAAGAAAATAATTAAGCCAGTTGTAGTGGTTAATTTTTCAAATCAAGAACATTAATTAGTGTTGATAATGACTATATTTTGTATTTCATAATAAAATTAATAGTCGTGATACTATGGCTTTGAATATTCTGTTTTAAATAATATATTTTATTAATTTGTACTAAAAATAAAATTTGGTTTGAAAAAAAAAAAAAAAAAAAAAAAAAAAAAAAAAAAAAAAACTAA
>OX_Smed_1.0.00766
ATCATAGTATTTTTCATTTAATATGGCTCCTAAAGGTAAAGTAGCGTCAAAATCTGCAAAGAAAATTTCGAAAGATGCTGTTATTAAGACTGATAAAAAGAAGAAAATTCACAAGCGAAAAGAAAGCTACGGAATCTATATCTATAAAGTATTAAGGCAAGTTCATCCGGATACTGGTATTTCTGGTAAAGCTATGTCAATCATGAATAGCTTTGTTAATGATGTCTTCGAAAGAATTGCATCTGAGGCAAGCAAATTGGCAACTTACAACAAGAAATCAACCATTACTAGCAGAGAGATTCAAACTGCTGTAAGGTTGATTTTACCAGGAGAATTGGCTAAGCACGCTGTCAGTGAAGGTACTAAAGCTGTTACTAAGTACACGGGATCAAAGTAAATGTAAGATAAATTAGAGAATGAAATACGGTCCTCTTTAGGACCACAATGATGGTTGTAATAAATAATGTTTTAGCGTTATTTTTATTTTGAATAAAAGTATAATAGCGATAAAAAAAAAAAAAAAAAATGCGA
>OX_Smed_1.0.00769
GTTATATTTATGCTTCTATTACGCAATGCGCTTGGTTATTCGATGATAAATGAGAGAAATGACATAACATGTGCCAACGGAGCGTGTTCTAATGTGGCATATCAGCTTTATTATGATGGCGGGAGTTATAAAGTAAATGTTGCCACGAAATCGGTCTGTCCCCCAGTCAACTGCAACAATTGCTTATACAAAGGAAACTGGATGTTGGAAAAGGCTTCAGGAACGTATTTTTTATCAAGGTCTACTAGCTCATGTTCAACGGATTCTACAAGAAATTTTACGGAGATATTTCCTAGTTCACCTCCATTGAACGTGACAGACATAGCCTGTTCGAATTATGGATGCTCTAAATATAATTATCTCGTCCAATATCCTTACTTGTACACGAAGTATCTTGGTAGCTGTAGCTATCCGAGTTGTGGGGGTTGCAAAACTTGCACCTATTGGCAGTATGTTAGTGGTAAATCATACAATTCCTTGAGGAGAAGCGTTTCCTCGTGTCCACCAATAACAAGGATAAATATGGAAGACTTTTTTATGATGCCAGGTCCGATTCCGAATAATAATAATAATAATAATAATAATAATAATAATAATAATAATAATAATAATAATAATAATAATAATAATAATAATAATAATAATAATAATAATAATAATAATAATAATAATAATAATAATAATAATAATAATAATAATAATAATAATAATAATAATAATAATAATAATAATAATAATAATAATAATAATAATAATAATAATAATAATAATACTATTAATATTGTTGATGAAAACTATTTTCCTATCCCTCAACCGTTTTGGCACGGAGGTCGGGTACTTGCTGTCATTATAAGCTGCGTTTCGTTTGTTGCGCTTATCATAACCTTATCCGTTTGCTTTTGCAAGAAGCCTTGACAGCCATTCCAGCCTCAGATCCGAAGGACGCTCTTCAATTTCATCCACATTTACATTGTTCTTTCATTCCTGAATGTCGAGCCAGTTTCGTGACTTTCAGATGTCGCGCTTTATTTTATATTTTATATTTGTTTATTACGAAAATATAAATTT
>OX_Smed_1.0.00777
ATTAATAAATACTTGGCCGAAAGTAGCTTGAGTCCAATAAACGCGCAATTATTTAAAAGTATAAACAATTAATATAAGTACAATGAATAAAATTAAATTTTACTAATTAATGTCATCGAATTATAAACCAAGTGTTTAGTGACCACATTTTTGAAAGTTTTTCACTATTTGACCTACAGAAAGAAAAAATGCCGCCATAATGACATTTGTTTAAATTGAAAATCATATATCAAATATTTGTTTTAATGCATTTACAATTTGGTTTTTGATAACTTTTACAGAATGCTGTGGCATTTATAAATTCAACAAACAATATTTCATAAAATCGAGATTTGGAAATTTTCTCCACAGAATTAGTCAGTGAGTGAAAATATGGAATTCACGGATTGTTTTTCTGAATAGTCGAATCGAGAAAAGACGATTGAAGGGTTATTTGCTCTGATGCTTGGTCTAATGGAAATAAGCCATGAGCTGGAATATCCCACTCCTTTTTCTTTTTTTGCCCATCAATAAACGTCACTAATAAAACAATCATTGTGACCAAAATGAGAATTACTGCAAATGTCACTAAAATTATCCAAATATAGGGAGGGGCATTGGAACTATTCTGAAAGGACAAGAATACAATTGATCGGTTTGTTGACAAATTCTCCGGTGGGGTTTGTTTCTTTTTAGAAAATATAAATTCAATTGTAGAATGTTTTTCTTTTTCCAAATCAATAAAAGTCACTTTTTTCCTCTCAGCGCCTTTCAAATCTTTTGCATTTGAAGATTTTTCGACTTTTTTCTTTGGTTTCCTATTAATTTCGAAATCCTTTACGAACGATTTGTTTTCATCAGTCACTGGAAGAGATTTGGTAATTGATGGAGAACTTGATGGAGAACTTAATGAAGAACTTAATGAAGAACTTGATGAAGAACTTGTTGGAAACTTTGAATGAATTTCAATTGTGGATATTTCATTGACAGATATTTCATTATCTATTTTACCTGTGCTTATGGATTCTATGTCTAGTGGAATTATAGAGAATGATGCCAAAGACGTTGTTGATTGAGTTGATGAAGTTCTTCGTGTTGAAGTTGTCAATTGTGGAGATTTTGTTGTCAATATAGTTGTAGTGATCTGAGTTGAAGATGTCAAAAGGTTCTTTCTGATATAGGTTAGAGCATCAATTGCGAAT
>OX_Smed_1.0.00779
AATCGCGAAGCAATTACTCAGGAGATTGGAACAACCGCACACAGCCAATTTTCGAGAGCTCAGTGTGCATCACTAAGGAGGAGCAGAGAAACTCTACTATGGAAGCGATGCTAATGCTGTGGGTCACAAAAAGATATTTCTACTAGAGAATCATATCTAAGAGAGTCTGGTGAGAAGAAAATCATAAAATAAGCCAATGAGAGAATGCCACAAGTTTGCAAGTGTTCACCCGCTCACGTGAGGCATGAGTCATTCAGTTGGTATAAATACCCAGCGTCAGGTGAAGAACACCATTTTTCATCAAGAAGATGTCGAATCAAAATATTACGAAAAAGCATGACGTAAATGTCCACGAAACGGATCGGAGAAGAGAACCCATGACTTGTTCTAACAACAGTATGCTAGGCCATCATCAAATAGAAGTTCGCATTAAGGAGTTTAACTCATCTCGGGCCACCGCGAAGGACGGATTATGTTCCGGAGATTACGCATTTGGTAAGGCAA
>OX_Smed_1.0.00780
ATTTTAAAATTAGTTTATTAAATGAACATAAAATTTTTAATAACATATTGATATGAATACATTGTAGAAAGTTCAGACCACAATAAATTCCAAAGATAATTAAAACGCCTAAAAATACTATAAATCAAATCTAATGTTATTGCTTAAATTTTGACATTTCTGATTATCACCAGAAATATCCATACAATACCATTCATATCCCAAACGTTTCGTGTCATTTGTGAAACCAATTTTCGTGTAGAAATTTTCGTTTGAACCCAAACTTATCAGTGCCATTTTCGAATATCCATTCTTTTTACCATACTCAATTAAAACTTGCATAAGCGCCGATCCTATTTTTTTATTGCGCAAATTATTTTCAACATAAATATCTTCAATATAAATCTTTTTCCCATAATCTGAATCGTAAATCGAACAAAACATGCAGTAACCTCTAATTTCATCGTTTTCTTCAACAATTAAACAGTAAAATAACGGATGATCAGAAAATGCATCTCGTCTTAAATCATCTGCAGTTAATTTGGTATGTGATCCTAATCCTTCAGCATCGTTAAGCTTATTTATAAAATTTTTTAAAGACAAGCAATCATCGGGCTTCAACCATCTAATTTTTATATTTTCCATTTCGAAATGAACTCAG
>OX_Smed_1.0.00789
GATTCTATCGACAACGATGCTGAATTGAGAGGTGGTTCAAGCCAATATCCTAAAGCTACAGCTCGATCAAGCTTGCGTGCCGCCACACAAATCAATAATGCAGGATCGGCTACATTGGAATCACACAGCCCTCCTAATTCGAAAACTAGTCCTCTTGAACCAGAACAAATATCAGGTGAAGTTCCTCGCGTCTCACTACCTAAATTGCCCGCTGGCGCGATGAAAATTGGAGGACTAACAAGCGAATCATTTCTAAATGAAATGAAGATTCGTCAAAGAAAATCCCGATTATCTTTCAATTCAGATTCCGATTCAATATTCGAGGATACTAATAGCAAAATCGTTACCGTTCCAGTTCCAGATCCAGTTTCGGCGGCCGTGATTTGTGATGCCGATGAATTACCTAGAGATCAGATTGAACGAGAAGCTCCAGTGAAAATAGATTTCAAGCAAAAATTGCAGAATGCCCTCGGCACAAAGCCGTTTGATGCGCCGATCAAGCAGCTGCTCGCCAAGCCAGACTCTCCCGATGGCAATGAAATCGACTTCGATAAACCTCCTGAAGAAATTCGACAGCTGAATTTATTGACAAAGGATCGTGCCAGAAACATTCCCCGGCGGCGTCCGACTGCTAGGAAGGCTGATAGTACGGCACCAGCAGTAGCAGCAATTCCTAATGACTCTGACATTCCAAAGGAGGAGCCTGAGAAGACAAAACCCATTCCACAACAACCAAAATCTGTTGATACCAATCCAGTTCCGGCCATTTCGCAATCAGATGACAGTTTCAATATTTTTGCTGACCTCCCTCCTCGACCCGAGAAAAAATCTAAATCAAATAAAAAAGCATCATCAACATCGAATAGTAAAACAAAAAAACCTATTGAAGTCAATGTTGATGAAATAAATGATATATTTGCTATATCGAATTCCAAGCCCTCAAAGAAAGCCAAAAAGACCAAACCTGTCAGTGATCCTCTGAGTCCATAATTAATTGTTTGATTTCATTTTAAAATGAATTTTCTTTATGTTTATTTTTATTGATTTATTTTATTGTTGACTTTTTCAATTGATTTGTGATTATCTAACTATTATCATTATTATTATTACTATTATTATCAAAATTTCCTTCCAAATGCAGCAAATGAATCTGTTGATAGGAAATTTATTTATCAGCTCTGGAATATTTTATTGATTTTCTGCACTTTATTCCGATATTTTGATTTTGGGAATAATTTTTACACATTTACAGATATTGATTGCCGGTTGAAATGTTTTGCTTCGGTTGTTGTGAGATGCGTTCAAGCGTGTCGTTATTAATAATGTTGTTAGACAAATTATATTTCATTTGGTCTATTAAAAAAAAAAAAAAAAAATG
>OX_Smed_1.0.00799
AATTTGAAAAATATTTGATGTATTTCGATGGTTTTAACAACGACTCGATATTGGTAAATGTAGTCAAAGCCGATTTCATATTCCGTGCCTATTTCAGTCCGATAATTGCTGTGATTGGAATTGTTGGAAACGTTTTTGTCATCTCAATTTTCATAAAATACCGACGAAACCGATTTGCAATTTATTCTTCAGTGTTAGCAATTGTCAACATTGTCATTCTCGTATTCAATACGTTTCTCGATGATTTTCTCGGTCGGGGAATTTCCTACGCCACAGATTGGAAAATCGTCATCAAAATCGACGTTTATTCAATCGGAACCTGTCGGTTTATGAATTTCATTCCGAACGCAATGTATTGCGCGAATGCCTACATCATTGTCGCCCTGTCTGTTGATAGGTATTTGCTATTGACGAAACCGTTGAAATACAACGCCGACAAAGGTGTTAGAGGGACTTGTTTGACATGTGTCATTATTGTTGGAATGGCTTTGGTTTTAAACTTCCCGCTTCTACTTACGTATCAATTGGTGATAAATGATTTTGTCAACAATTCTGTCGAGAATATATTAAATCCAGAATTCGAATGCAGCTTGGATAATTCAGCTTTGGCACATTTTGAATTGTATTCTAAATCCTTGTTTACTTTAGCAATTCCGACAGGTATTATAATCTTTCTCAACGCATTTATTATATTCAAACTCCTGTTTCGATATTCCAGCCAGTCTTTCATCATTCAAGGCGCAAACAGTTTGTCTGAGCAGTCCAGATTCGTCGGCCACTTGGCCGTTAGCTGTTTATTTTCAGTATTGTTTCTGCCTTTATCCATCGTGATCGTAATGAGACTGTTACATAATAGTAAGGCTGATAATTTTGATTATTTATTTCTCAAAGCTCTTTCGAAATTCTTGTCCTCTGTAAAAGACATCAGTTTCGGCGGGAACATTTTTCTATACCTGTTGTTCATGCCGAATTTCAGAAAGCGATGTAAACAGATGGTCACTTGCTATTACAACAGTCATCCTTCTCATTATCACTGCAGCCAGGTATTTTTGAGCCCGGCTAGGTTGTCACTGTTGATCCAGAATGATCTGAAATACTAAATATCAAGTTCAGTGAACTATACGTTATATTATACACATAGATGAAGTTGGAGGACCTTTGGTTTGAAATCAGCATTAGGACGAGGCAAAGGATTCTTGACAATATTTGTGGTTGACTTGGTAATGATGTTGATTTCCAAGTCTGACTCTTCGGAATTCTCATAATCAAAGAGTGAATTTTCACTGATTTCTTCT
>OX_Smed_1.0.00801
AAATTTCATTTCATCTAATATTGTGAAATCATGTCTGATTGGAATGAAGTAACTGTGTTAACTAAAAACAATTCCCGTGCAAATGCTAAATCTAAATCAGCAGTTACTGCTGCTCAGCGAAAAGGGGAAGAGATTGAAACTTTGAAAAAACGAACTGCTTCTCAAAATAAACAGCATAATGTGGACAAAAATACAACTAAATTATCTGAAGAAACCGAAGACTTTCATCATGAAAGAGTTTCGGTTGACGTGAGTCGACTAATCCAGCAAGCTCGCCAAGATAAAGGTTTCACTCAAAAAGATTTGGCTACAAAAATCAATGAAAAGCCTCAAATTATTGCTGAGTATGAGCAAGGTAAAGCGATTCCCAATCAAGCTATTTTAATCAAAATGGAAAAAGTGCTCGGTGTTAAGCTTCGAGGAAAAGAAAAGGGCCAAGCGTTAGAGGCAAAACCCAAAAAATGAATAAATATAATTCCTGAATGATTTAACCACCTGTCCTATAATAAAATGTACAAATTTATATGGTGATTGTTGATGTTGCGTTCTCTATTGGATTGGATTGTTAATTTTTCAGTTAATTACAATACTAAGAATTATAACTATAAAAATAGCTTTGTATTATAAATTATATTTTGAGTGTGCCATTTCTGTGCTGGTGTAAATTTCATGAATTCTTATTGACACTGTCGGCTAATTCTTTGATAATTTGTACTGTGGTGCTATTGATTGTGATTGGTTGCCAGTGAAGGCTGTGAAATGAACTTCGGTTGTCCGGTTAATTCATAGCTTTAGGAATGAAGTGATTTGATGACTGTCTTTTACACTTCTGTAAGGAATTAATTGATTGTTGTCAAGGATTAGTGTGCAGTCGATGCTGGTTAATGAGAACGTTAGTGGTAACTATTAGTGATTTATTTCATCAAACGAAATGTGCTCCTCATTGACGAGTTTTGTTATCCGATAGCGTATGTATACGTCTTGGGCATAAAACCATATTATACGCAAGCGAATATATTTGATTTATGCATAGTGGTGTACACTAATTAGCTTTATGCGTTTTGTAATGCATATGTTGATGACGTACAAATATATCCGTCATAGACACTAAAGAGGTTAAGAGCTATTTTTAGAAAAGGCATTACTTCAACAGTTCCTGACAAATTAGTTTTATGAAGACTACTACAAGCAGCTAAATATCTGTCAGTACTATATCACTGGTTTATACAATGTTACAAACTTGTATTATTTTTTTTCTTTTCTATTGTTTG
>OX_Smed_1.0.00804
CATCTCACATTGAATCGCCAATTATAGAAAAGGGTGGATTATTTCAAATGTACAAGGCGGGTAAAATCGACTGCAATATACCATCTTCTCAAGAACAAAGACCAATAACATATAAAACTGTTAGCATTTCTCCCCCAAATGAATTTCCGGAAAATGCTGCTTCAACATCCTTAAACACAGCCCCAATTATTTCATCAAACTTGATTGTGAATCACCGACAGAAAGGTAATGGTGTAATTGATTGTCTGAGGAGTGTCAGATGGGCATTTGGTGAAATCGAACCGGATTTCATTATGAGTAGAACATCATGCGCTTTATTTTTAAGTTTGAGTTATCACAAAGTGAAGCCGAGCTATATCTTTACTCGAATCAAAGGAATTGGATCACTTTATGAATTGCGGGTTTTACTAGTTCTCGTTGACGTAGTAGATTCAACTCAGGAAATACGTGAGCTCTCTCAACTATGTATTTCCAATAATCTTACATTGCTGTTAGCTTGGAGCAATGATGAAGCGGCCCGTTACTTAGAATCATTCAAAATGTTTGAAAATAAACCTCCGGATATTTTAACTGGTGAAAAAATAAAATCGGAAAAGTTATCGGCAGCCGAGGAGGAAATAAACAAATATGTTTCTTTTCTAACTTCAATTGCATCAATTAATAAAACTGACGCTAGAAAATTAATGGAAACTTTTGGAACAATTGAAGCCATTATGCTATCAGACTTTGAGCAGCTTAGGTCGTGTCCAGGTTTGGGAGCTCTTAAGGCCAGAAATTTGTATGATTTATTTAGGAAACCTATTAGGAAACACGAAAGCCAATAGTTATTGATAAAATTGTTATTGGTTATTGTATTTTAATAAATAATTGAAAAATCGTTTCTTTATTGATTTGTTTATACATATATTTGTGTTAATCATTAATATTATCTTGTGTTATTATAATATGTTTTACTAAATTTGCG
>OX_Smed_1.0.00805
ACTTATTTTTAAAATGTCTAGATTTTTACTATCTCATTCATGTAAATGTTTTTTGAAACATAATTTGATTGTTCGTTTACCTTTTCAACGTATATCTCGAATGTTGAATACTAGTATTTCCTCGAATGTCTTTTACAATCGCTGTCACATAGAACGCCAACTGAAGTCAAATAAATTAACTACCATGCGAAGATACAGCAGTGAAGCACTTTCCATAGAAATGGTTTCCGATCGAGTAATGCTAATATTAAGGCTGTATGACAAAATAGATCCACAAAAAATAACGCTGGACTCACATTTGATGAATGATATGGGCATTGACAGTTTAGATCATGTCGAAGTAATTATGGCTATCGAAGAAGAATTCGCTTTCGAAATCCCAGACCAGGAAGCCATAAAATTGAACACACCCAGAGAAATAATTCAATATGTGTGTGATAAATATGATGTTTATGATTAGACATATATACCGATATTAGTTGTAATACATTTGCATAAGTCTTGTTTTTCTACAGTAAAAATTAAACTGAATAGCTTTGGATTGGTTTTTGAAATTCCCCGAATTATTAATGTTATCGATATTTGTAATAATAACCATTATTTTTATTCCTATTCTCATTGGTCAATATTAACATGATAATGAAAAAAAAAAAAAAAAAATGCGA
>OX_Smed_1.0.00807
AAATATTTGAAATTTAGTTAATTTATTATAATTTTTTAATTGATTATTTAAATACAATTTCATTATAATTTTTTTTTACATTTTCCTAATCTGACAAATTTTTAAATAAATTTTTTCTTATCAAAAACTAAATCAATTTTATGCTAAATTGATTATCAGCAATGAATGACATTGATGAAGAGGTTCTTCAAGATCTCTATGCTTGGGTCGATACGATTCCTCTGAGTCGACCAAAGAAAAATATATCTCGCGATTTTTCCGACGGGGTGCTAATGGCGGAAATCGTGAAGCACTATTTCCCGAAGCTGATCGAAATCCACAGTTATCCGGCATGCAATTCACTGACACAGAAAAAGAAAAACTGGCATTTGTTGAATTGGAAAGCGTTTAAGAAGCTGAATTTTGAACTGTCAGATGACGTGATTACGAATCTGATTGACGCGAAAGCCGGCACAATTGAGCGCGTCCTGCTGCTGGTGAGGACCAAAATGGACCGGATGCTCTTTGCTAAGAAATACGACAACTCGTCCGCCAGGCCAACAGACGAGAAATCGGAATCATTTCCCGACAGCAGCAGCGTCAGTCGAGATGAGCCGCATCGGGCGGGACCACCAGCAAACATTTCCGCACGAATCCAGATCGAGGAATATAAGCAGGAATGCCTAGCAAAAGATGAAACGATTGAAATTCTTCAGGCAAAAATCAGGAAGCTTGAGCATTTGCTGGAATTGAAGGATTTGCGAATTGAGGACCTCCAGAAACGTTTAGGAGATTTGAGACCTACCGGACAGAACAAGCAAATTATGAAACGATAAAATACAATTTTGTCTTTTTCTATTTCGGAAATTATCATTCAAATGATGACTAAAAA
>OX_Smed_1.0.00808
ATTTTTTAAACTTTTGAGAACTGAACTTTTGGTAGCAGTAGTAATTCTGAAAAAAAACTTCTATTTGTACACATTCTGAAATTCATTTTCGAAAAAGAAAACGAGATTTCATCCGATTTTTTTATTAACGTAATCAGTGTCAATAAATAAATTTCAAGCAAAATGTGCGGTACAAGAGTGTTCACAATTTGACACAGAAATAAATATCAATCGCATATTTTACAATAGTTATTACAATTCAACAAATATAATAAAGCCATCGAAGTGGATAAAAATCAAATAGTTATTTACAAATAAAACATCTCAAGATTACTTTGACATCAAAGTGTGTAAATAATGTAAACAAGTGACTATCAACATGTAGAATAAATGCTGAAGAGCAAATCCAAGAAAAATAAACGCGATCTCATGAGCACAACATAAAAATATTAATAAAAAATTGAATAAAAAAATTGAAAAATATAAAACTTTGTTTTTTCTTCAAAACTGATAAGTTATGGATCCATCTGACGACCGGTGTTCTTTATCTCTCTTTTCTGTTTCTGGATTTTGAGTATCTCCTGGTTCGAATTCAGGAGCTGTCGAAATTCGAGAAAGTCCTCTTCCCCGAGTATGAGTTTTAACGTGTCGTGATTTTTCATCAGACCGAGCGAATTTCTTATGACAAACCTCACATTCAAACGGTCTTTCTCCAGTATGGGTACGTCTGTGAGTTTTCAAGTGATCACTGCGTGCAAATTTCTTGAAACAAAATTCACAGGTGTATGGTTTGATTCCTGAATGAACTCGCAAATGTCGATTCAATTCGTCTGATCTATTAAATTTTCGCCTACACGACTCATAATTACAAATAAATTGTTTCTTTGGTTTTGCGATGGATCCACTACTGCTGCAACTTCGAGGAGTTGAGTATGATATAGTTTTTGATGAACTTGGAGTATCCCAGGAATGCCGAGATTCCCATGACATGAAAGTCTTGATATCTTTAGTCTTCCGTATGGGCTCTTCTTTCAGTTGACTTGTAATTGGCTCACCGGTAGTATTGTCACGATTAATGATTGGTAAAATATCATCTAAGCAGATCTTTGACAGTTGAGAAGAATATCCCATAAAAACTGGATCCGTTTCCAGTTGAAAACGAGAACTGTCAATTGATA
>OX_Smed_1.0.00811
TTTTTTTTTAAACAATATAACAATTTATTATATAAATAAATTTTATATAATATATTCAATCATTATTCCGTATTGTGAAGATGTTTTGAATTAAAATTTCAAATAAATTTCATTTCGATATCCAGAGTGAAATGTTGGAGGCGCCCGGTGATTCGGGCGGGATAATTTGTAGTAGAGACCGGCCAGAGTCAAGATTGCAAGCAACGACATTGCTGGCCAAATTGACAAATAAACCCAATTGCTGACAGCTACTGAATCCTGTCTGCAATGCGGCTCAAATGTTTCCGATTTTCTCTTGATCGTATCCGCAGTTGAACAACTGCCGTTGCCGTACTTTTCTGGAGTCGTTATCAACGTTGAATTCGGGTACAGGAAACATTTTTTCTTGGAATATGTGATTGAGAGAGATAATTGATAGAATTGACGACAGTTTATTCTGAACGCAGTCAACTGCGTCAACAGATAGAGATTTGATAGACACTGAGCATATTTCCGCTGTAAAACCTTTTGTGGTTTCGAGGACAGCAGTTCAATTTTAACGTGATCGTAGCAGTTTTTCTGACAAATTAATTTGACAAAAATGTAATTGCAGTTTCCTGAGGTGATAACACGATTCTCATGAATAATTAATCCACGGAACTGTTTAAGGGAAACTGTCAAAGTTACAATGATAAAAAAAGATGAATTAATTTTCATAAAGCAAAATAAAATGGAAATAAAAATTTTAAAAANATTGATTGTGAAATGCACTAAACTGTTCACACAATCCTAAATTGATTGCGAATATTACTAAATTGGTTGCGTATGTTAATAAAAGGATAGAAAAACCTTACAAACATAATAAATCTAATTTGCAAATTTCCCGGTTCGAGATTATTTGTGAACATTTATGTAGTCATATAAATTTTTACCTTGGTTGTAGGAATTATTGAAGATACCAAGGTATTTTGGAATAAATTTCTTTAATAAATTGTGATCAATGTTTGATTTTATTCCAAAAATTTCTTCATAAAAAAAAATTTCCGTTCTTCCTTTTGGAAATTTTTGAATAGGTTTAAAAATGGCATTTTTGTATGTTAAAACTGAAATTAATAATTAAACCTTAATCAAAATAAATGATATATAATTGTTGGGGTTGGTATAAAATTGAGAAAATAAAATGAGGGCATGGAAAATCGAAAATAAACAAAACATTAAAAATAATTTAAGTACAAAAATGAAATTAAAAATGAATATTGATCGGGGGAAACGGGCATGGTTAAAAAAAAGCA
>OX_Smed_1.0.00814
ATGAAACTAATAAAAATTGTTTAAATATTACTTTATTTAAGTTCAACTATGCGTATTGAAAAATGCAATTTCTGTTCTACAAATGTGTATCCTGGCAAAGGAACTACTTTTGTTAGAAATGACTCAAGGGTTTTTAGGTATTGTCGCAAGAAATGTCGATTGGCATTTATGAAAAAGAAGAATCCTGTTAGAACAAAATGGACTAAAGCTTCAAGAGTTTCAAAGCAAAAAGAACTTTCAACTCAAATTAATCAAGTGTTTGAAATGCGAAGAATAGTTATGAAAAAATACGACAAAGAAGCAATGGAAAATACCTTAAAAGTGTTACCAGAGGTTTTAAAAATGGTGCAGAAGAAGAAAGATCATCATATAATGAAACGATTGGCTGTCGGTACTGAGAAACGCAAAGAGAAAGATCTTGATTACGTCAACAACAAAATGCATCTAATTAGAGCTCCTCAAGCTCAAGAATATGATGAGGAAGAAGAAAATGAAAAAGAAAGCGAAAAAATGGATGTTGAAGAAAACTTAAATGTTAATGATATTCTCAATAAAGAACCAGTCCAACGAGTCAAATGTAAACCCATAGCTAAAGTTCAAGAAATGATATAAAAATAAATTGAATACACCTTTATTTACTACATGTATGATCTTAGTGTATGACTTCAATTGTTTAATATCAAATTATCTTTTATATAAGTATCAACCTGCGTTGTAGTCACGTGAGAAAGATAGCGAATATCTGAACCAAATTTTGCATGGAACTGGTTAGTTTCTAAAAAATAATTCTGACGGG
>OX_Smed_1.0.00816
AAAAATTTCAGAAATGCATTTATGGATCGTTTGTGGTTCTGTTATTGTCGCATACAATGAATACATATTATAGGAATTTTGATTGGAGGAATGAATACACTTTATTTATGTCTGCATTGCAAGTTAATCAAAATAATGCTAAATTATGGAATAATGTCGGTCATTCCTTAGAGCATGAAAAGAAATTCGAGGATGCGTTAAGATATTTTATTGTGGCTTCGAAAACACAACCGAATGATGTTGGATCTCACATAAATAGTTGGTAGAACTACTGGTGAATTTGCAACGATTTCTGGAAGCCGAAGAGGCATTTAAAGTGGCTCTTAGTTTTATGCCACAACCTAAAAAAGGCCAGGCATATACAACACGAGTGTCACCGAAAGACTTGAATGTTTTTATTAATCTTAGTAATTTGTTAATAAAAAATAAGACCCGTCTTCTTGAAGCAGATGCATATCTTAGGCGAGCCATTAGTATGCGCCCGGACTTTGTGGATGCTTATCAAAACAGGGGTGATATTTTGTTAAAATTGGGCAGATCTGAAGAAGCCCGAAACCAATATATAACGGCCCTGCAATATCGACCTAACAGTGCAGATTTGCATTATAACTTAGGAGTTGTTAATATCGAGTTAAAACGCAATGATGAAGCTCTTTCGTGTTTCCATACCTCTTTACAATTAGACAGAAGCCATAAGCCGGCTCGACTAAGTTTGGCTTCCTTTTATTCTGAAGATAAAGAAAAAAGAGAGGAAGCCAAATCGATATATTACGATTTAATAAAGGCGGAATTTGAATCAGAAAAGTGTCACTTTGCATTAGCTATGATGGAAACTGATGATAAAAATTTCCAATTAGCTGAAAAGCACTATTTGCACTCTTTGAAATATGATCCCACTTCTCGAGGCTCTTTGTTCAATTTAGCTCTTTTGTATAATAATGAACTGAAAAAATTCGATGAAGCTCTCGTCTTGCTCAATCGGTTGCTGGAAAATTATCCCAACCATGTCAAAGGACATTTACTGCTTGGGGATATTCTCTTGAATTACAAGAGAGATTTGCCAGCTGCCTTTTTGAATTTTCAAAAGGCCTCGGAACTGGAGCCGAAAAATGCTCAGGCCAAACATAACCTCTGCGTGGTTATGGTGGAACAGAGCAAATTGGTTGAAGCTGAAAGTTGCCTAACAGAAGCTGTAAAATTATCTCCAAATGAAAACTATATCAAACAACATTTGAACATTGTACGTAACCGTCTCGGTTACTCGACCTCTAATTTTATTCCGTAGGAATGGGATTTTTATTGGCGATGTAATTTTAGTGAAAAATAAATTTTAAGTTTTTTTCAAAAAAAAAAAAAAAAAATG
>OX_Smed_1.0.00817
ACAACAATAATGTACAGACAAGGAAAATATACTATTTTGCTTTATTGTACCTTTTTGTCAACAATGTATAAACTTGTAATCATGTAACCATATTAGAAAACAAAGAGAACAAAGGTATAAAATTAATTTTTACAAGAGGCCATCAAAAAGTAGAGAAAAATCGAAAATTATTCTAAAGTTCTTTAGATTTTCCAAATACAGTGTATTCGATGATAACTCGATTTAACTGAGATCCAAATTTGCCATCAACTTGTGAAATTGATTTTGAACTTTTGTCGACTTTGTATTCAGCTGGAGCCAATTTAGTGTCGTCGGATTTAAAAGCTTGACCGTTGTGAAATTCTACATTTCCAGTAACTGATAAACTAAATTTTTGAAAGAAAATATAACTGTGACTTCGACCACCTTTTCGTTGAATATAACAACCATAAGTGTTTTGTTCTTTTACTTTCGTAATAGCCAGAATCCAATTTTCATTCGTACCACCTTGGCATATGTAAGTAAATGTGCACTTTGCACCATCCCTTGTATGAACTGCTGAGTGCTCTATTCCTCCTGGTGTTACTTGAAAGTCAATAGACGCTGAATCTTCTGAAGAAACTGAATTCAGATATATAATAAAAATAAAAAACAGGAAATTCATTTTGATAAAAATAAGTTTTCAAATTTTCAAGAATATTGCTGCACTTATAAAAAATAGCAATTGATAT
>OX_Smed_1.0.00822
AGCACGTAGGCGGAATTCTGTCTGACTATGTTGGTCGGGTAGATTTTCGATCGATTGATGATTGATAAATGTCAGGTCGTATGCTTCCAGATCTGATTATTATTTATTTGGATATTTTATCATCATTGGAATTCTTATTTGGTGATTGACTCGCAATGCCACTATTCATCAGCGATTATTTGGGTATCTCGTGGATCATTCTTATTATTATTCTCGCGAAATTATTGGTCATAATAAAGTTGGATCATTCATCGAGAAACTCAAGTTCCATATTTTACCAGGTTGGGGTGTGCTCCACTCGCCCTTCTTATTTGGTTTACCTCAATAGCAACTCGGGTCACGCGTCCCCAGTTGGGACGATTTCAGTAGGCTAACATAGCTATTTTCCTACGTTGTGATATTTGACATTTCGGTTGTTATTCTTTTACGGTTGGATGCTTGTTAAATCTATTAAATGCAATTTGTCT
>OX_Smed_1.0.00823
TAAATTGATGTCTTTTCAAAATATTTGTACAAATTATTTTCTCAAATTTTCTGTGAGAAAATTTTCATATAAATCAGTGAGATTTGGCAAAAATTATTCAAATGCTTTTAAACAGTATATCGAAAAAGATGGTCAAATTATTTCACATTTTCACGATATTAATTTGTATTCGAATAAAGATCGTAATGTTTTTAATATGGTAGTCGAAATTCCGAAATTCACTAATGCAAAAATGGAAATTTCTAAAACTGCTAAGTTGAATCCGATAATGTTTGACGTGAAAAAAGGTGAAATTCGAAACATCAAGAATTTATTTCCATTTCATGGATATATTTGGAATTATGGGGCGTTACCGCAGACTTGGGAAAATCCTTTTGTTAAAAATAATAAAACCGGTATTGTTGGTGATAATGATCCAATAGATGCTTGTGAAATTGGTAGTGACATAATTGAAACAGGAACCGTATTAGAAGTAAAAGTATTGGGAGTTTTAGGAATGATTGATCAAGGAGAAATGGATTGGAAATTAATTGTAATAAATACACGAGATCCACTTAGTGATAAAATGAATGATATCTCTGACGTTGAATGCGAAATGCCGGGATTATTAGAGGCGACTCGGCGCTGGTTCCAGTATTACAAAGTTCCTGAAGGTAAGTCGCAAACTCAATTCGCGTTCAATGGTGAATATCGAAACCGAGAATTCTCACTAAATATTATCGACGAAACTCACGGGTCTTGGAGATCTTTAATTACGGGAGAAATTAAATCCGAAATTGATTGTTCAAATGTCACCATTAGCGACAGCCCTTTTAGAATCGTCCCCGAAGGATGCATGGAAATACTGGAGAAAGAAAATATTTTCGAAGAATCTCTCACAGTCCGCAGAGATGACAAATGGCATTTTATAGTAAAATAAGACGATTTTATAATGAATAAAATTCATC
>OX_Smed_1.0.00830
AATTGCAATCCAATTACATCTGATCAAATAAAAAATCTGATTACGTCTCAATTGAATATCGATACCAGAGTAACGGTTCTCGGTCATGTCCAACGCGGAGGTAATCCGTCGGCATTCGATAGAATTCTCGGAATTAGGATGGGAGCCGAAGCTGTTCTTGCTCTCATGGACGCTGAACATAATTTAAACTCAGAAGCGTGTGTAATTTCAATTGATGGCAACCAAACCGTTCGTGTGCCGTTGTTACGGTGCGTGGAAAAGACTAGAGCAGTTGGAGAAGCTATGAATGCGAAAAATTTTGAAGAAGCCGTCAAATTGAGAGGAAGGAGTTTTACAAACAATTTGGAGACATACATTAAACTATCGAAACTCCAACCTCCCAAAACTCTGCTGAATATTCATAAAAGAATTGCAATTTTTAATGTCGGTGCCCCTGCTTGTGGTATCAATGCGACAATGAGAAGTTTTGTCAGGCTTATGATTACCAAAGGATATGAGATTATTGGAGTTCATGGGGGATTCAAAGGTCTCATTGATGACGACAAAGAAGATTTAACATGGAATCGGGTCCGAGGTTGGGCCGGACTTGGCGGATCGATGCTTGGCACTAGAAGACATTTACCATCAGAAGTCGGTTTCGACATTGTTGCCAAATATTTCCGGGAACTCCGGTTAAGTGGCATTCTTGTGATTGGTGGTTTTGAAGCTTTCATTAGCGTATGTGAATTAAATGAAAAGCGACAGGAATATCCAGAATTTCAAATTCCTATATTGGTAATACCGGCTACAATTAGTAATAATATTCCCGGTACGGATTTCTCTCTGGGGGCTGACACTTCGTTGAATGAGATAACTCGGATTGTCGATAAAATAAAACAAAGTGCTGTTGGAACTAAACGTCGTGTATTTGTTATCGAAACACAAGGAGGTTATTGTGGGTATTTAGCAACTATGAGCGGTTTGGCTGGAGGAGCTGACGCTGCATACATCCACGAGGAAGAATTTGGTATAGATGATTTACGGAAAGATGTTGACCACATGCGAGCAAAAATCGAAGACAACGTTCAAAGAGGCCTTATATTAATTAACGAAAAAGCCAACGTAAATTATTCAACAGATTTTGTCTATCGTTTATATAGCGAAGAAGGAAAAGGAATTTTCGATACAAGATATAATATTCCTGGTCATATTCAACAGGGAGGTGTACCGACCCCTTTTGATAGAAACATGGGCACTAAAATGGGAGCGAAAGCCAGTGATTGGTTGTCAGAGCAAATTGAAAACTCTGCAAATGAATCTGGTGTCAAAACCAACTCCAATGACACCATTTGTCTGCTTGGATTGACAAAACGACAAATGACATTCACTCCCGTTTCGGAATTATTTATTCGAGAAACGGATTTCAAACATCGTATTCCAATAAATCAGTGGTGGTTAAATCTACGTCCACTGATGCGTATCATGGCCAAACATCAAAGTTTATACGAATCAGAAAGTATTATGTGTGGTTTAGAGAAGAACTAGATATATCTTTCTTTAAATTGGCACAGTTATAATATTTATCTTTATTAATTTGACAGAGCTAGCTACTTTGTTTATTTTGTCCTATTTCCCACGATTCTAGCTGATGACTATTTTAAAATTTTTGAGATGTTATCAAAGAACATTATCTTTATTGGTTCATTATTTTAACCTTAGGATTTTTATTACTTTGTACCTCAATACAAGTTAAATCAAATGTTTTTATTTCAATTTTGAATGTCTATCAACATTTTTCAATATATTATCTGGCTTTAGTTTATATATATATATATATTAATTACGCATTTGTTGACTATTATATTTTGCAAT
>OX_Smed_1.0.00831
AAATTTAAATTGTTTTATTAACTGTTATTAAACTATCATATTTAATTTTTATACAGTAAATTAAAATTTTATAATGTCAGGTAGAAATGAATCTAAGGTAAGTAGGAATTCTTCCTCACCTAATAAGTCAAATGGCGAATATTGGTCATCAAAATCTAAATCTCGTTCGCCAAAAATTGATAAAAAGGCATCTAAAAGAAAATCCATTTCGAAGGATAGTAGATCAAGATCAATTTCTAGAAATCGTAAACATGTTATTGCCAAGAAATCCTATAGAGAAGATAAACCATCATATAGAGATGAAAGAAAACCTTTTCGGGAAGAAAGACGCTCTGCTAGAGATGATCGCGATTCTTATAGAAATGACCGTGATTCATATAGGAATGATCGTAGATCTTTTAAGGAGGATAGAGGAAGAAATGATGATCGACATTCCAACAGATATGAAAGATCTGGTAGACGTAATCGTTCAAGATCAAGATCTCCTGAATTTAGTAGATATAGTAGAGGCACACGAGATTATGAAAAGCCTTCGAATACTGTTGGGATTTTTGGTTTATCAAGAAAGACTACGGAAGATGCTTTATGGAAAATTTTTGATAAATATGGTAAAATTAATAGTCTGAAATTGGTAATGAACAGAGAAACTGGAGAATCACGTGGTTACTCATTTATTGAATATGAAGACATCGATTCTGCAATTCAAGCATTAAAGGAATGTCGAGGTAAAAGTGTTGACGGTAGAGAAATTCGAATGGATTATAGCCGAGGAAAGCGAAATTATCAGAATAATGGCGATGAAAGATATTCCCGAAGTCGTGACGGATATCAATCAAGAAAGAGGCAATCAAGATCGAGAAGCAAAAGTCGTTCGAATTATTCAGGTAAAGCATCAAGTTAATTGAATATTAATATAAAGTTGAACTAAAGCCTCAAAATTCAAAGAAATTGAGATGTTTATTGTTTTTATTAGTGGGAAGCCATTGATGTTCCAGTTGAAGCGATTTTATTAAAATAACGAGATAGAGCCTCCTGGGTTGATTAAAAGAATGAACAGATTTATTCGAAAGAAAGTTCGTTGAGATAAAGTTTCTAATCAAATGATGAGATAATTCTGTTCAAGAGAGTTGCCATGGTTGATTAATATTATAGATAGATTAACAGTGTGCATATTTTTGTTTTCGTTATTTTGGGAAATGTA
>OX_Smed_1.0.00835
TTAATTGATGTTTATTATTTTAAGTTCTCTTGATCCGCCGGTTTTTAATTTGAACAATTCTCTTGTCCATTTGGTTTTAGACCAACATGACACAAAAATGAAAATGCACAAACTGTTTTTCTTATCTTCTATTCTTTCTTCATGCTTTCACGGAATTTTTTTCAGCCCCAATTGCACCCGATGTTATCATCGTCCTCCTGGATCGTTCCAGCTCCGCTAAAGGGGCGATATCACCCATTCTAGGAATCACTGGTCTACTAAAGATTAATTGATTTTTTATGGTCTAGCAATATGTGGTTATGTTCAAACCAAAAAGAAAACTGCTACTTAAATAAATAAATTTTAGACTTCTTAAATGAAGATTTAATTTCAGACAAGGAAAATAAGGAGGGGTCTCATCAAATTTGTCTATAAATTAGAAATCTGAAGAGATTATTTAGATTAAAGAGGCATTTCTGACCATAATCGAACCAGCCGCCAGAAATGATAATTTCAATACTGTATTAAATAGAAATGTATAGAACTTCGCTATCAATCAGATTTATCTAATAATTATATTAATATTCATAATAAATAATTTAATTGTTAATTTTAAGAAACGCAATTTATTCATAACTAATGACATTAGTTGAATCAAGCTTCTCGTGATACTTTCTATAATAAGCGACTAAAATCTTGAATATTTCAGCACATGAAAGATGCTCAGTTTTAATTTCAAGATCTAGACCCGTGTTGAATGTTAAATATATTGTTGGTTCACATGAAACTGATTTAACAACATTTTTTATTGCTAAGGACTGATTAGTTTTAGTCCATTTTGGAACAGAAATTACCTTAGTAAAAAACCTAATAGATTCACATCGTTGATCAAAAGGATTAAATTCAATATTAATTGATTTGGTGTGTTTAAAATTTGCAGAATAAAGCAGTGGTTTATTTACATTATCATTTGGTTTTCCTTTTAAATTTCGGAAATATTTAATAAAAGGCTTTGGTTTCACAGGTTTAATAAAGATAGACATTTAAATTAAAAACNNANNGATAATGTAAATAA
>OX_Smed_1.0.00840
AAAATAACAAAATATTTATTCAGATAAACAATAAATCGAGACCATAAAAATAGCGGGTAACATTGGGATAAATTTCATATATATTAACAGGTGCAAAATAAAACCAGTGCGTCTTGGAGCAGATCCTCTAATTTACAATATAACAGCTTACCTATAATGTTTACTGAATATATATATATATGCTTATATGAGTTTTGTTTATTCAGATAAGACAATGAAATGTTTGAAATCTAAAATAATATTTACTTTTAAGGTGAGCTTTATTATTATTTATTAACATTATTTATTAACTAAAGTTGCCATTATTTAATTAATTTTCTCCGCTCCTCGTATCAAATATACTCCTTGCAATGACAACCAAATTTCATATCGAACTGGACACTGAATAAATTGAACTCTCTGATAGCCGGGTCCCCAACCTTTCTGTGGGCTGATATGGATGACTGCCGAATGCAACAAAGATAACTGACCTGGTCTGGTTTCTGTTTCTGACTGAAGTAGGTGAGCAAATAATTTTTTGTTGAAAGCTGTCACTGATTGCCCAGGGGCTACTCTAACTACAGGCCATTTTCCTGATGAAAATGCATTTTCCTGAAGTGTCGTCGAACTAATAAAAACCGGCTTCGATTCTTTGTTGTGAATCAGAACATTTCCCGATTCGTCAAGCTCTAACCACAACCGATCGTGAGGAACTGGTAACGGTACAAGTTTTTCGTAGATATATGCACTCAAATTGACATTGTTATTATTCCACAATTCAATTCTACACCAAGATATCTGTTTTGTTTTATCTTCCTTATCATTATGTTTCTGATCTATGTGCTTACGGATTTCAAATTTTTAGCTTCGACAGCATTTAGAGTTGATTATATTGAGCTCAGCTGCAATGTAGAATCGTTTT
>OX_Smed_1.0.00842
AGAGTGTAAATAAGCGGAATTTTAATTTATTTTCTTAATGTCTTCTGACAATTGTGATAAATCACGAAGTCATACTAACAAGAGACTTTCAACCGCTGGAAATAGTTTGTATGAAGTATTACAAATTCAAAAAGGTGCTACAGATGATGAAATAAAAAAAGCTTACAGAAAATTAGCCTTGAAATGTCATCCAGACAAAAATCCAGAAAATCCAAATGCTTCAGAGAAATTTAAAGAGATTAACAGAGCTAATTCTGTATTAATGGATTCAAGAAAACGCAGAATTTATGATAAATATGGTTCATTCGGTTTGAATGTCGCCAATCAAGTTGGAGATGATAAAGCAGAATTTTTCTTGAAATTTGAAAATCCATGTGTCAAAGCGCTCTTGGTGCTATTGTGTTTGTTTAGCGGCTGTTGCTACTGTTGCTGTTGTTATTGTTTTTGCTTCTGTAAATTTTGTTGCGGTAAATGTGCTCCTAAGGATGATGACGTCGACGTAGAAGCTGGATTTGACGATATCGAGGATAATGAAAACAATGAAAATGGAACGACAGTGACAAATACTGAGCCTACTGATAAAGTATCTAGCATTCCCGATTATCACGATCACAGTAATGCTAAATAGTAATGTTGGATACTCACAATGGGAAATATTTTATCAGGATTTGTTTGAATTTTTGTATTTTATATATGAATGATTTGTTTATATTGGTTTATTTTTGGACAGATATTTTATGAATTTTTGAAAATACTTAATCTTATGGGGTGCAACGAGAAATTGCGAAAATGGTTATTTAAGAAAGTAGCAATCATAAAATGAATATTATTTTGTCGATTAAAACAAAATGTTGCTCTTATTTATTATATTTTATTCTGTATACAATATGTAAATAAGGTTTTGACTCTGTGTAGAAAATATTTTTGATAGTAATAAACTTTTAATTTGTTG
>OX_Smed_1.0.00843
ATGGAACTACAATATACTTTTACTCATAATAATGCAAACACACGCAGCATTACTTAATCACAATTCGAGACGACCGTCAGTACAAAATTTACAAATATTGAGACGACTATATAATGATGTAAACATTTGGATGTTTTATGCAAGCAGAAGTTTCTTTCTGCCACACGAAATTCCCAGTTTGCGACATCTGGCAGTTAATTAGTAATCCCATTTCAGTTTTGCATATCAATAATTTTACCAGATTTATCCTGAAGGCTGGGGTAAACAACCATATACAATTGATAAACACGAGTGAACGATCTGATTCGTGTACGAGCCTCACCAATAAAGTACAGTAAAGCTAAAATATTCCTTCGAGTTTAGCTTCATTTTCCTGATTTTCTATCCTTTCGCGTCTTAAACGTTACGAGCTTGAATCACCTTTAATGAAGTTACCAACAATTTTCAACTCACCGAAACAATCTTCCTCCATGACATTCCAAACCTCTGGTTCTCCCTTGACCAGGTCCGAGAATTACAACAAAAATTCCACCGGTTATCGCGGAACTGGGATGATTAGCAAACCACAACAAATCTAGCTTGAAACAAATGACGATCTAGCACTTAATTTGTAGATTTACATCGAAAACGTAGCAGTATTTCTGCAACTGAAACAACACCTAGCAATCGAGGAACGCCGTGAAGTAAAATTCAAATTTTTGAGCTCTGGGTGTATATCGTTCATTCATTGAAACGAATTCCCTCATATTGTACTCATTAAATCCAAAAGTTTGACCTTATCACCAAAAATATAAAAATACAAGTAATTTTAAGTAGTACTAATTTTCGACCTTCCGTTTTCTTTTTTAACTAAACTTAAAGAAAAATAACTCTCTTTTGATATCACTCATCGGCAATCGACTTCTAGAAATACCACTTACTTAACCTTGAATTGTTTACTTGTTAACTCTACGGTATTACGACTTGTATTAGAAAGCAAAATAGATAACCCGATTTTTCATATTGTATAGAAATAATTATACATTAAGGAATTGCATTGTCATTTTCGTAAGCATCAAAGATTATTCGTGATGGCATCACATCCAAGTCTAGTAAGTGTTACTCAGTGACATGATTTCTTCAGAAAAGTTTACGAGAGTTCTGTTAGCAAAATTTTACTGTCTGTTGCTAGTCAAAAAGTGATTAAACTTTTTTTAAATATGATCGATATTTATAGTCCTTTCAGTTAGTGACACCAACTTGGTGT
>OX_Smed_1.0.00850
TTCTAACAAATCTCTTAACGATATTTATAAAGAAGTTCGTGATGTTTATAAAAAAGTCGAAACTTCGGTATTAGCATCTACCTCTTCTGAGTATCAGGAGTTAGTTCTAAAAGGTGTAGAATTGTCGAAAATTTTATGGGAAAGAATTCAAGAAATCGATTTATTTTCGCAAAACGAGACTTCTGATGATATTTCTACAGAAGCCTTAAAATTTATTATTGTTCCTGGATTGATTGGTTATTTCGTTTACAATTTAAAATCTGAGAGTAGGATAGATAATTTGAATGAAGTCAAGAAATTCTACTTTATATTTTTGGATTTGGTAAATGATTATGAATTAAATAATGGCAAATCTGATGATTCAAATTCAAGAGATAATAAAATAAAACAATTTCGGGAAAGTAAAATATTAAATGAAAAATTAAGTTATTTAGAAAAACATATGAATGATGATATTGTTGAAGAAGAAATCAAAAGAGAATATTATTTGGTATTGCTGAAACATTGGATTTCTAAAATTGAAAGTGATCTTAAAATGCTGGAAGATGAAATATTCATCTTAGGAAATAAAAAAGATGTTAAAGTACCTCAACCGGATAGTTCTAATTTGAAAACATTTGTCATTACAAAAGATATGGTTAAAAACTCAGTTTTTGGAATGGGATATAAAAATTTGCCAACTTATAGCCTTGAGGAATTTTATTGTATGCAAGTTGAACAAGGTCAAGTTCCGTATCCCGAGGAAAAGCAGCCAAAACCCCCAACGGGTCCCAGGCGAATTGGGCCAAATGAAAATCACGAAGATGAATTGTTGGCAATAAAAAACGACAAAAAAGAAGATTCCCACGATGAAGAAAGTCGAAGAAAAGCAATTTATATGGATAATTTCAAAGACGAAAACCGACGGGGATGCGGCAATACAACGAATCGGGGATAATTGGCATTGAATAAATCATTTACACTTTCATTGGGGGATTATTTCTCAGGCAATTCGTCGGCTACCAGATATCGCGATAGCGTTTTACTTTTTATTTAGACAAATTAATTGTAGCAATGTAATTATTTTTATCAAGCTTATTAATATTCAATATTGATTGCAAAAAAAAAAAAAAAAAATG
>OX_Smed_1.0.00851
AGCGTATTTTACTTTGGAAAATAACGATTGGAAATTTTTAATCGATTCCTATTTAATGAATTCGTTGACGTTGTTGGATTTTGTCCATTATGCCAAATCGATTAAGTCTGCCGAACTGCCACAAATCGTGTTGTTATCGATCACCGAAGAGAAATCTCTCGACAACGGTGCCGTATTTGTTGAATTCGAAGAGTTGATAAAATTGAAATTGAAAACCGACTGCTGTCATGAAACAGTTCTTCATTGTCCATTAGTGATTAGAAATGTGATTGTCGACAGCACTGAACGTCGTCAACAACGACAACGACGAAATCGGCATTACGTGCTGTTCAATTTCAACTCTCAAATCCAGCTGTCCAAGTCGAACATTATCAGAATTGCCGATAAAGATTTACCATTCGGAATCAAATACTCAGTCGAAACGGTCCAGTTTGATGATTATCGGATTATTTCTTTGAATTTTGATAGCATGGAAAAAGTTGTCCGTATGATTTATACAGATATTTAGAATTGATTTTTACTAAAAAAATATTTTCTCTGCGTTTATATAAATCGGTGTTGCTGTTCATGAAATTTCTCGATTTTTCTCTTCTTTCTTGCGAAAAATTCATTTTTTGATAAATTTGCAATTTTTATAGTTTTGTTTAAAAAAAAAAAAAAAAAATGCGA
>OX_Smed_1.0.00864
AATTTGTAGAATTTATTAAATTATATTGCGAGTATTACATCAAATTTTATTTTAATTCCATAATAATTATATATGTCGAGCAATTGGATTTTCTGATTTTGTTTTTGCAGTGTTATTGTGTCTCTATGTTAATATAATATAATATTAACATATTTTTAAAGATTCTTAAAACTTCGAATGCAAATGTTTAATAAATTTTCTCAATGCGGATATTTTTCAGTTACCAGTAGCCTAGATAAAGTTAGCGGCAATATTACAGAATGTTTTGATTTGAATAATTCCCGCGATTGTGCAGCAGCAATTCTTTGTGCACATGATGGCACCGAAATTTCGAATCTGATTTTACATCATTTGAAATTAGCTTTAAGATCAACATTTTTTACTGAATTAACAGAAAATTTAGATATTAAAGAATATTTATTGGATATATTTATTTCTTTTGATAAAAAATATCTCAAGGATGCAGATCAATATTTAAGAAAAAGAGGACTATTAAATGAACGTTTATCGAAAGTTGAATTGGATGCTGAAATAGAAGACTTATATAAATCACTTGAAGAATTGGAAAGGATATCTAAATGCGGCTGCACTCTGAGTCTAGCGATATTGCTGAATGATAAATTGTATGTGGCACATATAGGCGACAATCAAATAATTATTTCAATGAATGACGAAATGGCAGAGGAAAATAAATTTGTATTGTTAACCGAGGAACACAATTTCTATAATAAAGATGAATTTCAGAGGATCAAAAATGAATGTGAATTAAATGCGAACGGGTTGCGAAATCTATATGGGAAATCGTATGCGAGATATCACTCCCGTTGCTTGGGGCATTATGAAATGAAATATGAATACATGAACATGGAAATATTTCGACAGGCGAAATCTCAGCCGATTATTTGCGTTCCCCAGCTAACAGATGGAATCAAATTAAACTCTAAATGGTGTTATATGTTATTTGTGTCGAGTGGGCTTTATTACTTAGTAATGGAGTTGATCTATGACCGCGATAAAATTGCCGGTGAAATAGCCAATGAATTTGTAATGATTAGAAAGCAGAAACCAAATTTAAATCTGTCTGAAATTTGTAAATTGGTCATTTATAAATATCTAAACATTTATAAAGCCGCCTTTGATGAAAATAGCAATTTAAATATGGATTTCAATAAAATGGATCACGAAGAATTAACAATTATGGCCATTAAACTTCCACAGTCAGATGCTGCGTTGCTTTCAGATAGCGATGAAGTAGATTCAAATGACAGAGATGAAAGCATCAATGAACAATTTCCAGAGGCTCAAACTGTTAATTTTCCATTTCCATATTTAAGCTTCGAACAATGGAACCGCGCGGAATCTAAAATGACTAATAAAGAATTGGAGAAATTTAATGCAATATTTTCATTGACGAAAAACGATGAGAATTTAATTATCGAAGAGGAAGGTAATAGCATAATGAAGCTGAGTAGAGCAACAACTGTGAATGATAGCAATTTATCCAATGATGCTTCGTCGAATGATATTTTCTCCGACGAGCCAATCCCTGATTCTTTAGATAGTGAAATGCGTAAAGTTGAATTGTGATTTTATTTGTTACTCTTTTGCATTTTAATTCTCTCTGTAAAACACGGCTATCTAGGTTTTTGTAAATTGTTTCTACAATCAATTTTTTAATATTTAATTTCTAATAATCGAAATTTCAAATGAATATTATTATTATTAATT
>OX_Smed_1.0.00872
AGGACTCGGTTCTGTTAATCCTTCTGTACGCCTTTATCATTGGAGAACTGATCCTGCAGACAGAAAATATGAGCAGTACCATGCTAAATTAAATGACGTTCAAACAAAAACACTGAGCTGGTCACTGGAATACAGTTCCAATTCTTTAATACCGGGTCTTCCTGCTTTTCATCTCAATGAACTCGTTTCAGATTTTACCAAGGAAGATTCTAAACATTTTGATAAATTTTTCACTTATCACCTATCTGGTCGACCTCACGAACAAAACGAATGCTCAGAGAACATTTCTTGTCGTTGTAACATTATCTGTGGAATTCAAAACATAGATTACACAAAGTTGGATTCATGTTTAAAAAATTGTCCTCATAAACCCGTCAGTCAATGGGTAATGATCGTTTCGGTCATTATTATATTCACAATCATTCTCATTGGTGTTGTAATTGGTGCAAATAAAGTTTATTGTCGAGGGCGCCGAACTGCTAGCTTGACTCGAGATATATATCTGGCACCGTATAACGGGAAAAACTGTGAAGATATAATGTCAGAACACATCGATAATATTGCCGAAAACACGTTCTGTGATGTTCCCGAGTATCGGGGACACATTAGAAACAATTCGCGCACAATTCTCACTCTCAATGACGGCAACGAAATTGTCGAAAAATCACAGCCGTCGTTTTCTAAATTTGCTGTACAAAGCAAAAATAATAAATCTCAAGAAAAATATGATTATACACGAATGTGATTCCCTTCTCAGTCCGGCTATCGTTTGTGCGTGTGTGCGTGCGTGCGTGCGTGCGTGCGTGCGTGCGTGCGTGCGTGTGTGCGTGCGTGCGTGTGTACTATATTTATTTGTATTAAATATGAAATAATATTTTATTATATGTGTTATTGTCATTAAATGTATTCAAATCAAATCCTTGCTGGTCATTTTTAATTTACAGAATTTTTTTCTATATATAAATATATATATAATATATATATATATTTGACTTAAAAAATGACGATTAATGTGAAAT
>OX_Smed_1.0.00873
ATTTGACATTAAAAAATCAAAATGGATGACAAGTTTACTAACATTTCACCATTAGATATTAAAAACAAGACTAATTGTGATTTGAATGTACATTCTAACAAAGATGTTGAATTTAATTTTCCAAAATGTTATTCCAAATCAAATCCATTACTGGAAGTAAAGTCTCCCTCTTTTCAAGAGCAAACCTCGAAGAAAATTAATGGAAAGGATGATTTCGATATCCGATCATTCAAAAGCCCACATTTGGACAAGAAAAAACTTAAGCTTATTAAACCATGCGAAGTTCCATGCTCTTTTATTGGGAAATATTTAGGAAAACGACCATGTAATGGAGTTTTTGGAGTAGTGAATGTAAGGGAACCAGTAGAAAGAATTGTCAAAGATATTGTGAAAGAAGATAAAACTTTTGATTTACCAATGATCTCTATGATTCTAACGACGAGCTACCTTGAAATGGTTGAAGAAAACCTCAATGGTGGCGCAAAATTTGAAAGCCTCTCATTTCCAATTAAGTCAATTTCGTTTGCTATTCAAGATCCGAAATATAGCGCTATATTGGCGTTTATTGAAGCTAAGAAACTGTTCAACAGTAATTTTTTGACAGAATGTCACGCTGTTTGTTTTACAGATCCTTATGTAACCAGAAAAATTGTTTTAACAATTCAAAATCTTTTTAATATTCAGAATGCGACCGAAAAAGATCAAAACAATGTTTGTTTTCAATTTGAAAAGTTCTCAGACTTTGACAATGAATCGACTGTCTAAAAATCTGTAAATAATGAAACGCGTTTTAATCAAAAAAAAAAAAAAAAAATGCGA
>OX_Smed_1.0.00881
TAGACTAATTTTTAATAATCGAATTGACAAAAAAATTCGATGAAATCGATGCTTACAAATCAATTAATAGTTGATAATTGCATTGGAGCGCTCCATAATTGGCTGTGATTGATAATTAGCTTCTGAATTGCACGAACAATATACAAACTGGCTACCGAAAATATGTAATAATTGAAACCGAAAATCAACACGTAACATCACAATGGCAGATTTATTGACACATTTGTGTTTGAGTGTAACAAATGGCTTGAATTAGTCTGATTGCAATCCATCAAGTAAGCAGAAATCCGATTAGCTGTATGTGGCACGCACATACATACACATACACACATACACACTATTCAGAAAATATCAACACACAACCTATACAATCTCTAATCATGTGTGTATGGGTAATTGATATATATCGACTGCTCCTNANTNCNNTNNANNNGTGTGTGTTGAACGACAAATAACATATGGTTACTATACTGTATATGGATCGATTTAGGCATATCAATATAGTAATGTCAATCTCATTCACTTAATGATTCTTTTAATAGACAAATGAATCAATCTCGCAGGAATAGTATCGATAAGGGTTCTGAAACCAGCACAAACGGAGGAATTAACGATACAGGAAGTGAAATCCAGGCCGACAATGAGTCTATTACAATGACTCAACATCCTGGATATTTCTATTCGCCAAACTTTTATTCACCGAATGATTACCGATACTCCGGCACGATGTTTCCGTACAAACCGGAAATTATCAATATGCCAACTATGCAATCAGCACCATCTCAACCATTTTTAATTCCAATGCCTAGAAATAGACAAACAGTTCCAAAGTCAATGCCCCCATTCGATAAATGTCCAATTATATTCAGTCTATTATCTCTCTGCCTGTGTCCGATTACGTGTTGTTGTTCGTTGCCAGCATTTGTGTTTTCTCTCTGCAGTTATGTCGATCATAGAGTTCGTGACGTCGATCGTTTTCGGATCAATTCAGACTACGCTAAACGGTTAATCATTGTCGCTTGTATTCTTGGTTTGTTACTTGTGGTTATCTGGTCGATTTTTGTATACATCTACAAGGATCACATGTTGCGCCTTCTTTCAGAACATATAAAATTATTCAATAAACAAATTTCAGGTTGATTTAAGCTTCGTTGTTTGATCGATTTTCAATTACAACCAAATGTGACGAAAAAAAGGTCGCCTTTGTCCAAAAAATATATCTAAACATTATTTTATATATACACAGATATGTTTATGGTTAAAATTTTCATTGTGATAATTATCGATCGTGATATATTATTATTATTATTTTAAATTTATTATTCCA
>OX_Smed_1.0.00883
ATGCGAATTTTTAAATATATTATTACAAATTATTAAAATAATATATATTTTAGAATGAGAACTAAGGTTCTTAGTATTTATAAAACTCTAATAAGCTTATCTAAAAATTGGGTTTCACTAAGCCGAATATCTCTTGATACTAAAATAGAAAGAGAATACATATTACACGAGTCACGTCGATTATTTCGTCAAAATATGTTTCTGAAAGATAAAACCGATATAGAAAACTGTATCAAAGAAGCCGAAGCCCGCATCGAAATAGCTTATCATTATAAAACTCCATATCCACGGCTTCCTAATATGCCTCAATCAACTTTACCATATTCTGATGGGAAAATGAGAAAGCGGTCTCAGAAAGATTTGGAAAAATGTATTCCGAGTTATATGACATCGTACAAATTTGATTATTTGAAAAAATAAATATCTTATTTCATCAAAANAAAAAAAATAAAAACCAATGCTCCCGACTCCGCCCAGTTCGTTAAAATCATTTTACAATTTAATATTAAATTGTCATTTTTTAAAGAATAAAAACAAAACTACTATGAATTAAAAAACAAATTGTTTTATCTATATTTTCTTTTTCATACCTATCCCTAGTCGACCCTCGATAAATCTACTTGTAACAGGAATTTTTATAAAGAAAAAACAATTATCCTACTTAAACATTTACATAATGTCAATGCGCTCTTTCCATAACTTTATTTTGTTACCACTCCGTCCACTATTCATGGACGCCGCGGTGAATTCCANCGNNNTCCTACTNTGTGATCNANTCAAAGCTGACCAGTCCCAGCAGACTCCGAGGGGTGGGAAATGATAAATCGACACGCAAACTTAACTGCGGGAATTGAATACCGATTTACCACTTATCCACAAACTATCATTAACAAATATAAAATATATTTTAGGGGGACCCGTTACGAATACTAAAAAGTATAGCGGCCATCCATGATAATAAATTAAATTCAAAAAATAGTTAACATAAAAATATATTTATCATATAAAATCAATTTAAAATC
>OX_Smed_1.0.00886
GTTATTTTTTCGCCATGCGAAATAATCGACTTACAATTCATGGAAATCTTTTGTTTTATTTTTAAAAGAAAATATAATCAAAAATGACTCTCATTGTGAATTATATCTATTTATATTATTACGTAATGCAACAAAAAGAATCAACTTGCAACAACAGAAAATTATTCAGCTATTCTACTAAAATCCGACAGCTCAAACAGAACAATGGAAAACGGCACGCAGAATAAATAGCTTGACGGAATAGTATAAATACGGAGATCGGACGCAGAGAATTCATCATCATCATCAACAACAACAATATCTCGTCACAATGACTGATAGAAAAGCCGTTATCAAGAATGCAGATATGAGTGAAGAAATGCAACAAGATGCCATCGAGCTGGCTGCATTGGCCATGGAGAAATACAATGTGGAGAAAGATATCGCTGCTTATTTGAAGAAAGAATTCGACAGAAAATACAATCCGAGTTGGCATGCGATTGTCGGTCGAAACTTTGGCAGTTACGTAACTCATGAAACGAAGCATTTTATTTATTTCTATCTTGAACAAGTTGCAGTTTTGTTGTTTAAATCCGGCTGAGCAGTCGACAATGGCCGCCTGTTATGAATAAATTTTTTTGCTGTTAAAAAAAAAAAAAAAAAATGCGA
>OX_Smed_1.0.00890
ACTACTGGCAATTTAAAAGACGCATTTAAATTTTTATTTTGTTTTCTATTCTATAATTTTTTAACTTATTTTTGATAAAATAATTTCAAGTTTATTTTCATTTCCAAACTAATTTCAAATAAAAATTTTAATAAATTTATTGCAATGAATGTCAAATTCGAAAGTTTACATTTTAATTTTGAACCTCGTAAAACTAAAAGTGTTCTGGATTTATCAACTAATTTTTCTGATCTGAATTTGGAAGATATCAAATGTGTATTGGGTAAGGAAGAGTTACTTTTCCGTAATGGTAAATGGATAACAAACTCTTTGCTACAAATCAACGACGAATATAAAGTACCAAAAAGTGAAAGGCATATGATGAATTCAATTAATAAAGCAATAAAAGAGGAAAATAATTTATTAGAATTAAAAATCAATATTTTATTTGATATGATTGGTAAGTTGGCAGCGGAAGTTGAATTATCTAGAAATGAGTATTTTCACTTGAAAAATATTTTGTCAAGAAATTTAAAAGATAAAAAATAAGCATTTGTGTTGTCTTCGAAATTTAATTTACTACATCACTTTTTTTGTTTTAATTATTTTATGTGGAAGTTTGATTTTTAATGTTCTGTATTTATGCAAGTGCAATAATAAATATATTTTGTGAGTTATA
>OX_Smed_1.0.00893
TAACCTAACAAAATTTTTATTTGTCTTTTACATTTGAAACATTCATATCATTGACAAATAATTAGAACAGATAATAACTGTGCAGTTTGTAAATTGCAATTGAAAGAAACCAAAACACAATAAGAGTGACAACCTCAGAAAATTAAAAACCCCACAAAATAATTCCACAAACGCCTTTAATTTATAGTCACTTTATTTAAATACAAAAATGGGGTATATAAAGATAAAGCGAAATGGAATTGAGTGGATAACACAAAAGGTTATGAAAACAATAATGATTGGCTTACAAATTCGATGTGCCGCACTGACCAGCTTAGGCCCCGGAATAGTGGATTATTGAATTTCAAAATCTACCACCGGCGATTCAATTGTTTGATGCGCACTTTCTTACTGATTTCAAACTCCTACGCAAACCCTTATCCAACTTGCCAACACCTTGGTCCCTAATTACATACTCATAACTCAGTAAAATAAATTTTAAAACAATTAGTTTGTATTAACTAAAGTCAGTTGAAAACCATGAATAAAAGAACGACCTTGAGAATACTGAAAATATTGGTCAATATTATTCACATCAATATTTTCAACTAATGTNNANNNNTTTNNNNNTNAAATTTGAATTTAAAAACAAGTGGTACTTTGTTAAACTCACAGTTAAATTTTTATTAGTTTTTGGCTAAATTTTCATTTGAAAACCTTTTCGGATAAAATTTGTGTTATGGCGTTAGTTGTTGAAAATATTGATGTCGAGGAAATAATAATTGAAGGGAAAACTAAAATTGTTTATGAAATAAAAGATTCGAAAGATTGTTGTTTAATTGTGTCAAAAGATAAAATAACTGCAGGAGATGGTGTTAAGCGACATGATATGCAAGGAAAGGCTAAAATTAGTACAAAAACCGCTGCACATATATTCGATATCTTATCATTTTCTGGCTTCAAACACCACTATATTAAACAAAACTCTGATGTCAGCTTCATTGCTAAAAAATGCTCGATGATTCCAATTGAATGGGTTGCTCGAAGAATCGCCACTGGTTCGTTTTTAAAAAGAAATCCTGGAGTTAATGAAGGGTATAAATTCTGTCCAATTAAACAGGAGACATTTTTTAAAGACGATGCAAATCATGATCCATTGTGGTCTTATGAACAATTAGTTTCTGCAAATTTAAAAATAGGACCTAAAAATAAAATAATAACCGAAAGAGATATTAAAGTTATGTCTGAAACAACTGTTGCGATTTTTGAAATACTTGAAAAATGTTGGAACAGTTTAAATTGTCAATTAATTGACATGAAAATTGAATTTGGTGTTGATGAAACAGGAGAGATAATATTAGCTGACATTATTGATAGTGATTCTTGGAGATTATGGCCAGAGGGAGACAAGAGATTAATGAAAGATAAACAAGTTTATAGGGATATGTCTGAAGTAACTAATGATGGATTGGAACAAGTCAAATTGAATTTTATATGGATCGAAAATCAATTAGGTTTCTTGAAGCCAATAATTAAAGGAAAAATTGTCGTTTTTATGGGATCCGTTGCTGACATGGACTTCTGTAAAAAATTAAAACAATTATCCTTAAAATACGGAATCGAGTGCGATCTTAGAGTTGCTTCGGGTCATAAAGTTCCTGGTGAAGTTTCAAGTATTTTATCTACTTATGAAGGAACATTGGAGCCAATAGTTCTTATTGCCGTTGCTGGTCGAAGTAATGCGCTTGGTCCAATGTTAGCCGGAACTTCATGTTTACCGGTTATAAATTGTCCACCATTAGGACCTGAATGGGTATCGCAGGATATATGGTCTAGTCTCCATGTTCCAAGTGGTTTAGGATGTACAACCGTTCTATCGGTTGAAAATGCAGTGCAAAGCGCTGCTCATATTCTTGCTTTGTCGGATCATTTTCTTTGGTCCAAAATTCGTGGAATGCGATTAGAAAAGCATGTCAATTTGATTAGATCGGATGAGTCGGCTTAAATTAAAATAAAATATATTTGTCGGTTTTTAAACGAGACGGAGGACTGATTGACTACAATCACGTAACATCAAGGAACGATTTGGACATGGTCCGAAAATTTTACGCTTGTTAAACTTTGAACAATAAATAATTGTCTAAATCTTGAAAAAAAAA
>OX_Smed_1.0.00896
AAATAATATGAAGGTCGCTGATATTAATAAATGTGGATTACCAAATTGGTATTCAAAATTTGCGAAAGTTACAATTCCATGTTCTTTGATAGAACTCGACGATGAGTTTATTGATTATTTAAAAAGAGATAAAATTATCTTACCAAAAGGATGGGATCATGTTAATGACAGTAAAGAAATTGAACATGAGAATATATTGAAACAAGTAAAAAACGCAATTAAAAGATTTGACGGAGAAGTATTTCTTAAATTAAATTGGAGTGCTCCCAGAGATGCAATTTATATGATTTGCAATGGAGCCACTTTGAAATGTACTCATGAATCTGATATCATATACCTACTGAAAGGCTCAATGTTTATAACACATGATTTGATTTCACCGTATCGGTCATGCACAGATTTTATTGATGGAAAGAAAAATCCCAGACTTTATTTAGCACTTAAAAAATACATAGAAATAAATCCAGCATTTGAATTTCGTTGTTTTATGAAAAATGATAAATTAATTGCTATTTGTCAAAGATATGGGGATTTGTTTGATGAGGAAGTTAAAAAATGGTTTCAAAAATATGTCGAAAGAATTAAGATGTTTTATCTCGAAGAAATTCGTTCTGTATTTGAATTAAATGAATATGTATTCGATGTTTACGTTACTGATGTCAAGGTACTACTTATAGATTTCAATCCTTTCTCTCCGGACGTTACCGAATCCGCCTTGTTTGATTGGCAGGAATTGATCAATGTCGATTTGCAGTCAGATTTATTGCCGTTAACAATGTGCGTTGAACATGAACATGGAGTTTGCCGCAGTTCAATAGAACAATATGCACTACCGATGGAAGTTGAAACAGTCCTCCGAGGCCAGCATGATAATTTGTTTGAATATTTGCAAAAAGCGATGGAACACGAATCAGATTCATCGGATGATGAATGATGCCGTCTATATTAATTTGTTTTTAATAAAAAAGTTTTTATCCCTTTTCA
>OX_Smed_1.0.00898
ATAAATTAAAATTCTTTAAATGGACCAAGAAATTAGTTTTGAAGAATTTTTGAATAATGATGATCAATCATCTGATAATCCGGTTATTGATTCATTTAAAAAAATGATGAATGAACAACGAGTTGCTGAATATGAAAAGTTATTTAATGTTGAATCAGAAACAGATTTTTATGATGACGATGCGGATTCTGATGATGAAAAAGAAACATTGAAGGAATTTCAATCACATTTTGCTGGTGATCCTATTGAAAGTGATGCTGTCTTGAATTGTCCAGGTTGTATGTCATTGCTAACAATAGATTGTCAACAGCATGAAATTTATCACAATCAATATAGAGCCATGTTTGTTAAGAATTGCAGAATTGATCAAACTGAATCAGTTATTTGTCCAAAGGGTTCAAATAAAGTACCTGCACCTACGGTTGATCCTGATGATATTTTTCATTCCGTTTATTGTGAGATATGCAACACAAAAGTTGGAGTTATTGACCGGAATAGTGTTTATATCTTTTTTAATGTTCTCCCGGGGGATTAAATTTTAATAAATTTATAGTTTTGAAAAAAAANNTTAAGTATATTTACTGTTAAACCTTATTTAAGTGAAACTTCTGAGGCCCAGAATGCTGCTCAAGTTCCTG
>OX_Smed_1.0.00901
AATTAATTAAATATACCTAATTAACGATCCGTGTAAACACAGTTTATCAAATAATTATTCAAATCCATTTTCTTATGATTCTAATTCAGCTATGACGTTCAGAAAAGAATCTGTTGATTTTTTCAACTTCAAATGAAGATCTATTCAAAATATCCTGTTTTGGAAAGTCTAACATTCAAATGTAACTCTAATAAAAAGAAAATTTCAATCTCACTTGTGACGAGTGCAATTTGCGTAAATTATGTTTTGATTGGTGGCCTTGTCACAAAACTCAATGTGATTTTTATTTATGAATTTCGATTTTTAACTATTTCATTCAATCATAATGGCTTAATTATTTTAAGTAGTTATTTTTATTGTTAATTTTTAATTTTTGCATGAAATAATATTTCGAAATAAATCGGAAATAATATTTTG
>OX_Smed_1.0.00903
ATTTTCTAAAATAAATGAAAGTTTTTGAAAAATGAGTGAAATCCCACAACACATAAAATTGCAAATAGGTGCTGATGGAATTGCTGAATTAAAATTCCATCCCAAAAAAGATATTCTTGTTATAGGAACAGTCGAAGGACGCGTTAGAATTTACGATTGCAATAAAAGTAGTCCAGAAGAACTTTTCCGTAAAAAATGGCACAAAAACCTTAGTAGATTGGCTGTATCTAAAACTGGTTGCGAAATTCTTACAAGTTCTAATCAAGGTTGTATCAAAGAGCATGATTTCGAATACGGAAAAGAAACATGGAGCAATCTAAATGCTCACCAAGAAGGTATTTCGGCAATTATATACCAAACAGCTAAAACTTGGATATCTGCTGATGATAGCAGTATTTTGAAATTTTGGGACTCAAGGCAACAAGATCCAGTTTGCGAAATGAATATTTGCGCCCCAAATGATGAATGTGATGATGAAAGTGCCCTAATGTCTCACAATAGCCATTATTTAAGCTCAGTCAATGCTTTGGTTTTGGATGATAATGGACGACATTTATTTGCTGCAATGGACGATGGAACATTGGTGACTATTAATCCTAAAAAAGAAAAGTAGAATTACGCTCTGAAACATTAGCCTTTAGTGCAAAATCAATTGTAACTTTTAAAAATCAATCGAAACTGGGAATAGCTACAGATGAAGGTGTAATTAGTATTTTCAACTGGAATCAGTTTGGAAACCTTTCTGACAGATTTCCTGTTGTTAAAAAAAGTCAGCAAATCGAAACAATGATCAAACTGGACGAGAACGTAGTTCTCGTGGGGACTAATAAAGGAGCTATCAAAGCTGTATCATTGTTGCCCAACTGTGTTCTTTCTGATATTGGTTTGCAAGAATTTCCAGTTGGTAATGAAGGATGTGGAGATTGTATGACATTGGATACCAATTTTACACATAATATCGTCGCTTCCGGTTGTCCAGAAAGCAATATCGTCTGTTTCTTTTCCACGGAAAAAGCCACTGAAGAATTTTCAATTTTATTGCAAGATCGATCGGAAAATAAAAGAAAAAACAGTGGAAATTTGAAAGAAGTTCGAAAGAGAAGGAAAATTGAAGAAGATGACGGTTTTCTTGATGGTCTTTGTCAAGTTTCTAAAATCGATGAAGATTCTGACGATGATGAAGACCGAGATTCTGATGATGACGAAAATGAAGATTCTAACGATTCTGAAGAAATTGATTCAATTGAAGAATCTACTGGTGTAGAATCCGACAATTGAAAAACATTTTTATGCTGATGTAAATATATTTTCATA
>OX_Smed_1.0.00906
CTTTTTTTCAGTTCTGGGGATGACTTGATACTTGCCTACTAGATCGAGAATCGCGCTATTACTATTAGAGTTATTACTAGCTCGTTGGGCGTTGACGATTGTCTTTACTAAGGTGGCTTTGTGGACGTGAAATGGGTACGAATGGGTTACAACTTAACCTAGATTATCAATGATATAGATTAGTATTGGTCAAATCCATTTGGCGTTCTACAGTTGGGTCACAGCAAGGAACATTATGCTTATCTGAGTCAGCCAAATCTCATTACCGAACGAAATGGTTCTCGCTGGCATCTCTGTGGGGTGTCACCCAGGGTAGGTCGTCGAAGGGGAATGGACAGACTTTAAAATACACTTATCCCTTTGTGAGTTGGTCAAATTTAATTTATTTAATACATTCTCCGTCTCA
>OX_Smed_1.0.00907
AGTATTGAACGATATGGACTCATCCGATATTGATCATAGTGCAATAAAATTGAAAGATATGGACTCATCTGGTATTGATAATATTGCAGCAGTATTGAAAGATATGGACTCATCCGATATTGATAATATTGCAGCAGTATTGAACGATATGGACTCATCCGATATTGATAATAGTGCAATAAAATTGAAGATATGGACTCATCCGATATTGATCATAGTGCAATAAAATTGAAAGATATTGACTCATCCGATATTGATAATAGTGAAATAAAATTGAAAGATATGGACTCCCAAATTCGATCTGATTCAAACGAAGGCAATAATAATAATATTATTGAAGCTAATTCGACTTCCTTATCTCAAAATGAATTGAATCAAACTAAATCTACATCTAGCAATCTTATCGAAAATTTTCCTGGACAAGAATATTTAAGTGTGGATAAAAGAAAAATAATTGATTTTAATTACAATAAAATTGATCAGAAATATTCTCCAATTCAAAGCATCGAAAGCGCACCCGGGGAAATCGAAACGATTGTCATGGATAATAAACAATTTCCATCTCTGAAAATAAAAGACAAAAACGGAAAATTTAACTATTTAATCAGTGGAGTGTTTTATTGTCCAGAAAATGGCGCTCGGACAAGGTTACAACTCGACGACAATGGAATGTGTGAATTGAACCAATCTGCAAAGGTTTCAGCAGATCTAGATGAAAACTCTGATTGAGATCTTTTCTCCTGTACAAATTGTAATAATATATCTGTTATAATAAATTATTG
>OX_Smed_1.0.00909
AACGGATTTTAAATTTAAATGAAACTTTGCAAAGAGACCAACAAACGAAAATTGCATAACTATAACAAATTTGTGAAATCCAAACGTAAATTGTACTGTGGTAATTTTGTACAATTCAGCAAAAAACTTTCTAATATGTGGAGAAATATGAATCTAAAAGACAAATTAAAATACGGAAAGCCAAGGAAAATTAAATCTGGGAAAAATGATTTCATCACTTATACATCACGAGAATATCAAAAGTTGAGAGTGAAGCATCCAAAGATGCCGGCACGAAAAATAAAAAACAAAACCTATGAAATGTTTAAGAAAAAATGTAAATCATCAAAATAGATTTAATCATAATAAAATTCATATTGAATATTATTTTTGATCATGAATTATTTGATTATCGACTGTTTGTGATTCCATGTTGGGATTTGATGGGATTGGTACGAGTGGTTCACCTTTCATTTTCCTATACATGGCCATTTCATGAGGTATAATTTCAGACATTTCGCTAATAAGTAAATGCCTAAATCGGTTTAGGCTATCCAATTGACCTTTTACTTGCTCATTTTTCGCTAAGGCTTTTTCAACACATTCTCTAGTGTATAACTGAGGATTACAACCAGCATCTATTTTGGTGAAAACTTCTTCTGGGACAATGACATTGTGAAATTGATCTTTAATACTGTCAAGCTCTTGTAATTTTGTAACAAGCTCTCTCATTTTTTGAGGATAATTTACATGACCCTGAAAATCACATACAATAACTCCAGCTTCTCGTACATGTTCAATAAACCCATCTAATAATTCTTCCAGGTTATCAAATTTATCTTTATCCATAAGAATATACTAATTAGTTAAAAAGTAAATTAATCTTTTTAAATCACAAATTCAAAATGCAAATATTATTAAATGGGTTTATTGAACATGTA
>OX_Smed_1.0.00920
TTATATGGCTCACAAAGTTTTACATTTTAATTTTCAATCATGTAAAAGGATCTCAAAAGTACTTGTAGCATTTGTTATGACTAGTGGAGTGTCCTATTATATTAGTAAAAATAGAAAGTTAAATAATGTTTCAACTTCTTCTCTGACATCGCTAATAACGGCAAATGCTGCAACTTCTCGCCAAGATCAAATCAATTCTTTTAACTTTATTGCAGATGTGGTAGAAACAATTACACCTAGCGTCGTATCAATAACAGTTGGCAGTGGGAGTCTCTTAGGCGTTAGTTTTGGGTCAGGATTTATTGTAGAAGACTCCGGTTATATTTTGACAAATGCTCACGTGGTTGCAAGAAATCCATACGTCTCTGTTACGCTGTCTGATGGTCAAAAATTTCAAGGTGAAGTCATTGCTATGGACAGAAGTTCGGATTTGGCGTTAGTAAAGGTTAATCCGGGAAAAATAAAATTACAGTCATTGCGATTTGCAGAAATATCAAAATTAAGAGCTGGCGAATTCGTTATAGCTCTAGGTAGTCCTATGACTCTTTCAAATTCAGTAACAGTTGGTGTTGTGTCTGCTGTTCAACGTGACCTAGGGCACTCAAAAGGTTTGAGATATGTTCAAACCGACGCTATCATCACGGTAGGTAACTCTGGAGGTCCACTTGTTAATTTGTATGGAGAAGTGATCGGTGTTAATACAATGATGGTGTCAACTGGGTTCGGATTTGCCATTCCCAGCAATCACTGTAACCAGTTCGTGAAACTGGCCATAGGTAGCAGTCGATCTGGTGGCGGATTGGGAGACAATACATATGACACTAATCGATCTTCTGTCAGACTAGACTCCAATAATAATAAATACATGGGCATTGTGATGGGCTCATTGACTCCGCAGATGGCATACGAGAGCAAAATGAATCATCCAGAATATCTAGTTCATCCGACTACTGGAGTAGTAATTCATTCAGTTTTCCAGCTCTCTCCAGCACATAAAAGCGGAATTTTGCCCGGTGACATAATTGAATCTGTGAATGGAACGATTGTTCATTCAACAGCCGAATTCAGCGCTGCTTTGGCTCAATACAACGAGTTGGATATTGTTCTCATACGCAAGGGTCAGAGAGTGTTGTTGAAAAATGTAGTTCCTGAATTCTATTGATTAGTAATAGCAATACGATAATAATTTTGCTCAGATTTCACCAATTTTGTTTGATCGTATTATTTTTGTGCGATTCTCTAACAATTAGCATTAAATTCTTTTTCTTTTTCTTTAAAATCTTGTTTACTTAAAAAGTAAATTAAAACTGGTTATTGTAAAAAAAAAAAAAAAAAATG
>OX_Smed_1.0.00923
CAATATCATTACCCAATTCTTCAGTATCCTCGCCCTAATCCCCACTGTGGTCCAGTTACCTATCTTGATTCCAAGTACTATGCCAAACGTCGTCAGCCCAGCTAGCCGCAGTCGGCGTAACAGTTGTTTAAAAGGACAAAGTGTTTAATACCGGTGACACTCAAATAGATAAACACCTCACAGATCTATATAAACGCATTAATCCACGATCAGTACTTTTCTCTTGATGTCAACAAATCTAAATTCTATGTCATCAAATCTTATACAGAGGATCATGTTCATCGATCTAATAAAATATGGTCAATGGTGTAGTACACAGAGAGGCAATGATATATTGAACACAAGACGTAATAATTACTGTGAAAAGTCAAAACGGTCATGTTTATTTGTTTTTTTCTGTGAATGGTTCTGGGTATTTTTGTGGCGTAGCTGAAATGACAAGTCAGTTTGACACTAATAATCGAGTAGCTCATTGGAATGACGATAAATGGCTGGGAGGTTTCTCAGTTGAGTGGCTTTATGTTAAAGACGTTCCGAATAAATATCTAAAGCACATTATTCTTGAATATAACGATAATCGACCGATTACTAACAGCAGGGATGCCACTGAAATCAAGCCACCTACCAAAGGTTATGGAACTCTGCGTATCATTCACGAATATCACCATAACTCGTCTTTATTTGATGATTTTGATTTCTATGAAAGCCGTGAGCGGGAGTCCAATGCAGTGTCATGATTCGAGATCCTTGATATTCGATTTCTATATCAAACCCTCAATGGGGTCATGTGTGCCTGTATTTATTATTGCATATTGAATGAGTTTTGGAGCTTGTTATTGTCGTATTGAGTTTTTTCTATATACATACAGGGGTATCCCTCCTGTGTCTCATTTGTTTAGATTTCAGTATTGCTTTCATCTTTTATATTTTCAATTATGGTGTTCATATACGTACGATGATAATTTGTATGAGAGTTACCTTTTTACCCATCTATTTATTTATAAATTATTCTTATTCTTAATAATTATTATTATTATTATTATTATTATTATTATTATTATTATTATTATTATTATTATTATTATTATTTTTATTACTATTGTTATTACTACTACCCAAAAAATGTCATGTTATTAACAAAGAAAAATGTGATCAACTGTTTGTTACCAATTCTGTGATATTAGAGTACAAATATATTATTATAGGAATGTATTGTATGTTGAGTTTAAATATTGCGCTGTTGTTACTAAACTATTGTTGGTATTATTATAATTATTTCATTTTCTATTGTTATTACTATTAGTATTTATTATTATTATTACGAAATTTGCTACCGACTTCTGGTAGTAGTCAATGTTGGCTGTGCCTTATCCGATGTACCAATGCTTTCTATTTTTATATTTTTCTGTGTGCCGTTTATGCAAGTGACAGCCATTGAGTATGATTTTAGGAAGTTGTTTTGTACATAAGGTTTTGTTGTTTTAATATCACTCGACCATTTATGAAGTATCTTAATGATAAATAAACAAATTTTTTAATAGTATCAATTGAATGGGATGAATGTTTTCATAATAATAAATATTAACCAGTCAAAAAAAAAAAAAAAAAATG
>OX_Smed_1.0.00926
CTTATCGAAATCTATATAAATCTTATATGACTCAACATGCATAGTACTAAATCTAAAAAGCCCAATGGAAAATTATACGACTCTTTAGGTCTGAATCGTTTCTGTTCCTCTAAAGATATTAAAAAAGCTTACAGGGAACTTATTCTTATAAATCATCCAGACAAAAATAACTCAGAAAGTCACGAAAAATTCATCAACATTAAGTATGCGTATGATATCCTCTCTAATCGTGACAAACGGTTGCGATATAATAAAAAATTAGCGAGAGGTTTAGATGGGCATTTGACCAGTAGTGATGAGGAGGAATATGAAACAAGGAAACGAAAATTTTCAGATGGACCAAATCCTGTAATCAGCATGAGAAATGCCGATTACATAACCAAAGCATTTGAAAATATCGAAGAAAATGAAGAAAAATACCCACCGAAAGTAAAAAGGCCATTTTTTGCTCAAGGTCCGAAATCTTCATTTACTTCTCAACCTCAAAACGCGAAAAAATCGAAATTCGAAAATGAATATCAAACGTTTACAAACTTGTTCTAATGCAATTAATAAAATTTTNGATTGACTTANNNNNNNGNNNNNAANNNNANANNNTNTNNATNNGGTCTGAAACGAATTCAACTGAAGTTGTCAGTGAAAGTAATGATAAATGATGTGGTAAATGACTTTATACAGATCCTTGAGAAATACCTCCCAAAGAATTGAAAAAGCATCTGGAACAATTTTTAATTGGTCACAGGCATGTTAGCTCAGATGGAACAACTGAAGGAAGGAAAAGGTCAATCAATGGATAATGAATTGGTATTGGTAACGGGATATCTATCTTTTACCTTAGGTATTCTCGGATTTGGTAAAAGGGCATTATGTAAATAATTGCTAATCTTTAAAAATCCAAAACCTTTTATACTAAGCTGGAATTGGTAAATCTATAATCTGCGCTTTAACACATATATTGTGGAACAGTGATCATTTTTTTATGATTTTCAATTTTTATTATTTGAAGTTTTTATTTGTTAAAAAACTAAAAAAACAAAAAAAAACCCGAAAAAACCTAAAAGAACAAAAAAAAGATAAAATAAAAAACCCAGAAAATATCAAGAAATTTCATTTTGTGATTTTTTGTGAATATAAAAATTACTAGCAGCAAAAGTTGAATTTTCACCCGAACGGAATTAATAATTAATTGAGCACAATTTCTTGTGTACGAGGCGAATTCAGGAATTATTGTTAGGAAATTTTTAGTTATTTTAAAGGAGTTTATTTTTGTTATATTAATAAATTTTAAAATTGTTAAAAGAAAAAAAAAAAAAAAAAATGCGA
>OX_Smed_1.0.00931
ATGACATATATTTCAACAAAAGTATTGCAAAATTCACAAATCTAAAACCATATAGTGTCCATAAACATCCGACATTGAAAGTGAGCGCAAATATTGACATTGAGACTCGTTTAGAAAATGGCTCATAGAGGTAGATTTGATAAGTCTGTAGTTGAGTTCACTGCAGATTTTCTTCGTTGCTTCAGACGTGTTGATTGTCTCGATAGTTTTGTAATTTTTACACTGTGCTAAATCGATTGTGTGCTTTTCAATGAAATACAACAATTGAATGACGATTGATTTGTTCAGAGTTCCTGAAAGCGCCACAACCGACACGTTTAGCTTTGGAGTTTTGAGAAATTCCGCAATTCTTGGTTTACAGTTCTGAAGAAAGCAGTCCAAAGAATTTTCCTCATCCAACTTGTACAACTGACTGGTGTTAGGAATTTCATAGGAGCTATCCTCCGATAGTTGGAGGCCAACAATAGATTTTGAAATGGAATTTCTTATGCAAAACGAGCACCCGGATCGCAATGATAAATCAAAGATTTCCGAAACTACTTCAACGAAAACTTTCACAGGGGTGTCTAAATATCTAACGACGAGCTCTTTTGTGTAGAAGTTTTCAACTAAAAACTCAATGATTTCTGTTTTGTTTTCATATTGGATTTGTTCGACAGTAAAATCGTTCTTCATGTCATACTTGAAGAGTTTATAATCGGAATTGTTTCGGATTTTCGAATTTGACTGTTCGAGAATGCATTCGACCAACTCACCGATGGAATGGTTGTGAAAGAACACTTCTGTAGTGCAACTGAATCCTTTTCGGTTGAGGTCAGCGATGCATATGACAATGGTTAAAGAGTCACCACCAATATCGTAGAATTTCATGGAATCGTCGATTTCATCTGGCAAGAGGCTGAGATGCTTAGCTAAAATCTCATAGATATAGTGTTTTTGAGAATTAATGTCGTCGATTAGGCCGTCGGTTAGGTCTAGAGTGGTTTGGGATGAGAGCAAATGCTTCCCATGAGTTAATTTCGTTTTCATTCGACNATTTTCTGACAAAATCTTCTTCGCAATCTTACAGAGCATCTTTTTGTCTGGTTTCATAGACTGAGGCTGAATCGGGATACTTTTGATGTATTCCAATCTTGGTAGACAAACGTTCAAAGAATGATTCATAAGGATATTGTTGATTTCCATCTTGGTTTTTGTTTTATTTCCAATTTCAGTCTTGGTTGTAAAAAACGAAACCAATTGGGGTCTCCCACTTATAATCAGTTGAATTGTATAGCAGTTGTCAACGTCAGAGTGGACCATAACGGCTGTACTGATATCTTTAGTGAATATCTTCTTCCCATTTACCTTCACCATGTCATCGATTCGGCCGCAAATAAATAGTTTTTTATCAGCTATAAAACCGACATCTCC
>OX_Smed_1.0.00934
ATTGATAAATTTTAATCTATCCTTTGAATGTTTTAATATTACTTGTTTCCAATTTCATATTAACTTGTGGTTTTCAGGTATTTTTACCAATTTATTTTCATTTAAATGACAATTGTAAAAATTTTTAAATCTTCTGATGATCATATCATATATTTTTACTATAATTATAAATTGCTGAAACAAATTCAAAGTGTTTTTGAAGGTAATCGAGTCTTAGAAGCAATCCGAGTAAAAGATAAAAATAAATCTCAAGTTATTGTTAAATGTATAAATAGAAAGAATGATATTTTTGATGATAAGCTTAATTTATATGTTAATAAAGAGTTTTTCTTTTTGAAATTATTGCAGGCTACTGGATATTGTCCGGTTGTTGTTGAATATTTACAGAGTTTTGAATATTCCTATGTTATAATGAAAAAGTTATCTGATAATTGGAAATTATTTTATGATTTTGTTGACAAAGTAAATCATATAAGTGATTTAAAGAAAATAATTAAGAATATCGCTTTAGCATTGATTGACATTAATAAACATGGAATTTTCTACATGGATATCAAACTAGAAAATATTATGGTTAATTCAGAAACATTTGATATTAAAATTATTGATTTGGAAGATTCTATTTATTCTCCAAATTCTAATGATCCTTATCACATTGGATTAATTGGGACTTTAGGGTATTGTAGTCCAGAAGTCTTTTCAGCAGAACGTTATAACGTTAAATGTTGTCAGATTTTTAGCTTTGGTTGTTTGTTATATACTTGTTTGGAGTTGCAGTTACCTTTTCATAGTGAAAAACAAACGGTTAATCGTTGTCTACCAAAAATGACTATAATAGACAGTAAAGCAGTTGAATTAATTGAAAGGTGCCTACAAAAAAATGTTACTAAATATTTTAGATTTGAAGACATTCTTCTACATAGTTGGTTTAATTCGTGATATGTATAGAACAGTGTCTTATGCATTTTGAATCAAAACTTTTGATAATACAGTTTTTTGAAACGGTTTAAATCATTGTATATATCGAATCTAGATAAGGTTCTTATGATACATATTTTGAATAGCTATTTCGATACTCTGTAATATTTATCAACATAAACAAATTTGATGGCATTTAATGTAATTTATAGAATTG
>OX_Smed_1.0.00943
CATGTAGAGCAACCAAAAGAATTAAATTACATTTATAAATTATATAAAGCTAAATTCAGCAATTCCTTCTTACAAAGATCACTTCCTTTTAAATCTCTGTTAGTGAAATCTGAACCAGAAAATGGCTGTTCTCCGTTTTTGAATAGGCATTTTATCAAAAATAATGTTGCATTTATTTTAAGAGGGAACTGTACATTCGTTACCAAGGCAATAATGAGCCAAAAAGCCGGGGCTCTAGCAATGATTGTCTATGATTTGTCACAAAATATGGTGATAACTATGGCACATGATGAAACTAATCGAACTGTACAAATTCCTTCAATGTTTATGATTTATGAAGATGGAAAAACCATATCATCGATAATGACTATGCACAATCTTTCTCAGATTTCAGTGGAACTTCCATATAATATAAGTGGCATTCCTACATATTTACAAAAATTAACTCCTTGGAGTCTTTGGTGACATTTTAATAAATTTTTATTCAGAAAAAAA
>OX_Smed_1.0.00944
CAAATTAATCTTTATTTAAAACAGAATTTTGCAATCGAGATAAATTATGTTTTCTTTTAACTTTTTTTAACAATTTTACCACATGACCCTGGGAAGAATTGTAAACAATATCACTTATATTCATTTCTGAAGTCTGATACTGCAATCCTACATGATTGAATTGAATTTTGGATAATAAAATTAAAATTGAAGGAATATTTCGAGTAGCTTCTAATGTTTCTAAGTCAGAAGCTATCGGCTCATACTTAACAATAACGCTATTATAAAAAACTTTCGTAATTTGATACAAAATTGAACTAAAAGTATGTTTAATTCGTTCTGCACACGCCACTGCTTTGGTAATAGACTTATCATCTCCCCACCAAGCCATCTGGTAAACATTTGGATCTTCAATTTTCTTTATAGCAAATTGAATAAGATTATTAATTTTACTTCCATTTTTCACATTCATGTGAATACAACCTTCTGAAATAAAATTAAATTTGGGTACAGGACTTTTAGTGGTTAACACTTTTTTGTATTTTTCCATTAAGCNNTTNANNNANNNAANNAATNNNAATNGNNNANNNAANGAAATAACCAATAAATCAAATAGTAACATTCATTCATTCAATAAATTGGAAGCAATAAATTTCCATTTGCTAAAGGATTTGTCATCGATTGCGTTGTCACTGCGTTGCTGTTGAACTGTTTGCTGGACTAGTCTAACTTGTTCACCAACTGACTGGAGCAATTGCTTCAATTGTATAGTTCGTTCCAGGTGGATTCGGATCTCAGAAATATCGTCTGGAATTTCCAATCGCGTTTCTGATTTCTGTCGGGAAGGCTTGTGAAATTCAATAAATTGGCACAAATTACTGACTGAGTCGCTGCAATTCTCAATCAACATTTTCCAAGATTCCCATTGGCTAGTTGAATCTAACATGTCGATACTTTCTTCCGATTTCTCCTTCTCATCACTAGAGAACTCTGAAACCGTGTAAAATTCATCACAAATCTCACTCAAGCTTTTCTCATTTAAATAACCAATAAATCCAGAATGAATTTCGTTTGCATTGTCATATTCGAGATGGTTATCTGCCAAATCTGCCGATTTTTCGATATTGGCGATTAAACGCAACAAGCGATGCCAAATTATCAGGAAATTAAAATCCACTTTTCCATCAAAGTCGTTTATGAATTTGTTAATATGTTTATAGTTAGCGAAACCTAATTTCACAATCACTAATTTGGAATCCTCGTGGAAATGTTCCCGTATCTGTTGGAGTATCCATTTGCTCAAGTTGTTAACATAACTCATATCAGTGTCTAGCTTAGTCGAAAATATATCAAAACTTTCAGATTCAGAAAAAAATTTTAATTGTTTCAAAATGTTAAAAATTTCATTTTTTAAATTTATCAATTCTCTCATTTAATTAAAATTTAATATCAGAAAAACAAAATTCAAAAGTTTAAAAAAAAAAAATAAAAAAAAANAAAAAAAAAAAAAAAAAACTAAAAAAAAC
>OX_Smed_1.0.00947
ACTTACCTAGGATAACATTTGTATTACTTTTCAAATTATTCAATGGGTGATAATACGGAATATAGATTTAAAATGCCAGTGATTCGCTCGGGAGTAAGGCCAAAGTCAGCCAAATTACCTTGGGGAACAATTGTCCATCCAGAATTTGGAATGGGTTACCAAAAATTAACTGCTTATGAGATCAAGCAAGTCGTCGATAGATTATATTATATTCCGGTTAGGAGGCAACCTGATAAAAACCCGTTTGGAATAGACAACAAAAAGTTTAAAAAAGAAGACATGGAATCTTTAGTTCGCCGCCTTAGCAAGTTCAGCGTTGGAAAGCCACCAGATGCTAACAGAACAGTAAAATCAGCAAATTTAGAAAAGCTTGGTGTAGTCGCATCGTTTGCTTGGAGAGGATATAATTANNTTGCGACAAGTTCTCAATGTTAAATTGAAGCTAGCACAAGATTTAAAACGTCAATTGGGTATTACTGCCATAAATGAAATGAAAGAGGACATAATTCATGGTTTAAATACCATTAAAGAATCCAACACGTTTAAAGCGACATCAGTTGTAATGAAAAATGTAAAAGACAAGACATCCATAACACTGTCATCTGCTTCTAATAAATTCTCTCAAAAAATGGGCATGCTAAGAAATACAACTACATTTAAATCAATTGAAGGCAAAATGGGTAATGCTTACACGTCTGTGAAGACTAAATTGACTAACTCTAAAACTACAAATGATGGCTACGTAATTGATGAAAATGAAATTTCGCATAATACTGGTTTAGATGATATTTCTATACCTAAAAACTAAAAATTTGCAATTACTTTTCCAAAAAACTATTTTGTGA
>OX_Smed_1.0.00950
ACAATATTAATAACAAATTCAATTTAAAATCTTGTCTGGATAATATTTATGGATAAAAAGCGTGGAAAATCAATAAAATGGAAGTTCTCGACTTAATCAATAGAGCAAAATAAGACAATGCAATCAATCGTAATTGCATTCTAAAAATATGATTTTTTAATATAAAATAAAAGTATTTAAACGAGATTTATTTGTATTAACATATATCTACATAGAAAATTTTACACATAAGTTTCAAATTACAGTAGAAAATTATTTATTTAAATATCACTATAATATATTGTATTATAAACTATTCTATTGTCGCAAACAATTTTCATTACATTATCAGATGTGTCACTGATAGTTGAAAACTTAATCGGATGTTTAAGGTATTTCGGATTATTAAGAGCTTCTGTGAAATTTTTCAAGAATTCGTTAAAAGATGTATCCGAATTTATATTTTTACAGAATGAATCTGAATTAGTGGATGCGTGCAAGATGAATTTAATCGAACAGACTTTCATTATGTTCTCTCTTATAGTAGAACCTTGATTTTGTACAGATTGAACTAATTTTATTTTAACATGGCGACACATCCAGGTCACCAAAATAATAATTTCTTCGTGTGTTAAGTTAGAACTCGCGCCAACAAAACTGCCAAAACCGTCTTCTGCTGTTTGGATATTTTCAAAGATATCAAACTTAAAGCATACATCTACAAAGTCAAGCAACTCTTTGAAAGGAATATTTGTACGAACAGCGGCAATAGCCAAATAACGTAAGCTGTCCTTGGAAATGTCGAAGTCAATGTCAGCGGATAAAATGAGATCCAAAAGAGATATCATCTTTCTAACAACTTCACAGTTATTAGATTCGTAAGCTTTAATAACTATGAGGTCGAAAATTTCGTTGCAATTTTTTGTGTAGGCATTATCAATATTTTCATTGAAAATGAATATGGATATGACTTGCTCAAATAAAACAATAACTGGCAGTGTTTCTGATGAATTTATCAAATGCCAAACTAAATTTGGTAGTATTTCTTTCA
>OX_Smed_1.0.00956
TTAATAAATTTTCTTTGAGAAACTCAAGGTCATACTTTAAATCTCTCTTACGGACGTTACTTTTAACGGCTTTTAAAATTATAATTGTATTTTTGAGTAAATGAAAATTTGTATTCAAGATAGTTTATCCAAATCCACTATTACTTCACTAACTATTTTTCCAAATGATACAATTAAACTTCTAAAAAAGAAATTTGCTGATCAAAGAAAGTATGATAATGAAACTATAAATTTTATTTTTAATGGAGAATATCTGATTGATGAGAAAACCATCGAAGATTATGAAATAACCCCTGACTCAATTGTGACTTTTTCTACCACTCTAAGAGGAGGTCAACATTATATTTATTGCTATATTTTAAATTCATGAATTGCTATTAAATTTTATTTGTATTTCAAAGATTAATAAAAGTTTTTGTACTTCTTCTTAA
>OX_Smed_1.0.00957
CCGTTAGACGGTCTTATCGAAATCTATAAAAATTATATGATTAACTTATTCTTAGTTTTCTTGGTATGTTGTTTATTTTCCCAAACTTTCCAAAATCGTTGTAATTATTCAGATAAAGATTGTCAAAATATTTCAATTGAATGTTTAAATTGCACTTTGGATAAATCATGTATATATGGAAGGAACTATAATGCATCATGTGTGTTGAAATCGAAAACTTCCTGCAATAAAAAATTTGAAATATATAAAACTTATGTTTGCAGTTATTGTTATCAGGTTCCGTCAACAAATTATGTATGCATTAAAAAATCAAAATGCCTAAAAAATTATTCAGTGAAGTCATTTTACCTGACAAATTGTTCGGTTTATAGCAATGTTTTATGTCTTGGCAATCGACAATTTCATAAAATGCTTCCATGTAATTGGACAGAAGGCAAAAGCTGGTTAACTGCTTTTGGTTTAAGTCTATTTTTTGGAGGATTTGGGGCTGATAGATTTTATTTGGGTATGTGGCAAATGGGTTTGGGAAAATTATTCACATTCGGTGGGCTTGGAGTCTGGACATTTGTTGATTGGATTTTGATTGCATTTGGATATTTAAAACCTTCCGATGGGTCGGTGTACGTGTAATGTGAATCATTAAAAATAGTTTATAAATTTCGACGAATTGAAAATATAACAACGAATCTCAGATTTATATCGAAAAAATTAATAAATATTTTCCATGGTATTTATGAAGTTATTAAGAGCTTAGAAATTGAATTATTCGCAAACTTTGAAATTGAAATTAGTATACATTAGTTCCTCCAGCAGAGAAACGTAGAGGATTTTCAGAAATTTGATGAGATTATACATTTATAAAGCCTGATGTTTGTTTATTCATGCCATGTATTAATTTGTCATATTTGATTATATTTATCTTCATATTA
>OX_Smed_1.0.00971
AATATTTATCATCGTATTATTTATTTGCAAATTGACAATTCTGTCATTTAAAATAAAAACCTGTACAAAAAATGACCGCCTTTTTAGATTATCAAACTGCGATAAAATCGTCAAAGCACACAGACACGTACACACACACATACACTCGCGCACACACGCACACTTACACAGTCATTGTAGAAATTGAAAAGACGATGCACAATATGACAAATCAATAGTTTATAGTGATATCTGAGATCAAAAGTGCAAAACAGTCACCCTGTTTGTTTTGTTTAAAATAATTCTATATGCATTTAAACAAATTTAAAACATTACAATAATCTCGGCATAATGCATTTTATCATCATCATTATCATCATTAGTAACAATTAAACCATGATAAAGTGTTTAAAACAAAAAACCGGTTATTTTTTTAAGAAAAGCTTTCGGTGTTTATTCAAATTGTTGGCTTGTATTTCTCCACGTTCATTATCTAATTATATATTGATATCTGTTTTGTAATCTCCATTTGAGCTCGGTTGAGGATTTGTGTAACCACTTGATGAAAAGTCTTGTAGAGGTATTTTTTGAGCGTTATTGCTCCAACAATTTCGAACTGCAAGTGGGTCAATTGATATATTTTCACGACTAGTTGCTGCTACATATCCAATCTTTTTGGGGAAATTATTTTTCTTTTCTTCTATCATGGATCTTGTTGGTTTTCTACAACACATCTTAACAAGGCAAAACCATTGCCAGCTTTCTAAGGTTTTTATTGACCAAACCCAAACGCCACTAGTAATACCAACCACTGATGACATGAATATTTTCAACATGTATACTTCAATGTTTGGATTAGTTCCCGATTTCAACCAATGGTCTCGATTAGCATATTCGTAAAAATTACACCCTAATACAGTTGACGAAGGAACAAGAAAAAGAACGCTAAACAGTCCAATTCGAACCATTAGAATTTCCAATTTCTCCGTTTTAATTCCATCATTCTTAACGTGACGTCGAACTCTAACCAACGCTACTAAACCTCCTAATAAGAAAAAGCAACCAATAACAAGAAAAATAATGTTGGGAATTATAACAAATATTAATAAAGTTGATACATTTTGTTGACCAACTGAACAAAGTCCTAACAACTCATCAGCATCCACGCTCCGTAAAACAAGAACAGCTACAGTCAATAAAGATGAGATAAGCCAAGCGGCCAAATGAAAATAGCCAGATCTTTGATATATTGCTTCTTCACTCCATTTAAAACCGGCCGCTAATAACCAGGCAACAGTCAGAATTACCCACCAAATTTGACTAGCTGTAGAAAAAAAGAAATTTAACAAAAAGATAATAGCACACAATGTATTGTCAAGACCTTCTTGAGTAAGAATAAATTGCCCACTTACCGGGTCTCTGTTGCATGCTGCCGATTGTCTGGTGTTTGCAAGATTAATGAAGTGCGAAACACTATATATACTATAGCATACGGCCAAAAAAATCACTGGTCTTTCGGGATATTTAAATCTGTCGGTATTAATTAAAAAAGTCAAAATCGTGAAAACCGATGAGATAAAACAAAGGCTTGCAAGAACAGTTAACCAAATTTTTGCTATATATTTGTCATCTACTGTAAATAGAATATTAGCCGAACATTTTGGAACGCATTTTTGAGTACGATTGATAAAAATAAACAACCTTGGATTCTTCATTCCGCCGCACATGGTTTGAAAGTTTTCTGTGGATTTTACTGAAGGTCCAGGTCCTTCCATACACATACTGCCTTCTGCATTTCGTACGGGAAATCTGGAACAATTCAAAGTGACTGGCCATGGTAAATTAAAAGGTCTCATGATTCTCTCACAACTATCACGAACTTCTTCGCATAACGGTTGACATGGACCAATTAGATAATTCGAAATCGGANCGCACATTGGAATATAAACAGAACACAAGAAAAACAACAGATTCTGAGAGCATTTATACTTTATTAATGATTGAAATGTTTGCAATTGACTTTGAGCTTCAATTTGGGTTTCAAGATTCACTAAGTTAGGCATTCCAGTAAAATTATAAAACAAATTCTGACATTCGGGAACTAAAANTTTTTTTTGGTAAACATTTTCTAGTTTGAACTGGTTCCAGGACTATAGAATGAGTGTCTCTCGGAAATCTCTGGGAATCCAATGTTATTCCATCAATTGATTTGATATATAATAAAAATCCAAGCATATAGAGCAAATTTCTGATGGCCATTTCTTTTCTTTTTTCTGAAGTTTAATTAAATAATTAATTTGAAATCCATAGTCTTAGGTTGGATTGTCTGGAATTTTATTTTTTTCAAAAATTTCCTTAATTTTGTCGCGCTTTTCAATGAACAGTTTGTATAGAGATTTTTTCACGATTTTTCACTTGTCAACATTCTCGATTTTGATTGGTTGTTTATATTTGCAATCAGACTTACTTTTGTAGACTCTTG
>OX_Smed_1.0.00975
AAGAAATTAAAAGAAATTAAACAGAAAATGCTGCAGGAGAAAATCGATAGGATTAAGAAAATCGTTCCGCAAGCGGCAGACGAATTGATTTTGGATGAGCTGGAGGAAGATTTCGATGTCGACGAGGTCAGCAGGAAATTGACGGAATTTTTCCAGCATCAAGACGGCTCGATGCCGATTGATGAAGAAAAACCGATTTTTTCCGACCTCAGTGACGATGATCCCATTGAAATGGATTCTGATCAAGAAGAAATCGATTACGATGATGGGAAAATCAATAAAAAGCGAAAAAACAATAAAAACATCGATTTTATCGGAATCGATAAAAATCAAGAAAAAATCGATCGCAATCAACAAGATATTGATGAAGAGCAGAAACCAAAGAAAAACAAATTAAAAACAAAGAAAAAAGAAGAAAAGACAAAAAATCCATTTTTTACCAATTTGGAATCAGCCAATCAAAAAATCCCGAATAAAAAAATCGGAATAATTCAGAAAACTGACGAAATCTTCGATGCGGAGAAACACAAAAGCTTTACAGATTTCCTGCGGAAGAATTTCGATTATTTCTGCGAGGATTTGATCGTTGGCAAGGCGGAAGGAGAGGGGGACATCGCGTGCAGGTTCAAATTTCGGGCTGTCGAGCAACAGGATTTCGGGCTGGACACGGAGGAGATCCTGTTCACGGAACCGAGGGAACTCAATCAGTGGGTTTCACTGAAGAAAATCACTCAAATCCGGACGAAGGCCGAAGAAGAGAAAGATCGAATTTACTACGAGAGAGTCAAGGAGAGAAAGCACGAAGTTTTGAAAAGTCTCTATGGTAATGGATCAGACGAGGAAATTAAAACCGAGGAAGAGCAAGAAGGACCCGAAGAAAAATTCTCATTATCAAAAGCAGCAAGAAAAAGAGCAAGAAAAAACGCGAAAAAAAGAATAGTTCATGAAAGGTTGTCAGGATCAGAATCATATGAGAATCAACAAATATCAGGATCACAAATCGATACCGAATTGAATGAGCCGAAGAAAAAGAAAATTAAATTCAAAAATGATTCTTTTAAAGGACAAAAGAAAAATCAAAAAATCGATTTTGAAAAATCGGATAAAATCGATATCGGATTGGATGAACTGGAGGAAGATGAAACGAAATTCGAAAAGGAATCTTTAAAAAAATCAAAAAAGAAAAAAAATCAAAAAATCGATTCAGAAAAATCGGATAAAATCGATATCGGATTGGATGAACATAAAAAAATCGATTCAGAAAAATCTGTTGAAATCAAAATCGATTCAGAAAAATCTGTGAAAATCAAAATCGATTCATCAGAAATCGATATTCTATCGGACCAAATAACGGACGAAAAAAACACATCGGATAGAAATGCAACTGAAAATCAAGAAGGTAAAAAAAACACGGCAAATGAAATGGCCAATCAAAATGATGTAAAAATAGAAAAAATTTCAGGTGATCAGAGTAAAATAAAAAAATCGAAAAAGAGGAAGAATGAGTCGTCGATTCCGTATTTAGGTAAAAGTCGCCTCGCATCAATCCAACTTAATGAAGGTTACTATTACCACGCGTTAAAGGCAACACATAAAT
>OX_Smed_1.0.00981
TAATTATAAATTTTTATTTAAAATATATAGACAAAAATATTCTGTATTTAACATAGCATTCTAAAGTGGAATAATGTCTGAATTAAATGAGCTAAAACAAATAATTAAAGAAAATCTTGAGCAGAGAGGTATTATTGAAAAAATTAAAACTGAAGTTAAATCGGAAATATTTTCAATAATTAGTGAAGATCCAACCATTAATAATCACAGCACTTCTAAATTGTCTAATGAAAATTTGCTTTTAAATGATTTAATTCGCGAGTATTTAGAGTTTAATAGGTATAATTTTACTTCAAACGTCTTACTAGCAGAAAGCGGGCAACCGCAAACGATAATGAATAGAAAATTTATTTGCGATCAACTAAATATAAGAGAAAGTATTAATTCTCAGTCAATACCTTTGCTATATTCTTTGATTAATTATTTTACTCAAAGAACTGATACAAAATATTTACCAATGTTGATTAATAAAGTAAATGAATCCAATAGGAATAATAATGCCAAAGAAGATTTGTCGTATTTAAAAGTCGATTCAGATCTTTCTCATAAATCCGAATCAAGTAATGGAATGCCGATTGTTTTCTCGGCGAGAGATTATTTGCGAGATCGTTCGTCATATTCGGGATCTAGCAGCAGTAAATTAGGCTAATAATATTTCGATGAGCTTCATTTGTGATTTTATTTCAATTAATAAAATAAATTTTNNATTTTTGTAGAAAAAAAATGAATCCCTATAACGAGAAACTGAACCAACTACAAACCTTCTTGAATATCGAGACCGACTCAGTACAACAACTAACTGAAAAAATGAAGAGAATAAACGTAGCTAGACAGAGCAACCCACAAATAATAAGCCACGAAATCACCCGAACAACGTTAGGATTAATGCAAATAACAGAAACAGAGAACCAATATGACTGGTACCGAGAAAGGATAAATAACCCGGAGTTGAATATAAAATATCACCTAATAGAAAAACAAGTAGAAACGATACCTGACGTCTTACAAAGCATAATACGCCGAGAAGTAGCACC
>OX_Smed_1.0.00982
TAATAAATTTAAAAATAACAACAACATTTACTCTCAAATAAATATTAATAACAAATTCAAATAATCACTGAAATGATAATTAATATCGAAACAAAATTCTTTTCAAGTATGGAGAATACGATTGAAAGCGCTGTACGCTGATTCAATGTCAAATGTGAGTTGTCTAACTTGAGCATCATCCAATTCATCTGATGCCTGCATCGCATCAAGAATGTCCAACCATTGCTTTATTTTAAATTTACCCTCAAAATTTGAATCGAGAATGCTCATTCTATTCATAGTCTCGTAAAGATTTTGCATTTCAGGATGAATGTCGTCCATTGCTCGAATGTTTAAACGAAGTTTATCAAGAATAGTAATGAAGTCTGAAACAATATCCGCAATACATTTACTGGTATTTCCTTTATCATCTTTAATTGTAATTGGTCTGCCTTCCTTAATTCTTTCTAGTGCTGCTGGACAATCCATTTTATATTTTTTCATAAAAGATTCTACATTTGGAAACTCGTCTTGGACTTGTTTTAATGCTGCTTTATATTGAATTAGTAGCTTACTGCAAGCAGCTGTATATTCTCTAGCATCCGAAATGTGATCTTTAATATAAGCTTTTTCTAACGATTGTAATGTATTAATAACGGCATACAATTCTGCCATATTGTCATATTTATTTCTCTCTCTAGAATTACGATATAATTTAACTTCTTCCAAAAGTTCAGGTCGAGTTTGTGCTCCAATATTCGTATTATACATAACTTATTATAGAGTAATTTTAAATATTTTATAAAATATTATTCTATCAATTTAAAAGTGATAATAATTAAATAAAAAATAACTTAATTAC
>OX_Smed_1.0.00983
ATTGTATATTTAGAATTATATAGAATAAGAAATGACTGACAAATTTTATTTATGAAGCAAAACTGTTATTAAGCGTACAGTGAGGATAGTGTCATGAAATAAATGTTACTTAACATAATACTCAGCGATTGCAATAATGAAGTTAAGAAATACATCTTGTTGACGAAACTGATTCCTGTACGTAAATTCATGTAGGTATGAAGGAAACAAAGCACGGCTGGTTCCAAACTGACGTTTCAGTTTGGGTTGCATTCACATATTTTCTACAATCTTGGTGTGAACTTGGTTATCTGTCGGATCACCAAAGTTCTGTTGGTGGACATACGAACCTCGTCCCGTGAATCCCTTGCTGTATGTTTGAAGTGTGCACAGCTGACTACATACATTAGATTTTATTGTGTTGCGAATCAAACTTCTAGATGCGCACCACTTGAATGCCGAGAAGGGGTATTTCATTTATGCAGCTAATGACGACAATCGCCATACCTGCTGTTTAGAACAAGATTAACAGTAACAATGCTAGTGGCATTCCTTGGTCTCCCAGCCATGATTATTCAAATAACCGATTTATAAATATTTTTTAATAAATATATCGATTTAATATGGCTGACATACTGACGAAGAGTAAGTAAAAAAATTAAATTCCAGGCGCTAAAACCCAAGTTTATATGGATGTATAAAAACATTTCAATGATTAAAATAAATTTTTCATTATATTTGGCAAAATCTAAGTGTTATTTGATAATATGAATTGGTAAA
>OX_Smed_1.0.00986
AAACTAATTAAATATATATTAATGAGAAAATTAAAAACGAAATAAAATGACACATTAATACGGATATAATTTCTTATTTAAAATGTATAATTTCTTATACTAAAATCAAATTATTCTTTAGGAGAAATATGTGATATCACAGCTATTTTTTATTTTAAACTGTATCACTATTATTTGAGTCTTTTTTGCAATCAAACATGCTACAAATGCCTTCATTTTCTTTTCTTTTGGTATGATCCTTTGCAACATACATTCCAACACCGATCATTATTATAGAATACGCTACAAAATACAATGGGTGGAATACGTATCCAAACAAGAATATGCCGACAATCAGTGCATACATGTCTGAAGTTAATAAGGAAAGATTTGTTATGACTGCATCACTAATTCTCATCATATATGGCATTAAAGAATACAATAAAAACATGGATAAAGCAAATCCCAACAAACAAGCCCAAAACACGGGATTTGCATAATTGGCATTAAACGCTAAAAACGCATCATGACGCTCTATTAAAATAAGCTGGATTCCGCTCACTAACGAACAAAGAATGCCAATAAAGCCCAAATATTCTATTGTGCTATGCTTTTTCACTAAATAGTTTTGAATTATATTTGATATTCCGTACAATATAGCTCCAATAATCACAAGTATATCGCCCAATAATGGATTTAAGCTTGAAACAGATGAGGAGTCTCTAACCCAATAATCAATTAATACCATTCCAGTTGAGCCGAGCAGACATAAAACAACACCAGATAAATGAGTCCATAGATATCTGATTCTCAATATAAATATACTTAAAATAAAAACAGTTGGAATTGTCAGACAATCAAGTAACTGAATACTAGTCACGTTGGTATATTGATATGATTTGACAATTAAATAATTCGCCTCTACGTCGATAATAGCAGCAATTACGTATAAATATCCACGATCCTTAATGATTTCCATTAGATTCAAAGAAGATTTATAAGCGAAAAACATGCCATATGTAAGAGATATTAGCATGTAATTTAGAAAACTTTGTGTGATTGGAATATTAGCACCAAATTGGCTAAGATAAGCACTAGATATTGCAGTTCCACAAATAAATAAAGAGAGAACCTGACCACAAAAAATGGATATAATAACTTTTTTGTCGAATTTGCACAAGANTTTNNTNTNNANNNTTNAANNNNGANTNNTANTAAAATTAATATTNTTGTTTATTCNTACTTNNTCAACAAAATAACATTTTAAATGATTAATAAATTTAAAGGATTTTTATTGACTAAATATGGAATTATGGAAAGAAGTATTACCACTTCGGCTGTTTTATCTAAAAATCTCCGAGCTGGAGTTCCTAAAGGCACCAATAATCGATCTTTACCATTAACATATGAACAAGCAACGAAACCAGAATTCATTGGCATACATAAGTCATGGAATTCTTGGAATACCGGGAATCTTAATGGTGAAAGTTTGTATACAAAAACCATAACATGGCAGGACTCATTTATTAGGAAACTTTTACATGGAATTTTTCCAAGTATGATATTAAGTGAAATTATTATTAAAAGGAAACACAATAATATTACAATTGCGATGCTTTTACATACTTGCTTGAAATTTGAAAACTATTATTTTTTAATTGGGCTTTCTGAAGAAATTTTACAGTTGTTGTTTAGGTGTGTCGTAAAATTGGATGTTAATCTTATAAGTGATAAGACGGAGATTATTTTTAAATATAAATAATTTGCTGTTTAAAATAACTTTTTGAATAACTTAAAATATCAAAAACATCATTTCCC
>OX_Smed_1.0.00987
AGTTATGTTTCATTTAATTAGATTAGAATTTAGAGGCTGTTCAATAAAGTCGTTACAGAAATAGACACGAAACTATAAAATCAGGACTTTTCGAATTTGGAATATATTAATTCTCAGAAATTGGGTGAAAAAAACATCGTCAATTTTGAAAAACTCAATTTCATGAATTTAAATTGTTTTATTTGCAAAAAATTTAAAACTAATCGAACAAAGAAATTAACAAAAAATATTCAACATCAAAATTGTCATTCCGACAACCTAAGCATAAACAATGAACTTGATTGCAACGATTTTGTGAGAATTCCTCCGGGAATGAAAGCAGAAATAAGTGATCATCAATATGAGATAAATCAACCAATAGAATTGCGATCCGTCGATTTAACTATATCTGATTCGTTTTATGAACAGGATAAACGTCTTGCCAGATCTATTTTGGAAGATACAGTTAGGATATGATTTACGAGAGATATTGTTAGAATATATCATATGGTAGTTAGCAAAAAAAA
>OX_Smed_1.0.00997
TACTAGAAAAGAAAACAATGATTTTAGTAATTTTTAGCTAAAATATTTGCAAAAAATGCAAAAGCATGCAACCTATTAATGAATCTCAATGGGTTGATCAGCATGTCTGCCACGACCCAAGCTTTGTTATACATTTGAATCGTCATTGGCTTCATTATTAGATTTTCCAATGCAAAACTGAGGTTCATCACACAGAGAAATAATGCAAGGGGTTTCCAGTTAACCGAAGCAACTCTAGTAACTGATCGGTTCGAGATTTCTCGGATGAGATACATTTGGAAAATGCTCTGAAATATTTGCATGAAATTAGAAGTTGCCCATAAGACGTTGATATATTTGACTGTTCGGTCACAATCCTTATAAACTATCACGTAGAATGCGGATATAAGCACCAGACATCCATTGAGTGCTTGACCAAATGTTCCAATTTTCAAAAACAAATTATCTATTTGTAATAGTGGAGTAATTTCAATGCGCCATTTCAAGAGTTGGCACCAAAGCAAAATAAAAGTTCCAATGAAAAGCAAATAAATAATTATTTTTACAGCTTGATACGCAATATGAATTTTGACTTTGTCGTCAGAATAAAACAGAAAAATATTCAAAGTATTCAAAGAAATTAAGAAGGAAATCGAAATGACAGCAGAAAGAACTATTTGCTTATTACAACATCTTTTGAAAGGGTTCCTATTATTGGTGATGAGTGGAGATCTGACATCATTTGGATCTTCATTTGGTTGATCAAAACGTATCGGATGGTCGGCTTCCAAATGAGCCCATTCTTCATGGAGATCTCGGATTTGTCTTGAGATAAATCTCAAATAAATATATACAAGTACAAACGAAATTATGAAATAATTTAACAGAAAGTTTTCAAAAATCTTTTTCACATCTAATTTTTTCGGATCCTTGTAAGACGGACAACTAAAGAAATCGAGATTTCTATTTACTGTCATATTTAAAGTTTGTCTTTCTTTAATTGCGATTATTCTTCCAAAAATGACAAAACAACCAATTAGNNNNNNNNNNNNNNNNNNNNNNNNNNNNNNNNNNNNNNNNNNNNNNNNNNNNNNNNNNNNNNNNNATAGAGGCCTTTGAATGTCCGGTATCCAATCCGAGCTATATAAATAAAGCGCTAACAATATTGCGAATGCTATTATAAAAATTTGATCAACAAAATGACTGTCAATATTGTTTTTACGCAATTCATACATTGAGTAGACGACCCCACTCAATCCTATCACGCAGTTGGAACACAAAACAACTTTATTTTTACATCCTTTGTAGTTGAATTGATCTCGGTTCTGCCTCAAAAGAACAAAATTTCCCAAAATGGCGGAAATAGAAATTGCAACAATTACCGTTTGAAATATGTCCATGGTTAGCTCCACCTTAGGCTGAGAAAAGAAAAATTCATAAAAGGCCGATGAGAATATTAACAATAAAAGAAAATA
>OX_Smed_1.0.00998
GTATATTTTGAACCTCAATTAACAGAAGTAGAAGAACAAACTGTTAAGGAATCTGTAATGCACATTCACAAATTTCTTATCAGTAATGTTGCTTATGGTAACAAAGGTTTTCGAGATGTTCATTTAGAACTGAAAGATCAGGTATTAGGTGGGCGAAAAGGTTCATTGCATTTTATTCGTTTTCCTACTTCAGAAATGGAAAATTTTATATTAATGGCCAAAGATAAAAACCTTAAAGATGCTGCTGATACCATTAGTGCCACCGGTGGAGGTGCATTCAAATTTGCTAAAGATTTTGAGAATACGCTTGACATGCAATTGCAACGCCACGATGAATTATTTTGTTTAATGTGCGGTCTACATTATAGTATGAGAACGAATCCTTTATCAGAATGCTATTATTATTCGAATCCTGATAATAACACAAAATGTGTTAAAATATCTTATAATCTTTCAAATAACCCATATCCATTTTTGGTGGTAAATATTGGATCTGGTGTCTCAATTTTATGCGTCCGTGGACCCAACCAATATTACCGTGTTAGTGGTACAAGTCTCGGTGGAGGAACATTTTTGGGACTATCATGTCTTTTGACTGAATGTACTACATTTGATGAGGCGATGAAATTAGCCGGTAATGGTGATAGCAATAAGGTTGATAAATTAGTAAGGGATATTTATGGAGGTGACTATGAGCAATTTGGTCTCAGTGGACATCTTGTCGCTAGTTCATTTGGACATATGATGTCAGATAAAAGGAGAGATCTTGTTACTAACGAAGATTTAATTAAAGCTACTTTGACTATGTTAACAAATAATATTGGATCGATTGCTAGGTTGTGTGCAAAAATAGAAAATGTTGATAGAATTTTATTTGTTGGAAACTTTCTAAGAGTTAATAAGATATCGATGTTGCTCTTAGCCTCAGCAATGGAATTTTGGTCTGAGAAACAGTTGAAGGCCCTTTTTATGGAGCATGAAGGTTACTTTGGTGCCATTGGAAGTTTGCTGCAATTATTGGAAATAGATAAATGATTATTTTGATTTTTATTATTATTATTATCAATTTTATGAATTTTCCAAAAATTTGTCTTAACTTTCAAATATACACATTTGAATATTTTGTGTAAAT
>OX_Smed_1.0.01000
ACAAAAACATAAATTTATTAATTAAAAAATTGACTTATTTTACAATTCTCTACAAATGCTAATAAAAATTACAAAATTATTGGAGCTTAATCTGAGTATTTTTTGCAATTTCATTTCAAAAAGGAACCGTCCATAAATGACATCACGGTATCTCGTTCGTCACTTTGAAAATCCATATAATCAATGCTATAATAATAATTGATTTTCACAATATAATCCATAACTGTACACGTGACAAACTTGAGTAAATACAATTTAAGCAAAATGAAAACATTAATATCAGCTAATAATTTTGCCTTAAACCATTCACAATTTTAAAACAAGTAAAACTAAATTAAAAAATAAAACAATTTTTTTTCAATTTTTCTTTTCAATGAAATCATAACAAGAAATAATTATTCTTGATAACAAAATTCTCTCATCATATGGAAAATCTAGAATTTTTTTAAGATTGCCTTTACTATCTTTTACAGCGATAAACCCGTGTCGATCCATGACATAATCAAATACATCACTTATTCTAATAGTATGTTCTTGCAATATTGTATCATAATCAACTTCAATCAATTTTTCTTTATGACCATCAATGTACGCCTTGGATACTACAGAAGACATTAAACTGTGGTTAAATAACAAGCCATTCAATGTTTTATTGGAATTAATTTTTGGCAATCCGAAAGAGAATAGAAGAAAATCTTCTTTCTTGATAAAGTTGTAATATTCAATAGATTTTTCTCTAATAATAAAAGGGTTAATTATATCGGTTTTAACAACAAGTGAATCTAATGTTAAAATTTTTAAGAATGAATTAATAATTGCATAGTTGAATTTTCCTCCAACAAAATTAAATCCGCAAACGGTGTATTTATTCATATAAGATTTATATAGATTTCGATAAGACCGTCTAACGGC
>OX_Smed_1.0.01009
ACAATTGCATGTCAATCAACGCATGAAACGGATGAAATATCGGAAATAGTCAAGTTTATATTTAAACTACAAATATTCCGATTTCATATCTTGTTGAAATTCAGTTGTAAGAATGTTTAATGAATACGAATACGAAACAGTTCTAAGCATTTTAAACGACCAAAATGGTCAGCAAGTCTCTGGAGTTTCTCAACCCAATGTTCACAATGACGATGAAGTGGAAAACAATACCCCAATAAATTTCACAAAGGTTCAGCAAAAGACAATAGTTTTTCGATCAGGAATTCTGGCGTTGCTCATGGGTGGCGTTATGCTTTTTTCATTCGGATTACGGGCCGCTATTCATGGAGTCTGGCCTTCCCACATGTTCATATTAAGCATTTTTACCTTGGTTAATGGGACATGCTCATTACTATGGAGGACAAAATTTAAAAGAATATTTTTATTAATTGCGTTGATTCTCAATTGTCTTTCAACTATAATTATCATGAAGGTAATTTGCAATTATGGTAATTATCATGGGTGGTCTAAAGACATCAATTCAATAAATTCCAAGCACAGTTTTCTGATGTTAATAATGGAAGTTATAGTTGCGGTATTCCTAGCCTTTGACATTGCGACAAAACTCACGATATTTCTTCAACCTTTCGTAAGATTATTGAAGGTTCAAATGGTGGACAGTTTCTCATGACTGTCCTTCAAATTGTATTGTTTATAAATAATTCATATTTCACTCTTTAATTTGTTTAATTTTTTACATTTTAATTATTAAAAATATATCTAGCATGCAAGTTGTAAATAATAATATTTATGGTAATTATTGCTCATTTGATTTAAACAAATAATTCACCATTTTTTCTATTTGAATTTATACAATTTCCCTATATTTCTATTATTCTCTTCTATATCTTTATGGATATCCTTTTTCGATTGATATCTTGCCATAATATAAACTATCATCCTCCACACTATTATTTGAGTTCTTCATCGTATGGGTGCGATCATTGATTCTTTGACCGAATCTTTCTAGTTTAATAGTTAACCTTTCATTATTCTTCTTTATTCTCGTCAGTATATTTATGTTGATCTTAATTGCGTTCAATGGCTGCAATCATTTTCTTGTCACATTGGTTTCTTTGACTTTTATTTCGATTTTGCGTGTTTAATAAATGTATTAACGTTTTCA
>OX_Smed_1.0.01013
AAAACACTAATAATGAATTTAAAACAAACACAAAATAAAATATAAAAAATCCTGTTACGAGTGAATCTGAGTCATTTTAAAAATTATACTTTATCATGTCGCTTTCGTGGGAGAATCGAATGATCTTCCCAACTGCGATTGACATTTTTGCTGAAATTGAATTTAGTGCGCTTCTCTAAATTGTCATTGGTTGACATCGACTGGCCGTCTGTATTCTCAGAAGTGTCAGAATTATGACAAGAAGAACAAAAACTACAATGATGTAATTGCTTTGCTGGAAGTTCATTACGGCGTCTTAGAAATTCGGATTTAATGATCATTGCAATCCTTTTGTTGTTGATTTTCTTGGCACCAATTTGATTTTTGAACTCTGTTATCGCTCGAATATTTGCCAGTTGAGTGGCTAGATCAACGATTGAATTGTCAACATACGTTGCTGTCTCTTCAATATTTACGTCAATATCTTGTTTACCTTGATTCAGTTGAAATCTTTGCATGAACTCTATTTCTTTTGACTTTTGTTTTAAACTCTGTTTAAATTTCGGTAAATTATCAAGACTTGAAATACGAGCACAATTTTGTTCAATTGGTTGTTTAAGATCAGCCAAACTTTTACGATGAATATTTTTCATAAATGTTTATTTCGTAAATAAATTTTCCCAACCGAATAATCAATATTTTCGAAAAAGAAATCAATCGAATCAAATGTCAACTCCACAAATCTGTGCCAAATGCTGTAAACCATTTACGGCTGGACCTATTCTTTCAGCCTTGGATAAAAAATGGCATCCATCTTGTTTTGTATGTGTGAATTGTAAAGGAGAATTAGCACGCTCTTCGTTTCACGTGAAAGATGATTCTCCATACTGCGTTAATTGCTGGAAACAACTCTACCAACCCAGATGCACGGGTTGTCATACGATAATTGAACCAGAAGAGCAATATGTAACTTACAATGATAATGCATATCACAAACAATGTTTCACTTGTGCTAGTTGCAAACAAACTCTGGCTGGTAAACAATTTGTTATTCAAGACGAGAAATTCTTGTGTCCGGAGCATGTATAAATGGAATTCATTTCCAATCGAATATAGATTAAAACAAAAATGATAAATCATTAAGCAAATATTAATTGTAAAATTTACTATAGATTTTTAGTGCTTTTATTATTATAATAATTTATCATTTGTTTTACAATTATTTCGGATGTGATTTAATGGAATTGATTGTATTTGTTGTTTTAATTTAATTAGAATTTTTATTTAATCGAACGTGAATTTTATGTCTTTTTTATATCATCCTTTGAAAGCGATTGGCTTGTATTCTACAAATGTACCTTTGCTCATCAAATCTGTCGGAGATGATGATTTCTATTTATTTTCTGCCGTAGGATGTTATTTCGTTGTTTATCGATTTTCAAATCTAGCATTAGTTAGCACAAGTGATAAATTAGACGAAGATATACTATCTATTGATGGATATAAAAATAAATTATTCACTGGTTGTGAAACCAATGTTTATGGATATTCTCGAGCAAAACATGTGTCTAAAGTGTACAAATATGAAAATGAAAAGAATTGGAGAATTATTGTAGTTCTCGGTGAAGAGGGATATCTGTGTGGAATAAATGAATGTAATCGATTAGTCATATGGGACATTGAAGGTGGAGAAGTATTTTGCCAGTTTCTGTTTCCATCGAAAAGCGAGGAATTCATTATAAAAACAATAATGCAGCCAAGAAATTATAAATTTAAGATCCTTGTTGCCAGTACGAAAGGAAAAATGCATTTGATAAATTATGCCAAGAACAAATTGCTATATGTATTCAACATTGGTCAGGAGATAATGTCAATGAAGCAGTCGCCTATGGATAATGTAATTGCCATTGGATGCGGAGGTGACGGCCGAGTGTTGATGCTGGATTTAGTGCATGACATTGTGTTAATGGAATTGCATCAAGATCTGGGTCCAATCACCGCGATCGAGTTCAGGAATGATATCGAGGAGCACCTGATCATGCTGACTGCCACTAGCAACGGCCACGTGGCCATGTGGGATCTCGACACCAAGCGCAATATCGGCCAATCAAGACATTGCCACGAGGGCTCAGTGGCCTCTCTGTGGTGCGTGCCCGGTAAACCGTTGCTCGTATCGAATTCCGCGGACAACAGCATCAAAGTGTGGAATTACGAGCGGCCCGATGGGACGCCGCTGCTGTTGCGCAGTAGAAACGGGCATTGGAAACCGCCGGCGCGTATCAAGTTCTGGCCGCGCGGACCAATGAGCAGCGAGCTGCTGAGTGCCGGCAGGGACAGTTGCCTGCTGGTATTCAATACATTCCAGGAGAGCCAGCAATTCAGCATGGGGCGCGCCTATGTGCCTCAACACGGGCCCAGGGAGGACAGGGTAACCCGGGAGCAATACGTGCTGCCCGCCGCCCTCGACCTGACTGCATGCAGTGCCAAGGAGTTCTGCTGGGATACCGTTGCCATGTGCCATGAGGGCCACCGACCTGTCACCACCTGGTCATTCAGCAAGCGCACTCGTGGACAGCATTATCTCGAGCCCGCCATTCTCAAGCAGCGCCATTTCTTATTCTCGCGCTCCTCTGCTACCCGATGCGCCATCAGCAGTTGCGGCAATTTCATCCTCATCGGATACTCGAGCGGACATCTCGCTAAGTTCAACATCCAATCAGGCATCGAGCGCGGTTTATACGTGGCCAATGGATCCGGCGATTCGTATTCTCGCGCTCATGAAGCAGCGATATCGGGACTCGCGGTTGGCCAGACCGCCACGAGCACCGTTGTGATCAGTGCAGCCGGCCGCCAATTGGCCTGCTGGGATTTCGTGAGTCGAGACAACATCGGGCTGCTGATTCTCGATGCCGACATTACTAGCCTGACTCTCCATCCGTCCGGGGACATGGTAGCCATTGCCACTGGCGACGGACTTGTCAATCTCCTCCAGCTCACCAGATTCATCGTATTTCATAAAATCCGCGCCTCCCTGAGCCCCAATGCCGTCGCTGCTGTCGCTTTCAGCCATGAATTCGATCTCGTAATGATTGCTGACGGCAACCTCGTTAAGACATTCGATTACATCAACAATCGATTGGTGGATTGCTTCAAGACCCGCCGGCCAATCACGCAGCTGGAAATGGCACCGAATGACGCGTTCCTCGTCTCGACTCACCAGGACGACCTCGGGATTTATCTCTGGTCCTTAAAGCTGCATTTCCTTGACATGAAGCTGTCAGGCTTGCCGCTCGACTTTCAACCAACGAAAACATTGGATGCTCCAAAGGTTTACTGTGCTGATGATGATGCGGCCGATGAGAACGATGAGGGAGCCGAGGCGCCACAGGAACTGATGGAAATTGAACCGGCCAATCAGAACGGAGGCCACGTGTCGCTACTGGCCCAAATGTCCGGCCTGCCGCCATCATATTTCTCCAACTTGCTCAACATCGACAGCATCAGGATTCGCAACGAGAACGCTACCAAAGGAATGGCGTCGACCGAGTTCTTCCTGCCGCAAGTCTCAGAGGGATTGGATGGCCTGCGCTGGTTGGATGAGGAGGATTCAGCGGACCAATCAGCGGCGGGAACGGCTGCCGTTGGCCAATTGGATGCCCAGCAGCAATTCCTGCGCATGAAGACAACCGACACCAATAGGAAGCGAGCGGAACTAGCGAGCAGTCAAATGATTGGCTCAGACAATTTGTGCAGTCTGCTGCTGCGCGCCGCATCAGATGAGGAATATGACAAATGGATCCAGCTGCTCAAGAGTTTCTCGCCAAGCGCCATCGACTATGAGATCCAGATGCTCGATCCGATCTACCACGAGACTCGCTACCAGCCATTGCAGGCGTTCCTGAGGCTGCTGGACAACCAGATGAGACGCCTCAATAATGTGGAGGTTTGCCAGATGTACTTGGCCTGCCTTCTCAATCACAATATCGATTGCCTTATTGAGGATCCCACCGCAGCCATGTCAAATCCGGAAACGTCCCAAATGCTCAGTGGTGATGGTGACGTCCTTCTCACATCCGATAAGCCCGATGATAAAGACAGGCTGGAAACATTGTCAATGGTCATCGCAGTTGTCGACACGATGCGCCGTTCCAGCACTCAATTGTCAAAGGATCTCAACTCAATTATTGAGATGGCCCAGTTCGCATACAATAATTTGTAGCAATAGATTTATTTTCGTTCCATCGTTTTTATTTGTTTAATTCTGACTAATTTTTTATTTATTATATACTACTGACTAATTTTAATTTTTCA
>OX_Smed_1.0.01016
AAATAATAAATAATAGTAAATTAATAATAATAATAATAATAATAATAATAATAATAATAATAATAATAATAATAATAATAGTAACCCAGAAAAGCCACAAACGTCAAACAAATACAAAGAAAAACACTTGATAAATCAACAGCAGGAATAAAAGGTAAATATTTACAGCAACAACATTTATTCCAGACCATTGAAGATTTATCGCAGTAACGGCCAATGGGATGACGCAGAATTTCGGGGCAAATGCAGCTAATTTGTAACGAAAAAAAGAAATGCTTTCAAAGCGCTAAAGAGCACTATTTGGTCAAGGAAGTTTCAATTGGATTCTCATTGGCATCATCATCATCATAATAATAATAATAATTATTATGTTATCATTATTCACTTTGCGAGAATAATATTCGACACCCGGGCAATCATTATCATCACCATATCTTGGTGAACATTTGGATAGGTGCTATGTGGGTAAGTGCTGCTGTTTCTATTGAATTTCATAGAGTTGTCGTCCCGTGAATCTATTTGATCATTATCACAGACAGATTTCCTAGATTTCCGATAACTCATTATCATTTCTTCAAAATTTTTATCATCGCCATCATCTTCACCAAGCAAAATCGATTGGCGTGGTAGAATGTCAACAGTAGCTGAACGGTCTGAATGTTTATTCGGTTTACGGAGGATATCATCGGAAGCCATTACTAGTGACCTTGAGTTGTTAAGCATGTCGCGAGAGGGACCGTACCCCATATAATATAATGACGACCTTGACACAAGGCTTGATTTAGGGAGATTCATTGCACGATTCATTGCACGATATGATGACGGAACGCTGTTTCCAACTAATATCAAGGCAAAACAGACCATAAACAGCATTAATCCAGTTGATGTCGTATTGGCTGTACCAGTGATTTTGTTCATTAGTTGATGCTGATAATGACGAATTTGATTCTGAAGAGTTCTCTGTTGATTTTCTAATGTTTCAATGCGACGCTTGTTTTCTATTTCCCGCTGTTCATACAGTTCAACTTTCTTTTCTAAAGTATCCACATATTCTTTCTTTTTCCTTCTGCTCTCTTGAGCACTTAATTTATTTTTGATTTTTCTTCGCACTTTTTTCAAGTTTCGTTCTTCTTGTTTCGTTAAAGGAACTCTTGTTGGAATTGGATAATTTTCTTGGATCAGAGTTCTTTTCTCTTCGTCCGTCAAATAAAGAGTACCCGTTTGAGGGATTGGAGTTTGAAAATTTGGGACTGAGCCCGAATGGTGCTGTGAATTCGAGTTGGAGAACACATTTACGTAAGACCCCACTCTGGGCTTGTAATCATCGTAGATATCGCACTCGTCATCGTAGAAATTATCGTTCAGCAAATCACAATCCTGCGAATCGACCGGACTGTCGTAATGTTGACCGGAATAGAAAGCATTAGATTTTGAATTATTGCTATTGTTATTGGCGATATTATTGTTGTTATTTTCCCCGTGTTTCTCCTGGGAATATTTTGAAATGTTGACACTCTTGATACTCCGCTGGACAATATATGGAGCTGCAATGGGGTTTTGGCGTATTTTTACGATTTGCCTTTGATTGGTAATCGTATTGATTATGATGGGTTCACGAGGCTCTAGTTTGGAGTTGCGAGAGAATTTATAAATCGTTTTCGGAGCTCCCTGGTTAACAGAGGCTTCGATTTTAGCTGACTTTAATGGATGGTGCTCAGCGAAATCATCGTATAAGGCAAATGATTTTTCACTGGATGAATCAATTGCCTGAAAGTCTCGTTTTTTAACTTTACGTCCGACGGGACTGTTATTGTTACTACTCGTTGGGCTACAGTCATCAGTTAAGTATGGGCTCGATACCGAATTAGTGTGTGTCGGTTCCATTTTTATTATGGATTTGGAAGGCTCTTCGAAAATGTCGTTGAATTCAGATAAATGGCAATCGAAATCCAAAAATTTATCTTTATTTTTATCATTATCAAAGTTTTGACAAGATAAGTCATCGACTATGGAATCCCAAGTCATATCATTTGAAATCATAGACAAGGTATCATTTGTCCATAAAAGCTTATCTGACACAATAATGTATCATTATTCAAGTCATTTGGCTCATTGTCAAACATGGAATCAATTTCATTATGAAAATAAGTACAAGACATCAGGATAAAATGTGAGTGCCGCCTGATAATTTAAA
>OX_Smed_1.0.01017
AGTTAAGACGATATTAGTTTTTGCATAACATATTCAAAATTTTCGGCTTTGTCTTTATCAAGTGTATTTAAATGTTTGAGTCCTATTAAGACAATACGATCCACGAGCAGATTAAAAAACACCAACATTTCAGATTTGATATACAGTCGGGATATATATTCTTATCGGTCACACCCTTTTTTCAGCCCTCTCTAGCAAGTTGCTTAATATTGGTAATCATATTCCAAATAGAAGCAAAAGGTGTTTAAAATTAAAAAATAACGAATTTTATGTGTTCTGTCTGGCAACTCTCCAATCATGTTTCATTCCATTTCATAATTAATTAAAATATATTTCCTTTTATTTTTGTATTCATTTATATTTTTATAATGCTTATTTTGCTAATAAATTGGAGTTTTTTCTAATAATTTATAAAATACCAACGGGATTATATATCCGATATTTTATTGCAACATCTCTGAAATAGGCGAGTGAGATTTTTTCAGCAATTTTTCCTGTAATCTATATTACTTATATAATATCTAGTTAGTAAAATAACTCGATTTGAGAAAACAATAGTCCAGGAATCAAAGTGTTAAACACGTGATAAACCGAAAATTAATTTTATTCCATTTGTTGTCTTGAAAAGCTTCGGCCACGCTTTACACCATTTTTATCTTGTACTGCGAATTAAAATTTTTTGGAATATATAAATTTTCGTGTTAATTTTTAAAGAGTTTCATTTACAATTAAATTATAGTTACGGTTGTGAATTTTGAATCTATTTTCAATAATGGAATTATACAAAAACACTAAAACTGATAAAAAAATTTAAAAGGAAATGTTGAATTCGAGATGAAATATTTGAATTGACAACTAAAATTGTAAAAAAATTGAGAAAAATATTTTTTAAAAATTAAGCGAAGGGAATACACGGTTTGGAGTAGAATCGGATTGTTGGAAAACAAATCGTACACATTTATTGAATTCAAATGCAATCTTGTTT
>OX_Smed_1.0.01021
AATTTAAAACAGGTTAATTTAAAATTATTTATTAAATAAATATTATAATTTATTCCTTGAAAAATCCATTATAATAACAGATATTAGCAAATTTACACCTTATATTTACTAATAGTATGTAATTAGAAATGTTATCCTTTGATATTTATATCATTTATTTGCTCTATTAAATTCAAAAAAAATATTGTTTTTATTTGAAAAACTTCTTTTGAATTGTTTCATTATATGGAAATTTAGTTTATAAGACGAGGTCAAGTGATATCGATGTATCGGAAGTTTATGAAACTCACAAAAACAATTTCAGATCCTCATTATAAAATTGAAATATCTAATTGGATCAGAAATGAATTTAAAGGAAACAAAAAGCTTACTAACGATTTAGACATCAATTCAGCCATTTTACGCGGAACAAAAATGTTGACTCAATTCGAGCAAATGATCGCTTTGTCTAGTTAAATAAATCATTTCGTTGACTTCAGTTTTTTATGAATTTAGTACAATTTGTCGATATTTTATGATTTTAGAGAAGCTCAACTCTAAAGATTTATGTTCGATTAATTGTGTGTATATTACAAATCTAATAGTTGTTTTAATTGATTAAACCTTTCTGTCTTTA
>OX_Smed_1.0.01025
GGGATTGTTCATTCTATAGTATATATCAGTTCACATGTCTAATGAATTGTTGTTTGTTCCAATAATTGTCGGAATTGTGATTATAATATCCTTGGTTACTGTCCTCTGGTATTTTTTGTGTCGAAAGCGTAAAACATCAACTGTATCCGCTCAAATGTGTCCACCTCATATTATCCAAGGTTATGGTGCTGATTTTCATCATCCAAATTTCGCAGTCGATGTTGCTCATCATGGAGCGATAGGTCACCATGGAGCGATAGGTGACTGTGGAGCGACTGGCCACCATGGAGCGATAGGTGACTGTGGAGCGACTGGCCACTGTGGAGCCATAGGTGACTGTGGAGCTATATAAACTGTGCCCATGGTAATTAAGATCAGAATTTAATTATAACTAGAGATTATGATGATCGAACAAATTACTGATGCATGCGTTGGCAGTTATTATTGTCACTGTAAAGTAATTTATAATGACTATAATTGAAATCAAAATGTAAATAAATTTGGGAAATCTTATTCTATTCTGAAACCTTTTCATTTCTGATAAATTCTTTTTATTTTA
>OX_Smed_1.0.01031
AAATTCAATTGCGCATTTATTAAATTACATATTTTAGTTACATTCAATTTAATTATTTATAACATTTCATGTAGTTTTCTTGTTAAAATGAAAAGAAGGAAAGTTGATAATTCCATTATTTCTATGAAATCAATGAAATTTCAATCTGTTGATATAATAGATCCACCATTAAAATTAAATCCCTCATTTTTCGATGTTGATGTGTTTAGTCTTGCTAAAAATCTTTTGGGAAAAATTCTTGTAAGAATTAATGATGATAATTCTAGAATCTCTGGTAAAATAATTGAAACAGAAAGTTATGATGGGTTGAATGATCCAGCTTCTCATTCTTATAAAGGTGAAACTATAAGAAATAAAGCCATGTTTATGGGTAGTGGTACCGTTTATGATTATTATATTTACGGCCTCAATCATTGCATCAATATTACTGGTAAAGAAATAGGTACTGCTGTACTTATTAGATCTCTTGAGCCGGTTGAAGGTATTGATAAAATGATTAAATATCGCAAATTAAAAAATATACGTTCTGATAAGCAATTATGTAATGGGCCTGTTAAATTATGTCAATCTTTGAATTTAACAAAGGAATTTAATCAAAAAAATATTTGCAATTTGAACAATTTATGGATTGAAGATTGTAATGATACTTTTGATGTGGTAAATGCTTCGAGAATTGGAGTAAATGGTTACGGTGAAAAGGCTTCAAATTGCTTGTATAGATATTATATTAAGGGCAATTCTTATGTCAGTAAAATAAATAAATAACTTTGTATTTTTTGTGAAAAATAAATGTTTCTTTATCTTAAAA
>OX_Smed_1.0.01036
ATAATCAACAAATGAATAATATTATAATCTTATTCGCTTCTGTGCTGATTCAATCAATTCTGGTGGTGCACTGTGCCAGTGTCAACGCCATAGAAAAGAAGGAAGCCTGCACAGTTCTTGCCAACAGAATTGACGAGGAATGCGATGAAGGCTATCATCAACTGGACAGGCAATGTGATCACAGCTATGAAAGTATTCATGAAGTTTGCGACATCAAATATACTATTCTCAGTGGCAGATGCAGAGTCCAGTTGACGAAAGATTGTATAGAGAAATTCGGAAATCTTGATCAAAATTGTTTAGATTCATTCAATAAAATACAAGAGAAATGCGACGAAAAATACGAAAAGCTCGATGCTCGGTGTGATGCTCTTTACAACACTTTGCAATACTGTGAACTACACTATTAGCCTTATGAAGATTCCAATTGGTTTGGATTCAACATTATAGAAATAATTGTAATATTAAAATAAAAATTTATTTTTTAAAAAAAAAAAAAAAAAATGCGA
>OX_Smed_1.0.01039
CATTTTAACATAGAGAAAAAAATATCCGAGCGATTTTAATGAAACAAAAATTGTTATTGATTACCTCTGTAACCAAATCGTGAATACTTGTCAACAAAATCTCAAAACCAGACAGAGAAAACGTAAACGCATTTTGTATGAGGGCCTCGGTCACCTGACATCGAAATGAAATTCAGTTTCGATGAAATCGAATTTCATTCGTAAATATATGATTAATCCATTGACCGATATAATTTTATTCGATCAAATTTAATCTTGGACAATTACGGAAAATAATGAGCTACGGAATTTATATCAATCCAAATAATCCATTGATTTCATTCTTGTTGAACCAATCAAATTCATTTACTTTCAACCAATCAAAACAAACTATCGATTCAGAGTCAAATTTGTCAAAGTTTGATCACATCGGACTATAAAAAATATCTCAGGTTTCCATGACCGATAGAAATTGTTTTAATCAGACAAAGTCCAAGGATAATTGGCAAACATTGGCTTCAGATCGTGAAAGATTAGCAAAACCTAAGCCACCCAACATAGAAAATTTATACAGAACTATTCATTCGAATTATCTAAAAAAGTTCTCAGAGATACCGAAACCAGAGACTACCAAATATATCTCAATTACAAGACCTCTCATACCTATTCATGGATGCAAATGTGCGACTAGGAAGTCGATAGGTCAACCAATGGAAAGTCAGAACATTGCGGCTGTTGGGCAAGGTTTGTGCATATATTGCCTAAGGCGATGCACTGAAGATTATATTGGATCGTCGAGAAATTTATTTCTACGAAAAATCATCGAACAGTCTTCGTCTTGTTCAGAGATATTTTCAAATGAACCACGAAGATGTCGCATTAAAACATCGAAATCTCATCCGAAAATCAAGCCACAAATTCTGCTGAAACGCAGTAAAAGTGAACAGAAACTAAATTTGAACCTGCCTCCTGGAATTGGTAGAGAAAATTCAAAATTAAAGTTAGAGATCCATTTACCTTCAACGTGGGATTGAATCTACTTATCATATGAAATGTAATTATTTTTAATAAAGCTTTAATGGCATTTATAATTCGACAAAATTATCAA
>OX_Smed_1.0.01040
AGATAATAATATTAATAGGAGCAAAACTCACGAAAATCACAAAAGAGTTACCATCACGACAACTAGTTAAGCGGAGTTCCATCGAATTAATAACCCCACGAAACACCGTCCGATTCGATCTGTAGGAAATCATTAACCTGCCATTCTGACATTCACCCACCGGTAAAGCATCCATTTTAATTTTCCCAGACCCGAATACCATCCGTCACGATATGCTTCCACTTGAACATAGCAGAGATAACTACAATAATCCATCCTAGGATGTTGAGAATAGGTACCGGGAATTTTAGGCACCAGCCGACGATTACATCAGGAATTATCGACGAATAGAAAGCGACAGAGGAACGATTGGGACGAATTCGTGATGAGCTAGTTACACTATCAAAGAACAACCAAGCATCCGAGGGAATCCAACGAAAGAAATGGTCAACCGCAATAGCGTAACTAATCTAACTAAATTTCAACAGATGGTTATTTGCACCGGTAATCAA
>OX_Smed_1.0.01049
ATAAAAATAGTCACTTCAAACTTTCATTTTTTATAATTGAAGAAAATTTANTTTTAATAAAATATAAATTAGATAAATATTTTGAACAGTGAAATGGTCGAATTCGAAAATGATAAACTATTTATAAATTTCGAAAACCAGTCCAACATAATTATGAATGAAATAAATAAATTTTATAATAAACGAATTTTTACAGATGTGACTATTGTTTCGGGCCAAGAAGAATTTAATTGCCACAAACTTATACTAGCTGCTAGTTCAAATTATTTTAGGTCTATGTTTTCCAGTTCCTTTCGTGAGAATATCGATTCCAAAGTACATTTCGATTCAGTTTCTCCATGGAGTATGAAATGTATTATTGATTTCGTGTATTCAGGAGTCTGTCGTTTGTCGATGTCTCACGTGCAAGATCTTTTACAAACTGCTGAAATGTTAGAGTATCCGTTTCTTGTAAATGAATGCTCGAAATTCATGTCGAGTAATATCGACATTAATAATTGTTTCGCCATTTTAAATTTAGCAACGACCTACAAGTTAGATTCACTGACGGAAAAAGTTCAACATTTCATTCAGAAAAATTTCATCAGAATCGGTGTTTCATCAATAGAATGGCTTAATTTGGAGGTAGATGTGGTGATTAATTGCATATCAAATCCGATGATTGATGTACGGTCGGAGAAAAACGTCTGGCATGCCATGATGAGATGGGTTAACCACGATATGGAGACCAGAATCGAATTTTTACCGACTCTGATTAGACAAGTAAAACTTCATCAACTTGACTCAACATTTCTAGAGGATGTGCTGAAATTAGCAATTATTCAAAAATCTCCTGAGAGCTATCAAATAATCACAAATTATTTGTGGACAGAAGATCGTGAAAACAACATTGTTGTTGATGCTAGACCGTCTACTTTAAAAGTACCTTCAATGGTCCTTCTCGGTGGAATGGAAAATTTCATACTAAAAAGAGTCGATAGCTTTAATCCAATTAAGAATGAATGGACAGAATTAGCTCCAATTCCCGAGAGCAACCTTATTTGGTTCTCGTGCTCGGTGCTGAATAATAAAATTTATGTTACCGGCGGAATAAAGGCTGGAGAAATTATGGACAAAACTTATGCTTATGATTCTGAATACGACAAATGGTCTTTTTGTCCCAAAATGCTGTCATCCCGTGCCAAACATGCATCTGCTTCAGTTCATTCTCGGCTTTTAGTTGTTGGGGGCATATCAACCACACATCCTGAACCATATTTTGATGAAATAAATTTCAATACGAAAATTGATATGTTCGATCCCCTGACAGACCAATGGACGACGGTGGGGGTGAATAAGCACCCCAGAATACAATCTTCATTAATACCGGTGAGAGAACAAAAATTAATGGAAGAAGTAAAGGATAGCGGTTCAGTCCAACAATGGTCTCTATATGAAATCGGCGGAAGTTATGAAAACGCGACAGAAAATGATCAAATAGTTATTTATAAAGTCAACAATGATTTTTCTATTGAGCCCATTGAATATTATATTAAATTGCCACTTTGTATTAAAGATGCCAAATGTGTTGTTACAGAGGATAGCAATATTCTGTACATATTTTGGGAAAATAGTGGGAAACTGGCTCAGTTGAATATAAAAACAAACTCTTTGCATTTTTTACCAGATTATCCGGATTTGAAGAATGCCAGAATCCATTGCGGTCTGTGTTATTTGAGCAATATTAATTCTCTGTTGGTTGTCGGGGGTTATAAACGTTCAATAGATTCCTCTCTGAACCCCATTTCTGCTGACATGAACCGATATGACATAACCACCAAAGTCTGGTCAACTGTAGAAATAAATAAATCGTATTTAGAAAGAGCTATTGTTTGCTCAGTTGTCATAAAAATGTAAAATTTCCAGTTTAATGCTTATTAAAATATAAGTGTTTTGTGATTTTTTTTAAAGTTCTTTTTGTGGTTAGATGTTATGAATAAATAATTGTATTGTTAAAAA
>OX_Smed_1.0.01156
CATAAAGGCAAATTTGTGTTTGTTTTTGTATTATTCTAATCTTTTTATTTTACTATTTTATTCTAAGGTTAAAATTGAAAGTTTAAATTATTTTATAGAAAGAACGAATAATAAGCTGCGGCATGGGCTCGATCAACCCTAGGATAACATATTTTAATTTTGATCTTTTTTTGATTTGTCGCACCTAAATTGTGCGATCTGAGTACATGGAACTCCTTGGTGTGAAACGGGTCTATCTGTTATAGTATCCAAATTTGGTCAACATTTTAAATTGTAAATAAATGTACTCAAGGGCCATTCTTAGCATTATTGAGTCCTCTTCTTCAACTACTTCCTTTTCTTTTTTTATTTGATTTAAATCATCGATTTGTGCTCTTAATTCATTAATATCCATTATTAACAGTTTTCTTGAGTCGAATTCTTTCCTATATGCTTCATGTTCTGCTTTTAAACTTTTACATAAATCGTTGATCTCATATTGCAATGTGACTCGATCAGCATCATAAAGTGACAAATTTTTATGTAAGTCCGCATTTTCTTGTTTTAATCGAATTATATCTTTGTTTTCAACCTTTTTTATATTTAAGATCTGTTGATCTCTTTCTTCTGCAATAGTCCACAGAATTTCTTTCATCGGTTCCAATGTTCTGATTTCATCTTTTAGACTGGATATGTTTATTTCATATTCTCTCTTTATTTTTGATAGAAGCGGCTTATAAGTATTAAAAGATTCAATAAGCCAATCAAAAACCTCTCTATAAATCTGTAATCTGACTGGATTTACTTCATTACCTTCGATATTATGTTTTTTCAATTGTTCTCCAATATAATTATCTAGATATTCTAGTAATTTCGGTTTCGGAATGTTCTTTGGAAACTTTGTAACGGATTTGTCAACGACAACTAAATGATTTTTTTCATACAAAATTTGATTTTCTGATGTCTGAGTTTTGCTTGTGAAAGAGGGCCAAAGGTCGATCAGGTCTATTGTATTGGTCTTGGAGCACTTTCTATTCTGAATATTCTCTTTTTCTTTAGATTGTTGTCGGGAATCATTTTTCGATGGAAATTTGTTTTCTTTTTTATTATACATAATTTTCTCTGTTGATTTTTAATATTGATTTTCTAATAATCATTATAACGGCATCCAATCAAAGTCCATGAAAAATCGATCGATTGTCAGTGATTTGCTAATCATATGTATTAAGCGTCAATCCATCAATTGCACTGCATTCATCGGCAGATAATAACAATAATATTCATGAATATTTCTGATTACTTTTCTTCAGTTCCAATTCATGCTTTGTCAGAAAAATGCAAAGAAAAACTGAAATTTCTCGACTGTACCTTTATCATTCCTGACACGGAAATGAAACTTCGGGATTACAGAGGATTGGCGGTTTTATTGAATTATTCCACTTTGGAACTGAATTATTTAATCGACCAAAAACGATACACAAGTCCGACCTATTTGATTCTGGATAGAATGAAAATGGAAAAGAGGACGTTTCTTGATTTGTATTGTTGTTTGAAAAAATTGAAACGAAGTGACATAATTGACAACTGCAGAGAAGAATTGACAAGAGACGCTATGGAATTTTTGAAAAAAACTGGCAAATTTCTATTCGAGCACGTGAATCAGGAAGCATTTAAACAAATCACATCACCAACGGAACTCGATGAAGCGAAAAAGACAATTGGGAAATTATTCACCACAGACATAATCGAAACCGCTAATAGACAAATTGACATTTATGATGTTTTTATTAGCTTTGAATCGGAATCCATTGATGATATCAAGATAATGTGGTTGATTAGCGGTAGGCTGGAAAGCAGGGGTCTGACGGTAGCAAAGGGGTCGTACTCATTTATTCAAGGAGTCTGTATTAATGAGGCATTTGCCAATGCCATTTATAATCGAAGCAAGAAAGTTATTCTGCTCATTAGTAAGGCCTTTATTAATTCTGAGAGCTGTCTGATGCAACTGAATTTTGCGAGAGATGCTGATAGGGCGTCAAGGAGAAACAAGATTATTCCAGTTTATATTGAAGAAGTTAAGAAACCAGAATGCATTGCTAGTATAAACGGATTTAACTATTATAACAATTCCATCCGTGAAATGTTTTTTGATAGTTTTATTAATTCTTTTTAAACTGTCCTTCATGGCATGAGTAGAACCATTTTGTACGACTTTCTATCATATTTCTTAAATATTATTTTGATACTTCTTTTAATTATTATTTGTTTTAACCATTCGTTGATTAAAGTACTTTGTAAACATCTGTAATCATTCCAAGTGCTATATGTTTATGTTTATGTTAATAATGATATGTGTATCAGTGCCATGTTTGTAATTTTGACGTCCCTAAATAATGCATATTGAAGCGCCCTATAATTCTTAAAAAAATATTTTAAAAAATTATAATAAAACTCATTATTTAGTATTATAAGAACTTCTTTTGGTTCTCACCTCTGATTTCTTTTTATTTTCCAATTTTTTTATATCATTCGCTATTAT
>OX_Smed_1.0.01164
TTAATTTGTTTTATTATTTATCATTAATCCTAATTTCGAAAATAATGTCAAGTAGAGAAGGAGGTAAGAAAAAGCCATTAAAGGCACCCAAAAAAGAAACCAAAGACTTAGATGAAGAAGACTTGAGACTTAAACAAAAACAAAAAGATGAACAGAAAGCATTAGCTGAAGCAAAAGTCAAAGCTGCTTCAAGAGGCCCCATTGGACAAGGCAATAAGAAAATTTCTGGAAAAAAATAAAATTTTAAGTGGTTGTCGAAGGGATTCATTCAATAAATTTTCTGAGTTTTATTTTAAATTTAATTCATAATTAAAAAACTAGATTTTGCATAGAATGCCAGTAATAGTCGAATCTATCGCTGATATTTGTTTCATATTGTATCTAAAGTTTGGTTACCTTGTTAAAATTTTCAATAGCATATGTATCGAGTTTTAAAAAAAAAAAAAAAAAATGCGA
>OX_Smed_1.0.01196
AATTTTAATTATTTTCAAAAAAATTAATTTTTAAAAAAATAATAGTATTTATATTTAGTTTAAACTAATTAACAATATAATCCAAGGACAGGTTATTGCCGGAATATTTATATTTAATTGTACGGCAAAAAATAAGATTGAAAATTTGTCAATGGCAAATAAAACTGATAACATTCTACCAAATTTTAAAACAGGTCGATTAGATATTTATCGGGAGAATGCATCGTTTAATTGGAAAGATATGATTCTTTTCTTAGAAAGTAGTGACAGAATAAAATTCAAGAAAATTTTGTATGAAGCGTTTGAAAACGATCCACTATTTGCACATAACAACAATATCACCGATCTCGAAGAAATTAGAGAAATAACTTTTAAACGTTTCAAAAAGTTATCTGAATATAATTTTATGACTCTGATGGAATATTTCGAATATCCGTATAGAGCCATTGATTACCTTCTGACAATTGGATTGTATGACTGGGCTTTATCACTAAAACGTTCCATAAACGATGAATTATTTGGAACAACATGTATAATGAGTGGATCAGATGACCATTTTGAATACTTTGAGAAACTCAATTCTTTTAATGTAATTGGGTGTTTTGCATTAACAGAAATTAGTCATGGAAGCAACGCTAAAGCTATTCGTACAACGGCAACTTTTGATCCAAAATCTCAGGAATTTATTCTAAATACTCCGGATCTAGAAGCAATTAAAGTGTGGTCTGGTAATCTTGGCAAGACAGCTACTCATGGTATTGTTTTTGCCAGATTAATCGACGGAACCGGTAAAGATCACGGAATACATATGTTTTTGACACCTTTACGATCTACCAGTAATTTGAAAACATATACTGGCGTTTTGATCGGTGATATGGGAGCCAAAATCGGATTAAATGGTTTAGATAATGGATTTGCACAATTTAATAATTATCGAATCCCAAAAAGTGCCTTATTTAAGAAGAATGGTGACATACTCGCAGACGGGATGTACATAACTCCTTATACAGATTCATCTAAAAGACTTGGTGCTAGTCTTGGGATTTTATCCATTGGAAGGGCTGGAATAACGGGCATTGGAGCTGCTAATCTTAAACTGCTAATGACAATTGCCATAAGATATTCAGCGGTACGAAGGCAATTCGGACCGGATGATAGTTCTGTTGAGTTTCCAATTATTGAATATCAAACTCAACAATATAGATTATTTCCTTATCTTGCTGCTACATATGCCATCAATCATTTCTCAGAATTCATAATGTTGGAGATGATTAAATTCCAAGCTGATTTGCAAACTAGGAAAGCTCAAGATCAAAATGATCGTGGGAAAGAAATGCATGCCTTGAGCTGTGCTTCTAAATCTTTATCAACCTGGACAGCTCAATACTGTGCCCAGGAATGCAGAGAAGCTTGTGGTGGGCACGGGTATTTACACTGTAGTCGACTTGGTCAAATCCGGAATGATAATGATACAAATTGTACTTATGAAGGTGACAATAATGTTATTCTTCAACAGACTAGCAATTATATCATACAGTGCTATGAAGCCATATGCAATAAAACTTGTGAATTCACTACATCAAGTTTTCCGTATAATTCTATGGATTTTCTTTTTAATGTTGATAACAATTTGAAATTGAGATTTAAATCCAAATGTTCCAATGAATTGCTTTTATCCAGAGAATGGACGGTTGCATATGATTGGTTAGTTTCGAAACTTTTAATTGAGTCATTAAAGAAGATAGATGAACGAATGAAAGCTGGAGACAGCAAATTTGAGGCACGAAATAATAGTCAAATATTTTTTTGTAAAAATCTATCACTATGCTATATCGAAAGATATATAATACAAAAGTTTGATCGTTTCGTACATTGCCCAAGTATACCTAAACAGCTAGCGCCAGTGCTTCAACGATTAAGTGCCCTATATGGTTTATGGTGTCTAGATAAACACCTTGGAATTCTTTATCAATATGGATATGTTGGTGAATCGAAATCTGGTGAAATTATTAAGCAAACAATTCTTCAACTTTGTCTTGAATTGAAACCGGACGCTGTTAGTTTGGTTGATTCTTTTGGGTTTTCTGATTTCATGATAAATTCGCCTTTGGGAGTTTCCGATGGACAAGTCTATGAGCATTTATATCAAGCTATGTTAGAAACTAAAAAAGTTTTTGAAAGACCGAAATATTGGAAAGAATTTTTGAAAAAGCCAGTTGTTGGTATATTGAAGCCAAAATTATAAGAAAAGTTGTAGTTTTTAATGTTTTATAACTTGAAATATTTTGATTAAATTTAGTTTTGATGAAATTCTTTTGATATGTTTGATCAGTAATGTTTTTGAAAGAGTTCGAAATCACCAAGAATATTGGTTTTCAATTTATTTACAAAATGTTTTGCTACTTTGGTTATAAGTCGTGAATTGATTGTTCTAGCAATATTTTCGTTCATTAATACATTATTCTGTACTTTTGGTTAAATATTGATATCGATCACATCTTGAAGTTTTATTTATTGTTGGGTTTATATAATACAAGTTGATTTGTTTCTCTGACTCCTCGTGCTATTAATTTGCAACAAAATCAATTATACCCAACAAAACCGTTATTTCATGCTTTTTATGAATAAACCTCTTCGACATTGTGAGATAATTAAATTAATCATAAAATAAATAACTAAATAATTATTAAATGAATGTATGTCGTGGATTGATGTTTTAATTCCTCGACAATTGTGTTTAAATATTACGAATAAATTTTGGGATTTTGA
>OX_Smed_1.0.01205
AGGCCTTCAAAAAGAGGATATTTGGGCATCAATATGGACTGATGATCACTTTTCCAGCAAACGATATCCTCTCAAGCACACGCTCGAGCAGAAATACGACAAAAGCTGGAAATGCCCCCATAACCGTAGCCTATTCTGCCAGAATACAAATAAAATAACTCGAATCCAATGGATTCATCACGTTCGCCGTGGCCATTTACGAATTCATCACCAATGGAAAAAGTTACTGAAGCGCAATCAACAAACTGGAATGTCACATATTTTCGAGGTCACTTGCGTGCTGTGCAGTAAAAATCGAAAGGTCACACCGACTACCCCGAATGAATTCATTCAGCACATGAAGAAAATGCATCCACAATTTCTTGCCTATTCCAACTATTTCACGTATTTCCAACGGTGTTACATTTGCAACGATGAAACTAAAACATTCCAACAGAACATTAACCATCGGCAAATATGCATAACAGCTGTCAATAATGATCCGAATCAAGCTGGGACAGCTAATTTCAATGACTGTTTCGCTACTCAACCCGATAGGTCAATCGTGTCGGTTTCTATGGAGAATGATGTCAGGAAATCTTTCGATCAAAAATTGAAGTCTTTCAATTCTTTTAGAAGGACGGCTCTTTATTATTGGTTAAGTCGTAAGAAGATTGATTCTAGGAAACCTGTCACCAATGGAAGCGGTCAGCAGCTCCAAGAAAAACATTCAGTCCAAGCTGTGCCCCAACCTGAGGGAAGCATGAACACAATGAAGCATCCTGCCGCTTACAGCGTCTCAATATCAGAAAGGATTCCACCAGGATCAACGCGCAACCTATCGATTCCCAGTGATCGATTTTTCATGCCGATTCCGTTCCCGTTGCGGAACGAGCTGATCGTAAAGAAGTCATATTCTGATTGGTGTAAATTGGTGAATCCTGTCGACGCAAAAATCCCAAAAGTCAATCCGATCTATTGCGAACTATGCAACGCCATGCTGAGGAGCGCGCATTCCCTATATTGTCACATCAAGATGTGCCATGTTAATGTCCAACTTGCGGATAATCAATGCAAATCCTGTGACAAACGTTTCTTGACGACTCAAGGTTACCAAATACACTTCAAAACGACTAAGCGATGTTTGGTCGCTCGTAAATGTGGAATATGCGGCAAGTCAATTTCGATAAATGATATTTACAGTCATCTCTATGACAACCACAAGAGTAGTTTTGGCAAAGTATTGGAGCTAGGTAGTTGTCTGATTTGCAGGAACAATATCACAGATGTCAGCAAACACCTATTCGATGCTCATGGAATATCCAATGCTATCATTACTCAGCCGGAAATTGTCAGATTGACAAATTATCGCAACGGCGCGCTTTTCAATTGCACGAAATGCTCCCTGACATTTATATCGGAAATTGAGCTGAGGAACCACGCGATTAATAAAGATCACCACTTTGAATGCCCGAAATGTCCCAATTTTAAATTTTTCCTCCACTGGGAACTGATCCACCACCAAAAATCTCTACATTTGGATCAGGAATCGGATCTCAGTTGTGAGATCTGCTCAAACGGACCCCAGAAAATGAAATTCGAGAACTCAAGTGACAAAGTCAGCCATTTTCTCAGTTCTCACAACTCCCGTTGCGCAGTTGTCCTGAGCAAAATCGATGTCAATTTGGATCGAGATCTGTAGAGAACGAGTGCGTTGCAGCATCAATCCGTGCATTTAAAATCATATATATATATATTTTGTTATACTTGATCAATATAATCGTCTTAGATTTTTTGAAAATATCAAACAAAATATTAAAAAAAATTTTAAATTCTTTTT
>OX_Smed_1.0.01232
TCCTTGCTTTCCGAATCCATGTAAAAAAGGAACATGCATGAAATCAAAAGGTGAATTTTACTGCCAATGTATTGAAAGGTGGACTGGAAAATTGTGCGATCAAGATACGAGTATTTGCGATCAGAATTCTTGTCAGAATGGCGGTCAGTGTGGTAAAGACGAAAATGGAAATCGTCGATGTATTTGCCAGCAAGGTTATAAGGGGTCTGAATGCCATTTAGCGGCACCGTGTGAAAATTCTCAGTGTAAGCATGCTTTGGATTGCCAGATCCAGTCAACTGCTTTGGGTGATTATAAGTGTCTTTGTCAACCTGGATACACCGGAAAATACTGTGATAAAGAAATAAACGAATGCGTACCAAACCCTTGTAAAAATAATGGAGTGTGCACGGATTCAATAAACGATTACAAATGTAACTGCAGCACCAGTTTCAAAGGAAAGAATTGTGAGCTTAATATAGCTTGTCAGAACCAACCCTGCAAGAATGGCGGTGTTTGCCAGGAAGTTGACACCGGATACACTTGTAAATGTAAAACTGGATATACTGGCACAAACTGCGAGATATATAAAACCGGCTGCAGTCCAAATCCTTGTTTAAATGGTGCTTACTGTTACACTATCAATCAGGACTTTTACTGTCACTGCAATAAGGAATTTTGGGGTAAACGCTGTGAACATTCACGACCTTATTGTGGTAATGAATCATGTGAAAGCGCCTACGATGCGTGTTCTATGCCACAAATGTTAAATTCTAGTGGTATTAAGCATAACTATTGCGGCAAATACGGAACATGTTTGAGTCATGAAAAGGAAAAGTTCATATGCAGATGCATGCCAGGGTTTGAGGGTGACTCGTGTGAAATTGATATTGATGATTGTAAAACGAATCCGTGCAAAAACGGAGGAATATGCATTGACAGCATCAATAATTTTGAATGTATTTGTGACAACGGATTCTTTGGGAAAACTTGTGAAGAAAGAACGGATTATTGCATCAAAAGTCCTTGTATGAATTACGGTGTCTGCCTCCGGCATTCGGATGAATTATATAACGATTTCATCTGTGAATGCAAAAATAATTGGGGAGGCAGACTTTGCCATCTTCCGAAGCATTCGATATGTGACAGTAATCCTTGTTTGAATGGAGGAAGTTGTTCTAGATTATCTACGTTAAATGGCTTTCAGTGCCATTGTAATCAAGGCTGGATTGGGACCGTTTGTCAGTTTCTTCACATTGACTTTCAGCCTTGTAGAAGAAAAAATCTTTGTAAAAATGAAGGGGTTTGTATCAACGTTGGCTATAATGATTTCACTTGTCACTGCAAACCGGGATTTGAAGGCAAGCATTGTGACATAAACACAAACGAATGCAATCCAAATCCTTGGTTCAACGGCGGGAAATGCATTGATAAACTAAATTCCTACAGATGCATTTGCGCAAAAGGATTTTACGGTTCAAACTGTCAGCTAAATTATGATGAATGTGCATCTTTTCCTTGTGCGTACGGTGCGATTTGCGTTGACAGAATTGATGATTTCGAGTGTCGGTGTCCTGAAGGTCGAGATGGAAAACTTTGCGACCATGTAAAAAATAATGAATCTCCTCAACCTCCATCGTGCGTATATTATAACAGGATTTTCGACAGTGGAGAAACTTGGTCGTATAACTGTCAGAATTGTGCATGTGATCGTGGAAAAGTCACTTGTGAAAGTGTTCCCTGTGGAGTATGGACATGCTTACAAGCCAATGGAACTGATGACCCATATGCATGTAAACCCGGTGAAATGTGTTACTCTTTCCCATTCAATCCGAAAAGGTGTTTTGTTCCTCCTTGTGTTCCTAAAGCTCGCTGTATTAAAGAATACTCTATTTATCCAAATAATCAAATATCCTGGCCGGGTGAATCGCATAAAGATTGCCAACCGAATTCAATTAAAAATCATAATTATTGTGCCAAAATTATTCTGACTTTTAATAAGAAAAACGTTCCTATCGGAATAACAATCGACGATATTTGTGATGGAATCAAAACTTTGAAATGTATTCAAGACCTAAATGGTACCCCAAGGGGTAGATCCTTAGGAATAAGTTGCGATATTAATGAAAATAATTCAACTATTGTAAATGTGGCGATTTACTCGCCAATGGAAAACATATATATTGACGAATTGAAAAACTCCAGACCATTTGCTCACTACCTCAGTGGAGTTATTGCAAAAGGTTTGATTGATGTAATAAAAAATAACAATACGTTTTTCACCGGCCTGGTGGACATAACAATTCACACATTGTTATTGAATTCTGACTCCTTTGACCGAGCAACTTTGATAAAGTACTTATTGGTACCAATAATCGCTTTTGGAGTTTTAGTGTTGATCGGTGCCTATTGGTACCATCGGAAAAAAATGGTAGAGATTCGTGAAAAATACGCAAACAGTACGAAAATAAATAACAACAACCTTCAATCTCAACCTCTGAATCCCGTAAGATCTCAATATCCGATTATGAGACCAACAGTGCAAAATAAACATTTAACCGAGCCGCCTAATTTCTACGAGAGAAACATTTCCAATTCCACTTCGAGATTCGCTTGGCCGAAATTTCAGCATCCGTTTCAAAATTGAACATTTTACAAGACCAAATCAAAATTGTGATTTTTGTACAGGATTTAATATCGACTGTAAATATTTTTTCCTTCTTTTTTATGTTAATGTCTGTGTGTTTGTGTGTTTGTCTGTGTGTGCCTGTGTTTGTCTGTGTGTGTTCTTACGCATGATTGTGTACGCGCAAGTGCTTGTATGCCAGCTATTCCATTATTGTCATGTCATTTGTGATAAGTTTTTTTTGGAATTCGTAGAATTCGCTAATTGAAAATATTTAAATTTCATCGATTTCCGGAAATCAATTTACAAGTTTTTATACATATTTGTTCCCAATTTTTATCATATTTTTCCAGCGAAGTTTTCTCTCTTAGCTATGTATTGGGTCAACATTACATAGAATGGATTCTTGCGACATAATCGATTTATTTTCGTCCCTACGTTCCTGTGATACAGGGTTCTAATAATCGTGCAAGAAATTATTATGTTAAGTCTTCTATGTTTGTAGGAGTTCGTGATCTTATTTGGGTTTAGTGCGGATTCTTACGGCAGTTGGATGC
>OX_Smed_1.0.01243
ATGTAACAATAAACATTTCTAAAATGATTTCGTTTATGATTCTTGCAATTTCGTTGTCAATGGTTTCGTGCACTTATATTCCTGAATGGAGGACATATGGCGTTTCTGAAACATTTTCTGGTCCAACAGGAAGATCAATGAAATTAGTTAAAATTCTCTTGGAAAAAATTTCTATGGAAATCGCGAGAGAACCGGAAAATCTTCCATATTTACTCCACAGCCATAAAATAGTTAATATTTTGAACAGAATGGACGGATTTGTTAGAAACAAAGTGGAAATAATACTTGAACAATTAAAAGAGATTGTTCAAAGACAAGGAGGCCATACCGCGTTCAAACAAAGAGGATATTATCACCAAAGAGGACGATCTTCAATGTTTACAGGATTTTAAATTTCAAAATAAAGAAATGCATCAAAAACAGATGAAAATAATTTTGTGTTTAATCAATAAATTTTAATTGCATTAAAAAAAAAAAAAAAAAATGCGA
>OX_Smed_1.0.01255
CGAGCACATCAACAAGTACAGGTTCTGTATCATCAGGAGCGAGCACATCAACAAGTACAGGTTCTGTATCATCAGGAGCGAGCACATCAACAAGTACAGGTTCTGTATCATCAGGAGCGAGCACATCAACAAGTACAGGTTCTGTATCATCAGGAGCGAGCACATCAACAAGTACAGGTTCTGTATCATCAGGAGCGAGCACATCAACAAGTACAGGTTCTGTATCATCAGGAGCGAGCACATCAACAAGTACAGGTTCTGTATCATCAGGAGCGAGCACATCAACAAGTACAGGTTCTGCATCATCAGGAGCGAGCATAGCAACAAGTACAGGTTCTGCATCATCAGGAGCGAGCACATCAACAAGTCAAATAACAACTCTTCTTACAACCACGATCATACCAAAAGTCCCGATTGTCATTGGTATGGCGGCCCAGCCGGGTGAATATTTCGCCTCGCTCTACTTGCAAATTTTATTCTTAAATCGGACATATATTCAAGCATTTTCCAATGTCACTTCATCGGAATCTGTGACTTTCTTCAATGAATATTACAGAAATATCAATTCAAGTTTAATGTCGAATAAAATCCGAGTCGTCAGTGCTGTGGTTAACTCAATGAGTAACGGAAGTGTAAAAGCTGTTTATACTCTCGAGGTCGCGATGAATGGTATAATGACCGACGAAAGTTTGTCAAATAATTTCATCAACGCCACAAATTCTGCGTATTCGTCTGCTGTAATAATTAATAATTCTACGGTCTTGCAAACTTCAACTTTAGTGACAAGTACAACAGCTCCTATAACAACAACTATATCAACTAAAGCTGATCCTGTAAAACCAGGGGAACATTCCTTCGCAGTTGCTATGACATGTTCATTTACAGATGAAGTATATACTACTGACTATAACAATCCGACCTCCGCAAAATATATTGATTTTAAAGGGAGGCAATTTGTGAAATGGCAAGCGGCCCTTAATGCGAAATTAATAAGATTGATAGAAATTATTATCAACTCTCTAACTTCAGGAAGTGTAAAAGCCAACATGTCATTGAATGTTGCATCCACTTCAGCCATTTCAACTACTGATATACAAAAAACAGTAACGCAGGCAGCTCAAGCCGCCTATGGTAACAATATCCAAATACTTTCAATATCGGCTAAACAAACGAGTGCCGCACCAAAAACTCAATCGTGGATAGCCACTGCTGTCCTTGTTACGGTTGTCGTGGTCATCGTTGGATTAGATTAACACTTATTTATTTCATTTTAATCAGGATTTTTACAACATTATCATTACATTTGTCTTAGTATTTCAATAAAAACTTTTGAGTGTGATTAAATTTGTTTCTTCATCTTTCTT
>OX_Smed_1.0.01258
ATGTATAATAAAATGAATGTTCTCATTTTAATTTCATCTTTATATCTTATTTGTTTCCAAAGTGCCCAAGGCGATCTTACAGATCCACAGAAGAAAGAAATGCTTGATATTCACAACGGGTTCAGAGCATTAATTGCGGGTGGAAGAGGACCTCGGCAGCCCAGTGCTGCAAATATGCTGAAATTGAAATGGAGCGCTGAATCGGCATCGAAGGCGCAAAACCTAGCGGACCAATGTAATTTTGATGACGTCACGATGGAGGATATAAGCTACGGAACGTACAAAAGCGTTGGGAATAATAGTGCTCTGATTACAGATAGTTTTGATGTCAGCGATCCTTCAATCATTTACCAACAGTGGTTTCAAGAAATTGATTATTACAACATTAAAACAAATACATGCAAATCTCCTACTTGTGAACATTATGCTCAAATGGTATGGGCTGATTCTCAAGAACTTGGATGTGGTACGTCCATATGTGAAACTTCCCAGATAAAGCAAAGTTATTTAATCTGCATTTACGGACCTGGAGGAGATGTGAAACTCAAACCTCCATATATAAGAGGACGTCCTTGCTCGCAATGTCCAATTGGAACACATTGTGTCAATTCATTATGCAGTTGACTTTTAAAATGAATTTTTCTCATTTATCAAATGAAAATATTTTAAAATAAATGTTTTCATTTTAAAAAAAAAAAAAAAAAAAAA
>OX_Smed_1.0.01263
TGATAAAATCACATTTTTTATTTTAATTATATTTGATTAGGTAATTAAATATTAATATCAGTTTTTAATAAATAAATTTAATTATTTCTTACCTTTAACTTAAATATTGTTTCCCATTCCAGCTAATGATAAAATGATTGAAATTTGTAAAGGTTTCATATTTTAATTTTGGGGGGGACGCCATTTTATTTCCCATTGTTTCTGGTTGAATTCTATCGGCAGTTTTGGTTTGATATTTGTCACAATTGCTCATCACAACTTAATGGGAATCCATTTGTCAGAATGAATTCTATCGGAAAGAAGTGCGTGTTGAGCGCCAGGCTGCCCCCGTCCAGTCAAATGAAGGCGACGATCGAGCAAACCCTTGGAAAACCGTTTACGGTGATAAATTCCTCGGATTTAATGGACTGGCCTGATAGTGATAATCGAGATTGCAATATGCTGATAGCGAGTGACAGCAAGGATTTGATGGATATTTATTGCCCACAGCTTGGTAGCTTTGTGGTGGCCATTGACGGCACGTTCATCAATCAGTCCAGTCTCCTGAATGACATGCTCTGCAAGAATCAGATCATCAGGAGGAGGTCCAGTGAAGAAATTTTAGCAAATTTGATACTGCAACAAGCAACCGAGGAAAAATCTTGGCCTGGCATCATAAAAGATATTTTAAGCACTTTTCCCGGGGGATACAGCATCATTATTATGGCCAAGAATCGTATATATGGGGCCAGAGATTGTTATGGAGTGAAGCCCCTTGTGTTGGGAATTCTCAGTGACATGAACTCTGTGATTGAGTATGATGTCATTGGTGGAAAACCAGTCGTCAAGCCTAAGTCTCCAAATGTTCTTGCTTCCGATAGTTTAATATTGAATAAAATCAACGCCACTTACAGCCGGCAAGTGCTTCCTGGGGAAATTATTGAAATTTCTGACAATGGACTCAAATCGCTCGGCATTTGTTATAGACTAACAGGAGATGCTACGTCTCTCTGTTCGATGGAGTACGTGTCATTGTCTCTGCCAGAGATGCTGCTCGAGGATCAGATAGTTCAAAACGTCCATTATAAATTAGGCCAATCATTGGCATTTGGTTCATCAGATGTTCCGGATTTCGTTTGCTCAATACCTAGCCTATCTCAAGCATTTGTTTATGGTTTTGCTGAGGCCAGTAAGCTCCCGATAAACGAGGCTTTCTACCACATGTCAGTCTCGGCTGAAATGGCCATGTTGAATGTGTATAAGGAAAACGTCATCGGTAAGAAAATTGCGCTGGTTGTCGACAGTCCGTTGAATCGTGACCTGAATTTGGCGATATTATTGCTTAAGAAATCCGGAGTGAAAGAGATTCATTTGAGATTTTGTTGCCCGCCGATCGTCACAAACTGCCCGTTTGGTATAGATGTCAAGTCTAATGAGATTGACTTCTCTGATGTGACAAGCATTCGGTATCTCAGACTGGAGGTGTTATCAAATATCATTTCTAAGAACATCGAAGGAAAAGAAGTAGGAAATATTGGACATTGTTTTCATTGTTTTGGGGGGTCTCATGCCATGCTGAAATCCGCATAAAGGGACTTATAAAGAAAAAAACAAGCATAATACTTTTGTTTGCTATTTACCGCCTTGTTAACGTTTGCCTTGTTATTTTTATTGGTAATATTTTGTTTTAATTGATACGTTTTCTTGCCTGTCGAATACCTGCACGCGCCTTGTCAGACAACTTATAGTTTAGTATTTCAATTTCTTTTTTATTCTTGTGATAATGCCTAATAAATATTTCCATAAAAAAAAAA
>OX_Smed_1.0.01268
ATCCTACATTAGATTTTGTAATTTTATTAATTATTAGACATTGATATATATATTTTTAAATATATATTTAAAATTTAACTTTTTCGATTGATGTCAAATAATAATGTTAAATGTCAATACTGTGAGTCGTCTGATTTAGAAAGAATTGAAGTTGAAATTTTAAAGTGTGGCCACATTATTTGCTGGAATTGTTTAGCAACTTATATTGAATCGAATTTAGAATCCAAAATATGTTGCCCAATTAATGATTGTCATATAAGTATTAATGACGGTATCATTAGAAAAGCTCTGCCTGATAATAGAATTACAGATTACGAATTTATGAGTTTATCGAAATTAGAACAATGTTACAAGTGTTTACTACCTATGTGTGGTAACCTAGTTTTTTATACAGACAAAGCGATTCAATTTGAGTGTAGTGTTTGCTCAATGTTTAATTGCATATCATGTGAAGCTACTCATCCATTTCTTAACTGTCAACGGTATCAAATTATGAAAATTTCAGCTTTGACAAATATAAAAGATAAAGAATATTTAGAAATTATGGATAAAAATGAAAAGGAAAGGGCTAAGGTAAAATTACTTGAAGTGAAACGACAAAACATTCTTTCTATTTCTGAAGAACTTGAGTCGTATGGCAGTTTGCCGAACGATGAAGTTTTTACATGTTTAACTTGTTTAAAAATTATACCGAAAGGATCGGGAGTAAAATTGATGAATTGCTATCATATGTTTTGCAGAGATTGCTTGAAAGGAAGCATCAATAGTTCTCAAATTATTCCTGTCAAATGTTTAAGCTCTGAATGTAACTGTGAAATTCAAGACAGAGAAATACGAAAAATTTTGAATGAAAGAGACTATGAGATTTACCATGAAAAATGTATGAATCTTGCCATATCGAAAATGAAAAATAATTTTCATTGCAAAACACCGAATTGTAAATATTTTTGTATTTATGATGAAGGATTAAAAAATTTTACCTGTCCGATTTGTCATTCATTGAATTGTATAAATTGCAATGTCGTCCATAAAAATTCTGAAACATGCAAACAATATCAGGATGGTTATCCAAATACTATTGATAAACATACCGTTAAGTATATTGAAGATCAAATTAAAAAAGGAAAATATATGAAATGCCCGGCTTGTAATTGTCTTTTAGAGAAAATTAGTGGATGTAATTGGGTTCAATGTTCTAATTGCAAATTAGAATTATGTTGGATATTGAAAATTCCCCGCTGGGGACCGAAAGGAAGGAATGATAACTCTGGTGGATGCAAATGTGGTGTGAATGGTAAACCATGTGACCCAGCTTGTACAAAAACCTGTCAACCACATTCGTCTGCTTCATAACGAATTATGAGTTATATGTATTTTGTCATTTATTTATTAATTTTATGCCTTGTTTGAAGTCCTATTGCAAATGAATGACTGCTAATAGAAATAATATGCATTTCACGAGTTTGCTTATAAGATTTTGAATCAAGTAAATATATCAAGCTCCACTACAGAATATGTAATTAATATGTTACATTTTGATATATAAATATAACATGAAAACTGTTGATAAAAAAAAAAAAAAAAAATG
>OX_Smed_1.0.01270
AGTAAAACATGCTGAAAATATTCGTTGCCTTTTCTCTGTTTTGCGGAATATTCTCTGCGTTACTCGAAGAATTTGAAGTTTGTGAAAACAATGAAAATGTCTGCAATTACGGATTGAGTTGCGATAAAGTTTGCAAGGAAGATACCGAAGCTCCCGACTGTTTCAAGCAACATCTCTCTGTCAGACGAAGATGGAAGGAACACATTCTAGGAGCAAGAGCTCCGAGTTGTGAAGAAAACGGCGATTACAAAGCGCTCCAATGCGTTGGATCAGTATGTTACTGCTCAGACAAAAACGGAGTAGAGATCAGCGGATTCATAACGCCTATTCATTTGTCTGCCAATAAAAACTGCAAATGTGCCAAAGAACGAGATGAGTACCTTAAATCACATCTGATTGGCCGATATTTCGGTTGCAACCATCTAGGTAATTACGAAAAGGCTCAATGTCACGGATCAGTGTGCTACTGTGCCGATGAGGATGGAAAGAAAGTTGAAGGATCCCAAACTGTTCATATCGTAGATTTTGATAAATTAAAATGTGATTAATAAAATATAAAATATAGTTAATTTTCAAAAAAAAAAAAAAAAAATGCGAAAAAAAAAAAATTGCGA
>OX_Smed_1.0.01272
AATAATGGGAAATACTGCAGCAACCAAGAAAGGTGATCCTGCCGATGTTAAGGCTTTTTTGGAGGATGCGAAAAAAGATTTTTTGGAAAAATGGGAAAAACCGAGTCAAAATACGGCTTGTCTCGATGACTTCGACCGGGTAAAGACTCTCGGCACTGGCTCATTTGGTCGCGTGATGTTGGTGCAACACAAAAAGAATAAAGATTATTATGCCATGAAAATTCTCGACAAACAAAAAGTTGTCAAACTTAAACAAGTCGAGCACACTTTAAATGAAAAACGAATATTGCAAGCGATCAATTTTCCTTTCCTTGTTCATTTGGAATTTCACTTTAGAGATAACAGCAACCTGTACATGGTGCTGGAGTTTGTCAATGGTGGTGAAATGTTTTCTCATCTCAGAAGAATCGGAAGATTCAGTGAGAGTCATGCACGATTTTATGCGAGTCAAGTCGTTTTGGGTTTCGAATATCTGCATCATTTAGAACTCGTTTACAGAGACTTAAAACCAGAAAATATACTAATAGATCAAACAGGATATCTCAAAGTAACAGATTTTGGTTTTGCTAAAAGAGTAAAAGGTAGAACTTGGACTCTTTGCGGTACACCCGAATACCTGGCTCCGGAGATTATTCTCAGTAAAGGTTATAATAAAGCAGTTGATTGGTGGGCTTTAGGTGTCCTCATTTATGAAATGGCTGCTGGGTATCCGCCATTCTTTGCTGATCAACCTATTCAGATTTATGAGAAAATTGTTTCCGGAAAAGTTCGCTTCCCATCTCATTTTACATCAGATCTTAAAGATCTATTAAGAAATCTCTTGCAAGTCGATTTAACTAAACGATTCGGCAATCTCAAAAATGGAGTCAACGACATTAAGAATCACAAATGGTTTGCCACTACAGAATGGTTTAATATTTATAAAAAAGAGTTGGATTCTCCATTTACACCCAAGTGCAAAGGTGCTGGAGATGCTAGTAATTTTGACGATTATGAAGAAGAACCACTTCGAATAGCAACAACTGAAAAATGTTCAAAGGAATTTGCTGAATTTTAATGAGACATTCATTACATTGATACTTTGTTTGACGTATTATTATTATTATTATTATTATTATTATTATTATTATTATTATTACTATTGACAAATATTGTTACTAATTCAATAATTTAGCACAACAATTTTAACACCAGCTCTTTTTCTTGAAGAAAAAAACAGGATATACAAAAACTTTACTGTGTATCAACAATTTGTCAATTTGATGTAATTTGATATCTGTAATTTTGATTTAATGTCTGATGTAGAGTAATAATTTAACTTTAATGTATTTATTGAATGAATTTAAATAATTGGGGAAAATGTTAAACTGATGACTTTGTTTAACATTATTTGTTATGTTGTTTTTCAATCATCAATTCGAAATTTTATTGGCAATTAGTTTTGCTAGCTTTAGCTAGTTGAAAGAAATACAATAAAACTTTATAGATTTATGCATGAATATGACTTAAAAACTTGAAAATTAAGTGTCTAATTCACTGTATATTTTTATGGATTTTTCAACTTTTCCGTAGTTTGGTATTCATTAAAAAATATATTCTTATTCTGATTTTACTGATCTTTTTTATTTTATATTCTAATTGATTTCATTAGTGATTTAATTTACTTAGTAAAATAATTGTTAAAATTTTTATATTAACCTCCATTTGTTTAAATTACACTAATT
>OX_Smed_1.0.01275
TTTATAAATAATTTAATTCAATATTTATTTGAGATTTCATTTTTTTATAACCTAGAAATGTAAGTAAATTTTTTTTATTTAAGTTTATCTAGGGTATTTTAATTATAAGTTATTAAAGAATTTCGTTATGAAATTTTTTGATTAGATGGCTGCTAATTCTCAATCTGTTCCTGGTGGACCTCCAGTTGGTGAAACAGCAGGCCTGCCTCCAAGTAGTAATGTATCAAATAAAAGACTTCAACAGACTCAAGCTCAGGTCGATGAAATTGTCGACATTATGAAATCTAATGTTGACAAAGTGTTAGAAAGAGATCAAAAGCTTTCAGAACTTGATAACAGAGCAGAAGCGTTGCAAGCTGGTGCATCGCAATTTGAGGCGAGTGCCGGTAAATTGAAGCGAAAATTTTGGTTAAAAAATCTGAAGATGATGATAATCATGGGATCCATCGTGGCGATCATTGTCATAATAATCATAGTTTCTGTTGTCAATAAATGATACCTGGAGACCAAGAAAATATTAATGACTTTTTTTAGTAGAATAGAGTAGAATGAAAGTTTGCATTTCCAATCGAACTAGATAATAAAAAACAATAATTGTGTATTATTCTGGTTATTTATATATAATCAGGTAGCAGATTATGTTTATTAATTGTACGTTTTGTGTATGGCATGGGATTTATTGTTTACCGAATTGTACTGATATATTCAATAGTTTCTTTATTTGCTTACATATATGTCAAATCTATGTAGAATTTCAGGGCTCCTTTTCTTGTTGTAAGTATGCAGTCTGTATTCAATCCGTTATGTAATAGCATGGCCACTATGATTTATATTATTATTAGATATATTCTTCCATATTTAGATATTTCGGAATTCATGGAAGTACTCGTTGAAATGCTATTTCAATCTCTTTTTTTTCATTATGAATTGTATGGATTATTTTATTGTACTCTTTATTCAATGATAACATCCCTTATTTTCCCAGAAATTTTCCTATCATGGGGAGGGTGACAAAAATAGAACGAAAATTTTATCGTCATATGAGAGATTAGTATTCTTTATAACTAGGCAAATAATATGATGGAAACGTAATATTATAAA
>OX_Smed_1.0.01278
AAGTAGGTTATATTTAAATTGACTTATTATTTATTTTTTTGAAGAATTTCATAACCAACATTAGCATTATATTTTATATTAATGGTAAGTACAACTGTTTGAATTAAGTTATTATATTTCAATTTTAATAATTTTCAATTTCATTTTCAATGACATTTTTAGTTATTTAAAAACAATTCAGAATTAACTAACCATTTTTACCAAAACTCACTAATTTTTAAGTAATTTTTTCAATAACAATTTCTAAAACTAATTTTGACATTTCCATTAAAAGTGATTTGAGATTTATATTCTTTTATGATAAATTTTTAGGCGTTATTTTAATTTTTAGAAAATAATTTATGAAACTAAACTGTCGAATTTCCGTGGCTTTTATTTGATAATGAAAGAATACGAACTGAAGAATTACTGTTATTTTTTAACTAAAAAATCAAGAAAATATTTAAGTAATCTAAAACTAAAAAAATACTGTAGGCAATTATTATTAATGAAATGGTTGAAAAGAGTTTATGAAATAGAAACTATTCGCATTATCAAATTAATTCAGGAAATCACAACTTGCTTGGATAAAACATATTCAGAGTTCCAGCTATTGAAATTATATCAAGATTTAGAAAAAAATGATTTAAGAATGTCTAAATTTGATGATCAAATTCGTATTATTGAACTGAGTGAAATCCAATAGAATTTTTGCTAACAAATATATTTGTATTTTTCGTAAAAAAANAAACATTTCAATTGACCTGATAGAATAAAATCTGGACTCAAGATCAAAAATGATTGAGGAGAGACAAATGATAAAAATTAAAAATTAAAACAAGATTATGAAAATTGTCCATCACAGATTTGATAAGCACGAGAGGTTTTACATTTATTGCATTTGAGGTTGCTGGAGCACAATATGTGAAGGAAAACCATTAAAACGCAGGATATTATTTCTTAAATGAAAGAGACCGAAAGATTGGCAGTCAATGCTTGTGCTGAAACAAATAAAGAAGTCCAAAGGTTGAAGGTTAACCTTAAACCCTTTAGACAATAAAACAATGTTATATCAAAATATTAACCCTATCCACAGGGTTACTGGTGAATAGGCTTTCACATTTATTGTTTT
>OX_Smed_1.0.01281
AATTTTCATTCTTTGGCGTTATTTAGAATTATAATTTATTAGTTTAGTTTCAATTTTAAAATTTTTCGCACATAAATTTTATAATTAATTTTTTTATAATTATTATTGAACAATGAATGTAAAGTTAACAAATATTATGAGAAATTCTAACTTTGAAAGTTTCCAAAGAGTTTATTCAAGTCGTATCAATGTAACGAGGATTAAACGTTCTATTTATCCGATTATGTATATGGTTGACGTAGTTAGACCCGATGGCGCTATTCAAAGAATAAGATTTCACGAACCTAGACAATTAATACAATTTCCTTTGGATATCAATAAATGTTCGGAAGCAGAACGACGTAAAAGATTAATTTTACGATCTCCACCTTCAAAGCTCAATGTAGAAGAAGACGTTTCAATAAAATTTGATGTCAATGAATATAGTTATTTATGGAAAAAAAAATAATTAATAGTTTTAATTTATTTTTTTTATTTCGAAGAAATAATGTTGTAGTTTGTTAATTTTCACTTTAGAAATTAATGAAAC
>OX_Smed_1.0.01282
TAGTATTTTGAAAATTATTTGGTTTTCTTATATTTTGAGTATAACACACTTCAACGAAATGCTTTGAATTTACAACATATAAATAATTAAAAATTTGATTATTGTTATTTATAATTCCAATTTTATCAGATTTTATCATTATAATAAATCTGATAATAAAGATTTACTAAGCTAATTTAAAGTTAAACAGAATTAAAGTCATTTGGTAGTAACTCTCGAACGTTTATTCCAGGAGAAATTTGCTCCATATGACTTAGGTTTTAATATAGGTTTGTTGGGAATTTCAATTTGATAATTTAATCCCATTGAAGTACAATAATTTGCAGCAGATTCAGCCGAATCAAATTCTAAGGACGTATTGGAAAGAGGATCACCTGTACTTGTCCAACCTATTAAGTTATTATCCCATCTTTCTCTTTGATCGAATTCGATCCGCCAATTACGAGTTCCAAACGTTCCAGATTGCATAGCATTTTTACTGGGCATAAATATACGAACTAATCTAGATTTAATATGCTCTTCAGGAACACCGCTTATAATATCAACTACTTTACTATCTGGAACTTCTATAGTTTCAATAGATTTGTTACAAGTAAGTAAAGTTTTGGAATCTGCTTCCACATCATTCGATCTACTTTTGTATTTCCAAGTGTTTTGTTCAGCTATTTCTTTACGCCATTCCATTGTTTTCTTTATGGGAATAGTCTTAGTTGTCCTATAAATTTGATTCAGATATATAAAATTTTTACCAGTGAAATTTTTAAATAATGCCATTACATATAAGATTTAATATAAATGTTTAAGTTGTATTAAATTAAATTTATAAAAATTGACATATCCAAATTTTATGTGTCCTTGATACAAT
>OX_Smed_1.0.01283
ACTTGATTGTTTTTTCAAACTCTGACAATTAAAGAAATTTAAAGTATATGTCAATTCAAAATTTACAAACTTTTGGTTAAATTACGTTCTTATAATATTATTATCTAATATATTTACTTTTGATCCTTTTGCTGAGAGTGAAGATAGAGATGGTAAAAGTGAGAACGTAATTCATGTTCGAATTCAACAGAGAAATGGTAGGAAAACTTTAACAACTGTTCAAGGAATACCAGAAAAATATGATAAAAAACGTATCCTTAAAGTTTGTAAAAAGGAATTTTGTTGTAATGGTACAATTGTACCACACGAAGAATACGGTGAAGTTATGCAACTCCAAGGTGATCAACGAAAAAACATTCAAGAATTTTTAACAAAAAATAAACTTGTAGCAGAAAATATGATTAAAGTGCATGGTTTCTAAAATATAATAATTTTTATGAAAAAAAAAAAAAAAAAATG
>OX_Smed_1.0.01284
ATTATTTACATTCGTTAATTTATTAAAAACCTATGTGCGAATAAGCGATGACAAATATCTAACAAGATTATGTAAAACGACAAAATATGCATGTCTAATATCAGTAATCAAATAAAATCCAATTTTGAAAATTAAAAATTCCAAGATGAAGAAACATTTCATGAACACTTTAATACAAAATAATCGACAATAAAAGATTCCAAACATTAAAATATTGCATTAAACGTTAAACAGAAAATATTAATTGCTCACAATCCATAAAAATCTCAAATATGATGCATATAATCTTTTTCAACTCAAACACAAAAAACTAAGTTCAACAAATACATGAAATTAATAATAAGCTAAAAGTATGTTATCCAATCAAAACATTATTGTCAATGACGATAACTTTTAAAATGAAACTATTCTGAAAAAAATAATAAACGACTTCAAAAATCGACAGAGCTTTCAAGTTTTATTTACATTCTTACAAAATAAAAAAAATGAAACAGAAAATAATTTCCTTGTTATAGCGTAAACATATTCTTTCCTAGAAAATTAGCCCAATCGCCAGTAGTGTGTAAACGCTTGATTTTAGCTCGAACTGATTCTGGTGTACGGACAAGTCCAATCGCATTATTTTGAATAAGGCGCCTAACTTCTGTAATTGTAGGAAGAGTACCTTGTTTAAAGTGATGATAAAATAAATGTACAATCAGTTGTGTTTCTGTGGAAGTAAATAATTTTTTGCTTAGACGATTGGGAATAACTTCTGGATCACTGATATTTGCACTTTCTTCTTGTGGTTTGGTATATTCATCTGACATAATTGTTAAAGAATTACTACGGGAACTGCTTTCACATATCTCCCATGTTGAATCATTAGGAATACTATTTACCCATTCTTGTAAAATTTTCATTTTTTCTTTCGGATGAAGTGATGGTGGCAAAATTGGAAATATATGTTTAATTTGATTCTCTGGTATGTTTTCAGATATAATTTGACAGTCATTAGAAGATGACTCATTTTCCTTCTGATATTTATGTTTAATTTCTGAATCAACAAAATCTTTAACCTAATAAAATATTCTATTGATCATTAAATTATATTTTAACGTATCATATTTACTCTTTTTAATGGATTCATTAACCTAGGTATATCCATCAATAAAAAATATATTTTAAAATTTATAAAAGTTTACTTAAACAAACTTTCAAT
>OX_Smed_1.0.01285
ATTAATTAAAATTTTTTTCTAGTTTCAATCATGGATTATGAAGTATATGACGAATATGAGGAAAATAACTGTGAATTATCAGACGATGAGAAAATGGACACAGCTGATCAAGACAATAGTAATGTAATAATGTCTGGTGCTACTCAAGTTAAAGATGTAAGTCAATTGAAAGCTGTTGAGGGAAGTAAACGCAGTACTACTCCTTACTTGACCAAATACGAAAGAGCTCGAGTTCTTGGAACTCGAGCACTACAAATTTCATTGTGTGCTCCAATTATGGTGGAATTGGATAGTGAAAGGGATCCATTGAAGATTGCTGAAAAGGAATTAAGAGCAGGGAAAATACCTTTTATAATTCGAAGATTTCTACCCGGAGGCACTTATGAAGATTGGAAAGTTGAAGAATTAATTTTAATAGATTAAATATTTTGTCTTACTTTATTTATTTGAAATTCTCAATG
>OX_Smed_1.0.01288
TATATTATAATAATGAAAGCATTTTTTATAATTTCTCTGGCAATTTTATTCGTCTCTATCGAATGTCGTTATAAAGCTCGACGAGTTGAATTATTCAAGCGTGAATTGAGTGCTGAATGCAGTAAAGAAGTAGAAAAATTGGATAACCAACTGAACACGGCTGGAGACACAATTGATAAAACTTGCCAAAAAGGATATGACGAAATCATGGTTAAATATGGTGCAGATTTTTTAAAACTAGAAACAGCTTGCGGTTTTGAAGTTAGTGCAATGACAAAGGAGTGCTCTGGTGAGTGGAAGAAACTAGATAGTTCTTTTTCAAAGGAGATAGACAAACTCGACTCATCATGTGACGAAGAATATGCGAATCTCGTCAAGAATATGAAAGCCGAAAAAGCAAAATTGTTGGCTGAATGTGGGAAATCGCGTTGAAAGAATTAATTAAAAATATAACTATTCGCATGATATTTGTTTTAATTATATATTTATAATAATGAATATATGGAATTATTTTTAAAAAAAAAAAAAAAAAATGCGA
>OX_Smed_1.0.01293
GCCGTTAGACGGTCTTATCGAAATCTATATAAATCTTATATGATATGGGACTGTTTGGGGAAAAGAAAGCAGATCCACGTGAAAAAGTAAGGCAAATGCAATCTTGCATTAGAAAGGAAGAAAGAAAATTAGATCGTGACATTAATACTGTTGATAGATCTATGAAACAACAAGAATTGGAAATTAAAAAATATGCTAAGCAAGGCAATTTAGGTGCAGCAAAAATTCTTGCAAAAGAATTAGTTAATGCTAAAAAATCCGTTGCTAGATTGTATTCAGCGAAAGCTCAGATGAATTCAGTTGTAATGAATTTAAACCACCAGGCTTCATTAGTAAGAATGGCAGGAACTTTGCAGAAAAGCACAGAAGTTATGAAATCTATGTCATCTTTAATTAAGGTTCCAGAAATTCAAAAAACTATGCAAGAACTAAGCAAAGAAATGACAAAAGCTGGAATCATGGAAGAGTTGATCAACGATACGATGGAATCGACAATGGAGGGCGGTGAGGAAATGGAAGAAGCAGCCCAAGCCGAAGTTGATAAAATCCTTTTTGATTTAACAGCCGGTGCGATGGGAACTGCGCCAGACGCTATCAATGATACTCTGCCTTCCGGTACGCCGGTGGCTCGAGGTGCCACTTCTGCTGTTGAGGACGACGAAGAGGAGGATTTCGACGCGATGAAGGCTCGACTCGAGGCGTTGCGTAGTTAATCGATTATCATATGCGTATATTATTTGTTTTATCCTTTCGAACCAGATGTATAAATATGCTCTTCGAAATTTATTTTATTAGTGGATCATACATCATATTTCTGTCCATTCCACGTTGTTTTAAACTGCTAGCTAATATGATTACGGCAGAGTCTCGTTTTATTGTTGGTGTTTATTGATTTCCCGATGTGCTGGATCAGCTGTGATCGATAGTGGATACGGTTGAAGGAATGAATGATTGGATGATATTTTGTCTGGTTTGATGCGTCCTGCTCGCTACAATTTTCTCCGTTAATCTATATTAATAGTTCAAGTTTTGCTTCTCGCTCAACAAATATTTTTGTGAAATTGTATTGAATTTTATAAATTGAAATACATAGTTATAAGTTACCGCAAAAAAAAGAAAAAAAAAAAAAAAAGGGCGGCC
>OX_Smed_1.0.01306
ATGTATAATAAAATGAATGTTCTCATTTTAATTTCATCTTTATATTTTATTTGTTTCCAAAGTGCCCAAGGCAATCTTACAGATGAACAGAAGAATGATCTCCTTGCAGTTCACAACGAGTTCAGAGCAGCTGTTGCTAGTGGACAAAGAGCTCCGCTGCCCAGTGCTGCAAATATGATGAACATGAAATGGAGCGATGAATCCGCATCGAAGGCGCAAAACCTAGCGAACCAATGTAAGTTTGATGACTTCACGATGGAGGATATAAGCTACGGAACGTACAAAAGCGTTGGGAATAATAGTGAGCTGCTTACAGAGGATATATATATCAGCAATCCGGTTTACAAATTCTACCAGTTGTTAGACGACTTTTTTTATTACGACATGTCAACAAATATATGCAAATCTCCTAAATGTGAACATCATGCTCAAATGGTATGGGCTGATTCTCAAGAACTTGGATGTGGTATGTCCAACTGTGACACTTCCCAGATTAAGCAAAGTTATTTAATCTGCATTTACGGACCTGGAGGAGATGTGAAACTCAAACCTCCATATATAAGTGGACCTCCTTGCTCGCAATGTCCAATTGGAACATCTTGTGTCGATTCATTATGCAGTTGACTTTTAAAATGAATTTCTCTCATTTATCAAATGAAAATATTTTAAAATAAATGTTTTTCTATTTTCAA
>OX_Smed_1.0.01317
GAAACAGAAACATTATATCTTTTATTCTTGGTTTCACATCATTTTATGCATTTACTATAATATCACGCTACTTGATTGACTCCCACCACTCTGATGTTCATGTTTTTGCTCCGTTATCACCTCACAACAATGAAGAACAGTTTAAAGAATTCCAGGGAAAACATTCAGATGAATTAAAAAAGCAAGAAATTATTTGGCCAGATAAACACGATTCGTCACACGACGCGGAAGGCATTGTGGCACAAGTTCTCTACAATAAGGTTCGGATATTTTGCTGGATAATGACCATGTCGAAAGACCATGAAACCAAAGCCCGTCATATTAAAGCTACATGGGCCAAAAGATGCAACAATTATATTTTTATGAGTAATGCAAATGATTCAACATTACCAGCTATAAATTCAAATGTAACAGATGGACGAGATCATTTATGGCAAAAGACAAAGAACTCATTACAATATCTTTATAAAAACCATTTGAATAATTACGATTACTTTTTGAAAGCTGACGATGATACTTTTGTGATAGTGGAAAACCTTCGCCACATGGTGAAGTCATTTAATCCAAATAAAGCATTTCACATGGGTCGGAGGTTCAAGCGATTCGTCGAACAAGGATATATGGATGGAGGAGGAGGATATTTGTTATCTCGTAAAGCTTTGCAAGATATCGTTGAACAAGGTTTAAACAAGACAATAAAACTTCCAGATAATGAAAAAGGAGAAGATGTCTTTATAGGAGCATACTTAGAAGCTTCTGGAGTCAAAGTAATTGACAGCTTGGATGAAAAATATAGAGAAAGATTCCATCCATTTTCTCCAGCTGATATGATTGTAGAAGGCCGCATAAAACATATGACATGGATGTATATTTTTAATCATCATAAACTACTTTTTGGTTACAGTTGCTGCAGTGATGACTCCGTATCATTCCATAGGGTTACACCTCATGATATGTATGTTCTCGAATATCTTATATATCATTTAAGACCTTATGGAATTATTCGTGACTATAAAGAGATGAACTCTATTCTTTCTCAAATAAAACTTAGAAAAAACTACTAAAAGAAAAGCAGTGACAGTTATAAATTTATTGTTATTTTATTTTATTTTATGAAATATTTATTATCCGACTTTAATACAATGCCTTTTA
>OX_Smed_1.0.01321
TGAAAAAATATTAAATAATCAATAACAAATAAATGTTTATTTTTTAAAATTCTCTTTTTTGTATAAATAAATAATTGAATGCAGAAAATTAGGCAAATCAAACACACTGATAATGATAAAAATAAATAAGAGACAATAAAATATTTATTCCAATACAAATCATTAAAAATTTAAAGTAACAATTATATTTTTATTAATTCAGTTACACATCAATAATAGTATTCAAAATGCATTGGTTCCATAAATAGTTTGCACAAGATCTACGATAGCAGCGGCTTTGCTTTCCCATCGGATATTAATTTACTCGCGATATCAATGCCATTTTGCTCATCGATCAGTTGCACCTCTAAGTTTGATAAATTATTTATCTTCTTTAAAATCGCACAAATTTCATAAGAGCATCCGACTTTTGTCAACGCCTCAAATTCATTGATTTCGCTTTCATTCCAATTTTCTCCACATGGTTGAATGCCATGAGTCATCAATCTGACTGCTTGAAATGGTAAATCTAAAAATTTCGAATTCGTTTCAAAATGCCTTAAATGCTCTTTTTTAACCATTGCTCCATCACCATAATCTAAATAGATTATTTCAAAGAGATCTTGTTGAATACCGATAATTTTGACTCTTTGCCACGATTGAGCTTGTTCGTAATATCCAGCGACAATATCATCCAATTTAAAAATAATAGCCTCATTCTTAGGTATCTTTGAAAAATATTCGGTCATAGCATCACTTAAGGAATCCAGCGAGGCTAATTCATCATTGATAATGTGAGCATAGAATTTAGTACAATCAACTACTGAGCTGATATAAATCCGCACTTTCTCATTTAGGCCTCCTGGGTATGCCATAAATGAATGGGGTAATTTGACTGTGCCTTCACCCGGACCGCTTGTAGACGGTATATCTGAATGACTGAAACTCGATCCCTGATCTCTACCCATCCTAGGATTCGGGGCCGAAGTAAAACGCTTTTCTTTCAGCACTTCAGTGTCAATCATTTTAATGATCTCTTTTTTACATTCGGAAATATTTTCAGTTATTCCTCGAAATGTCACAACTCGCTGGATTTCGGTATTACTTTTATCGAAATCAATTTGGATTTTATATGTATCTTTCAATTTGCGAATATTTTCCCCCTTTTTACCAATAATCTTTCCAACAAATCTATTATCAACGAGCATTGTCTCAATATTGTAAATTGGTACAGAATCTATAATACTTTTAACTTCCTTTTCCGCCTCCATAACACGTAATGTAAGGCCTCTTATTAGAAGTATATCAAATGAATCGCCAGTATTGTCTTTTGTTGCATCAACTGTCCATTCATCGCACGTATCTTTAGTATTATTATTGGTATCCTCTTTAGAATTTTTATTGAGAAACTTTATTGTGGTTTTAGTTTTCTCTTGAATTTTTTTAATTGTTGATCCACTTTTTCCAATAATAGCACCTTTAGAATATGATGGAATTTTCATTCTTATAATTTTATAGCAGTCATTGTAATCTTCATTACTTTTTATTCCATATTCATTATCATCATTCACTTCTTTAAAAATATATTTATAAGTCCAGTACCACAAAATTGCCGATGTTCCGACTGAAGCGATACGTGCAACTATCTTAATAGTTTTAAATACTTTTGAATCACTCATATAAGATTTATATAGATTTCGATAAG
>OX_Smed_1.0.01324
AATGTTCAGTAGTTTTTGATTTTTGCAATTGATCCTCTCAGTGATCTCAAAGACAAGGAAATTAAGCGATCGACTCTTAATGAGTTAATTGAATATATAAATGGAAATCAAGGTGTACTCACTGAACCACTTTACCCAGAAATCGTTAAAATGCTGGCTGCGAATTTGTTTCGTACACTTCCTCCAGCTAGTAACCCAATGGGGGCTGAATACGATCCAGAAGAAGATGAACCGACTTTAGAAGCTGCTTGGCCACATTTGCAACTGGTCTATGAGCTTTATCTACGATTTCTCGAATCATCTGACTTTCAACCAAACATTGCAAAAAAGTATATCGATCAAAAATTTGTCTACCAACTCTTGGAACTCTTTGATACAGAAGATCCCAGAGAAAGGGATTTTCTCAAAACACTACTCCATAGAATATATGGAAAATTTCTTGGCCTTAGAGCCAATATTAGAAAACAAATTAATTATACATTTTATCGATTCATATATGAACAAGAACGTCACAATGGTGTTGCAGAATTATTGGAAATTCTCGGAAGTATCATTAATGGATTTGCATTGCCGTTGAAAGAAGAGCATAAAATATTTCTATTTCGTGTTTTACTGCCTCTACACAAAGCCAAATCATTGAGTGTTTATCATCCTCAATTGGCATATTGCGTTGTTCAATTTCTCGAAAAAGACCCATCTTTAACACAACAAGTCATTCTTAGCATTTTAAAATTCTGGCCGAAAATGCACAGTCCGAAAGAAGTGATGTTTCTCAATGAGTTGGAGGAAATATTGGATGTCATTGATCCAAACGAGTTTTTGAAAGTTTTGAAGCCACTTTTCACTCAATTGGCAAAGTGTGTCGCTAGTCCCCATTTCCAGGTATCTGAACGAGCTCTTTATATATGGAACAATGAGTACGTGTTATCATTGATGTCAGACAATGTTGCAGAAATTCTTCCGATAATGTTTCCCGCGCTCTACAAAACAAAACAACACTGGAATAAAACTATACATGGACTCGTGTATAATGCATTGAAATTATTTATGGAAATGAATCAAAAACTGTTCGATGAATGCACTCAGAAATACAAGGACAATCGAGCCAAAGAAAAAGAAGAACAGAAAAGAAGAGAACAAGCTTGGCAAAAACTATGTTCTATTGCACAAAGAAATCCTTTGAGCAAAATTATAGACAATGATGGGTTCATTGTTGATCGGTCTCAATTAAGTGATAGCTTAGTGAACTCGGGGGATAATGACTCGGATGGTGAGGATATCACCACCAGTCTCAAGGAAATTAATAAGATCGAGATCCAGAAAAGCGTAAATGTCTGCAACTCATCATCACAAAATATCCAAAATCAAGAAAATGTTGGACCTGCTTGTTCATCTTCAGGCGCCGCTTCTGGCACTTGTATAAGAAAAGATAAACCGCTGATCAGACGAAAATCAGATCTACCCCGAGATCAGGCCACTCAAAAAGCTATTGAGCAACATCATCGGCCCGATGAATTTCTGGTGCCCCCCTCTAATGATGATGATAATAATCAATAAAATGATTGTCGAATTTATCCATTAATCAATAGCTGTCACATTGTTTTCGTTGATCAATGTAGATTGTGTATCTATTATCATTATTATTAATATTACTTTTAATACTATAATTATTTATTTCTCAAACCGTTGTCAGAAACCTTTATTTTCCGATGTCCAACAAATCATAACTATTTCTAGTCAATGAGAAATTGTTTTTATATAACGGATTGTCCTCCATCGCACTCAGAGAATAGATAAATTTTTGCAACACTGATATGCTGATTCTGTACAACTTCTTGTTTGTTGTTGATGTTATATCGCGGTCCGGTTATCTTCATAATTATTATTATTATTATTATTATTAATATTATTAGTTCTATTTTATACTATTATTCAATTTCAAGATTGGAGAAATTGTTTCGGCTGATGAGAATAAAAATAATATTTTGATTTTAATATTGTTATATATATATATCTAGTTGGTAGAACCTGTTTTATTCACAGAGATTGGTTGTAAAACAATAAATTCTATTTCCTTGTTTAATGCACAGACATTTTACTGATCTATGTATATGGTTTGATATCATTACTATTTATTAATATTTATTATTTATTATTATTTATTTATTATTAATTATTATTTATTTATTAATATTTATTAATTACTTTTTATTATTATCGTGATAAATCCCCACATTTTGGTTTATATGCATATTTATGAATATGTTTTGAATAAGTGAAATATTGAACCCAATGAGAGATTATTAAATCTTTATTAGGTTTTATAAATTTTGCAAGTTGATTTTATGTTTTTTTGTTTTTTGTAATAGTTATTTTGCAATAGAATTTTGAACGTGTTAATTGAACTGATTTTTACAATTTAGTTGCGAGATGATCTCTGGAAATAACTTCTGGTTTTTTTGTAAAACTAGAGCGTCTGTTCCAGTGATGTTTGTTGATAAGCGACTTATGATCCAAATGAAAGCCGAAAACATCAGATGTTAGATTAATTGAAATAAATTTGTGATATGATTT
>OX_Smed_1.0.01335
CTAAACATTTTTCTTTAAATTAATAGAAACAACGGAAAACTGAATACTTATTTGATCGAATAACGGATATGCTAAATCAATAAATAAAAGGGCAAAATCTATTTTCAAAGCATTGGCACAATTTTGAAATTTAAAGCAATAAAAACACAGTTTAGGTTAATAAGCAAAGATATGAGCAAAATTATTTTGAACTTGTAAATCTATCATCCAAAATCTCTAATCGATAGCCTGGTAGGAACAGCGACTCTCACTCATGCATAACATACAGTTCTTAACAATCAAATCGGGTTCATCCAACAGCTATAAGACCTTTGATTGCTTTTAATAAAGCCTCCGGCTTTGGAGATCGTGATTCCAGTTCCACATTAAACCCAGCTGATGTCAACTGGGCACTTGTCGCAGGGCCCATAGATCCAAATTTTAAATGAGAATGTTTCGAAATTATTTCCTCTTTCAAAACTTTTTCAGAAAATGCGATTCCTGACGGACTGAAGAATATCAACAAATCTGGTATGTTCTGATTATTCGTAAACAAAAGTTTCAATCGATCTGATAATTCGGTAGATTCTTTTGTGGAATAAACAATTACAGACTTGACTTGGATTCCATTTTCCTCTAATTTGTTTGGCAAAACGGGTCTATGCATTTTTCCACATGGAAATAATAATGGTTTAGTTAAAGCATTTCTGTCATAATTAACAATAGTGTCAAGTAAAACATCAGCATTCCCACTTTCTGCACCAGCAGTTTCAAACCCAAGCGATTCTGCAACAGCTTTAGTCGCATTACCAACCACAAAACAAATTACGTTTTTCTTAGCAGGTAAACCAGACATCTGAAATGCTTGAACTGCTCTAGGACTAGTAAAAATAATTGCACTAAAATATTCATCCCATCTCATAGTATCACCACAAATTGCTTTCAACTCTTCAGGATGAAATACAAAATCTAATGTTTCAATCAGAGAAACATTAAAATCATTATCTTGCAAAATTTTGACGTAAGGATCGCCCTGATTTTCTTTTACACATTTCAACAAAACAATATGCATATTACTAAAGTACAAAATATAATAACAAAAACAAAACAGTTATTTTAGTAAAACAAAAACTATAAACATAGTTAATCAACAAAGTTCAATTGAGTATCACTACAAGCTATAACTATG
>OX_Smed_1.0.01340
GAAAGAGAACTAGAGTTTTTTTTTAATAATATAGAAATTATTATTGTAAATTTATATATAAAAGTAATTATATCCAATCAAATCTCTCCGATTCACTCAATTCGATTGTATCTATAAAATAAAACAGTGTAAAAATCAATAAAATGTGCTACAATCAAAGATCTATATAATATACACAGTGAAAGATGTAAAACAAATCGAGCTAGCAAATCAAGGACACAATTTTTTGAAACATTCATTACAATAATGTCGACCTTTACTTTCTTTGAAAGTACATTTGGCAAGACTCTTCAAGCAGTAGCTACAAGTGAAACAGGGAACATGGAATTTCCTGCCCAAGGCATTAACCAGACTACTAGTAATCGGCAATTGACATACTCCGCAAATCATCCCTATTTTTGTGTAATAGTGCTGGCTGCAATATGGTTCCCCGTTCACCTCATTGAAGCTGCCTTTTTCAAAAGGCATCCGGCACTCCTTGCAAACAAAACAATAATCGTGCCATTTTTGGCCCATCGCACTGAGAAACGTCGAGGTAATAGGTTCCTTACAACCGGCACATCGGGAGCCGAATAGATCAAAATAGCAATCTGCACAATACGGCTTATGGAGATGCTCATGAAATCCGGTGTCGTTTTCAAACGGACCCTGACAAGAGGAACAGAAAAAATGTTCCGGATGCCAATGCTGATCAAGTGCCGTTAGAGATGTATCGAGAATCGGTTCATTGCAATATGCGCATTTATCTGTGAACAAATTGATATGACATCCCTCACAGTACGGCTGCTGATTGTCGACATAGTACACGACGGATTCGAGGCTAGTTTTACAACTGAAACATATGAAATGGTGCTGATGCCAAAATACATCGAGGGCATTGATACTATTATCATAGATCAATTCGTGGCACAGTGCACAACTCGGAATCGATGGGGATTTCTCCTCGACCGGTTTTTGGGCGCTCGTTTTCTCATATGTTTTCTCAGTGTTTCGGGATCCAACACTGCTGGTGGCACTGGAGTTGGTGTTGTTCATGTTCTCGCTGTATAGATATTCTGGACCAATGCTGCTTCCGTCGTATAAATTACCGCTTGATGATTGGTTGAGCTTATATTGACTGAGAGATGTCAAAAGATGATCCAGATCCTGAGTGACTCGGGCTGCTTCGGATTTGTTGCTTGTAAAACTATTTGAGTTAGACAATGACCTTTTATTGTTCCAATTCTTTGCACTCTGCAATTCGTCAATATATGAAATATCTTCTGATAAATAAGATAAGATTTCATTATACGGACAATCTAACAGGTCAATTAGGCGAGTGATTTCCAATATATTAGTTTTTAAACCATTGTTATATGTTGACTGATGCTTTTGAAGAAATTCCACTGAATTGTTGAAAATTCCTTGATTCATTGAAAATACAAAAATATAGTTTCAAAAATGTTCAAAAATAATATTTTATAATAAAATATGAGTTTAAAG
>OX_Smed_1.0.01341
TTAGTGTGAGTTAGCCACAGTAAATTCTTTCGGTCTGTTGAACTTTATATGTAGGTCTGATTGACCTTTTCGATTTCTTCTACTCTAAACCGCGTGGTCTATTGATACTTCCATATTTACGTTGGAATGATTATTGGATGGAGTGGTCACCGACGATCTATTCAGTACACATTGTGACACATCTAATCTGTGTTTATGTAGGCGATCAACAGAGTAATTTCTGATTCATCTATTATAATTTCTATTTACTGTAACCTGGACGGCTTGTTTTTCTGCTCATTCTCTGCAACGCATATTTTAGTAAGTAAAATCTTTCTTTTAATAGTTGTCAAGGAAAATTGGTTACTACGATCAGATGGATGGAATTCGAATAGCATTCAACCGCGGTATTTCACTAAAGATGTCATTCAACTGTGGAGTTTTTCTCTAGCCCTCGTTTCTCACGAATGAGCCTCCAATTATGTGATGTAGATTACGCTTACGGTGGTTATCATTGTGTCTACTCTATGTTTTGATTACTTACGAAACCTTACAATGTGTTTTATCATCAATAGATGTGCAGGTGTATTTCGTTTTGTATTCAAGGAATTCTAAGTTTCT
>OX_Smed_1.0.01346
AATTTGATAAGGTTAATTTATGCTATATTTAATATTTTGTTGAATTAAATAATTTTTTTTAATATTAATTAAGTTAAATTTGATAAGGCAAAGTTTTATTCAAAATTTTAACTTTAGATCTAGTAGTGGCTTATCATTTACTCCTAAATGCATTGAAGTAAAATATTTTTGAAGTATTTAGATAACTTACAATGTTAGAAATTGAACAAATTAAGTTGTGAAGATGGAAATTTAAGGATTTTAGTTGAAGGTGGTGGCTGTTCGGGCTTTCAGTATATATATAAATTAGACAAAACTATTAATCCGGATGACCAGGTTATTAAAAACAATGGTGCGAGCGTTGTTGTTGATAATGTTTCATTTGATTTCATTAAAGATTCAGTGTTAGACTATCAAGATGAATTAATCAGATCTGGATTCCAAATTATTAAAAATCCTCAAGCAGAAAAAGGATGTTCATGCGGTGTTTCTTTTGCAGCGCGTTTAGATTGAATTTATGAATAAATATAATGACTTACTTTAAAAAAAAAAAAAAAAAATGCGA
>OX_Smed_1.0.01347
CATGATTCAAACTTATTAAATAAGGCAACTGATCGATTAATAACAGGCGACCAAAGATAAAGCAATTCGTTAACTTATTGATTAAATCCATCGATTAAAAGGAAGGAACTCATAAGTTGATTCATTAATTATCATGATTTATAACGAGTAACTATCAGTGAGATTAGGTAGCTCAAATTTACTCGGCGATCAAAATCACAGTAATCTTTAATCAGTTATTCAGCTCCGAAGATTTTTATAATAACAAATTATGACAATCAGAAGTCAATTAATGCATATATAGAATCATGAAACAAAAACTTTATAATAACCAGTTAATCATGAAAAGTTTTACAAACATAGATAAGTTTTACGGCCTATTGACATGGATGCAGAATAACATGATCTCCAATAAATCCGTAAATAAAATATCCAAGTAATAAACTCAAGCGGATAAGCACTGAGAAGCAATCCATCCAAAAATATCCACGACAGAGCGCTAGAGATTTGGTAGGTAAATATGTTAAAATCAATTGAATTAGCAAATTAACCAAATCGAATCGTTGCACGGCGATGAAATCCAATTATAGCGATAGTGTGAATTAAAACAATCTGAAGACGACATAAACCGGATGAGACATAAGAATTCTAAGTTCATATACATCGATCGTGTCAGACAATTCTACCGGAAGATGCGAATTCGCGATCTCTCCGTCGACATTACATACGAAATCCACTAACAGATAAACATCCACAAAGATGGATTTCCTCTCACCTGTTAAACGTATTCACAAATATCAACCATCCTGGTCAAATTCTGGCCAAAAGTACACCACCGTAAATATCGACGTCAATTTAACTAAAATGAAG
>OX_Smed_1.0.01349
ATTATTATTATTATTATTATGAAAACGAAACTAATAATATGTCTTCCTTTGGTATTGAGTTTCATAATTTTTACTATTGAAAGTTTAGAACAAAACTGCGAGGATCCATTAGCTAAAGGCTTGTGCAAGGCTTATATTCCCCGATATTTTTACAATGATACTTCGGAAAAATGTGAGAGGTTTATTTATGGAGGATGTGGAGCCAATGGAAATAATTTCAAAACTCTAAAAGACTGTCAAGATTTTTGTGAAGAAACTAACAGTGATTGATAAAAGATTGTTTGCTAATTTATAATAAAATATTTCTTTTATAATCAAAAATATAAATGAAAATTTTATTCAAATAAATTTGATAATAATTATTTGTTAATAACTAAAACAATAAAAAATCAAAATTTATTTTGTTATTGAATGATTAATCAGTTGTTATATGTGTGTATGTTTAGATGTAATTGTTTTTAGTAAAATTTCAAATATAAAGAATTTTTCATTGTTTGACTATGA
>OX_Smed_1.0.01350
ATATTTTTGTTTGGTACTATTGAAATGTCTAGAAATCCGAACAACACTCCACATGGAAACCAGACGGACGAAATCAGCATGGAAGACAAGGAAAATTTAAGAAATGGTAAGCTTAGCAATTATTATCATGATATTTCACTCGCCCAAGTCCTAGATTGTTACCAAAATCATGGACCAGACGTAATTAAAAATCGTTACTATCCCATCGAGGGGATCTGTCGAAACTAACAAGATAAACCACAATTACTGTGTCGTAATTATCGATTGAAGGGAATAAAATTCAAATTTCAGATGAAATAGAAGGTTATAATTCATCACAATTTTGTATAGTTAGCCATTACGAAAATGTGTTGGATTCAGTTTTAATCCCACATGGATTGATAAAAGACAGAATTGAAAAATTAGCCGTTGATATAGCAACTGATGAAGATTTTAGTGAAAATGGTATTGCAGCTCTTTGTGTGTTAAAAGGAGGATTCAAGTTTTTCGCTGATTTAACGGAAGCCATTGACAGAAATAATAGAAGTAAAGGAAAATCAATTCCATTGTCGATAGACTTTATTAAAGTCAAAAGTTATGTTGATGATCATTCCATCAATGAAGTTACCGTATCAGGGATCGACAACCTGAGTTCACTAACTGGAAAGAGTGTATTGATTGTTGAGGATATAGTCGACACTGGTAAAACAATGATGAAGCTTTTAAATCATTTAAAGAATTTCAACCCAGCATCAGTGAAAGTTGCCAGTTTACTAGTTAAAAGAACTCCATTGAGCATCGGTTACATTCCTGATTATGTTGGATTCGAAATTCCAAATAAATTCTTAGTTGGCTATGCATTAGATTATAATGATTATTTTCGAGATTTAAATCATATTTGTATCATCAACGAAGAGGGAAAAATGCGGTTCAGTAAAAAAGGTTGATTTATTTAAAAATAATTCAATTCTGAAGCCGCTTTTAGCCAACTCGGTTTTCATAATAGCACATATTAGTATATTGCACATTTAATTGTTATTGTTATTTATTTATTACTACTGACTGAGGTCTAGTTTTGTACTGAATGTATTGAATATTATTTTAACTAGATTTTATAAATATATTTTGAAAAA
>OX_Smed_1.0.01351
ACTTTAAAGTTATTTAATAAATTATGACTAAATAGTAAATTATATAAATAACCATAAAAGATTAATAAAATTCTACTTTAATATTTATTTCATATGCATAAGCCTGATATATTATTACAAAATTTGTTTTACACGAATTTTTATTGTGAAGAAAATATATATAAATTAATTGAAAAGTTAAGTAATACAGTAAGTGGAAATTTGTATGCAATCATTATAACCAACGAAGAAAAGCAAGTAAAACGTTAAATGATTTTATCAAAAGCATTTAATTGATAATAAAGGTAAAAATTTATTATCAAAAATTAGGTGATGCAATAGATAATTATTCGGTTGTCTGGGTATTTATAAACAAAAGTATAAAATTTGATTAGTAATTTAGGATTATCACGTAATAATGGTTGCAAGATTCGATTATAATGATAAATTTTATGTTTATGACTTTGATTCTGTTCTTGATTTTCCTACTGAATTTGAGGAGTACGTCAAATTAGTATTTCCTCTAGACAATTACAAAACGAGATATTTCCGAGTCGTTCCCAGTGAAGATTATTTAAACTATTTTTCATCGGATCGTCGACATATGCTCAGGAATGATCAATGGATGGCAAAGCCACCTATTTATCCATTTATTAAAGGTCGAGACCAAGAATCAACTCACAATCTCAACCTTTATCTCGATATTTATTATAATAATACAAAATTTGGCACAGTTTTCAGTCAAAATGATTTTGTGAAATATTTTGATTTGTTTCAATAAAATTCTATTTCCTTGTTGAAAAAAAAAAA
>OX_Smed_1.0.01354
ATCGGTTTCAATATTGACTGTCGGCTTTGATCGGGTTTTGTATTCAATTGTTTTTCCATTAATTGATGAAGCCTTCGTTGATTTTCAATTGAGATTTCCTGAGACTGAATTTTTATTATTATTGCTATTATTATTATCATTATTATTATTATTCCATTAATCTAATGATTTTGTGCCATACGAATATGATTATACAATCGATGCTGGTATTGATTCTCAGATTCATCGCAGAAACGTACAGTTCTGGACTTGTCTTTAGCATGTACCAGTTACAGCAGATCTCATCAAACAAATACAATCATTTAAGTGATTCTGATCCAACCTCAAATCCCGAATCCAGTCAAAACCAGCAAATGACAATTAACAACTCACCAAGTAAAACAGTAATATGTCAGACATTCAGCCTTCATCAAAGGAAGCTGTGCCATCAGCATTTCCGACTGATGGAGAGTGTGGTCAATGGGTTTCTACTGGGTTTGAATGAGTGCCAATTTCAGTTTGCTGATCAGATTTGGAATTGTAAAGGACATAACTTGACGATCGGTGGACACCGAACGAAATCAAAACCACGCAAGAAAGGAAAAACCTATTTAGATAAGCTAGTGTCAAAAAGTACTCCAGAAGCAGCTTATGTATCATCAGTAATATCTGCTGGAGTAGCCCACCAAGTGACCAAGGCATGCAGTAAAGGGGTTCATGATAGTTGTGGCTGTGATCGGACAATATACGATACGCCTGAATCAGAAAGGTTTAAATGGAGTGGCTGCAGTCATAATATACATTTCGGTGCTGCATTTACTCGTCAATTCCTAGATGTTCCAGACAAAATTCGTGTTAGTAAAAAACCAGAAAAAGCATTGACGAAACTTCACAATAATCATGTTGGAAGACAAGCGGTGATTATGAAAATGGCCAAAAAATGTAAATGTCATGGTGTCAGTGGCTCCTGTGAAATGAAGACGTGCATTCGAGCTCTACCTGATTTCCGAGTTGTCGGTGATCTTTTAAAATCTAGATTCCATAAAGCAATGCAGGTACATTTTGTCGATTCCAGACTCATACCTCGATATTGGCCAAGCCGAATGTTTACTGACAATGATCTCATTTACCTTCTCAAATCTCCGAATTACTGTGTTCACAATCCTCACTTTGGCAGTTTAGGAACCCAGGGCCGAAAGTGTGCAGAATCGTCTTTACTTGAAAAAAAGCCAGAAGAAACAAGAGGGAGCTGCGAAGAATTGTGCTGTGGCAGAGGTCACAAGAAAAGAACATTTTCAAGGGTTGAACAGTGTCATTGCAAGTTTCATTGGTGTTGTGATGTGAAATGTGATCAGTGCAGAAAGGATGTGATTGAAGCTGTATGCGATTGATTGGTCTGATTGTCATTTATCATTGTTATTGTTTATGGAAGGACAAATTAGAAATCGAATCATTGCACAATTGGATCTATTTTTTGTTTCATTCGATCCGATTTTCTCATCTGTCATTACACATTTTATTGATTTTATTTATCACCATAAATTTAATTTCGGATTTTCTTTTATAAAATACATTTATCAATTAAAAAATAAAAAAAAAAAAAAAAATAAAAAAAAANAAAAAAAN
>OX_Smed_1.0.01359
TTATTTTTTGATTTAATGAATCGCTTATTAGGATTTTCAAGAGTTGTAAAATTGAAAGGATCTTTGCCATTAAGGAATATATCATGTTCGCCTTTAATATTTAGTGGAGATGGAAGTCTAGGTAGTGGAGATGGAAAAGGTGGCGGAAAAGGTGGTTCTATTAGAGATTCTGGTGGATCTTTTGGTAAAAGAGAAGCTTATCTTGAAGAAGAATATTTTCGAAAATTGAATGAAAACAAAGTTAAAGAACTAAAAGAACAGCTTGAAGATGAAGTTGATACTCATGTTCATGAAATTGAAAAACATGAAGAAGCAATTAAACGTCATAAAAGAAAAGTTGAAGAAATTAAAAATTTAGTGAAAGAACAAAATAAATAATTCCTACTCCGATATCATTTGTTCATTTCGATGATTAATTATACATAGGGTTTTGTATTTTATTTCTGAATAACATTGAATAATCTTTCATTGCCTAGATATAAAAGAAAGGTATTTTTTAAAAATTATATAGAATGGAATAATGCAATATGCATGCTGCATTATAGCTTTTAATCTATAATTTCATTAACAGCATTGACGCTATTAGATAAAAATTAATATTGTGCGAATTAACATCGAAATAAATGTATATGAAGTTTGACCATTGTTTATTGTATGTTATAAATATTGGTGTGATTATTATTGAACAATATTAGTGACTACTGTAACTTGTCTAATATTGTAATATTTCATTATATTATTAAGAGATTCGTCGGAACAGTGCATGGCGGTGTTCTTATAAGGACGTTTTTTGTTATTTAAATTAATTTCTCCATAACAGTTGATTAATATTTAGATTTTTGATGGAAACTTCGCCAAATTTTTGAGAACATTGAAGTAATTTTCGGATCAAATAAATTTTTATTGGAC
>OX_Smed_1.0.01373
ATAGATTTAATAAATTTAATTTACAATGAACACGAATTTAATTCTTGTGACAAACATTCCGAAACATATCAGGCATTTTGATTTAATCAAAGAACTAGAAAACAAATGGGCTCGCTTGATTTTTTATTGATAATCCTTATGCAGACTTACAGGAGGCTTTTATTTACAACCCAACATCTCTTTTAACTCACTTCGAAATGGGAGTGTCAAGGCTGAGAAGTAAAGTAATAAATGGCATAAGACCTCTAAAGGTTTATCATTTATGGTTTCCACCACCAAATGTATACTTAACAAATCTGATACCTGAAAATGCTACAATGCTACCAGTTTTATTTGTGGACAATTTACCAAAAGAATGTGATTCTTATGAAGTAATTGGCGATTTACCCTTTCAATCGAATGACGTAAAACATTGGGATATACCTCAAAAAGAAGATAAATGGATGGTTTTACGATTACCTGTAAATCAAGATGAAGCTATTAGAGATTATGTGCTGAAATATATTCGAACGAGGCGTTTATCTAATGGTCTGTTTCCTCGTGTTTTGGAAGTTTTCGTGTCTGAAGACATTCGATTATCAAAAAATATGGTTCCTAAAACCTTACAAATTTTGCCGATCACAGCTTCGTTTAAATCGAACTTGCTATTTCTTTATGATTTGCCAACAAAGTTGACAGTTAAAGGAATATCAGATGCTGCTAAAGCTCTTGGCGTTAAAGGATCAAAAGCATTTTTCATTGACGTCGTTGATTCTTTGAGAGTTGGATTTTTATTCGTTCCAAAGTCATTTCCTGATTCTAAATTCGATTCCTTCCAAGAAGCTTTGAAAGAAAAAGAGATTGTCGTAGATAGTAATCAAACAGTAATGCTCAACTTAAACGAGGTCTATTTGCAGCCTAAAGGTGCTCTGCCGCCTAAGGTTCACAGGAAAAGGGACGATGAACGCACAATTGAATATGTGCTTACGAATTATGTATATGTTCACAATGTTGCCGCCGGTATAGATCACAATCAATTAGCCAAGGGATCTACGATTAACTTTAAAATTTATTTATTTCAAATTTTTGAAAATACTACTCAAGTTGGATTTGTTTGTTTGAGAGGCCTGTCCGATGTTGGAATTTCTCAACTGATCGATCATTTAAGGTCTTTAGTTTTTGAAGGATTCCAAGTAATGGTGGACAACATCTATTTGAAATGTTATGACATGCCTGATAATAATTCTGAAAGGCGAACAGTTCACGTTCCTCGTGAACCCCTGGATAATGTAGATAACATAACATCACACGTTGATAACACTTTTGTCGATATCACTGAAATCAATACCGAGGAAAGTGAAGTAGAAGTTATTGATACCGATGAAGAAAATGACATTGAAATGTTAAAGGAATGTTCTGTCGAAATATCAAGCGATCCACCTCCGGAGTATAACCTAATGAAGTCAGATTTTATTTTCGTTAACTATTTACCGAACACAGTTGAATATTCGTCATTTTCCCTGTTGCCCCTTGAGTGCGATTCATTAACTATAATGTCTTGCGATGAACACAAGATTGCGTTTTTGTATTATCCAGATACAACAACGGATAAATGGATGGGAGCACTCAATAAATTAGTTACAACTAAAATCAAAGAAACAAATGTAGAAGTTTCTGAGGTATATTTGCAATCGGATGAAAATGAAGAGATGCTAGATAAAGGATTGGATATGATTTCTCCTAGCAATTACGTTTTTGTGTACAATATCGGTGATTGTAGTGATACAAGGAAGTTAGAAGGAAATACAAATATTGTTAGATTTTCCACCATGACTCAAGAATCAGGAAGTTGTGCATTTGTTGAACTTGCATCTGGGCTAACAGCGTTGGAGAAAATTGAAACATTGAATTACATTCGAGACATAAGTCTTCGTGGGAAAAATCTCTGTGCCGATCTTATTTGGTTGGGAATTGTGAGAAACAAGACTAAAAGTGACCCAAATGCTCTTAGGTCGCAATGGTTAAAGAAAAGTGGTCCTCCTTCAAAGAAAGCACGATTGATGTGATCCTTGTTGTAAATATAGTTTTAGTGTCGATTTTTGATATTTTGTCGTTTCTGTATTTACATAATTATACTTCAGTGTAAACAAATTTGTTGTAAAAATAAAA
>OX_Smed_1.0.01381
GGTCTTATCGAAATCTATATAAATCTTATATGATGACAAATAAAATTTCTGGTAAATGTAATGCTTTGGCAACAGGATTAGATAATAATTTTAAGCTAACGAAGTTTACTACTTTGAAAGGATGAGGTTGTAAAGTCCCTCAAGCAGACCTTAAACGTATGCTTGAGGGGCTTGCGACGAGTGGTTTATCTAATGATGGTGATGTTAAATCATCTCTTGTTAAACCATTAATAGGTATTGGACTTGATTCGTGTGTTATTCCATTAAAGCATCATAACTTAAATTTAATTCAGACTACTGATTTTTTTTATCCATTAATTGATGATCCATATACCATGGGTCGTATTGCTTGCTGTAACGTATTGAGTGATTTGTATGCTATGGGAGTGGAATCTTGTGACAATATGCTCATGCTTCTTGGTGTCAGCAATTTGATGTCAGACTTTGAAAAAAATGCTGCGATTCCTCTGATAATTGAAGGTTTTCAGAAGTGTGCAGAAGAAGCGGGATCCAGTGTAACTGGTGGTCAAACAGTCGTTAATCCCTGGTTGATTATAGGCGGTGTAGCAACCGCCGTCTGTAAGCTAGATGAAATAATCATGCCCAATAATGCCCAGCCTGGAGATGTATTAGTTTTAACTAAACCCTTAGGTACTCAGGTAGCCGTCAATGCATATCAATGGATGAATGATAATACGCCTCGATATGAAAAGATTAAGGATTTGTTAACTCGAGAACAAATCGATCAGATGTTAGAAACTGCAACCGTTCAGATGGCAACGCTGAATAAGGAAGGAGCTCGTTTAATGCATAAGTATGGAGCTAGGGCGTGCACTGATGTCACTGGTTTCGGTATTTTAGGGCATGCGACAAATCTTGTCGAGTGTCAGTTAGCTGAGGTTGATTTTGTGATTGATACTTTGCCTTGCTTGCGTCATTCAATGACAATTGATACTGTACTTGGAGGAGTGATGAAATTAAGGCGTGGATTTTCTCCCGAAACATCAGGTGGCCTACTTGTGGTGTTGGAACCAGATAAAGCTCAGGATTTCGTGGCTGAGATGCCATCAAATGCCTGGATTATTGGTCAAGTTAAATTAGGCTCGCGGTGTGCGAGAATCTCGACTGACGCTCAAATAATCGATATTTAGGATTTTTTTTGATTTGCGGAGACAAGCATTCATAATGATGAATCTCAGGTCGGAAATAGTTTCTATGGATCTGATATGATGTTTTATTGATTGTCTTGTCGCTGCAAATCAGTTGACCATACTTTAATAATACATTTTTGTGTACTGTCGCAATCACCATTTAATATGGCAATGTGGTTGATGAGCAATATCAATTTATTTGTGTTAATATGCATCTTAATGATCTGGATCAA
>OX_Smed_1.0.01383
ACTTTTGTAAAAATAATTTAAATTTAAGATAAATTTAACATTGTTAAAACATTTATTTTTTATGAATTTTAAAAGTTATTTAATATTTTGAAAGTGAATGTTTACAAATTTTTCTACGAATGGCTACAAAGTAGTCATACTCGGTGAATGCTATGTTGGAAAATCATGTATAATGAATAGATTTGCTAACGACAATTTCATTGAGAACCATGAAACTACAATAGGAGCTGCTTTTATGGTAAAAAGTGTTGAATTAGAAAATCGTATAGTGAAATTGGAAATTTGGGATACCGCAGGCCAAGAGAGATATCGTAGTTTAGCTCCAATGTACTACAGAGATGCTAAAGCAGCAATTATTGTTTATGATGTTACAAATATGAGTACATTCAAAAAAGCATTATATTGGATTAAAGAACTTCGGCTTAAATCTAAAACTTTGTCAGTGTTGGCATTAGTTGGAAATAAAATAGACCTCAATGATAAGGAAGTAGATTCCTCTATGGCTACTAATTATGCTATAACAGAAAATGTGATTTTTTTTGAAACTTCTGCAAAAACTGGATTTAATATTTTTAAGCTTTTTGAACAGATAGCTATTGATTTACCATTTATAAACGAGATTCCTTCAGTAATTCTACCTCCTAGTCCTACCAGTATTAGATTGTCGTCAGTTCAACCTCAAGCGAAAAGAAAATGGTGTTAAAATTGTTGTTATTAATGAAAAATGTTGATTTTATATTTTTCAAATTCTCCTCAAATTGTACATTTCTATATGAGAATATTTTTGTTAGATTATTTTGAAATAGTTTCATTTTACTATTTCTGTGAATTTTGATATCCGGTTATTTTTCATTTCATAAATACTTCATTTTGATTGAAATTAATTAGGTTTACTTC
>OX_Smed_1.0.01387
TCTTTTTGTTTTAATATTCATATATAATTATTGATGGAGGAAAATAATTTCGCAGATTTGTTAAAAGAGCGATTTAAATCTATAACAGAGTTATCTGATTTTGATAAAAATAGGCTTACCAATTTTAAAAGTAACTTAGATATTGCCCTTAATGAAAATGATCCTGGAAAATTACAGTATACTATATTTTCTTATATAAATCAAAATTTTCCACATATGAAATGTCTAAGTGTAGAATTAGTACCATCAATTCCTAAAGAAGAAAAAATAATTAGATCTGCAATGGATAGTTGCTTGTTTAAAAGTGTTCTAAGTTGTGTCGCAGGATTTGCTTTTGGTGGAGTTTTTGGTTTATTTACGTCTTCCGTTGATCCTTTATCCACAATAGCTGGGCCTAATGAAACTATTACAACCAAACTGGTTTTAAAAGACATGAAAATGAAAATGCTATCATATGGGAAAAATTTTGCCACTGTTGGCGCTCTTTACGCTGGAACGGAATGCGCTATTGAATCGTATAGGGGTAAAACCGATGTTGTTAATAGCACACTTAGTGGTGCTGTTGTAGGTGGCCTTCTTGGATTTAGAGCGGGAGCTCAAGCTGCGGTTTTAGGTGCAGCGGGATTCGCTTTGTTCTCTACTGCTATCGATTTATATATGAGGCATTAAATTCTGGGTTTTATAGATTATAGGAATAAATATCTGTAATATTGTACATAAAGTTACCTCCCAATAGCTATGTCAGTCTACTTTTGGCTATCAAACATAATAGCCAATAATATAATTTTCTTGATTTGTTTTGCTGAATCTAAATTATAATATAATTATTG
>OX_Smed_1.0.01400
TTTAATATTGTTTGCTGCACACTATTAGTAGTATAAATTAGTTATACTGTTTCTTAAACGACATTTTATTTTTTATTAAAACCCTTTGTATTTCTTATTAAATATTTTACAATATAGAAATTTATAACAATTTTTTAGACGTCGAAAAGCCGAGAACAATATGTTGAAGAATATCCTTCCATTCCCCAAACACTGAAGGAATATACTTACCAAGTTGGAGGCCATGGTATTCAAAACAACAAAAAATATCAAATATTAAATGACAACAACGGAGTTCTTTACAAGCCAGTGCAATCCTTTCCAAAAGGAGAGATTGAAATTAAATTTTACCAAACCGTTTTCAGTGATAAATGCGAGGATACAGTTGCCTTAAAGTTGAAATCATTTATTCCAAAATTTATTGGTATATTCAGCTGTAGTGATCCATTAAAAGAAAATTTATACATTGGAATTGAAGATTTGCTCTATCAATTTAAACTACCATCAGTGGCAGATGTAAAAATTGGAAAAGTGAGTTACGAACCAACCGTGTCATCCGAGAAAAAGAATACAGAAATAGAAAAATATAAATGGAGAGAATCAGTTGGATTTCTAATTACTGGAATTAAAGTACACGAGCCAACACCGCTATTCTTTGACAGATATCACGGCAGAAGTTTGAATCAGGATGAAGTTTATACAAAAGGAATTAAAATGTTTTTGGGTCCCGATCACAATCGGGCCAAATATCTTGCAAATCAATTCATCACTAACCTACAAAAGCTTCTCGAATGGTTCAATCATCAAAAGCAAATGGGATTCATAGCCTCATCAATTTTAATGGCCTATGAAAGTGCCAGTAGTAACTATAATTATTATAAGAATAATAACAGAAAATGGTGCGACGGACAAGAAATAAATGGATATCACGATTCAGAAGTGCTTGTAAAACTGATCGATTTCACTCATGTATTGCCGATAACAGAGCACGACACAAACTGTATATATGCTCTCAATTCTTTGATCAAATATTTTCATCGCGTCAAAACGGATCATAATTATTGATTTATTTGCAATTTGGTGGTTGTTTGTAAACTATTCAAATCGGTAAAATGCCATTTAAATTATTAAATTTTGAAATTCGGTGATTTGATATTTGTCTTATTTACTTTAATGTTTTAGAGTATTTTTTAGTGCTAATTTTTTATTAGGGGTATTACAACTTCTACCAATTTAAACATTTTGTATT
>OX_Smed_1.0.01404
CAAGAATATTTAATTTTTTCAAAATCAAATGAATAAAAATAGCATTAATAATGAAAAATATAAGAATTTGCATTATAAATCTTATGAAAACTTAGACAATAATAATTTTTCATCAAAGCGTATCATTCTTGGTATTCTAATTTATCCCTTATCTGGGATATGCATGTCGACAGGATTGATGTTCATGTTGTTTAAAAAACCAATAATAGGTAATTATATTAGACGCTCATCGCTTTATCATTGGTTGGAAGCTCCTAAACTTGTGAAGAGTATCGACGGAATTCTAAGTATTTTATATGTAAATCCGACTATACGGTTGAATTTAGTTAACTTTGTGATGGATTTTATGGTTTTGCGTATTTATCTTACTCCCGTAATATTTCCTGCTAAGATTTACTCAGCATATAGTTTAAGTGGATATTTATGTAATAAATTTTAATGGCATGTTTCTAAAAAATATATGATAAAAATGGCTTTT
>OX_Smed_1.0.01410
AGAATTTATTATTCTGTTATGTTGTCATTGTTTTTCATAAAGGTCTCGATATTGTTTCTATTGTTCGAGAGGATGAGAGGTGAAACGTTTCACGATCTGGATCAACTGAAACGGAAGTTGGCTATTACTCAATTCAGAAACAAACTGATTGACCATTTCAAAAAATTCAAGATCGAGTCAGTTTTGACTGGGGTTAGCCATCATGAAGGAACTAAGACTAAAAACATCAATCGGATTCTCGCGGGCATTGAAAAGATTCAAGAAATTCCATCGGAAAATCGGAAAACTGTTACCAAAATATTGGTTCTAGGTGTAAAAGCGAATTCTTGCGTTAGGCCGAGTACTGCATGCATCGAGTTTCTTCTACCTCAAAAATTCTTTAATGAAAATATCAAATTGGCAAAGTTTCTGCTGGCTGTTCCAGGCCGGAGAGGAGTTCTAATTAGATGGCAGATAGACCTAATAATAGGCCGAATGCAAATTGCCACTTTCAATATAAAATCAAGGCAGTTGCAAGTCGGGATTCATGAAATAGAGTGCACCAATATTTTACAGTTGTTTTTCAGTAAGTATAATCAAACTGATGGGAAAAAGATATTGAAGCTGGGATTGCGAGTTCAATACAATGGGAAAGGGTTTCAAAAACCAAATGTTTACATACGAACTATAATCCTTTTGGCTTCAATGGCCTCTGCTAAGAGACGATATCCGAGAGCTGCAGTTAAACAGTCGCCCTTAGTATGTACAAGTTCTTCGATATTTTGTTGCATGAAAAATTTCACAGTAACCCCAACTGATCTGGGGTTACAAAACCTCATCAGTCCAGATTTGATTCATCTAAATTATTGCAAGGGAGACTGTAATCATTATTCTCCGTATAGAAGTAAACATGCGAGCTACCTTTCAATGCTGAAAAGATCCAAGACCTCCTTGCTATCCGCCAGACAACTCGAGACCATGAAAAACTGTTGCACTCCCGTATTCTACAACAAATTACAAATCCAGTACCGAGATTACACCCAGGATATCAGGAATACCGAAGTCAATGACATGATTGTCGAAAGTTGCGGTTGCAATTAAAATCCGAAAAAATACAAAAATATTCTATTTGAATAAATTTATTTTCCTAATAATTTATTTTCGAGATTTCAATCTGATCTGTCAGGCTTGCGTCTAATTTCATTAATTTCAACTTTTCCCTCATTTTCATTGGTTGACTCTGTCGGAGAAGTTTCCCTATAAAATCTGTAGAATTTCTGGTCATTTTCGATTTTAAACAAAAACATAAAATAATATGGCTTTGATAAAAACACTCAACCTCCTGTTTGTCATGGGGACCGTTTTGGTCATTTTCACAGCAAATTCAAACACTGAAGAAGTGAAACGCTATGACACCGGCCATGATATATTTTAGATTAAAAAAAAGCTATCATTACTTTCGACTTAGACGAGCCTTGGACCAAATGAAGTGCTCTAGGAACACTAATGACCTTGTGAATTTTATCGAAAAACACTGCATGGAAAAACCGGATTTCCTAGCACAAATGTTTTAATTCAAATTTCCCGAGATTCGGCAAAGATTTTTGTTCTGATTCTTGTTCATGAAAATGTAAAAGCTTTTCTTGAATAAATTCGTAATTTCTT
>OX_Smed_1.0.01415
AAATTGTATTTCCTTTAAATTTTTTATGGATTCTGCTGGTGATCGCATTGTCGTTTGTGATAATGGAACTGGGTTTGTAAAATGTGGCTTTGCTGGCTCCAATTTTCCTGAATTTATATTTCCTTCAATGGTAGGGAGACCAATATTAAGAGCTTCTGCACGAGTTGGCAATGTTGAAGTCAAAGATTTGGTTATTGGTGACGAAGCTAGTGAATTACGTCAAATGCTCGAGTGTTCATATCCAATGGATAATGGTATTGTTAGAAATTGGGATGACATGAAACATTTATATGACTATACATTTGGACCTACAAAATTGAATGTCGATCCAACACATTCCAAAATATTATTAACTGAACCACCATTAAATCCATTGAAAAATCGTGAACGTATGGGAGAGTTAATGTTTGAAACATATGGGTTTAACGCGATGCATGTTGCAATTCAAGCAACACTAACTCTTATTGCTCAAGGTTTAATGACAGGAGTCGTCATAGATTCCGGGGATGGAGTAACTCACATTTGTCCGGTTTATGAAGGATTTTCGTTGCCTCACTTAACTAGGCGACTTGATATCGCCGGTCGAGATATAACTAAATATCTTATCAAGCTCTTATTACTAAGAGGCTATGCGTTCAATCAATCTGCAGATTTCGAAACAATTCGCCAGTTAAAAGAAAAATTGTGCTATGTAGCTTATGATGTAGAAAAAGAAGAGCAGTTATCTTTGGAAACAACTGTATTGGTCGAGAATTACACATTGCCTGATGGGAGAGTGATAAAAATTAGCGGAGAACGATTTCAAGCTCCAGAAGTGTTATTTCAGCCACATTTAGTAGACGTCGACAGTCCTGGAATCGCTGAAATGCTGTTCAGCACCATTCAATCATCAGATATGGATACTCGCCAAGAATTCTACAAACACATTGTACTCAGTGGAGGCAGCACAATGTACCCAGGGTTACCGTCACGGTTAGAGAGAGAAATCAAGCAGTTATATTTGGAGCGAGTGTTGAAAGGAGACACTGAGCGATTAAATAAATTCAAAATAAAAATCGAAGATCCCCCACAACGAAAACATATTGTCTATTTGGGGGGCTCAGTTTTGGCAAACATGATGAAGGACCGGCCAGCTAATTTCTGGATTACTAAGCAGGATTACGCAGAAAAGGGACCTAGTATTTTCAATAAATAAGATTCCTGCGCTTCTAGACATAATTGATTGACACATCCAAATGGAATTTTTATATAAATAAACGATTGAATTTGTCATAAAAGACAACGTGAAGCAGGATACGATCAAAGAATTAAAGACTCGTTATGAAGAAAAAATGGATAAAGAATTGATAAAAGTCAAATCAGAATATGACAAAAAATTAAATTCAAAAATGTCAGTAATTCTCAAAGAAAAAGCAGCAATAGAAGATTCAGAGAAAAAAAGCAAGCAATTACTCTGTAAAGTTGTAAAAACAGTTGTCCATGAGATTAATGGTGAATGTTGTAAAATGGCTTTACTGCTTAATGTTCATCCAAGAAAAGTCGATCATTCAAAAATATCGGATAACTTTTCAAAGTCGGATAATATAATCACCCAAGCCCTAGCGAATCTTGAAGCATGCGGTTCTGAAACTAGAAATCTTCTAGAAGAGCTTGAATCCAAAGTAAAATCATTAACTGAAAAATTAAATAATGAAGAAATTTAATTTGGAAACTGAAATAAGAAACATAAGACATGAACTTGAAGCAGAAAAATTAAAAGATATTAGTGAAATTCGTGAAAATCTTTTAAAGGAACATTTAAGAGAAATCAATAGATTGGCAAAATCACCTGACATCGGATTAGAAAACTTGCTCCGGGAAAAAGAAAAAGAAATTTCGAAACTTCTTGCTAATCGACAGATGTGGAAAGAAAAGGCGGCCGAAAAAATTGGCTGAGAAGTTTAATCAAATTAATCAAAAAAAAATAAATGAACTGAGAAATATGCTGTTGAAAAAAGAATCTGAAATCCGTCAACTGAAAGCGATCAGAGGTCGATCAAATAGTCCCACTCGACGTGATGTTAGAGCTTCTTCGGCGTTGGCATTAGAGAAAACGGACTTGAATTTCTCCTCATTTCCATCGAATGTGATATCTAGCTTACAGGATAATCTGGATAATTTGAGAAAAGAAAATAATCAATTAAGACATAAATTAATTGGTTTCGAATCAAACGATCGAAAGTCTAAAATTGAAAAAGAGTTAAGAAGCAATTCCAGAAGTAGGGAACGTTGAATATGCTTTAGATTTTGACTTTTTGCTTTCGCTTGCTTTTTTATACATTTATAACATTAAAGCTAAACTCAAATTTGTCATATTTTAAAACTTTTTATTGTTGTTTTGAAAACTTTTATATAATAAATATAAATAATACTAATTGTTGA
>OX_Smed_1.0.01416
ACTAACACATTAGAATTTATATTTGAAAATAAAATAGTTAAATAATATCTAGTTAAATATGATAAAGTTTAACTAGACAACTCCGTTTCGTATTCCATATCAAGATCCTTTAATTTTTTAGCATAAACCCTTTTAATGTCGTCAGTATTTTTGTCAAACGTGTTCTGCACTATTTTCTCAGATATTATCATATCTTGAACTTGACTAACTTCTTTTGAACTGGTAGAAACATGTTTACGAATAAAATTATTCAAAATAGCAAAATTTGATGCAATTCTTTCTTTTTCCTTGTCATACAGGGATGTCAGTTTAATGCAACATTCCTTTTTTATTTTCAATTTTTGATTTAAAAATTTGGATTTTAATCGACTTTTACGAACTGCTTCATTATTTTTATTTCTTTTATCTTGATATACCTGCTGAGATTTCTGATTATTTGAAACTTTATGATATTGACGTCTTTGATTATTTTCTTCGTCAAATAGAAACGAGTCACTCAATTGAGATTCAATTTCCGCTTAATTTAATTAATGTTTATTTATTTTGAGTAAAAAATAAACTACGAACATAATGGACAGTTGAAAAAATCTTCAAAATTATCATATGACATTAAAAATCTGATAAGAAACAATGAAATAAATATAGAATTTATAATATCAAGATAAATATAAAAACTTAATAATTCAATAATTATTGCAACTTTAGTTTTATGTTCAGTTATAAGCTTTGGAGAAAGTCGAGCTCCTGAATGCTTTTTACCGGCTGAGAAAGGAATGTGCCTTGCATACATTGAAAAATTCTTTTTCAATTCTGCTACTAATAAATGCGAACTATTCGTTTTTGGTGGTTGCCAAGGCAATAAGAACAATTTTAATTCTCAAAAAGATTGTGAAGAATTTTGTAAATAAAATTTTATAACAGCAAAAAAAAAAAAAAAAAAAAAAAAAAAAAAAAAAAAAATGCGA
>OX_Smed_1.0.01417
AAATATTTTTAATTAGAATGCCAACAGTGACAGTGCCTGAAAATCAAATAGTTAAAAAATTAGGTAACTTAAATGAAAAACAAGTTGATGATTTGTGCTGGTCTTATGGATTAGAATTGGATGAAGTGACTTCTCAATATGAAATTGTCAAAAAAGAACAAGGTGAAGAAAAGGCAAAAGACTGTAGTAAAGAACCGATTTATAAAATCGAAATTCCAGCTAACAGATATGATTTATTATGCCTTGAAGGTCTTACTCGTGCATTAATGATATTCGAAGGGAAAATGCCAATTCCTGTATATCGTCTTAATCCTAAATCAGAAAATATTGTACTGAATGTTGATGCATCTGTTGAAAATATACGGCCGTTTGTAGTGGGAGCAGTTCTACGAAATGTTACATTAGATGAAGATAGATATTTAAGTTTTATTCAGCTTCAAGATAAATTGCATCAAAATATTGGCAAAAAAAGGCACATTGTTTCAATTGGAACTCACGATTTAGATACCTTAGAAGGTCCATTTTTTATATACCGCAAAACATCCGGAAGATATAAATTTCATTCCTCTCAGTGAAATAAATCCTACTCTGCGAAAGATTTGATGACTCTCTACTCTAAAGAATCTCATTTAAAGCCATATCTGTCGATCATTCAACCATTCGAGAAATATCCAGTGATTTACGATAAAAACGGAGTCGTCTGCTCAATGCCTCCGATTATAAATGGCGAGCATTCGGCACCAATCTCCACAAAATCAACGTTTCTTTGGACACAATCGTCACGATGTTCAGCGAGTATTGCGAGGATCAATTCGCGATCGAACCGGTGGAAATCCATTATTCCAATGGGGAAATAAGGCGAACTCCCGAATTGGCAACCCGATTGGAAACGATCACAACTCAATATGTCAACAGCATTATCGGAACTTCGTTGGGAAATAATGAGATTGTGAAGCTGCTGGAGAAAATGTGCCTGAAAAGCGAACCGGTTAAAGAATCGAATGGATCGATATTGCAAGTGACAATTCCGCCAACTCGTCATGACATTATCCATCCGGTTGATGTTGCCGAGGATGTTGCCATCGCATTCGGATATGACAACCTACCAATGAGGAAGCATGTCATCACAGAAACTATCCAATCGGGAGAAACGAAATTGGAGTGGTTTACCGATGAAATTCGAGTTCTCTTATCTCAGCAAAGCTTTACCGAGGCTTTATCATTCGTTTTGTGTTCCAGGGACGACGTATCGAAGCATATTGGAAAGGAAATTGAGCGAGTGCCAGCCGTACATATTTCGAACCCGAAAACGCCGGAATTTCAAGTGGCAAGGACGACTTTGGTGCCGTGCTTGCTACACACAATCTCAGCCAATCAGCATCTTCGGTTGCCGTTGAAGGTGTTTGAGGTGCAAGATGTCGTGCTGCTCGATTCCAATAAAGATGTGAAAGCTGGAAATGTGCGACGGGCTTGCGCAGTTTATTACGGATTATTACCGGAATTCGATTTGATCTACAATGCCATGACAACGGTAATGAACGCGTTCGGATATCGCTACAAGGACGAGTCGAACGCAACAAAGTTGTCTTATGAGTTGTTTGAGGTGGAAGATTCGATGTTCCTTTCTGGCCGCTCGTATCGGGTTGTCATAGCAACCGATAGGGAGGTCGGTAGGGTCGGCATCCTCAAACCGGACATCCTCAAGAATTTCAACATCAAGAAGGGAATGGCTTCTCTATTTGAGATCGATATCGAGCCGTTCCTTTGAGGTCGGTCTCGATCCCCAATATAATTGGACTTGTTGTTTTAATATTGCGAGCTT
>OX_Smed_1.0.01432
AGAAGTTTTCCTAATGAAGTGTCCTAGTCTGTTTTTGTGTGCATTATTTTTATGTATTTTTGTCTATGATATAACTACTGATAGCGTTACGACATTCAAACAAGTAGATGAAGATGGGTGTAAAAATAGCAATAAGATATGTGGAGAACAAAAAACCTGTTGTATGACTAAAATTGGTAAACCCAAATGTTGTCAATATACTAATGCAGTCTGCTGTGAGGATATGTCACATTGTTGTCCTGAAGGCACGACATGTGATACAAAAAATAAACGATGTATTCATCAATCTAAAGAACCAATGGAGTGGACTGTATCGGACGACAAGATTCATGCAATAAAAGCAATTCCAAAATATACAGTGGAGAGATCACCATTGAGAGAATGGTATGAGAGTATTGGATTGAAAAATGTTTGCCCAGATGGAGGTAAATGTACAGGCTATCTGACTTGTTGCTTATTGACAAATGGGCACTATGGATGTTGTCCATACAGTTTTGGAGTTTGTTGTCCCGACAAACGAACATGTTGCCCAAATGGGCGAAAATGCATTCCTGGATCTTGCATTTAATTTGAACTATATTAACGATTATTTCTTGATCAAATTGACTTCATGAAATGTGATTAATATGATTTTTTATGTTAAGCGTATATTACATAATCTAGTACAGTGAAAAAAAAAAAAAAAAAATGCTCAGAACCCTATCAATTCTTTTTCGTTTTCACGGAACCTCTTCGGAATTTTTTATAGCTAGATGAGTATTATCCACTTATATTATAATCCTCCTTTTTGACATATTTGTCGATCAAAAAGGTGTATTTATTTTTAGGAATTTTAAAAGAAAAAATTTCATATTAATGAACTTTCATAGTAATTTATTTGAAAAAACTGCCACAATGAAAATAAAATAAAGTTCTACAGTAAATTGTTTTTATTTAAGTAAAACTAGCAAAGAAATGTTTTGTTAAAATTAAATATATAAGTATTTAAAAAAAAAATATTAATCCAAAAAACATTTAATTCAAAAAAAACATTAATTTATGTATCAATGGGAAGAATGAGCTTGCATTGACTTGCATAAATCTTCAATATTTGGTGGAAGATTTGTTAACGATAATCTTACAATCGATGTCAAATTTAATCTATTCCGTTGTTTGGTCTTGGTTAAAGTGACTGTTGAAAATCCGCTCTCACATAAATAAGTGGAAGAAATGGGAGAATAGTTTGAATTACTTTGTCACTTAAAACCCTGTTCTCGCGATCGATTTGGATCCAAAACTTAGTAAGTGATGAATTTTCGTTTACATTTTTCAAAGTGACGTCTGATGAGATCAACTAATAAATCTTTTTTTTAACTATAGATGGGACATTTCTTGTATTTGT
>OX_Smed_1.0.01434
ATAATTCTTTTGTGATATTTAATCATAACTTATTTGAAATTATTTTATTTAATTTATACTTAAATTGTTATTAAATAAATGGATGATAAATTAAAAGTTGAAATAAGTAAATATGATCCGCCAGAAAAAGATAAAAGAACAGATGCATTTATATCATTATATTATGTAGTAATATTATTATTAATTGGTGTTCCTATGTGGTATTTAACGACTACAACATATCGTGCATCTTTGCCAACTTCAGACATTTATAAATTTTCTAATTCTGAAATATCCATTGTCCTTAAAATAAATTTAATTAATTTCGATGGTAACGTTGATATGGATGACCTATTCACTTTGCAAGATAAATTACTTAAAGAATTACAAAACAATAAAAAAGGGAAAAATGTTAAATTTGATTTTACTGGTTATGTTCGTCAAGCAACAAATGATGAAATGAAAATTTATCAGCTAGCTAAAAAATTATCAGATTTAGATCAAATAACAACGAAATTACCGCCAAATGATATTTATGCTTTACTCATTCCAAGCAAATCCTCTTTACTTTCTGTTTATAGAAAAGGTGTAATAAGAAGTAAATCTGATCGAAATGTTATAGTGCTGCCTTTTGAGTCATTGAATTTAACACAAGATCTTATTTTGAGAATTTTAACCGGATTATTAGCCAGAAATGACGATTTGAACGTTGTTTATGAGGCAGCTCAACACGTTACAGAAAAAGAAAGTCTAAATGAAATTCCAAAACGGATTCGGTCGATTCTAACGAGAATTAGAACTGCTGCAAAGTATGAATGGACATTTTCCCTGATTGTTCCTCGCCCGAAAGCTGACTCTGTAAAAGAATGGAACTTTCCCCGCTTAGAGCATTTGTTTTTGGAACCGCTGATAAGGAAACTTGCTCCATTCGTTAGGATTAAAGTCAGCTCACAGATAATCTACGGAGTGGTTTTAGAACGAATTTGGTCGCCTAGATTTCGTAGTGAGGGTCGTCGAGTGTATTCTCGTGAAGATCTCACGCATGTTGTTAATGGGATTGAAACATATCTCGGTTCGAGTAATGGATTGAATTTTGTTGGATACATTGCTTCGTCGAGTGAGAAAGAGTCTGGATTGCATTTAGATGGACAGACTAGTGACATAGATGCATTCACGGTTCCCCGGTGGGGCGGCGTGGTGTTAATGAACAATGTTACGTTGCCAATAGAGGATGACTCTCTAATGGGAATATTTGTGCCACAAATCACCAGTTTAATGGGAATATCGCGCTCAGCTATAAACTCAATCCTTCCATTTGAGGAATTCGATGTACCAGGAATTCCAGTTTGGCAGATTGACAATTGGCTTCGTCACAGAACCGTTGAGAATCTTGCTATCACTAGAGTCACCCTGGATTCAATATTGATACTGTTGGATAAAGTTGTCAATATGGTCATTCGAGATGATGTTGCTGCTCATATTCGTTCGGCAGTTGATTTGTCACTCAATTCTCTAGCGGCTCTGAAATCTACATCCGACAATTCGTTGCAAGTCGCTTTTCTTTCATCAAAGCAAGCTCTCGAAGCAGCAGAAACGGCATTTTTTCATCCTTCACTCTTAGAGCTGCTTTATTTTCAAGATGATCAGAAAATAGGCATCTACATCCCTCTCTTTGTCCCTATCCTGCTGCCTGTGCTCCTAACTGCTATGAAAGCCAAGCCGTTTTTATTGTCTTTAATAAAAAGAAAGATTGATTGATTTTTTTTTAATTTAGTTTTTTGTTAAATATATTTTGTTTGTTATTCAAAAAAAAAAAAAAAAAATG
>OX_Smed_1.0.01446
GGTAGATTTACTAACAAATAGTTTCTAATTGAATATTAAATTTTAGCTTTTTAGAATCAATAAAATTTGAAATGAGGCCTAATCCTAATTATTTTCATTTGCGCAGTAGCACAACTATGACTTTAAATGAAAGATTCAGTAGACTTAATCAGAAGAAGCCTCAAACATTTACCCCCTCAATTAAACGAGGTGGTATACAAAAACCGCGATCAACAAATATTAGGAATTTGCGTGGAAGACTTAACCAATTGAACACAAATAGAATTAATCCTAGTAACATTAACCCTCCAAATACTAGTTTTAGAGGTGCTTTCTCTGCACGAAGAGGTTTAAGACCTGGCTTGAGTCGAGGAGGCAGGCCTTGGTCGAACAATACAAATTCAAGTAGTTTAAATCAAACTTTCCGAGGTGGGTTCAGAGGACGCGGTGGTATGAATACTCGGGGTCGTGGCGGACAAAGAATGTTAAGTCCAAACAGGAAAACACCACAGCAAAAGAAAGAAGAATTAGACGCAGAACTAGATGAATACATGCATGCCGATTAAAAGTGTATTGCAAGTGAAAAAGCTTTGGTGTTTGTAAAATCGTTTTAATTACAATTGATCGACTTGCTGTTTTCCTTAGTTTTATGTCGAATAATTTGAACTAATCGGCAACTTTAGTGGATAATCCGTCAGATTGATTTGTGTTTGAAATTATTCGAAATTCCTAAGAAAATTTTATTATCAATTCCATTAAGTGTCGAGTATTTCACTTTTGTTTAGTATTTGTTTTTAACGAATTCAAAATTTCCGTTGCTATGGTTGTAAATTTATTGATTTAGTTTATTGATATAAAACCTGTTGGCATTATTAGTAATTTGTGCATTGTTAGCTGAAAGCAATTTGCAACGTGGTGGAAATTACTCATTTTGCACATCTGGAGCATTTTATACTAATTTTATCTGATTCTAATTGTTAATTTCGAGATTCAATTTCTTTACTGAATCAATAAATATTGTTAGTGGAAAAAAAAAAAAAAAAAAAAAAAAAAAAAAAAAAAAAGGGCGGCC
>OX_Smed_1.0.01447
TTACAATAATTATATATAATTATTTTTTGATAAATATTTAAAATACACGTTAGATTTCAGCATTTATTCTGTTTTTTTAAATTTTAGACTTAATTTAAAAATATTTATAATTTTAAATTTAATCTTATATGATGGATGAAAGACTGAAGTATCTTAAAAAAGAAAAAAAGTCCAACAAACTTCCTCAAATAGCGGCGACTTTACAACAAATTCGTCCAGATGTTCCAAAAAATTTGGTTGACTTATTGAATAATTATAACTGCAAATTATGTAACACGTTTATTCCATCATTGAAATCTGCAATAACTCATTACAACAGTGATTCACATCAATCAACTTTAAGATCAGCTAATTTTGAATATGGGCTATTTGAATTACCATTGACTCCATCTGAAATCCTTGACTTGGAATCTGGAGTTTTGATTTGCGCTGAAGGTTCCAATACTGTACAACTAGTTGATCCTATTTCTAAAGCAAAGAAAGAAGAAATTAAATTACCAGAAAGTGTAGATAAAATAAATATTGAATATTGTTCGATTTGTAATGTACCATTTAATAGCAGCATAATGGCGTTGAAACACTATGGAGGCAAAAAACATAAACAGCGATTTTTTGCCAAATTAACCGCACCGTCTGATCCTCGTTCTATTACCGAGGATTATCGGTGCTCTGTGTGTTCTTTGTCGACTTCATCGGAAGAAAATATGCGCTTACATCTTGAAGGCAAACCTCATCAAAAAAAGCTAGCGAAAAATATCGAGGAAAATAACATGCGGACAATTCCTCCTGAAACCATTTGCAAATGGGGTGTAATGGATTACAATGCGGAAGCAGACGATTCCTATCAACCGTTTGGAATTCCAGCCCCGTTTTTCGATAGCAAACTTGATTATCATACTCCTCACATTCGATTGGACGGCCCGTTCTATCCCGGCAGGCGGCCTCCTACGAAACAAGAAGCGAATAGTTTGGTGTGCACCGAATCTAGAATTGGAAACGATCGATTTATAAATATTCCCTCAGATGTCTTGCGACATTATTTAGAAACCGTTTACCGATGATTTGTGTTTATTAATATATGTTTTGTCTTCAAAAAAAAAAAAAAAAAAAAAAAAAGGGCGGCC
>OX_Smed_1.0.01450
CAGTCATGAATATTAAATTTAAACCGGAAACAAAAATTGACTTAATTTGTCCAGCTTTTAATGTTTACAATGAAATTAGCTACACAAGAAAATGATCGATATTAATAATACATTTAAAGTTACAATGCTATTCAAAGTATTCAAGCTTCAGTTAAAATTTGTAGAAATATTTGGAATATCTCCACATTCTCTAACTATTTCAATTTCAATACTTTTCTGATAAAATGCAATAAGTTTATTGGGATTTTTCAATACTTTAAGTAGGTCATCCAACACAGATTGGGAATCAATAATTGTTTTGCCTTCATTTCGCCATATCATATAGAATTTGTACAATAAAGCATTAAATAAATTGAAAAACTCCAAAATAATGTCACAAGTTTGATTTGCAATTAAATAACTATTTAATTTCTGCGACTTTATTTCAAGGTACAGCAACTTAATGATATTCATACACAAAGTGCAAAATGGAAAATTTTGTATCTCATGATGAGATAAAATAAAAATCTTTTGACAAATAGGTTTAGATAGAGTTCCAGTAGAAAATTGATGAATAGCTAGCAACGAAAGTAATGCAAATGATCTGAGGTCACTCGATGGATGAAAGCCTTGGAATCCAATATCTTGCCAATGATTACCACTATCTGGACATGGAAAATTAGTATTAGTTAATGAACAATATATGTCTTTGATAATTGCCATATAATTCACTATTTGATTATCATGATTTAAGTAAGCCAAATAATCTAGCTTGATTAATTGAATTTTCAATTTTTGATTTTCATCCGTCTTAGAGGAAAAAGAAAAGCAAGTACAAGTAGAATCACTTACAAATAATTCTTCATTTATTTCACAATATTCTAAAAATATCTGATTAACGTATTTACAAGTTGGATATATTAAATGCTTGATATCATTTTTGACAGTGGAAAAATGATTAACTTCATCTGGTAGTTCTAAATTTACTTCAGGGACATTTTCCCACTTCTCAGAAAAGTATTCACTATTTTTTAAGTCATCATCAAGAAAATGATTATTTTTTTCATATTTTGAATTATTTGGATATACATCAATCATTCTATTTCCATATCAACAAAAATGTAT
>OX_Smed_1.0.01451
TTTTACAAATCATACGCATATTTAAATATTTAAATATTTAATTTTGATATTATATAATTATTTCATTTAATTTATTAAATTTTATTTTAGGTTAAAAAAAGACGTAGTGTTAAAAAGGCGTCTAAAAGTAATTTTCTAATTATTATAAATTACTATTCCATTTTAGTTATAGTATCAAATACTAATACAATAAAACGCACATGTTCTCTCTGCGATATAAGTTGTGATGAGCCTTATCTAGGTGAATTACTGACCGAATCTAATTTTTCGATTCATGAAAATTGCTTATTTTTCAGTCCAGTTTTACACCAGCAACTTGATCCATCTGTGAAAAGAAAAGGCTTCATTCTTGGATTTAGAATTTCGGATATAGAAAAAGAAATCAAAAGAATAAGTCGTTTAAAATGTTTTGTGTGCAAAAAAAGGAAGGCTGGGATTGGATGTTGCAATGAAATATGTAAGCGTTCATATCACTTAGTATGTGGTCTGCAATCTAATGCAATGGGAATATTCACTGATTCGTTCACTTTCTACTGCAAAGAACACGCTATACGACAGGACTTACGGAAGCAAATCGAAAGCTGTGGCAATATTGTACCAGAATGCGCCGCCTGCCTCGATTCGATGGCAGCAACTGAGAACGAGGTGCTTGCGTCAGTACCGGATAATGAATGGGATCTATTTATGCGTAATGTAGCCACCCGTAGTGTTATGCACGCAGGATGCTGTACGCGCGCATGGTTGCACAGGACATGCATGGCCAAACACTGCCTGGCGTCTGGCCTGCATCACGTCAAATGCCCGAATTGTGGTAATAAGTCCGTTTACATCGACACCGCTCTCAAATATGGTTTGTGGATTCCAGATAGGGATGCCGCATGGGAAATGGAGCCCGGTGCATTCCAGGAGATGTACGAGGATGCAGCGCCGCTGAATCATGATGAAGCTATTACAATTTCATCTGATAGTGATACAGGGTTTCCGATGTCGTCTGATGGTAATCCGGTCCTTCCAGTGACACATATCCAGGGTGATAAAGGCTCTCATCTTATATCTGATGGTGATGCAGCCCTTCCGGTATTGTCAGGGGGTAACGCGGTTCTTCTAGTCACGCTTGATGGTGATTCAGACGTTCCTATTTCACCTGATGCTACTGGTCGTGATGCAGCTGTTTCGATTACATCTGGGAACGCTGCTGCTATTCCAGTATCAACACCAGCTGTCAATGATGAAAATAAACAACCAGTTACAACATCATCACCCAGTAGATCCTTTCCAGTTGGGAAAATGCAGTCGGATATCCGGAAATTCTTTGCTTCATCTCAGCCGATCACTTCATGTACTAATTTACAGAAATCGAACGTTTCGTCTAAATCGACAAGAAAACGAGCATTGACATCAAATTCTGGCGCAAGTCCAGTCTCCATCAAGCGACGGCGGGTAAGTTCTAAAAAAGCCAAGAAACCGATGAAAACCATACCACTTGTTAATGGTATTTGCTCAAAATGTTCACGCTCTTTAGTTTGCTACAGCGTCAACAACAGTGACAATGCCAAATTGGTTCTTTCGTCAAAGAATAATGTCAAGGTTGGGCACAATTGCTGCTATTGATTGATATTTTCGTCTAGGAACCTATCAAGCTATCGCCTGAAAATAATTATATTTGCATTTATTGTGAACTGCTGTGAAGGCATTTGTTGTAATTTAATTAAATTTTCAGATTTTATTGTTCA
>OX_Smed_1.0.01452
CCGTTAGACGGTCTTATCGAAATCTATATAAATTATATGATAACAAATGAAAATATTTTCTATTCAAATTCTTTTTAAAGACCATTCATGTGGAAAGACTATTATATTACAATCTTGTCACGATTTAACACAATTTGGATATTTCCAAAAAAATAGTGTCAAAGAATTTTTAGAGTTTACGTCAAAATTAGTTGTGGAACGTACTGAAAAATGTCAAAGATCTTCTGTTAAAGAACAAGAATATTTGTGCCATATATATGTAAGAGGTGATCAATTATCAGGTGTTTTGTTTTCGGATGAAGAGTATCCTAATAGAGTAGCACAAACAATTTTATCTAAATTATTAGATGAATTTGCTGCTGAATTTCCACCGCAAAAATGTTTATTAATGGAAGAGAATTCAGCAAATTTTAAACGAGTTGCTGAATTTCTTCAAAAGTATCAGAACCCCAAAGAAGCAGATCCATTGATGCGACTTCAAAATGATTTAGATGAAACCAAAATAATTTTGCACAATACCCTAGAACAAGTCTTAGCAAGAGGTGAAAAAATTGATGATCTTGTACAAAGATCGGAAGGCCTGAGTGCTCAGTCAAAAATGTTTTATCAAACAGCGAAGAAAACCAATCGGTGTTGCACTATTCTGTGAGTAAATTTCAGTTGAAGAAAAAACTAAAGGAAAGGAAATTTTTGGTGATTGAAACCAAATCGATTTTATAATTATAGTTATTGATAAAGTCACACTTATTATTAATATTTTATTGACACGTGTACCTTGTTGTCGCTGGTCTGTTTTTCGTTACTCCGGCAGCGTAATCCTTGTCCAAATGTGTTTATTAATGTTTGTTTGTGTATGTGCTATTTTGTATACATGATTATTTCTATTTTTTCTTAATCAATATAAAATTGATACTTTTTGCTTTATTATATTGCCCATTGATAAAAAAAAGTTAAGAATTAATTTTATTTGACGACTTAAATTAAATAAAAAATTTTGAGATATTTTTACATTGAAAATTTGAGAAAGATTTTTCATTGACTAAATTATTGCTGGGCCGATATTGTTTTATTGCTGTTATTGTTTTGTTTTTGAATTAATCAATTTGAGGCTTTTTGATGAAGTGTTGTATTGGACTTGTGTTGAAAAGGAAATTTTGAAAAATTTCATAAACGGTGAAATTTTTGTATATTATTTTTGAGTTATTTTTTAAAAAAATTTTTATTGATTGTAGGATTTTGTTTTATCAATTTAGATATTTGTGCAGATTGATTGATTTATGGACTTTAGAACGACGTGGAATTTAAAATTTGAACTCAAATAATGGGATCAGTGAAAATGTTCAATGTTTGATTTTTCATGTCTCTGTGATT
>OX_Smed_1.0.01454
CACGCATAATAATGAAACAATAATCAAAATTAAACCAAACCTTAGTACTTTCGAAGAAAAAGCACGGCTGTTGCTAAGGTCTTTTCTATTTTAAGAGATACAACAAACTTGGCAGCCTTAAAGTGTTGGCGTAATGAATACTATGGAGTATTTGTTGAAAATAGAAGCAAAGCTCTGCTAAAAGTTGAAAGGGCCGCTAGCACATTGTTAGGTGTTGTGAAATATGGAGTCCATGTCAATGGATACACCGTGGATAAACACGGAAATTGTGAATATATGTGGATTGGACAGCGCTCTCTCACAAAATTAACCTATCCAGGATTAATGGATAACATGGCTGGTGGGGGATTGAATTTTGATTATGATGTACTCCAATGTGCCAGAAATGAGTGCCAAGAAGAGGCGTCAGTGCCATTAGATTTACTAGCTTATTTGAAATCTGTGGGGACTCTCAGTTTATTTTTCGAAGATTACAGAGGAATGAATCCAGAAGTAATGTATTGTTACGATCTCATTTTACCCTCTTCCTTTGAACCAGTGAACTCCGATGGAGAAGTCAGTCATTTTCTTAAAGTTCATTGCAGTGAGCTAAAACACCTCGCAGTTGATGAAAGATTCAAACCGACATCGGCATTGGTGTTAATAGATTTTCTAATCAGACATGGTTTTATTACTCCTGATGACGATCCTCACTACTCAGCATATGGTTATTGGATGCATTCGAAATTGCCATTTGATTAATTGATGTAGTTATCCATGCAGTTCATAATTCCATTTTTCTTATTTTATTGTAATTTTTCTTTTGAAGAGAACATTTAGTTAATTANNNANTAAATTTTTTTTGTTTAAAAAGATTATGTAAAAATAAATTTTCAATATGAATATAGATATGTTTACTTTGATTATACAAAAATATAATCGTTATATCTTATGATTTTCATCGGTTAAAAATCCATTTGGAAATCCAAAAAGAATTTTTTTTAGTTTAACAACGCCGCCTTATGGAAAAAACAAAACTGATTGGCATAGAGGATATTTTGCAATAATTATCACTATTTATATTTTGATGTCTAGCAGAAATTACTAAATTCTCGAAATTATTAATTTTATCATAAATTCATTTTGACATTGAATATTTTTTCAATTTTAACGGTTATAATACTTTTA
>OX_Smed_1.0.01455
ATTGTGATGTTGACATTATCCGTTCGTTGATTGTGTTTGAAGTTGATGTTAACGCAAAAATGATAATGGTGAAACTGCGCGTCATTTACTTTGTAAAAATATTACTAATAAATATAGTCATTCGAAAACCAAGGACATAGCTTTATACACAATACATGCAGTTGGTGCAAAGCGTTGTCATGGGGAAATGGAAAATTGTACAAATGGATGCTGCGAAGATGGCACATTTGATGGGAAATCACCGACTCTTATTCACAACACAATGGATCATGCAAAAGATGTTCTTGATGAAACTTTGTCTGCTGCTCACATTGAAAGAAGATCAGAACAATTCAAAACTAAAAGACTAAGTATTCTCAAAGATGATCAGACTTCCGACACATTTCCTTTGTTTACCCAAGAAGATTTCGAGAACGATGATTCCGATTGGTTTTATTTAAATCAGGGTGAAGCCGAAGCCAATTTTGTAAAGAGAACTGGAATACGATTATTATGCCTTGATGGTGGAGGGATCCGAGGATTGATTTTATCACAGACTTTACGAGCTCTAGAAAAGGTTTCCAATCGATCGATTGTCGACATGTTCGATTGGATTGGAGGAACAAGCACCGGGGGATTACTGGCCATTAGTATTGTTTATAAAGTCAGCTTGAAGGATTGTCGGATAATGTATATGAAAATGAAAGATAATGTCTTCGTTGGAAAGCGACCTTATTCCACAGATTATTTTGAGAAGATAGTCAAAGATAAAGTCGGTAAAGATACGGTGATGACGTCGGTTACATATCCCAAATTAACTGTCACTGCTTTGCTGTGTGATCGTTTCCCACCAAAACTTCATTTGTTTCGAAATTATGAACCGCCTCTTTCTGGTCTTAAAACAACAATTCTTCAGAGAAATGAGTCAGAAAACAAAAATGAAAGGATAGACAGTTTTTCTTATATATCAGGAGGAACACATGACTCTACAGCGTTCAGTAAAGCCGTAAGACATCCTTCAAAGCAGCTTGTTTGGGAGGCTGCAAAAGCAACAGGAGCTGCTCCTACATTTTTTAGAGCTTGTGGTCCATTCCTAGATGGAGGGTTGATTGCCAATAATCCTACTCTTGATATGCTGGCTGAAATATGCGAATACAATATTGTTAGAAAATATAATAATGAGCCTGAGGAACCATTGGGTATAGTTGTTTCTCTAGGCACAGGTCGGATGCCAATTACACCAACGTCTACAGTTGATGTATTCAGACCCAATAACCCTTTGGATGTGTATAATATTGTTCAAGGGGTATCTGTTCTTACGAAAATTATTGTCGAAATGGCCACATCTAGCGAAGGTCGAGTTGTTGATCGAGCTCGGGCGTGGTGCAGCAGTCTCAGCGTGCCTTTTTTTCGATTTAGTCCGCCTCTATCAGTTGATACATCTTTAGATGAAATTGATAATAAAATTATTCTTCAAATGCTTTGGGACACTGAAGCCTATCTATATCGGTCTCAAGATCGACTAAAAAACCTTGCTGAACTATTATAAAATATCCACCTGGTGTAATGATTGAGATAAATGATGATTTCCATATATTTTTGTCAAGAGTCGTTTTGCTTTGTAATAGTTTTGATTTTTTAAAGTTGATATTATTTGCCAAAGTTGTGTATTTAGTTGATATTAAGATTTTTTTGAAGAAAAAAAAAAAAAAAAAAAAAAAAGGGCGGCCGC
>OX_Smed_1.0.01457
GATAATGTCGTCATCCTGTTAGAATTTAGCTGCTAAATTCAACACGAAGTTCCATCTTTAGTTCATTGAATGCCTAGACTGTTAAACTGAAATGGAAACGATCACTAAAGATGCTGATTCGAGATCCAATTTCTCTGTGTCTGTGAAATCCCCAGTGATCACTGTTGAACGAAAAGAGAAAGAAAAGCTTCCTAATACTAATTCTCGCCAAAAGCAATTTCAATACGGAGGTCTTCATTTGGTCTTTGGAGTAATTTTGGTACTAAGTAGCCTTGTTAATCTGGCTTTAGTTTATGTCTTTTTTTCTTTTTATTATTTGATTTATCTTTTAATGGTTGCTGGGACATTAATGGTTATTAGTGGGTCTTTGTCAATTTTAGCAAATAAATTGAAAAATATGTCAATTCTGATGGTTTCATTCAGAATTAATGTTTTGGTCTTGATTGTTCTGGTTGTGGAAATTGTTTTTACGTTTATAAATATTCGCGATTACTCCATGAACCGTTCAGAAGAGATAACAGTGGAATTGTTCAAGTCCATTTTGGAAATAATTATGTTTGTGACAGTTCTCATGGATTCGGTAGTGAAGTCTGGAGAGTTGTGTTACACGAAAATGTCAAAACAATAAAATTCTCTTAAATATTTATTTAATATTTTATAATAAAATTTTATTTTAAAAAAAAAAAAAAAAAATGCGA
>OX_Smed_1.0.01458
TCCTACTTGTTAATTTTTATTTACTATAAAATGACTTCCGAGGAAAATGTGAGACACAGAGAACGCTATATAGCAAAAGATTGGGACCCACTATTACCTTATGGCGGTAAAGTTTACCTTCCTCGAAAAAGGAAACCTGATTCATGGTTAGTTTTTGGGATTGAAATAGCATTAATTTCTTTCGCTGTAATATTGGGATATTATTCATATTATCATATCGATTATCTCTATTCTCATACTATAAAGCTCTATGCTCACATGGGTTTCAAAGAAGCACAACATCAACTTGGACAGAGATATTTAAGAGGTATTGGAGTGCCTCTTCATCATCAACACGCGGTTCATTGGTTCAAAAAAGCGGCAGAGCAAGGTCATCCTCATTCTGCATACAATTTGGCCGTGGCCAAACTGAAAGGTTATCATGACTTAGAGAAAGGAGAAACTCGAAAACTTCTGCACCATGCATCTAAAAATGGTGTAAAAGAAGCTGCTGATTTAATTGAAGAGGCATGCAATCGAGGGAAATGCTATGATTGAAATTAGAATAGTTTGTTATGTGCCTTCAGTTCATCTTACAATGTTACATTTATAAAAAATAAAAATTTGTTCACTCAAAAAAAAAAAAAAAAAATGCGA
>OX_Smed_1.0.01461
ATAGATACCGAGGTTGGTATTTTAAGTTGTAAATTATTTTTTATTTTGTTAATGTTTTTATTTGGATAATATAGTTTTTAATACTTCACTTATTAATTAGTCCATAATTAGTATTATATATTACTAAATGCAAGATATTTTATTTGATTCTTTCATTTTTTCAAATGGCGATACTTATGAAGGAGAATATATTAATGATTCTTCACTAGGAATCATTCGTCAAGGGAAAGGTATTAGCGTTACAAAATCATCTATTATTTACGACGGTGAATTTGTGAATGACCTTATGCAAGGAAATGGAACACTAACATTTCCATCTGGTGCAAAATATGAAGGCGACTTTTTAAACAATATGTTTCACGGAGAAGGAAAATATACATTTCCCGATGGATCGTTTTATGAAGGAAATTTTGATAAAAACAGACTCATAGGAATCGGGAAATTTTTTGACACGAATAGAGAAACGTGGATAGGAGCATTTGACAACACTTGTGCCAACAACTTAAAATTTCAATTAACTAGTTTAGATGCCAGTAAAATCGAAATGACTAAAATATAACTTTGTCTTGTTGATTTGTAATTTTTAATACTTTCTTTTTCCGTTTTTCAATTTAAAATTTTCAAGATTTAAATTCTGAAAAAAAATCTGCTTTTAGTTGAAAAAAAAAAAAAAAAAATGCGA
>OX_Smed_1.0.01464
AAATTTAAATAGATAATTCAAATTTTAGCTAACATTTATAATAAATAAAACTTTGTTGTTTTTAGTTTATAATTCCAATTCTTTTTCTAAATTTTTATTACTAGGTGAAATTATTTTTGACATAAATTTACTGACATATTCGAAATCAAATTACCATACAAGTGTTTTTTGAATTTTTGAGATAATAGTATAAATGAATAAAGAAATTATTTTTGCTTCTGAAAATGCAAATAAAATTGCAGAAATGAAAAATATTTTGGGAAATATTGCTAATTTTAAGATTGTCACCCATAAAATCGACATACCAGAATATCAGGAAGACATGACAAAAATCAGTTTTTTAAAAGCTAAATATGCTTATTCGGTAATTAAAAAACCAGTATTTGTCGAAGATACGAGTCTATGTTTTAGCGCTCTTCAAGGAATGCCTGGGCCATATATTAAATGGTTTGTCAGTGGTGATTCCAAAGAAAAATTGGAAAAATTACGAGGACTAAGAAAAATGTTAATTGGATTTGATAATTTTCAAGCTGAAGCAGTAACTGTTATATCATATTTTGATTCTGAAATTATGGATGAACCTAAAGTTTTTGTTGGAAAAATCTCAGGAACAATTGTTGAACCTAGAGGCCCGTTGACTTTTGATTGGGATTGTGTATTCCAACCGGATATTCAATGTCAAGAAATTCCACAGACATATGCTGAAATGGATAAGGAATTTAAAAATCGAATTTCCAATCGATTTCTTGCTGGCCAAGAATTAAAAAAATTTTTAATGGAGAATTATTAGAAAAATATTTTGATAAATTTATTTAGAATAAATTGTCTTATTTTTTGAAAAAAAAAAAAAAAAAATGCGA
>OX_Smed_1.0.01465
ATTTCTTAATTTGTTTTAGTTTAATGTCACATGGAAAATACATTTAAATACGTTGTTTAATAGCACATGATTCATTTTTTGTGTTTAACTAAAATTTTGACATGAGTAGACCTAAAGATGTCCCTGTAAAGAGAATATTGATTACTGATCCCAAAGATATTCCAAAAGATTGTGGACGGACACCTGGAGGTACTCTATATGGAACCACCCCAGGAGGTACCAAAATAATTTATGATAGACAAGTTCTTTTAGAACTTAGGTCTTCCCCTTTATCTAAAAGTCCTCCTGCTAATATGAATCATATTCCAGGAATTACATTCATGACAATAGTTGGTAGTAATCAAGAGAATGGAGATATGTCTCCCAGATTAGAAGTAAGCATGGATGATCAATTTTCTATGGACGAAGATTTGATAAATTGAATATGTGGCCTATAAATTAATCAGAAAATTATTTTCAAAAAAATTTTTTGAGTTACATTTTAAATATAAGAATTTTTGTATTGACATTTGGTTTGTGTAAAATTTTAGATTTGTATTTAATATAGTTCATTTTTAAAATATTTTATTTTTTATGTTTATCCAGTTTATGTTGTTTGGATATCGTGTTTTGCAATTTTTGTATTTTAATTTGTAAAGGTTAAATTTTCATTGATAATGTGTATGATTTATATAGTTATATCCCTGGATGATATTTAACTTTGATAAGTTGAAGGCAATTAAAATTTATAATCGATTTTAAGATTATGAAACTCAATTTTATGTAATATGTAATTTATTATGGTGTTTTTAAATGTTGAAATTCTTAATACATGAAAAATTAGTCAGTCTGAAAAATAATTTCCCAGGTAATTGAATTTTTTAAAATAAAGCTTGATAAATTTTGTTACATTTCATAANNNANNNNNAATTCGAG
>OX_Smed_1.0.01466
AGCTAATTGTATTTACTCTATTGCCGTCGCATTTATTATTTGTTTTTAAGAAATTCATAGGACATTATTAAATTGACAATGGCTTTCAGTGACAAAGATGATATGGAACTAAGAATGAAAGCTCGCAAAGAACTTTCAACTGCTAAAGATCCTCTGACAAAATTAAGATTACAATGCTTATGCAATGGAGCCAGTGGAATCAAAGGATTATCACGACGATTTCGCATAATGAATGATGATAATGATAGGTTTTTATCTCAGACAGAATTTAAAAATGGTATCAAAGGATTTGGACTACTGTTAACTGATTCAGAAATCGAAGATTTATTCAAGTTAATGGATCGAGATGGAAGTAACACAATTTGTATGACTGAATTTCTGCGTGCTTTAAGACCACCGTTGTCGGATAACCGATTGAAATTGATCAAAAAGGCCTTTACTTTGATGGATAAAACTGGAGATGGAGTGATAACAATCGAAGACCTAAAGCATGTATATAATGCAACGAAGCATCCAAAATGTCAAAATGGTGAATGGTCTGAAACTCGGGTTTTTCAGGAATTTCTCAAAAGTTTTGAGGCGCCGAATGATGCCGACGGAATAGTTACGTGGGATGAATTTCTGGATTATTATTCCTCAATCAGCAATTCCATAGATAATGAAGGCTATTTTGATCTGATGATGCGCAATTCGTTCAAAATGTGAGATGATGCAATAAGGATTTTTGATATCCATTTAGTTATATTTTTCTAATTTTACTAGTCTTTGGTAGATGGTTTTATTTAATCTATTGAGCTTATATTAAGTTTTTTTATTTCAATTAAATTTTATAATATTGTAACATATTTCAATTTAGAATATTAATATTCCAAATAAAAACAAATGCCCCATGTGCAGCAAGGCATTTGGAAACGGAAGATCATTCCAATTTCATATTAAAACAGTCCACAGAAAAGAAGATCTTAAAAACTTTTATGAATTTTGGAGCGCCGAGGAAAAAGTTAGCATGGCTGACTTTGAGGCGAATTGGTTCAATTCAATGGGCATGAAACCGAGTGGGGAATTCTTGCAAACAAAGTTTGCACGCGGAATCTCCTCAATAAACAGGATCAGGAGAAATGATCCTAAATATAAAGCCTCATTGAGGGAGGCATTGAACGGAATCACTGCCAAAGTAACCTCGATAAAGAATGATTTTGAGTGTGCCATATGTGGTCACCGGTGTCGGAATCAGATAGCTTATTCCAGACACCAAATGAGGGACCACAGAGATGATATTGTCTCATTCAATGAGTCAATATCCCAATCTCAAAAACCTGTGGACAAAAATTTTAGTTGCAGCTTCTGTGAGCTCAGCTTTATAAATGCATCCCGCCTGACAATTCATATAATTTCGCAGCACGTTGAGGATAACTACTCAGAACTCAAGAACCGAAACTCAGGTTACAAATTCTGGAAACCTAGCGAGAAAAAACAGTTGGCAAAGCACGAAGCCAAATATTTCAATCAGAAAGGGTTTCTGCCGGGCAAGGCACAGCTCTCGCAATTATCTGGGATTCCGGCCTCTACAATCAATCAGATGAGGCGCCTTGATAAGACTTATCAGGAAATGTTGGATAGCTTCATCTCAAATAAGCAGCTGTTCAGATGGNTGAAGGACNCCAAGGGACCGTTTAAGTGCTCTATTTGCGATGTTGCCGACATGTTGCAAGTCATCACGGAGCTGTG
>OX_Smed_1.0.01473
AATTTTAAAAAAATCAATTTTTTTTACGTGACCTTAGTTTCATAATTTCATAACTAGTCAATGTTTCAGAAATTCGCGAAGTTGTATTTAAACAGTTCTTTTAGAACAATGAGTTCTAAATCGTGGAAAGTAACTCGCTTAAATCACGTCGCAATTGCTGTTCCTGATTTAGAAAAGGCAACCAAGTTATTCCGTGATGCTTTTGGGGCCAAAGTCAGCAAACCAGAGCCACAGAAAGAACACGGAGTCTACACAGTCTTTGTTGAACTAGAAAATGCCAAGATTGAGCTTTTGCATCCATTGGGTGATAATAGTCCAATAAAAAACTTTCTAGACAAAAATAAAGCAGGTGGTATCCATCATATATGTTTAGAAGTGGATAATATTAAAGAGGCAATGAAAGATTTAAAAGGTCATAATGTGAGAACTCTTGGTGACGAACCAAAAATTGGAGCTCATGGATATCCAGTTATATTTCTTCATCCCAAAGATGTTAATGGTGTTCTTACTGAGTTAGAAGAACCAAAAAAATCATAATGCAATGCTTTCCTTTGATTTATAAAATTATAAACATATATATGCTCTTATAAAGTAAAAGTTTTTTATAAAATAAACGTTTAGAATAAAAAAAAAAAAAAAAAATGCGA
>OX_Smed_1.0.01475
AAGTTTGTTTAAAATTTGTCTTTTTATAATTTATTTAGTGTTGGCTCAAATTATTAAAATGATTGATTTGTTTACTATTTTTTCTAAAGGTGGATTAGTTTTGGTATGGTATATTCAAAATGGTGCTGACAATGTTACAAAGTCAGTTAATTCTTTAATTAAATCAATTGTTTTACAAGATAAAATTAGTAAAAATCCATATAATCATGAATTAGTGTCATTACAGTATTATATGGATAATCAATTTGATCTAGTATATGTAGTGGCATATCAAAGTGTTTTAGAGTTGAGTTATACTGATAAATTTTTAACTGCTATAGCTTTGGAGTTTAGAGATAAATACAAAAATGTGCTGGAATCTCAAAATTTTCTTTGGGATTTTTCTGATTTCATTTCAGTAGTTGATTCTACATTTTTAACAGTAAAAAACAATTTTATGTCTAAGCCAAAAAAGGAAATGATATCTTTTCAAGAATCATATAAAGCGGCTAAAACTTTAAAATCCATGACAAATGAAAACATCAAACATTCCAAAATTGAAAAGTCTAAAATAACCAAGAAAAAAGTGGAAATTAATGAGAGCATTGTTGTCAATGAAATTGTGGAAGTTAAAAATGACAAGAGTTTGAATAAAGCTGATGAAGAATCACTTGAAAGCAAATTAGCTAAAATTGCTAAAACAAGAGGGAAAAAAATGAAGAATGGAATTTCCAAGAAAAAGCCTAGTCCAACAGATTCCCCTATTATTGAAACTATTTCAAAAAAGGTCAAAGGAAAAGAAAATAGAAAATGGACTAATGAAGCGACTGGTATTGAAGCTGACGCTTTGAATTACAGTAAAAAACTAGAATTAAACGGCAATAAAGAAGAACAATTATCTTTACAAGAAAAGCTTACTGTTGAAGATTTAGAAGAACTTAATAAATTAAAAGGCCGATTAGAAGGTCAATTGGCTGATATTGAAGCTGAATCTGATTTTGATAGCAGTGAAGAGGGTGAAGAAGATTATCAAAAAGAGATTAAAACGGAATCAAAGCCTCAAAAAAAGTCCAATGGCATGTTCAGTATGCTGAAATCATGGGTTGGAGTGCATGGGGGGGTGTTAACTGAAGAACAAATGTGCCCGGTATTGGAAAATTTGAAAACCCATTTAATAACCAAAAATGTTGCCAGCGAAGTCGCACTTGAATTATGCAATGGAGTTGCTAAGAAACTGGTTGGTAAAGAATTAGGAGTTCTTGAAAGAGTTTCAACAAAACTTCGAGAAAGTTTGGAGGACTCGTGTCGAAAGTTATTGAATTGTGGCAGACGAATTGATGTGCTGCGAGATGTTATTGAAGCGAAACGACAAGGCAGGCCGTATGTCATTTCTTTCTGTGGTGTCAATGGTGTTGGGAAATCAACTAATCTGGCAAAAATAAGTTTCTGGCTAATTGAGCAAGGATTCCGAGTAATGATTGCTGCTTGTGATACTTTCAGGTCGGGAGCTGTTGAACAGCTGCGTGTGCATGTTCAAAAATTGAATTATATTCACCCACCGGAACAGCACCACGGACTACCAATGGTTCAATTATATGAGAAAGGGTATGGCAAAGATGCCGCAGCCGTTGCGACATATGCTATCTCACTGGCTAAAGAAAAACATTTCGATGTGGTAATGATAGACACTTCGGGTCGGATGCAGGATAATGAACCATTGATGCGATCTCTGGCCAAGCTGATCAATGTTAATCAACCCGATCTCGTTTTATTCGTTGGTGAAGCTCTTGTTGGACATGAAGCTGTAGATCAGTTGGTCAAGTTTAATAAGGCCCTTCAGGATTATAGTGGCTCCGACCATCCACGAACCATTAATGGAATTGTTTTGACTAAATTTGATACAATAGATGATAAAGTCGGCGCAGCGATATCTATGACCTATATTCTTGGCCAGCCAATCATGTTTGTCGGTACTGGGCAAACCTATGCTGATTTGCGGCAATTGTCACCGGAGGCTGTGGTCAAATCTTTAATGAAATAGTTTCTGTCACTACATGACGTGTCTACCGATTTCTTTACTGTTCAGACCTTATTTACTGGCCATGTGTGATATTTTAATAAATGATTTCGAGTCTTATTAGTATTTTACTTTTTTTTCTGTGTACAGTTTTTGGTAACATTAAAAAATTTGAAAAAATGTCTTTGAAACAATCTCATGTAACTTTTAAAGTGTAAAACTTAATTTAGATTAAATTGATTCATTTTTTATCTAAATTATAATTTCAAGTCTTGGA
>OX_Smed_1.0.01477
ACACAATAAAATATAGAATTATGGATAATTTGTTCAAATATATTATGCTAGCACTGTTGTTTGATCTGAGTATCGGAGGATTCGCTTTCACAAAAAATTCCAAATTTAAAAACATGGTAGAAATGAACCAATATTATCAAGACTTGTATAAATATTTATCCGTTATGGGTCAGCCCAGATTTGGTAAACGTCCAAGTAATATTCAAGACAATTCTAATTGGAATTCTTTAGTCCCTATACAAGAAAAATAAATAAATATTTCTCAAACTAATTTTGTTTTAATTATTAAATTTTATTGAAATTG
>OX_Smed_1.0.01481
CACAATTATATATATGCAAAATTTTTTCAATCAAAACATATGTTATGTGATTTGATAATATTTTCAGTTATAAAATATTAGTAAATTTTAGATAAAACATGCTTATCATAAATTTTATATATTTAACATGGTTGATTCAAATTTCTGAATCAGCAATAGATTCCAGAATTTCTATTCATGTTTATTTGGTTTCGGAGAACGGAAAAAATACAATTATTCCGATGAAACTAAATGATATTGTTTATAATTTGAAAGCAAAAATTCAGAAAATTGAAGGAATTCCTACAAATAATCAGATTTTAATTTTTAATGGAACGGAATTAATTGACAGTCGTATTTTATCGGATTATAAAATTGTAAATCATTCTATAATCAAAGTTAAAGTAAAATCCAAATAAAAATGATATCAAAATTTATAATATTTTAAAAGAATATTTTAATTAAATTTACATTTAAATTTATTGCACTGATTTGGGTTTTTGCAAGTACTTTCGAAAAATTACTTTGACAAATTTTTTTTACCTTCAACTTTGTTTTATTTTATTTTAATCATAAATTTTGTTAGAATCTTTTGGCTTCAATTTTAAAAAATATGATTTGGAAAATTTTTTTAACTTTAAATTATTTTGTAAAATTTGCTGACAATTACGAAAAAAAGTTAAAGTCGTTTATTTAATAAATTTTGATA
>OX_Smed_1.0.01482
ATATTTATTTCTAACAAATTGCATTTGATTTCTAAGGTAACAATTAATTATCAATTACATTAAGTTGTCTTTAGATGGTTAAACTACATATAAAAAAAGGGGATGAAAGCAGATTTTTATTTGAATCACCGTCAGATACTTTGATTGATACTCTTATTGAAGAACTCTGTTCGATTTACAATGGACAGTTAAAAGTGCACCGACTAGCAGATGAAATCACTGAACTTTCCAAACATGGTTTAACGTTACCACCACAAATGCAAGGATTAACCGATGAACAAATTGTGGAATTAAAGTTAACAGATGAATGGGGAGAAAAATGTATTCCCAGCGGTGGCTATTTAGAATGTAAAGATACTATTGGCAAAAGAAATGGAAAAGCTCCAACTAGTAAAATGGCTGATATATTAACTAGAACTGTTGAAGAAAGTAAAAAATTGATTTCTAAAGATCTTGTAAAGCAAGATGTGTGCATGACAAAAGCAAAAGTAAAAGAAGCAATTGATATCTTAAAAGGTGCTGTGACTATTGTTTATCCTATGGGATTACCTCCTCATGAAACTATTAGAATGGAGTTTGATAATGAAGAAGATTTATCCGGGAAACAGGCCGGTTTGGAAGTTATTGGAGCAAACGAAGCAGCGTTGTGGTTTTCAGGCAAGGAAATGATTAGATCTAAATTTCTGAGAGACTTCACCGGGAAAAATGAAAAAACAAAAATTATTGCTAAATTAACGAAAAAATCAAGCGGTCCACCATCTAGAGAACCAGTGATTGATGAAAATGAACAACGAAACATGATGGCTTATTATTATAAAAAGCAAGAAGAATGGAAAAAATTGGAAAGCAACGATGAAGATGCTTATTTAAACTCTGCCTGGGCAGATAACAAAGCACTTAAAAACCAACTCCACGGATTGACTAATATCAGAATGGGGCCACGATGATTGCCAAAAATAAATGTTTATGTAGTTGAATTTAATCATTTAAAATTAAATGCTGATTTTTAATTAAATATTTCTGATAATATAGCATAATAAAATATTTT
>OX_Smed_1.0.01484
AATACAAAATTAATCTATAGTTAGTAAATTTATTAATTTTGATTTAATTTATTTATTTGTTTTAATGAAATATATTTTGTTTTGATATAGATTTGAAAATCAGAAAAATGGTTTTTTTACGAAAATTTTTGAAATATGAAATTCATTGTCTTCGAATTGCTTTGATCTCTAGTTTAATTGGACTGATATTCATGACAACCGCAACTTTTACTCCTGCTTGGACTCAGTTGAGATATTTTCTGAAAGACAAATCCAACGAATCTTTGACAACAAGTTATCACGAACATTACGGAATTTGGTGGTACTGCATAACCAGTATGCCGTTTCTCGGAAATAAGAAAATTGGAAGAGTGAAGGAATTCTGTACTAAAAGTGATCTTCTTCTTACTGGAGATGAATATTCTAAGAAATATGAAGAAGTTGCTAAAAGTAAAGGTCGCAAAAAAAAAGATAAATCCCAAGGTTATTTTACATCAAGAGCTGTGTTTGCGGTTATATCAATCTTCATGATGATTTTGACTTTAATATTCAATGCTTACAGCGTTAAAAGACCGAGATACACCCTGAAACGTCTAACCGCAGCTCTTTACTTAATGACGGCAATATCGTCTTTCATGTCCATAGATATGTTCCTGGAGGTAATGGAATTTCACGAAAATCGTCTGAAACTTGTTGGAGCTCAAAGGTTAACAATCATGTATGGATACAGTTTCACATTTAATTGTCTCTCCTTTATCATATACATCATCGGATGTCTCATTTTGCTTGCCTTTTGTCCGAAAATAAAATTGAAAGAGGGTGGAAATCGAGTAGAAGAGATCAAAGCAGCTGATGCGGATGCTCCTATAGTTTTGTGTTAAAATTTCTGAAATTAATATTAATTTATCCTGGGATTCATTTTGATGATTTTATTTTGACATATTGTGTGTTTCTATGTAAATGTTATACTGATATTATAAATATATATTAAATAAATGAAAAAAAAAAAAAAAAAATGCGA
>OX_Smed_1.0.01491
CTAAATTATTCCATTCTTCGAAAGTAATGTACATTTTTCTAAATTTGATATTTTGTTTGTTTGTGGTGAATAAAACCATTTATGCTGTTGAATTGAAATTATGTGAAGAAAATTGTAAGGATTTATTAAAGGAATGTATGCAATATTGCGAGGCTGGTTTCAAGTGTCGAAAAGTATGTGGCAACAAGTTCTCATTATGCCAAAACCTGTGCAGCCAAGCCAAAAATTATCTTTTAATTATATCATAGTATAATTTATCAGTAAAACCATTTTTTGTTC
>OX_Smed_1.0.01493
ATTGGTAGTAGATTTTAAATTACCAAACTATCGATAATGTGGTAAGACTTTTAAACTCAGCTGTTGTTTTCTATTATATTCAATATGAAGTTAAACGAGTAGTAAATGAGCTCAGGTAATGCTGTTGAATGGCATCACAGGGTTATTAATTTTGCCATTTACAGAAGAAATAATTGAACAATATCAGTTACAGAAGTGTGATATTTGCAACAGGTCCTTTCAAACTAATTCTTTGGTATACAATTGATTTTACCTTATATCGATACAATAGAAGGGGCTGGTTTATATTTGCTGTAGTATATTAATGCTTTACAATATATCTTCGTTCGTTTTCAAAAGAAAAAAAAAAAAAAAA
>OX_Smed_1.0.01495
TCGTACACCTTTTAATAAATAAAAATGATCAAATGTCTGACTTTAGTGTTTTTTATCCATCTTGCGTTGGTAGCGCATTGCGCCTCAGCCATCTGTCCGCATGGGTGCAAATTTAAACACTATTCATGCGTCAAAAATTGTCTGGCGCATACGCAAGGAAATTCCAATTGCAATTTGCATTGTTTGAGATTTTATTCGGCTTGTGTTTTGTTTTGCAATGTGGGTTAACATATTCCGTCACCGATATTTTGTAATTTTTGTATAAATATTCGACACATCTTTGACGATTTGTTCGCCTTTTTTGTAATTTATTATATTAGTTTTTATTTTACTTTGTTACAAAGAAGCCATTTTATGATGAGTCGAAGACGTTCAAGGAGTTACAGTTCTCCAAATAGAAGTCGTTTTATTTCTAGATCGCGGTCTAGAAGTATTTCTTATTCACCGCGCAGAAGTCGTTCTAGATCTCGAACACCTCGACGTGTTAATAGGAGTTATTCAAGAAGTTTTAGTAGAAGTTACAGCAAAAGTCCACGTTATAAAAGATCTGTATCAAGATCTTCCAATAGGTATAGACGAAGATATTCTGGAGATCGTGACAATCCCAAGCCATCAACTTGCATAGGTGTTTTCGGACTGTCATTGAAAACAGATGAAAAGGATCTTTATCGTGTATTTCAAAAATATGGCGAGATTAAAGATGTGCAACTTGTATTAGATAATTATACAGGCAGATCGAGGGGATTTGGATTTATTTATTATGAAGAAGTTGAATCAGCTAGAAATGCCAAAGACAGTGCACATGGAATAGAAATTGATGGAAGAGTAGTGAGAATTGATTATAGTATTACTAGAAAAGCTCATACTCCTACTCCCGGAGTTTATTTAGGAAAAAAGTAGAGTAAAATTTTAATCGATTGTGAATTCTTTCTATGATAATTAATTAGTATTAGTGAAAGAATTCAATAACATTGGCTTTTATTATTTTGGTTAACCATTTTTTAGATCTACAAGACGAGGGGGTTATGGATACGGTAATTATGATGACAGAGATACATATAGTCGAAGGTCGCCTGATGATAGGCGAAAGTATCGATCACGAAGTCCATATGGTAGATCAAGATCAAGGAGCTATACAAGACGAAAATACTAACTGCCTATAAACTAGTTGTCGTTGAAATTGTCAAAAATATATGTAGTGTTTTAAAAAAA
>OX_Smed_1.0.01497
TTATAAATTTATTCTTTCGAAAAAAAATATTTATTATTATTTCTTAGTTTGACAATTATTTATTTAGAAATGTCCAAATATGATTCTTATGATTACATGTTTAAAATCGTTGTCGTTGGTGAGTCTGGAGTGGGTAAAACTAATTTAATATCCCGATTTACCAAAAACCAATTCACATCAGATACAGCGTCAACTATTGGAGTTGAATTCACATCAAAAATTGTTGAAGTTGAAGGAAAATTAATCAAAGCTCAATTATGGGATACAGCGGGACAAGAACGATATCAGGCCGTTGCAACTGCATATTATCGAAACGGAATTGGAGGTTTGTTAGTTTTCGATCTAGCTAAACGAAGCTCGTTTGTTAACCTTAATCGGTGGTTAAAAAATATGCAGGACTATATGCCAAAAGCGAAAGTCATTTTAATTGGAAATAAAACAGATCTCTCTAATAAACGTGAAGTGAGTTCAGAGGAAGCCAAATTGTATGCAGATGAAAATGGAATGAAATATGTCGAGACGTCTGCTTACAACTCTGAAAACGTTGAGCAAGCATTTATAGAATTGGTTAACGAAGTTTATAAGCTCCATTCCTCATCTATTGGAACGTTCAACAAAGCAAATAATACCGTTAAATTGGACACGGTTTCTTTGAACAATAAAAATTCAAGCTTTACAGATAAAATATCAAATTGTTGCTCCAAATAATTTATGCAGATTCTATGATAAATTATTATTATTATTATTTTCTAAGAAAATTAATAAACATTTATAAATAATTTAACTACAGTTTTGCTCAATATCCTCCTTTATGTATTTGAAATAGTGATTTTCATTGAAATATA
>OX_Smed_1.0.01498
AGTAAATTCTGGAAATTCTGTGTGTATGAATGGATTTCACAAAAGCAATAAAAGCTGGTGTTTTATTTCTTTCCGTGCAAGGAAGAAAATATTGTAGTCACTCGTAATCGTCGGTGATTACACAATGGGTGAATCACTGAATATTATCCTGTGGTTGTGAGGAGTTGGCTGGCGATTGTCGCTATTTAATTATTACACACGAGTTTATTAATATCCTCGGCGATTGTTGGGACTTAATATTGGAGAAATTTTTGGTTGATCAGACAGAATTATCCCTCTCGACAGTGTATTCTGCCTACCACAGATTCAGATCAATTGGGTAAGATGCTACCTTTATTTAGTTGAAATTTAACGGCATTACGTTTTACGTTTACTTGATTCATCCAGATCCAGACAACTCCGGTTATTTTACTGGCCATCGAACTCTTACGCTATCAAATGACATTACTGCTACTATGAGTGTTCCTAAAATTATTATGAATATATGCTAAATTTTGTCAAAAAAAAAAAAAAAAAATGCGA
>OX_Smed_1.0.01501
ATTTGTGGAAAAATCAAATAAGTTATTAGAAAACCTTTAATTATAACCTTTTTAATTTAAAATTTAATTTATTTCAACTTATATATGTATAAATCAGGATTAGTGATTATTACTAAAGGCTTGACAGAAAAAAACTTAAACCAAATATACAATTATGCTAGAAAATGCATAAATAATCGATTGTATGTTAGTGTTAAAGGATTCTCTCCATATAATGGGGATTGGAAATTAAGTATTAAAAATTGTTATAATATTGCTAGCAAGGTATGTCCGAATTTAGATGTTAGACTACTATTACCGAATTCAGAAAAAACTTTAAATGATGCAGACATTTCAGTTGTGTTATGTGATGATGTTAGCATTGAATATGAACGTCTTAAGGATTTTATTACTCATATATCCGTTAAATTGCCAGAGATTTTACTTAAATTCGATGGTGTTGGAGAAACGAAATTCGAAACAGCGCTTGGTTATGAATCTCGATTTCGTAATGTCTGTCTCGGAGGAACTTTTGATAGATTGCACAATGGACATAAAATATTGCTTAGTATATCTGCATTAATGGCTCAAGAGAAACTTTTTTGTGGAGTCTCAGGGGAAGATTTAATAAATCAGAAATTTCTTTACGAACTAATAGAACCGTTACCAACAAGAATTGACAATTGTTTGTCATTTTTAAAGGATATAAAACCAAATATTAAGTACACAGTCGAGTGTATCAATCAAGCCTTTGGTCCTACTGTAGACAATCCGGATTTTGACTGCATTGTGGGAAGTGTCGAAACTGAATCGGGATGTCAAAAAATAAATGCTGCAAGAGTGAAAAAAGGATTTTCGCCACTAAATATTGAACTAATAGAACTACTTGAAGAGCAATTTGATTTGCAAGAAATTTCGGATGAAAAAAAAATCAGTTCTAGTAAAAATAGAGTGAAATTGCTTGGAGAAATGTTGAGATCTTCTAATAGTATATGTCAGCCCGGTAAGCCGTATATCATTGGATTGACTGGGGGTATTGCCAGTGGCAAATCTTCGATTGCAGAGCAATTAAAATCGTTTGGAGCCGAAATAATTGATTGTGATAAATTGGGCCATGAAGCATACATTCCAGGTTCTGATTGTTTCAATAAGCTCGTTTCTGTTTTTGGAAATGCTATCGTAAACAAAGAAACTGGCCTGATTAACCGGGCCCAACTTGGTGCAATTGTGTTTAACAATCCATTAGAAATGAAAAAATTAACTGATGTTGTTTGGCCCGCTATAGCGGACTTAGCTAAAATGCGTATTGAATCAATTAATGATTCAATGAAACAGAAGGGAAAGGACAAACAAATTGTGATTATCGATGCAGCTGTTTTGCTTGATGCTGGATGGGAAAGTTTTTGTAATGAAGTTTGGGTTTCATTTGTTCCAAGAAATGAAGCAATCCAGCGCATAAAGAACAGAAATAAATTAAGCGAGGAACAAGCAACATCCAGAATTAATAGTCAGAAAAGTAGCAAATTTTATGTTGATGCTGCTAATGTTGTCTTTTGTACTCTATGGTCATACGAGTTTACTCACAGCCAATTACAGAAAGCTTGGGATAGTCTAATTGATAGAATCAAGGAAAAGTCATAACTGGCATTTATTTGATATGTGCTCATTGATTTTTATAATAAAATTTTACTTTCTGGTTTAAAAAAAAAAAAAAAA
>OX_Smed_1.0.01514
AATTTAGGGTGCCTCCAATAGAAAAATATAGAAACACTAATCTAATCAAACACATATAAGATATAATAAATACATTGAAGACTCAATAAAATATAATTGCATGTGTATGACTATACTAAACTACACCCATAACTTTACTGGTGACATGAAAGAGATCATAAATTTCACAAAATAATAGGCATACAACTCTAGTTTAAAACAATCAATTTCAAAATTAAGTATATTTAACAAACATTAAATGAAGACAGTTAAATATATTATTTGTAAACACAAGTCATACACGTAACTCTCAAATTTGATATTTCGTGGCTTGCTAATAATATTGGTGTATTATTATGATCTCCAGCATCATAAACATTTAATGAAACTCCGGAATTTAATGAAACAATGCATATTAAATATCTTGAATCGGGTCCACAAATGTAAATATGCTTACAATGGTTATTGGAAAAATTTAATGTTTTCTTTTCAATTGATGTTGATGCATTTAAATCATAATAACTTATTTTTCTTAATTCGGCTACGCAAATCTCATCGTCACTTTTGAAGAACACATCTTTAATATTTGTCAAAATTTTAATGGACGATTTTAATTTAGCTTCCTCGACTTCATACACATTTATTAAATTACATGAACATAATAGATAATACTTTCCAGAAGGACTAAATTTAACACTTACAAAAGATTGATTAATCGTCATTTTGTGACTTTGACGCATATTATACAAGTCCCATACACGAAAAACGTTCTTACTCAAGGAAATAGCAAACTTATCTGAAGGATGAATAGATAATACCACTGAAGATTTATGCATATCCATCATTTTAATATTTTCCCAATTTGAATTAGTTCTTCTCCATATTATAATAGCACCATCATTTCCAGTTGAAAATAAATAAGTATTGTTTTCCGAAAGCGATAGACTTGAAATGCTAGACGAGTGGCATTTATCAAAATTAAACAATTTCTTTTTTAATTTTAATTCATAACTTTGAATATTACCATCGCTACTACCAGATAATAACATTTCATCATTCGTTACAATTGCAGTTATAGGTCCTGAATTTGCTTCAATATCAATAAAATTTTCAAAGAACTTTTTTAATTGAATTGAGTATTCAATAGAGAAAACATCACCTTTATCTGAGCCACAACAAATATTGATACTCATTAAAATTTTAAAAATATTAAATAAATTTTAAGCACGAAATACTGAATTAAATATTAAAATTTAAACAACGT
>OX_Smed_1.0.01519
ATATTTTGAAATATTTTAGTTGATTTATCATAAAATAATTGTTAACATAAAATTTATAAAATTTAAACTAGTTTATTTTAAATAAATAATTCAAATGTCTGATGAAGCAAATGGAATGACTGTTAAAGATGTTAAAGAATCAGTATTAGAATTAAAGAAAAAAGCTGAAGAATTATCTGATGAAAATGGTGTGAAGTCTATGGAATTAGACAAGGCTGCATCACAGGGCAATGAAGTCAAAGTTGAAGTTGATTTGCTAAGAAGACGAGTAGAATCTTTAGAAGGTGATTGCGTTACTTCTTCTCATACTTTAGAAGCTATGCTAAATCAGATAGATAACGTCGGGAAAATAGCAGATGAAAATGAAAGATGGAGAAAAGAATACGAAAGAAAACAGAATGACAACGATGAAAGAGCTGAAGAAATGTCTGCTATAATTAAAGCAGCATGCGCATCTACAGAATCAGCGACACTAAAATATGATGATGCATTGGAACGGTTGAATCAAACCGTCGAAAGTATTAGTGAAATGGAAAATAAGATCGATGCTGCTCGAAGAAAAATTGATGAAAAAGAAAAGGAAGTCAAAGAAAAAGTAGCGAAATACAAAAAGTTGCAATCACAGTCTGAAGAAAGAATGGAAAAAGAAGCTAAGCGAGAGGAATATATAAATTTTCTCAGAAAACAAGTTCAAGAAGCAGAGTCGCGTGCTCAGAAGGCTGAAGCTGAAGTGCTTCAGAAAAAGGCTGACGTTGAAAGGCTGAAAAGTAAAGTGAAAATGGAAAATGAAGGCGTTTGCAGTATCAAGAAAGATATGAGCAATTTGTGTTCGGAATTTAAGAAGTTATGATTTTAGGCTGTTCTCGAGTGGCAAACAATTTTTCCATTGCGGGAGTTTTTGCATGAATTATTTAGAATTCTTTTTGTTTTTTGTTTTTCCTTGCGAGAGAGAAACTTTGATTTTCGTGATTTCAGTTATAATCTTGGTTAGAGGTGCCATTTGATTGGCTGATGTGAAATGCGCAACAGCAGTATTTATGTGCACAATATGGTTTTATTGATTATTGGCTCGTTGATAATTATGTGTGTGTTTGTGTGCTTGATGATGATGGTGATGATCAATAATCAATTTTTATATAGCTTTATTGAATCAATAAATTTATTCATAGTTCTGAAAAAAAAAAAAAAAAAAAAAAA
>OX_Smed_1.0.01521
ATTTCTCCAAGTGTCCCAAGAAAATAATTAAATCATAACAATGCGCAATAAAATCCTGCAATTTCACTGAAACAACCGATCAATCAAAACGTTTATTGTGATACAAAATGTAAAATTTATAATTACCTATAAAAAACAAATAAGAATAATCATTAAATTTTTAACAATTTTGCATTATTAGCAATAAATCAGAAAATTTACAAGACAAATTTAGCAAGTCTCATTATTAGCAATGTCGTCGACTTTGTCACGTGAAAATAATAAAAAATAATAAAAATAATAATGATGTTAGATAGCACAAATGATGGCGATTATATCGATGATAATGATAATAATATTGTTATTAATAGCAATAGTAATGAGGGATATATATATATATATAATGAGGAATCACACCCGATGCGCCACAATATCGCATAACCAATCAAAATGAGACATACGAATAGAAGGAAATAACACTCAAAATGACTAGGAAAATTCAAACATAAAGATAGAAAAATGTGAATGCTAAACTATTAATAAAATATTCAATTAAAATATCGATTGTGCCAAAGATTATGAAGTTCATAAAGAACTAAATTTTGATGTTTCCAAATTAAATTTTCGAATAATTTTCTTTCATTCTGCTTTATTCTTCGTTTTTAAGATATTGTAACCATTTATTAACCTCAAATAACGCTTTTCCCTTTTCTGGAATGTTTCGGTTCACGTCATTCTTCCATAAGAAATAAACATTTTCCGCAATCAACTCCAGATCATAGAAACAAATAAAGCATCTGAGAAGGACACCTTTAGGTTGCTTGTTGGTATTCCAGAATTGTTGCAGAGTGCAGAGAATTGTCAATTGATCTTCCTCGGAATTATCAATGGATAAATAATGTTCGATTATTGGTGACAGATTTTTCCAAACCGATTTTTCTATTTCAATTAAATCTTTTGTAGATTTACCAGAGTCAGACGACTGAAACAATTGGGCAAGAACAAATTCGAGCAGCCATATTACAGTGAATTCCATAGCCTGTTTTTCTGAGCCAATATTTTCCAAAATCCAATTCAAAAGCTTGTCACTATCACTATTTGGAGATGAAGAAAAAATATCAAAATTTTTAGGGATCTGATCGAGGATCTGTTTCAAAAGCATACTCTGGAACGAGATAGCTCAAATTTGGATCCAGAAATAACGTTATTATATCTGCATTTGTTTTTATTTCGTCAGGAATTGTCGAATAGATCGATAATCCGGATTCCTTTACCAGCTGATTGGTCAATTGGCTATCGATAATGCTTATGCGCTTCAGGATCAATAGAAAAATGATTAAACGATTTTTATCATTCACCAAGCGGGAAAGTAGTGATAAATCAATAAATCTATGTTTATGAACCATTAAATTAGCCACAATTTTAACTAAATTCTTTTCAAATGATTTATTTTCTCTTGTCAACTCGGAAAACTTTTTCTCATTTAAAGATGATACCAAGAAAGATTTCACAGATAATTTCATCATCTCCTTGGGAATGAGATTTTCATTAATTAATCTGTCAATCCATTGACACAGACGATCAATAGATCCTGAAATTAATCAATGCTGAGAATTTAATTGGCAAATTTCAAACCAAATATTAAACAGATGGTAATTAATCACAATACTACATACTACTACTATTATCATTATAATCATCATCTGTGCTGGAGCAGCCGCAGCAGCAATTAGTGATTATTCTAGATATCAATTCTTCATCGAGTTTTGGCAGAAAATAATTTTCTATGAATTTATTGCTATAGCAACAGGCATTTAGTATTGATATTAGCATTGCTTCAACAGTCGTATAAGAGATATTGCTAATGACTTCCGTCGAGTTCAACCATTCCGATATATATTCTGCCAATTGAGATTTATTAATCGTCACTTTTTCCGATTTTGTGGAAGAAACCTTGATAGCAGGTTCTGTTTGTCTTGTTGGTACGGTGCATTTTGCAGAATTTTTCAAGGAATTATTGTTTATCTGAATGATTGGACGTTTAAATTTGTCAACGGGACCTAAGTAGACTTCATTGTTGGAGGTTTCCTTTATATAATCAGGCTCAAATAATGTTTTTGGTTTTTTCAGTGCAAATATTTCATTAATATTGCCGGTAAATTTGGACAGTTCTGTTGAACTGTTTGACGAAGAACTAGTTGAATGAACACTGTCTTCATTGACTGAATCATTTTGATGAGATTTGTCCTGATTTTCAAGAAGTCTCCGCATCATTCTTGGAGGCAAATTCATCATTGGATTAGAATTGTTTTGATCCCTGTTGTCCGTCTTTACGCCATACATCATCGGCTGTTGGCTTTCCATTCGGAGATTTTTTAATTTTATTATTATTATTATTAGCCGCTCCGCAATTTGAAGATTTTGTTCTCCAACATCCATCTATTCTATTATTTCTCCAATCCATATCGTCATCTGCGCTATTATTACTTTTGTAATTGTTCTTCAACGAATATTTATTCCCGTGGTTAAAACCGTTTGAATTAAATTCTTCTACTCTGTTAAATGATCCCTTATTGGATGCTGAAACACCGTAATTCTTTGATTCACCGTTACCCATTTGTTGTTTATAGTCATAATTTTTCATAATTTTCTCATATTTTTTCACTTCATGGAATTCACTGACAAACAATCGCCCATCACCTTCTGGTGCTATTAACTCTTCACGAATTTGACTCAATAATTTTGGCTCGTCGACATTGATTCTTTGCCCAGCTTTTTGAGGAATCCAGTTGATTTTTCTTAAATCCAGTAAATCTTCCATCATAAACCGTATCCTTGATGGTAGATAATATTTATTATTCGTATCCGTTTTGGCTTCTATAGCCAAATCCAGCAACTGCTTCATTCTTCTAAAGTATTGATCGATTAAAGGCTTTGCTTTTTCACTCTTATCCATATAGCTCCAAGTTCTTTGATCAATTTCTCCATTTTCTGGATGATCTGGAATTGTATTATTTCCAATCGCTTTGCTGCGACTGGATAGAAGTTGTTTGACGCATTCATGCAGAATTTTCTCTTGCACCAATCCATTTCGA
>OX_Smed_1.0.01523
TCTATATTAACACTTAAGCATGCGATTAGAATTTTTATTATTTATGTTTTTATCTATTTTTACATTACCAAGATCACACAAATTTGACCGTTTGGAAAATCTAAATAAACAGAAAGGTATTCGCAATATGATTTTTATGCTTCATAGAAATTCTAATGGGAAAAATATTGGGAAATTGAGAAAAAATTACAAGAGAAAGAATTATTACAATAAAGATTATTTGAACTCATTTATCGTACCAATGAAAGAACTGTCTATGAATGTCAATGAAAACTTAAAAATTCCAGTTTATTTAAATGTCCAGCAATGTGTTCATAAATCCGACCACACTAAACTTGAAAAGTTACCGACTTTGAAATTGTCTTCATTCGTAAAAGTCAACACTCAAACTTGGTCTTTTAAGTATGAAATGGTACAGGAAAACCTTTTGTGTAATTTTTATTTTAAATAATTGCAGAAAATACACAATTTATAAACACGCTTAAGATTTTATCAGAATTTTTTAACGAATATTCCACATTACGCTCAAACTATATCTTTCACAATCTTAAATCTGAAGGTACATGTCTTCGGATTGACTGGGATTGGTGATATGTTACGTTCAACTAAATACTTTAGACCAGGGGTTTGCAACCGGCGGCCCATAAATACATTTTTGTTGGCCCACAAAAATCGACCATATTTGCTAGATTGTGCTCCTCTGTATCAAACTGTTATTTACGAAGATTTTTATTTTCGTATTTTAACGGTGGTCAAAATTGTGAGTTTTTTTATTTTCAATTTGGTTTCAAATCTTATTATTAGAGACTTTAAAATATTTCTATATTTTTTTGCATTTCAAATAGAAAATTTTATAATCATCTGCTTTTTTGTTTTTTTTTGTTGATAATTTTCCCCCTTATTAATGAAGTTAAACAATACTATGAAGCCCATACTATTATCCCAGCTTGGAGTTTGGCCCAATTTGACTTCCACATTATCTCTTTTGAATAAGACCTTATCC
>OX_Smed_1.0.01524
AATAATCTATTATTATAAACACCATGAAAAATCTGAATTCAATTTATTTAGTAGATCCAAATAAAGGCGAAAATATATAATAAAACAGAAAAAACAACCCAGCCATTCCAAGAACGATATAACACATAATTTTTCTATTTGATTTCTGATTTTTAGAAATTCCAAATACTCGATTCAAAGTCGTGCCCATAAATCCTTGAGTCGACGAGAATTCCGATTGTAATCCATCGATAAAGGAATTTTGATGCTTGACTTCTGAATGGATATCAGTAGCAAATGATCGAAGCATATTGATTTTAGTGGACAACCTTTCACTTTGTTCATCATTTTCTCGTTCTAATAATGATTGATTCATATTTCTAAAACTCTTTACATTTATTAAATTATGAAATAAACATCAAAAATAATTAAAAGTAACTTTGCTTTAAAATATAAAAATCAAATAACAATAATTTTGAATTAAATAGTTGGAAATTAAAATAAATTAGGCAGAATCTTTCAAATTTGTTTTTTAAAAAATGAAAATTAATTTAAAATTTTTACATGATTCAGAGTTTTTTAAAGAGAAAAAAAGCATCTTTTTATAAATAAAATTTATAAAATTTGACATTGCAAAAAACTTTAAATATTTAAAAGTTTAACACATCCAACACATTACTTATTC
>OX_Smed_1.0.01525
TTCTCATGCATCATGATCATGTGTTCATTTTCAGTGGTTTTTACAGTTCTAGTTTTGAACTGTCACCACAAAAGTGGAGAAGATGAAGAAATGCCATACTGGCTTAAGGTTTTAGTTAATCGCTGGTTGGCTAATTTCTTACTAATGAGCCCCAGAAATCCTCAAGTGACAAATTCACCTACAAGAAAGATTGAGATCCAACAAAGAAGAAGCATTCTACCAAATATGAACCACTCGTTCTTAACCTATGAAAACCTGGCCCCAAAACCGTACGGAAATATCTACCAATCGAAAATCGGATGGGTCAACAAATGTGACTAGTACTAAACGACTATCCCATATTTATACCCAAAATAATAGTGGAAAAGCAAATATCGGAGCAAAAAATATTTACAAAAATTCTTACATAAAACCCATGATATGCAATCACTCAGCGACAAAATGCTCAATTTTCACAGAATTACAAGATGTTATTCACGAATTAAAACAAATCACTGACAAAATTCAAGAAGAACATTTTGATTTCAAAAAGTCCAACGAATGGAAATTCGCCGCAAGAGTGATTGATAGATTTTGTTTAATTGGATTCGCTCTTTTTACCCTGATATCATCCGTCGTAATTTTAACCTCGGCTCCCGACATGACGATTTGAGACGAATTTGATTTAGATATCGGTTTGTTATTTGCTTTTACTCTTAGATTTTTGACCGGCAAATGTTATTTAACTTTTTTGTGCTAAACCAAATTTTTTATTTAGAATAAA
>OX_Smed_1.0.01526
CCGTTAGACGGTCTTATCGAAATCTATATAAATCTTATATGTTATTTATGGTGGATAAAAACTCAAATGACCAAAAATTCAATGAATATACTTTAGAAGATATTCAGGCTGCTAATGAATGTCGCAACGAAGCATTACTACATAAGGGTTTACCAATCATTTTGATAAGTTCTTCAATAACGGCTATTGGTGAATATTTTGGTAAAATAAAATTTGAATCAAAGTTCAAAAAGATATTTGCATATTCTACTTGTGGCCTTTTTGGTTGTATTCTTGGAATAGTAATGTATAGAGAAGAATGTGTTAAGAAATTTATGAAACTTGAAAACAGCTTTATTAAACAGCAAATTCTTCAGAATAGTTCAAATAAAAACCCTTATTTTCAAAATATTTCTCCCAACTCTAAAGATATTAATAGTGAATCAACTGATCAACAGATTGAAGAATTCTCCTATGGAAAAATGCGTGGGATTTATCGGAATAACTTTAATTTAGAAAATAATGATTCTGGAAATAACGATTTGGGCGAGGAATATTCTGAAAATGATGATTTTAGAAATAACGATTGGGAAAATAGAGACTAGACAAATTTTCTAGCGATTTTTTAGAATAACTAAAAATATAACAATTTTAAGTGTTGTAAAAANNNAATTAAATTGAATTTCTATTTGAAA
>OX_Smed_1.0.01527
ACTAAACAAAATAGAATTTATTTTAATATACAATTTCAATTAATTTAAATTTCTCCATCATAAAACATGCCAGTGCCATCATTTGTAAATATTCATCAGCACCAGTTACTATTTGCTGTTCACATAATGTTAATCGTTCAAAAAATTCAGCTTTGATCGAATCTTTGATGTTACTTTGTAAAATATTCACTTGCAATTCAGCGATTAATCCTGTTATTGAATACTTAGATGACAAAATGATGTTGTTATTAAGCTTAATTTGGTCAAACGAATTGCTACGAACAGCTTCCATATATTGCTTGACATAAGATTGAGGAAAAATTTCAACAATTTCATTGAGTAAGTCTTCATTGATTGCATTTTTTCCCGCAGTCAACGATGCGCGTTGCAATAGAGTAATTGCTTGTCGGAGATCCCCTTCAGACATTTCTACTAACTTCGACAATACAGCTTGAGTTATATTGACGTTTTCTGCTGCACAAATAGTTAATAATCTAGAAATGGCAACATCTCGATCGAGAGACTTGAATCGGAATTTCGCACACCGAGAAGTGATGGGATCAATTATTTTAGATATATAATTACAGATAAGACAGAATCTTGTTGTTTTGCACTCGACTTCCATTGTTCTTCTTAATGCACTTTGAGCAGCCGTAGTCATAGAATCAGCTTCATCAAGAATAATCAATTTAAATGAAGGAATTATTTTTTCATCGTCACCATTTCTAAATTTTGCTGATACCGAATTCTGAGAAAACCTTTTTACTTTTTCACGAATAACTGATATTCCTCTTTCATCGGATGCATTTAACTCTAGGACTCTGTCCCGATACTTTAAGCCAAATAAATCTTTAGCAGCTGCTAAAATTGTTGATGTTTTCCCTGTACCAGGTGGACCGTAAAATAAAAAATTTGGAAAATCAGAACCACTGATACACTTTTTCAACATAGCCACAACTTCATCTTGGTGGGCAATATCATCCATAGTTTTCGGTCTATATTTTTCAATCCATGGTATATGCTCTTTTAAAATATTTCTCTCACTATTTACACTAATTGTAGTATCATCTGCTTTGGATTTAAAATTGAGCCACTTGTCCATTACAGTATTTAAACTATGAAATATTTACCAATAAATTTAAACAAAGTAACGACTTAAGTTTTAAC
>OX_Smed_1.0.01528
ATATAATTATTGCTAATAAATACTAGATCAAATATGTATTTTGTTTAAATATATACAGTTTTTGAATTATCTAATTACTAAGCGTGTTAAACAATGTCTAGAAATCTTGCAGTTCCCAAAGCAAATTTAACTCCTGAAGAGTTAGCTGCAAAAGAAAAAGAAGAGTTTGAAACTGGACCTTTATCTGTATTAACAAATGCTGTTCAAACTAATACTCAAGTTCTTATTAATTGCAGAAACAATAAAAAATTATTAGGTAGAGTTAAAGCATTTGATAGACATTTTAATATGGTTTTGGAAAATGTGAAAGAAATATGGACTGAAGAGCCAAGGCCAGGAAAAGGCAAAAAGAAATCTAAACCTGTAAGTAAGGACAGATATATCGGCAAATATTTTTTGAGAGGGGACTCTGTGATTTTGGTTTTAAGAAATCCACTGGCTACTATGTCTTCTGAAACAGCTTAATAAATTGTATGTTAATTAATATTTTGACTTCAGTGTCTGTAACATATGTTTGTAAAATAATTTTATTTTTGTTAATATCTTGTTATAGATAGTTTATCTAAATATATTAAATGTGTTAGAAAAAAAAAAAAAAAAAATGCGA
>OX_Smed_1.0.01532
AACTATGTAGAAATTATTATTTTTCAACAAAGATATATATTTTAGTCACAAATTTTCTACTTGTTTAAAACAAAAATAATTATGAAATTATAGATGAGACGTTTCTTGATTTGCTCAAAATATATTTTTCATTTCACCAACTCGTTTCTCGCATCTTTTTCCTCTGAAGAACTTCAAATTGCAAACACAGCCTACCATTGACGCTTCAGAACCATTTCGCCGACCAAAAACCCTGAAACATTTCCCACCATTCATACAAGTGTAGAACATTTCTTCATCTTCTGTGCATGGGATTCTCCAAATTTTTGCTTTTTCAGGTATATTGACAAAATATTCATAGGAATTTAAAATCAAAGAAAACAAAACAGCTATGAGCAAATGACCATTCATGGCTCCTCTTTAGTG
>OX_Smed_1.0.01537
ATTTTAATTTTTATATACTGTGTTTTAATAATGTAATGTATTGCAATCTTTAATGTAAATTTTAAATTTATTTAGTCCAAAATGAGTTTATGCAGCAATAATCAATTAAAAACTGACAATAATTACGAAATTAATAGCGCTTTTGGTGATTTTTTTAATTATCCACTTAAAATTGAAATTTCTGATGGTCGAATCGTTAAAGGTCATTTAATTTGCACAGATTGCCATGCGAACATTGTTATGAGGAATTGTGTTGAATATCCAAGCCCAGAAGAATCTCAATACGAAAACTTAACAAGAAATATTGGACTTTTAATGATACCTGGCAAACATATTACGAAAGTGTTATTATGTAAAAATGATGTTACCAACTGATGTAAATGAGATAAATAATTTTTAAGAAAACATTAGTTTTATCAAATAAAATGATTACTTCTTTGTTTTTAATG
>OX_Smed_1.0.01538
ACATTTTAGCTTTTAGAAAATATTTCTCACTTTTCAAATAGTTAAATATATATTTAGACTTTATATGTTAATAGTAATTATTGTAAATTTATGTAAATTTTTCTTTTTAAAACTCTTTTAAGTAATGTATAAAAAGATTATTGGAACATTTTATGTGTTAAAATTGAACATCAGTAAAAGGAAATTGTCGAGTTCAGATTCAATTGATTGGTTCAAAACTATTTACGAAGTTAGCGATAAATCGACGGAAAAAATTTATTTGAAAGACTTTAAAATATTTAAAAATTTTATAACTGCAAATGAAGAAATTTCACTGTTCAGTGAAATAGAGCCGTATTTAAAGCGAATGCGATACGAGAAAAATCATTGGGATGATGCAATTATAAATTATCGGGAGACGGAAAAGGTCAATTGGAAAAAAGAAAACAAATCTATTATTGATCGAATGCACAATTTTGCCTTCGGTAGTGTTGAAAGTCGAAAGGATAATGTTCTTAATCCAGCACATATTCTCGATTTGGCTGACAATGGATATATCAAGCCTCATGTCGACAGTGTAAAGTTCTGTGGTAGCGTAGTAGCTGGACTAAGTTTATTATCAGATTGCGTTTTTCGGTTTGTACATGAGCAAGACAAGTACCAGTGGATTAATGTCTATCTTCCTCGATATTCTTTTTATGTTATGAGTGGTGATATTCGGTACCTGTTCACTCATGAAGTGCTTCAAAATGAGCTGAGTTCTATTAACGGCATCCCGGTGCGCAAGACAAGACGCATATCAATTTTGTGTAGAAATGAGCCAAATAAACAACCGTTAACACCACCGATTGTTAAATCTCTTCAGGTTCACTAGAAAACAATTCAATGATTATTTCTACTTAAAATTTGATAATAAAATAATAATTTTTGANNNNAANGGCCAATAAAAAGTATGTTGATACACAGAAGATGAAAAAACCTAAAAATGAGTCTGGTAGCATGAATATGTTTTGTAAATGGAAATCCTTCAAGGTCACCCAATCTTATACATAATTTTTTTAAATACAATTTTGATCAGTTCAAGAATTTTGTTTAAGTTTCATGCTTTAGTTGAATTTCTTCCGGCAATTATTATATAATACTACCATTTCCAATATGCATCTTAAAAAATTGCTATTGATTTCATGCTATCTAAAATCTATTTAGCTTTTGGGTTTTAGTTGTTTAAAGAGTAAATTGTTGACCATAGAAGGATCCAGGATTTTTTTGGGAGGTGACCATTTGAAAATTTATATGTATGCTTGCATGCTGAACTATTAATATCTATATCTTTTTCGTGTTGATAAAAGAAACAAATTTTTATCAATAATCAGACATTTATTACTCCATTTTTCATCTCGCCCTAAAAGCTTCATTGTTTACATTTTGGTAACTAAAATATTAGTTTTTTACATTTTTAACATTACAAGTTTTAAAATATTCAAATTCAATGCACTGCATTTGTAGCCTCTAATTGATGCTCTTTCATAGCTCCTTTTTCTCCAAAATCATTACTGAGCATTCATTCGACGCAACACCAACACAGTAAACAACATTCAGGTCAAATATTTTCAACGTTTTTAAAACTAATTGCCTTAAAATTTTTGCATAAAAATTTTAGGCTCTTGCTGAGCTTATATATTTTGAAAAATGCTCCTGGACATCGATAAAGTCCACAGTTTTCATAANTTTTTTTTTTCGTAAACATACGTCAACACCAAAGATAACTGCAAAACAATCTGTTGTCTCATCAAACATAGCTGAATAAAATTGATATTTCCTGACATGAGTCAAAATATCATCTCTAATTATTTGAAAAAGATTTTTCTGAAATTTTTCTGGAATGTGCGAAAAAACGATATAACGAATATTTTTTTACACTGGTTCAGGCAGTTAAACTATTTCGAAAATCTTCCCATAGTTCTTTTACTTTAAATATATTTTATTGCACAGAAAATTGCCATTTTTTTCTCTGAAATAAACATGGAACCACCTTTAAGTCTT
>OX_Smed_1.0.01539
ATATCATTTGATAGATTTGATAAATAACAAACAATTAACATTTTTAAATATTATATTTTATTAGCAATTGTTAATTATGTCTGCTGCAGCAACTGAAGAAAATCCGCGTCAAAATGAAATTGATATGAAAGCTCGTGAATTGGAATATTTAAAAAATATTCTTAAGTTGGAAAGATTACAATTAAGTAAAACTATCAAAGACTTCATGGAATATTGCTATAACAATGCCAATAGTGATCCATTACTCTATCCTTTAAAAGAAAATCCATTTTTGGAGAAAAAATCTTGTATAATTTTATGATTTAATTGGTTTTCACTAAATAAAACTGTTTCAATTTCTTAAAAAANNNGGGTCTAGTTAAAAAACACAAGTAAATGTTTTCAATAATTAGGATCGAGTACATGTATTTTTTATTGAGACTGTAAATCAGTTACAAATCCCATTTTATGTAAAATCACTATGGAGGTCAAAATGTACTATTCAAAATAAGGATACATATTTTTAATTAGACTGTAAAATTTTGGACAAAAATATTAAAACCCGTAATTGTCGGCAGAATAATATTAATTCTCAATTGACGAAAAATTCAAAATACCATAATACTGAGATCACAAAATCTCATGTAGAAAAATCCTGACACATTACTGTGACTCGTATCACGATCAAATCAAACATTTTTTATAGTGTTTTTCATCGAGATTGTAAATTATTGTTAGATTCACCTCGGATTTTATACTCTTGTATAAAACCTAATTAATGACTAAATCCCAAAAGTCAGTATGTGCAACAATATCAAATCATTAATTACATATACCATTAGCCGCTCATCTCTCAACAATGATTCCCGAGATCTCATTTCTTTTCATTTAAAATTCAACTAGATGTTCAGGGTTGTCTGTAGATTACTATGACCGTATTCAGTACCTGCTCGCTAATAAACATTGATATTAGTCCAATGAAATAGAAAAGTTATCAAAAGAACGCTTAGTTGACCTCAGTTGACCATAAGATATCTTTGTGGAGTCATAGGAAAATATTAGGAAACTGAAATCTATACAAGATACCAACGGTATAAAAACAACAAATGCGTTTATAAAAATTAGTCTCAAAATGAGTATAGGGACCTATTGCCTATGCCTATATTTTACTATCATATATTCATGATGTCA
>OX_Smed_1.0.01540
ACACAAAAATGAAATTTTGAAATTTTATTTTAAATCACTTTAATTTCTAAGAAAAATCTCAATTTAACTGATTAATTTAATAATTTTTTAAATCTTAATCTTTACTTGTTAAATTATATATAAGTTGATAATATGCCGATTCCGGCTGAAGTCTACCTTTATTATGCTGCATACGAAGCATATGGAATTGTGGAACACAGTACAGCTCCATTAATTGGAATGAAAACTTTGTTAGAAAAAAATGGCCACACTGTCATATTTATCGAAACTCTTGATATTAGAGATTTAGTTGAATTGTTTGTAAATGATGAAAAGGTTTTTGAATGTAACATTAAAAATCTAGATTTCGGTGGAGATGGTGAAATGGATCCTTTATGTCATTTAGCACTCCGGGCTGTTAATAATGCTTTTTAATTATTTTTCTTTATAAGTTTCACTCAGTAATTCTACAAATTATAAATAAATTATATGAAATTGTATAATAAAATACATCAGAAATTTTTGAAAAAAAAAAAAAAAAAAAAAAAATGCGA
>OX_Smed_1.0.01543
TTTACTTAAAGAATTAGCTTAAAGAATTTAAATATAACTAATAACAACTCGTGCAAAGAGATCATTATATATAATTATATTTTTTGGCATGGAATATATTTCAGTAATTTTATAAATGTAATTAATTATCAATAACATTGATTATTTTATTTCCAAGGAAAATCTTTTTTCGAAATGATTAATTAAAAATATTTCCGGATTAAATTAATTTATAAAATTGTTATCCTTCTAGATAAACGGCCATATAACGGGAAACGAAACGGCTTGGATATCGATGATTTATTTATGGGGAAAAGAACATATTTAGGAAAACGAACATACTTGGGAAAACGTACATACTTGGGAAAACGTTTAGATCATTCAATTAGCAGATTATTGCCACAAGCTTTTGCAAATACTAAATATCAATTATATCGAAATCAATAATTTTCATTTTTTGCATTTATGCTATTATTTGGCCAAAATAAAAAAAATGCATTATTTTGTAGTTTTTTATTCTATATCAAAGCTTCAAAATGATTTAAATAAATATTCAACTTGCTAGATTTTCAATCATAGTATATTAAAATGTAACAAGTTTTCAGCATGAATTAGACAAAATCGTAATCCACTTCCTACTTTGTTATTTCTTTACTCCAGTCCTGGCGATTTCATATTTAACAAAATAAGAATCGTGTTTAACTGGAGGCATTTTCATAAAACGAAAAATATGTAAGCTTATAAATAAAACTTTCAAAAATTATAATATTA
>OX_Smed_1.0.01544
AAATAAACACCTGACGTCTGACTAATTGATAATTCCAAAAACTCCAGGAAAATGAAACTCGTATTCATGCTTCTGTTTTCGTTGAATATTCTGATATTATCAAATCGATGGGCCGATGGAATGATGCAAGATTATTTAGATAGGAAATTATTTCTAGCATCTAAAAGATTAGCAGACAAAAAAGATCCAAGATTTTCAGATCAAGTTTGGCATTCTGGATATGGGAAAAGAAATTACTACAATCGGTTTGACGGTCAGGCTTGGTATTCTGGATACGGAAAACGGAATGATGCATTTGACGGTCAGGCGTGGTATTCCGGTTACGGCAGATGAACATTTCTTACTTTAACAACTAAAATATTGAGTCTTCAAAAAATATTGAGGATTTATAATTGAAATTTAATGATGAATACAATTTTGGTTAATAAACCTTGTCTAATAAAAAAAAT
>OX_Smed_1.0.01546
ATATATTACCGATTTGTAATAATAAAATATAAAAACTATAATTGACATTTAATCATAAATTTTTTTCTATAAAAACATTTGTCATATTGATTGATTATTAAATATTATTAAAAATCATAATNACAGACTATGCATTAATTTATTTCTTAAGATTATGATAACTTACAGGTTGAAATAAATGGATTTAAATTTCTGTTTCATCGATATTACTAAGCTTAATAGTGTAAATTGTTCCAATCTTAAAGATTATATTTTATTTGTCAAATGCCAGGACGATAATTACTTTGAAAATGGATTATCTGACATTATTCTAACGATTTTTTACGTGTACCAGGATACAATTAGAGTGCAAAAAAATTCTAAAAGATTGTTTCAATTTCAAATAGATCAAAATAACTCTAATATTACTGCTTTAGCGATAATTGAGAATTGGAATTACGCTTTTTTAATCAGTGTTCTCGAATCATCATTGATTTCCAAAATTTATTTTAAAAGCTTCGTTGAAAATTTGCATAACTTATTAAAATTTCTATTTGGGAGTTTGGAGAATTCTTTTCTAAAACACAAACAAGAAACATCCATTATTATTGACAAATCGGTTCAAAATTTTTCAATTCTTAGTTTGCAGAAACCCTTTGAAAATTATAGAAACTATTCCATGCAATTAGATGATTTTCTAATGGACTTTGCATCTTCATATAACAGAACTGAAAAGGAATACATATTGATTTCTGATGTATATTTAATGCGGGAAAATTTTGTACTTTACAGTCGACATTCTGATTATGTTTTAGAATTATTTCTTTATCACTCCATTATCAGAAGTGACAATGAGGGAGTTTATCCAAAGTTTTATTTTCATAAAGTTCATTCACCTGAGTCGATTTCAGAGCAGCGGTATTCGTTTTTGGTCTCTAATTGCTTTTTTACATTTATTGTTTTGTTTAATTGCCAGTTGAAAGACGTAAAATCTCCCCCCGTTTCACTTATGAAGCAAACTCGAACATTTGTTAAGAAATTAAATAAATATATCAAAGATAATATCCCTGAGATTAAATTATATAATTATCAAAATATAGAGGAAGTGATTTCCCAATCAGGTAGAAAGGAAAATAAATTGGTCAATTGGTTTCGATCGAGATCTGTTAGTTTCTCAATCAGTGATAAACTCACTGAAGAGAGTAAAGATCAAATTAAAGTGTTTGGAGATTCTCTTTTTTGCATCTTCATCGATTTATGCACTTAAATATAGGAATAGTTTACTTAATTATCGGTATGATTTCCCATTAAAGTTTTGTACGTGGGAAAAAATCGACGAATTAAACAATTTGCTGACAAATCTCGACGAGGAAATGAAATATATGGCAAATGATTTACAATTGAAATCGTTTGAAATTGTGCATTTAGTAGATTTAAATGAAGAATGTAACGTGAAAAAGTTATTTGTTAAAATAGTTGGAATTTATGACGAAATCAAAGGTGATTGGTTGTTGATGTGTGTGAAACATGATTGCCCTGTTGATACTGAGGCATGTCTAAACAATATCCGACAATTTATTCAGTGTTAATAGCTGTTATTATCTATTTTGGGTTCGCTAGGCTTCCTAGGTCATAATTTTACGAATAAAGCAATAATAATTGATTTTTTCATGAATAAAGTGTAATATTGANAAAAAAA
>OX_Smed_1.0.01553
AAAAATATAAAACATTACTGTTAAATTGAATTGTTTATCAAAACAATTCATATTCCACTTACGAATTTTTATGAAAGCTTAGAATAGCATTAATGAGTAAATATTATTAAATTCTGTTTATTAATCTATATTGTTCAGCTGACAAATCGGAAGCAATAAAATATTTGCAAATCAGATTTCCATTATCATACGCTGGAAGTGAATACTGCTTAAATGTCCTGCCAGAAAACTCATCATTGGATCATAATGGCAATGATAAACTTCAAATAAATAATTATCCAAATGAATTTTGTCAAGCGGATATTGCAAATATATCTAATTTATCAATCAATGATGGACAGTCAAATAGCAATACAATTCCATCATTATCCTCAGTTCAGCGTGAAACTAAATCTCGCACTAATGCAGTTCAGGAAGTCAACAATTCATTTCAACCGCCAAATGCTCATTATCCATCCACGAGTAATATTTATCCGAATCTTCAAGTTTATCAAAACCAGTATTACCAAACTCAGTATCAACCAATGCCGAATGCTACTGGCAATCCAAAGGTTTTCACTGGAGTCAGCAATATTTTACAACACCAATATCCCAAGCGAAGAATTTCACATCGAAAAACTTACCGACAACGTCACAGCGGAAAAAGAAAACAAAATGACAGTGAATATTATTCCGACAATCCCAGCGATTACGAATCAGATCATAATTTAATGAAAATGAGATCTGGATTATATCATGATCGTGATTACTATGACAAAGATCGGGATTATTATTATTATAAAACGAAGGATGGACGTCGATATAAGCATTACAAATATTAATGGAATCCTTTTATTAATAGAAATAATCTGACTTTTATTATTATTTTATTTATTGATTTATATTCCAAATGATTCAATTGAATTTCAGCGTTTAGCATTGAATAAATTCACATTTATATCTAGA
>OX_Smed_1.0.01556
AGATTGTCTGGTGATAATATTTTTTCATTTTTATTTTTGGGATAGTTTTAGCGATTTCTAGTGAGTTTAAGAGATTCGCAGAAATTAAATATAGGAATTAATTATATTTTTTTGTAAGGATAATTACAAAAATAAAAATTGGTTTGTTCCATAAAAACGTTATTGATTTTTCTATAAATTTTTCAAAAATCTTTAGGAACCAAAAAAGTATTTTGAAAAAATTATTAAATGGATCCAGAAGAGAGACAGAAGCAAAGAGAAGCTCGTAGACGAGCAAGAACCGAGAAAACGTTGTTTTATAGGACTTAATTTTGTTTGTTTAAATTTACATATTAAGGGAAGTTCCAGAAGAAAATAATCATGATGTTTTCAATGGACCAAAAACTCTAGATAATCAGGAATATGAAGGCCAAGTAGCAGAAGAACAAGAATCTCGGGAAAGGCAAGAAAATGAAGAAAAAGAAAGAGAAAGACGAATTCGTGAAGAGAAAGAAGAAAATATTAGAAAAGAAAGAGAAAGACAAGAAGCAGAACGAATAAAAGAAATGAAAGCAGAAGAAGAAAATGCAAAAGAATTGGAAAATCAACGGTTGAAAGAAGAAGCCAGACTCAAGAAAGAAGCTCAAGAAAAAGAAGCTTTAAAAAAGAAAAAACCAGAAAAGAAACGGAAGGGTTTAGGTGGATTGTCCCCTGAAAAGAAACGTATGCTGAAGCAATTAATAATGCAAAAAGCTGTGGAAGAAATGAAAGCAGAAGCTAAAAAAAGACAAGAAGAGAAAGAAAATTACCTGAAAACCGTTGTTCCGAATTTGGAATTGGATACATCCTCTGCTGAAGAAATAACGAAAATTGTAAAAAAATATTATGAGAAACTATGCGCCCTTGAGTCAGACAAATACGACTGGGAAATCAAACTTCAAAATTTGGACTTTGAGATAAACGAACTGACTTTGAAGGTGAACAATGCCAAGGGAAAATTTGTGAAGCCCGTGCTGAAACGAGTTTCAAAGACAGAAGGGAAATGGTCGAAATTAGAAAAACAACGAGGTCAAAACCAAATTTCATTCCGGGACCAACTGAAATCAACAGGACAAAATAAATTTGCATTGGAAGAAAAGGACGAGACACATAAGAATCCAGATTGGAGAGAGCACTTAAAATCGAAAGACATGGAAAATTCAGACGAAGCAATGGAAGATAATCAAATTGAATCTTAAATCATTACTGATTTAGAATAGATGCATGTTGAAATTCACCCTGTGATATTTCGGCAGATTTAGACAATATTGACAATAAGTAGACTAGTATTTATTATAATGACTTTAGATTGGAATATTTTTAAATAACAACTTTAATCAGAAN
>OX_Smed_1.0.01559
TGTAATTATTTTTTGCTCAGGGAATTATTGGATTTTTACACTTATTGAACCTAGTCTTTGGGATTTATGAAGTGAAAACGGATGTGTTTCCATGAAAATAAACTGCTGATATTATTTTTATTAAATTTTGATTCCAATGAAACAAGTAATATTTAAAACTCCCAAGAAAAAATCAATAATTTCCCGAGCACAATTCAAAAATCTTTTAAGAATTTCAATTTACTGCATCTGCTCAATAATGGTGGTTTCGGGATCCATTTTCATTTTCATAGGTGTTTACTTCAAAACTCGTTACGATCTTCTTGGAACTGGCTGCATCTTACTGCTGGTGAGTATGGGGCTTCTTTTGGATTTTTGTTTTCATAATAGCGGCTCTCAATTGTCATGTTCATCGGATGTTCCATCTATGGTTACGGAAGTGCTGATTATGCAGCGATTTTATCATCTGAACATTCTCTTACCCCGCATATTTGTCAATGAGATTTTTGAAGAACGGGACGCATACAAAACATTTTTGGAAATGAAACGGAAAAAATATTTGGAAAATAATATTCATAATTCAGTGAATATGGAAACAATATGTTAATAAGATTTTTCCCAATTTAGGCTGTGATTATCCATCATATATATCAAACATTACATATTATTGCTATATATATATACGCATATATATATAAATTATAATAAAATGAAAATATATTTATTTATAAATATAATATTCAACTT
>OX_Smed_1.0.01560
ACTCTAATAAAATTAAATTGATAAATGTTGTTTATATATTTCATTTAAAAAAAACGAAATTAGAGAATTATGTCTGGTATTGAATGCTCAATTTGCTTGCGTGAATGTAATACAGAAATCGGCCAACTTACAGAATGTGGACATGAATTTTGTAGAACATGCATTGAAGAATGGTTATCGGATTCAAATAAATGTCCAATGGATACTCAGCCTATAACGGAAATGTTAATATATGATCGTCCAGGAGGAGAAATTATTAAGCAGCGCATTATAGAGAATCCACTTGCTAATAATTTGAATTTTCAGAATTATTTAAATAATCTTCATAACTATCTTGTTGAAAATGAATTTTCATCAGATTCTGAATTAACAGATGAAGGAGAGTTAATAAACGAAGAGGATTTTTTTGCCATGGGTGGATTTCTGGTTGAAGAACGAAGTGACGAAGAATACAGTGATAGTGATGTGGAAAATTAACTGACGAAATAATATATTATTTTCTATTTTAATAAATCTTTTGATATTCGA
>OX_Smed_1.0.01562
TAGATTTGCAATTTTCGGCGTTACAACTTTACTTTTTAGTAACATGGCTCCAAAACAACGAATGCGTCTTGCTAATGAAAAAGCATCGAAGAAAGTGTTAAATCGTGGTAATGTTCCCAAGTCATTAAGACCACAAGACGATAAATATCCAGTATCAACTTGGTTGTTAGGGTTATTTATCTTTGTTGTTTGTGGATCAGCGATTTTTGAAATTGTTCAACATATAAGACTTGGATTTTAATCATTACTTTTTAAAAATAAATGTGATAAATCGGACATTTTCTTATTAAATGATTTGCAATTAATCAATGGTTATTTCATTTGTCATTGAATGGTTTTCGTAATTTTATCTCTTGAATCTTGCTCATTATTATGCTTACGCGAATCTATATATATATATATATATATAACTATAAAAGAAACAATTTTGTGGTATTGAAATTTTTATAACAAAGTTAATGAATTGAAAGCAATAGTTATCATAACTTTTAAATTTCTTACTAAACAATAATTTCTAAATGACATTTTAGGTGGATTTTATGTTTATTTATGTGAAGTCTATAAATTCACGTGTTTTTATTTGTTTACATGCAAATTAAATCAATATGTTGTGAAAATCCTTACCTAGAGTAATTAACACTTGTTGATGTTGCTTATATTATTAGTAGTATGTTGTTTGACTTCTGAGCCTTGTAATTTGATTGCTGCTAACACTTAAGTATTTTAATGAATTTACTTGTGACAATGCGGTGAAATTAACTAACAAGTGCGATTGGGTAATTAAGTGACGTAATTGTATCTATGAAAGTGATCTTTTAAAATATTTCCCAAAGTCAATATGAGGATATCATTCGATTTGTACAGTAACCGTAACCAATATAAATGCA
>OX_Smed_1.0.01565
ATTGTTTGTATGAATGCTATAAGAGTTGTATGTTTAAATATTAAAATGGTGATAAATTGAGTATTTTTAGCTTTAGTATGCCTGAAACGAAAACTGATAGGAATAAAAGTAATAAAGAAGTTTCAAATGCCACAAATAGAGAAAAGGATAAATCTAGGAAAGTAAATAATGTTAAAAGAAATAAAAAAAGATCCAGTAGTAGTGCATCAGGTTCATCGACAAGCTCAACTACTAGTTCATCATCAAACAGTAGTTCTGGTAGCAGTAGTGGTTCCAGCTCATCGAGTTCAAGTTCTTCATCTAATTCTTCTACTAGTAGAAGTTCTTCTCCATCTCCAAAAAAAGTACGTGCAGATAAAAAAGTAATTAATAAAAAGCCAGAAGTTAAAAAACCCGAAATCAAAGATGTTCGACCTGAAAATCAAAGTAATAAGTATAAGGAGAAACCCAAAACACAAAAGCCTTCTGATATGCCTGTGCCGAGGGATAGTAGACCTAATAAAGAAGATAATAAAGTTAAGCACGAGAAAACAAAGTCAGATTATTTCAAAGAAACAGAAGTAAGTACTGGTAAAACAGCTGAAAAACTCATAGACAAAGTTGTTGAAAAGCCGAAATCCGAAGAAAAAATTCCCAAAAAATCCAATAAAATTCACGTAACTAAACTTACGAGAAACATAACGATGGCTCATTTGAAGGAAATTTTTTCGACGTGGGGCTCAGTAAAGCACGTCGAAGTTCCCAGTGATAGATTCCATCCGGAATTCAACCGGGGATTTGCTTATGTCGAGTTCGATGAGCCGAATTCCGCCCAGCAGGCGATCGTGGAGATGAATAACGGCCAATTGGACGGACAGGAAATATCTGTGGTTGAAGTTCCAGTTCCTCGGGTCGAGCACGAGAAGGATCGTCCCAGACGGCTGTCAAGAGATCGAGTAATGGACAATAGGCGATTCCGATCGCCTCCGAGACGACACGTACGCAGCCCAGTTCGTCAGCGGTCACCGCCGCAGCGACGGAGCTTGCCTGGTCGGCGCAATTCACCGTTCCGTCGTCGCAACGTCAGATCACCACCTAGAAGGCCACGCAGAGAGAGCCCGAGGCCTCGTCGACGCAGCAGAACTCCATTGAGTCCAAACCGTCGAAACGGCAAAGAAAGAGGAGATCGGAAATCGCCGGTTCCAGTTCGACGAAGATCAAAATCGTCTACTTCGAGGTCTCGATAATTTAGCGAAATAAATGTTACCGTTTCTATTTTAATATTGCGAAATATATTTATAAACAATCGATTGTTCGATTTAAATTGGTTGGTGCGTGTTGCTATGGTAATGATTCTGTGCTTGCGTTGTTCCGTTACGGGTTTTATCTGGTTGCTATGGTAATGCTCAACAAAGGGTGCCGATTTACTGGTTGTTTTTTCAAGACTTAATTGGATGTAATCAAATATTTTCCCACTTGTACCTTATGAGAACTTGAGCACCGTTATTGAGTTATGATGTTGGGTGTTTGTGGCAGTATAATATTCGTATACTGTTTTCCCCAGCCTTGGAACTCATTTTCAATGTTCTTAAATAAAAATTCATATTGCCTTGGAAAAAAAAAAAAAAAAAAAAAAAAG
>OX_Smed_1.0.01566
CTGTTATTTTCTGCGAAATTACAAATTTTAATTATTAATTAACTAAACATTCTTCATTATTTATAATTTATTTCTAGTTTCTTTAAAATAATTTATTATTAGATAATAATAAATATATATTTTATAATACTATTTATGAAATTTTTATCATTTTCAGTAAATTTATGGCTTCGAATTACGGTAAGAAAATTGCCCAATTATCTAGTCAAATTTTTATGGAAATAAATAATCCCTCTCCGCAATTGCGAAAAGTTTTGAAATTATTTAAAAATAAGCCACGTCAACATATTCAACTTGATTGGTATTCTCCAGTTTGCGAGCTTACCAGTATTACTAGACATCTTCGAGATTTAGGTCTTTATCGAGATGAACATCAAGATTTCAAAGAAGAAATGCAACGCTTGAGAGAATTACGTGGTAAATTTGCTAAACCACGTAAATTTAACCAATCGCAAGTAAAGTAATAATAGGAAACTTCAGTGCAATTAAATTATTTAGTTTTTATTTAATAAAGGATTGTCTTAAATAAAAAATTAAGCCTTTTTATTAA
>OX_Smed_1.0.01567
AATGAATATTTATTTAATTGCTATATTAGTGTAATATATGAAAGGAAAATGAATTTTAATTTAATTTCATATGTATAAATTAATTAAATTAATCATAAGTTTCACGAGCAATTATTTTTTAAAATTTAAAATTGATCACTGTATATATCTTATTATTTTCATTTATTACAGGCGTCAACTAACAAACACACTGATGATTTGCGAATGTTTGAATTTCGAATTAAAGAAATTATTGATGGTTTAAAACCCGTTGCTCGTCGATGGCAATTCTTTTTATTTGCCACTGGTTTAATGACATTATTTAGTGGGTTGTATTGGTTGTTTGATTCAGAAACATACCGAAGATCATTTCTACAATCATTTTATCACCATCCATTGTTCATCATATCAGTACTTATATTATGTGGTATTTTTATTTCTGGTCGTCACAAAATGGTTATTTTGCCTACCATTATCGCTGATCGATGCAAAAAGGTTTTAGCAGATTATAATATGAGTTGTAATAACTCAGGCAAAATAATTTTGAAGCCAAAGCCTCATAATATGTAAAGTTACTAGTAATATCGGAGTTTTATATAATACTAACTTATAAATTAATCCAAAAAAGCAATAAATAAATTAATGTTATAATTTGTTTTCTATTTTGGCTATAATATGGTGATATTTACTTGATAAGCCAATTGTGAATAGTTTAATTAATGTCATTTGGAAGCTTAATTTTGTTTGATAAACGATTTATCTTGTTTCGGAATATTTAGTAATTTTATATTTGTTTTTATACAATTAAAGATTTATTTTTCCTTTCGTA
>OX_Smed_1.0.01568
TGTCCCTTGATGTACAAATAAATTTACATTTTCTATAACTACAAAACACACAAAAGTTGGCTGCAAAGTTTATTTCCCGAATTTATTATAAATGCAAATCTTTTAATAAAAAAATGAACTTATAAAATAAAGACAAACATATAAATACAACTATTACAAGCATAATGATAACATAAGAAAGCATTCTAATGCCAAAGATTACGATGAAGATCAGATAAAAATTCTTCTTTGTTGAACTGAATTCCTAACCAAATAGAATCTATATTTTTGGGTTTCCCGGAAGGAACCAATAGCATTTTATTTTTAGTAGTTGACAAATTAGGGATTTGAAAATTTTTGTTGACTTCTTTGACATCAGAAACGCTTTTTGATCTCAGTTTATTCGATCTGCCGTCCTCAATATTAGATTGTTTCATTGCTAAATCCAACGCTTTAACTTTATTATTTTTGTTCAATAAAATCACCCATTTTTTAATGATTCTTATTACGTTCATTGTTGGAATAAAATCTTTAGCATGGGCATTAATTGATGAAAAACAGTCGTCAAATTTAGACTCTGGTAAATCCTTTATGGGAAACCAGGAAATTTTCTCGATTTCATTATTTGTTTTCGGGCGAAATTTGGTATTTAACGGAACATTACAGATGATATAATGGCATCTTTTTACACCGTCTTTCTCCAGTGTAATACATAAATCATCATCGATTTTATTGGATATGTCAAACCCAATTTCTTCATCAACCTCTCTAATAGCGCATTGTTTAAAACTTTCTGTTTCCATTTTACCGCCAGGAAATGTCCAACGCTTCGATCCAAATCCTTTAACCATTATAACCATTTGTAAATTTTGATCAATTATTACGGCACTGGATGTAGGAGTTTTAGATTTTTTCAATTTCCAATTATCAAATTCTTCTTCCCAAACGCAATCTTTTGGAATTATATGGGGAAACCTTTTGAAAACTTGTGTTGCAAAATCAATTAAATCTACGTTAGCTGTTGAAAGTTTTGTAAAGAATTGATCTAGATAAAACCAATGCATTTCTTCAATTGTAGTAAATATATTTTTAAAATCTTCGGAATCTTGGAGAAATCGAATGTATAGCTCATTCATTATTTCTTCTGATATAATTTCCATATTGTAAAATGTCTGCAGATTCAGTAAATATTTAAAAATAAATTATGAGCTATTCAAAACTAAAATTCGTTCAAAATGATTTTAAAATATTTCTAAAAAAATAATTTAAACAGTCC
>OX_Smed_1.0.01569
ATATTGTGTTTAAATAATTGCTTTTATTCTAATATTTTGATTAAATATGAATAAAGAAGATATTCTTGCTAGGCTTAATAAATTAGAATTTAAAGCTAATGAAGCTAGAAAATTGAATAATGTAGCTACTATAGAAGAGCACAAACGTAAAAGTCTTCCACCTAATTGGGAAAATAAACGTCGTCGTTTACAGTGGCAAGAAGATGATGATATATTTAAAGATAAATGCAAAGAAGAAGGTGTTGATCCGAGTCGTATTAAAAATCTTAATGTTCAATTTAATGTGTCGGATAAAATTGACAAGAAAAAATTGAGAAAGAAAATTGATGGTGAAAATCCTATTGATTTTGCAGACGCGACATTTAAAAAATATGTTAAATTAAGTCGAAATTTAGCCCCAGATATGGAAGCGTATGATAAGGAAAAAGAGGAAATTCAAAAGTTATCTCAAATTAATGGCTATGAATTACTCGCAAATACTAAAAAAGATAGTAAAGCAAGTATAGACGCTCTAGCAGATGATATTAAACAACAGATAGCCAAAAAAACTCAGGCTAAACATCGCAGAAAAAGATTTGATCCGGATGCTGCTGTTACTTATGTCAATGAAAAAAATAAAAAATTCAACGATCAATTGGCAAAATACTACGGAGAATTTACTGCGGAGTTGCAAGAAAATCTTGAAAGAGGAACTGCTTTATAATTTTTTACAATCATATATTTCGTTTATTGAGTTTTTCATTTAGCAACGAATGAGTTAACCTTTGGCTAGTCTACACTAATACTGGTTGATTTTGCTTTTATATTTATCTACGTCATCGTGTACGTTATATAGTTAAAAATTTATGATATTTTATATTGGCGTGCCCATTTTCGTCATCTAATTCATTTATGGCAACATATGTAACAATAATAAATAACTGATTATTCTTGCCTGGGTGTATTAACGAAAAAAATAATATTAATAGATAGTAAAAAT
>OX_Smed_1.0.01574
TTTCACAACTTTTCAAATATTTCTGTCAACATTAAATATTCTTGTGTACGTTGTTTTTTATAATTTACTAGTTCTATTTAATTAAGTATTTGCCGTAATCTATGTTTAAGAAGATTAAGGCCTTCATTTATTCATTTATATTATTATTTTATTCTCTATACAAATATTTCTTTCATTTAATTACTGGTAAATGTACATTATTAAGAATAATTCATTCAAAGTATTCCAATGCCAAAAAATATATGCTATTAGAAAATAACATAAAGGATTCTCTTAAATTAGATAAAACTAAATTATTGCACGAGTTATCAGAAAGTAAGCTTAAAGACAATGTCCTTGACGTCATCAAATCCAAAAATGTAAAAGATGAATTTCACGAAGAATTTTCATATTTTATTATGAATATGTGTCATTTACATACCAAATACAAATCATTGATAAACGAAGTGACTATATTAAAAAATGAAAAAGTTGATATTGAAAACATTGATCATAAAGAGCGTTTGTTATTGATTTGGAAAACTCTCAAACCTGAAATTGAAATGGATCCAGCGTTTGTATCTAACCTTTGGAGTGAGATAGGTTTCCAAGGAAAAGATCCTCAAACTGATTTCCGCGGAATGGGAACATTAGGATTAATACAATTGGAATATTTCGCAATAAATTCACCATTAACAGCATACGAAATTATCAGCAATTCTCGCGATATTTCTCAAGGATTTCCATTGGCTATCGCTGCAATTAATTTCACCGCTCTTCTCTTTGAAATGCTTTGCGATTATCGACTGAAATTATATTTTTATTCACTTCCAATCGATTCGATCAATCTCACGACTTTCAATAATCTTTTCGTTGCTGCATTTAGTGCATTCCACAAGCACTGGTGCGCTGTCAATCCCGGACTGATGCAGTTCAACATTGAGAAAGATAAATTCGAAACCGTTCTATCCAATGAACTCAATGATGAATTGATTATCCATAAATATATTTGATTGGCTCTAGGAATTTGAATGGAAAATAAAATTATAACTTGTTTTGTTGAAAAAA
>OX_Smed_1.0.01575
TGACTTTTATGGTCAATGGAATATGCTACAATATGCTTCTTGTTGACACTGCAGGACAAGAGGAATATCGGTCCATAATCAACTTAGCATTTCAAGACGTAGATATTTTTCTCGTTTGTTTTTCTTTAACAAATCCCAATTCACTGTTGAATGTCGAAACATATTGGAGTCCGATTTTAAATCAACAGTGTCCAAAAGTGCCGGTGATTCTTGTCGGAACAAAAGCAGACTTGGCAAAATTATCCCCAAACAACACAGTATCAACAAATAATGCAATAAAAGTTTCAAAAAAGATCAACGCAGTAAAGTATCTGGAATGCTCAGCATTAACCCAGAAAGGTTTGAAAACAGGTATTCGATTCTGCGGTCACTACAGTCATCGAAGGATGGGATCAGAAAACCAAATCAAAGGGTTGCATGAAAAAACTATGTTCAATAGTATGACCTCGTTTCTTTATTTATGAATAAATCTTCATAAAA
>OX_Smed_1.0.01579
AGTAAATGGTTTACATTTGAAAATTCATTATTATATAACTCTTATTAATTATATTATTTCATTTACTATTTATTTAATATTTAAGCTTACATATAAGAAAATACTTATTTATATAATAATATCTTATCTTTTTGAATAAATATGGAGGGACTAACTCATGCAATGGTTAAAGAGTTGAGGGATGCATTTTTAGTTTGCGATATAGACGGCGATGGGGAAATAGATATTACTGATTTAAGTAAAACATTTAAAGCTTTCGGGTTTGATAGAACAGAGGAGGAGATTAAGACACTCTTGCGAAATACTGACACAGATAACAACGGAACTATTACTTTTCCTGAATTTGTTGTCATCGTGGTTAAATCTCTTGGCAGAATAGAATCCAGTAGAAAGAATTTTGTCAAGGCATTTAATGTGTTTGATTCGAGAAATGAAGGGTTCGCGTCAAAGTCAGACTTACAAAGAATCAACGCCTCTTTTGGTAAAATTATAACTGATTCAGAAGCTCAAAAATTTCTTGAATTGGTTGATGTCAACAAAGATCAAAAAGTCGACTTGGAAGAATTTATCTCTCTCCTAACTGCTGGAATCCACAAAAGAAATTAATTGAAATATTTAATTTTTCAAAATTTTAATTGTTATTTTGTTTTAATTGTAAATAAAATAAAACAAATCGAACTTTTTAAAAAATGTTTTCAATTTTTTTTCAATAATATTTTGTCTGTTTTAATAATTTATAGAAATTTTTTTA
>OX_Smed_1.0.01581
TGGAATTGTGTATGATAAATAAACCTCAATATACTAAAATTTAAAACATAAATCACAGTCTAACATTAACAAAGATTTCACCAAGAATTTTCAATGAGCTTCAAAAAAAAATTTCAAATAATTGCGGTGCTTTAGATAATCAAAATAAAAAATCAAATTCTATTCTTGCACAAAACCGCTGAAATCATTTTCGATATCTCACAACAATCCACGAAAGTATCCTCTATAGCTGGGACAATTTGTTCGCCATTCATATATTCATTGGTGGATTGATAACAAAACAGCAAATTCTTGCCGATGGTGTCCCATGCTACAGTGCCAATTTCGTGACCATCAACGCTAACTGTGCTAGCTGATAAGCTGCATTTCATTCCAAAATCTGCATTCAACAATGCTAACGAGACTGAGTTAAAAATTGCCGTAATTGTTGTGGGAGAATCCGTTTTTCCAGAAACTATTTCAACTTGAATTCTGATAATTGTTTTTGGGTATTTAGAAAGGTGAAGAATTTTTTCAAAAGTCTTTTTAATATAAGATTGCAATAAAGCATCCTTATTCTTATTGCCTGCCTCAGAATGAATTTCAACGTCTAAAATGGCTTGTTGGACATTTTCTTTTGACTGCTTCACACCTTCAGGACCATATATTCGAGTAATTACATGATCATCTTCTATTTCCCAAGATGAAGAACCAGTACAGTCATATAAACCAACTTCGGCCAATAATGGAATAACGTGATTTGAATCTTCAATTGAATTCATTCAAAATTTTAAATCAT
>OX_Smed_1.0.01583
CATTTATTTAAACATAATGTCAAGAATACAAGTGAATTTTAAATCTTTATAGCTTATTAAATAATTATTTATTCTTAGTAAATAATCTTTAATACATATTTAGTACATTTTAAATTTAGGTCCTTAGTACTTATAAATCTTTATTTAGGACATGTTGCAAAGTTTTTCAAGGGGATGAAAGTCGTTTATTATTTTCTCTGCATAAATTAAAAGAAGAATATACGAAACACAAAATTTTGGTAGATCAAGAAGAAATTAATAAGCAGTTAGAAATAGCAAATGATTGTAACAGAATCCTTCTGACTCAAGTTGTTCAATTAGAATATAATCCTGAAAGAAATAGTTTTAAAGTTCGTCTTAGACCAGAATTGGAGCTCATTGACAATTAATTTTAATGTATATGCAAGGAAATCAGTAAATCAATCATTAAGCTTCTTATTGATCTATTATCATCTGTGTTCATTTACTTTTATTAAATTTGTGAATACCAATTCTAAATAATAGAATTTTAATTAATCATCACAAAATTTAATAAAAACATTTTTGATAATTAAAAACAATTTTTGGAATGAAATATCGTTCTGAAATTTGTCAAATTTTGTTATAGATATTTAATGCATTTTCCATTACTAAATTGTCTTATTTTACATAATGTAC
>OX_Smed_1.0.01584
GATAATAAACCACAATTAATTTTTATTAATTAAATTACCCAATAAAATTCATTACAACAAGATGCAAAATAACATGAGCAAAGAGAAAATCAGCAAATGCTCTTTCAGGTGATATTCCATTAAAATCATTTTTATTTTGAGGATTGATTTGCATTCTTAAGCATGAGGCTAAAACGAATGATGCTACACATGAAATAAATCCAGATAAAAAAGCATTAAATGGAAATGTTCCAACAATACAACAATACAGAAATTGGACAATTCCAGTTAATAAAACATATATCATATAGGAATCAATTAACTTCAATCTTCTAGGAGTAGTTTTGGCATAATCCGATGCAAAATTCGATAAAATACTTAAAACTGATAAATTTGGAGCAGATACAGTCATATTTCCAAGTTTTGAAATAGAATAATTTGAAAATTGAACTTAAACGTCACTATAATTAAAACAATTTGTGT
>OX_Smed_1.0.01585
CCGTTAGACGGTCTTATCGAAATCTATATAAATCTTATATGATAAATGACAAAGACTAAAAGAACTGTTGTAATTGGTATTGATGGAAGTAAATATTCAGATGATGCATTTAAATGGTTTAAGAAGCATTACGCTCAACCAGCAACTGACGAAATAATTCTTTTTCATAGTATTTGTCCTTCTGCGTCAGTTTCCGCTCCAATATTGAAAGGTATGCCTACAAATCCAGATAAAGATTATGCAATTCAATTGAAAAAATTGCAATTAGAAGCCGACGTGTTAGAAGCGAAATTCATGGATCGATGTGAGAAAAGTGGACTCAAATGCACCTGGAAAACCAGTTTGGGAAGCCCTAATCTGAATCTTGTTCATGCGGTGGAGGAAAATAAAGCTCAAATGGTTGTAATGGGTACAAGGGGCCTGAACTTGTTCCGCAGGACTTTGGTTGGGTCTGTTTCAACATATGTGACCCAACACGTCAATGTGCCGGTGCTGGTGGTTCCATCACTATCTCAATGAATTATCACTCATTGAATTGAATTTGTCAGACTAAAAATATTTCTTTCAATTTTCATTTTTAGCTAATAAATATATTAAAATTTGAAAAAAAAAAAAAAAAAATACGA
>OX_Smed_1.0.01586
AAAGTTATTAAAATAATTTTTTGAATTTTATAAAATGAAATCCCAAAAAATTAAAATTAAAAATAACAAATTCAACAACAGTAAACGATCTTCATTTCAGAAAAATTTTAAAAAAAAAGACGAAAGTATTAATTATTCTGAATTTTTACATACTGGAAACTATGTTGATTACTATAAAAGAAGAAATAATGACGATCGGGTAAATTTTTTCGAATCAAAATACTTTACTAATAGTTTAGTTTGTGATTATGGTTGCCACAATGGTGACTTTAGTTTTAGTTTATTTGAAAAGTTTCATGAAAGTATAAAGAAATTCGATGGAATTGATGTTCAATTTGAGTGTATTAAAAACGCTCAAAAATCACTTGTTAACAAAATTCAATATCAACAGAATGAAAATTTGTCATTTATTGATTATAATAAAATATATTTTCAAGTTGGAAATTGGATTGATAACATTACTGATTCGGAAAATATCTTGTTGGGGCAATACAATGTGATACTAGTTTTAAGTGTAACTAAATGGATTCATTTATACCACGGCGATAAGGGATTGCGAATATTTTTTCAAAGAGCATTTAATCGTTTGGTTTCTGGTGGCTATTTATTTCTTGAACCACAAGGAAAACAATCATATTTAAAAACAGTTAATGAATTCGGTGGCTTTATAGAAGAATCTTTTAAATCACTGACTATTTCTCCAGATGACATGAAACTATTATTGTTGCAAATCGGATTTAAATTTGTTAAAGTTCTAAAGGAAAAGAAAAATGGACAAGCATTTAATCGTGAAATTTTGTTGTTTACAAAAGGAGATCAGATTTTAAATGAAGAACAATTTTTCGCCAATAAATGATGTTATGCTCCTAATTTGTTGTATATAAATTTTTATGAAAATGTTCAAATTCTATAAAATATAATTTGATTCAAAATTTCAATTTTTGAAAAATTATGCAAGTTGTTTTTTCCATTATTCAATTATGAATATCGAGAATTTGTGATAAATAATTCTATTATAAATTTAATATATTTGGCTTTAAAATATTACTGATATATTATAATAATAAATGTTTATTGTGATTGGTTGTTTTACGATTGGTTAATGCAACGACCCAATTGTGATAAAAATTAGGAAAAATTTGTTTTTATGAATTTTGTATTTTACATTATTATATTATGTTTTGGATTTTATTATTCTTTGTACATATGCTGCCGATATGTTTGAATGGTTACTATTTACAGTTCATT
>OX_Smed_1.0.01591
ACAAATTTAAATGTGTTTATTCTAATTTAGTTTTTACTTATTAATCGTTGTATTTAAAATGACTAGGTTTCTCACAATCAAGATGGTAATATCCAGTTTAATGAAAGAATGTACTTTGTATACTAAATGCATTAGTATTCTATTGGTAACATTTTATATTTTTTCATATTTTCCAATTACATCTGAATATCTAACAATAATTCCTGCATACATTTTACCTCCTAAATTCTGGATTTTTAGTTTAATCACTTTTTCCTTTTTTGAATTCCGGATTCTTTTTATCATGTTGGATATTGTATCAATATTTTTTATTGAAAAGTTATTATTACCTGTTTGGGGTTGGTTAGAATTAATTAAATTTTGTGCCTTAGTCAATTACTTGTCGGCAATTAGTTCTGTATTTGTATATATAGCATGTTATGCTATGACATATAATGAAATTTATTTGTTTCATACCAAAATTCATGGAATGGCTCCACTTTTAGCTGCTCTAACAGTATCTAGTCGACAATTAATGGGTGATAATATTCTATGGAATCTGAAATTCGGAAAATTTCGAAACAAACATATATCAATTGTCTTTTTGCTGGTTTTGTTGATATTAACAATTTTCGATGTTATTTATTCATCAGTTCTAATAATGTTTTTAAATGGACTTTGTATCAGTTGGATGTATTTGAGATTCTTTCAGAAGCATGGCAATGGAAATGTTGGGGATTTGAGCGAAAAATTTGCGTTTTCAGAGTTTTTCCCCTATTATCTGGAAGGTCCAGTTTCAATTGTTTCCAATTCTATTTTTGGGCTGTTGATTTACTTGAAAATCTGCAAGAAAATAGATCGTCACTATGATATAAGTTCGCCGACGACTATTTCGATATCGGTCTCTTCGGGAGATGTCGTTGATTCCGAGAGGCGAAAGCAATTAGCTCTTAAGGCGCTTAATGAGCGGCTTAGCCAAAAAGACAAAACGATGGCATGGCCATCAATGGACGATGATAAGGATATGAAACCCAAACAACCATTACACGAGGAATCGAAACCGAAATCCTTAAGCACATTGATCACCGAGAAATATAAGCATCCTCCTAAAAGAGGGGACATTGAAGCGAATTTAGCTGTGCATTCTGCGGTACCAACCGATACCGAGGTTGTCTAATCGGTTTGCCCCCCCCCCACCATCACCACCATCACCACCACTACCACCCAAATCCCGACAATTAGTTGATACCAATGTTATATTTCAAGAGTTATCCTTGTTATTCGGGCGTTATTTATTGCAAGTGATTCCTGTGGTGGACAAATTATCATTTGTATTGAATAAAGATGCATAATAGATTTTATTTCTTAATTGTCGGTTTGATTAATAAATTTGGGTGCTTTGTATTGATCTTGGTGCTTGAAATTAATTAACTAATCGATAAATTGATTTTAATTTTATTGGCATAA
>OX_Smed_1.0.01595
ATATTTACTATATATTAAATATACTTTCGTTAGACAAAGTGTAGAGATGGTGCATCCGGGGGAGGGTATCGATAAATTGATTTTATATATAATTTATTCAAATTAGAAAAACACGTCATTATATTATCAATATATCCGATCCAGAATTCCGCTGGTTTCTTTCATTGCATCACGATTCAGATAATTCGCCTTAGACTGATTAGGTTTCTTTTGATTTGATAAAAATTCATAAAAGCTTCCGGCATTGGAAAAATCTGACAAATCACCAGCTGGGGGATCCTCGTAGAAAAATTCATGCATTAAAGCGATATCTGCTGTTAATCTTTTCCTCGGATCGAGAAGTAAAAGTTTATCGATTAGGTCCACGGCAGAATGACAATCGATAACTTTTAATAATTGCTGGCGTACGAAACGTTTATGATTCGTCCTTTCTAGTCGCTTAAATGCTTCTAATTTAGAAACGCCTGGCCAGCTTTCCTCATTAATTGATCCGCACAAATTGATTATGAGTTTTAATTGATGTATTTCACTCTCCCCTTGCATTATTGGATATTTTGTCCACAATTCGGCCATTATACAGCCAGCTCCCCACATATCAACCGATTTATCGTAATGCCTATCATTCAATAAAATCTCTGGAGGTCTGTACCACATTGTTACGACTCGACTCGTGTACTTTGGTGGATGATCAGGTTTTGGAGATTTGATTGTGTACCTAGCTAATCCAAAATCAGCAATTTTTAGGGTACCGTGTTTTTCGATCAAAATATTTGCAGCTTTGAGATCGCGGTGTATAACATTATTTCTATGTAAATAGAATATTCCTGTAAATAATTGCTTCATTATAGATTTTCTTTGAGGCAAACTGAATTTCATGTTTTGATCACTTAATAACCCTGCCAAATCGTGGTCGCATAAATCGAACAAGAGATAAAATTCAGGTTTGTATAATTTCTCTTTAGTAGGCGAACTGCAACAAATTTCTCGAAGGCATACAATGTTTGGATGATTCAATGACTGTAAAATTTTTATTTCTCTCAATGCTGTTATAGGAAATCCTTCCTTTTCTTGTTCCAATTTAATTCGTTTTAGAGCGTAATACTTTTTAGTTTGAATATCTCTAACTTTAAACACTTCTCCGAATGTACCCTGTCCGATTTTTTGAAGTTTTTCATATTGATCAACATGCTTTAAAACAGATAAATTAGGATCAGATTGAATTCTTTTAAAAAAATCTTGGAGTCCAAAGCTTATATCATTAATAACTTCTGAATATAATTTATTAAAATCCTCCATCTAAATA
>OX_Smed_1.0.01597
ATATTGCTTTATATTTTTTTAAAATTCTTTATTTACCATGTCAGATAATGAAATTAGTGAACTTCAATATATTAATAAAAAAAATTTAAATAGATATAGAAGGATACGACAACACACTATGGAGATGCTTCATGATCGTGGATATAAAATTGAAAATAATATTACTAATGATAAATGCTTTAAAGAACATTTTATAAATAAAGAGCTGAAAGATTTGAACATAAGTTGTCTAAACAGTAGAAATGAAAGTATTTACGTGCATTTCTTCGGGTGTGATATTAGAAAATCCTCAATTGATGACTCCTTAAAATATCTGTGCGAACAAGATTACGATGGAGCAATTTTCATTTTCAAAGATCCAATGAATTCGATTATCAGCAACAGGGTTGCCGAAGTTAACTTCAACAACTTGATTTTACTGGAAACTTTTATTGAGGATGAATTGACGGTAAATGTGAGCCGGCATTCATTTGTTCCTCGTCATATTTTGCTGTCGGAGTCAGAGAAACTGGCGGTGCTGGAGAAATACCGGTCAACTGCGGATCAATTCCCGCGGATATTTGTCACAGATCCAGTAGCGAAATATTATAGGGCAGCCAGGAATCAAATGTTCCACATAATCCGTCAATATGACGACGGTGAGCAGTACGATACTTATCGGATGGTTGTGTAATATATTATCGCTTTCGTTTGCTTTTATTTGATGGAAGTGAAATGATTTTGATTGGCTCTTTTACATTATGCCTTTATTTTGATTGGCTCATTTATAAACCGCGTTTTAATGAAATTAATCTTTAAAAAATATAACTGGCTCTTCTAGAAAAAAGAAAAAAAAAAAAAAAAAAAGGGCGGCC
>OX_Smed_1.0.01598
ACAATTGTTATGACAATGTTTTATTATAGTACTGTAATTTAAAATAAATTTTTTAATGTAAGTTTTTTGTTAAAGTTTTAAATGAAATCTCCTTATTTTGAAAATGTTAAAAGTTCAAGATTTGTACATTTGTTTTTTTGTTACCATATGTGGTACAATTTGTTATATTTTTCAGTTGAATTTTTAATATTTGTCTACAAGCAAAGAAATTTAAGATATCAATCTGAAGCATATACTTTGGAGTTATTGATTCTATTTTCATTATTATTATGTGAAATTGGACGTTTATATCATTCAGTTAGATCTAATTTGGATGAAAATGTAAAATTAGTCGTTCATTCCTTTATATTAACTGGTATTTGTCTGATAGTATTTATTTATATGTGCTTGTGGCAATCTTATGTATTAAGAATCGAATTAATTCTCAGTTCTTTTCAAATATCTTTTTATATCATTGAAATGATATCATTAATTTCGTTGTTGATTGTATTTAGAAAACAGGAGAAGTTATCTTATGAATAAAATGATTTGTTAGATTTATTCTGTATAAATAAAATAATTTGTCTATAATTTTATTAAAATTTTACTTATACTTAATAATAAAAGAAATTATAAGCATAAGTTCATTTATTTGGTGAAATAGTTTTTCTTGTTATTGTGTTTTTTTCTTATTGTAGTTTCGATTAGTTTCTGATATGTACCGCAGAGTCGTTTGGGTCACTCTGGAGTGTGCCACTTAACTGCCAGCTACATTGAATAGCATTACCTACTCAATAAAGACCCGCCGTCACAGGAACAGGTGTAGCTGTGAAGGGAGTCACACAAGACCAATTACCTATACCAAGTTTCTCGAGGCTTTATTATGTGACCCTGCTAAATCTCGTTGCAGTCATTTAATTCCAATTTAATTTATTT
>OX_Smed_1.0.01600
AAAAAATAATACATAACATTTATTCAATACAAATGATGTTTACAACCAACTATTGAACCAAATAAGCAAAAATGTACACGATATTGCCAATTTAAAAACATGATTAGATTTGTTCACATCCGTTTGAAAAAAAAAATATAATTTAGAGAAAAATGGACAAAATTTAAGAACTTCGTCAAATATCAAATAATTAAAAAATTGCAAGTCAAACATATAATATCGGAAGAAAGTGCAAATTATTATAAACAAAATTATTGATTGAAACAATGATAAAAATAAAATAAATGTAATTATAAGAATTATAATTACGTGTAAAATGCAATATAATTATTATTGCTATTAATATTGTGTACAAGGAATATAAATATACAGAACCAAATAAAATAGTATTATACGAAAATCTGATTACGATTTTCAATTAGTAAGAGCTACATTCTTTCTAATAAATGTTAATAAATAAATTTTCTTAAAAACATGAAAATAAGAGCAGAGATTCATAAAGAATATTTGATTTCTTAATATAATAATCTCAGAGAATCATTGTAACAATTGCGTAACATTTCACCGAGACTGGATTGTTTAGCAATGACGAAAATTGTTGTTTTTTTTCTAAAATTCTAAAGTTCAAATAAATGTTTCTTAAAAAATACATAATTATCATTAAGAATTGTTTATTTTATTTTTCCTAGGATCCGATGCATATTGTCCTATAAAAGATCCTTCCTCATTGAATTTTCCTGGATCTATATCGTAAACATCTAACTCGCCATCGTCACTTCCTACACCGACACTGTCATCGTCATTGAAGGATAAATGGCTCGGTTGCACAACATTGGTTTCATGGTCCCGTTCATAAGGTTGAAAAATTTCGTTGTCTCGTATTTCTTTTTCCGGATCATGACCATGAGCGCGTTCTTTTTGGTCAACGTTGTATGTTTCTCCTGAACCACGTAAACAAAAGTACAAAATTAGTACAACAATGATCACAGTCACTATCAATGATATGACTATTGGCAAATATCGAGAGGTTGATGCTGTATCAACGGAGTTCGCTTGCAGGTTGACCATGGCCTGCAAATATGGTCTGAGGTTGGGATTCTGATCAGTGCTATAAAATGTTTCTGACGGATTACTTGTCGGGACAATGTCTACTCTGCAACTGAGATTCGATTTGCTAAAATATCCCAACATTTCCTTATATTTCTCCAAATTGGCACTTTTAATTGGTTTGATAGTAATTGTATCATTATTTACTTCTAGGAAAGATTTTATGGCGTATCCTGACTGCATATTATCTACACTTAGTCCATTTATTGTCCACACATATTTAATTGTGAATCCTTCCTTTTTATACTCAGTTTCATTAATAGAACATTTAAAATCATGTCTCTGATCATCCATGCAATTATCCGTACAGTTGAAGTCATTTAAATAATAGATGAATGTAGGATCAAAAACTCGAATTAAATATGAAACTTTGGAAACTCCAATAGCATTTTC
>OX_Smed_1.0.01601
AAAAAGTAGAAAATGCGTGAGATTGTTCACTTGCAAGCAGGTCAGTGTGGAAATCAAATTGGATCAAAGTTTTGGGAAGTTATATCTGATGAACATGGCATTGATCCAACTGGAACATACCATGGGGATTCCGATTTACAATTAGAAAGAATCAATGTTTATTATAATGAAGCAACTGGAGGAAAATATGTTCCAAGAGCTGTTTTAGTTGATTTAGAACCTGGTACAATGGATTCTGTGAGAGCAGGACCTTTCGGTCAGATATTTAGACCTGATAATTTTATTTTTGGCCAAAGTGGTGCAGGAAACAATTGGGCTAAAGGACATTATACCGAAGGAGCTGAACTTGTGGATTCCGTTTTAGATATAGTACGAAAAGAAGCCGAATCATGTGATTGCTTGCAAGGATTTCAATTAACCCATTCTCTTGGAGGTGGAACCGGATCGGGAATGGGGACATTATTAATTTCTAAAATAAGGGAAGAATATCCCGATCGTGTTATGTTAACGTTTTCAGTTGTACCATCACCAAAAGTATCCGACACCGTTGTTGAACCTTATAATGCAACACTTTCTGTTCATCAATTAGTAGAAAACACTGATGAAACTTTCTGCATTGATAACGAAGCACTTTACGATATTTGCTTTAGAACATTGAAGCTAACAACTCCTACTTATGGGGATTTAAATCATTTAGTTAGTGCAACAATGAGTGGAGTGACAACTTGTTTACGATTTCCTGGTCAATTGAATGCCGATTTGAGAAAATTGGCCGTTAATATGGTTCCTTTTCCGCGCTTACACTTTTTTATGCCTGGTTTTGCTCCTCTAACTAGCCGAGGAAGCCAGCAATATCGGGCTTTGACAGTACCTGAGCTTACGCAACAGATATTCGATGCTAAGAACATGATGGCTGCTTGTGATCCCCGACATGGGCGTTATTTAACTGTTGCAGCAATATTCCGAGGTAGAATGTCAATGAAAGAAGTCGATGAACAAATGTTGAACGTTCAAAATAAGAACAGCAGTTATTTCGTTGAATGGATTCCGAACAATGTAAAAACTGCCGTTTGCGATATTCCCCCGAGGGGTTTGAAAATGTCGTCAACTTTTATCGGAAATAGCACGGCAATTCAAGAATTGTTTAAAAGAGTTAGTGAGCAATTTACAGCTATGTTTAGAAGGAAAGCTTTCTTGCATTGGTACACGGGAGAAGGCATGGATGAAATGGAGTTTACTGAAGCGGAATCAAATATGAATGATTTGGTTAGTGAATATCAGCAATATCAAGATGCAACGGCTGAAGAAGAAGGCGAATTCGAAGAGGAAGAAGCCGAACAATAATTGCCATTTTGATTAAACAATTTTCCTTATGTTGTTATTTTGAGTTTAATAAATAGAAAATTTTCAGAAAAAAAAAAAAAAAAAAAAAAAAAGGGCGGCC
>OX_Smed_1.0.01602
CCGTTAGACGGTCTTATCGAAATCTATATAAATCTTATATGGAGATTTTTGGTAAACAGTTGCGAACAATCATAATTGAAAATATTTCAAATGATTTTCATGAAGAAAGTTTAATTTCAATTTTTAGACAAGCGGGCGCCATATCTAAATTTGAGTTAATTGATGATCAAGAAACTCTGAAATTTCGAGGAATGGCTTCCTGTGAATATTATCATCCATCCATGGCTTTAAATGCGGTGAAAATGTTTAACAACATAAGTTATAATGGGCGTCAGTTGAGAGTTGTTTTAAAGGATTCTGTTTCAAATAGTAAAGCATCTGAACATGTTTCTGATTCGGTGATTAGTCAGGCTGTTGCAAGTTTACCGCCTGATCAAATGTATGAACTTATGAAACAGATGAAATTATGTATTCAAAACAATCCGAATGAAGCAAGAAATATGTTGTTGCAAAATCCACAACTTGCTTACGCTCTTTTACAAGCTCAAATCGTCATGAAAATTGTCGATCCCAAAGTAGCTATTGCTATGCTTAATCGCTCACTTGAACAGATACCTAATACGCCTTCATCGTCACAGCAAATTATTAACCAAATACCTTCACAACCATACGCAGAAAATACTAATATCAGACATATCTCGGTATTCCCCGATTTGCCTCCCTCTTCGAACAATATAAACAATCCTGTTTGTGACTCTTATCGACAAATGTACGATTTACAGAATCCAGTATATTCACAATCCCGTGTTCACGCAGTACCCGTGAATAATTCAGATCTTGACTTTTTCAATTCAATGCAAAAAACTATGAAATTTGAAGGAATCTGTGAAACATCTTTATTTAATACGCAGAATGAAGATGAGAAAGCTGCACTTATTTTACAGGTTTTGAGATTGAGTGACCACCAAATAGCTCTTCTGCCAGAAGATCAGCGTCGAAGCATTTTGATATTGAAAGAACAACTAAATAGAGCCTAATTGTTTATATTACTGATTTGTTTTATTGTTGAATACAATTTTTAAAGTTTGAAAAAAAAAAAAAAAAAATG
>OX_Smed_1.0.01607
AACTAAATCATCCATAGAGAAATAAAATCCGAAAACTTAAAGAAAATGATAAGTTTGGATAATGAAGAATTTGTTGATACCGCTACTGGTATTTTGGGTAATAAGCGAGAAACTATGTTGAATAATTGCTTACATATGAGAGACAAAGTTGGTAGATCAAAGACATTTTGTCACCACGTTCCAAATGATAAAGTTTTCGGAATAACATTCGAAAAAGGCAGTGGAGTACCAGAAGCTATGAAATGGCCAAAGTCATACAGTGCTTTTACAAAAGAATCTTCACATAATAAAACTGAAAGAGATTTTATTGGATTGAACAGAGAAGCAGTTCGTAATGGATTGGTAAGTTCTCGAGAATTCAGTCACTTCAGGGCGACTCACGATGTCGTCAAGAAAGATAAATCAACTAAATCAAACGCCATTGATGCAAATCGAAAAATATCACCAAGTATGGTATATGGAATAAGTACTAGGCCGTCAACCCCTATTCATGATTTGCTAGCTAATAAATTTCAGAATGAATGGCTGGACCATTTAAGTCAAAAACAAAAGGATTTAATGGAAAAAGAAAGAAACAGAATGATAAAATCTTTTAAACCAAGTGATACTCGATCCTCATTATTGAGGACATACATGGTTCCGGCACCAGAGAAAGAATTATGGACAATGCCACGATTTAGAAACAGGGTTGATGCTCGTATAAGCTCGTTTCGAAACGACCGAATAAGGGAATTGTCAATGAAATATGATGTTGGGGAACCAGTTTCGGGAATCGCATAAGAAATTGTATTACAATTGTTTCAGTTTGTTTATCATTTGTGCTTTGACATCATGAAATTGTACACTTAGAAACCACTTTATCACTTTCTAAGATAATTATTATTGACTTTTTATATAAATATATTTTAAATATTTCAAAAAAAAAAAAAAAAAATGCGA
>OX_Smed_1.0.01610
ATTGAACCTATTAAAGATCAAGGCAGTATTCTTTCAGTTGACTTATCATTAACTTCAACGGGTAACTATTCGATTCATGTTTGCATATCTGAATTTGGATTGCCAAACCCTAAAGATATATTGAATCAAACTCGCATATTCACTATTTGCAGACAGCCAATTTCAAGGTTGATTAATAAATCCACTAAAATCCAGTTCAGGTATTATTATCCGGAATGGAATTGGTGGTACATTACCATCCTAGTCCAACCTTCAAATGTTTCATATAAAGACAATTCCTCCTTAAAGGCAAATCTTTCTGTGACTAGCAAAAGTTGTGTTCATGATCTTTTGTCATGCAGTAAAAAAGGGTACTGTTTGTTAACGGCTGTTGATACTGGACTGGTCTCATCATGTCATTGCTTCAAACCTTATTTTGGACTGGATTGTCAAGAAATTTCCATTCCATCCATTCACAAATCAAGAAATAGTATGCGACGCAGGAATTCTCTGGTATTCTCTAACATCGCATTTCTTCCCGCTGTTGTATTTGCTTCGATGCAGAGGTTGTATGTTCTCGTGTTTATTTATCTAACTACGGCAGGGTTTTCTATGGTGTATCACATGTGTTATATGGAAGATACAGATCTAGCATACTGTGCCTTGAAAGTGGAAGATCTTGCATACTATGATCATTTGGCAGCTGTTATAAGCATCTGGATCACGATGATGAGCCTATCAACTCTCTCGTACAAAATGCAAATGCTGCTAAACACAATCATGATATTCGTATGTGCAATATTGGCAGATGTTATTCAGAAATCCATTTGGTTCTATGCCATTCCGATTCTGGTCGGCCTAGCAATAATCATTATTTGCTGGGTCTATAGGATGCGTCAATTAAAGTGCATTTTTCCTCCACTTGATTGGTGGGTTTTTGGTTTGATTCCTGGATTGGTCATTGCCGGAATTGGATTTGTAATGTTTCGTCTGTCCATTAAACAAGAGTATGCGTACTATCTTTATCATTCTTTGTGGCACGTCTTTATAGCTTTGTCTATATGTTTTATGTTGCCAAACACCAAGCGATGGACGAAAGCCCTGAATCAACCTACGGCAGAAAGAGCTAATTTTTCACTTCTACCTAATTTGATAATATTTAACAGCGAGAAATGGTACAAATTCAAAAAGGATTTCAACTATTATGTGCATCTTGATGTTCTCATCAACCCGTTGTTGGAACGGGATTCCAGGTGGTCTATATGCAAATCATATTGACGCAATCTGCACTTGTAATGAATCTCTTATTTTCTGTATTTTTTGATCTGACAATTGTTTTTATATTGAACTAAATTATTTAGAAATTAGATTGAATAAATACATGTTTCTGAGTCCTCAAAAAAAAAAAAAAAAAATGCGA
>OX_Smed_1.0.01612
GCACAGTGCAGTTGTCGATAATATTTATACAATCACAATTCGAAGGTCCATCAGTTAGAATGATTCGACAATTCACAAAATTCATCTCTCACCGCCTTCAACAAAATGAAGCTAGAATTTTCTCATCGTCTCTCAACGCTGAACACTCTTCAAATTTTGCTTCGAAATGCGGCCATTATTCCATCCAACGACTCCACCATGATTCCTATAACGATTTTACTGTCAACAAGTTGATGTTGGCTACACAAACAACCATTTACGGCTGCTACAGACATCACTCTGTGACCATTCATACTTTGACTGGGAATTTATTCGTCGAAAAATTGAGCAATGAACTTGATTTTCCAGGAAGCGGGGAAGAGTTAAAGCTGTCAGGAGGAATTAATTCTACTGAAAGTATTACTCAAATATCTAAAAACTCCCCGTTTTACGTGAAAACTGGAGATACGGAAACTGTGGCAATAATTGTAGTGAGACCCGCTGTTAATCACATGGACAATTCCTATATCAACTACGAAAAAAGTGGAACTCACACCTTTTTATAACTGAGATAAATTATTATCATTTTACTTTTATATCTTTATTTTACCATTGTACAGTTTCAAAACTTTGTATTGGAAAATTTATTTAATTTTTTGGAATAAACTTATATGGAAAAAAAAAAAAAAAAAACTGGAAAAATACAAATTTTTAGTTATATACATGATTTGTAATTGAAAAGCTTTTCTGTTACGATGTTATTCGAGCTGTAAAATTTACACGACATTTGCATTTCAATATTATCTAAAACTTGGCTTTTGCCATTCACCTTTATCAATCAAATTGTACAAAAACAGCTTTTTAGTTGGGATGTTTAATCAGTTTTGTAGTTGTAATCAATAAAACAAAGATTATATTGTTA
>OX_Smed_1.0.01613
TGGATTAATTTATTCATTGCCACAGTTTTTAGGACCATTTATATGCCCATTTGCTGATGCAACTGGTTCCTTTTTTGGTTCAGTTTTAGGTGGTATAATTTTGGCTTCAAGTATCTTTCTGTCAAGATTTGTAATCAGCCTGCAAATTATGTATGTAACAATGGGATTTTTGGCGAGTATTGGTCTTGAATTAACTTATGCCAGTGCAATTATAGCAGTTACCAAAGGATTTAATGATAAAAATATTTAGGATTAGCCACCGGAATAACGGTGTCAGGATCTGGGATTGGTGTTTTGTGTTTAATCCATTTCTGAATTATTTAATCAATATCTACGCCTGGCAGGGCGCTTTGACAATTGAGTCGGCACTCTTTCTTCATATCATTCTTGCTGGATTTATCTTTAAATTAGCAGTAACATTTTCCACACTCGTCGAACACAAGCCCGAGAAAAGCTCAGTGAAGACTAATCCAGACAAAGTCGTAAGGATAAAAGTTCAACCGACAGAAACTAATCACCAAGAGAATGGTACTCCTACTTCATACTCAGCTACTGTCATTAATGAATCAACTGAAATAGAAAAGAAAGGATCTCGACATGCAAGTCAGGAAACTCTTTCTTCAAAACCAAGTCTATTGTTTGAAAATTCAGAGACAGACAATATATTAGAACGAAGTTTTTCGAAAGGAAATGATGAACCCAATCCATCCATTCATTTAGCAAATAATCGGCTTTGGCAATCGAAATGGAAACTATTTGTGGAAAATTTTAAAATTTCGTTCTCTCCTTTAATGTCAAAATCATTTTGGAAAAATAAAAAGTTACTGACATTCTACTTGATTTCATTTTTATTTGGATTTTCCGTTGTCACTCTTTGGACATTTTCATATAATTACTCGACAACGATGAACATTGATGAATCGAAGGCATCGTTACTCGTGTCCCTAATTGGTGGGGGTGCCTGTATCGGTCAAATCACATTTGGAATACTTTCCGAGTATGTTCCTGCCATCTCATTATATGCAATCGGCTGTTTGATTGCTGGGATAATCGTAATGATCATTTGGTTGGTATCATCATATTGGGCTCTGGCAATATTTCATTTTGTTTTTGGATTTGGCCAAGGTGTATCATATGCTTTGTTTAGCCTAATTTTATTGGAGTTCACATCCATTGAGGTATACCCGGCCAGTCTCGGTATATTCCTGTTCTTGTCTGGATGCGGCAATCTGATGGGCACATCAATATCAGGCTATGTTTATGACGTAACGGGAAGTTATGGTTATGCATTCTTGATTAGTGGTGCCATTTTGATATTATGTGCTACTATTGCAGTTCCTTTAATATATCTATGGAAAAGGAAGCGCTAAACCATCCGAATTAGTTTAGAAAATTATTAAATATATTCGATTTCATTGCCAGATGTTTATAAATTTATATTTGTAATAAATTTTTTTTAAATTTTATTGTTGAAATTCGTTTGATTATTATTATTATCATCATTATCATTTATCGGTTCGTGTGATTTACTACTAATATATTATTTGATTTTTATAATACTATAGAGACATTTTTTATATAATTTTCTGTAATTTGTTTTCCTGTAAATACGCCTGTACCCGCATTTCTGTTTATATTAGTTATTTATGACAGATTTGGATAATGATTTTATGATAATATAAATGTTCTATCGGTGA
>OX_Smed_1.0.01615
ATTTTCGTCAATGAATTGTGAAAATCAAACTCACTGGTACGAACGGGTGCTCTACAACAATCCGGAACAACATGGAAATGTGACGAGAATTCCTGGAGAAACCCTTGACAGATATTGCCAGATCTATTTCCCCAGAAATGATAACACTTTCACTTTGTTAGTGTATTCGAAAATTCTCATCCCAGTCATTTTAATTGTTTGTTTTACTAATACTTGTATTTGTTTGATATTAACTCGTCGACATATGATTTCAGCAACCAATATGATCTTAACAGCAATTGCCATAGCTGATTTTCTAACTGGCTTGTTTCCGTTGCCATTTTATGTGATAAAAAACTTTTCATTTTTTTCATCAATTCGAAGCAGAACTTTTGGATATTTTTACTATTTCTCTGTCGTTGTAATACCGACAATTTGTCACACGATTTCAATCTGGTTGACTGTTGCGTTAGCGGTTCAGCGATTCATTTACGTTTCTCTGCCAACAGAAGCGAAAAACATTTGCACCGTGAAAACATCGATTTACACTATTTTGACGATTTGTGTTTTGTCTTTGGTTTTTCACTTACAACTGTCAATTGTCAGTTTTGATTCTTATTATTTCTATCCATGCAAACATCAGACTCCGGAATTTGTGATATTGAAATGCAACTGGACAGTAGAATTGCTTATTATATACTATTGGTCTCGGACCGTATTAATGAATGTCATTCCGTGTTTATTGCTGACAGTCTTTATTCTGAGTCTGATTGTGGCAGTGAGGTCTGCGGAAAAGCATCGAAGAGTTTTACTTCAAACCTCTCAGAAAAAAGAATCGAGAAGATCAAAAGAGTTTTATTCTACTTCAAAAATGTTGCTAGTGGTTTTATGTTTATTTTTAATTGTCGAAATTCCGAATGGAATAGCAATCACGCTGTATATGATTCAAAAATCTTTCTCTTCCAACAACTCAAACGACAGTTTCTGGGGGAAAATGAATTCAATTTGCAACATTCTTATCATCTTTTCCTATCCCTTAAACTTTGTCATTTACTGCATAATGTCTAGGAATTTTAGAGAAACTCTAAAATTCATTATAGGAATTTCTAATTCTGCTAATATTGTTACGAATGTCTCAGCTGTTCGTTCTGGAGTTCGACTGAATGCTGGGAAAAAAACCTCCAAAACTCTCAAACCAGAAATCACAGCTTTAAAGTTTAATAACGAATCCGAAAGAAACATGTTGATTAATTCCGTTCCGAAAATGGAATATTCAGCAGCTCCGAATGTTTCAAAAATAAATTTCGACTGTTAAAATCGAAAGTTTTATATCATTGAATAATATTTATATTATATTTNTTNNNNTNNAATAATTTAATGAGTTCTCAAAAAGGTAACATTTCTAAAAAAGGCCCACCAAAACATGTCAACAAATGGGGTTTTAAAAACGATATGAACGATAGATCTAAAAAAATACAAGAAATTAATAGTATAATCCCTGAAGGTACCTGCGAACAATGTAAAGCTGTCATTGAATGGAAAATAAAATACAAAAAATATAAGCCTTTAACCGTGCCTTCAAAATGTGTTAAGTGCTCTGAAAAAAATGTAAAGAGAGCGTATTATATTGCTTGCGAAGGTTGTTGTGAAAAATACAGAATTTGCGGCAAATGTACTAAAGTTTCTGAAATCGTTATTCCATTTGGTTCTAAAGAAGTGGAAGAAGAATCGAATCAGGAATTATTAGAAAAAATTAAGTCTTTAGCCGAGCGTGAAAGAAGAACCATTAGAAGAAAACTGGATAAGGGCGGTGATGTTGATGTGATTGAAATATTAAATGAGGTCAATGAGAAATTGCATCAGAAAGGTTTGTTGGAATTAGAGAAATCAGAAGAAGAGGATAATTATTCGGATTCAGATGATTCCGTGTCTGGAAATTAATGATTTTATCCTATTTTTATTGACTGAAAATATATTTTTTATTGTGAATCGTTTTGTTCATTTAAATTGCATTATGAAATACATTTATGTCTTATTGGA
>OX_Smed_1.0.01616
ATTATTTAGTTTTGCTATAAATTATTGTATTTTAAATTTATGGCAAGTCGATTACCTCCAAGGATTATTAAGGAAACCCAACGACTCATGAAAGAGCCAGTCGAAGGTATTAAGGCTATTCCAAATGAAGAAAATGCCAGATATTTTCATGTTTTGGTCAATGGCCCGAAAGATAGTCCTTATGAAGGAGGTGTTTTCAAATTAGAATTATTTCTTCCAGATGAATACCCTATGTCGGCTCCTAAAGTGCGATTTGTAACAAAAATTTATCATCCAAATATTGATAAATTAGGTCGTATATGCTTGGATATTTTAAAAGATAAATGGAGTCCTGCTCTTCAAATTCGAACCGTTCTTTTGTCTATTCAGGCTCTTTTAAGTGCTCCGAATCCTGATGATCCTTTAGCAAATGATGTTGCTGAACAGTGGAAAATGAATGAGGTGGATGCCATCAGGACAGCTCGTGAATGGACGGCAATTCACGCATCAAATCAGAGTTTATGATAGAAAATGTTTGACCTGATTAATTTTGTATTATGATGTTCATAATAAACAATTTGCTATCAATTGGCTGAATTTTTAGTTTTATTAAATTAAATTTTGTATGTTGGCTTTAATTCTGTGATATAATTTAACTGTATGAAAAATAGAATGCTTGAAGTTGATCATATTTGACTCCTTTTGTTAATTTCCGTAC
>OX_Smed_1.0.01617
TTACTTGAAAAACGAGTTTTAATCAGGGGATTTTCAATAATATTCTGCATAAACTGTCATATACAGCAAATAATTTGATGTTAACTATTTTTTGTCCTATTTGACTGCTTTTTGTTGGCGGTTTAGATATATTGTTGCAACATTTCAAAATTTTCACCAGAATACATCAAAATTTAGTGCAGTCATAAAATGTAGTCATAAATACTTATAAGTAATTTGCGCATCGATATGATAATGATATAGCACTAGTTGATCACAGTAGCAGCGGCTGCCCTAAATAATTGCTCAAACAGCGGTTGAACAGATAATAATAGGCTTGGTGTTATCATGGGTAGGAATAATTGGTTCGGGCAGCAGCCAATAAGAGATTTTCAGATAATGAAATTACTCTATTAGATGCTCGCTATATGATAACAGATGAGCACATTGGGTTGGTGGAAAGGGGGCTATTCAAGCTGTGATCATTTCCAAAAGTGCGCAAAATAACACAACGGGTAAATCAATGATAAATGAGATAAATTTTGAACAAATGACAAAGCCCAAATTCACTAGCTCGTAGCACTATTTCATGCAACGCAGCATGGCTAGAATGGTGCGTCTTCCTCGGCCTGTTGTGGCGATCAAATACAAGACGCAAATGATCGTCAGAATCCAGGAAATTATGAGCCAAAAATTGCTGGCTGCCTCCAATTGACTGGGAATTGGCCCGGAGAAATCATCTTTGGTGAGACTGGAGCTCAACATAGGCAGCTGACCCGTGTTCACATAGATGAACTCCACCAACGCATCCAGGTCGCTATCGGAACCGTTGAATTCACGGACAGATTTGCTGCCGAAATACATCTTGATTCGAGGTATGTAGCTCGTGTGAAGATTCCATTTGAATTCTTGAAAGTCATTTATTGCCAGAGCAATAAACTCCAATTGCGGAAAAATGCGTCCAAGCGCATTGAATACTGGCGCCGCTGCCATGCTGAATCTGCACCATTTTGCATATATGAATATAAATGTGCATTTTTTTGGTTCGGACTTTTTTACAGTTTCATTGCTATTGTTAGCTGCTTCGCTAATTCCATATTTAGAATTCTCTTTTTCAACAGGTCGATCCATTTGCAGGACAATTGGAATTTTCACGGTACCACTTTTATAATTCCAATAATTGATACGATTTAAAAGACAAGGATAAATGCGTTTATATTCTTCATTCATTTCAATGCCTGAAAAATTTTTTAAAGTTTTCCCATTACTCGTTGAATTTATATCTGATAAATTACTAGAAGTAGCTAAAGGCCCAACTGGTTTTGAACGAAAGAAATACAAGGACCATATTTGCAAAAGCTCTTTAAAGAAAAACCTAGGTTCAATAGTTATGACTGTATCATTTTCAAATGATTTTATACAACAAAAATAACAAAAAAAAAAAACTAATAGAAATAAAAAATTAATGTTCATGGAATGATAAATTAAAAAATTAAATTCAAATAAAGTGAACAATATTGTAAAAAGTGATGTTTAATTTTCGCCAATTGAACATCAATATTTAAACATATAGTAAATTATAATAATTAAAACATATATGAATTAAAATTAATTATAATAATTTATTTGAGAAAAAT
>OX_Smed_1.0.01622
ATTATTTAAAATAAAAATTCTTAAATTCATGATTCATTAACCTTTTATATATTTTCTTTTATAATTAAAATTTTGTTTCTTTCAGTGTTAAAGTCTTATCGAAATCTATATAAATCTTATATGATTTCTAGTGGATTTAAAATAATTACTATATTATTTTTATTTAACATTTTTTTGATACTAGTAGTTTCTAAGCTAAACAAATCTATTGATTGGAGCTGGTTTTATGTTTTCATTCCATTATGGATTATGGACTCTTTGTACATTGTTGGTTGTATATGGGAGATTAAAAGACGTCCGATGCCATTCTATTCTCAATTAGAAAAAGCCTACACATTTTCTACAATAATCTTGAAAATAATTGCAGAATTAGTGTTGTGTATAAAATTTGAAATATATGTTAATATGAAATTTTGGTTGATGTGCTGTCCCATTTGGTTGTGTTTAATTCTCATTTTAATAAGTCTCGTTAAAAATTTGCATTCAATTGTCCAATCAAATAACAAAGGCAAATCTGATATGCGTGTTCAGAATAGTGACAATGCATCAAGGATGAGAGACACGAGCAATTCTCAGTATTCTCGGGTACTGCAGGACAGTGAAACGACATCACGTAGAGAACGCACTGTACGCAACAGATTAACAAATACGGAATTGTAATTGGTTTCTAAATTTGCTTCTGAATGATCAAAGATGTATTTGTTTTTATAATTTTGAAATTGCGTTTTAAAAATGACTAATAATATTTTGGCGTTAAATGATGATTATATTGCGCTATAAATAATAAATCAAAAAATAAGTGTGTGTGTGTGTGNGTNNNNGNNAAAANANANAGNNNNGNGANAACANNNNAANNNTTNNANNATNNANNNNNANANANNTNTNTANNNANTTTCATCGTGTGTGTGTAAAATATTTATCCTATCAAAACACAACCTGTTGTGGACAATATTAAAGACAACTAACTGAGGTTGTCCAAAAGATCGGTGTAAAAAAAGATATCTACATTTGCTTTGGAATGGATACAACGCTGTTGTGGTGAATTTGTTTAAAATAATTCCTGTGAATTAAATTAATTTAGTGAAATTACTAAAAAGAGATTTTGAAATATATTAAAGAAGCTACAAAGTGTAAAATTGAGTACCTCAACCAAAAAATGAAAATATTGTGATTGTGCAATTAGACTCCAGCGCAAAGTAGGTAAATAGTCGGGATAGAGCTTATTTACTATTTTCTAACAAGAAGAGAGAGAGCGAGAGCGAGAGAGATTTGGTGTAAAATC
>OX_Smed_1.0.01624
ACAGTATATTAATTTCTTTACAAATAATTTAAAATTTAATTTTAAATAAATATAAAAATAAGAAATTAATTATTATATTAATTTATAATTTCGTATATTTTGAAGTTTTTTCAATGAGCAATACGTTTGATCCATGGAAAACGTTTGATGTATCTCCAGAAGAACATAAAGCAATTTTGGAAAGGCAAAAAATAAGAGATGCAGTTAAAGCTGAATTTAGGAAAAAATATACCGATCCATTTCGCCCTACTACTGGGTATATTTTCGATCCACAAATTCAGAGAAATTATTCAGCCAAATTTACTTTCTCTGAATATTTTAGAGCATCGAAATATGTAATATTGAGTATCGCCGGTCTCATAGTGCCCTTTGGAATTTGCTGTTATATTGTTAATAGATCGATGAAGCGATCTTGGCACGAAAAAGATTCGGGAAATCTTACAGTGAAGGATAGGTTGAATGAAATGCCGGCAAATCCGTAAAAATAGAATAGAAATTAATGATTAGAATGTTTTAGTAAATATATTTCACGAGGAAAAAAAAAAAAAAAAAATGCGA
>OX_Smed_1.0.01625
CTTACTGCACTCGTCATTAATATCAGAATTATAATGAGAGTTTCTATTAGTTTTCTATTTCTTATGCCCTTCACATCTGCTGTTTTGTATTCGAATGATGAGATTATTTCCGAAATGAAGAAATTAAACCCCACCTATTCCATGTCGACATCTAATCTCCCAAACTCAATGGGAAATTCGTGCAGAAAATATGAAATCTACGAAGACGGTTATATCGTGAAATCTGGCTATTGTTCCGTGGTCTTTGTGTGGAACATTAATCCTTGTAGAAGACCTCCAGTATTCCTCGAAAGGAGATGCTACAGCAATAATAATGTTGGAGGCAACAGTGAGAACTGTCAAAACCAATTTGTTGTTAGATTATCAAGATCACTTCGTAAGACTCTGGAAGGAGACGGATTCGAGTACGGAGATTTGTTTGAGTCAGTCAGTGTCGGTTGCATTTATGAGAAAAGATATAAATCATTGGCAAATATATAATTTTCATTAAAATCAGATGAGATATTTATTATTTTTCATGAGAAAATATAAA
>OX_Smed_1.0.01626
ACAACATAATTCAGAAACAAATCTGATAGGTGGAATTATTTTGTCATTCCAATTGAAAAGGAAACAGAGATAAAATATACTTTTCAATTGATTTTTGGTAATTTATGTTTTCATCTGGATTTTGTGAACGAGTTCCATTGAAAACTTTGAGTTTGAAAGTCCCGGCATCATTTGTCAAGTATAACCATGAAACCATTCCGGCTATTCGTGTTACAAATGAATTGGCAATAAACTCGACTGGAATCATCAGCAAGCAAAGTCATCTTTCATTAGTAAGCTGTAGCAAGAAAGCTGTCGAGCAGAAATCTTTCCGGAAAAAGGATTATAATAAAGATAGAGATTTCAAGTTATCGGGATGGACAGAATTGAATTCCGTTGACGATGTAAAACTTCTTCGACAGATTGTTAAACAGCAAAAACAGTTGCCATGCAGTGAAATTGAATCTTTGTAGAAATATGTCTTTGATTTGTATTATTTTATTTTAATTTTGATGAGGTAAGCTTAAGTTGTATATGTAAGGTGGACGGATTGCATGGAAGCGTTTCTCAATTTATATCTATTTTCTGATTGGCGTGTCAAGTCGTCGCCGCTCGACTTTATAAATAAACAAATTTCGTTTACGAATCATATATCGCTCTCTGTATTTTATATTATTAATTAATTTTTTTTTTATGTTTCTATTTTATCCTTTTCATTTGGATGATACAATAATTGTATTATAACGTACTATTTGTTTTATTGAAATGTTTTCCCTTTAGTAACTTTTATATTTTCAGTTTGAATTTTCATTTGCCTATAGTAAATATTTTTACA
>OX_Smed_1.0.01627
ACACATTTTAAATAAGTCTGAACTGTTTTAAAAAGATGTCTGGTGATGCCGTAGCTCAGTTTAAACTGGTATTAGTTGGTGACGGTGGAACAGGCAAAACTACTTTTGTAAAGAGACATGTTACAGGAGAATTTGAAAAGAAATATGTCGCCACACTTGGAGTTGAAGTTCATCCTTTGGAGTTCAATACGACTCGTGGAAAAATTCGTTTCAATGTCTGGGATACTGCAGGCCAAGAAAAGTTTGGAGGTCTTAGAGATGGATACTATATTCAAGGCCAATGTGCTATCATTATGTTTGATGTAACTAGTCGTATTACATATAAAAATGTACCGAATTGGCATCGAGATTTAGTTAGGGTATGTGAAAACATCCCTATTGTTCTCGTAGGTAATAAGGTGGATATTAAAGATAGAAAGGTTAAGGCTAAGACAATTACCTTTCATAGAAAGAAGAATTTACAATATTACGATGTCTCTGCTAAGTCTAATTATAACTTTGAAAAACCATTTTTATGGATTGCTCGCAAATTGGTTGGAGATCCAAATCTCGAATTTGCTGAAATGCCTGCCTTGGCACCTCCTGAAGTTCCAATGGATCCAAACTGGGTAGCTCAATGCGAAGCTGAAATCCAACAGGCTGCAGCTGCTCCATTGCCTGATGAGGATGAAGACTTGTGAAAATAAATTTTGTGTTGAATAATAATTGATTTATAGTTCGTTAAAAAAAAAACTTATTGCAAGTAATTATTTTTCCGACATTTT
>OX_Smed_1.0.01628
GGGGGTAACTTAAAATTATTTTTATTTACAGAATTAAAAATGACTTTTGCTCCGTGTAATTTTAGGCCAGTTTTCCCTGGTTTCGCTTCTACAAAATCTGCCAATTTTTATAGATCAAGTTCTATTGATGATGGTGACTTGAAATCTGTTCAGTGGTTACGGGAGGTTATGGGCGTCAAATGTTACATGGACTTGAGATCTTCCAGTGAGTTTCATCCTAAAAGCAAACTTGGAGAATTTTACATTTTACAACTTGGAAATAGTTCGTCGAGTGCCAAGGATTCTATGGAGAAGTCACTATTTGAACCCGGACGAAGATTTCATGTATGTATGTTTACATTCAAGTTTTTTGTTAAGGCTGTCATTCCGAGATTGAATCTTTTGCAAACGTTGATACTCATCATGCTAATCATCCAGCATTTTATTTTTGGTGATTATCGTTACTTTTCCTTCATTTGTCAGCACTATGGAAATCAGATTAGTTTGGGGAGGTTCTATTGCGATATTTTAGATTATTGTCCAGACGTATTTAACCATATATTTGTGCTCATGGCCGACGAGAGCAACTTTCCGATGATTATCGCATGCAATTACGGAAAAGATCGAACGGGCGTAGTCGCCGCAATCGCAATGGAATTGACTGGTTGTTCTGACCAACTAATTATTAGCGAGTATTCGCAAAGTCAAAATTTATTAAAACCAATGCAAGAAAAACTAAATAGCGAAATGAATTTTTATCAAATCCGACAAGAATTTATTCAAAGTTCTCCAAAAGCGATGGAAATGTTTTTACATTACCTGAAAAATAAATATGGCGGTTCAGAAGGTTATTTGAAGTTTTGTGGAGTAACAAATGAGCAGATTGAAAAAATCAAAAATAATATTATGAATAAATGAATGAAATATAGTTTTTTTGCCATGAACCGAGTCAAACCGACATCTTTACTATAATCGGATTTGACATTTTGTGTTTTTTTATAAATAAAACATTGAAT
>OX_Smed_1.0.01631
GACCTTGAAAATGCTGTATATTTCAAGGATATTTAAACCCGATTTTTATCCTCAAAGACTAATAAGAATTTCAATGAATTATTCAGAAACTTTTCAGTATTCACCAGTTTGCGTCAAAGATTTTATTTATCACGCGGAAAAAAATATTCCTCCGGATTTGTTAATGTACTACCAAAGCGGTGCTACTAATGAATTTACTTTGCGGGAAAATGAAAATTCATTTAATCGATACTTATTTTTACCTCGAATGCTACGAGATGTCAGTAAAAGGAATTTGAAGATAAATGTTCTGGGTTATCAAGTGGAGCATCCTTTCGGCATAGCCCCGACAGCTTCTCATAAAATTGCTCATTCTGAAGGAGAGTTGGCCTCGTGTAAAGCTGCTGCTAAAACAGGAACGCCTTTTATCCTGAGTACTCTGTCTTCGGTTAAATTAGAACAAGTAGCAGAAAGTTACTTGGAAAACTATAATTCTGACAAGAAAGCACCTCTCTGGTTTCAATTATATGTATTTAAAGATCGGAATATCACTCAAGATTTAATAAAACGTGCAGAAAATAGTGGATTCACAGCTATTTTTGTCACCGTCGATACACCTTTAAGTGGCATAAGATATCAGAATTTACGACACAAAGTTGCATTGCCTCCTGATATTAAATTCGCAAATCTTGATAATTATTTCCCCATCAATGAAATCCCGGAGGATAATTTCTTCAGTAACATTGCAAACAATTTTGATGATTCCTTAACTTGGAATTCAATGATGATGTTTCTGCGTGAAAACACTAACCTACCGATCATATTAAAGGGTATTCTGACAGTTGAGGATGCCAAGCTTGCTATGGATTATGGAGTTAATGGAATAGTAATATCTAACCATGGTGGCCGGCAATTGGACACAGTTCCATCTACTCTGGATTGCCTCTGTAAAATAGCTTCAGAAGTCCCGAAAAGTTTTGATCTGTACTTAGATGGCGGAGTTCGAAGTGGAGATGATATATTAAAGGCTTTAGCTTTGGGTGCAAAAATGGTCTTCATTGGTCGTCCAGTACTGTGGGCTCTAAGTTATGATGGATCTGATGGGGTGATCAAATTGATTAATATTTTGCGAAAAGAAATTGATGTTTGTTTAGCTCTAAATGGTATGAGTGACATAAAATATGGAACTAAAGAATTGGATACACAAGAAGGTGTTAGTGACGTAAATTATGTTTCTAAAGAATTGGTTACACGAGCTTCAGAATATATTTATTAAATGTAATTAAAAAATTAAAT
>OX_Smed_1.0.01633
ACAGATATATTATCAATTTTAAATTTTCCAATTTTATTACAAATATTTGTATATTGATTCTAAATTTAAAGTTTTTATAAATTTGTTTAGTTATTCAGTTATTCAGTTATTCATAATTATTTTTGAAAGATATGACTTTAGGAAGAGTTAAAGGCGTTGTTGATGAAGATAAATTTATTGATGATTTACAATTTATAATTAATAGGGATTTTTTCCCTGATTCAGAATTATTGGAATTGCAATTAAAGTATTATGATGCAATGGATGCTCAGGATTTCTGTCTGATGAAAGAAATACAGTTGAAGTTAAATAGAATAAATGAAGTTTTTGAAAATAGTAGAAGTAATGAGAGTTCATCAAAGTCTTTTTCAACTTCAGCTCCATATAAAAATCCAAGTGCAAAAGATGAAAGAGATCTTCATTTAGACGAATATTTATCAAAATTTACCAGCGAAGATAATTTTTCATATTCAGATTTACAAAAGAAAACTATTGAAAGACAACTGAATAAATTATCCTGGTGGTTTAAAGCAGCTAAGGAATATGACGATTTAAAAATGGAATCTCTTGAATCCAAAGAAGAACTACCAGCTATAACCGATGGCAAGAACAAAAAACAGAAATCAAATAACAAAATTCTTCAATACAAAATATTTAACCCAGTTTTTTTCAATCCCGGTAGTGTTGAGCTTTCAGCAGAAGAGCGTTTATTTTTGGCTGGAAGTAAACCAGAAATAATGTATGAGAATACACGTTTCAAAACTCCATTGAATATTGTTAGAAACCGTCCTAAAACTAATCAAAGTAAAACTAAAGTTCCTGGTAAAATCGGTCACGATGGCAAAGAACTTGATTCAAATGGAACACCGAGAGTCGCCGGGTTTACTATTCTTGGTAGAATGGACACCCCGACTACAATGACACCTAAAACCACATGGGGAGAGATAGATGGAACCCCAGTTGAAATTCCAGATAGTCCTATCGTTTCGAGATTTAGAATTCAGGAACCTTCTGAAAGAGAAAAACTAGCCAATGAAATGGCTTCTAAAGTTGCAAGAAAGAATAAGGATAAGAAACAACAAGCACTGGACAGAGTCAGATCCAATCTCAACCGACCGACATCCTCGAGGTCCATTATGTCGCCAGCGGCTATTAAGTTGCTCTCCAGAATGACCCCATCAACTCCCAAGAGTTTCATTAGCACTCGACCCAACTCAGTATATTCATTGAATGTGAAAAGCACGCCATCGACCCGAAGATATGGCTCGTCTACGCCTGGCAATCCGGCATCTATTACTGATAATTTGTTGGACATCTGATATTATTGTTATTCAATAAATATATTCCGACTTTAAAAAAAAAAAAAAAAAAAAAAAANAAAAAAAAANAAAAAAANAAAAAN
>OX_Smed_1.0.01634
ATTTACAAGTAAATAAAAATAAATCATAATCTTAGAATAATTTAGTTAGAATTAAGTTTTGAAAATATGCAGATTTTGAAATTCTCAATATTCCTGATTCATGTTCTATTAATAAATGGCTTTACAACACTTGAAACTACTCCGTCATCTTCAACGACGGAATCAACAACTTTAACGACAGATAAAGTCCCCATTACAACTCCTTCCGCTATTACATCGTCTAACGCTGTCACCACTCATTCTACATCAACTATAATAACAACAAAGCATACTGATAAAACTACAACGACAACAACTCCTCAGTCTACAAGTTCAACAACTACTACAAATTCTACTACAAATTCTACTACAAAACCTACTACAAAACCTACTACAAAACCTACTACAAACATAGTATCAACATCTCCGAAAAAGTCCACAACACATTTCGATGCAGTATCTTTCATTGGAGGAATCATTTTGTGTGGCGCTCTCGTGGCTATTGTGTATTTTGCTTATCGTTTCTACAAATCTCGTCAAAGCAGAAACTACCAACAATTTTAAATGAATAAACGAATAATAGATGTTTAGCCAGTTAGTGTCAGAACATCCCAGTGTTTGTCACTTTTGCTATTTTCATTTTAATTATAATTATTACATTTATTATTGTGAACATCCGTTTTATGTTTATGTATGATTCTAATATAATAAATCGTATTGTTTATTATATT
>OX_Smed_1.0.01636
CCGTTAGACGGTCTTATCGAAATCTATATAAATCTTATATGAATTTTTAACTTATTGCAACAAAGATGGCTCAATTTGGCAATGTCGTTGAATGGAAAATACCTTTAAGCGACCGAATTCATGTTGTCAAATTTGAGCATGGTACAACCAGTGGCCGAAGAGTTATTTTTGTAGATGATAAAGAGATTAAACGTGAAGATTTCATGTTTAAATTAGTCGGCTCAGAATGTTTTAATATCGGAAAATCCGTTTGCAAATTGAGTATCAGCACTGGAATGAATTCTTCGTATACTTACGATTTGACCGTTAATGGAAAACCACTTGATAAATTTGTGGAATGCCAATCTAAGATCCTGATGTGCTGGCTAGTGAGATTAGATAATAGGCATAAAGGCGACTCACAGTCGGTATATCGAATCATTCTTGAAAAAGATACATTGGACATTCTAGTTGACGGAAATATTGTCGAAACAACAGGTGAATTCACGGAAAATGGAACCTCGACCTATTTTTCATTTGACGACCACACCGGACGTATTGATACGTTTTCTAGCGGTAACAAGCACTTTGGAATGGTTTACCAATTGTTTGTGGATAACGTCCCCTATCCCGATTCTAAAATAGATGACGACCTTAATTCTGAGCTAGATGTGTTATAGTTTGTAATTCATTTTGCTAGATGTTTACTCAGTATCCCAGCCCCCCCCCTGTAATGCAGTATGATCCTAGATAATGTTCTCCCTGTTATGTAAAGTAGTAGTAAATATTTCTTTCTCTGAATATCCAATTATCTATAATTTCAAATTATTTATTTCAATTATCCGCTCCCCCTCCTTAATCATATTATTCTAATTTTAGAAATATTATTTATTTTTATCGATTGTGATCATTTAGAAATCTCTCGTTTGGCAGAAATTTTCAAATAAATTTATTTGATCTTGTTTTGAA
>OX_Smed_1.0.01638
TTTAGTAAATTTTATATTAATTGATTTCATATATAATCAATTTATTCAGCGGATAACAGAAAATTTTAAACACAGATACAAAATAAATGTATTCCAAAATACAGATATTACAAAATTTTAATCATCATCTTCATCTTGCTTTCCTGGTTGCCTAGCAGCGGGACCACCAGCAGAACGAGCCATGATTATATTATCAACGCGAAGAATTGTGATTGCGGTGTCGGCAGCAAATCGGATACCCCAATATTTGGCGGTGTATGTGTCTAGAATTTGCTCTTCAATAGCGTCAGCCACCTTGCGACCTTCAGGAGTTGATACGATACCATACGTAGTTTTACCTTCTCTATGATCAGCTTTTAATTCTGCAATTCGTTCAGTTGCATTTTCTCCTGCATTATCACATAAGACTTTTACAATAGATTCAAATGCCAAAACAAATTGTTTAATCGCATATTGGACCAATCCAGTCTGAGTGTTAGCAAAATCAGATAACCTGTTTGCTAATTCAATTTCGGTAGCTCCAGCTCCAGCGAGATATTGTGGATCTCTAGTTAAGCATTTGAATGTGTTAACTCCATCGTCAATTGCTCTTTCAACTTCGTCCATCACATCATGCATACTTCCTCTGACAACGATGCTAGAAATTGCTCCTTCATTCACATCTTGGTCAAACAATACTGCAGTGGTTTTTCCAATTTCTTCAGTGCGTACATTAGCTATGTAACCTAATTCCTCTTGTGTCGGTGTACTAAATTTTGGCATTGGAGTTGCACCGGTGATTTTGCAAACACGGCGGACATCAAATTTACTAGTCAACTTTACAACCATCAAGTTATATTTGTTAGCATAATGTAAAGCTAATTCTCCGACTTTACCGCCAGTAACAATAATTTTACAACCAGTTTCTGATATTTCACGAACTCTATCTTCCATTTGCGTTTCTTCTCCACGACTAAAATCCATTAGTTCTTTTGCATTGTTTATAAGAATTGTTCCTTTTGTTTCTGTCTGTAACTGATCAAATGGGCATGAGTATACGACCACCTTTGCTTGTGAACATGCTTTTACTACTCCTTGAGCCTCTCTAACAAAAACCATTCCATTAAAAAGCTTAGAAGAATTTGTCCCACTTCCCAAAATCTTAACAACTCGAATATGATCAACGTTAAAATGTGAAGACTCAGGAAGAGCTCTGATGCAAGCTTTTGTAACTAAATCTGAAATGTGATTTTCTTCACCAAAGATTTTGGAATTTACTGCCGTTCGAATAACTTTACCAACAGATTCTTCGTCACGCAAATCTCCAACTTTACCAATTACTAGATCTTTCAACAGCTCTAAACTATGTTTTGCTGCTATTTCAAAGCCTTCTGTTACATCTGGAACTGATAATCCCATTCTTAGCAAATATTCAGCTTTTTCCAATAGGGATGCGCAAAGAATAATGACCAAATTAGTTGCTTCGCCCGATTCTTGCTCTTGTTGTTGAGCAGCCATTACCATTAGCTTAGCAGCTGGATGTTCTACTTCTAATTCGCGCAAGATTGTTCCAGCATCCTTGGTTACGAACTTTTTGCCGATATGATTTATAACCATTTTTTTCATTCCTTGTGGTCCAAATGTTGATGCAGTGGTTTGACCTAATGCTACGCATGCTTGGATATTTCGGAAGACAGATTCTTCTAAACCTTGATAGAATTTAGCACCCTCTTTCATCATTGAAAGGTAACCTGGAGCGTTAGGAATATGCATAGCCATGTTGAATTTTTCTAGATCACTCTAAGTTTTAAAAACAAATGTATATAAACA
>OX_Smed_1.0.01639
TAGTTTTTTAAATTAAATTGAATATTTGACATTTTATAAATTCTGTAAGAATATTTTAATTTTTTCTCTAAATCTTCTCAGATTATTTTAAAATAAAAATTTTAAATATGTTTCTAAGTAGTAATAAGGTTGAATCTTTAAGCAGAGTTCAAATTTATTCTCTAATTAGAGAAATAGCCTTTTCTAATTTGCAGCTGTATCAATGGAAGAAAAAACATTTTAAATATCTGAAAACATATTTAACTAAAAACTACCAAGATATTAAATTGCCGTCAGATAACTTTGATATGAAATTCGTTTTAAATAAATTTCTAAATATTGAACTTTGCCAAAGTGAGCCAGTGTCTCAATTATTAGTGCAATCGATTTTCAATGAAATAGACGTTTTTAAAAGTAATACAGAAGAATCATTTAATTTCATAAATTCGGAATTTTTTTCATTACTTCCTATTAAATCTAATGTGCAAAACGAAATTACTGAAGCTGAAATCAATTTCAAACTTGTCAATAAAAGAATTTTAGAAGAAATCTCAGTTAAACGAATAATTGTGTTATTATTGCTATTTGCAGATTCTGTAAAAAGAGCCATTTGTAATGATCAGATTTATTTAATTTCAAAGTATTTTCTTTGGACTCTAGACATTCTCAATGATAAAGTGCTAGAATGGATAAATTCAAATGGTGGCTGGATGAAAACATTTGTCAAAAATGACCAATCAAAACATTGCCTCATTAAGTGGCCTCCGATTGGCTTGCTGTTTGTCTCAACGATCACCGGATTGGGATATTACAGATATTTCCCCAAATTATCATTTGTGAAACATTTTCATATCCTTAGTTTTCCTTTCAAATTCAATAAATTGATTTGTGGAATTGTTTCTTTGCTCCCTTGTTAAATCAATAATTTTGACAGATTCAATATTTGGCCTATTTTGTTCAGCTCAGTTGTTTTATATATATTTTTTATAATTTTATTGACTGTAGTTAGAATTGTCAAATAAAAGTTCTCATTTTTTAAAAAAAAAAAAAAAAAAAAAAAAAAAATAAAAAAAAAAAAAAAAAATGCGA
>OX_Smed_1.0.01641
AGAAATTAGTGTGTTATTATATTGTAACTCAACAATTATAATAGCACACTAATTTGTTATTAGAATATTACAATAATTGCTTGTTGAGATTATTTTCAACTTAATTATTTTGTAAAAGAATGAAAAATATAATTTTATTTCTAATTTGTATTGGAATATCAAATCAAGAAAATTTTATCAATCCAGATCTCAATGATGAAGATGTATCAAAGTATTGTTCAGGTGAAAATTTTACATTTTACAATCATACCCCATTTTCTTATATCATCAATGAGACGACGTTGTGTTCAGAAAATGTTTTCCTATTGACCTATGTGCAAAGCTCGTCGATCAACTTTGAACGACGTCAACTGATTCGAGATACCTGGGGATCTTTAAAGCAAATCAATTCAGAAACGACTCGATTGCTCTTTATAATCGGCAGACCCAGCTCACAAACCGATCAAGATAAGATCATGAATGAGAGTAAAAAGTTTCGTGACTTAGTTCAAGCCGATTTTCGCGACACCTATAAAAATTTGACTTTGAAACACATGGTCGCTTTGCACTGGATTCACAATTTTTGTCCTCAGGCGGAATTCATTTCAAAAACCGATGATGATACGTTTATCAATATTTTCTCATTGACCTATTTTTCACGAATAAATTTAAACCCAAAAGAAAAATTCATTCTGGGACAAATTTCTTCAAATGAGCACCCGATTCGAAAAAAAGGATTCAAATGGACCGTTGGAGAAGACATGTATTCACCCGAAAAATATCCTCCGTACACTAAAGGATTTGCGTACATGATTTCTCAGGCCGCAGTTAGGCCACTTTTAGTCTGTTCATATTATGAGAAATATCTTTTTATTGATGACGTTTTTATTACCGGCATTGTTCTGCAAAGAACATATGTTCACCACATGAACTTTCAACTAAATTTTGGATATATTTTTTTGGATAAAGAAAATATCACGGCAAATACAATGGATTATATATACATTGTTGGCCGCAATATCGTTTTACCGACGCAATGGGAGAAATTATGGGATTTATCATTGAAGCAGTTACTATAATAAATAAATTTTATTTTGAAACTTTTANATNNNNNAANTATNNTNNNANANNGACAGAAGTCACATTAAATAATAATNAAANTTTAATAAATAACTATATAANCCNATTTCCGCAATCTTTTTTTGATATTTTTTTGAAATGGAAATGGTGTGTGATTTGAAAACGCAAGCATTTGTACGAGCATTTTTGAGGTTTATTAGTGCCGAGGTTGGAGCATAGTTATAGATAACTACAAACTCGAGAATGTGTCACTCGAGAACGAGACCAGATAGATATTTAATCCTCCTATGGCGCCAATCTTCGGTGGCATCTTCGAAAGCGATGAAAAAATCAGTAAAAATAGTAATGTCAGTAATATTGAGTAATGCGGATGTGACAGATGAAGAGCTGAATCCCCTGATCATTAGAGTGAAAGATATGGTTGAATCAAGGCCGTTGACGCTTCTAGTGAGTGATAGTAAGTGATTGAATGCTTTGACTCTAGACCATTTCCTCAGAGATCTGTCGCA
>OX_Smed_1.0.01645
AGAATTCGTTAGTCTTATTTTTAATTTTAAATTCTGTAGTTGAATAGAATAATTTTAATTGTCAATAATATTTAGATGTTACTTATGTTGAAAGTAAAATTTATGATTTTAACAATTATCGTCGATTATGCATTGACTGATGGTATCTTCTCTTTTAATAAGGCCAGCGAAGATCAGGTTTCTGAAAAAAATGAAAATGTTTGTCCAAACAACCGAACGAAGTGCAAAGAAACTCAAACATGTTGCGTAACCAAACATAACAGTTATCATTGTTGTCGTTATCCCAACGCAATTTGTTGTCCTGATAAATATCATTGCTGTCCGAGTGGAAGCACTTGTGATGCTGCAAAAAAAAGATGCACTCGCAACGTCGAGGGACCTATGGAATGGCCAGTAGTAGAAGAAAATTTACCGGTGAAAATGCTTGATTTGAAACCATCTTCAACATTACATGGATTCGAAAGCAATTCGGAAACATTACGAGTTAATGATGATATAACCTGTCCCAATAATAAAACAAAATGCAAAGACACAAAAACTTGTTGCATTACAAAACATGGAAATTATTATTGTTGTCCTCATAAAAATGCTGTGTGTTGTTCTGATAAGTATAATTGTTGCCCGGAAAATACGAAATGCGATCTAAAAAATAAAAAGTGCTTGGATTCTTCAGCAGTATTCAATTCTTATAAAAATCCTGGTCTAAAGTCAGCAAACTTGTACACCTTTTATTCACTGCTAAATGTGGATAAATTGGAGAAAAAATGTCCAAACAGTGACAAACAATGTCCCGGACAGAAGAAATGCTGTCCAATGAGCGGCGGACATTTTGGTTGTTGTAAATTCAACAAAGGTATTTGCTGCCCTGACATGAAAACCTGTTGTCCACATAACACGGATTGCGACTCCGCAAAAAAAGCATGTGTATCGAAATCTAGTGATTTGACTGAAATACCTAATGAACTTCAACCTGAAGCACAAATAAAATTAAATAATATCTGTCCAGATAAACATGTTGAATGTCAATCGTTTGAAACTTGTTGCTCCGTCGGTGATGGACTTTATGGATGCTGTCCTTTCAAAAACGCTACTTGCTGTTCTGACAATGCCTCTTGCTGTCCGCATAATAAAGTATGTGATTTGGAAAAAAAAGTTTGTAAGAATAAGGAAACTTCTCAACCTTCAATCACAAAATCGAAATCTCTCCTTCATTTCTATAGTGAAATTGGATTAAAAGTCATTTGTCCAGATCAAACTAAATGTGAAAACGACTCCGTTTGTTGCCAGATGGATGACAATCAATACGGTTGTTGTTCTTATAAAAATGGAGTTTGTTGTGCAGACAAGCAAACATGTTGCCCGAATGGTACACAATGTGTTTCCGGTGGATGCTCAAAGGTCAAATAATCAATTAAATGTTTAAAACTCATACTTTATTCAACTTTTGAATTCACTAAATTCTTTGAATGTCCGCTATTTTTAGTTGCTTAATAAATGTTCGATTAACTCATGCTAATTTTTATGTGATGAAACAATAAATATATTACATCTCAAAAAAAAAAAAAAAAAATGCGA
>OX_Smed_1.0.01647
GATAATATTTAATACATTTTTAACCGAAATTTGTGTTATTTCAATAATACCAAAATTAATTTCAATACTAGACAAAATTTGAATAATTTTCAAAGTTTACTATAACAATGTGCTACTATATAGGATTTATCATTCCAAAAATGAGTATTTATTATTAAATTTGGGAAATAATACTTTATTTGCCAAAGTAGAACAATTAGGAGTATTTTCTACGAAGGAAAACGTTTTGGTTTATGTAAATTGAAAACAAATTCCAAACTTCCTAAAAATATTATCCAATAGTAAACCAATGTGAGAATGACCTGAACTCACTCAGCCAATTACATTTCAGCTGCATTCTGCATGTTTCGACACACAAACAATTAGTTAATTATTTTTCCACCAATTACATTTTACTATTGAACTTTAGTCGAAAACAATCGATAACATTATTCAATATCATTTTCATAATTAATGTATATTTATAAAGAATTCGTTAAACTGATTATAGATTACATCGTGCTGGTTTCGATATGCATTGTCGATGTTATCATTGACCACAACCCATTTGTCGTGAATCGTGGATTTTTCCCTAACGATCAAACTCTGATGCATCCATTGAAAAACGAAACCGTTAATTGGAATATTTTATTGTTATTAACTGCAACAATACCTCCTATTATAATTATTATAGTGGAATTTTCTCTTTCAATCAATCGAAATTCTCTCAAAGTTCAAATGACAGAAAGGTTTTCCATTCCGTTGTACGTTTTCAATATCTTCAAGAGTGTTTACCTTCATTGGTTGGTTTTGGTTATAACATTTTTCATAACGGATATCGTGAAATTCCGAGTCGGCCGGTTGCGGCCGTATTTTTTGACTGTCTGTGATTTAGAGGTTTCAAAATTGAATTCCTCGTCGTTTGTCGACGATCCAAGTTTGTGTAGAGGCAACGAAACGACATTATCAGTTGCCCGTCAATCGTTTCCGTCAGGCCATTCCGCAATGACAATGTGCGCAGTTGTCTCAGTAATTATTTATATACACAAAAAGTTATGGACAGATTGCCCCTCGTTGAGGTTTTTTCTTCAATCGTTTTCTTTGGGATTATTATCAATTGTCATTTATGTCGCTACGAGCCGGTTAAATGATTATTGGCATCATCCGTTAGATGTCATTGCTGGAGTCATTTTAGGTTTTATTGTGACAGTTATTTTATACTACTCACAAACTGATTGCTTTAATTGCGGCAATAATACAGAAAGCATATGCAATAGTAAACAATATGTTAATGAATCTGTTATTACTTAAATTTGTGATGAAAATATGATTTTCATTTAAATAGATTTGTTTACGGTTTAAAAAANNTTTACGCAGATTTTTATACATATTTATATTGGAAATTGGCATAAATATG
>OX_Smed_1.0.01648
CGGTCTTATCGAAATCTATATAAATCTTATATGAGAGTGAAAATAATTGAACGACAGCTGTTGCATATTACTCATTAATTAATACCCAATTAGCTATTTTACATTAAATCTACAGTTAAATTTCTTTCGTCAACAAATGAGAAATCGCAAGAAAATTAAACATTCAAGTAATAAAATGTCCGACGAAAGCATAATCGAATCTAAAGAAAATAAATCAAATTTAATTTCTAAAGTTTTTCTTGGATCATTTTGCATTATTGCAGGCTTCCTGAATTATGCTCATACATCTTATATGCAAGAAAACAATGTCATGTTCTCTCACTTGTCCAATCTAGAAAGAGAATTATCATTTCGAACGGAAATGGGATTCTATTATTCATTTTACAAACAAGTCATCAAAACGTTCGGTTTTGGGAACTCACTGAAAGTGCTAATGAAGGATAATATAACTGAATATCCAGATACAATCAACTCATTGCAACGATTTAATGTCTATCCGGAACTCTTTGTCGGTGTTCTGTACAAATATTTCATCGCTATTACAAGAGATTTGGGAATATCAACCAGAACTTGTTATATGGTCAATCGAGGTGACCTGCCGTCTGTTCAGAGTTGTGAAGGGCTTGGAGAACCGGCAATATTCTATGTCAATATCATCATGTTGATCAACGGTTTCATGATGAGTTTCTTCTTTCTCTTAGGGTATTTCGTGTCGGATAAAACGTTTCTCGGAGGCTTGATTACTTGTGCTTCTTACTTCTTCAATCACAGGGAATGCACTCGCGTTCAATGGACTCCTCCTTTGAGGGAAAGTTTTTCATATCCTTTCCTCGTCATTCAGCAGTTCTTTCTCATGTTCATTCTCAAAAATAATTCTTATAACGAAGTATCAATCATGACGAAAATCGGATTCGTTTTGTCAACTTTGATGTCTTTACTATCATGGCAGTTTGCTCAATTCGCATTACTGACTCAGTGCGTTGCGATATTCATTGCCTATTTGATCGCTGGAACACCAGCGAAAAAAGTCATAACTCAAAATGTTTATATTCTTTTGCTTATAGTTGGTTTCGCAAATCTCCTTCTACAATTCGGTAACACCCTTTTATTGGCGGGACCTTTAACGCCTTGCATAATTATGGCCTGGGTTATTATTGGCATGGAGCCAATTTCTTTGTCAGGATTACGTAACTCTATTCTAGCACCATTGAGATGGATTATTCTCATAATTTCACTCATATTATCAACAGTTTTATTGAAGTATATCATTGGAAAGGTGCTTCAAATAAAAAGTGATGACCACATGTTTGATATTCTCCGAAGCAAATTTACGAATTTCACAAGTTTCGATTCTTTATTGTATACTTGTGCTCCAGAATTCGATTTCTATGATATGTCATCGGTTTCTCAGTTGAATTCCACGGGTTTGTTGCCCCTGGCCCTGTGCTCGATGCTTATTATTCTTTTCTATACTATGTTCAAATGGTTACACCTGCTATTGAAAAGACCCGACGATAATTCTCTAAACCAATTGACCGATTCTGGATTCTGTGGCATCAATGATTTCTATCTATTTTTCCAGACGATTGCATATTCAATAATGGCTGGCCTCATAATGAGGCTGAAATTATTCGCAACCCCACAATTGTGCATTATGGCTGCTTTAATGTGCAAACCTAAATGGCCTCTTATAAAGTTATCAGAGTTTTTAATTGTAAAGTGCATGAAACCGTCAGGTTCCCATATTTCACAAAAACTCGCCAAATACATTCAACAATGGCCGATTGTTCTCATTTTGGCTATTTGTTCAATGGCAGGATTTAATAATTTGAAAAACGAGTGGAGCATTCAGGGATCCTATTCAAATTGGGACCAAGAACAACTAATGAACCACGTTATAAGCAATACCAAGTATAGTGATTCATTTACCGGGCAAATGGCAACTATGGCAACATTACGGTTAGCAACGGGGCGCCCGATAATTATTCATCCTCATTATGAAGATGAGGAGTTGAGGAAAAGGGTTCACCTCGCTTACTCTGTATATAGCAAAAAATCAATCAAGGAAGTTTGGTTATTGCTTCGATCAACTTTAGGAGCAAAATACCTTATTTATGAGCATGCCCATTGCCAGATGAGGCCAAACAAGCCCGGATGCTCCTATCTGGAAATGTGGGACATAGAAGATCCGAGCAATGCTGGAAAGGTGCCAGTTTGTCTGAAATTTGAAGAACACGTGAGAGGAATGCTCATGAATCAGCGATCAAATCTTGGATCTGATTTGGATAATTATTTCAGATGGAAATTCTCTTCCGATAATGTGCATTATTCCCTGTTTGAGGTGCTTGATGTAGCGGAATAAATATTTTGTTCTTGTCTCAAAAAACCAAAAAAGGGAAAAAAAAAAAAAAAGGGCGGCC
>OX_Smed_1.0.01651
CCGTTGCTGTCGATTTCACAAGGTTCAAAATATTATTTTTTATCACTGAGTTATTTAAGGACAAATAATACAAGTTAAATAATAAAAAATGAGCAATTTTGATTGGACAGATGTTGATTGTTTTTGCTTTGATGTTGACTCTACAATTACTATTGACGAAGGTATTGATGAATTGGCCAAATACTTTCATAAAGAAGATGAAGTAAAAAATATTACTAATCGAGCTATGGGTGGATCAATGGATTTCAGGACAGCTCTTGAATATCGATTAAATATAATAGAACCAACATTTCAAACGCTCACTAAATTCATTGAAAGCCGAAAATCAAGACGTCTATTGACTCCTGGAATTCAGCAACTGATAGATTTTCTGAGAAATTCCGGCAAAGATATCTACCTCATTAGTGGCGGCATGAAAAAAATCATCGAACCAACAGCAAATTTATTGGGAATTCCACGAGAAAATATATTTGCTAATACTCTTTTATTCCATAAAGATGGAAGCTACCGGGGTTTCGATATCAATCAACCAACCAGCAGCCAATCAGGCAAAAGCCGAGTAATTAATTGGCTGAAAACCCACCGGGGCTACAAAAAGGTGATCATGATCGGAGATGGTGTCACGGATCTTGAATCGAGTCCTCCAGCTGATTTATTTATCGGATTCGGGGGCAACGTGATCAGAGATGAAGTTCGACGCCAAGCTCCACTTTATTTCACAGATTTCTATAATTTGATTGATTATTTACAACAGAAATCGGTTATCTAGACAATCCTTCGACCAGTTTAGAAGATTATAATAATTTTTGTAGATCTAATATAAATTTACAAATGATTATCATATCCTATATTGAGATTTTTAATTTGTACTCTATTTCAACTGTATTTATTATGCATCTGTGATGAATATTACTTACTAATTTGTCAGCGGTTTATTTTTGGTTTGTCAAAAATTCAGCATTGATTTTTCTTATTTTGCTTTCGGTATTTATTAGTAAAAAGTAATTTAGTTCAATATGTAACGCCCGGGATAAATTCAATTTTGTGATCATAAAAATTCCATGGGGTAACGGTGTGGTTTCTAGATTGGAATGTCGTCAAAATAAATAAAGAATGAGATAAAAAAAAAAAAAAAAAATG
>OX_Smed_1.0.01652
ATTCGACCAATCGAATTTGAGTTTCACTTTAAATCAATATTTCAGTAAACAACATGAAATTTATTTTAATTGATTTCTATAGTAACAGAAATATTCAAAACTAATTCCATTTCTCTTTGAATTTGTGTTGAAAAGTTATTTAACAAAGGAAATTATTTTTCTAACAGAAATCCCATTTCAACAATCTATGTGTGAATCGTCGAGTTCCAGTGAGTTGATTCCCACTCAAACAATGGTGTTGCGCTGTCAGAAAAAGTTGGCAAGTAAATTCTCGTCAAAATATCTCGTCAAATTTCTAATGAATGAACCGGCAAATAGAATTTTCGACAATGTTCACCGATTACTGTTCCATTATACAAATTCTCGCCAATTAGCAAACAAACAAATGAAAGACATGATTAAATTGAATATCAAAATCACTTTGCTTTTCATCAATGATGTTTTCAGTGATGAAGAAATCGAGAAGTCAAATGATTTTCGTGACGTATTTTTCAAAATCTGTGAACTAATAATAAAAAGTCGACGATGCCGGAATCATTCAGTTCTCATAGATTTGCTATTGGAAAATCTCATGAAAGCAAAATCCATTCTTCTATTACTTGTCCATCGCCATTTGACTGATAAGTCCAAATGTAAAATTATCAATTGTGCAGAGTTTCTTGTGACGAGAGAATTTCTGACGAAAAGTTTGTCAATTGATGAACCCTTTAAAACAATAATGGATAGAATTTGTTTCGATCTTCAAGATATCATGGATCGGGGATTGCTTTGATAAATTGATTGGTTGTTTAATTGGCTGTGTGCACCTGATTGGTCAGTTGGGACAATCAAATATTTTGTATGAGCACATTAATTTTAAATGTAATCATAGTTTAATTGTGATAAACAAATATTGTAAAAAATAAAGATGAAAAACTATGAGAAAAAAAAAAAAAAAAAATG
>OX_Smed_1.0.01653
CGGTCTTATCGAAATCTATATAAATCTTATATGATCAATGGATGATAATGTAAATTCTGCAAATTCTGTTCCTATTGAAGTTAAGAAAGAATTATCCGATGAAGATGGAACTATCCCATATGAATTTGAAACCGATGATGATTGTATTACGTCAAGTGATGGAATTTTTGAAGTGATACCATTTATGGCAAAATTGTTATTTAACCTGAAGTGTTCATTTTATTCCCGAAATAATGAAATTGTTATTGCTAGCATTGAGCTAATGAGCGTTCAAGAATTAATCGAAAGATTAATGAAAAACAAAATCACTCCCAACCGAATGGACTGTGGAATTGATTCGACATTTACCCTTTTCATTTGTGACGATCAATTTAGCAGAATTTCACATTTTACTAATGAAAACTCGACGATAATTCGGTATTTGTCTCACATGGCAATCGTTACGGAATGCACGAATCTCTCATTGGAAATTGAAAATGGCGAGATTTTAATTTGCTCGATTTCATACGACAATCTCGCCTCATTAATGATCCGATTGAAAGAGTATGACATTCGTCCGAAGCGGGTCGATTCGCTTAGAAATTCTTCGTTTTCGTTGGTATTCAATGAGCAGAGTTTTCCAAACAGTTCAAACATCCTGAAATTTTATCAGAACGAATCCAACAATCTCGTCCATGATCCACTCAACATTCGTCGGCCGCGAATGTGCCCGACTTATTTGCGCGATTACGTAGTCGAACACAACAAAGACGAGCCGGTATCGGGTCTCGATTTGATTCCGTTTAATCCCTCGGCGAGATCGAGTCTCTCATCAACGAGAGCGAACTTTTCGTCGACGAGGGCGAAATTCTCGTCTAGCATCAAATCTCAGCAGACCGTCAACGATTCGAGTGTCGATTTGACCGATAGCTCGCTGACAGTCGTCAAACGCGGTCGCGGACGTCCCAGGATAAAACCGTTGCCAGTGCAATTCAGCATCGATTCCAGTCAAACCAAACGTCCACGCGGCCGCCCCCGTCGCAGCGACATCGTGCCGAATATCGTAGCGTCTCGCGCTAACAGTTTCATCAACATCCAGCCGAAATCCCTCACGGTTCAGGAGCTGGAGAGTTGTTTTGTGAAATTTTTCGAATCGGAAAATTTGTGCACCAGTCAAAAATGAAGATTTATCTTGTAAATAGCTTTGTCAATTGTGTTGAGATCCAGCAATAAATTTGATATTTTACTACCAGTTGTTCGTTTTGTTATATTTTGATTAACCCCGTTACGTTTTATAAC
>OX_Smed_1.0.01654
ACTCTCGAAATGAGAGTTGTACTTAGTTTATCTATTCTTTGACAGATTAATACGATTCCAAAATTAAGAAAGCAAGTAAAATAACTTCAAACTAATTCTTGAAGAAATATTGATTTCAATTCTTTTGCTATTTTTATTAGCACAATGGGATCTACAAAGGATGCTGGTTCAGATCAAAACTTTGATTATATGTTTAAAATTTTAATTATTGGAAATTCATCAGTTGGGAAAACTTCATTTTTATTTCGGTATGCCGATGATAGTTTCACGTCAGCGTTTGTATCAACTGTAGGCATTGATTTCAAGGTGAAGACAGTATATAAAGATGACAAAAGAATTAAATTGCAAATATGGGACACTGCCGGTCAAGAGCGATATCGCACTATCACAACAGCGTATTACCGAGGAGCAATGGGGTTTATTTTAATGTATGACATTGCCAATGAAGAATCTTTTAATGCTGTTCAAGATTGGGTAACGCAAATCAAAACCTATTCTTGGGATAATGCACAAGTTGTGTTAGTCGGTAATAAATGTGACTTGGAGGGTGATAGGATTATATCAACAGAAAGAGGTTGCCATCTGGCTAATCAATTGGGTTTAGAATTTCTTGAAACTTCAGCGAAAGAAAATATCAATGTTAAAACGGTTTTCGAAAGATTAGTAGATATTATTTGTGACAAAATGTCAGAGAGTTTAGAAGCTGATCATTCAGTTGGTAAAAGCTCCAATTCTGGAACTCGTCTTACCAGTGAACCTCAGAAAGTTCTCACTGATCAGTGTCAGTGCTAGAGTGTAAAACGTTTTAGTTTGTCTAATCTGAAATAAATTATATTTCCCCATGTTAGAAATGATATTTACGGTTTATTTACCAAGCTGCTTTATGAATGTTAGTTCCACTAAAATTGTTTCTGTTTTTATTGGTTGTCTGAAATATTCTTTTTCGCGTAATCGTTTACCAGAGTTGTTTATTTATTGTCCTTCAAAATAAACAGCTGTAACTTTTTGTAAATGGTATTTAATTTTATTAATTAAATTCTTTTATAAACTTTTAAATTCGTTTTTTGGATTTTAAATAAATTTTCAGTATACTTTTGTTTATTCAATAAATTATTTTATTTGTTGTTTGTAGTGCCTATTGTCTTTGATATTTGTCAATAAAATTTTCTTTACTTTAAATTGCGTCATTTAATTATTTGTAAACAT
>OX_Smed_1.0.01657
TAAACAGAAAAGAAGAAAGGGGTTACATATTTGTAAGTGAACAAGTTAGTCACCATCCTCCAATTAGTGCTTTCTATGTTGAAGCAGAGCCATATTTTCGATTCTGGGGATCTCTGTATCCAAAGCTTCAATTTTGGGGAAAGTCATTGGAAATCTATCCAAAAGGAAACTTATACATTCATTTGTTGGATATAAATGAAGTTTACACATGGGAAAATGTTCCATCTGTGATAAATAATCTTTTGATTGGAAAAGTGAATATATGCCATCAAGGAGAAAATACCATAAAATGTTTAACTACAAATACGAAAGCAGTTTTGAAATGGAAGTCTGATGGTTGGTTCAAAATCGGTGAAGATTGTAGTAGAAATAGGTTGGAAGCTCATCTTTACAATAAACATTCAGAAAAAGTTAAGGTCATTTATGGACGATGGAATGAGGTTCTATTTTCAGTGTCAGCAGACGACTGGAAATTAAGAAATGAAAAAAAGTTATGGAGAACCCCATTGACTGATTCTTCGGTGACTGGTGTTGTATCGAAACTCGGAAATCTGAGATTTTTCCCGAGTTCATCATTCCACATAATGCAACCGTCGTCTCTAGAGGTTCCCGATTCCAGCCCCGGTAATCACAATTGCACATCTCCAATAGATTGCAAGAAAATAAACCCGGGCAGTAGTAGTTGTGCCTCTTCACCAACAAGTTCTGAGGAGATTGATCTTCATCTACCTCATCAAAATTTCCTATGGAAAGTATCCCCTCGTCCCCCTCATAGCAGACTATATTATGACTTTACTTATTTTACAATGATTCTAAATGAGGTTCCTAGAGATTACTATAGCGAGTTGCCCCCCAGTGATAGCAGGAAACGGCCCGATATTCGTTTATTAGAAAATGGCAACATAGATGATGCTTCAAAAGAAAAAAGCCGATTGGAAAATAAACAAAGACAAACTAGAAAGAAATTCAAGACGAAAAAATGTTCCCAAGAATGTCAAGCTTTGTGGTTTGATCTCAAAGAATCGGAATACAGCAATATTCCCGAATGGGTTTTTAACGGTAAATATTTTCAGAGAAATTGGGAGATTTGCCCAGATATCTTTTGACAAGGAGCAATCTCGATTTCCATTTAGATGATGTAGTTTGTAGATAGTATCCAAATGTTAGGGAATAAATAATTATTTGTAATGATTGTTGATGAAGATTTTATCAGTGGTCATCCTTTATTGCTATTGTTTGGTTCTGAATGTCGTGTTGCTTTGCCCTAGAACTTTGATTTGAATTATTTTTGAAATAAATTTATTTC
>OX_Smed_1.0.01658
ATATATTAATAAATTTCGTTTATTTGTTTAAATAACTAACAAAATTATTAATTTAAGTATTGAATGTATAAAATTTGCAAAGCTAACGCAGAAGATATCTCTACGGTATTCGACTTTACCAATAACTTGGTTCAACATCATGAAGGAATGACTGAATTTTTCTTGATGAGTCAAGAATCTATGTTAGAAGCTTTTAACAATAATGCTTTTGAATGTTTAATTTTATTTGACGATGAAAGTGAAACTAAAAAAGCAGTTGGTTACATGCTATACATGGAAGAGTATTCATTATTACACGGTTATGGTTACTACATCGATGATTTTTACGTATCTCCTGAAATTAGAGGGAAAGGTTTGGGTAAACTATTAATGCATCATATTTTCAACATTGCGTCGGAAAATAAAGTACAATTTTTAAAACTTGTTTTCCAAAAATCCATTCTTGGATTGGAAAAAATGTATATCAGTTTTGGATTTGATAACATTTCTTCTCCATTGTCGGGAGTTCAAATGTACGAAATATTTGGCCGGGATGAAGTCAATAGAATGATTCAAGGAGTTGAAATAGAGGACATTTCAGAAGATAGGTTTCATTTTTATATAAAAAGGCGAGCTAAGGGAATTAGCTGACTAATCTCCATTTCCAATGAAAGTACGGGTATGTATTGCACATTTGTAGTACAAATTTGTTACAATTCTTGGCATGGAATGTCGATCGTATTCTCGGATTTTATCGGTGATCTGGATATGCTATCTACTAACAATATCAGACGAGCAGCTGCAACTATCGATAGACCGGATGTTACGAACATTGTTTACTTTGTTCCACGGGATCATTTAACCGAGCAATTAAAAGAAATTGGAGCAGTAAACATAACAGAAGAAGAACACTGGAACGTGGCTTCCATGGGATTGGAAAAAATTCGCCAATTAATAACAGCATAATCTGTTTGATTAACTACAGATTTCAAGCATTTGAATTTAATAAATTTTAAAGGAAAAAAAAAAAAAAAAAATG
>OX_Smed_1.0.01659
TATTTTTTGAATGCTAAAAACTTTTTGTAGGATTATTATTATTAAACGTAATATCATGTCAAGTGTCAAGTATTTAAATCAAGAAGAAGCAAAAAATATAGATTTAGAATTATTCAATGAGTTCTCGTTTAGTGTTGACCAATTAATGGAATTAGCAGGACTCAGTTGTGCTACCGCTATACACCAAGCGTATCCTCTTGATAACTTTTCTCGACATAATGGTTCAATCCTCATCTGCTGCGGGCCAGGTAACAATGGGGGTGATGGGTTGGTGTGTGCAAGACATTTAAAGCTCTTCGGATATAAGCCTGTTATATTCTATCCTAAAAAATCCAGCGGAAAATTGTTTGAAAATCTTGTGATACAATGCAACAAAATGGAAATTCCTTTCACTGAAAATTCCGAATCATTTATTTCATCTATTGATAACTCTTTTGACGCTATTGTCGATGCTCTATTCGGATTTAGTTTCAAACCGCCCGTTAGACTGGAATTTGAACCAATCATTAACAAGCTTTCTAATACCAATTTGCCTATTATTAGCATTGATATACCTTCAGGTTGGAATGTTGAGGATGGTCCGGTCGAAAATGAACACATAAAACCCGAAACAATTATTTCACTTACAGCTCCAAAGCTATGCGTAAAATATTTTAAAGGAAAGAACCATTTTCTAGGTGGAAGATTTGTCCCCAACAAACTAGCATTGAAATACAACTTGAATCTACCAGAATATGACGGATCTAATCAGTGTTTATTAATAAATTAATATTTATTTTAAATATTCAATAAAATTATAATAAATACA
>OX_Smed_1.0.01663
ATTCTTGACTTCATTAAAATTTTATTTTTTAATTTTTTGATTGTTAAACGCATTAATGAGCAAATCTTAAACAGATAGTTTTAGTAACTGGCGGAGTAGGTTATATAGGAAGTCATACTGTAATTGAATTATTTACCGCTGGTTATGAAGTTGTAATAATTGATAATCTTTGCAACGCCAATAAAGAGTGTCTTAATCGTATCGAAAAAATAACTAAGAACAAGTTTGCTTTTCATGAAGTTGATATGCTTAACAAAAAAGACCTATCAGATTTGTTCAATAAATACAAATTCCATCACGTTATTCATTTTGCAGCTTTAAAGGCTGTCGGAGAATCAGTGGCTTTGCCTTTGAAATATTATAAGAATAACATAATTGCTGCATTAAATTTAATAGAGGTAATGGCAGACCATGGCGTTAAGAGTCTTGTATTTTCGAGTTCTGCCACAGTTTACGGAACGCCCAAAAAATTACCGATAACCGAATTGGATTCGATTGGTGGCTGTACCAATCCATACGGGAAAACGAAATGGTTTATAGAGGAAATGCTTTTTGACATATGTAAAGTTGACACGACTTGGTCGGTGGTTATTTTGCGATATTTCAATCCAGTGGGGTCTCATAAATCCGGCATGATTGGCGAGGATCCACTTGGACCTCCTGCTAATTTAATGCCGTTTGTCGCTCAAGTGGCTGTAGGAAAACGGCCACATGTAAATGTTTTTGGAAATGACTACCCAACAAATGACGGAACAGGAGTCCGGGATTACATTCACGTTGTCGATCTAGCCCAGGGTCACATAAAGGCATTAGAGAAATTAAATGGTAAATGCGGCCTTAAAATTTATAATCTCGGCACTGGCAGAGGATATTCGGTTTTAGAAATGATAACTGCGTTTGAGCAGGCATGTGGTCACAAAATCCCGTACGAAATTGCTCCTCGACGCCCAGGAGATTTACCGGAAGTATATGCTGATACAAAACTTGCGGAAAAGGAACTCAATTGGAAATCGATATATGGATTGAAAGAAATGTGTGAAGATTTATGGAATTGGCAGCAAAAAAATCCAGAAGGATATTCGGGAGTTTCTAAATGAGAATTTTTTTTAATTTCAATGGAAATGGTTGTGAACGTTTTGTAGTTCTATTTTATTTGAAATAAAAACTTTTGTTTTTTAAAAAAAAAAAAA
>OX_Smed_1.0.01667
ACATTTATATAATTGTTTTAATAATGTAGAAAATAATTTAAAATTTGTAAAAATTGCACTATAATTATTTTTTTTACTAAAATGAAACAGCAAAAATTAATAGTTGTCATTGATCAAGCATGCATAGATGGTATAAAAAATAGTGGAAATTTTGAATTAGTCTTACCTGATCGTCATCAATCCGCCATTGCTAAACTTGGTAAGAAGGCTTGCGATTATAAACCAGAATTAGTACATTCATGTTTATTAATGCTACTCGATAGCCCTTTAAATAAAGAAGGAAAATTAAAGATCTATGTCCGAACAATTAAAAATATTATAATCAAAATTAGCAAAACTACGAGAATTCCAAGAACTTTTAATCGATTTTGTGGATTGATGAGTCAATTGCTTCAGAAGCATCAAATTGTAACCGAAGACGGTGAATCAAAAGTTTTAATGAAATTAGTTCGACCTCCAATCTCGATGTATTTCCCAGAAAATGCAATAGTTTATGGAGTGACAAAAAATACCGATAAAATCGTTTCACCTGAATCCCTAATTCCCAATAAAGATTCAAATCCGGCTGTTTTTGTTATTAGCGCTACCGACGAACAAAATGTCATGTTATCCAGTTCGGAATTCGTCAAGAGAGAAATCTGTCTTAGTCATTTTGAAATGAGTTCGGAATTCGCCTGTTTTAAATTGTGCAAACTCGCTTTTCAGAAATGGATCGAAGCAAATGAAAAATAAATTCTCTATATTTCGTTTTGTAAAATATTAAAAAATTTATTTAATACTACTGACTAATTTATTTTGTAAGTAGTATAATGTGACAATTTTTCTTGTTTTTTATTAATATTTTGTATTGATAATGAGAAGCATATTATTCACTGTTTCAAATCAAATCGAAAAATAATTTAAACGCATTTACTTTATTTTGAAAAAACCTTAGAATTCGCCTTCATTAAATTTTGCAAATTTGGCTTTTCAGAAATGTATTGAAGGACATGAATAATAAATTTTATAAATTTCCTTGA
>OX_Smed_1.0.01670
AAAATAAGTCATTTTACAATTAGTGACTACTTTTTTATTTTTTATTAATTTTAGATTTAAATTTTATAGGGTTATTCAGATAAACTAATCTTTTATTTTAATTTAGAAATGAGCGAAGAAGTTTCCAAGAAACATTTTACTAGGTTGTATAAGCGACTTGAATTGGCCAAAAGTTCATCAGAATTTTATGAAACTCATCAATTAATCAGAACGCTATTTAATCGTTTAAATAATACCGATAACAAAGAAGCAGATATAATATTGAATGAAGGCGCTTCATTTCTTTTGAAAAACAATCAATCAGAAAGTGGAGCTGATTTGGTTATATTGATGTTAAAATTTTATTTTGAAAAAAAGTGGACACCTACTGAAGATATTATTTTGAACTTAAAAAATTATTTTTCTTTAATGAATAAGTTCAGTAATGAAAGAAAAAATACGATAATCTTATCACATAAATGGTTGCAATGTGATTCAACATTTAATGACCTTTTCAATAATTGGATTGCTGTAATATTGTGGAAAGAAGGTAATTATGCAGATGCTCGATACCATTTTATTTTATCCGGAAATGGCATTCATACTGCTAAATTCTTATTAAATTTTCATCTTAATAAAGGCTACAAATCGGAAAAAGATCTCTTTCTAATGCAAGCTGTTTTACAGTATTTATGTTTAGAAAAGTTCTCTAGTGCGACAATGACATTTTATGTCTATGTTCATAATCATCCAGATCTAGAGACTGGTCCTCCTTTTAAAAACTATCCGTTACTGAATTTTGTATGGTTTTTAATGGTAGCAATAGAAATGAAACTAAGCAAATCTGTATTCACGAAATTATGTGATCAATATAGTAAGCATCTCGTTCGGGATCCTCTTTACAATGAATATCTAACACGAATCGGTCAAATCTATTTCCAGATTATTCCACAGAAAAATCCTGATAATTTCCTCTCAAACATAATGAATATGTTGGTAGGCGGCGGAAATGGAGCCATTGACGACGGTCAGGACAATTCGAGAGGTATTTTAAGTGGCTTTTTATCTGATTCGAATTTTGCCAATGAAGAAATGGACTAAATTATTATTCTCAATGTCGAAAATCTGATCACTCTGATCGTTATAACAGAACTTTATTATTAACTTTTCTCTTTGAAACTAGTTGTATAGAGAATTTGTTTGAATTGATTGGCTTTTACCTTAATTTTTGGTTTTATTTTTCAATTTAATTACCAGCTTATCGATTTTTTTACATTCATTTGACGATTTTATTTATTTGTTCATTCAACCTTATGGTTAACAAACTATCTATAGTCATTTAAAAAAAACCAATAATATTTTAATTCCTGATTGGAAATAAAAAATATATTTTTTGATATAAAAATCAA
>OX_Smed_1.0.01672
TCTTATCGAAATCTATATAAATCTTATATGATGGCATCCTCAAAAAAGAAACCGCCTAATTTTAAAACCTTTAATTTAAAATCCGGAATAATTGAACCAGTTCTTATAAATGATAACCCTGTGCAGCAACTGACCGATCATACGGAAGTTCAAGTTAATGGTGAGAAAATAACAATCTCGATGAGTGATTTGGAAACACTAAACGAACTTGGAAAAGGCCAATTTGGAATTGTTGAACGAATGTTGCATAGACCATCCAATCTTGTATTCGCAGTAAAACAGTTACGATGTTCAAAGGATGATAAAAAACAGGATAGAATTCTAAATGACCTCAACATAAGCATGAGAAGTACCCAATGTCCTTACGTTGTTGTAAGCTATGGAGCAATGCATCGTGGAGGTGACGTATGGATTTGCATGGAGATATTGGATTCCAGTTTAGACAAATTTTATAAACTAGTGAGTGCTATTGGTACTGAATCTTTCATTCCAGAAATGATGTTAGCATACATTACATTTTGCATTGTCACTGCTCTTGAATATTTGCATCAAGCTCTTCGTGTCATACACAGGGATGTCAAACCGAGTAATGTTTTAATAGACAAATCGGGTAGAGTGAAAGTTTGCGATTTTGGAATATCCGGAACTCTTGTCAATTCAGTTGCTCAAACAAATTTGGGAACTCAGTCATATCTTGCTCCTGAACGAATCATTACAGAAAATAGTACCTCTGGTTTTACAATTCGCTCTGATGTTTGGTCACTCGGACTGTCAATTCTTGAATTAGCAATTTTAAAATTTCCTTATCCTCTGGATATTTCTCTATACAATCTAATTACATATGTTACAGATGGACCGCCTCCTTCTCTGCCAGAAAATTCAAGCTATTCCAATACGGTCCGAAATTTTATTTCTCGATGTCTTGTTATTGCTGTTAAAGATCGTGCTTCATATTTGGAACTTCTTAAGCATGACCTTCTAAAGTCTTTCTATACTCAGTCATTTTTAGAAAATGTCCAGAATGAATTCGCAAATTACGTGACCTTTATTTTACAGAATAATTGAATACTTTTAAAAAGACAATTATTTTAAACATTTAAAATTATTCGTATTTTCTTGTATCGATTAGTGTTAAATTTTTCATTAAGATTTTATACTTCTAAATATATTCAGTTAAAAAAAAAAAAAAAAAAAAAAAAAANAAAAAAAAAANAAAAAAAA
>OX_Smed_1.0.01678
ATTTTGTATGACTTATTAATAATTTGTTCATATAAATATTATTCAAATATACGTTTAAGGATGTTTAAAAAAATTCTAAAATTTGGAAATTCCCTTGACAGAAATTCATGGATTAAATCTCAAATCAAATGCTGTTTTCATTATTATCCCTTAAATGCGTGGATGTCGAATCTTCCAGACAGTTTGACAACCTTGCCAATGAATTGGATTGCCATTCCAGGAAGTCACGACTCATTTACTTATAGTATAACATCCTGTTCACAAGTGGCTCCGGATGCAGAGGATATTATTAAGAATTTTACTCGTTTATTTGGTGGTTTGGCGAAAAGGGTAATTGCCCGCTGGGCTAAAACACAAGACTTAGATCCCCATGGTCAACTAAATGCGGGAATCAGATATTTTGACATCCGTACCGCAATCAATAAATTTGACAATAACGAGATTTATTCCTGTCACAGTCTTTTTGCTGGACAAATCAAAAAGGATTTGTTGAGTATAAGGAAATTCCTAGATTCCTATGAAAGAGAGGTGGTTCTTTTAGATCTGAAGAACTTCTATGAGTTTACTAAGCATGACCATTACAAATTAGCAAATATTCTAGAAACAATATTTTCTTACAAACTGGCGCCATATTCGGAAATCATTCCAAGTCTCAATGATATGTGGAAATCCAATCATCAAGTCATAGTATTCTATCATTGTGACAACATCCACAAACCATTTCTATGGCCTGGATATATGATTCCATCTCCTTGGCCTCAGACGGATAACCTTGGGAAAATGTTGCACTTTCTTTCAGACAATTATAAGGAAGGTCATTTTCAAGACTATTTCTATATTAATCAGGGAGTATTGACCCCGACACCAGCGGCCTATCTAATACACATGATGGAATCTCTCAAATCTATTATGGCCAAAAAAGCCACTCCAGCCTTCGGGAAATGGTTGGAAGACAAAGAGATTGGAAAAGGCAAAATTAATTGCTCAATAGTTGATTTTGCTGACAGTTTTGATTACGTTCCATCAGTGTTGAGGCTCAACTTCAATCACGTAAATGTTTCGCACGAGAATTTATTGAAAAAGGGCTCAATCAGATCCTGTAGTCAATAAAAATTTGAATCGATTTGTGATTATGATAAAATATTTATTTTGTATTTATTATATTTAAACCAGACATATGCTCAAAGCAGTGGATCATTTTCATTGACAAAATACTTCTGATTTGTTTCTGATTTGTACACTTCGATTCACAGAGGGAAAAATAATAAAATGAATATTTCAAAACAAA
>OX_Smed_1.0.01682
AAAATACAAAATAAATATTTAAATTAATGAATTTCAACACCGAGAGATGATAAAAGTTCGAATAAATAGCTGACGAAATATCAATAAATCACTTATTTGATTTCCCCAGAATGACAAATTGATGAGGCATGCAGCCATATTAATTCCGCCATCTCTGCATTGATTGGTGTATTTTACAGGATTACACACAAGCATCGGCACACACAACATCGATCGTAAGAACTGGTTCATTTTGATCAATCATATCTATCTGTATATAATCAAGAGAAAACTGAAGCAGCCCTTCTTTTTCGATGATCAATAAGAAATACTACATATTAATATTATTATTCCTCAGCTTAACAGTCGTGTTTATCGTTTATCAATGTGAAAAATTGAACCTCTTATATCTATCAATGAGATTCATCAATCAATCCAATGATCCTTTATCAAGCGAGATCGATTTAAAAAATTGCATTCTCTCATTCTTTATTTTCTACAATCTTCAAAGTTTTTTGGAAAGTAAAAACCAATCAATGCCTATTTATCTTTCATTTCAATCTAGTCCATTGCGGTATGATATACTTGGAAAGGAATGCACTGCACTTTTCTATAAAGGACAAGAGAATCTCGTTATGAAACCATACGACAACTCTTGCTTTTATCCATTTAAACTCAATCCAAATGAACGAAAAGAAATTCAAAAATCACTCTCAATAATCAAATCGAACTTCGAACAACAAAATCTGGAGTTAGTCCTAACCGGTGGCAGCTATATCGGTTCCTGGAGATATCATCAAATGATTCCATACGACGACGACATCGATTTCTATATTCGTTCATATCAGAAACCACAAATCAAGACCCTCTTGGAAAGCATGAGCCAAAATCTCAACAATCGATTCGTATTCAAAAACACCGAAGAACAAAATCAACATTGGAAATTGGGAATTCTCTGTTGGAATCGTTCGATGGAAACGTGCAAAATCCAAATCGATTTCTTTTTCATGTGGGACAATGGCGGAGATCTGTTGGAGTTTTTGGAATGGCCGAAATCCTTGAAGAAATCAGACTATTTACCATTGAAAAAGCGGCCGTTTGAGAACATAATTTTCAGTGTGCCAAAAAATTTCGAATCCTACATGAGACAACAATACAGCAGTGACGCAAGCGCTTGCGTATTTAAAAATCACGATTTGAAAAACCAGTGCAAAATGGAATCGATAAATTGTGATCTCCTCAAGTTCAAATACCCCTATAAACTGAGGGGAAACTTTGAGAAATTCTTTATCGAATTTATCGTGGATAAAATCTATATCAAAAGTTTGTTCATGGATTTTTTAGATTCTGTATAGCGTTCATAAATAATTCCACTTATGAATTTTTTAAAAATATATTTTATAANTNNANNNAAANATATTTGATTCATATAATGAAGAGGGTTT
>OX_Smed_1.0.01685
AAAAATATTATTTGTAAATATTTTGACTAAGATATTCCTTTTCATAAGTAAGAAGAAGAATTTTTATCTTAAGCTCGTATAAAGTTATAAGATAAGCACATATAATTTATTTATAATTTATTTTCAGTTTATAAAATATATTATCAATTAATTATAAATATATCAATATTATATCACGTCCAAATTTGTAAAATAGGTCAGTATTTAAATTTATAATTTGTCGGAAATATCAAATATAAGTTAAGTTAGGTTAAGATAATTTTTTTAGTGATGAGCATCAAAAAAGAGGAAGAGATAATAATTGATGATGGACCTGAATCAGGGCAATGTTCAGATGATGAAACTGAAAGGCTAATTATGCAAAGGAAATCGAAAAAGCATAAAAAACGATCTAAAGGAGTTAAAATGAGAAAACGAAAATATTCTACTAGTACATCTAGCAGTACTAAAACTGAAATTGAGTTCTTCAATCCTTATAGTGTAACTGCTGATAGATATACTTGTAAATCAGAAAATATTGATCCTTTTATTGAAAACTTCGAAAGAAATTGTCAAAATCAAGATTTAACCAATGATATTTTTAATGACCAGATAAATGATAATATATATCATTCCAAAAATGGTCACATTTCTAATAACGAAGTTCCTCGTCAAGAAAATGTGCCTGGAAAGAGCGTTGACTCCCAAGTCTCCGCAAACAGACGCAAGGCATTGTATTTATTTGATAAAACTGGTATCGAATCTACTGAAGCAGATTTAAGATATTTCTTACTAGATTTTGGATTTTCTAATGCTCTTGTGTCTGATGTATACACATCAATTTATCATATGCCATCTCCAGAGCCTGAACACAAACTTGTTCTTGACGACGAAGAAGTGGAAGAAAATGAGGACGAGATGTTTAATGATTTACCAATTATTGATACATCACGTTTTGATTCTCACGATGATCTCTATGCTAACAGCTATTCTCCTGAACCTGCAAATAATGTGTTCGAGTCTTATAAAGTAGATCAAGGGTTAATATCCTACGCTCCTAAACCTCTGAATGAAATTATTGATCTTAATGCAATTCCCGAGGTTGGTCCTAAAGACCCACGATTAAATCAAGGCAAACCACTTGCCCCCAAATTATCTAATCAAGTTCCCAAATTTCCAAGCCTTGTACCAGTGGCTGATAACGTCGAAAAATCACAACCGAAACCTGTCGAAAATAATTTACCGATAAATAAGGAATGGGAAATAGCAGTAGCTACAATGGTTAAAACTCATCTCAGACTTTATTTATTGCACAACGATATTAACAAAGATGAATATAAATCTATTCTCAGAAGAGCTGTTAATAAAATTATCAGTTCTGGAGAAAAGAAGTTAGAAACAGACAAAATATCTAAATTTCTTCATTCTTATGTTGTAATGATGCAGAAGAGTCGATTTGTAGATGGTATATAACTTACTTTCAATTAAGTGGTGCATTTATCATTTTGTAAAAATTTGTAATAAACATCTTAGTAGTTCTTANNNAANNTGCATGCATATTTTGTAATTTTAGTATTTTTTTTTACCTAAAAACATTAATTGACATTTAAAAA
>OX_Smed_1.0.01689
TGATTTTGTTTTAATAATTGTATCAAAATTTCTAATTTTCAAATTATTGTAAATTATGCCCACTAGTGAAGAAACTAATACATCTCATTTACCAATTACCGAAAATTGTAGTTTTTCTACTGTTGAAGAATTAAATAATTCATTCATTAAAAGTGATTCTGAATTGAATATTAACCTGAAAAATTTTCCTGAACATGAAGCAATTAAATCGCAACAGTCTACTGTCGAGGATTTAAATAAACTTTTTTGTAATCGCTATACTGAAAATGATATTTACTTTAGAAGTTTTCGGGGAAAAAAAGAAATAAAAGCTCCCTGTATTCCAATCGAGAGAAATGGTAATTTTCAACAGCGACCAAGACAAAGGTTTGATAAAAATCTTAAAAGGAAACATGACTAGTTTTTAAATAAAAGTTTCCTTATTTAAATTGTCTCTGGTTATGATATTTTTCAAAGATTTTATATAATTATATTCAAACTAATTTTTAAAAATTTTGTTACAAAGTTTAAAAACTGTGAGTTGAATTATTTTAATATTTTCATTTAGATATTGGCAGAAATATTTACAGCAGAAATGAAAATTAACACTTGATCCGGGCAAAAATAATTTCATATTGCTTTCAAACGATTGGTATTTTAGCTAACATAGATATATTTTATTTTTTTGATTTATAAGTACTTCAACAAATTTTAATAATGTGTTTATAAATAAACCATAGATGTTCCCAAAAAAAAAAAAAAAAAATGCGA
>OX_Smed_1.0.01690
AATTCTTATTTATTTTAAATTAATCTAACCATTTTTATCATGAAGCTTGTTCGATTTTTAATGCGACTTTCTCATGAGACAGTTACTGTTGAACTAAAAAATGGAACAATAGTTCATGGTACTGTTGCAGGTGTCGATATGGCGATGAATACTCATTTACGTTCAGTCAAAGTAACAATAAAAAACAAAGAACCAATAAATGTGGATACTTTTAGTATTAGAGGCAATAATATTAGGGGCTTTATTTTACCAGAAACTCTTTCTCTCGATACTATGTTAATTGATGATACGCCAAAAGTCAGTAAGAAAAAGAAAGAAACTACTTCTTTGGCTCGTGGAAGAGGACGTGGTGGTCCTCGTGGTAGAGGCCGTGGTACTAGAGTTAGAGGGCGTGGACGACCTCGCTAATTGTTTTATAAATAAATATTAAGTATTGTTTCAAAAAAAAAAAAAAAAAAAAAAAAAGGGCGGCC
>OX_Smed_1.0.01691
GGGGACATTTTGTTATATAAATATATTAAACACTTCAAACTCAAATATTTTGTTTTCCATTTTTGTAAAATGACTGTTCCCGAAGGTAATGTTACAAAAGGCAAAAGTCTATTTGTTCAAAGATGTTCACAATGTCATACAGTTGAAAAAGGAGGTGCCCATAAAACTGGTCCTAATTTGAATGGGTTATTTGGTCGTAAAACTGGGCAAGCACCAGGTTACGATTACACTGCTGCAAATAAAAATAAAGGCATAGTATGGGGTCCAGATACGTTGTTCGAATATTTACATGATCCTAGAAAGTACATCCCAGGAACAAAAATGGTTTTTGCTGGATTAAAAAAAGAGAAAGAACGTGCTGATATAATTGCGTATTTGAAAGATGCAACAAAATAATTTTAATTCTAGGAATAGTTTATAGTGTGTTTGAATGTTAATAAAAGAATGCTAAGTTTTTAATTGTAGATTTATTTAATACATTTTTAATAGGGAAAAAAAAAAAAAAAAAAAATGCGA
>OX_Smed_1.0.01692
[truncated: 6,410,831 more chars]
