# Supplementary material for: The planarian regeneration transcriptome reveals a shared but temporally shifted regulatory program between opposing head and tail scenarios
Source: BMC Genomics. 2013 Nov 16;14(1):797. doi: 10.1186/1471-2164-14-797 (PMC4046745; doi:10.1186/1471-2164-14-797)
Supplement: Supplementary file 3 — Additional file 3: ZIP file containing FASTA file of differentially expressed transcripts in H6-12-down, H6-12-up, T36-48-down, T36-48-up, F-head, F-tail, O-down, O-up, P-down, P-up, F-head + T0-24-up. Also contains platyhelminth, triclad, and S. mediterranea specific transcripts. (ZIP 18 MB) [file 12864_2013_5532_MOESM3_ESM.zip › F_head.T0_T24_up.fa]

>OX_Smed_1.0.00008
ATGAAATTTATCATTTCCTTATTTGTCGTCTTGTTTCTCTGCGTCGTGATGGCCATGTCGGAAATAGACAAACGGACTGTGGGATTCGGGTTCAATAGGAATCTCCATCTTTACAAAAGGATGCTGGAAAAACGCCTCATCGACCCAATGACTTTCGGATCAGGATTCGCAAATCTTAAATGATGATTTTTCATTAATTTTTGTTAAATATTGATGAATAAATCATTTCTCAAACT
>OX_Smed_1.0.00351
ATCTACACTATTTTTTTTATCTGTGCATTCATTCAAATCTAGTGAAGAGAAAGATGCTGAAAAATATCTGACAGAATTTTACGATTATGACAAGTCAACCGGATCCCTTAAAGATTCATTGAAAGATCTGCAAAAAATGGCTGGAATAGAAGCCGATGGCAAATTATCCGATGAAGTTATTTCTCACATGAATAAAGGTCGATGCGGCGGTAAAGATAAAGATAAAAAAAGCAAAAGATATGTTGCCGCTAATGCCAGATGGGATCGAGGGGTAACATACAAATATTATCTTCATTTAGACTGGATGCCACGGACAATGTCTGAAGCAGAAGTTCGAAGAGCCATTCAAGTTGCTCTTGATTATTGGGTTCGAGTGTCAAATCTTGGCTTTGCTGCATCTCGTGACAAAGCTGGTTGTATGTTTTCAGTTAGTTTTTCTGGAAGAGACCATCTACAGTACGATGTCAACAAAAACTTTCAACCAAGCAAAGATCCTTATCCTTTGGATAATGTTCCCAGTGGTGTCCTTGCTCATGCTTTTTTCCCCAGAAACGGTAATTTGCATTATGACAATGCTGAAACATGGACCGAAGGAAAAGATTCGGGTATCAATTTGAGAATTGTGACTGCACACGAAATGGGTCATGCTATTGGTTTACACCATAGTAACGATCCATCTGCATTGATGGCTCCTTGGTATGGCGGTTATATTTCTGAAGCTGACTATAGACTACCAAATGATGATACTTTGGGAGCGCAAAGTCTTTATGGTGCGAGAGGAAAGAGAGCTCTTCCTTTGAAAAAGAGAGACCTTGGAAAGCTTCAATCAAGATTGTGCAATGCTAAGAATTACGATGGCGTTTTTGCATTTTCCGATGATAAGACATATGTAATTGCTGATGGCAGCAATTTGTTCCGACTTGATGGCACAAATGTTGATGAAACATTTGAGCCGGTGGAGATAAACGAAGCCTTGAAAAACGCAGATTCAATGTTTTACGATAAAGTTAATAAAAAAACTCGTCGTATTCAAAGGAGACAAAGTCTACTCTGCTTCTGGTTCCGATGTAAAATATCTAAAAGTAGAAGAAATGAAAATTGGAGGTCATGGAACCTATCTAGGAAAAAGTTCTGCAGCCTTTGCAAGAGAAATTTCTACTGATGAAAGCATGCAATATTTTTGGCTTATTCAAAATAACGAAGTTATCTCTGGTGAAATTTTGAACCACAAAATTATGTTTTCAAGACGGGTTCGTCCTCTGTCGGAAGTTATTTTAATGGAAAACGGAGTTAAATTTCCCCCTAGCATCGATGCGGCTCTTTTGAGTGGTGAAAAAGATAATTTAAAATTATATTTATTTGTAGGAAATAGTTATTACATCGGTAAACCGAATGGAAGAAAACAATTAAAATATCACATTTCAGCCGATTATCCCAA
>OX_Smed_1.0.00565
GTATTGTATTTTATGATTGAGGAATCAAATTTACAAAAATGGGTCATGCCTCGTTTTCATTGCTCTATTTATTGGTGGCGATTTGTTCGGTCCAGGGCTTCAATCTTAAACAGCTTTGCGTTACTGAATCCTGCAACAAACTTTTGGGCTCTGATTTAATTTATAAACGCGCGGGATCCTACATTAAAAGTGGGCGTTTTTTTCTTGATCCAATGGGACATGTTGTTTTTATTAAAAGACCAACCGATTTCGAAACTCAAGTAATTCCAAAATATGGTTAAAAGTAAATACTTTGATAAACTGTGAAGAGAATTTTTTATGGAATAAATCTGGTTGCTTTGGTTTCAAA
>OX_Smed_1.0.00573
AAAATTTAATATAAATCAAATTAATTCAATAACAATAAAATGAAGATTGCTGGTTTATTAATTCTTGTTCTCGCAGTTCTGTTGGAGAACACCGAAGGAGGAGTGATTGGAATTCTTGGTTACGGACTGTGTGAATCTCTTTGCAAGACTGGTTACAATACTTGTATGGAACACTTAGAAATAAAAATAGGCGAGAACGATGAAACGACAACTGACGTAACTTGCTCAGCTGCCCATACGGCTTGTGTACTCGCTTGTAAGGCTGCTGCAATCAACCCACTGACAAGAAAATAATTTTTTTAATAAAATTGAATCGGGANANNTNATATTTTGTAAATAAAAAGTTAATTTTTATTAATTAAAGTTTTGTTTGTGA
>OX_Smed_1.0.00911
TGGCCAGTTCCATTTTATCAGTCGATTTACTAGCCTTTTTACATTTCTTGTTATTATATTTATTGTTAATGGTTTTATTTTGTTATTCCTATATTTGATTTTTCTCATAAATCTTACTATGAATCGCAGTTTTTGAATGAAATTATTATCAATTTCTTTGTATCGTTTTTGATCCACAATTCCAATCATCTTTTCTATTCCGATTATCAGATTATTTCTTTCCTTTTGATCTACAAACTTCATTAATTCTGGCCAATTCCATTCTTTTAATAGTTTTACATATCTTCTAATTAAATTTATTCGTCGTTCTGATATTAGTGGTTTAATTTTAGTAACTTCTCTTATTTTCTTTATAATTGGTTTAAGTTCTAGCAGCAAGTTTAAATCCAATTCATTATATTTTTTTCGTTTAATTACTTCTATTACTTGTTTAAACCGCGGAATCCATTTTTCTTTTTCTTTATTTTCAAGTCTTTCAAGAATCGTTAGCCAATCAATTGTTAATATCAATTTTATTTCGTGTATAATTTCTGCCTTTTCCCTTCCTCCATATACTATATGAATTTTCCATAATCTTTTTATTATTCTTATTGCAAAGTTCACATTATCTACCAATTCTAAATTAATTCTGTTTAGATCGTTATTTTTCACTATTGATATTAACTCATTTAGAGCGTTGGTTACTCTTATTTTATATTTTTCACTAACATATTGCAATAAATCTGTCCATTTAAATTTCAGTAACCAATCGACATGTTTTCTCCAGTTTACTAATATTTTTTGTTTGTAATTTTCTTTGCCGTTTATTTTTAGTCTCAATTTATAAATAATTTGCTTCCATTTTAACAGTAATTTTGGATCTATTTTATTAAATTGTTTATTTTTAATTAAAAGCATAACTTTGTTTAATTTGTTCTTCCACAATATTCTTAGTTTCGGATCAAGTTTATCTATATATCGTTTCAAGTGTTCTTTTCCAACTTCATCGGTCAATATATTCCATCTTTCATATGTTCGAATGAATTTTCGGTGAGTTCTTGTTCTGCTTAATACTTTATATGTTTTTTTCCATTGTTTAACTGTTTCTTCATTTAATTCACTACCACCATTATTTGTTTGTTTGAATACTCTTTCGATGGTTTTTCTCATTTGTGGTCTGTTTACGTTGTTACTTTTATCTACTAAATTCTGCCAATTCCAGTTTTTTACTTGTCGTACTGTTGTTACAACTGAATGCCTACCCGGACGATGAATCATAAATGATCGTCGTTTTCTGTTTAATATGATTGTTATTTTTCGTGGTTGCTCCTTGACAACATCTTTTTTGTTTTCTAGAACCCAATATCTTTTTGATAATAAATTATCAGCCAACGGATTAAGGATTACATTGTCCGATGAGTTGAATGGAACGGAATGTTGTCGAATCTTTTCTTGACACATTTCTTGAGCGTTTTCCCAGCTTGTTTTGAATTTGGATACATAATAACATGCTTGATCAGGAATACAAATTGTTTCGAATGGATCGTTTGAATTATCAGCCTGTATATTTGTACNTNANNNCNAATANNNNNANANNAATNNCTNTNNTTNANNATTTCTNANNTANNNNTNATNANNANNGNNNAATNGCTNTNNTNAAGAAAATTCGTTTGCACAAATATTTAATGAAAACTCTACATCATCAGTTGCTGCTCAAATTAC
>OX_Smed_1.0.00985
TTTTACACTTAAATTTTTTGAATTTTTTAAAAAGGAAATCTCAAATTCAATTTGTTCAAATTTAAACCAATTAAAATTAAGACGATTGTTATACCATTATGAAATTACACCTCCTGAGGTGTCGACCGCTTAACCACTAGCAGGAAGCGAACCACACCATTCATTAATGAACCGCAGCACGTCAGCACATTCTGTTGAACGGCTAACTTTAGAAGCGATTTGAAATTTATTAAAATTTTCTGATATGCATTTCTTATTTTGTTTGAATATTTGCTCATTTTTCAATACCGGGAATCCCGATATCACACAGGGCATCGAGTCCTTTCCCGTATAACTATCATGTAATGACCCTATAAATATGTTCCTTTCATCTGTTGGTAATTTATGCTCCAATTTCTGATCCATCGACATGGATAAAACCCATTCCTTAACGTCATTGTGCTCCTGGGTGTTTGTGTACCGTTTATCCGGTAGTGGCACTTCCAACGGAATATCGGTATCCTCAAAATCCGTGTTATCCAATAGATCAGAAGATCCGTCCGGATCCTCTATTGCTTCAACCAGATCAAGATATCGATTGAAAAATATGAACGCCATGCTGAAATAGCTTCTATTCCTGCATAGAAGTCCCGCCTCATAAAATGCCTTATCGGCAGGGATAATATCTGTGTATCTGAGCAACGAGATCGAGATTTGCGTTATGAGCTCATCGAGATTTTGATTGGACGCCATCATCGCAGAACGAATAGCGTAATAATGAGAAGTGTGGAGCATTTTTTGAAAGGAAATTAGAGTCTCGTCCAATTGATTAGAGTCGGTATCGAGGTTGATCTTAAACATGAAATCGCGCAATTTACCCCACAAAGGATAGGATTTCCCGTTATTGGTATCTCGCATCGATGAAATGTCTTTGAAAATTCTTTTGTAAATGTTAAAATTTTGTTCAAAATAAGGTGATCCGTATTTCAGGTACATTTGCAACGCATAGGGACTTTGATTGGATTTGATTAATTGTGTGGCATACATTGCCAGGTATTTGTGCAGAATATGTGGCGTTGTGTCCTGTGCCATTGTCAAGCACTTATCCCAATTGTTTTGATCTGCATATATATTTAGAGCTTCAATCATGTCTAGATTTTCCAATTCTGCTGCTTTACCAGAAGATTTCAAA
>OX_Smed_1.0.01127
TACCTATTATTTTATTTTCTCTCATTTTTCTTTTATATGGGAGTTAATTTTTTCAAACTGGTGGAATATCAGAGGAAAAAAAATTTACAGAATATTTAAAAAATTCTTCATTCGAATATCTCGTCGTTTTGGTTTTGGTTTGGGTTTCAAAATCGGAAATGTTTACGGATGAAATCGGCTTGCAACCGCTAAAAGTCAAAAAGGAATTTCGTAGATTTTCAATTGACGAAATTGACTTGCAAAAAGAACAGTTGTCATTTGTAGATCATTGTCAGTTCAATTTCCAACCGAACACCAATCTGTCAGAACCGAATAATCCTTCGATTGCTTTAACACAATCTCTGTGTTTTATTGACTCTCCATCACAGATCCCTTTACCGAATTCGATGTCTTCAGCACTCTATATCAAACCTTGCTGTTTGTCAGCGAAGCCATCATTCAGTACGGAAAATGAAAAAGAGATTCTTCATTTATTATACGATGAGCCGTACTCAAATTTAATGCCGTTGACAATAGCCGATGAAAATGGAATTCGTTATGCAACTTTACCCCACGGAAAAGTCATTGATATTTCGTCGTTGTATTTCAAAAATAATGTCTCCTCTTCTATGTATGATATACAAGAAACTCAGAGTCCCAAGGAGAAACGTATCGCGAGAATCGTAATGGTTGTGGCAATATTATTATTGACAATGTGTGTGATTCTGGTTGGAGTTACTCTATCTATGTCCGACTACATCGACACAATGGTCAAAGAACTGCATCAGAAACGCAATGCCAATCCGATTGTGCTGCCAAAGTCTAACAATACATCAAGAAATCTAGCTTTGTATTCATATCTCATAAACACCACAGGTAAAACGGGAGCATGATTTCATATTTGCCGCTCCAGAATCTCAAATGGGAACAGATTTTTGAAAATTATAATTTTATCAATTTAAATATATTATTTTCCAAAATTTGATTTATTATTAAAATTACATAGTCCAGGCACGGGTTGAAATATTTCCCAATGAGATTAATTTTATTATGCCATAACAAACAATTGTTAGCTTAGGAGCAAATACTTCTTATCACTTTCGAGAGATCGGAA
>OX_Smed_1.0.01275
TTTATAAATAATTTAATTCAATATTTATTTGAGATTTCATTTTTTTATAACCTAGAAATGTAAGTAAATTTTTTTTATTTAAGTTTATCTAGGGTATTTTAATTATAAGTTATTAAAGAATTTCGTTATGAAATTTTTTGATTAGATGGCTGCTAATTCTCAATCTGTTCCTGGTGGACCTCCAGTTGGTGAAACAGCAGGCCTGCCTCCAAGTAGTAATGTATCAAATAAAAGACTTCAACAGACTCAAGCTCAGGTCGATGAAATTGTCGACATTATGAAATCTAATGTTGACAAAGTGTTAGAAAGAGATCAAAAGCTTTCAGAACTTGATAACAGAGCAGAAGCGTTGCAAGCTGGTGCATCGCAATTTGAGGCGAGTGCCGGTAAATTGAAGCGAAAATTTTGGTTAAAAAATCTGAAGATGATGATAATCATGGGATCCATCGTGGCGATCATTGTCATAATAATCATAGTTTCTGTTGTCAATAAATGATACCTGGAGACCAAGAAAATATTAATGACTTTTTTTAGTAGAATAGAGTAGAATGAAAGTTTGCATTTCCAATCGAACTAGATAATAAAAAACAATAATTGTGTATTATTCTGGTTATTTATATATAATCAGGTAGCAGATTATGTTTATTAATTGTACGTTTTGTGTATGGCATGGGATTTATTGTTTACCGAATTGTACTGATATATTCAATAGTTTCTTTATTTGCTTACATATATGTCAAATCTATGTAGAATTTCAGGGCTCCTTTTCTTGTTGTAAGTATGCAGTCTGTATTCAATCCGTTATGTAATAGCATGGCCACTATGATTTATATTATTATTAGATATATTCTTCCATATTTAGATATTTCGGAATTCATGGAAGTACTCGTTGAAATGCTATTTCAATCTCTTTTTTTTCATTATGAATTGTATGGATTATTTTATTGTACTCTTTATTCAATGATAACATCCCTTATTTTCCCAGAAATTTTCCTATCATGGGGAGGGTGACAAAAATAGAACGAAAATTTTATCGTCATATGAGAGATTAGTATTCTTTATAACTAGGCAAATAATATGATGGAAACGTAATATTATAAA
>OX_Smed_1.0.01515
GTTCAATAAATTAGAGACTTTTGTTTTAATTGCAATTTGTTTGGTCAGTTTGGTCAATGTAATTAATTGCAATTTTGCCGACGAATCAATCAAGAAATCTCAAGCTGTGCTCGCCTCGAGTAAAGAAGTCTTTTCGAATTTGAATGAAGTAATTCAGGCAATAAATCCTGGCAAACTGTTTGCAAAGCTTAGTACGGTTCTTGGAGCTTTGGGTCCCGCCGCAATGGCCATTTCTGCAGTTTTAAGTATTGTTTCGATGTTCTTACCGAAAGAGGATAGTCCAGAACTCAAAGCCATCAAAGCTGGATTTGAAAAAGTTAACAATAAATTGGACATAATAACCTCAAAAATTGGTAATCTTGAAAACATAATTGAGCTAAGTAGTGCCAGAGCTGCGTACGTCAAAACCGTCACAAATATCAACAATAATTACAAAGCTCTTGAAGATGCCCAGAGAGAAAACACAAAGGAAGGATATCAATTCTTTGCTAAGCAATATGAAAATTCATTTGAATTTGCAACGGAAAATATTTATGATGCAATGACTGGATCAACAGGACCTTTTGGATTCAATATGGTCAATTTATACAAAACAAATGTAAAATGCAATCCAGTTCGTTTGAGTCAATTCTGCACAATGGGAATATCTTTAATAAACAAAGGACTGACTATTGAAGGTGCCTATATTGGTTATCTTAACTTCTCCTCAAAGGCTGAAGCGAAAGCAGAATCATGGAAAGTGAAAATCGATGCATTGATGAAACAATGTTCCTCGCTGATTGAATCTTGTGAAAACAGTTGGAAAGATTATGGCTATCAACAGTTCAAAGATACATACCGAGAACTTGGAGGAGACAATCAAAAATTCGCAGAGAAAATTGCACAAGATTTGAACAATGTTGTCCCTCAAAGAAGTTGGTTGGCAGTTGTATATAATGACGCCAGTGGATTTGGAGAACATACATATTCATCCTATTATGAAACAGAAAAGGTTTGGGATCAGAAAGATCACGACGTTACAATATTTTCAACACCGAGACAAGAGGAGTTAACCGGATCAAATTTAGAGAATTTAATTAAACCAATTAATGAACAAAAAAACAAGATATTTAACACAAACGAATGTGGCTCTTCACGATTACGTAACAATGAAGCTCGAAGACAAGTGGAAACAATTCGAGAAAAGTTCTCAGGAGGAGTTGTCTACGCAGTGTTTGGAGATAAAAGACCTGGTCACGCCGCAACTGGAAATAATATGATCGTTTCAGATCAAAAATGGAAATGCAATAATTACACTTATAGAATAATCATTTTCATTTAAACAAAAATTTAATGAATAAATAAATATTTTAAATTCACAAAANNNANNCACATAATCTAAATGATATTTTATAAATAATAATTTTGCCATGAATTTGATAAACAATATTGATATTGAATTATCAAAGGATATTGTGAAAGATCCAGATTTTTTCAAAGGTGGTTCATACGGTTCTGTACAGAGGATCTCCATGAACAATATCGAATGTGCTGTGAAATATTTTCGTTTACGAGAACATTATCAAAAAAACTTTGCTGAAGTAGAGAGCTTGAGTAGATGTAATCATGAGAATATAGTAAAGCTGTATGGTGCAGGTCCAGATCTAGGAGCGCTAAAATTGCATTACTATATTATGGAATTCGCGCCTCATGGGTCATTGAATGAATTGCTTCATGAGAAACCGAATGTGAATTACACGCTGGCACAAGGATTGAATTGGGTCCACCAATGCGCTGAAGGTGTCAAATATCTCCACACGAGTTTCAGTCATCCGATTCTCCACCGGGATATCAAGCCAGCAAATCTGCTGCTGTTCAATTTTGGAACTGTTGTGAAATTGTGCGATTTCGGCACCGTCAAATCGGTTCAGCAAACGGAAAATACCGCAGATAGCGGCACATATGTCTACATGGCACCGGAGGTGATGAATTCCGTGAAAGACAGGAAGGCATATTACAATGAGAAATGCGACGTGTACAGCATTGCCATTATCCTATGGGAAATACTTGTGCGACAAAAACCGTTCAAGAATGCTCCCAACGCCTTCTCAATCATGTCCACAGTCGTCATCAAGAAGGAGCGGCTCGATGATATTCCTGGGTGTCCTGAGAAATTGCAGCGGTTGATAAAATGCTGCTGGAAACATCAATACAAGGAGCGGCCGGACATTTCCGATGTGTGTGAAGGTCTCAGCATTATCCTCAGGCACATGGACTGCGCCAAGGAGCCGTTGGAGTTGAAGGAGTATCCCAAACTGCCCAGTCACAATCATTCGAGCGCCTCGATGAGCAACGATGAAAACAATATTACTCACAGCACAGAGAATTATGAGGTGCTACTAGAACTAATAGACGGGAATCTAAAGCCTAGGCAACCACTGAAAGATTGCAGAGAATCGGAAAGGATATATCAACAACACGTAAAGCTGCTTGAACGATACGTGTACCTAAATTTGGATTGCCAGCAGCTGAAAATGCGCAACAGTGAAATCCTGATGGAACTGGCGAGCGATCAGCAGGAACGAGAAAGGATTACGCGTTATTGTCAACTGAAACTGAAGGAACAGAAACAATCAAATATTCCCTAGCTCTCATGGAGCAATCATCGAGTTTCCAATTTGAGCGCCATTCAATAGATTTGTTGGCAAATTTAGATTTTAATTATATTTATATTTTGTTTGAATTAATGATTTCTAACTGCAATTGACTTTTTCTTTATAATAGATTTTGTACCTGGGATCCATGTCCTCGCCTCATTCATTAATATATTTGCTTTGTAAATTAAAAA
>OX_Smed_1.0.01540
ACACAAAAATGAAATTTTGAAATTTTATTTTAAATCACTTTAATTTCTAAGAAAAATCTCAATTTAACTGATTAATTTAATAATTTTTTAAATCTTAATCTTTACTTGTTAAATTATATATAAGTTGATAATATGCCGATTCCGGCTGAAGTCTACCTTTATTATGCTGCATACGAAGCATATGGAATTGTGGAACACAGTACAGCTCCATTAATTGGAATGAAAACTTTGTTAGAAAAAAATGGCCACACTGTCATATTTATCGAAACTCTTGATATTAGAGATTTAGTTGAATTGTTTGTAAATGATGAAAAGGTTTTTGAATGTAACATTAAAAATCTAGATTTCGGTGGAGATGGTGAAATGGATCCTTTATGTCATTTAGCACTCCGGGCTGTTAATAATGCTTTTTAATTATTTTTCTTTATAAGTTTCACTCAGTAATTCTACAAATTATAAATAAATTATATGAAATTGTATAATAAAATACATCAGAAATTTTTGAAAAAAAAAAAAAAAAAAAAAAAATGCGA
>OX_Smed_1.0.01543
TTTACTTAAAGAATTAGCTTAAAGAATTTAAATATAACTAATAACAACTCGTGCAAAGAGATCATTATATATAATTATATTTTTTGGCATGGAATATATTTCAGTAATTTTATAAATGTAATTAATTATCAATAACATTGATTATTTTATTTCCAAGGAAAATCTTTTTTCGAAATGATTAATTAAAAATATTTCCGGATTAAATTAATTTATAAAATTGTTATCCTTCTAGATAAACGGCCATATAACGGGAAACGAAACGGCTTGGATATCGATGATTTATTTATGGGGAAAAGAACATATTTAGGAAAACGAACATACTTGGGAAAACGTACATACTTGGGAAAACGTTTAGATCATTCAATTAGCAGATTATTGCCACAAGCTTTTGCAAATACTAAATATCAATTATATCGAAATCAATAATTTTCATTTTTTGCATTTATGCTATTATTTGGCCAAAATAAAAAAAATGCATTATTTTGTAGTTTTTTATTCTATATCAAAGCTTCAAAATGATTTAAATAAATATTCAACTTGCTAGATTTTCAATCATAGTATATTAAAATGTAACAAGTTTTCAGCATGAATTAGACAAAATCGTAATCCACTTCCTACTTTGTTATTTCTTTACTCCAGTCCTGGCGATTTCATATTTAACAAAATAAGAATCGTGTTTAACTGGAGGCATTTTCATAAAACGAAAAATATGTAAGCTTATAAATAAAACTTTCAAAAATTATAATATTA
>OX_Smed_1.0.01607
AACTAAATCATCCATAGAGAAATAAAATCCGAAAACTTAAAGAAAATGATAAGTTTGGATAATGAAGAATTTGTTGATACCGCTACTGGTATTTTGGGTAATAAGCGAGAAACTATGTTGAATAATTGCTTACATATGAGAGACAAAGTTGGTAGATCAAAGACATTTTGTCACCACGTTCCAAATGATAAAGTTTTCGGAATAACATTCGAAAAAGGCAGTGGAGTACCAGAAGCTATGAAATGGCCAAAGTCATACAGTGCTTTTACAAAAGAATCTTCACATAATAAAACTGAAAGAGATTTTATTGGATTGAACAGAGAAGCAGTTCGTAATGGATTGGTAAGTTCTCGAGAATTCAGTCACTTCAGGGCGACTCACGATGTCGTCAAGAAAGATAAATCAACTAAATCAAACGCCATTGATGCAAATCGAAAAATATCACCAAGTATGGTATATGGAATAAGTACTAGGCCGTCAACCCCTATTCATGATTTGCTAGCTAATAAATTTCAGAATGAATGGCTGGACCATTTAAGTCAAAAACAAAAGGATTTAATGGAAAAAGAAAGAAACAGAATGATAAAATCTTTTAAACCAAGTGATACTCGATCCTCATTATTGAGGACATACATGGTTCCGGCACCAGAGAAAGAATTATGGACAATGCCACGATTTAGAAACAGGGTTGATGCTCGTATAAGCTCGTTTCGAAACGACCGAATAAGGGAATTGTCAATGAAATATGATGTTGGGGAACCAGTTTCGGGAATCGCATAAGAAATTGTATTACAATTGTTTCAGTTTGTTTATCATTTGTGCTTTGACATCATGAAATTGTACACTTAGAAACCACTTTATCACTTTCTAAGATAATTATTATTGACTTTTTATATAAATATATTTTAAATATTTCAAAAAAAAAAAAAAAAAATGCGA
>OX_Smed_1.0.01614
ATTCCAATCGTTTTATTTTCAATTAAACAATTTTTTTACTATGAAAAAAAGTTTTAAGATTTATTATTTGCCAAAATCCCACGCATAATAATACGAAGGCTTGCAAAAAACTCCACCATAATAATCTGCTGTTGGTAAATGCTACTGTTTCACGAAATTTTTCTTCTTTTATTCTTTGATAATTTTGCTGCGAAAGTATATTTCTCATAATATGAATTATTGCTTTTATTTTTGCCTTTGACTGATCTAAATCTTGCCTATTCAAAGTATCCATGTAATCATCAGCAGATTCTGAAGTTTCGAAGTCCAAATAAATTCTTAGCTTCACGGTCTCAATCCATGCCACAGAAACTGTTGAAATACAAACTTTGAATTCACCAAATTTGTGAGTAGTAAAAGAAAAAAATCCTTCCTCTGTATATGCTTTTGATATAATGATATCACCATCTCCGTCATAAACGATCACATGTAAGCCATCATGTGTTGATTTCTTAACATATGCTTTCTGATTTGCATCATAATATTCAATTTTATAATATCCTTTAAAGATAATATTGTCTTGAAGATCTTCGAGAAAACATTTCTTCTCTCCTTCATTCATATAAAAATGAATAGAATGTACATAATTAATTATACAAAGTAAAATCCAAATATTTTCAATCAACATTATAAACAAGTTAGATTTATTTCAAAAGCAAAAACTCGTCAAAAATTAAAATTAATTTT
>OX_Smed_1.0.01926
AATCATAAATTTCTCATAGCAGTTGCTTCTCGTAACCTTAACAACAGTTGGAGTTACAATTTTATTGGTTATAAACTAGTGTAACATTCAAATAACACATTCAATGACCCTTGAATCAAAATAAATTTCAATGGATATTTCAAAATATCGTGACAATGTAGAATTATCGGATATTTGTGTTGAAATCGATGATCAAGAATTTAATTTACACAAATTTCCATTATCTATAAATTGTGATTATTTCAAGACTGAATGTAAAAATCAAAATAAAGTAATTTTGAAAAATTTTCCCGGTGGAAAAGCTAGCTTTGAAATGATAGCTGATCACTGTTACGGCAAGGAAGTTGAATTAACAATTGAAAATGTGAGTGTAATGCTTTGTGCTGCAGAATATCTGGGAATGACAGGTAAAAAAAATCTTTTAGAAAAATGTAAAAAGTTTATTGATCGAATATTTCGTGCATCGGAATATTCCCGTTGCATTGATAGTATAATTGAATATTTAGAATCATGCCGAAAGTTAAAATCAGAATCACTAAAATCCTTTATAAATCGTGGCTTTACTCTAATTTTGCAAATTTGGCTGCGACCTTTATCGGGATATAATTCGAATTTAAAAGAGAAATATATTGAAGATTCGATTGTTTACGGAGCAATTTTAAACTTAGATGATTATTATGTTAATAAAATGATAAAGCTTTGTAAAGGTGAAGAGTCAAAATACCCGTATGTTTCAAAACTAATTGTTGATTACATCGAAATGCTTTTAGTTGATAAAGAAAGCGAAAATGAATCCGATGATAAAAGAAATTCAAAGGAAAATTTTAAAAGACATTTAAAACGATCACCATCCAACAATCTGTCCAATGATGAATTGAGCCAAGAATTTACAATTGAAGACGACAGTTTCAGTGACTCAGAAAAACCACAAACTAAAACAAAAGTGTTGAATAGTAAAGAAAAAAGTAAAATATTCGATAAAATAATAAAAAGTCTACCAAACGAAATAAATCTTGGAAAGGTAGTTTCAGTTGATTGGTTACAAAACGCACTGGAATTCTGTAGAAAGTATGAATGCAAAACGAAAAACAAATTGCTACAACTTTGTGGAGGTATCTTAATTCACGCGTCAACAGAGGAAATCAAGTCAATGGATCCGAAGAGTGTTACAGAGATGATTGAGCAAACTCTAACCAACGATAAAGTGGATAAAGAATTGATGAAATGGATATGGGATAATCATTTTTTGGAAATGGCTCAAAGCTCAGAATTGGATCCAGCGGTGTTTAGTAAAGTTGTAAAAAATATGCCAGAAGCTCACCACGTGGATCCAGATATGGTGTTTAAGATTGTGTTGTCAATATTAAATAATAATGGTCAAAATTACAAAGATGAACTCGTCGATACTGTTGACTTAGAAAAGATTTCTCCGGAAAATCTGGAACTGGCAGTTGAAAGTAAATTTTGGGATGTAGAAGTCATATGCAAAGCTGCAATAAATCGTTTGAAAAATAAGGATGTTCTAAATTTGTCAAATAAATATTTTTTCAAGGAGTCTAAATCTAATTTTGAGACGACGTTAAATAATCAAACAAAATCAGTTGGTTACTATGGTAACGCAAATAAAATTCTTTCAAATTACAAAAGCCCTTCATATACATGGGAATTGAATACGATGCTCAGTACAAATGACGAAGAAATCAACACAACACCCCCCGAGTTCAACTACAATTATTATCCAACAAAAAAATATGTTTACTCAACTTATTCTCCGGACAGCTATTTAACGATGGAAGAAAATCTGAAATACGAATTGAAGAAAATTTCGGAAAGTTACTCTGATTATTATAAGAAACAGTTACGATCGCGATCCAGACGAAGATACCCCATCGCCCATCATTATTAATATTCTATAATTTGTTTCACTTCACTATATTTTTTATAAATTCAACCAAATAGCTATAATTTTTATTGCTGAACATATATTTTACTTTTGATGTATTTAACATCTGG
>OX_Smed_1.0.01947
ACGAGTTTCCTGGAAAATTTTTAAGTGCTTGATTTTTGTTTTTCACCACAATTTCATTATGTCAAAATCTCTCATTACTTTTGCATTATTTAGTCTAAGTCTCTCATTTTATTGTAATGGAGACGAAATTCCTATTATTGAAGAAGATGATCACTGTCTCCTTTTAACTGATCAAAACTGGGATTATGCTCATAAAATTTATGAATATATATTGGTATTTTTCTACAAACCAGATTGCGATCAGTGTACACTTTCAGACGAAATATTTGTTTATGCAGCCAAGCATGCAAAAGAAACAAAACATACAGTAAAATTTGCATTTGTAGATGCTGCTAACGAAAAAACAATAGCGACATTGGAACAGATTGAAACTGTGCCGGTTATGAAATTTTATCGAAACAAGACGGGAGTCCAATATTTACGTACACAGGGAAAAGAAGAAGTAATTCAATGGCTGACGGATCGCGTGAATTATGAACTGAAACCAATAAGTACGCTTGATGACGGAAAAAACACATTGTTAAATAATCTACTTGTTGTGTTCGGATGCATTTTGTCAAATTCAGTGGAAGATATTAAGGACTTTGAAATCGTGGCCAGTATGCATGATGATGTTGAATTCAGACTGTTGAAAGACGCAGAACTCTGCCAGCGTTTTAACCTTCCAACAACTGAAAATTCAATTGGGATTTACCAATACGATTTCGGCATCCAGCATACGGTGTCAGGCAAGCTAACGAGAAAAATAATGAATGATTTCATTATCAAACATCATGTTCCTATTTATTCCGAATTTTCTGATTTCATCTTCAGCAAATCTTTTGTCGGCCATTATCATTATTTTGTTCCAATCATTTTCAAATCGTTTCCCATTCCTCTGAATGAAATGAAAGCAGAAATACGAAAAATTGCTAAAGAATTGGACGGAAAAGCTATTTTCATTCATTTTGACATTAGTAAAAAGAAAGTACAAAGATTTCTTGAACATTTGAGTATTCCAGAAAACGAAGGTTTCCGAGTAGTGGAAAGCAGTGAACATCTAGTTAATTTTAAACAGGAAAATCCATTGAACTTGAATGGAACGTATATGCTTTCATTTATTAGACAGGTTATGGATGGAACCGCAGAGCCTGAACTAATGGCATCTGAACCCAGAGAAAATTGGCACTTAGAACCTATTAAGCATCTCACCCGAAAAACTTATGATCAAGTTGTTATGGACAAAACAAAAAATGTTTTTGTTATTATTTACGCACCAGACTGCCCTTACAGTAGAGAAATGCTAGAGCTTTTAGATAAACTTGGAGAAATGTATAAAGATGACGAAAACGTATTATTAGCCAAACTAGATTCGTCTGTTGACGAACTACCTAGAATAAGAGTGCGGAGTACACCAATGATGTTTCTTTATCTTAAAGATACAAATGAAAGAATAAAATTTCATGGAGAAAGAACGATAGAAAATTTAAAGAAATTCATAGAAAGTAATGGACAAGATGGAAATGAACAACAATTCTTGGAGATAGACCACTTGCAGCATGCTCGACTGACAGAAAATGGTTTAGTTCACGAGGAATTGTAATGAAATTCTCTTGGAATATTAATAAAATTGAACTGTTGCTGAGTCA
>OX_Smed_1.0.01956
AAAATGTGTTGATTTTCTGATTTATATATGTGTAGGTTTCGTTGATTTAGTTGTGTAGTTTTGATTAGTTTTTCAAGATGTTAAAATTATTGAATAGTCAAGAAAAACTAAAAATTCTCAAACGCCTAAAATCTCTTGTTGATAAATTTCAGCAAAGTAACAACAATGAGATGTGGTGGCATTCGACAAGAATGGAGTACAGTCTGAAGAATGAATTGGTTCCTCAACAAGTCTATGTAGATCGATTTCCTGAATGCAATTTTATTCTTTCTAAGTACACAAATAAAGCATGCGGAAAAAATATAGAAGTTTATGTAGCCAATTCTGAAGACAAAAGCATTATAAGTGATGCCTGTGATGCAGCACTAGAAATGATTGCCTGTGAAAATATGTCATACGGTCAGATCCAATCAAGTCCATATTTTTTGTATCCTTCTTTGATGAAGTCAGTAAAAAAGTATGAACTTTATCTTTTTGAAGATATTGGTGCCAATTGCATGACATTTCCTTACAAAAATATAGATAAATTGATAGAAAAGACCAAACCAATTGAAGGATTTTACTGCAAACCTTTAAGAGAATGTGACGCAGAATTAGTAAATCAACGTTTCAAATATGCCAATCATCCTGACACGTATAAATGGATTAGAAAGTCAATTCAGGACTTGCCAAGCATGGGATGTTACAATAGTAATGATCAATTAGTTGGACAATTTATAACTATGGAATCGGGAAATTTTGGGGGTTTATTTGTAATTGATGAATGCAAGGGACTGAAACTGGGCAAATGGATTGTTCAAGAAACTACAAAACTTTTACACAAATTAAATAAACCAATGATTTTGGAAACTGAGTTTAGCAATAAGGTTTCATACAACCTTTTCACCAATCTCGGGTTTGAAACAAGAGCTCATTCTTACTACATGTTGCTAAGTAAAAGTCCTGAAATTAAAGATGCAACGTGAGGTTAATATTTTAATCCGCAATCTAACTCATTTTAATAATAAATATTGTTATTAGAAAAAAAAAAAAAAAAAATGCGA
>OX_Smed_1.0.01977
TTTTCTTTCAGAAACTAATTAATTATCCAAATTAAGGAAGATGATTTTTGCACTCACCATATTTTTTATTTTAACAAGTTTTCATCATCGATTTGTTAGTGGAGATCCATTTGAAATCGATAAAAACGGAATTTTGAATTTGAACATCAGCAATTTTCAGAGTGCTCTAGATGAACATAAAACAGTCATTGCTCTGGCATATTTAAAGGATGCTCCAGAAGCGTCATCGGCCGTAAAATTATTTGGAAAAGTTGGAAATAAATTGAAAAATGATAACTTGAATATGGTTCTAGCAAAACTGAAATTAGAATATGACAACAATATTTTTTCAAAATATAATCTTGAAGGAACGTATGGATTGTTGGCACTAATGGATCATGGAGAACGTTTCGTAGAGTACACTCAACCGGTTAACGATGTGGATAAAATTGTCGAGTTTATTGAAAAGAAACTCCAAGAACCGGTCACGGAAATCAATGACAGTGCTAAATTAAGATCTATTATTGAGAATCGACCTTGTATATCGGTTGGGTTTTTTAACAATTTCACCAGTACAGATTACGAAGAATATCGATCCAGTGCTGACTGGTTTTATGAATGCGACCATTATGCTACCAGAGATGTGGAGTTGTTTAAATATTTTAAAGTAAATGAAACGATTCCAACTGTAAAGTTTTACAAAGAGTGTATTCATGAAGTGTTTGATTATCCAAAGCAATTGCCATTTGACTCGAATAATGTTTTGAAGTTCTTTCTCGTCTGCATGGAACCAGATGTTGCTGAATATGGAATGAATTGGTTGATGAAACGTGTACTGAAACAGCCTCAATTCACTTTGCTATTATTTGTGAAAAAAGATGATCCGAAAAAAGAAAATTATATTGATATTATGAAGAAGTACGCTAGGAGATACAGAGAAGAAATAAACATGGCATATATTGACATTGATGGTCATGAAGATGTAAAATCATTTCTGTATACATTTGACTTGTCAGAATCAGATGTCCCTTGCTTACGTGCTATTGAAACGTCAAACAGGTATGCAAATAACACTCGGAAGTATAAACCAAAACGAAAAACAATAAATGATGCTTCAGTCAAACAATTCATAGGGGACGTTTATTATCGACAATTGTCTCCATATTTAATTTCGGAAAAAATTCCAAAAGATTGGAATTCTCAACCAGTTGTGACTGTTGTTGGTGATAATTTCAGAAATATAACAGAAGATCCAACAAAAACGGTTTTAATAGTGTTTTATAATGACGAACCAAAATACGAATTATTCGTCAAAGAACAACTAAAACAATTAGCAATGGATTTTCAATCTAAAGGGCATTCTGATGTTGTCATAGGAGTCTCCAATTATTATAGCAATGAATATTACGGTTGGCACCCAAATCGATTTCCGAAAATGATTTTATTTCCTAAAGGAAAAAATACGTTTGGAATCGAATATCAAATGAATATGACAGTTGATGACTTAAAAGCATTTATTGAAAGTGATGGAAAGATAAATCAAATAGCGAGATTTTCCAGTGAAATAAATGAGCCAGCAACGTCTGAAAAACAGCATATTTCAGCAACAGAAAATATTGAAAGTGATGAAGAAGGAATTGTGGAAGAAGAAATTGTTAATAGTGAAAGTGAAAAAAACAATACAACGGATAAAATTGAATTATAAACTGTTACAGATAAATATATTAAGTTGGTTTAGAATTCTTTTTTGTTACAGTTAATAAATTTTTATGTAGTTTGAGAAAAAAAAAAA
>OX_Smed_1.0.02020
ATTTATAACTCAAGTATCATAGTAACATAATAATGACTTCAACAATTGATATTGAAGATGAAGAAATATTTTCTAAATCAATTTATCATTTCTTCTATGATCGCGATTCAAATTCAGGAAAGAAAGAATCTATACATCGTATAACCATAGTATCAAAACTTCCACCAAATAAATCTTTAGATTCCAGGCAGTTAGTAGCGGATTTTTGTGAAAGATTCATAAACGGATTTGTTGATAACAATAGAGTAACAGGATTGCTTCTTTTGTATCCTAATCATGCAATACATATTTTAGAATCTACAGATCGTTCTATTTTAGATATTTTAAAGTTGCTTAATTTAATGGAAATTAATGAAGTTGGAGATTCACAACTTATGTTTTCTAAAAATCGAATTCTAATAGTATCGAAAAATATTAGCCAGAAATTATACGCTCAATACAACACCAAAATATTAGACATGGAACCAGCTAATATAAATTTATTCGAATCTAATGATTCTGATTATAAAATTGTTATTGATGTTATGAATCAGTTAACGAAATTAGGCGTATTTCTTTTTAAAGAACCCTTGAAAGATCAACGAGAATTCGTTCCAGAAATATTTTCGCTCAAATTATCAGAAGTTCTAATGAATCTACGCGACAGTGTTCCGGATCTCATTCCACAACAAATAATTGTTGGTTATTTAGCCGAAATATCTCAAGATTCATGTTTGATAAGTTTAAATGAGTATATTCAATATTATGAAAAGCCTTTTTCAACAATACTGGAATCTGATATGATCTGGCCTGCTCAAAGAAGCAAATTTTTATTCCTGTAGTTGAAATAGAATTTTTGTTTTGAAATATAAGTTTAGTTTAAAAATCCGTTTTACTTGAATATTTTAATGAAAATCGTATTGATATTTTATTGCCTTTTCAATCAAAATACGCATTTTCAATAAACATTTCCAAATTGAATCTGCTATATGAAGGCAATTTTTGCGTCACACAAACATTTTTGTGGTTTATAAGGATTGACAATATAAATACAAACAACTTAATATTGTGTAATTTGATTTTCAATTTTGATATTTGAAAATAGATCTGAATGTATGTGTGCATGCATCTGGCGCGGTCTACGTTTTTCTGCTTATAACAGATTATATTTGGAAATGTTGTTTACCGATTGACAAGTTGTAGTCTCTGCTCATTGTCTTATCAGTCAGGTTAGCTATCAAAATAATTCAATTCCACCGAATAATCTTATCGCTTTACACATCAAAAGTTGATGTCACCACGGAATGTGTAAATAAAAATGAATCAAGGTGCTCCATGATGTGTCAAATGTACCAGGTGTTAATTCAGCATTGTGATGATAGTCAATAAGATTGGTGGTGCAGGTGAAATATGTGCTACAGAACCACAAAATATTGATTATTCAATTAGATCTGCG
>OX_Smed_1.0.02058
TTATATTATCGATATATAGTCAAGGTGTAAAGTAGGTTTATTTTTTGTTTTTTGGCTTAAATATAGATAAATAATCAAAATGTAAGTTAAAATTTTCTAAAGCAAATAAAATTCGAAAGTTACATGACTTATAATCATTATGGGTCGGATATTTTAAATGGGAAAAAGTTACACCATTTTAAAACTTTGAGCAGTAATAGTACGCCAACTACTTTTCGTTCATCATATGATACTCAAATAACTTACAAAAATCCTTATGAAAATCATTCAGTAGTAGGTGGTAAGTCAGATAATAATAACAGTAACTACCGATCAAATATTTCTACTATTTATCGTTCTACTGTTACTAAATCGATCGATTCTAAAGAACAAGACTTATCAGACCGGGGAACAGCTTATGGATATCGTAAACCACTCAATTCTTATTCTTCTCACAATATTATTGTTAACGCACCCCGAGTTCAACCTAGTTACTTATCAACCACTCGCTTAAGTTATCAGCATTTGCTGAATCAAATTGCTCAAATAACCGATAGTGTTTACTTATCGAGTATCAGTGCAATTACTCTCGATCGGATCCGAGAACTCGGCATTACAATGTTGGTGTCTATGATTACTGACCCAGTACCAATTCGTGCGTCAAATCTCGAAAACGTTCTTGTTCCGATTGAGGATACAGAATATGCAAATCTTCGTTCGTATCTCGATCGGGTAATTGATAAAATCCACCGTGAAGAATTGAAAGGCGGCAAAATTCTCGTCCATTGTATTGCTGGAGTTAGTCGTTCGTCGTCATTGGTAATCGGGTATTTGATGAAATATCACGCAATGCGACTGAGACAGGCCTACAATCACGTTCGAGCTCGTCGGCCGTACATTCAGCCAAATATTGGGTTTTGGAAACAACTCATTGAATTCGAAAAACGCCTATTCGGCAGTCCGTCAGTTTCGTTGTTGCACAAAGTCAGCGACAATTCTGTCGTTCCCGATGTGCCTCCATCGGCGCTTGGAAGCGTTCTTTTCAATTCGCCAACTCGATTCAAATCGTCAAATCGTTTCTGAACATGATTTTATTTAGTGTCAACGTAACAAAAAATCGAATTTTTTTTTCTAGAAAAAAATTGATTTTTTTGAATTTTCTCATCTATTAGTTTTTTGTCGACTATTTTTTGAATTTTCAAAAATATTATTATTACATAATAGACGCATTAATTATGTAATTGGTGTGAAATCTGCACTGTGCTTTTGATTTCAGTTTCATTGACACAACTATCGAACAAATCGACAAAATTAAAATTTCCTAACCTATTTTTTGGAGATTTTCTATTTTTGGTGCCAAATATCTCACAGAGAAATTGAATTGGAAATATAATTTTTGATGAATATCTGGCATTAGATTATTTATCAATTTTACTTTATTGATTATTAATTAGATTTTTAGGAATGTTTATTGTAATATTTTTTTGATTAGTTATGCTGTTCGACCTCATTGTGAGTTGATTATTATTATTATTATTTTATTATTGTTTTGCATCCGAGTATTTTATTCTAAAAGCAATTTATTAATGTAACAATATTTTTTTAATTGATTTAGTATTGACTGAGGAAAAAATATATTTATATCTAATTGATAATCCGATTGAGTTTTTGTTAATAAAACGATTTATTAAAATTAGATCTCATTATGGAATTTTCAATCGATATTGTATTTGATTGGCATTCCACCATTTATCGATCATTACGTCATTTCTGCAAATAACGAGCTGTCGAAATCGAACAATTTTATTTATTTATTGTCCATGAGATTGAGAATTGAAATTAATTAAATATATAATTACAAAAATTCTCACAGTCGGATTGTAAAAGTCTGGCTGATGTGCTTGGATTATCTATTTGTTAATTGTCTAAATGTCTGAAAATGAAATTTTCGATTAGCAGTAATTTTCTCTTTCGAAACTATTTGAAAAAGTTACTTTTCAAAAAATTCGCATTTTCGTAGATTCGTTATAAAAATTGTGTGAAATTTCTCTATTGGTGTGTTCGTGTTTTTATGGGTGTGCAGAATTATTTTTTTAAATGAATTAGAAATTTCATTTATTGAATTTTTCGTTTAATTTATTTCAAAATTAAATATATATTTCCATCAAAAGAAAGTTAAATTCTTAAAGATTGAATTTTTGTTCATTTCAACTTTTTTTACTGATTCAGAGTATTTGTTTCAAGGCTTTAATTGCACGGTTCCAGTAACATATTCCAGCGCTAGTCGCTGAGTGTCAGATGTATCTATTACA
>OX_Smed_1.0.02082
AAAATGAGTTACTTGATCATTATCACTTTGATATTAGTCCCAAGTGTTCTTATTGAAGCGGCATATAAACAGCATCCAAAATGCGTATTTCCATTTAAATATCAAGGAAGAGTTTATGATGATTGCGTCGTGAAAGATGCCGGCGCACCTTGGTGCTCAGAGGATGCAGAATACAAAGGATTATTTCACTATTGTAACAACAATGAAGGTGATACACAGGAATCAAATGGAGCATTTTTAAGTGCTCAAAAAAAATTAGCTGAAAACAGTGAAATTTTGAAAAACAAATCTTTTATTTCTGGAGATAGCTGCGAGACGTGTGGTACACAATTTTATATAACTGAAAGCTCCATGACGCAATTATCAAAAATAAGTGACGACAACAATCGTCACATAGACTATCTGTTGAATGTTGAGAACGAAAACTTCAAGGATGCGTTAGGGATTAGTTTCAATGATATCAAAGACTATCTGAACTGTCCAAGTGGTTGGTACAAACTTTATCAGAGTGAATGCTTTCATTTTAAGCCAAATCTTAATCTTAACGACGCTAGACGATATTGCGAGGAAAGAGGATCTCAATTAGCATCAGTTAATAATCTCGAAGAAAACAACCTTTTCACAATGAAAGCTAAACAGCTTTACGAAAACGAAGGTGCAATTATGCTTGGATACACCGATGCTGAGAGTGAAGGAAACTGGCAATGGTTGGATGAAAATGAAACGAAATTCACGAATTGGAATGGAGGTGAACCGAATGGTGGAACCACTGAAAGTTGTCTTATGGTTTATTTAAGTACAGGAAAATGGAATGATATTCCATGTTATGTCAAAATGAATGCCGTATGTCGGGGACACATTCTCTACGTTAAAAACTTATAAAATAAAAAATAATTTGTATATAAGCAATCGTATTCGTTTTGGAAACAATTTTTGTTGTGTATCGTGATTCAAATTCAAGAGGTTTAAACATGTCAACATTTTATTTTAATAAATATTTTAATTAAAAAAAAAAAAAAAAAAAAAAAATAAAAAAAAAAGTAAACTACTAGTACGTTAG
>OX_Smed_1.0.02113
TATAGGAAAATAGCTAATATGAATTGCTTTCCTTATCGAGAATATATTCGTATCTCCAGTGATCCAGGCAGCAGCATTAGCCAGCTATCCCGCCGACATGACCAATTCCAATCTGCTGCAGCCCCAGTCAACACAGCTTTCTGATCTGTTCTGGAGACTGATGCTAGAGAAATTATATTGTCTTGCAGTCCTTTATTACTATCCGTTATAATTGCCCACTGTTTTCCTATCAGAAAATTTAGCTAACAATTTTCCTATCCCGATTTCAGCAGCTGTTGAGGTAACTTGATTTTTCATATTATTTTGTTTTATTATTCTCCTTGTTCTCACTGATAAATCGATGCCGCTCTTGGTGGCATTCTTGCTCCTCGTACAGCTCCATCTGCTCGCGTTCCTATCCAACTCATCAACTCCCTGTGAGTCTCCGTGCTACATCACCAAGATCTGCAACAGTCGAGTATTGAAGTGTCAGCCTGGCCGTAACAATTCGGCATTTCCTGAACAAATCAGCTGTGAAAAGCAGAAATTTTATTTCCTCATTGATTCCAAGTCCCCCTTAGTCATTGACTACATTGACCCTCAGGTGTTCAAACATTTAGTAACCGAAGGAATGAAGTCTCTCATCCTGGGACTAGCTGTCAAACACATCACCAGATATACCTTCAGAGAATTACCGGGAAAATCGGACTTCATCATTTTCTTAAACGGATTCTACATCAAACAAATCGAAAATTTTACATTTGAAGAAAAGAAAATCAACGCAGTTTTCTATTCAAATCCTTCTTTAAAGCGGCTTGGCCGCCAGGAGTATACGCGGGCTCAAGTAAAGAAATCAACCTTTTGCGATTCAAATTCGAGCCCGTGCACGTGTAAGGACATCCACAATATCAATGGAACCTTTATGACAACCTTTCCAATCTATTACAATGAGACATCAGGATTGGTTTGCAAGAATTTCAAAAGCAAAAGGTGCATTCATCCGATATGCAGGATCCCAAAGCGTAATGATTACGTCGGCAGTCTAGTAAAATTGACAAAGCAAAAGGTGTCCCCCTATGACTATTGTATTAATAACCGTTCAAACAAACTCAAATTTACATTTTTAATATCATTTGTATGCTTTCTTTGCTTGTTCCGTATAGACTTGCTATGAGTTTTGATTGAATCTGTCGCACGCTTGCTAATACTTTTTTTATTTAACATAACTTATGTTGTTTAAAAAAAAAAAAAAAAAATG
>OX_Smed_1.0.02114
CACAACACTCATTCAATAACAAATTTCAACCATGAAATTGATGATCCAAATCGGTTTCTTCATGACATTGGCATTGCTCAATGTCGAATGCGTGAGCAAGTCAAAAAACAGTAGCCCATGAACTTTATAATCATTTTAAATTTACTTTCCATTCATTCAGGTGCTGATTGCTTGACGATGCTGGATAAGATTGACAGAGAATGCGACAGGAAATATTTGGTACTCGACAACCATTGTGATAGCCGTTACGCCCACTTGCACAAGACATGCGACATTAATTATGATAAACTAAGTGGTCGGTGCAAAAATAATATGTCAATGCGTTGCATTCTTAAGTATGGGAAGCTGGATAGGAAATGTTTGGGAGCATATGATAGGGTCGATACCTTTTGTGACAAAAGGTACAATGTCTTGGACACTCATTGCGATGAATTGTACAAGATACAAGAGAAATGTGAGGATAACAGTAAGCCAACATTTTGAATTGATATAATCTTATAATCTCAATTTCTAGGTGAGTGAAAAGTGGTTAAATGGTTTTGATCCGTAATAGTTTGCTTTTTCTCTAGAGTCTAGTTGAATAAACTCTTACTCTTACTGTTACTTTTGCGTTTTATTATTTTTAATTTCTATAATTTA
>OX_Smed_1.0.02176
GAACACAAATCTAAAAACATGATATTTTTTATCGCATTTTTAGCAATTTTCATTCCAGCTCTAAGTTGTGATAATCTGTACGTAGACATAACAGAGGATATGCGAGTGGCCAAGGAAAACTTTGACGCATTCATTCGTCTAAGTGATAAACCAAAAGAAAGTGAAAGTCAAATCATAACGTTCTTGGAATCCTTGGTAAAGATTACAGCAAATCTGGAGTCGGCAGGATACCGAAATGTTGCCGACGTTCTGAATAACAAATTGGATGACGCAAAAACAGCAGCGATTGCTTCGGTGAAATTTGCTCAATTAATCGGAGATCTTGATAGTGTTGAACCTCTTTTTAAAAATTTCGATGCTTACACTGAAGTTATAAACCTTTTCACAAAAAACGAACATGCAGTCAATCAGATGTACTACAATCCTTTTATGGCTGCATTTCATGTCAATGACCTCGAAGCATGGACAAAGTTCAGAGAGAATTACCTGCAATCTAAACTTGATGAAACGGTTGCTTCTATTACTAAAAGTCAGACAGTAATTCTCAAATTGTTATCCGAAAAAGATTGCAACAAAGTTGATGTGGGCAAATATTGTGCTTTCACTTTTGGTGAATTCTTCAAAGTTCTTGCAATGAGAGGGGCTGCCAGAGCAGTGAAGGGGGACAGTAAAATCGACAATGTAAATATTGACTACAATTCGGTTTTATCTTCTTGCCTTTCAACTTTGAAAAGTTGTTGAAATGATATTTAATTTGTACTAATAAATTGCTCGTATCTTGTTAAAAAAAAAAAAAAAAAATGCGA
>OX_Smed_1.0.02307
AATACTGACATCAATAAAATGTTTTCATTGGTTGCGCTCTTTTTAGTCTCGACCAATCTCATTGTTGGCAGCGTGCCTCTTGCACCGGGTCTTCATGATGCTGGTCATCTGGAAACTTTTTTGGGAGGTCCATCAAAATTTGCGTCACAGCTCGCCGGATCAAATCTCGGAATGGCTCCATTCGGATATGCCCCAGAAGGACATGCACCACACTTACTCTCCCAAATCGGACGTAGTCCACATCTGCACGGAGCACTCGCTCCACTTAGTTTCCCTTCAGCTGGTCTCAGTGATGCATCCGGAATTGAGCTTGCTCCTCGGGCTTTAGCACCTCATCATCATGCCTCACTGAATCACGGGGTAAATCACCTTTCAAATTTGGCTCTGTCTCCAACGCAACTGGCAAACGCAGCCCGCCCCCTCTGACATTGAAATCGTCAACCGCAATGCGTATTATCTGTGAGAAAAGATGAAAATTAATAAATAAATTTGGCATTCATTTTTGATTTTGAATTGAAATAAA
>OX_Smed_1.0.02391
AAGTGTGTTTGGGAATTTCTAATCATTAGTTTTCTGTTGATAATGATTTTTCTGTGTCTCTATTTATTGTTTCTTTCAATAGAATCCCATGAAATATTATTGAAAATGCCTAAAGTGAGGCCGACCAAAGAGGATCAATATATCTGTCACGCTTTAGACTTAAAAAATGACACTTTGTTCATCACTGGTTTTAACCCAAAAGCTAGTGCATCACATGCACATCATATCTTAATCCACAGCTGTACGGAACCTGGATCTGTAAAACCATATTGGAACTGTGAAGAGATGAATGCAAAGGATTCAAAACCGATCTGTAAATCTGGATTGAAAATACTTTTTTCTTGGGCAATGGCTGCATCAGGATTTCGACTTCCAAAAGACGTTTCAGTTATGATTGGAAAAGCTGTCGGAAAACAATATTTGGTTATTCAAAGTCACTATAAAAATGTTGATTATTTTCGAAAACCAAATTCTGAACCGGATGAATCGGGTATAGAAATAACTGTACAAAGGAAACCAACAAGCAAGTTAGCTGGTATCTATTTATTAGCCACAGATGGCTCAATTCCCGGTCATTCTACAGTATTCATGGAGGCTGCGTGTTCGTATACTGGTAAAACAGTTTTGCATCCATTTGCATACAGAGTACATACTCACAGTTTAGGAAAGTTAGTATCGGGCTATGTCATACACAGAAAAAATTGGACAGAAATTGGAAAGAAATCTCCACAAGTCGAACAAATGTTTTATCCAGTTAAAGGAACTGTGAAAATATATCCAGGAGACACTTTGGCTGCAAGATGTATTATGGAAAACAAGGGAGATAAGCTAGTCAAAATCGGAAATACTAGAAAAGATGAAATGTGTAATTTCTATATTTACTACTGGGTTGATCGAGAAGATAGTTCACAAATTTACGATGATCAAAATCAAATTTGTTTTTCTGCTGGATGGCCAAAATTCAAATGGGATTCTTTCTTTGATTCCTTAAAAATTCCATCAGCTGCTGCAATGTTGCCTGGTGCAAACAACATAATAAATGAAATAGTAAATGACATGGAAAAACAAGAAAGAAACATGGATAAACTAATATCAAACATGTGGGACGATAATCCAAAAGAAAATTCAGATGATATTTTGGACGATACTTTATTTGATCACAAAAAGTTTGAGAATTTCGATGAATTGTTTTAAACAAAATCCGTCATATTTTGTGAGTTGGTGAATCATTTGTCCTGGTGTCGTATAGGATTTATTTACTAGTTGTTGGTGACTTGGTAAATCTCATTGTCAATAAAATTTTTAGTTATTTACAAGATTTATTTTTAACACTAATTGAAATCTTTAATAAGTGACATGTTTACATAAATTTATTTGAATT
>OX_Smed_1.0.02479
AATATTATAAATTATCAAAAATAAATAAATTTGGAATAATTAAAATAAAATTGTTTAAATATTATATGGTAAAATGAATTAATTTTAATCATGAAAGAAATAATATCAAATCTATGGCTTGGATCATACGAAGATGCATCAAATGTAGATTTGTTGAAATCATTGCAAATAAAGTACATATTAACAGTAATGGATAGTCCATTGTTACATAAAATGGAAGACTTTAATTACAAATTTATTAAAGCCTATGATGTTCCAAACCAAGACCTTATTTCTTATTTCGATGAAACCAGTGAATTCATTGAAAATGGTAGAAAATTTGGTGGAGTTCTAATTCATTGTCTTGCCGGAATTTCAAGAAGTGGAACTATTTTAACAGCTTATATAATGAAACATTTTAAAATTGATCCAAACGATGCAATTGAGAAAATTAAAGAAAAGTCATTTATATGCCCAAATGATGGATTTATGAAACAATTAAAGATATATTTCAACATGAAATGCACCGGTGATTACAAAAGCGATGAGTACAAACAATTTATCCGTCTATTTTCTCCAGATGATATCAATAAATGTACAAATACAGTTTCGCAAGCTCAATTTAATTTATCAAAATCTTCTACTGATTTAATCCAATTCAAATGCAAAAAGTGCAGATTTTTGTTATTCGACAATTCAAGTGTTGTCGAGCACAGTAAAATGAAAGCTTCGAAAACAATAACCGAGAACACTATTTGCAACGAGGAAATATTTATTGAAGCTCTTCCTTGGATTGATAGCAGCAGTGCAAATGGTGGAAAGGTTAACTGTCCGAAATGTGCTTGCAAATTGGGCTCCTATACCTGGGTCGGAGAGCGATGCGTTTGTGGCAATTGGGTCGTGCCTGCATTTCACATTGCCAAGCAAAAGGTCGATCCAGTCAAATCGATGAGTTTTTAATCACTTTCCGAAGAATTAAAAATTTATCAAGGAAACATTAAGAATAAAAAACGACTTTGATAATATTCTTAAGTTTAGATTTATATCGATTTTTAATTATAGATTTTCTATTGGTATTGTCGATCGATTTTTAACCTATTTTTAATGTTTTGTGAAGATTTTTATGGTCATTTTTGTTTTTTATCGGATAGAGGGTTTTATTGGGCTTGTTGGTGGTTTTAAGGCGGTTTTGGATTGTAATTTGATAATTCGTCGGTTTTCTGATAATTGGACGTCTTTAGTTTTTGGCGTTTATTTGGATAATATTTTTTAGTGCAAATGGATTCATGTTGGTTGTAATTCGCTTAGTTTCGTTGAGGAAA
>OX_Smed_1.0.02514
TAACAGTTCTTTCCTAGATAGGATGATAAATTTCCAAGTTGCTTTTTTATTTGCCGTAGCTTGTTCAGTGGCGCAATGTCAGTACGCTTATAGACCAAAAACTGAAAATGGTGAATTCTGCATGATTCCATTCGAGTATCAAGGCAAAATCTTTCATGACTGCACAACTGAAGGAGATTCCAAAGCATGGTGTCGGCCTGCATCAGATAAATGGGGATATTGTTCCAATACCTCAGATTTTAGTAAGTGTCAAGTTGCCGCACCGACATCGTCAATATCAGATGTGAAATTAATTTTGGATTTATTGAACAACATTCGGATGAAAGAGCCTGCTTTGAGAATGTCAAAAATTCGATGGAATACTGAATTAGCTCAAAGAGCTCAATATATGAGTAACCAGTGTAGACTGGGGAGTGATAATACTAATTTATGTACGTCAGCGTCACCGATGGGCCAAATAAGTTACGCCACAATGTCCTCTGAAAAGCAATCATTGAAGTGGACTCAATTTATTCTCGAGTTTTATAATCAAAAATCTGGTTATAACTATGATACAAATACATGCACATCAAAATACTGCAATGGATATAAACAACTTGTCAATGCTCGAACTACAGAAATCGGATGTGCAGTTTCCAATTGCAAAAAAGGCGAAACTTTTGCAGATTATTATTTCTGTAACTTTTATCCACCAATATATCAACATAGACCATATGAAAAAGGAGAAACAAAATGTGATAGTTGTTATAAATTGGATGATAATTATTTGTATCGTTGCACTAAAGATTTATGCGAAATTTGTGATTCTCAAAGTTCTGATTGTCAAGGAAAAGAAGTACTGAAGCTAGCGATAGAAGCTGGTCTCTGTGAGGATTTGGAACCAGGTTTTTGCGAACTGAATGCAAGCGTATGCCCAAATATTGACTTGCTTCCAGATGAATATAAAGTAATGATGACATCGAAGTGCAAGAAAACTTGCAAATTATGCTGATAAATGAATTTCTTTGACATATATGAATATTGAAAAGAATAAAATATTTATGGTTGACTTTATTTTTTGACACCTTTAATGTTGTAATTAATTAAATAAATTTAAGAACGGTATAAAAAAAAAAAAAAAAAATGCGA
>OX_Smed_1.0.02541
TTCAAAGGCATTTAGATTAATTCAAACTCAGATCACTTGTAAATCATAGGCAGGCAGCAGCACAAATCAAGCACAACAACACGGAAGGAACAATACTCTATAATTTATTATTAGAAATCACTGAAATCCTCCACGTAAATCTCCTAGCCTTACAGTATCGCAATCAATTCAGGCCGGCAGCATTTTGTTGGTTTCCCTGATGATTCCTTGCATCAGTAAATTGTCTTCCTGGAGTGTTGTCGGCCTCGGGTTCATTCTCTCTCTGGCTTTTTCGCATTTCCTGTCGGTTGCCAGTGAGAACTCTTTCAGTGCGATGTCATCTTTGATTCTGTGTAACTGCTTCTCTAGGCCATCCAGCGCGTGTCTTGCTTGTCGCTGTTTCTCCAGCAAGGCAGCCTTTGTCGCCTCCAATTGCTTCACCTCGTCTGTCAGGCCGTATTGTGGTGCGTCTCTACACAGTTCCACATTTGGACGAGCTTTCCGGTTCTCAAGACGAGTCTGAGCCAATTTTGCGGTGGGAATTTTGGCACGAATCGAGTCTTCCACGCCTTGCAGGTCCTTTTCCATGGCCGCGATTTCATCCTCCACATTTTTTTTTTGCCAATTCAACTCATCGAGAGCTTTTTCGTTGTCATGGATCCGCTTCCGTATCGCGTAATCTGTAGCGTTTTTCTGGGCCTTCAAATCGTTATCAACCGAATGGATTGTGTGATGGATTGCTTCTCGCAATCGCTGGGAGCTCGTCAGTTCAGCGTTGGCTCGCTGGTGATTATATCGGCTGTAGTCCTCCCACTGTTGAGGAGTCGTACTTCCTTTCACAACTCGTGTCGAGTCAGGCTTGAAGCTGATATTTGGGGAATTTTCATTGAGGTTGTATTGATTGATATCGATGCCCATCGCGATGTTTTTATCCTGCAAATCCTTCAGCACCTGATTTCTCGCCTCAGTCAACAAGGTCATCTGTTCAAATGCCTCATCGATTTTCTGTTGCAGTCGCAATTTACATTTGCTTATCAACTCTTGTTCTTTCAAAAGCATATGTTCCGGCTCATCCTCAACATTGTCAATACTAGTGCGAGCATCTCGCAGTGTTAGGCATTCATTGACAACGTCGGTCGGAACGTTTAGCGCTTCCAATCGTTTTTCCAATTCATCTTTAGCGTTATTTAAATTCTCGATTTCTTTATCTAATTTCTCTTTGTCTTCTTCAAGAATCTCTTTCCATAAGCGAATAGCGTCAATTCGATCGGCTAAACGCGTTGTGTTATCGTATTGATCCCATTTGGTTTTTACATCGGTTTCATTTCTTAAAAATCTCGCTTCCTGTCGAATATCATGACTCGCCTGTTGCATTCTCTCTGAATTAGTACTGATAGCAAAACTATTCGTATGCCAATCAGCTGGTTGATATTTCATTGCTGGTTTTGTAACTGACGCCATTAGTTGACAAAGACTATAATTTTTAAATTTCTTAAATTTTCAAATATAACTACTGCCGGTAACTATGACTTTGTCATTTAAAACACATTAAATTTCACAAAGATTAAATGAAATTGATTTTAAAATTTTAGTAATCATTAAATTTAGGTAATATTATTTAAATAAAATTNTTTTAGTCTGTTGATTTATTTTTCGAAAAAATGAATTTATTTTTGTTTATTTTATTAATTTTTCTCTGCCAATCGTTTTTGTTTGGATTTTGGTTCGATTTCAATTATTTGCCATTGGGTTTCCTGAGTCTTGTGTTGGGTGCAATAATAGGCTTGATCGTTTGGATAATATTATCGGAACTTCAACTTTTCTATGAAGATTTACACAAGGTCGAAGTAAAGAACAAAAGCGTTTTGGTTACTGGATGTGATTCTGGATTCGGATTGATGCTCGCACAGTCATTGGCAAAGAGAGGAATGTTTGTCTTTGCTGGAGTTCTCAATTTAAATAGTGAAGGAGCAAGCGTTTTGAAGTTCAATTCAGTTGTTAAAGTAATAAAAATGGACGTCACTAAGGATGAAGAAGTTGAAGAAGGACTTTGCATAGTTCGACAAACTCTTACTGACATGAATTATATTTTATGGGCAGTGGTAAACAATGCTGGTGTGGGACATAGTCAAATGATGGAATTTTTACCCATTGATAAATTGCGACAATTGTTGGAAGTTAATGCGTTAGGATTACTTCGAGTGTGTCAGAAGTTTTTGCCTTTATTACGCGGTCATGGAAGGATTGTGAATTTAACTAGCATTTCAGGTGAGGTTGTAAGTCCATTTATTGGTGGATATTGTGCTTCAAAGTTTTGTGCTGAAGCCATTTCGGATGCTTTAAGATTCGAATTGCATCCCTTGGGAATACCCGTTATTACTATTAACCCACAAGCTTACAAAACCTATATTTTATTATCTACTAACAAAGTTTTCGGAACTGAAGAAACCAAGTTATATGGAGAGAAGTTCATTAAAAAGTCTGAAGATATTCTTAGAAATTGGGTTGAGAGCGCCAGTGTAAACTTCCAGGAAGTGATCAATGCATTGGAAAGTGCTATTTTGAATCGGACTTACCAATATAAATACAAACCAAATTTCGTTTTCCGAATGAAGATTTTGATGATGAAAGCCAATTCTCTTAATAATCGGATCCGAACGGGATTTCGCTATTCTGATATTTCAATCCCTGTAAAAACTGAATTTTGAATNNNTTATTTTGAATTATTTTTATACTCGAAATTTACATTGTGATATTGTTTGATGTTGTTTTGATCTTGCTTGGAAGTATTTAGTTAAAAAGGTTGTCGGAGAACTAATTTTACATGTTTTGCTTCGAGGCCCAAATATGTGTTATTTTTCTTTGTTTAAAATAGATAGTATTTATCTTGTTTTAAAA
>OX_Smed_1.0.02553
TTTACATAACTGCTGTAAATAAATTTTTCAACATATAAAGAATATGGATAATGCATCAACAAAACCATACTATGATTACAATTATTATACTCAATTGGGCTATTATCCACCAAAGCCATCAGATATAAAGCCTAGTGAAACGAACAAAGATCCTAGGTTAAGCACTCAAGAAACAAGTCAAAGCAATACTTCTAATTCTACAAATGGTGTTGTGTCGGTGAATAGCACACAAGCAACTACTCAACCAACTACTTATAGTACATTGACAACTCCTGGTACTCAGCAATATTATAATTATTATACTAGTTATCCCGGATATTACGATTACTATCAATATTATAATTACTACAACACAGCGGGAAACTATTCACAAACCCCACCAAACCCACCGGTTCCACCAGTTCAACCTCCTTTACCTGATGCTGCTCCAGTAAATACTGTTTCACCAGCATTACCAACCGTTGAGGACACAGAAGTAAAACCTAATATAAATTCAACTGAAGTAACTACCATTTCCAATGAAAATACAACTGTAGAAATAAATAATGAAGGTGCGGTTAATAAACCTCTTCATCAATCATATCCTCAAGTATATTATCCTCCTCCTATTAATTATAGCGTTCCACCACCTTGGTTTACTACACAAAATTTCTGGGCTAATTCTTATGGAAATCAATATAAGGCAGAACAAACACAGCAACCTGCTCAAACGGCATCAGCAACCAGTATTCAAAATATTGTAAAACCGAAAGCTAACTCTAGGCCGTCTAGATTCCAAACCCAGCCTGTGACAAAAAATGATAAACCAAAGCCGAATTCGGTAGGCGTTAAAGACGAAAAGGTTGAAACAGCTAAAACGCCTGTATGGCCAGACGCATTGAAGTAGTTGTGTTTTTATTATTCTTTTATTCTTTATAATTGTCTTGAATTTTAAATTTCAGGTTAGAAATACTAAATATTAGATTAAATAGAAAAATCATTTGGCCTATATTAAATTAAATCTAGATTATATTAATTAATCTAACTTAATTAATAATTTCCAGTATAATTACTTTCTAAACAATATTAAAAGTCATTTTTAGCTATAAATTCGAAGTGCTTGGTTATGTGATTGGATGAATTCGGATGTTCCTTTTTATGATATTTTAGCGTCAAATCAATATTTACGATAAAAAAATTCATAGATTAATAATCCAGTATTTATTCCTGATCTGTCTTATTAGTGAGAATTCAAAACAAGTATTGCAAAATGAATATAATGTGTATAATATTTCT
>OX_Smed_1.0.02641
TATTATCAGCTGATTTGTTGAATTTATTTTTAGTGAAAATTATCTTTTAATACATTTTAAAGCTTTGGTTTATGTATTATATCCGAAAGGCGACCGTGAGTGATATATCAACGATTTATAATTTTACCCACAATCTTGTCCAATATCATGAAGGAATGAAAGATTATTTTATTCTGAATGAAGCGGCACTTTTAATAGCTTTCCAAAATAATGCATTCGAATGTTTAATTCTTTTTGAAAACCTAAAAGATAAAGAAGAAGCTGTTGGATATCTCTTATACATGGAAGAATATTCGTTTTTGCACGGAAATGGGTACTTTGTTGATGATTTTTTTGTTACATCCAATTTAAGAGGTAAAGGTTTGGGTAAAATGTTAATGCATTATTTATACGAACTTGCGATAACGGAAAGTCGAAATTTTGTTAAGTTAATATTTCAAAAATCCATATTGGGACTAGAAAATTTGTATACTGGTCTAGGGTTTGTAAATATAACCGCTCCAGAAAGTGGGTTGTCAATTTATGAATTGTTTGGTGAAATGGAAATAAAACATTTTTTTGATAATTTTCAAGTAGATAATACTGAAAACAAAGAGAAGTTTAATGAAAATGATTTCTTTTATATTATTAAGAGACAAGAAAAAGGAATCAGTTGACTAATTTGTGTTTCAGACAAAATTAAGGGACTGTGTTGTACATTTGTTGTTCAACTGTGCTATAATTCATGGTATGGGATGTCGATACTTTTTAGTGACTTTTTAGGTGATTTAAATCTTCTCACACAGCACTGTTTACACAAAGCGGCTTGCACAGTTTCTCTCCAAAATGTAATAAGTATTGTTTGGTATGTGCCAAAAAATACTTTGGATATTCCACTGAAGCAATTAAAAGCTGTTAATATTACAGAAGAAGAAAGTTGGAATTTGGCTTCGTTGAATATCGATCGAATCAAAAGCTTAATTGCTACATAGAATTAGTTGACAATGACTTAGAATTTTAGATTGTAGTTTGTAGTTTTATTAAATAAATTTAAGGGAAATAAAAAAANAATATTCTTGTATTAATTTACAAATAAAAATAATAAATCAATTAGTTTAATTATTTCAAAGTCTAATTAAAAGTTATCGTTTCTTTTTTGCTTCGATGTCAAGTGTTATTGTTTTGACTCGTTTTGGGACTTTTATCATCAGATTAAAAAAATCTTGTTTTGATAAATTTTTGCTTTTGACAGGTTTGCTCGACTCGACAACGTCTTTGACTTTCGAATTGTGGCAAACATGTCTTGACAGTAATGTCAAATGGACCTCATTCTGTGGATATTCGTCGTCATAAATTACTGTCCCTTCATAGGTTTGGTGGCATACCAAAGAAATGGTGGTTATCGTTGTAGGAAAAGTGCTCGTATATGTGATGGTCATGTTGGCATCGTTAACATCAAAATGAGCAGTACCCAAATCACCCATAACTTGATTTTCGAATCCAAGTGTTTTACACAAGGAAACCCGACCAGGACATGTACCACATTTCATCGGTTGACAAGGACTATATCTCCATAAATAGCCGTCACCTCCGAGAAAATTTATTGGTGTATCCGCTATATGGCTTAAGTCAATGGTCGTACCATCATTTGCCCGGGCACATTAAAAGGGATTAATCTGGACGCATGGTTCACTGTTGCTGCCAAAAAGGCACAAAACCTGACAAAGTAC
>OX_Smed_1.0.02810
TCATTATTTTCTTTTTTATTATTTTAAAACAATGCAAATTTTAGCTATTTTACCAATTTTTCTCTTGACTATTTCACAATATTATGCCATCGAGATACAAAGACGATTTGGAGAATCAGAATGCGAGGACCTGATTCCGTTTGCTGAACATTGTGATAGAGCTTATCTGACCGCCGACAATTATTGTGACAGATATGCGAGTCATCTCGATAAGCAATGCGATATTGCATTTAGAAAACTCACAAATGGATGCAACAAGCACGAAGGATACATTCTACAAACATGTGGAAAGAAGGGTCCAAGATGCAAAGTCATGATCAACTTTTTAGATATCACTTGCAACCAGGCATGTGTTGCTATCAGTGATTACTGCAGCGACGAATACGACTACATGACGGATAAGTGTGAATTCATAAATAACAGGTTGGAGAAACGTTGCAATGGAATCTATCAACAGTATGAAGAGACCTGTGAAAAGAATTTGGATCCATACAACTGGCAAATTCAGGAAAATAATTTTGAATCCATTTATCATTATGATTATTAGGTATAATCCTGGAATATATTTTAAATTATAAATAAACATTTGTTTGTTTGTATGTGGAAAACGTTTTATCAAATACATCAGTTTGATTATTTTATTTTTG
>OX_Smed_1.0.02900
AATTAACTTTACTTTTACAGAAGTATCTGTTGCTATAGATTTCTAAAATAAATAAACATGGTAAGTAAAGTAATTTGTAAGATCCAAATATAATCAACAAACGAAATTTTATTAAATTTACATACAAAATAAACATGTCCACGGATACTAAAAAAGAAGAGTTTAAAAAATATTTGGAACGCTGTGGTGTTCTAGATATTCTAACAAAAGTGCTTGTGGAGTTATACGAAGAACCAGAAAAGCCAAGCAATGCATTAGAATTTTTACGAAATCAAATTGGTGTTACTCAGTCTTCTGATGAAAATGTAGATGTGGAAAGTATGAAATCTACAATATCAGAATTACAACAGCAGTTGGAACAATTAACAACAGAAAATGAAACTTTAAAATCTCAATTAGAAGAACTTCAAAAAAATCAACCCCAGGAATTGAATGGTGATACAACTCAATAAAACATTTTAGTCTGTGATTTATCTATTCATTGTTTTCATGATAATGAAAATATTCAAATAGGATTATGTTGTATCGATTTTAATAAACAATTAATGAACTTTTATTCAGTTTAAAATATTTAATTAGATTGCTGTTTTATTTTTTTAATCACCTAATTGTTGTTGAATTTAATTTTAAATCGATTGATTTATGCTAATTTGAATTTATAATAGACAAATTTTGTATTGATTTTCCTACTCAATGTCTCCGTAGCTCATTATCAAGTTGAGATTTACTTTTGAATTTTGTATTATCGATTTTTTAAAATTATTATTTTTCATTGCGTAAAAAAAAAAAAAAAAAATGCGA
>OX_Smed_1.0.02909
ATTTAGTGTTGCTAGGATAAGTAGTACTTTCATTTTAAATTTTTTATAAAACTACAATTTCTTGCTCATAAAATTTTATTATTTCATTGACAATAAAGATGGGAGATAGAGAAGAAAAAGTTTACAAAGCAAAATTAGCCGAACAAGCTGAAAGATATGAAGAAATGGTTGATGCTATGCGAGAAGTGGCACGAATGAATAGTGATTTGACAGTCGAAGAGCGAAATCTTTTGTCAGTCGCTTATAAAAATGTAATAGGTTCTAGAAGAGCATCGTGGCGAATAATAAGTAGTATCGAACAAAAAGCAGAACAAAAAGATCCAGAAAAATTACCTGTTATTAAAAAATTTCGTGAACAAATTGAACAAGAGTTGGGAGATGTATGCAAGGACATCATTAGAGTGTTGGATGCTAATCTATTGCAAAGTGCAACAAATGAAGAAGCACGAGTATTTTTCCTCAAAATGAAAGGAGATTATTACCGATATCTGGCCGAATTCACTGTGGACATCGAACGAAAGGATGCTGCTGAAAACAGTTTGAGTGCATACAAGCAAGCCTCGACAATTGCTGACAGTGAATTACAACCGACCCATCCTATCAGATTGGGATTGGCATTGAATTTCTCGGTATTTTATTACGAAATTCTCAACTCAGCTGATCGCGCCTGCCAATTGGCGAAAAAAGCATTTGATGATGCAATAGCAGAATTGGATAATTTGTCTGAGGAAAGCTACAAGGATTCGACATTAATAATGCAATTGTTGCGCGACAATTTGACCTTGTGGACATCTGACATGGCGACGGAAGAGAAAAGCAAGGACAAAGTTGAAGATGTTGAAAATGAAAATGATTAGAAAATTCTAGTTTGATGATTTAAAAATTAGTTTCTCGATTATTTGTTAATTATTTGTTTCTTGAATTAGTAATTAAATCATTGTTGCTTTTGAATTAGTTGAATTTTATTTTATTTTTTCTAAATAGATGTCGTTACAAATTAC
>OX_Smed_1.0.03052
TAGATATGTTTTGATATATATGCGTGGTTATCAAGACAGTTATGGACTGAGTAGTAGTGTTGTTGTGAAAGTTAAAGGTATTAGTTCTACAGCAGATTCGGTTTCTCGTCGAAGAATGTGGGATATTTCTGATATTATCATTCCTCCGCAGGAAAACGGTGCGACCTTTGTTACAACTAATGCAATTGAAACCCTAAATCAGACCCAATCGATTTGTGCTGAGGTTATTCATTTTTTTAATAAAGGCTTTGATGAGTTGTCAAATCAGGATTATAATGTTCCTGGTGCTCGTTGTGTGAACGACTACGATTGCATAGAAAATAAAGCAATAATTCTTGGAAATGGTGTGATGACTGGGCGTTGTGTGAACTCGGTGTATGGAATTAAAACGTGTGAAATTTACTCATGGTGCCCACTTGAAAATGATACCATGGTCGATCCAGATAAATATATTTTAAAAGAAATTCCAGATTTTACGATACTTATTCGAAATACGATCTTATTTGATGAATTACATGTGAAAAGGTAAAGACATACGATTTATTATTGGTTGTTAATAATTACTGATAAAAGGTCAAATTTATTTGCATGGGAAAACAATTGGATTCCAAAAACTTGCCTATTCAATCCAAATGATAACTGGCTTAAATATTGCCCAATTTTCAAAATATCGTCATTTTTGGGAACAATAACACCAGTAGAAATGAAACAACTTCTAACTTTTGGAGGAATTATTCAAGTAATAATCAATTGGAATTGTGATCTGGATTTTTCTGAGAATCAATGTAAACCAGAATATTCTTTTAATAGGCTTGATCCTAAAGATGGAAAACTAAGTAAAGGATGGAATTTTAGATTTGCAAATTATTATGTGAATAATGGAAGAGAGTATAGAATTCTTTATAAGGTATTCGGACTAAGAATATTATTTGAAGTACGAGGTAAAGCTAGAAAATTCAGTGCAATCACGTTAACAATGAATATTGGTTCCGGTGTAGCTTTATTAGCTGTCGCCACAGTTCTTTGTGATTTCATAATTCTTTTCCTAATGCCTAACAGGGAGAAATATTTCCAATCAAAATATGAGCTTCATAATGACGATGATGCTTATCAAGAATTAAATGAAAATACAGAATCAAATGAAGCTCTCGATATTGAATCAATTAAAAAATAAAATTTACTATTTTTAAATTTAATTTT
>OX_Smed_1.0.03067
GACCAGTCCGATTTTATATATTTTTCTAATGTTTCTTGTGATAATTTCTTTACTTTTACCCTTGCTCAATGGACAACAGCTAAGGATGCACGATTTCTCCATGAAGCTTCCAAAAGATGTTTACAAAGATTGTCGACAATCGGGGGAGTGTTATATATTTGTAAATAAAAAGGTGCCTCGGTATGAGGCAGTTCAAACTTGCAAAGATTATAATGGATCTGTGGTCTTGATAAATGACCCAGCTGAAAATGAATGGATAGCCGCAAGGCTCAAGTCTTTGAAGTTTTCTCATTCATATTTGAATGCAAAATATGACAAAAATTTACAAATTTACCTCACATCCGAAGGGTCAATGGCAGGCTTTGTTAACTCTCAACCTCCATTTGAACTATTATTCGAGAGTAAATCCAAAAATAATCATCGGAGAACCAAGCGTCACGCAAGGGTTCACAAATCGAGCCTTCGGCGAGTGGTAGTCTATAAACACATTGGCAAACGGCGAATCGTCTACGTCAAATACAAATCCTCGAAACGTATCAACAAAGTCAAGCATATCTATCGTTTTAAGTACCGGAAATTTCTGCAAAAATATGAAAACAAATTCAAACAAAAATTGAAATTGTACAAAATAATTGTTGCTCAAAAAACTCGAAAAATTCGAGAAGAAAAATTGAAATTATTTCAAATTTGGATTTCAAGAATCGAATGGTTAAAAAAACAAAATTGGGAAAATTGGTTTGAATCGATCAAAGAAATCGATAAAACACTTTGGATCAATCGGATCAGAGAAATAATCGACATAATCAACAAGAAATCGATTGATTCGGTAGATTTCAAATGGAATGCCTGGTGGACAAAAATCCTCAACTGGTATCGAGATTGGATCAAACAGTTTTCGAAAAAACAAATCGACATGATCTGGAAATGGAAGCAATTCCTAGTTTGGTTGAAAAAGAATTCATGGGAAAAATCTATTACATACATTTCCGGAATTGATCAGGAACTATGGAAAGCCAGAATCAAGAGAATTATTTGGGTGATTGAAGAGAGAAAATACGTAGACATCTGCGACAAAGATTGGTCGGGATGGAAAACGACAGTTGAGGCGTGGATTAAAATGGCCAACGAAAAACGAAAAGACATTTTGGATAATGACAAAAAACGATTGACTATCGAAAAATGGAAAAAACGACTCGACTGGATCCAACAACATCATATTGATCTATTGATAAAGTTCGGAAACGCTTCTTCCGATTGGAAAAATAAAGCATTGGCTGTTTTAGAAAATGTTAAAAACTATATTAAAAATTATGACATTGATTCGCTATCGGGTGCGAATCTTCTCAGCCAATGGCAGGAGATCAAAAAACAAACGGTAAAAGATCTCACTGAGTTTCATCTACCAAAAGATGTTCAAACAATTCTCGGATGGATAAACGGTTTCCATTGGTTGGAAAGCAACAATATCCAATACATCCTTCAGCTTCAGGGGGGACCTAAAGAAAAAACCGAATACGAGCGGTTTGAATCCATAATCAAAGGAAACAAATATTCCCCAGAAAATTTCCGAGAGATATCGGAAATATTCCCCCGACTAAAAAGTTTAATAGAAAACCAGAAAAGTTCTGCCATTAAAGGCATCAGTGACATTTCTATAATAAGGAAATCGAGATCTGTTGTAAATTATTTTAATATCCCAATCAATAATTCACTTCATCCACTTGATCTTCCTCGATCAATTGATGCGTTGAAAGATTTGGCAAAAAATTATCCTTCTCTGGAAATTTTCCTAATTAATCATCTGACGAAACTTCATTATCTGGCAAGGAAATTTTCTGAAAATAAGTTTGAACCTCATCAAATTCTATTTGAAAAACTGATCCGGGATCACGTGGCTATCCTCGAGCGATTGAAGTTGCCATTGAATTTCTGGAAATTACTGTCTACAATGGACTTCCCAAGTTTATCTATCAATCTAAAGCGAGGCGATTGCCTAACAATGGAAAACAATGGGCGAACTCCGGAATTGTGGCAGCAGATTAGTTGCAACAGACCTCAACAATTCATTTGCCAAATCAAATCATGAGGGGCTCTGCAATTTTAAACAAGAGAAAATAACTGATATAATTTTCCATATAATTTTGTTGGTTATATTAAAGAGATATTTCAGTCAAACGCCGATTGAGCTTTAAAAAAAAAAAAAAAAAATG
>OX_Smed_1.0.03084
CATAGAATTTCAAAATGTCTGATTGGCAGCAAGGAATTTGTGGTTGCTTTGGTGATCTCGGAACATGTGTATTGGCTTACTTTGCACCATGCTATTTAGTTGGTCTAGACGCAGAAACGGTGGATAAGAATTGTGTGCTGTGTTGTATAGCCTTCTTATTCTTCCCTCCTTGCATAACATGTCATATTCGAGGCAAAGTAAGAAGCAAGAGAAACATACCAGGAGGGTCTTGTAATGACTGCGTGGTATCTCTTTTCTTACCTTGTTGTACTGTGGCTCAAATGCATCACGAAGTGAAACATATGAGTGGAACTGCTATGGCGCTGGAGCGAGAATAAGGCATCGTCGAAATCTTGTTTTTCAACACTACCAGTTACATTTAATTTTAAATAAATATTTTAGCTTTAAGA
>OX_Smed_1.0.03241
GAATGTGGTTAAACAATGTAGGTTCATAATCGTTTAAATGACGCAGTTTTACTAGGTTCTATCATACATTTAAAAAATGAATTATTCTTTTTTCAGCGGTTTAATATTAGTATTATTTTATTTCGCAAATGTTGAATCACGACAAACGGCTTGTTACGTTTTAACGCAAACGTCAAAGAAATGCGACGGACTATGGAAACAAATCGACAACTGGTGCGTGTCAGCTTACAAGAAACTCGACACATACTGTGACACTAGGTACGTCAACCTGGACAAGGATTGCAAGTCCAAGTACAAAAATCTGGCAGTTAACTGTCATAAAGAGAGATTGACAGAAGACTGTTCAAGCTCTTACAAAAACACCAATGAATATTGTGCGAATGAGTTGGAGAAAATCGACGTGAAGTGTGACCCCATGTATACAAATTTAGACAAACAATGCGATAAATCCTATAAAAATTTAATTGATCAATGCAATCCGATTTATAAAAAATATCGTCGATTTTGTCAGAGTAAACAAGAACAGAAAGAAGAGTTAGAAGAACTGAAAGAAGATGCTCGACAAGCTCTCCGTGAAGCACTGGAAGGAACAAAGGTTAAAGACTAAAACTAACTTAAGAATTATGAATATAATTCAATACAATGTGGGCTTGTTTAATTTTTTAAATTTTATTAGTGATAGTTTAATATAATCTCAGATTAAAAGTTCTAAAATTGTATTTTTATTTTCTAATATTTTTTATTTTAAATTCAATTTCCTTCTATAATTTTCAAAGAATTACCTAAATTGTCTATTTTAAATGCAAAACCAAACTCAAATTTGTTTTACTTAATTTTTACACAAATTTTCTGTCATATAATTAAAATTAATGAAATTTTTTATAATTTTCAATAAAAAGTTTGTTTTACTGAATAAATAATTCCGGATCTTGAA
>OX_Smed_1.0.03418
ATTTTTTTTTTTTTTTTTTGAAAACAAAAAGATATAAATATATTGCGCCATATACAAAATCAGAGTCGCAACGGAGATGAATCGTAACCCGTTTTGGAAAAAATTCCGGATTTGAACGCTGAATTTAAAGTCAAACAATTGTTCTCATTGAATTTATTTTCCTCGTTCAAATCGAGAAGGCGAGAATTGGAATTGGAACTGGAGGATTCTTTGTTGCATTTGGACGGCTTATGAGAGAAATTGAACATTCCGAATGGTTGTCGAAAAATTTTGAAAAAGAATCTCGCAATTATGCAAACGAGAAATTTTAAATATCCAGTAATTTGGAGGACATAATCACGGAAACCTTTCGGGGGACAGCCGCCATTCAAGTAGAGAATATAAGTGAAGGCAGGAAACAATTTCTCATCGATCGAATAATAATCAGGAAGCATTTGAGCATAAGTGAATCCACGCTTCTCATAAAAATAAATCGCATTGCTATTTGTAGTCAATACGTGTAAATAAACAGCCTNNNNNNNNNNNNNNNNNNNNNNNNNNNNNNNNNNNNNNNNNNNNNNNNNNNNNNNNNNNNNNNNNNNNNNNNNNNNNNNNNNNNNNNNNNNNNNNNNNNNNNNNNNNNNNNNNNNNNNNNNNNNNNNNNNNNNNNNATTTTTTATTTGATAGCGTTTATTTAAAATATTAATTATGGGTGTCGAAGAATGTGATGATGAAATTGAAAATGGAAATCAACACAATTCAAACCACCACAAAAGTCATTTTAATCGAGAATATTTAGAAAAACCAACAGAAAAACATCAATTTTTTATATCATCTATATTTAAGAGTTTGGTAGGATCGTCATTTGAAGTAATTCACAATTTCTTATCTGGATTACGAGGAGACCCATATCCTTATTATCATCGAAAATTTAAGCGGCTTCCGTTAGTTGATGAATGCAATTCGAACGACCATCGTTGTTTATTTGAAGCCAACGAACAATATAATAGAGACAGAAGAGTCGAATCACAGATTATTCGAATTTTACGGAATAGAAAAGAGCAATGCTTATTTTATTACAAGAATCCGAGAGACCGTGAAAAGAATAAACAAACTCTTTGTAAGAAAGAGAAAGATGACTATAATACTGCTATTTTAAATTATTTTACTAAATATGGGGATATCGGACCGCACAATAATGTCGTTGATGTGCTCATGAAACAGAAGCATCGATTGGTCCATGAAAGAAGGCACGGTAACAAACTTGAAATCCAATTAGCGCAGGCGGAAAAGGAGGTCCTAAAAGATGAGGATATGCTATACAAATTGCGGCATTCGCATGGGACGACTTTTCTGCCCAACGAAATATAGAACAATTAGTTCCAAACTAGTTTAATAGTTGATAAATAAATTTTTAGTCGTTTGAAAAAAAAAAAAAAAATGCGA
>OX_Smed_1.0.03435
ATTCGCTGTTGGAAAGAGTTGAAAATCATTATTTATTTTGTCAATGGATAATTATCGAATCCTTTCGGCATTTGTCTGTTTGTTTATTGTACTCAACGAGGGGGTCATTTCTGGACCGGTGACAGTAACGGAGAAACAATTTCAATCGGCTGTCACTTCCTGTGGATATCCATCTCCTCCATCGGTCAAATACAAAGCTTTCATTCAGGGAATTCCAAAATCTGATATTGCTACTGTGAGAGAGCTGGCAATGTTTCTAGCAAATATTCTTCACGAGTCTGATGGGTTGAGGGCAAAGAGCGAATACCAATGTCAAAAGGACGGCTGTAAAGGTCAATATGACTCGGGGCCAAAAGGTGTCGTTTATTATGGCAGAGGATACATGCAATTGTCATGGTCATACAATTATAAAGCCGCTAGTAAAGCTTTATATGGAGACGAAAATAAACTCCTCAATAACCCTGATCTAGTGGCAAATGATGAGAATGTTGCTTGGGATACGACATTCTGGTATTGGAAAGCCAATGTTCATATTGCTCCCGGAGTGACTGCTGGAAAATTCGGAGCATCAATCAAAGCTATCAATGGTGCACTGGAATGTGGGGGACCAAACGAGAGAGCGAAAAAGCGATTTGTTAATTATGGAAAGATTTTGAAAGCGTTCAATGTCAATGAATCTCCCATCGAATCAGGATGCTATAACTAGTTCAAAGTTAAATAAATGTTTTTTGATTTAAAAAAAAAAAAAAAAAATGCGA
>OX_Smed_1.0.03637
CCCAAGATCAAAGTACCACTCAACAAAAAATGAAGCTAGCCATAGTTTTATTATCTACACTATTTTTTTTATCTGTTCATTCATTCAAATCTAGTGAAGAGAAAGATGCTGAAAAATATCTGACAGAATTTTACGATTATGACAAGTCAACCGGATCCCTTAAAGATTCATTGAAGGACCTGCAAAAAATGGCTGGAATAGAAGCCGATGGCAAATTATCCGATGAAGTTATTTCTCACATGAATAAAGGTCGATGCGGCGGTAAAGATAAAGATAAAAAAAGCAAAAGATATGTTGCCGCTAATGCCAGATGGGATCGAGGGGTAACATACAAATATTATCTTCATTTAGACTGGATGCCACGGACAATGTCTGAAGCAGAAGTTCGAAGAGCCATTCAAGTTGCTCTTGATTATTGGGTTCGAGTGTCAAATCTTGGCTTTGCTGCATCTCGTGACAAAGCTGGTTGTATGTTTTCAGTTAGTTTTTCTGGAAGAGACCATCTACAGTACGATGTCAACAAAAACTTTCAACCAAGCAAAGATCCTTATCCTTTGGATAATGTTCCCAGTGGTGTCCTTGCTCATGCTTTTTTCCCCAGAAACGGTAATTTGCATTATGACAATGCTGAAACATGGACCGAAGGAAAAGATTCGGGTATCAATTTGAGAATTGTGACTGCACACGAAATGGGTCATGCTATTGGTTTACACCATAGTAACGATCCATCTGCATTGATGGCTCCTTGGTATGGCGGTTATATTTCTGAAGCTGACTATAGACTACCAAATGATGATACTTTGGGAGCGCAAAGTCTTTATGGTGCGAGAGGAAAGAGAGCTCTTCCTTTGAAAAAGAGAGACCTTGGAAAGCTTCAATCAAGATTGTGCAATGCTAAGAATTACGATGGCGTTTTTGCATTTTCCGATGATAAGACATATGTAATTGCTGATGGCAGCAATTTGTTCCGACTTGATGGCACAAATGTTGATGAAACATTTGAGCCAGTGGAGATAAACGAAGCCTTGAAAAACGCAGATTCAATGTTTTACGATAAAGTTAATAAAAGACTCGTCGTATTCAAAGGAGACAAAGTCTATTCGGCTTCTGGTTCCGATGTAAAAACTCTAAAAGTAGAAGAAATGAAAATTGGAGGTCATGGTGCCTATTTAGGAAAAAGTTCTGCAGCTTTTGCCCGGCAAGTCTCTGCTGAAGAAGGCATGCAATATTTTTGGTTGATTCAAGATAACGAAGTAATTTCTGGCGAACTCTTGAAGAACAAAATTGTATTTTCAAGACGTGCCCGACCTCTATCTGAAGTTATCACAATGAGTAACGGAGCTAAATTTCCCCCTAGCATCGATGCGGCTCTTTTGAGTGGCGAAAAAGATAATTTACAGTTATATTTGTTTGTCGGAAACAGTTATTACGTTGGAAAACCGACTGGTAGAAAACAATTCCAATATTCCATTTCAGCCGATTATCCAAAATCTTACAAACAAGTTCTCAAATGTTAACAGGACACTTGACAAATAAATATTTACAAATTTAAAAAAATAAAAAAAAAATGCAATTTTCAGTTCATTTTCCGAATTTATATTTTAAATGTTAATGATAAATAAAA
>OX_Smed_1.0.03638
AAAAAACAATTAAAAGAACACAAAATATTGAATTTCTCTATATAGCACTAAAAACAGCGAGTCCGACTTCTACAAATTCAGAGAGAATTTTTTCAGTTTCTGGAAATTTCTATACTAAATTACATTTCGTCTTTCTTGTGCGCCACTTAATGCATTAGCCTTCTTCCTGAAATCCAAATTAAAATAATAAATTAAATGACATGATCCTAAACACTGTAAAATTATCGATATCCAAACTAAATGTCATAAGATGTTTTGCCACCGGGTCAAGAAATCCTTCATCTGATCCAATTCAAAATTTATTTCTTAAGCGTATTCGAGAATTCCGAGAGAAATCCAGCAAAGCAGAATTCGGTTTGGTTGGTGCATCAGCTGTTGAAATAAAAACATTTCAGGATTCAATGGATCGAATAGATGCAGTTTACCATGCAAAGGGTGCCGATATGGAATCATTTCCTCAATTTAGTTTCAAAGATGAAAATCTTGAAGATCCGAGACCGAAAGCCAAATTAACAATACCCGTTTGTTATCAACTGGAAGAAAATAATAAAGTTATCGACAACCTACTCGATATTTCAAACGATGTTGATTATTTCCACTAGTTTAATATTAATAAATTGTTAGAATTAAAAAAAAAAAAAAAAAAAAAANAAAAAAAAAA
>OX_Smed_1.0.03748
CTAACTTGAATAATCATGCAAAAAATGTTTTTGATGTGTTTGGCGATTGCCGTTATCGGTTACGTTTCTGGTCAATGTGGGTGCCCTAGACAGAAACTGCTGAAGAGGTCTGTAGATAGCATGAAAATGGGAGACATGTTATTGGATAAATCTGATATTGCACTAATAAACGGCTTTAAAAACCATTATGCTAATACTAAAAAATGGCCTAACAACAATGTTGTATACTCTTTTGCTGGAAACTTTCCACGAGACAAGATTCCAGTCGTTAGACAATGCTTGGGAGAATTGCAACGAGATTTGGGAAACTGTGTCAAGTTCACCGAATCCAATCAAGGCCATTATATTGAAGTCAACTCAAAACAAGAAGGCTGCTATTCACTGTTGGGATATGCCGCAGGAATGCCTACCCAACCATTGAATTTGGAAAATCCCGGATGCATGTATTCAAAAGGTACAGTGAAGCACGAATTCATTCATGCACTCGGATTCATGCATACACATATGAGAAAAGACAGAGACAATCATATTACTATTAATTGGGCAAGAATTGAAACAAGTCAATGCAGTCAGTTTACGAAATGCGACGGATGTGAACTTGATGGACCATACGAAACCACCAGTGTAATGCACTATAACAGTGAAGGATTTGCTTGTGATCCTCGAGAAAAAGTTGTTTTAAGAAAAGATGGAGGAGCGATCGGTTATAATCACGACACAACTCCTAATGATTTGAACATGATAAGAAACTTTTATGGATGTTAAAGACGTTGAAAAACAAATATATGTAAAATTTGCTTGAAAAAAAAAAAAAAAAAATGCGA
>OX_Smed_1.0.03857
TTTAATAATTAAACATTTTATTTTAAACATTTTCAAAAAATATCTATTCAGCAACTTACAATGACGAGTATTGGAACAGGATATGATTTATCTGCCTCACAATTTTCGCCTGAGGGTAAAGTATTCCAAATTGAATATGCATATAAAGCCGTCGAAAATAGCGGTACTGCAATAGCTATTAAAGCTAAAGATGGAATTGTTTTTGCAGTTGAAAATATTGTTACCTCTAAACTTTACGAGCCATCTTCAAATAAAAGAATATTTCATATAGATTCACATATTGGTATGTGCATTGCTGGTTTATTAGCCGATGCTAAGCACCTAGTTGAAAAAGCTAGAGATGAATGTGCTTATTATAGAGAAAATACTGGTGAACCGATTCCATTATCGAGTTTGACAGAACGTTTGTCACAATACATACATGTTTATACACTGTATAGTGCGGTAAGACCGTTTGGAGTTTCAGTTATGCTATGTTCAATGGATAAAAGTGGTCCTAATTTATATATGATAGAACCATCTGGATTATATTACTCATATACTGGATGTGCTATTGGAAAAGCTAAACAAAATGCTAAAACTGAAATAGAGAAAATGGATGTTACTAAAATGTCTTGCAAGGATCTGATTAAGGAAGCTGCGAGAATAATATATGTTGTGCATGACGAAATTAAGGACAAGAATTTTGAATTAGAAATGAGCTGGATTGGGGATGCAACTGAAAACCTTCATCAATTTTTAGAAGGTGACAAGTTAAAAGAAGTTGAAAATTATGCCCAAAAGGCTATTGAGGATGAAGATAGTGAAGATGATTTGTAGTGTTACGTTAATAAATGTTAAATATAATTTTTCACTGAAAAAAANAAATTATGCATATCACTTTATCAATACGTGAAAGATTGTAAATTTAACTTTTTAACATACTGATTACAGCTAGAATGTATTAGAATTTAGTATTACAGGTCAAATCTCGATATAACGAAGCTCACGGACCCAAAAAAATATTTTGTTATTCTAAAAATTCGTTATACCGAATTCAGAAAATTATGACACCAAACCATACACAAGTGTACTCCTGAGTCAAAATAATGGTAGCAGGATGTCCGATATTCCAGCTACCTNTTGCAGGACAAAAANCAAATGNAANAGCGATCTTCAAACTGTGATAAATAAATTTATTTAAAAATATATTTATTGCATACTCAAAATGATTAAAATAATTTAAAATAAAAAAAATATGTAAATATAAAAAAGTGTACAAAAACAANNNGAAGATTTTTATTTTTTNGACAAAAAAANNTCAGAAATTTTAGTTTGTTTAGAATTTTTTGTAGCAGCTTTAAAAATGTATTCCTCTAACTTTGAAATATTTTTAACAAGCATATTCAGAAAAATTTTGGGAGCTGCATAGATATTTGTGAATATTCTTTATTCCACTTGGAGCATCTGATAAAAAAATCTTCGCTTCTGGTGGCATAATTTCCACACCATCCGCATCCTCATCTTTNTTNGNCGGNAATNTNCAATTTCGGCANNCTNCTGCACATTTTCGANGATTTGCTCATCTGTCATCTCGGCCACAATCATGAAATTTTGGTCTTCTGTAACATAGTCATCTTAGGAAACGCCAACAGTGACCTGTAGTAAAATCCGCTAAATTTCGTATTTTGAGTGAACATGATTTATTTAAG
>OX_Smed_1.0.04061
TTGTTTTATTGAACTAACAAGCTTTATTCCCTTAGTTGAAGACATTTTTTGAAATTTTTCAAAACTTTAAATTCGAAAATGCAAATATTTGTAAAAACACTTACTGGGAAAACCATCACTTTAGAAGTCGAGTCAAGTGATACTATTGAAAATGTGAAAGCCAAAATACAAGACAAAGAAGGAATTCCTCCAGATCAACAAAGATTAATTTTCGCTGGCAAGCAGTTAGAAGATGGAAGAACACTATCAGATTATAATATCCAAAAAGAATCTACGCTTCATTTAGTCTTGCGTCTACGAGGTGGAATGCAAATATTTGTGAAAACATTAACAGGGAAGACAATTACTCTAGAAGTTGAATCTAGTGACACAATAGAAAATGTCAAAGCAAAAATACAGGATAAAGAAGGTATTCCACCTGATCAACAAAGATTGATTTTTGCAGGAAAACAGTTAGAAGATGGAAGAACATTATCTGATTATAATATTCAGAAAGAGTCAACTTTGCATTTAGTTTTGCGACTTAGAGGTGGAATGCAAATATTTGTGAAGACATTGACAGGAAAAACAATAACTTTGGAAGTAGAATCAAGTGATACCATCGAAAATGTAAAAGCTAAAATCCAAGATAAAGAAGGTATTCCTCCAGATCAACAAAGATTGATTTTTGCGGGAAAACAATTAGAAGATGGACGAACATTATCTGATTACAATATTCAAAAGGAGTCTACTTTACATTTAGTATTGAGGCTCCGTGGTGGATAATTAATTAAATCTAGAAGTGAAGCTTTACTTGAATGGCATAATGCATCGATTGAAAGATTCTTAGAGCTGATTTTGATGTTTCATTAATAGTTTAACTTATATAGGTGATTTCATTTTCATTAATAAATTATAATTGTTATTTTATTTAAATGTGAATTTTAATTAGTGTAGTAATGTATTTTGCG
>OX_Smed_1.0.04087
GGCACTCAATCAGACTGACAATGGCAAAAATGATTAAGATTGTTTTCCTCGTTTTTGCCATTGTCAGTCTGATTGAGTGCCAAACAGACAGTCAGACAAAGACCCAAGCTTGCATTGATGAAAATAAAGCTTGCAAAGAAGCCTGCAAAATGGAGCACGCCTGTTTAATTGGATGTCAAGAAACAGTTCAGATTTGTTTCAAAAACGCCGAATGAAAGCAATTTATGATTAAATTTGTTTGGTGAAATAAATTTTACAATTCTTTAAAAAAAAAAAAAAAAAATGCGA
>OX_Smed_1.0.04236
TGGTGATCTGGATGGAAAAGTCTGTAATGAATACTTGCCAATGAATAAAGATAAATCATGCCCATCTGATTCGATTCCAAAGAAAAATAGATGTGTCAGATTTCGCAATCCAAGATGTCCAAGCAAGCCGGTATACTAATGTGGACGGAAAATGCATATTAGATAGGGGTTGTGATTTAAAGGAATATGACCAAATCGGAAGAAACTGTTACGAGAAATGCCAGTGGAGTCACAGAAGGTATTACAGTAATTTATGCATCAGTGAAAAGCCGGGCTGTCCCCTTCAATTCAGATGGAATGTGGAATGGAACCGATCATTGCATTTTGAGCGAATGTCCAACGCTGTTAGACCAGACTGAAGACGGACTCTACTGTCAAACTCGATGCCCTCCTTATTTTGAAAAAATTAACTCTTCCACTTGTGAAAGCAATCGAACTATTTGTCCAATTGGATATGATAAAGAAGNNNNNNNNNNNNNNNNNNNNNNNNNNNNNNNNNNNNNNNNNNNNNNNNNNNNNNNNNNNNNNNNNNNNNNNNNNNNNNNNNNNNNNNNNNNNNNNNNNNNNNNNNNNNNNNNNNNNNNNNNNNNNNNNNNNNNNNNNNNNNNNNNNNNNNNNNNNNNNNNNNNNNNNNNNNNNNNNNNNNNNNNNNNNNNNNNNNNNNNNNNNNNNNNNNNNNNNNNNNNNNNNNNNNNNNNNNNNNNNNNNNNNNNNNNNNNNNNNNNNNNNNNNNNNNNNNNNNNNNNNNNNNNNNNNNNNNNNNNNNNNNNNNNNNNNNNNNNNNNNNNNNNNNNNNNNNNNNNNNNNNNNNNNNNNNNNNNNNNNNNNNNNNNNNNNNNNNNNNNNNNNNNNNNNNNNNNNNNNNNNNNNNNNNNNNNNNNNNNNNNNNNNNTATGTTGGATTTATTATAAATTCGAAAGAAGTCCAGTTGTGTCCCACTGATTACATTGAATATCAAGGAAAATGTTTCAAGCTGACCGATAACGCTTGTCCAGATGGAACATTGGCCATCGAAGATAGTCATTATTGCGTTTCAACTTGTCCTCAAGGATTCAATAATGTCCAGAAAGCTTGCANNNNNNNNNNNNAATGAATTTTCCTTCATGGGAAAATGTCATGAAAAATGTCCATTCGGAACCAAAGATTCGAATAATACAAGAAGTTGCAAAGTGGTGCCAAACTGTGAAAAAAATCAAGTTCTAGACCTACTAAGTTTCCGTTGTGTCGACAGATTAGCATGCCAGAAAAACTACCTTGTTAGTCCTGATGGAAAATTCTGNNNNNNNNNNNNNNNNNNNNNNNNNNNNNNNNNNNNNNNNNNNNNNNNNNNNNNNNNNNNNNNNNNNNNNNNNNNNNNNNNNNNNNNNNNNNNNNNNNNNNNNNNNNNNNNNNNNNNNNNNNNNNNNNNNNNNNNNNNNNNNNNNNNNNNNNNNNNNNNNNNNNNNNNNNNNNNNNNNNNNNNNNNNNNNNNNNNNNNNNNNNNNNNNNNNNNNNNNNNTTCCGAAAAATAGAATATGCGTTTCAGTAAAAATTGACAAAAATTCAGTAGTTTGCGGAGTTAACAAAGAACTTCAAGACTGTGCTAGTTCCAATGGCGGGGNNNNNNNNNNGCTAGTTCCAATGGCGGTGAATGCAATACAAAGTGTGCTTGCAAACCCGGATTCGTTGAAGCGAAAGGCGAAGATTATTGCATTCCGAAAGAATCTAAATGTCCTTCAAAACATATGCTGGATATGGTGTTCATCATTGATGGTTCCGAGTACGTCACTGAAAGCATGTTTAATGAAGTCAAATTCTTCTTAATGGAAACCATAACCCAAATTTATTCATCTGGCATCAATGTTCGTGTTGGGATTGCAGTTTATGGGCCGGAAAATCCTACTATTGTTTTATTGGATAAAACAGATAAAACAGAAAAATTATGCGATTGCATGAAAATCGTCACTCAAATAAAATATATCCCAGGACCAAAGAAAACTACACTTATCGACGCGTTCAGCATCACGGGAAAAATCGTCCTTTCTCAGTGTAATGGAGCAAGACTTGGATCGGCTAGACAGATATTTGTTGTTGGAAGATTAACGGAAATGACAACAGAAGATAAGGAAGCATTGTTGACCGAGATAAATTTACTGAAGGATGAAGGTCATCGGTTAACCTTCATTACTATAAATAATGTAATGATGTGGATATTCCCCGGAGCATTTATCAATTAAGTGTCAGGACAACAAAAGAATTATCCCAGCATCTTTCTAAAGTTTTTGATATTACTTGCAAAGACGTCAACTGTGGAAAAGGCTATCAAAAGATCGGGGATAATTGCATAGACATTAACGAATGCGATTCCCTGGCTTGTCTAACAATTCTAGGTGTATCAATACACCAGGATCATTCGTATGTTATTGTTCGAACAACGAAGAATATCTGAATCCGGAGTTTGGCTGTGCACCCAAAATAGAAGAATGCTCATTTGAGCGTAAAATCATCTCTATTTGTTGTGACGCTGTTACTTGTCGTTCACCAGCAAATTGTTCATCCAGCAACGGAGTAGAATTTTGCGTGTGTCCTCGAGGATTTACATATGATCTTAAAGAAGGCTGTATCGATATATCGATATCAATGAATGTAATATGAATCCATGTCTTGATAAAGCAACTTGCAGAAATTCATATGGGTCATTTGACTGTTTCTGTCCAAAAGGATTCCATTCCAGTACAGTGTGCATTTTGGTTGTGTTGATATTGACGAATGCCGAGATAGTAAAATCTGCAGTGGCAATGGAATTTGCCAAAACATGATCGGATCTTATCGTTGTGCTTGCCATAACGGTTATGAGTATGTTGAGGACAAAGGATGCATTGATATTGACGAATGTCAGGCATCGAAAAAGTTGTGCCAAGGAGATAATGTTGTTTGTCAAAATACTCCAGGATCCTTCAAGTGTGTTTGTCCAGTTGGTTTAGAATACAAAGAAAAAGGATGTGTTGATATTGATGAATGTCAGCAGAACAACACATGCCCTGAAGGATCAACATGCATCAATTCGTTCGGGGGCTTTAATTGTACGTGCAATAAGGGATTCATAAGGGATTCGTTTTCAATAATGATACAAAATTTTGTGAATTGGACAAAACATTAAATGTGGTCCAACCGAAAGCTGATCTCGTCTTTGGAATTGATACGAGCGAATCTATGAAAAATTATATGGATATTGTGAAAGACATGCTAAAAAATATAATCACCGATTACAAATTAAAGTCTTTGGCGATAATAAAAAGCTATTTTGCCCTTACAACCGGCGGCAACTCAGAGGTGAAAGTTATCTACATAAAAGAGACAGATAATAACGTATTAAATCACACTGATTCAATAACTTTTATGGGAGGAAAGTCTCTTTTATCTTCTGGCTTGAAAAGTGCGAAAGATATGTATCTACGACACGGGCAATACAATTCGAGTAAACTTGTGATTTTCATTACTGCAACCAAGCCAAATTCTTATGATAAAAGTGAAATTATAGAAATAAAAGAACAAGTTAAAGAAATCAAGAAAGATGGTCGACTGCTTATCATCTACGTTGGTGACGATGTTAAAAGTAATGAATGGAAGGTCATTTTCAGAGAAGAAGAAATAGAGGAGCATGTAGTGGCGGTGTCCCAAGAATTTATGACCACAATTCACAAAGTGATCTATCAAAAAACAGATCGATTAATAAAATGCCCAGAAGGCTTCATTTTCTTGGACAAAGTTTGCCAATACAAAACTACAAAGGCAATTTACTGCAAATGGGATGACAAATTATATGCACTCAATTCTACTTGGACCAGTTCTTGTGCGGTGTATGCTTGTAGAGAAAACGGAGTTGTCGTACTTGAAACTAACTGTATGGGCTTCGACGGAGATTGTTATAAGGAAGATGAATTCTTTCCATGTACTCTGAATGGAAATTTGAATTGGAGGTGCAAGTGTAAAATTGTCCAATACACAGATGAAGAAACAAAGAAATCCCAACAAAGAATTGACTACATAATTATAAATTTCGACAAAAATGCAACAATCGAAAGCACAAAGCTGGAAGATGAGAATGGAAAATGCGTCCTACCTTTTAAATTTGAAAACAAATGGTATTACGCTTGTACCGATTATAAGAGCTACAACAGATGGTGCGCCCACCACATGTACTACCAGAGAGGATTGTACTCAAATTGTGCTCGACAAGTAACAAGTCAATGTATATTCGACGGTAAAATTTACAAAGAAGGTGACAAATGGAGTGTTGGCTGTAATGTCGTAGTTTGTGACTCTGGCAAACCTTATATTACCGCCCGATGCCAGACAATGAACGGAACTTGCGTGCCTCTAAACGCCGATAATTATCCATGTCAAGTTGGTGGTGAACAATATGGATCATGCATGTGTTTGCAGGATAATTTCGGATACGGCGAAAATACGGCCATTAAGGACAAGATTACCGGTGAAAAAACAAAACTCACTGGAGGAGGTGGGTTAATGGAATTCTGCGAAGATCCTTCAAGCGGCCAAAGATATGAAGTTGGAAAAAGATGGGAAAAGGATTGTTTTACTTTACAGTGTAATCCAGATGGAATTGCAAAAGTTATGGATAAAAAATGTTCATCATCAGATGGAAAGTGTATTGAACCCGGAAGCAATACATTTTTCACTTGTGAAATTGGAGGCAAAGTTACACAAAATTGTCTTTGCGCCTTGGATAATGATGAATTAGTACTCGTCTCGAATGAAGGAGGCAAGATCGAAAGAAAAGTAGTCGATACGAAGAAGATCGTAAATATTTAATGAAACCAATTAAACTGATTTGACAAATAAAAACATATTAAATAAAATTTGTCTTAATTTTTTTAAAAAAAAGTCTAAATGTATTTATTCATTACAACTTCATGTATAAACAATATAAAAATAAATATATTAATGATAATTATTCAACCGACTTAATTGGCAATACAATTACTGCAATTTTGTTGCCATGGCAGAATATTTGATTTTCTTCAGTTTATTTTGTCCAGAATCTTCTCTGTATTGGAGGTCTTCAGTTGAAATCTCGTATATTGACAAGAGCGATGGAATAATTGCCAAGTCGGGTGAAGCCTACTTGGAGAATAAGTGGATAAAACCCAAGAAATTACAGTCAGAAACCAAAAGTAACTACATAGAAGACCCAAAAATGTAGCGCAACCCGTTAATAGATTATTTAATAAAATTTAACTCACGGATAAACTCAGAAAAACATTTTCCGGATTCGGAATGAGAGATTTGTGAATGAATTTACTTATTGGACAAGAAGTATCGAATCCTTTTGCAAGGCTCCAAGGGTGACCGTTTGATTTCAATTGATTTTGAAGCTGCCTATCTGTCATATCAAGAGCCAAAACATATCCAGCGATGACTTCTTTTGATTGTTCGGTAGAAATGGTTTTGCATTCATCTGATATTACAATTCCAAGTTCAACTTCATAGTGAAGTTCATTCGTATGTTTTGGTATCTGGATCGATTCACCCTCAGTAATGATTGAACTTGAAGGTTTTAGGAAAATAATCGGCTGGGAAGGAATAGCATTTCCCAATTCTTTAGCATGCTCTCTAACAGAAACATTTATTATTTCAAATTGATAATTTACTACTTATAATTTCGTCCCACGGCTACTATTTTACGACAAATTAATCTAAGATTGTTAT
>OX_Smed_1.0.04761
TAAAAAAAGTTTCCCTCCTGTTTGTTTGTTTATTAATTTATACAAACCACCATTTGATTGACTTAGAAAAGGCGGTAAATTTGAGATCGCCCCGTGCGGCAAAAGTTCTAGGTACCCACTGCTTATATTAAGTTTTACTTCAAGCTTGTTCAATTGTTTGTTAATTTCAAAATTTTATTGTTTTTTAGTTATTAATTTCTGAATGTCAACTGCTATGGAAGTTGATGAATTAAACGCTGCAGGAGCTTCTGGAAACAATCCAACGAAAAAAAGATTTGAAATTAAGAAATGGAACGCAGTAGCACTTTGGGCTTGGGACATAGTAGTAGATAATTGTGCAATTTGCCGCAATCATATCATGGATTTATGCATTGAATGTCAGGCTAATCATGCAACGGCAACAAGTGAAGAATGCACAGTCGCATGGGGAGTTTGTAATCACGCTTTTCATTTTCACTGTATATCAAGATGGTTGAAAACAAGACAAGTATGTCCTTTAGATAATCGAGAATGGGAATTTCAAAAATATGGACATTGATAAGATGGGTTGAAAATTAATTATAATATGTAATGTTAGATAAATAATTAATTTATCTTGAAAAAAAAAAAAAAAAAAAAATGCGA
>OX_Smed_1.0.04911
GGCAGTTTTTCCTGACGAGCTCGCTCGCCAATGGCGAGTTACCTATTTATTCATCATGGCAATTCTGATTTCGGTTATTAGAAACTGAGCTTGATATTTCCATATTTTCAAACACGAAAATATTCTATCGCAAAATGTTGATCGGGTATAACTGTAAAAGCGGAATAATCCTTCTCATGGCCGTCTTAGGTGCTATGTGGCTAAGTGGGATTCAAACAGACGACCGTGTCGACATCCGGAAATCTATATTCTCAAGTCCAGAAGCATTGAGGAGATATCTGTTACAAATGAATGAGTACCTGGCAATTGTTGCGCGTCCACGATATGGCAAGAGATCTCTACCCATCGACAAGAACCGGCTGCAGTTTGATAACTATGAAAATTATTTTAAATGAATCCAGGAAACCAAATCTGCACTTTTCAATAATTTCACATTTTTATTAATTCATTGAATTAATTAAAAATTTGTTTAGAAATGTAAAAAGATTTTGA
>OX_Smed_1.0.05065
TCAAATACTTATTGAAGTTTATAAAGAAAATGGAATAAAAGGTATGACAGCATGCACTTTAACATATCCTCTTGATTTAATAAGAGCTCGAATTGCATTTCAAGATAAGCATTCAAAGTTTTACCATTTGGTACATAAAGAAAAAGTTCTAACTGATGTTTCTTTTTATGGACCTGATCTAGAAATTCAAAAAAATCCGAATTCATTTCCTAGATTCCAACACCACTATTATAAAGGTATTTGGGATGCCTTTGTTACAATTTTTAAGTATGAAAACGGAATTTTTGGTCTTTATAAAGGATTCAGCCCTACATTAATCGGAATGGCACCATATGCAGGAACATCATTTTATACTTTTGAAAGTATGAAAAAATTATCAATTCTCTACGTTGGTAATTCTTTTCTTGTTACTAATAAAAAAGATTCGAAAAAACATTTAAGTGTCTATGGAAATCTTATTTGTGGTTCAGTTGCGGGTCTAGTTGCTCAGACAGTTTCATACCCACTGGATGTTGTCCGTAGAACTATGCAATTAAATATAAATAAAGGAACTCATCATAGAATGGATGGTAAAAGACGAACATGGTTATCTGTCATGAATAAATTAATTAGTAAATATGGTGTCTCTAAAGGATTATTTCGTGGAATGACAATTAATTATATTCGAGTGGTTCCAGTTGTTTCTGTTTCCTTTACAGTTTATGAAACTTTAATTAATAAAATTTAATNNTTTCCGAGATTAAAATTTTTAGATTTAAAAAATTTTAAATTGAGTTTGTGAATGGCTGCATTTTCGGAAAAATAAATAAAACATAATGAATTTATGAAACCTTTGGCAAAACGTGCAATGATGGGCTCTGTCGGGCTGTATCACGCGACAATGTGCACAATATTGAATTTGGCTTATTGGTAATTTGCCTTTTGCGATAATGGACTTGAAAAATGTTGATCTAGCCTCTTGATCTGGAAACGATTCAAGAACCTCTAAATCCTCCTTGCTTAGATGAAACTGAAAGAAATTTATCATAGAGCTCGAATAGAGTAAAAATAGGCTAGAAAATTGAATTGACAACTGCTGAG
>OX_Smed_1.0.05327
CATAATACGATACAAATTGTCCGAGAAAATTTAACAGACCGACAATTATTAAACTGATATGAAAAATTAAAGACCAGCTCACAAATTTGCCCTGTTTATGCATTTTGCTAATGTTCACCAGAGCCGGCAATGCGAACATGTACACGAAGCCACAAATTGACCCACTAAACCGGGCAATTTCACCAATGTGGGGCATGAAAACCGAAAACGAAATACAAATTATCAATAAAACTATGTGTAGAATAAAAACGTGAAACCAACTGGGATAAAACTTTTTGAAAAAGAAATACATGAACTGAGTTCTCAAAATGTAC
>OX_Smed_1.0.05366
AAAAAATGTTTAAATTGGCTTTATTTCTTGTGGTATTCGTCGCCGTCATTGAGGAGGGATATTCTCTCAATTTCAAATCCATTCAATGCCTTGCCAAATCCGCATCATGTGCCAAAGATTGCCCAAAATTGAATTCAGATTGCTTTGTCAAATGCGGAGAAGTCTATAAGAAATGTAAACAAGATGGAAAAGAAACTGAAAAAGAGAAAGAAAAAGAGTGAATAACAGTAAAAAAAATAAAATTAAAACAAAACAAAATATTTTAAATATTTAAAAGCAATTGTTTTAACAAATACATTTTAAATGTGAGCTAAAAAAAAAAAAAAAAAATGCGA
>OX_Smed_1.0.05367
NNNNNNNNNNNNNNNNNNNNNNAAAGAGAATATTGTGAAACCAAAAGCAAATAACAATGAAATTTGCTTTTGGTTTCACAATATTCTCTTTAGCATCATGTTTTTACGTTGATGCTTTGCTTGGAGGTATTCTAGGTGGAGGAGGAGGAGGAGGTCTTCTTGGAGGATTAGGAGGAGGTCTTCTGGGTGGAGGTGGAGAAGCTAGTGTAAGTGCTGGAGGCGCTGATGTTACTGCAAAATTGGGATTCGATCTTTCAAGGTTCTGTGCTGGTGGAGCTGGTGTCATTTTAGGTTTATCAAGACGAGGAAGTGGAGGACTCTTGGATATCGGTAGCCTTTTTTCTGGATTACCATTAAACGGTCTACTTGGTGGAATATTGAACACTCTTGATGGAGTCATACCGCTGGGTCTTGTGAAAACTGTTAAGCACGTTTTGAATGATGTAATCAACATAGTACAAAATACACTGAGATTGGAAAGCAATCCTGACAAGTTACGAAGAATGGCGAAATTGATGTATCAGTTACAACGAAAAGGTTACCGATTTACAAGACTTCAACGAAGATATTTCAAAGATGTAGATTTTAAAGCGAACGTCGAAGCTTCTGATTAAATGAATAAATTTGTTTAAATTTTCAATAAATATTATTCAGTTAAAAAAAAAAAAAAAAAATGCGA
>OX_Smed_1.0.05754
GCTTGCCATTCATAGCTCAATTATTTGCTCTATTCGTTTAGTTTATAATTTGAATATGTGTGACGCATTGAACTTGAAAATATTCGATCAGTGATCATTTGAACATTTATTATACGCGCACACATTTGCGTTTGTGTGGTTCACATTTGGACGTAGTGATCTTCGCGTAACTATGCCAACAAAATAGATACAAAGACTTTGATTCATTCATATTCGTTTATTTTCGTTATAAATTAGATTTTGAATCTTAAATAAATTGGATTTCAATAGTCCTAATTACCCAATGGGTAGTTCTTGTTCGAAAAATGCAAAATCTGTTGATGTTCATTCAAACAAAACTGAATCAAGCAACAATTGTAAAATTAAATCTTCAACTCCTAGAACTCCAAAATCAAATCGTTCGCAAACAGGAAGCACAGTGACTGGTTCAAACAAAATTATAAATAAATTCACAGTTGGTAAGTTTGACAATTATTACGATTTGGAATTTACCAAAGAAATCCACAGACCAGGATGGATGCTTGAGAGTGGCAATTTGTTATCATATTCAATATTGATGGAGGAAATTATAGGATATAAATTACTTAATAAGTTCAAGAGGTATCCAGCGTTGGCAATTTTGCCTGAACCATGCAATGGCACAGTTCAAAGATGTGAATACAAAGGGTACAATGTTGTCGTTTTTAAACTAACTCATCCTGATAATAACAAAACCCTAATTGACAGATGTGTGAGGAAATTGCGGGCAAGTGGCCCGTCGGAATTTGATAATATTATGACTTTTTATGGCACTGATCATCATATTGTGTTCACAAGTTGGTTACAGGAAGAAAAATCCCTTCAAGCACTTTCAGACATAAATGGATATTTTTAGAATATTCTTATTCCAAACACAAATATCAAGATTTATCATGATTTAAATAAATACATATCATTTTTGTTTTAAAAAAAAAAAAAAAAAATGCGA
>OX_Smed_1.0.05850
TCGGCCACAAGCTGGCAGCGGACTTCTCTAACCCGGCTTGTGTTTCTCGCTTGCACCGGTAGCCCTAATAAGAACCGCTACCGCTCGGGAAGTGTTCAGTTCGCTGCATCTTCCTGTACGTATTATTGACTGAGCCAGTTTACCAACATTCGGAAATCCAATTACAGACTCTGTTCCTTCGAAATCGATTTATTATTATTACCAGGCAATGCACAGCATGAAGCAAGAAGACTACTATAGAGCTTGCTCTTTTGGAGGACTGTCCTCAGTAATTTTCCCAGATTCGTCATATTATACAAACAAATCCAACTGGATGTGCAAGCAAGACGTAGGACAAAATCCGTATCCTTATAGTCCATTAGGTTCTTGTTCTCCATGTTATTCTCTCGGTTCGACAAATAAATCTCAAACTAACACAAACCAATGGAGACCACAAGGATCAGGACAAATTCAATTGTGGCAATTTCTTCTAGAACTCCTTTCAGACAGTCGAAATACGACGTTTATTACCTGGGAAGGAACGAATGGAGAATTCAAACTGATTGATCCCGATGAAGTAGCAAGACGGTGGGGTGAAAGAAAGAGTAAACCAAATATGAATTATGACAAATTAAGTCGAGCATTGAGATATTACTATGACAAAAATATCATGACAAAAGTTCATGGAAAACGATACGCTTATAAATTTGATTTTGCCGGACTCGCGCAAGCCATGCAACCAGCAAGTCCAACAGTTTCCGGTCCTGGTGCAAGTCCGACATCATTTGAACCAAGCATTTATAAATATCAACACGATTTATTTAATTCTGGAGTCAATCCATTTCTTGCTCCCGCATGGCAACATCATATCAGTGCTGGTATGTCTCCAACCAATGGACTACCATCCTCTAACCTTTTCACATCTTCCTCATCAGTTGGTCAGAATCAAATGAGTTCTAATTCCAGTACTTTTAATCCTATTAACAAACCAGCTACAAGTCCCACAAGTTCAGTAGCCCCGATTAACAGTTCTGGTATCCCACTAGTTGGAGTTCCTAATCCCATGGTAGCTGCATATTGGTCAGCTGCAACAAATGCATGTAATCATGGTATTAATCAAATTCAACAATCCCAAATCCAGCCTCCACAACAACAACCACAGCATCATTCCAATTCAATGTCATCTTCATATTTCTCAATGCCTCCAACCCCCCTGTTCAGTACTCCATTTTCAACCGCTATTGCCAGGGTACCGGTTAATCCGTATGCTACAATGGCGGGTCTCGCCAACAATTCAATTCTGCCATCAAATTACTATGATTAAATTTGATTATTTTGGGCCTTATAGCCAATTTTGTTGACAGATTTGAATCGACGATTTCTTTGTTGTATAAATATAGTTTCATACAAACATGATCTAGCGATCAATCTCGATCATTATATGATAATTATTCTTGAAAAAAAAATAAATAAATTTAGATTTTGTTTTAAAAAAAAAAAAAAAAAATGCGA
>OX_Smed_1.0.06035
ATAAAGTTTCATTTGATGATGCGATACGGAACGTCACAGCATTGGATGATATTCCACTTCCAGATGATGTACCTTGCATACAAGCAGTCAATTGTGCAATCAAATATCAAGTATAAAATAAAATAAATTATTTTATCCCAATAAACATTATAGGTTAATTTTGACACAAATTTCGAAGATCGTGGATCATTTCGAATAGCTTCAGCCCGCTATCCTGAAGAAGCCCAAGTTCAATCCCAGTTACATACATTACTCGAGCAAGGCCGAGAATATGCAATAATGTTATATACCTGGCGGTCTTGTTCTAGAGCATTGCCTCCGGTTAATATAATGTTTAATGCAAATTAATTTAATGATAAATTAGATTAAGTCAAATGAACAGCCATATAGAATACAAATTTATGAGAAAACCGTTGAATTGTTAGAACCGTATGTGGCCAAATTGCGAGCGTTTAAAACTTTTCAGCAAATGTCCATCGACAGATTCTGCGAGGAGGTCCAGCGACTATGCCACGAAAAGAAACGAGAAGACTTTGTCAGTGGTGCATATTTGTTATCGCTGGGGAAATTGTTGTGCATGTTTGCTCAATTGGATGAAATGAAGAATATGAAAGCCAGCATGAAAAACGATCATTCCCATTACAAGAGGGCGACGCAATTTCTACGACATTTGGACCGCGATTCTATGCACGAATCTCAAGTTTTGTCGCTTTTTCTAGCGGAGCAAAATGTCATTCGGGACAAATTGCGGGAACAACTGACCAAAATCTCGGGATTCGAGGAGTTGTTAGCGGACATTGTCAACAATTCCGTGCAGATGTATGAGAACCACATGTACATTCTACCGGAGGAGAAACACACTCTAGTCATGATCATCGCGTTCGGTATCAATCTGATCGACTCCACCAAGTCCCTCAATGGCAAGGAGGTCGGCGTCAATGTCAATAAGATGAACAAGAAATTGATTCTCTCTAAGATTGACAAAATCATCAAAGAATGTGAAGTAGTGAATTTATTCGGAGATATGAGCCTCTGTCCGTTCAATTATATCAAGACGACGCCAAATTATGACTCCAGCAAATGGCCGGAATGTAACAGCAGCAGGTTATCTAGTCAAGGCGTGCTATTGGATCATATGGCGAGATTCAGGGAGGAATACACATCTCTCACGGCTGAACTGGCCTGGCATACAAATTTGGCAACGACAAGAGATAGCAGCAGGTCAAAGAAAGAGAACAAGGATCTGTACAATTTGATGCTGCGAGCAATCCAGCTGCTGTCGGGATGGACTGTGCAAGTTCTAGACACGGTAACTATTAATTGTTATCCAGTGTTTTCACACAGCTCATTCGCATCTAGTACACATGGAAACTGGCCCACTGCACCGACTCCCACCAGAATCCCTTCTGTCCTAAAGAAGCCGAGGATTATGAAAAGGCCACTCGGTACAACTATAGCAACCAGGAACAATTCGCACTGATAGAGGTGATCGGCATGGTAAAATCGGTACAGAGCCAATTGATCCGATTGGATGCCAGCTATTCCGAGGGCATCCGGAACGCAATCTACACCGACCTGCAAACATTTGTCCAGTGTACACTCAATGAGCCCTACAGGAAGGCCCAGAAGAACAAGAAGGCAATAATTGCATGGCTTATCGATTCGATACGGGCAGCATGTCAGGATAAGGTTAGTTGTAATCAATTGGAATGAAATTGGATCAATTACCGGTGACCCAGGTGACGTCAGAAGGCCTGCTGGCCAAGAGCACCAGCTCGAGCACCCTCGGATCTGGAGGGGGAACCACAAAGAAGGTGCTGACCGGTACCGAGCAACAAGCAGCCACTGAGTCACTGCGTCTGCAAATCAGGCCGAGAGATGTCGGCCCGGGATCGACACAGCTGTACCTAGTAAGGACCACCGTGGAGTCGATGGTCGCCCTGAGGCCCGGCAGCTCACAGAAGAATTCATTGCGCAAGGATCTCGATGCAGCCAGTTTGCTATGCATGGAGCAGTTCCACAGGCAGAGTTTCTATTGGCCGTACTTGCTCAATCTCAGCGATACGGTTTTCAAATGTTGCGACATGTCTCAATTCTGGTTTCGGGAATTCTTCCTGGAGCTGACAAATGGCCAGCGGGTTCAGTTCCCGATCGAGATGTCGATCCCGTGGATCCTGACTGATCACGTGCTGGAAACCCAGGATCCGGCATTCACAGAATTGCTGCTTTATCCGCTGGATCTCTACAATGACTCTGCAAGATGCGCCCTGCTCTCGTTCCGCCGCAAATTCCTCTACGATGAAATTGAGGCCGAGGCCAATCTGGCATTTGACCAGCTCGTATTCAAACTTGCGGGCCAAATATTTGTGCATTACAAACAGTACGCAGCTTCTTTATTGCTGGACAAGCAGTTCCGGTCAGAAGCCGCTAAGATCGGGTTCCACGTGCATTACCCGCCTCCCAATCGATATGCAACATTGATGCGCCAGCGGCAAGTTCATTTATTGGGCCGTTGCATAGATATCAACCGGCTGCTAACTCAGCGCATTAACAAGGCAATTTTCACCAGTCTCGATACAGCTATCAGCAGATTTCGCAGCTCCGACATCACTGGAGTCGTGGAGCTAGATGCCCTCATAGAATGCAATCGGCTGTGCCATCGAATGCTGTCTGATTACCTTGAACTGGATGATTTTGGCAACCTATTGCGTGAAGCCAATCACAGCGTCAAATCTCATCTGGGTTGCATTTCCCAGCACGTATTTTGGGAAGTCAATTACGATCTGTCACACAATTATTGCTATAATGACTCGACGAATCGATTTGTGCTCACCGCAGTGCCATTTGGTGAGAAGTTGCTGCGAGATAATCCTCCTGTTGTCGGTACCGAGTACATCTGGGGCAGCAAGAGCCTCAATACTTGCTATGAGAATATATTCCGGTTGTACAAAGGATTCGTTGGAAATGCTCATTTCCGAGTGATCTGCCGGCTGCTGGGGTATCAAGGCATTTACATTGTTGTTGCGGAGCTGATGAAGATCTGTGAATCCATGATCAAAATGAATCTCAGCCAAATTGTCCGGAAGATCCTCCGAGTGATGCCAAAGGAATTGCATCCACCGAAGTCCGGCCAAACATCAGACCAAGTGTTCAGTGAGTATTACAAGCAATTGGAAGGCGTCTATCAAATGTCAGCCTTGTCGACAGATATGTGCCAAGCGTTTCGAGAGTTCGGCAATATCGTCATATTCGTGTTGATGCTGGAGCAGAATTTGGTAATGCCGTTGTGCAATATGATGATTGAGTTGACATTTGCTGTGTTCCAGACTGTCCAAGAGAGCTGCGACCTAAAACACGCAGCCGCATTTACTGGTGTGATTCCTCGACCGTTTATCGGTCCAGATGTATCTAAAATGGGTGACAGAAAGGACATAAATCGTGATGCGATTCTGAAGGAAGCAACAAAAAATTTAGAATTGAAATATGCAGTTTTGAATGTTGGGAAAATTGTTTCCAAATTCGGGACATTAGAGCAAGCAACATTGGCTAGGGAGCATGAGATTCTCACCAGGGAGAGATTGTGTTGCGGCTTGGTCATGTTTGAGCAGGTGCTGAAAAGCTTGCAGCAATATATTCTCACGCCGGATCCGGAGCTGGAGGGGTTCACGGAATACATCGGTAGCAATATCTGGCAAGGAATGCGACCGAGCAACGAAGTGATGGAAGTCCACGAGTGCACTGAGTTCCATCGGATTTGGTCAGCTGTGCAGTTTGTGTTTTGCACTCCTCGCGGTGAAAATGAATTCAATATCGGGGAATTGTTCGGGGAGGGGCTCAATTGGGCGGGGTGCACATTAATTGCTCTGCTAGGCCAGCAGAAGCGGTTTGAGGCGCTCGATATCGGGGGGCACCTGATGAGGGTGCAGAAATCAGACCAGAAGGTCGACACATCAGAGAATATTGTAATGGAGTTGATTTATTTTGGCCCGCTTATTCTGATTGGTTGTTGTAGTCGCTGGAGCGCCTGGCCAATCGGATCCGCAGATTCAATATCCTGAACAGCCAGATATTCGCCACTCTCAATCGATACCTGAATCCTACCGATCGATACGCCTCGATGGTGGAATCTGTGCGTCACTTTCCGACCCCAATGTACCAGGAATCGGTATCGGTCCACTTGCAGGGCTGATTGGTTGGTTGGCTGGTTGGTCAGGTGAGGTGTTGCAGCTGTTGCTGTGGTCACTCAACCTTTTCCTGTTTCTCATTTTGTACTTTCAATGTCATGATTTCGCTCTACTCGTTGATGCTACCGCTTCCGTTTTGTTGCCATGGAAACTGTGTTCTGAGCGAGAATTGTTCGATCGATTTATATATGCACAGTATTTTT
>OX_Smed_1.0.06667
TCGCCTTCTTTCATTTTTTATATTTTAGTTACAATATTTATTTGATTAGTTTGGTTCTGTTAAAGTTTTCATACCAATGTTGCATTTCCTACCCGATCGCTACAAAAGAATTTATATTTTTCAACTGATTCTTTTGCTTACATTTTTAATAACTGGTTTCATAGTGTTTCCAATCGTATTGGTTACTTATATTTTGTTATACAAAATTAATCGCTTACTCTATAAAGCGATTATTAATCAGTTGTGCTACTTTTTATGGATTCATTTCACATATATTGCTGAATGGTGGGGTGGGTTGAGGATAACAATTTATGCAGAGGATGAGATGTTGAATAAATTCGGCAAAGAAAATGCACTGGTTTTAATGAATCATAAATATGATATCGATTGGATAACTACTTGGGTATTTGCTGAAAGGTTTGGGGGTTTAGGAGGGGCTCAATCAATTTCTAAGAATAGTTTACGATATGTACCGATAATTGGTTGGATATGGAATTTCAACGGTACGATATTTTTGAAACGTAACTGGATAAAGGATAAAGAAATAATTGCGAATAGTTTGAAGGATTTTAGTAACACCTTAGATGGTTATACAAATTTGCTGTTACTATATCCCGAAGGAACTAGATTTACTCAAAGCAAGTTAGAGGCTAGTAATGAAGTAGCTCGTGCTAAAGGATTACCAGAAATGAAGCATTGTCTATTGCCACGAACTAGAGGTTTTGTGGAAATTATCAAGAATCTGAGATCTCAAGTCGATTGGGTGTATGACTTTACTGTTGCATTTCCAGACAGTGTCAATCCAGCGGTTGAAACTGTCAACACCAATCAACCGGGCTTAACGATGAATAATATTCTTAACGCCAGAGTAAAACAAGGAAATATGACTTATAGACGAATTCCCATGAAGGATCTGCCTGAAGACGAGGAAAAGCTGGCAATGTGGTTGCAAGACGCTTTTAAACAAAAAGATGATTTATTTGAGCGATATGTGAATACTGGAAAATTTGATGGGCCTTCCAGATTAATAGAACCGACATTGACATCTTTAGTGATTTACTGTGTCACATTTTTGGTTATCTGGCTAGTAGTAGGTAGCTGGTTGGGTCATATTATATGGATGAGTTCTTGGGTTATTCGGTCAATCGTCCTAGGTATTTTAGTCACAATCATAATAATCATTCAAATTTTAATGCGAGTAACACAGGCAGATAAAGGCTCCTCTTATGGAATGAAAAAGAAAACATCCTAAATATTTTTAAAATTCATATTGGTGTTTGTTTCCACAATTTTCTGTTCCTAGTCCATGGAATTTTTATGAGCATAAATTTTTTATTCAATATTTATTAAAAATCAGAATTTATTTTCTTCAAA
>OX_Smed_1.0.06744
AATTAATGAAAATGTTTCAATCTGTCTGCTGCTTGAATTTTTCATTGAAAGATTTTAAACAAGAAATTTTCAGTTTGATGTCCATTTTTATTCCAAGTGTTTTGACAACATTTTTCAGAATGCTCAACCCGGTGATCAGCCTCATAATGTGCGGACATTTCAGTAAATACGAATTTGATGTTGTCTCGTTGGCCAATAGCGTTATCAACATATTTGGATATAGCATTGATCTTGGATTTTCAACCTCTTTCAATACCTTATTTGCACAGGTATTTGGGAGTGAACAAAAAAAGAAAATGGGAATTATTTTACAAAGAGGTGTTATCGTTATGACATTGATATACATGTTTCTCGCATGTTTTCATCTCAATATGGAGCCTATTCTAATATCCCTAAAACAGGACATAGGAATAGCTTAGTTGACAGCGAAATATATAATACTTTATTTACCAGGATTATTCGTTGATTTTCAATTTATGATTATCTCAAGATATCTGCAAAATCAGAATATTGTCTATCCCATGACCGTTTCTTCTTTTATTGGAACTGTGGTCAATCTGATTCTGCAGTATTTAGCAATTCATGTCTATCAATTTGGGTTTCAGAGTGCTGCAGTATGCCAAGCAATATCGTCATTTGTAATGTTTGCTTGTGAATTAGGATACATTCTCATTAGCAAGGTTTACATGGACACATGGAATGGTATGATTTTGTTTAATGAAATTAGTTTTATGAATTATTTCTAGGATTTTCATTACTGAATTCCTTCAGAGATTGGAAAGTGATATTTTTACTTGGATTACCCGGAATATTTTTGGTAGGATTAGAAGAGTGGGGTTTTGAAACGGGAACTGTTGTCGCCGGAACTCTGAGTATTATTCAACTTGGAGCTCAGAGTATTGCCTTTCAAATTTCAACCATTTCATTTTCTTATATCTTTAGGAATTTATCTTGCAACAAGTACTCGAATTGGCCAATATGTCGGAAGTAAAGATCTTAGGTCCATTAAAAGGGTAATAAAAGTTGACAGTTTATTTGGAGGATTAATTTGTTGTGTCTTTTGTACTGTTACATTAAGCTTTCGACAGAAGATTTGTGAGTTGTTTTCAAATGATCCAGAAATTCAAGAAGAAAGTACGAAATTACTGATTTACATTTCGTTTTATCCATTTTTAGATGTTTTTGGTGCGATTTTCTCGGGTATTTTATGCGGCTGCGCTCGTCAATCAGTTGGAGCATATGCTATGATCATTTGCTATTATGTAATCGGCTTCCCAATCGGTTTCATTTTAGTTTATGTCTTTCAAACAGGCATCAAAGGTATGTGGGTTGGGATCATGGTAGCTCTCTTTGTTAAAGCACTTTCTACTGGATTATTTGTATATTATACCAACTGGGATTATGTCTTTAATCAGTCAGAGTCAAATATCGAAAAAATTCAGTTAGATGAAACCATTTCTGATGACATCAATTCAGATAATTCGAAAAACTTAAGTACTACTTTGGATACTGTCGAAAGATTGTTGAAAAGATTTTGGAAAAATAAAAGTTTCATCAAAATCCCATCGGAGAGTGAAACTGAAAACCTCATTAACGATGAACCGGAATTGAATGCATCAAGGAAAATTACCATCTACCAGACCCAAGTTAATAAAAATATGTTAATTAAAAAATTCTTGTTCATTTTATTGGTAATAACTATGTTTTTATTTGCTATAATTATCCGTGTTTATTCTACAATGTTATGGCATTTTCCTTGTGTAATTGTTTTAAATGAGACAGAAAGGTTTTACCAGCTGATCTCAGCTCGTGTTTGTAACATAAGTTCTTATTAAGTGAGAAATAAATAAAATATATGTTTTTTAAAAAAAAAAAAAAAAAATG
>OX_Smed_1.0.06926
CATCTATATAAATCTTATATGATACATGGATTTGATTTTATATCTAATTTATCATAATGAAATTTAAGAAAACAGAAGAAAACTATTTGGTTTATTCACTTAAAAACATGAGAATAAGTAACAAGAAGCGTAGACACATTCAAAAAAATATCCAAGTCGGTGCCAAGTTATTAGCAACACCAAATAATGAAAACCTTAACAAAATTACTTATAATTATAAACCATATTATCGACCTATAAGCTTGAACGTATCAAGATATCGCCGGTTAAGTGCTCAAGAAGGAGCTGATAATTGTTCGCCGACTAGAGCGTATCACAGTGATTCAGAGACTGTGGTTCGTAAGGAAAAGGAGTCTTCATATCGAAGTCAAAAAAACTTATTCACAGAAAACGAGATTAACTTCACATGTATTCTACAAAATGACAACCCCACTCCATTAAATACCGAGCAATCAGACTATTTGTCATCTGAGTCTTCATATCCTCCTATTAAAGAAGATTCTGCCGGGATCTCATATGATATTTATCATACCAATCACCCTGAAATTGCAATGAAACGATTTAGTTTGCGCGAAAGCTCGACATCATTATTTGGTTCAAATTTGATCGATCCATCAAAATCTGCAAGCGTCGAACGATCTCCTAGTCTACAACACATTGGTTGTTCTTCTATAGATGCCAGCCCTTGTTTTCGAACACCAATGTCAACAATATCTGGGAATTGTGATCAATTAACAGCAACTACTACGTCTTCTCGTGTTTCGTGCTCATCCGAGTATTCACATTCTGGAATTTTTACCACCGGTTATAGTTCAGACGATTTTCATTTGCTCCAACATCAGCGCAACATCACAAATGAAAATAACCATTCATCCATCAAACGTGACCAGTATTCTTCCTGGATAACGGCAAATAACAACCGCAACATCCAGTTGAACTGTCTGTCCAATCAACCTCACATCTTATCTCTAGATGTTGATTTACCTAGACAACCGAATATTATGTCAAACTCCGGTGATTCTACTAGTGGAATGGAGGATTTATCCGCGTACATGGATCTCATGATTCATATTCCAAAAATGCATCTCTAAACATTTTACAATATCAGATAATTACATCAATAGATACATCAATCAATATATGTATATACATATATATATATCAATATCAATTGCAAATGATTATATATGGATTATAGCTTGTCTTTACTCGTGGAATTTATTTCGCGAATTAATTTGTCAACTGAAAATAATGATAGATGATGTGCTATGGCAAATAAAGGAACTATATTGTATAATGCTGTTACTTAAAATAGTAACAATTATTTCTGAACGTTTTCATTCGATAATTTTAATGTCTGAAATTTATTTTAAAGCATCATTTTTTTAATATGGATAAAATTCAATTGAATATTTACCTAGTGTGTATTATTAACGATCTGTGATTTATATGCTGACTTTATTCCCGGCATTCTATGTCGTTTATCCGTGCATATTATTGATCGCACCGGCTTTCTACTTGTTTTTTGTTTGTTTATTTTGTGTTCTACATTTGATTTATTATTTCCACATTGTTTTTGAATAAAGAATATTTCAACTCAATACATATATATTGAAAAAATTTTATGGCAAGTTTAATTGCGTTACACTGCAAATTTGTCTGTGGAGTCCTGTGCTTTTAATGTTGAAATTGACATCAGCATTCATTTGATTGAAAACTAATTTAGAGCTTATTTTACCGTGTTGAATATTTTAATATTTGTAAAGAGTTTGGGATTTACGGATAACAGTAGATTGTGACTATACAAATATAATTTGGAATTCTTTGTTTTTTCTTTCAGAACTTTTTGTTATTTTTTTATTTATTGTTGTAAAACGTGATGCATTTAGCAATTACAATCAACAGTTTTCGTTTGGCATGTGTAGAATTTGTGTTTGGTTTATTTTAATGAGGAAATATGTTAACATTTTATGATGGTTATTGCTATGTAGATTATCATTTTGTCACATTGGATATTTCTATAAATATCGAATTCCTATTTGATGTGGTAAAATTTTGCTGTCAAATAATTAAATGATTGATGGGAGAGGTTGGAAATGTCATTGAGGTAATTTTTATTAACGTTAAATTGGGATCGATAGTAAAATATATACATAAGTATTCCA
>OX_Smed_1.0.06934
CTGAACCGCTCTTCCGATCTCTCCCCTANAACNAATAANAATGAAATTTGCACTTTGGATGTCATGTGGGCTTTTCGCCTCTATTATTCTAGGGGAGGTTCTGTCAAATAAACTCACGGAACAATTAAAAGACATAATAATGGATTCTAATAGTTGGAGTATCAATTATGGAGCCAATATAACACATAAAATCAGCGGGTTAAAAAACCTTGAAGTCCAATTTTTCAATGGAAGTAGAATTCTAAACGAAAAACGGTTGGAAGTTAAATTTAAAGACATAAAATTACATTTAGATTTTGAAAATATTTGCAATATGGAAGTGTCGTTGTATAATTTTACATTAATTATCGAAGTTAGAGATACCTATTTGTACAATATTAATGGTATCATGGCTCCAAGTTATTCATTCAAGGATACTTGTTTGTTGAGCTCTGTCAGACCCTTTCTCAAACAACTTGTGGAACCATACCTGTACAACCGATATGTCATTTCAATGTTGGTCGGTGAAACCTTCCCAAACATCAATTTTGATAAATTGCAAGTTCTTTTAAAGAATCTTTGAAGTTTAAAAAATTTAATTCGTTAATTTTAGAAATAAAATTATTTCTTTGAAAAAAAAAAAAAAAAAAACCGATCTATTCGATGGCAACTGTAGAAAACTAATTTCAAATTTATTGAAAATGTCTGGTGAGTCTGATGTTATTAGTTCTATATTAACCGGATTGGGGTGGGATGACAGTTTGGCCGTTCCAATTGCAAATGAGGAAAATAAGAAATTGTTACATTTAATAGATTTGAAACAGAAACAAACATTGAATAACAAGAATGAGCTTGATAAGTTGAACGAAAAGCTGAATTCAATGTCGAATCATTTAAAAAACTGCAGACAAGAATTACAGCACTCGTTGCAGTTGCGAAACGCGAAGATCGAACAAAACAAATCTGAAGATCACATGACCAAAGTTAGTGAGAGAGAAATTGGTCGTTTAAAGCAGGAAAATAAACGATTCGACAGTAAAATGAAAGAGCTTCATCAAACCAAAAATGTGTTTGAGAACAATTTGTTCAAAAAAACAACGGAAATGGAAGAGCTGAGGAATCAAATGAAATGGGATCAGCAAGCCCTTGAAGCATGGCTCGAGGAAAGTGAGAGAAAGGGCGATGACATTATGTCGATGCAGAAATACGCTAGACAAGACGAGGCAAAGATCAAGGAAATGAATCTCGAGATGGAGCGTCTGACCAGCGCCATCAACGAGAAGAGATCAAAACTGGAGAGAGAAGTCGTGGAAACGAAAACAGCTCAAGTGGAATTAGAGAAAACGAATGAGGAATTCCGAACTGCCCACGAAGAGCGTGAAACTCTCCTTATCCAATGGGAGGCGACGATTGGCCAATTAAAACGACGAGATGAGGAAATCGATCATTTGTCTAATAAATTGGCGCTTTTGCGGCTGGAAGCAGGAAAGCTCGAGGAGGCGATGAAGGCGAGAAATGAATTTTACGAGAATCTCGTCAATACCAACAAGGAAATTGACAAGAACATCGATTTGGTAGAAAGACAAGCTGGTAAGTTGCGAATGGAACAGAGAGATGTGGAAACCCAGCGGTTCAATTTCCATAGCGAGCTCGAGGCATTGAAGCGCACCTGTGATCGAACAGCGTCGGATTTGGAGCAGGCCAGAGTTGCCATCTCACAGCTGAAAAAAGAGAAGCTTGAGAAGGAAGATCGCAAATTAGAAGCTGTTCAGAAGCATGCCGACCTTGAGGAGCGCTTAAAACGAGTCGTCAGCGACAAGCTAACTGCTGAACAGCGAGCGAATCTAGCAGATCAAATGCTTGAAGAACAAGAGCGGAACCATGTGAAGTTTGAACAGGCATTGAAACACACTCGAGATCTGCAGTTTAAGACAGCCCAAGAGCTCCACGATGCTGAAGTAAACCAGAGGAATATTACCGCTAGTATTCAAGGCAATTCTACCGCCATCAGGAACATGAATACGAGTATTCACAGGCTCGATCATTCCCTCCTCAAGCAGCAGGAGATCCTTTACAACCAAGATTTCTCAATTCAGCAGCTGGAAAGGCGTATCAACCGGATGCAAGGAGACCATTCTAATGAGGAGAAGGAAGCGCTGGAAGAGAAAATCAACCAATTGACAAAAGAATTGGAAGCCACAGTGAAGGTGGTAGCGACACTGACCACGCAATTGAAGCGAGTCCAGGATGACATACGCCGGTGCAAATATGACATGGAGAAGATTACCCACGAGAATACAAATATAACCGAGAAATTGGAGGAAGTCAATTTGCAGAATGAAACTAGTCAGCAGGAGCTGAGAAAGAGCCGTGCTGATAAGGAGAAATTGATGGTCGAGGACAACATAATGAAATTGGAGGTGAAAAGATTGCGGGATCGATTGTACAGCAAGGCAGAGCAAGTTCTCTCTTTAGACAAACGCCGACTCCAATTGGAGCAAGCAATCAAGGAGAGGTTTGCAGAAATCAGGATCCACAAGGATATGCTACAATCACAAACTCGCTCAGCTGAGGAGGAAAAGAATAAGATTAGCAGTGACTTGAAATCTAGAATTTCTAAAATAGATAAATTGGAAAAGAGATTTGAAATATTGACTGTGTCTATGGCTCCACCAGAAGGAGAGGAAGAGCAATCACAAGCATATTATGTTATCAAGGCTGCCCAAGATAAGGAGGCATTGCAGCGGCAAGGAGATGAACTGGATGTGAAAATTAGGAAAGCCGAAAAAGAAATTAGAGCCCTTGAGAATACATTAATGCTGATGAACAGTTGCAATCAGAATTACAGGCAGAGCATGTCCAAGGTTACCGACACGAGTGCTGAGCAGAGCACAAAAAATGATTTGAATGTCCAATTGAGGACTGTGATGGACAAATGCAATTTTAAAAGGAAGCAACTAGAACAATTAGAAGATGACTATCAGGTGCTGAAGGAAACATTGGAAAATTTAAACAAGGATGAAGTTCTTTACGGGGATCAGGTGAATGGAATACTTGAGCAATTGGTACAGAAAGAAAAAGAGAAGCAAAAGCAGATGGAGAAAATTGAGAGAGCAGAGAATATGATAATCAGATTACGAAATGAAATATTGGAATCCTCGAAAGCTGAAGAATTCCAGTTGGTGGAGGACGATATAAAGGCCAGAGACAAAAAGGAGTTCAACAGAATCGCTGTTAATGAGCTTCTGCGCTGCATTCAGAATCATTATCCAGATATCGTGGCCAACACCAAGCAATACCTGGAAATGGGCAACTTGTTGACGTGGACACCACCAACAGCTTCCATCAAATCTTCAAATACCGGGTCGGCGCGTTCATCGATCAGTGGCAGTCAATCAGCCCTCACTGCATCGGGATCAGCGAGGTCGAGTACTGCATCGAGCGTGGCGGCCTCCATCTCAACCAGGCAATCATCGAGAGCGGCGGCTGGAATCAATGTTGTCCAAATGGGATTCGGAGCTACCCCCTCACAGAGAGCAGCAATGCCGCTGACACCACCAATAAGAAGCACTGTTAAATCTCCCGCCGGTTCTGTCGGTTCCTCATCGACTGTCAGTAGGAACAGTAAAGGTAGCACCGGGACTGGTAGGAGCCGGGGCAGCCGTATTGGATAACAATTATAATTGATTTGTCATCAACTATGATGCTGACAACGATTTTCCTGTTTTCAATAAATTATTGTCTTATGAAAAACCCCAAAAAGAAAAAAAAAAAAAAAAAAGGGCGGCC
>OX_Smed_1.0.07010
AAAGAATTATAAAAACTTGCATAATCTGGCACACAAGGATATGAATTAATTTAAGAATTTCTTGTTCCTGAANNCTNNATTNNNNNAATNANNNNNNNNNNNTANNTANNNTAANNANNNTGANANNTNNNTNNATTNTANNNNTNANNNNNNTNNNNNANNTNAGAGTTTGCTACTGAGATAATTTTTTGTCAAAAAAATTCAATTTATTATCCAACTCTTGGAGAAATTGTTCAAAAAGCATCTATGGCTTCAACATATTCATCAATATCAACATGTGACTCTGGAATCGAATTGTGGAATCTTTCCAAAACCATTTCTCCAGTAGACAGTGTAGCATCATCAAATGGTTCAGAGTGTCGATGGATCGGTAATTCAAAATTTCACCAAGAGAAGAGTAGTGATTCTGAAACAAACACAGATTCTGAATTCAAATACTACAAACCAAAAAGAGCTAGCTCGCTGAAAACAAATCGTACTCCTCCTGGAACACCTAAATCTAAAGCAGTTCGTTTTGCAGACGCGTTTGGACTAGATTTAGAAGACATTAGACATGTTTTTAATCTTGATTTGCCTCCAAAAATACCAGCATCAGCAGTTCAAGATTTGGTGTTAGACAGTGATTCAGATACCGCCATCAATGAAAAAGGTTTGAATTACAGAGCTAATTTCGAACAGCCGGGTGCCGCTAGTGATTTTCTTCGACGTGTGAGAATGCACAATGTCGCTCTGGAAAACGCTTTTTTCGAAAACAATTTTTTATCGGGCACAATTCGAGTAATGAATATCAGTTTTGAAAAAAAGGTCGGTGTACGAATAACGTTTAATGATTGGAGATCGCATATAGACTTTACAGCCAATTATGTTCAAGATTCTCATGACGGTGTTACGGATCGGTTTTCGTTTTCATTTTTATTACCAGCTGAATGTCAGACTTCTGGACAACGAATTCAGTTTGCTATATCATTCGAATGTTCACAATCATCAACGTTTTGGGACAATAATTTTGGTCAAAATTATGTGTACACATGCTCCAAAGATTTCAAAAGTTTTAATGATCGATAAACTTTAAATGGCAGAATGAAAAATCCAGTGCCTTTGAAAACGATATATTGTGAGATATTCTTTTCGAATTTCTTTGAAGTGACTTTCGATAATTGAGCATATTATATTGTTAGGATTCACTAGACATTCAATATTTCTTGGTGACAGTGTTAGATTTACCGTATTTTTCTAGTTCCATTTATTCAATTTTTGTACATAACATATTTTGGCAATAGTCCCAAATCCGTGATATATTTTCATTTTGGTGGTGCATAATGATCCGTAGTTTGTCATTTTAGTCAAACTTGTTTTAATTGTTGATTTGTGATTATAAGAATAAAATCTTAATGTTGTTGCAATTATATTGGCATCATGAGATTATAAAAGCTGTACCTCATCGCAATTTGGATAAAAATAAAGTTCAATTTTATTTTAATGTGTTTAATTAAAAATTTAATGTGATTAAAATAGCGTATGTGTTTTTCCAGAAACATATCTCGTTTTCTTTTATTATCTAAATTTATATTTATATTAATTTGATATTAGCACAACGCGCTTTATAT
>OX_Smed_1.0.07182
TGGCGCNNTNAAANTTATTTTACTTAACTTTTGTTTGTAAAAATTTTAGATTTTAATTTAATTTTCACCTATTATGAAAACATTCCATGTAGTGTTGTTATTTATTTTCCATTTTTTACAAACAGAAGTATCCACAATTAATATAACTTTCAGTGCGCCTAATAGTATACCAATAAAACTCAATGGTAATATTGTGCTCACTTGTATAATACAAAACATCTCAAAATCTCCATTGCTTTTTTCAAGAAAAGATGATTTAGTGTCAGAAAAATGTAAAGTTTATAATAAAAGTCAATATGGTATTACTTGTAAAAATGGCACAGAATATAAATTCGAAATTAAAAAGATGTCTTGGATTGATAAGGGTAAATGGAAATGTATGGTTGGTCTTTATAGCACAAGCATTATGTTGGATATATATGTTCCCAGTAATGTATCTATTTCAATTGAACCAATTTCCAAAAAAGTATTTTCGTCCAATTTGGGACCTGAATCAATTCCATCGAGTCATGAAAACTCGATCATATTAAAGGGTAGAGGTCAAAAATTGAATCCGTATGATTTGAGAAAGAATATCTCCGTAAATCTCATTTGTAAATCCGATTGCAGTTATCCAGTAGTTAATAAAGTGTATATTTTTAAGAATTTTTCAAATTTCTCAAAGGAACTCAGTAAGAAACCGGATAATACTGAAATAAATACATGTGATATTGAACAAAACAAGACTTCAACGATAAGCAGGTTAAAATTCAATTGCCAAGCATTTAAATTGACAGGATTAATCAATCTGACGTGTTCGACATTTATTGATAAACACTCGATTTTAAACATTTCCCAACGAACTATCTATATTTTATGTCCAACCGAACCAATCCAGTGGTGGAAAATGACTAATGGTGAAATGATAAATACAGTTATTGGTTGTTTCATGGGCTTTGTGCTGCTTATGGTTTTGTTTCTGATGATTTGTCGTTGGAAGTCGTATAAGCATAAACACTATGATTCATGTCAAGAAGACAATCGCGACTCTAAAATGGGTCGGGGCTACAGAGTATGACGGAATTTTGATCTGTGTTCTTTTATTTTGATAGTGCGGTTGAACTAAGTTATTTGAGAGTACATGGTGCAATTTCAGGACTGAATTGTTTATATATTTAGGACGTTCCATTGATTTGGATTTTTTTTACGAGTAATTATTTGTAAATATTATACTCTATATTAATGTGATGCTTTGCGAGGATGAATCATTTTGTGCTTGGTTTTATTCTTGTGTTTTATACTTTTACCAGTTGTACATTCCCATTTATTGACGGTTTTAGTGGATTCCAAATCTCTCTCTCTGTCGTTATATATTTGTATAATATTTTAATAGTGCATTTTGATTTTTATATAAATTTAATAAATTTATTTTGAATTTTAAGAAAAAAAAAAAAAAAAAAAAAAAAAAANAAAAAAAAAAAAAAAAAAAAAAAAC
>OX_Smed_1.0.07213
GAAGCTGATACTANTAAGAACATTTTANNACATTGAAAATGGAGCTAAAAATTGTGTTTCTATTTATTGCATGTTTGTTTAGTTTATTCAGTGTGATAAAATGTTCTTATGAAGCTGATACTATTAAGAAGACCCAAGCTGTTTTGGCATCTAGTAAAGATGTATTTGCTAACCTATCAGAATTTATAACATCGGCTAATCCGGGAAAACTATTTGCCAAGCTCAGCGGAGTATTAGGTTCACTTGGGCCAGCAGCTATGGCCATTTCAGCTATTTTAAGTATTGTTACAATGTTTCTCCCGAAAGAAGATAGTCCTGAATTGAAGGCAATTAAGGAAGGTTTTGAAAAGGTTAATAACAAACTTGATACAATATCTTCCAAAATTGGTAGCCTGGAAAACATAATTGAATTGAGTAGCGCAAGAGCTGCATATGTGAAGACCGTTACTTCAATTAATAACAATTATGAAACTTTAAATGAAGCCAAAAAATCAAACAGTAAAGAAGGTTATGATTATTTTGCTAAACAATATGAAAACAGTTTTGAATTCGCTACTGCTAACATGTATGACGCAATGACAGGCTCCACGGGACCTTTTGGATTTAATATGGTTAATCTTTATAAAACTCATGTTAGATGCAACCCTGTAAAACTAAGTCAGTTTTGCACAATGGGTTTACAATTGATTACAAAAGGTCTTACTGTTGAAGGTGCTTATCTTGGTTACATGAATTTCTCTGCCAAAGCTAAAGGTAAAACTGAAACATGGACAACCAAAATTAATGAAGTTAGTAAACAATGTTCAGCCGTGATAGAAGCTTGTGAAAGTAATTGGAAAGAATTTGCTTATCAACAATACAAGGAAACTCACAGAGAATTAGAAGGCGATAATCAAGCATTTGCCGAACGTTTAGCAAAAGATTTAGAAAATGTAGCTCCGCAAAGAAGCTGGTTGACTATTGCTTATAATGATGCCTCAGGGTTTGGTCCTCACACGTATTCAACTTACTATGAAGTTCATACTATTTGGAATGAAAGAAATCACGATACTTCCGTATTTTCTGTTCCAAAATCACCAAAACTTACAGGTTCAGATTATGATAATTTTGTCAAATTGATAAATGGACAGAAAGAAGCCATAGCTCGAGTTGATGATTGTAAAAGAACTGAGTTTTGGCTAATAAAGAAGGATAGGTATGAAAATGAGGACGCAAGAACGATTGTGAATAAAATTCGGGAGAGATACATGACGGGGGTGGTATATGCAATTAGATTGGATTACAAGCCAGGACTGGCGGCTACTGGAAATACACTATATGCTACTGAACAAAAATGGCAATGCACAGGTGAACAATTCCGTTTAATCATATTTCAGTGAACTTAAATTTAAAAAATAAAATGTAAACTTTAAAAAAAAAAAAAAAAAAAAAAAAAAAAAAAAAAAAAAAAAAAAAAAAAA
>OX_Smed_1.0.07308
TTTATCGTTCTNANNNNNTTTAATTTTTATTCCTATTTATGAACATTATTTAAATTTAAATTTATGGCATCTTTAGAAGTTGTAAATTCACCTCAGGAATCTATTGAGGAAAAAAGAAAGCGGTGTTTATTGGGTGAACTACCAGAAGATTTTTTACGAATACCAAATCCTAATGCTAACCAAAGCAATACTCCAGTTTTGATGTATCCATCTCAAGTACCAATGATGCCTGCTCCACAGTACATAACTACTCAACAACTTGAAATTACTATTATTCAAGCTCGACTTGCTAAAAACTACGGAATAACAAGAATGGATCCGTATTGTAAAGTAAGAGTGGGACACAAAACTTATGAAACTGTTACTGCTTTTAATGGTTCTAAAAATCCATATTGGAATAAGAAATTTTTTTGTCCGATACCTAAAGGAGTTGAAGCTATTCATATTTCTATCTTTGATGAAAAGACAATGAGCGCAGACGAAGAAATTGCCTTTGGTGTTATAACTTTTCCAGCTGAAATTTTCAAAGGCAATGTCATAGATAGCTGGTATCCTTTGACAGGACGACAAGGGGAAAACCAAGAAGGCCAAATTAATGTAGTTTTATCAATTAAGGAAGTTCAAATGATTCAACCCCAAGCTTATCCATTACCAATTAGGCAAATGATTGCTCCCGGATACCCAATTCCTGTCCAACAACATCAAATGAGACCACCGGTTGTTATTACCGATTTAGATGTTGATCAGGTGCATGAAATGTTTCCAACTTTTGATAAGAAAATTGTCAAAGAAATGTTAGAGGAACATGGTGGCAATAAGGAATCGGCTATTTCAGCGTTGTTGACTTTATCAGACGATGGCAAACAGCAGTAATTTATAAGATAAATACTGATTACTGTGATGAATTATTATAATAATTTATAATTTGTGATGAATAATTGACATTTATGTTATACTTATTACTATTATAGCAAAGCAAGTATTTGATACTTCATGAAAATATTATCATTGATCACACAGGGAGACCCTTCAATTTGAAATTAATCGATATGTAGTTATGTTTTTAATTGCTATTTGTTTTGATTTAGAGAGCTCGGATTTAATTTGTAGTTGGATATTAGCCCGTCGAAATTAGGTCAAATTCTAAAATTTAGCCACTTATTGTGCTAGCATTATTGAAAGTAAATAATTTTAAGTTAATTGCTCTGAGTTCACGCATTACCCAAAGGTATTTTTGTGTCTTTAATTTTTCATTGATTTTGCTGTGGTAAGTTTGTGTTGGATTTTATTTTACCGATGTGAACAACCACTATGAACAAGTAAGTTCAAGTC
>OX_Smed_1.0.07444
TAAAACACCATATATAAAACTTGAGGATGATCAAGTTCAAGATGTTCTTAAAAAATGAACAATCCAACACAAGTAAAATATTTTGATGCAACTGCATTGTATTCAGGAATAATGACTCAATATTTACCATTTAACAATTTCAAATGGGAAACTCCAACTGATGAATTACTAGATTAAAATATTATTAACACAAAAAGATTCAAAGATTGGATATTTTATAGAATTAGATTTAAAATATCCAAAAGAAATTCATGACAAGACAAAATATTTTCCATTTGCACCACACAAAAGAATTGTAACATATCAAGATTTGTCACCATGCCAAAAATCAAGAAACCCACAACAAGATGATTCAAGTGAAAAATTAATATGTGATCAACATGATAAAACATACTATCTTGTTCGTTATAGAATGTTACAATTTTATGTTCGACATGGAATGNNNATAANAANGNNNNTGAAAACTATTATTTCTTTCATAACTCTTTCAGTCGTAATTGAACTGTGCAGTGCTCAATGCGGTTGCACTCAAAAGGGAATTAAAATATCCAATTTCAATGTCGGGGATATGGTTTTGTCATCTCAAGACGTTTTGAGAATAAACGGATTCAAAGCTGCTCAAGGAGTTCATTGGCCAAACAAATTGCTCAGATATACATTTGATCCCTCATATCCCGATAAAAACAAAAATCCAATCAGAGAATTCTTGAAGATCTATGAAAAGGAATTGGGAAACTGTTTGAGATTCGTAGAGGAAAAGAGTGATGTTTACGCCACTGTAGTTTTGGGTGGAGGATGCTCAGCCAATGTTGGATACAATAAAAATTATCCTCTGTCAATTACTTTGCCTGATCCATGTGTCAATAGAAGAAATGTCAAGCACGAATTCACTCATTTACTCGGATTTATGCATGAGCACACTCGACCGGACAGAGACCAATTTTTGAAAATAGAATTCGGAAATGTTCATTCAGGATTATGCAATAACTTCTATTTGTGTGAAGGATGCAAATTGACAACAACTTATGATTTTGACAGTATCATGCAATATCCATCGGAAGCTTTCTCTTGCAATGGAAAAGACACAATTTTGAAGAAAAATGGAGGAAAAATCCCATTCAATATGGAAGTAACAAAATTGGACGCAAAGAAAGTCCGAGACTACTACGGATGCTAACAACATGATTAAATGAATATTAAACAGATATAAATAAATACCTTAGCATTGTTTAAAAAAAAAAAAAAAAAATGCG
>OX_Smed_1.0.07551
TTTAAATGTGATCTAAATTGTAGAAATATCAGATATCCATTAATGAAATAATTTTTCCAATGTCGAGAACTAAGTGTTTGAGTTTTTTCCTGATAATTTTCTATGTTTCCCAGGTTTTGGGTTACAAAGATGAGACACCAATTTGTTATCGAAAGTACGACGGAGTATGTGTGCTTAAAAGTGATCCATGCCCATTTAAGGGAGAATTTGTTGAAGTAAAACCTGAAGAAAACGAAAAGATTTGCCGAGAGGAAAGTCATAGATGTTGCAAACCTCTGAATAAAAATGAAAAGCCACAAAAGAGAAACAATAAATGTGGTATAAGTAATGGATCTAAATACAAAGTTTTTGGAGGCTGGAGATCAATGCCAGGAGAATGGCCTTGGCAAGTACAGATCGAAAGAGAAGGAGCTCATCATTGTGGAGGCGCCCTTATCCACCCAAATTGGGTTGTTACTGCTGCTCATTGTACATTTTTCTTTCAAGATCTTCCAATTGAAAAATGGAGAATTCGAGCTGGTAAAACACAAACTAACATGACTGAGCCACACGAACAAAACGTAAGAGTTAAAAAACTGATTGATCATCCCGGGTTTACTCTCTTTACGAAATATCACGACATTGCTCTCATTCAACTAGAAGATCCAATGTATTTTGATTACAAATTCGTTTCTCCAATTTGTCTTCCAAATCCACAAGAAAGTTTTGATGATCATGTTTGTACACTAAGTGGATATGGTAAAACGGAAAGTAGTGGAGAAGGCGCGAGTACATACTTACTAGAAGTAAATTTGCCAATTATATCAGCAGACACATGTCAAGAGAAACATTGCAATTCCAACTCAATTTACGAAGAAAATCTTTGTGCTGGTTTTAAAGAAGGTAAAAGAGATGCTTGCACAGGGGATAGTGGAGGACCTATTGTCTGTGAAAAGTTATCAGTAAATGGTTTCAAACAATTTGTGTTGGCAGGAGTCGTTTCTTACGGAAGCGGTTGTGGAGGCAAAGACACTCCCGGGGTTTATACTAGAATTTCTTCATATTTGGATTGGATTGAATATGAAACGGGCATTGAAGTATCAACAGGAAAGTTTACAATGGCAACCCAATTCACGCCAGAGGCTGTTAAGAGAGTTGTAACAGACAAGTGCAAACCAGATAAATAAATTAAATGAACGTTTTGAAATTTGAATAAAAACTTCAGTTTTGTCAAAAAAAAAAAAAAAAAATGCGA
>OX_Smed_1.0.07563
GTCATCCACACCACTAACCCCACAATACTAATAATTGGACCCTACTTTTTAAATTTAAAAATAAATTTTGAATTATTCTGAAGCCATTTTTATACTTTCATATTTTTACCTGTTCCACACAGAGGACATCATCGAGATATGTAATTTGACCTTTTAAATTCAGTTAACTTATAGAAATTATTGCAGAATATCTATTGCCGATAAAAAATGAATAATTAATGGTATTGAAAGTGTTTTGGCAGAATTGAAAGTTTTCTCTCATCAATATCATTCAATATTCAACATGCTGCTATCTCTCAAGAAGTCAGTGAAGAGGTAATGTTCAGAAAATAATGATTTTAGGGTTTTAAAATGACATTTTCAAGTATATTTCCAACTTTGTAAATTAGGCACAGTGACAGAGTAAAGTTATTTGGCGCATCAGACCAAACTTATTGAGGCACCCTTTCATATTAATTGAAAAGTCTATGAACTTTTATTGCTTCATGAAATGAAAATTCTTTTAAACGTTTAAAAATAATTTATACCATTATAAGATTACTTAAANNNNTTNTNNNANTNTAANTNATNTANGNANNATTTGTTATTATTTCATAAACAAAACATAAACATTGAAGAGTTCTCCTTGATAATGGGAAACTGCATTCATTTTAAAACGTCCGGCTCTTCACATCATTTATCCTCAAACGAATACGTGTTTTGTTGCTATTTAAATGAAAATGCATATTTGGTTGCTGATTCAGACATGGTACATTTACAGTTAACCAACTTTTCTATGTTGCAAAGCACTCATAATGTCATTTTTCAACAGTATTATCTGGACAGCGACAATGTCCATTTGTCAGTTATCAAACACAAACGTAGTGGAAAGTTTATATATTACGACGAAGATTCCAAGGATTTCATTTTGAAAGAAAATCCCGAAGTGCATTTTGATAAATTCGATTCAAATTTCATATTAGCTAGAGGCGGTAATTCAAACATTTTTTGTTTATCAAATTTGGAAACCAACGCCACATTAGCATATAATAATGGTCAATTTCAGACTCTCCATATTCCAGAAAAACCATGGCTATACAGTTCAGAAGACTTGATAGATGATAAAATGAAACACATTGCTTGGAAAAAAAAATCAGAAAACTGATTGTAATAAATTCTTATTCACTGTCGTTATTATATTATGAATATAATTTATTTTATTGAAAAAAAAAAAAAAAAAATGCGA
>OX_Smed_1.0.07777
TTTTAATATTCTTATTGTAAAACACTTAATTGTTAATTATTCAAATTTATTACTTTAATTATAACAGTGATGTCTACATCACCAATTTCGTCAAGTCCGGATAAAATATCATCTCAATCATCACCATTTGGATCTCCAGAATTTGTCATAAAGCACGAATGCATAGAAAACGGTGCTAATCATGATTTGGCAAATATCAACCAGGACCTCATTTCCATGAGCAGTTCTCACATTGAAAGCAGTGAATCATTAGCTTCGACTATTTTTTTAGATGGAACGTTATCAAATGAAATGAGGTCGTCGATGACACTTAATGAGGATGCACCCGCCATCGACCCTCATGCGTTGCAGGATCTAGAAACGCATGCCAAACGGATCTCCGATCAACTCTATCACATGATGTCGTTGCTTAAATCGAATTTATTTAAGATATCTGGATTGACCCTCGACAGCACCGATATGCACTCTAAAACTGTCGATTCTGTTTGTGACTCCGTCGATTCCAATATAAAGTCCATGTATGCATTAATTGCAAAGAGTGAAGAAGTGTCAAAAGAAATGGCTATTGCATTGACAATCAAGGATGAAGTAACTGAGATCAAACGGCTGATTGAACAACTGGAACCGGTGATCTTTCGAGAAGTCAAGAGGAATTAATTTTATTATTTTGATTGAAATTGTTAGAATAAATTTAAATTTTGTAAAAANNNNTTNATTNNCTTTGTAAAGTTGATTTAAACAAGTTATAGAAATAAGCAAGTACATTTTGTATAGCTATTCTATTCCTGAGTTGCTGTAATTGTGTTAAACACAAAGGGCCCTATTGAAGTATTGCGAGGTCATTGGAATTTTTTTTATCAAGAACTTGATACGGAGATGATGGGTAGTCATTACAAAGTATTTGGCATTTCCCGTGACATAAATATTCATTTCAAGATCTGAATACCATCGAAGTTAAACTTGAAATCTATAAATAAACATGATGGCGATCCTATGACCCAAAAACAAACCTCAATATTTATATCAAACAAAGCTGGTTCAATAATTGATAGTTTTTCATTTATTGAA
>OX_Smed_1.0.07821
CATTTCAAAGAAAAATATATCCTTCTTTCTTGACCGAGTCGAGTATGAACTGATTTTTTGTTATTGCTCGAATAGATATTCCATCACTGACCATATCGGAGACAATTTTATTGAGACTCTAGCGGCATAGTAAATCCAATACTGTCTTAGTTATTTTTTTATCAATAAATATTTCGTCACTTCTCGAGAATTCAATTTGGTATTTGGATATCAAATGGTTCTATAAACTGGTTATTGATCCAACAAAGCACTTAATTGCTCCATTACATTGGTTGAAGATCGCTTCTATTTCTTTAGTAACTGGATTCTTTCCATTTATCACAAAATCCCATAACAAACAATTTGAAAGGATACAATTGAAATTATACGCGATCAGTAATGGTCCAACTGTTCTATTATGAGAGCAGAGGCCAAAGATGTCAAGAGTTAATTCGCCATGATGGTCCACCAATCAAAGTTCAACTGCATGCTTATGAAGGCTGGGCTCAACCGGCCTTATGTTCATATTTATTGCTCAGATTCCCGTGGTATCGAAGAAAACGTTGTCATATCACCCAAATGATTGGAGGTGTCAAACAACCGTCATTGACTGGCCGTTTTATCCAATCCGGAGTAGATGGCTGTATGATAATTAGAGGCAGACTTAACAAAAGTTCCAAAAAGTACGAAGACCGCGAAATGACCCATTTTCAATTAAGTTTAACGTCAGCGGTTAGCGAAGAAGACTTTGTCCTCGGATATTGTTTGACTGGGTTTTTGCAGCATGGACGCAAAGTAGACGATTGGTGGGAGATGACACATTATGCCATGGTTCGTCGCAAAGGATATTAATGCCATGTTTTTACGTTGATTTTCGGTTTCGTTGCACACTATCAATAATTATCCAAACATGTTATTTTGTTTGTATTGGTAACATTTCAGTACAATTCACAGCAGTTGACTTCTTTTTTTCGTTTCATTTCTATAATTTCTGTTTATTTCTGAAAGTCCAAGCATTTCGATAATGTATTGTGATAAATTGGTCAAATATAAATTTATTGGAGTAGTTTATT
>OX_Smed_1.0.08066
GAACTCTATATAAATCTTATATGAATAAATTCTAGTTTTCCTTGTTAAAAAATTCAATGAGCCATTCACCGAAAAATGAAAACTCAAAGAACACAATCGAAAATAATCCAGATCGGAAATTTCAAAACGGTAAATGTCCCTACGACAATATAAAGCCATGGAACTCTATTTCGAAATACAACCAGAATTCTATGCAAGAATCGTATTACAATGGTAATGATTGGCGTTATCCTCATATCAATTTTCCTCAAAATTTACCAGCAAACTATTCGTCTGCTACTTACTATTTCAATAATAACCCCTATCAATGTTTTCCTTCTTATGTATATAATCCCTATTCAAATGACATGAACTACGTTTATTATCCTGTTAGACAATTACAACATTACAATAATTATTGGCGTGGATCTAATAGTAATCGCTACAATAGTCATAATAATAATAATAGGAACTTTCGTAAACATCGCGCTGGCAAACAATATGTGTATAATGTGAAGAACGATTTTTATTTCAATGATGAAGGAGAATATATTGACGACAACATTGACGATATGCAGGAAATGAAAGAGATTGAAACTCTTGATGAAGAAATCCCAAAAGAGCATTACAATTATCGAGACTATTGTAATTCCCCTTCAAATGATGAATTATGCGAATCAACTTCAATGTTATTGGATAGAGTTACTGAACGAGCGAAAGGCTATTTGAATTTATACAGTCACAATATTCATGACAACATTCGACCGTGATTCCAAGCCCACTTAAAGAATTCGAAAAAATGTTTCATATCAACTTTCAGTTTTATTTTCGCGAATCATATTCTCTTTGGATTTATTTTTTGAATGATCTTTAATTTTGGAGCATGGTTTATATTTTTCTTTTGACTTAGATAATGTTGCTTACGCGGTTGTTCCGATTTTGAAATAATTATTTTTGTTATGGCTATTTTATTAATATAATTATGCGCTGAC
>OX_Smed_1.0.08132
CTTGTTATAATAATTAAAAGCTTAGAAAATAGTAATAAAGAAATTAAATCTTTTGATGCATTTAAAGAAGTTGCTTCTCANAATTTTAACATTTACATGAAAAATAGAATAATATCTATACATTTTCNNNNNNNANCTGAAAAATTAGATTATATTATTATTGGATTAATATTGAATCATGAGAGGCTTCAAGATCATATTGAAAAGGGTCCTATATTCGGATCTGAGGAAGCTTTAGAATTTAAAAAATTATGGGGAAATTTGTCTCAAGTAATCCAAAGAAATGGAATTGTTCAAGAATGCGTTGTTTGGCCAAACAAAGGAAATTTAACGCTAAAAATCGTTAATTTTATAATGAAAGAAAAATTAGGATTTCCTTCACACGGGGAAAAGGGTGGTTGGTATCAGATATATTCTGAACAACTAAATAAATTTCTCAAACAATTCCCGACAGTTAGAATTAACAAAAAAGAAAATGTATCCATTCACGAAGCCTATGATGCACTCAATTCGATTTTATGCTCAACAACAGCTTCCAAAAGTGTCAAAAAGTTGTCCGTTCATATAAATGAATTGCGTCCAATAGGCGGTTGGTATAAAAATACAAATATATTCCCAGAACAATGTATATCAGTAAATGATTTTAATCAAACTGTGTTAATCAACCAGATTAATAAAGTCTATTCCGTTGCCCTTATCACCGAAGCCAACAACAAATGGCCATCCGAAATCAATGAATTCCAATTGATGAAGAAATTGTACATATTAAAACTGTCGGAAATCCTATTAGAAGATTGCAAAATCTCATCGAAAGTTCTCGAGGATGGAAAAATCGATATTTTCATAAGGAAATTCATTTTCCGATGCTTTCTCGACGTGAAAAAGGAAGCTCTGATTTTAAAACGCCTCGAACCGGCGATCCAGCCGACAACAATTGGGAATTTGAAACGTAAACGCACAGCTGTGAGTTTTATGAATGAAAATTCCCACTCGATGCCGAAACAGTTGCGAGAGTATTTGCTGACTCATGATTGGCTGATGGATATAAATACACGCATTCGGTGTTTGTGTGCGCAATTCGGTCAGGTTTTCATTGACAGCTGCCGATTGGTTAAGCGCTGGTTTGCGTGCCAGGGGATTGAGCTGATTGCCGATGATGACGATCGATTGAGTAGTGATTCGTGTCTCAATCGCGACATCGAAGCCTCATCCGATAGCGATTTAAACGGCTGGNGTTTCTCTGAGTTGGCGGNCGAATTGATTGTTACCAGCATATTTATCCATCCGTCAGATTATGGATATATCGGGTTTCCCAGATCTGCCGTTTGTGGATTCATTCGATTTCTGAAACTGATGTCGGAATTTGATTGGTGCTCAAAACCACTCGTTGTCAATATCAACGCGGAATTGTCTAATGATCAGTTTGAGGAATTATCGAAACCGTTTAGCGCAAACGAGAACCGATTCACCGAGTTGCCGAGTGCCGTTATTCGAACCCCGATTGACAGATTCGGCAATCACTGGACAACAGTCGGACCAAATAAGTTTCTATTGGATACGGTNAAATCGCTCTCGAAACGAGCGTATCTGTGTTGCGAGCATTTATTGATTTCCCAGCAGGATTTAACTCCGATTTTCTCATTGGATANAGCGGNANTCGATGTTTTAATCCATTTGAAACCGTCGGTGCTCGATTTGTACNTGGACAAATCGATCGATCCCGCCCCGGCGGACATCAAGCGGATCAGCAGGATGAAAGCGGAAATCACGCGGAAATCCACAAATCAGATGCAATCCAGACGATGGCCGAAGGATTATAATGATAATCCTATGGTAAAGCTGGTCAATCAGATTCGGCTGATCGTCAACAATGAAGCCGTTTGCTCGGTCGATCAGTTCCAGCCGAGATTTGTCGGATTGAGATGGATAAAACGGGAGGTCGACAGGGAATTCCTACTCAAATGCATCGCTACCGAGGGCCAGAATTTCGTTGACAAGTTCGAAATTATTGAATGAATCAGGAAATCCCTTGAAATTGATTTTATGAAAGAAATGTATAAATTTTATGTAAAATTGATTTTTNTTGACTTGAAAAAATATTTATTAAATCATTTATGTAATTGATGTTGATTACCCAAGAGTGCCATGCGCATTTGCGTTGTTCTTGGTCTACTGTGATCAAGGTCATGAAAAATGTTGCAGATCATCAGCCATTTAAGAATCGCTTATAAATATCATGTAAATGAAAATGTCTGATCGCTAATAAAGAATTTAAAAGAATATTAATAAATGATTAAAAATCGTTTGTAAAATTTTAAAAAATATATAAAATCATCAAAACCAATTGTTAAGGAGAAGAAACTGATGGCAAATTCAAAGATGGAGATTCGGGATTTTGTACTTTATCCGGGGATCTTGTTTTTTCGTGCATATTTTTGGCGACATGATAGATGTGACTGATATTAGGTCGAGAATTCGGATCGGTTTGTATGCACCTATCAACAAGTCCTCGGAGTTCAGATGAATATATTCTTGTCGGCAGCGGTGGATAGTCACTTTCTTCTATACGTTGGCAAAGGATAGCTAAAGTCAGACTTTCACCGTAAAATGGCGACTGCAAAGCTGCCATTTCATATAAAACACAGCCCAATGACCAAATGTCTGACTTCATGTCATACCCGGTTTCAAGAATCCTCTCTGGTGACATATAATATGGTGTACCAACTAAAGAATGGACATTTGAGGTTTGCGTGCTGAAAAATCTCCCTAAACCGAAATCTCCTAATTTAACCTCCCCCTTAGATGTAATAAATACATTAGCTGGTTTAATATCTCGGTGCATAATTCTTTGAGAGTGCATATATTCCAGTGCACTGCATATTTGGACAAAATACTTCCAGATTGTTCGTTCTGGAATAAGTCGTTTCTGTTTATTGAAATGCTTTATCATTCGTGATAAATCTCCCGCATCTGCCAGTTCGAGAACAATAATCAACTCATTGTCTTCGATAAATGAAGATATTAACTTTATAATGTGTGGATGATCTAATTTTTTAAGTAAGTCAATTTCTTTAATACAATCCCTCCGAGTTTTGGCGTCCATCATTTCAAATATCTTAACTTTCTTTAAGGCAATTATTTTATCATTTATTTCCAAGCAGCATGCTTGGTACACAGTACTAAACTGTCCACGGCCAATTTTCTTTTGAATTTTAAATTTCGATAAATTAGAGAATGCTTCAAGTTGATAATCCTGATCATTTTGACGATCTACTTGCATCAGATTGTCGATTATATTTGGTACAGTAAATAAATTTCTTTAAATAAGTTTATCATAAAATATAGTATGTAGTTATGTAAATAAATATAACCTTGAAATCAATATATAAAACTATCTCGATATAATCAGGGAAAGGGAGCATTCAAATGAAAAAAATTACTACAGTCGTGGCCACTTAAGTTAGATTTAATTGGAATGCCATTATTCATACGATTTATGTCAAATACGATGCCCAGTTTCCTCGGTATTGTTTCTATTCACCTTAGAAAGTGAATAAAATTTTTTTTGGGTATTTAGTGAATATTCTCATATTATGTATATTTGTTCATACTTTTTATGAAACTTTTTTACCAAATAATAATTTTAAAATGAGCTTTTCAATGCAATATTTACACATCGGAAGTTCAGATACAGTTTTGATGTGTGAGTTTGTGTTCTTAATTTATTTCTTTACTACTTTCTAACTTTCAGTATTGTGGTTTATTTTTCTCTTTTTCTTTTGTAGAACACTTAGTAACGCATTCTCTGATATTGAAATGTTTATGTGAATGAACAGCAAAGCTAGGCCATTTATTTTCTTTTGAGATGTTGAATTTCTGAGATGGTTTTCAGATATTTCAATGTTGAAATGTTGATTTTTCAGTTATGCAGATTGTGTTAACAAAATTTTGAACGAGTAGTCAAGTAGTCTTTTGGCTTGCAAATCCATTTCATAAAATTTTGGAACTCAAATTGTGTTTCATTTTTTTATTCAGTCATCTTTGGTGGGTACTAGTCATCAGGATTTTCAGTCAGTTATCCTTTTAATGTTTTTTTCAGAAATTTACAAAGTAGA
>OX_Smed_1.0.08159
GTTTAAGTTTCGCTTAAAAACAATACACTTTTAAAAGTATTATTATTTTGGTTTAATACATTTTCGCTATGATTATTAAAGAATTTCGAATAATTTTACCAATGACAGTGGAAGAATATCATATTGCTCAGTTATGGAGTGTAGCTGAAATGTCGAAAAACGAAACCGGTGGCGGTGAAGGAATAGAAGTGGTGAAAAATGAACCATTCGATTCGGAAACGAATGCACCTGAAACTCCGCTGAGAAAAGATTCATCACAATACAATAAAGGGCAATTCACTTATAAAATCTATTATTTAGAACAAAAGGTCCCAACATTTATTCGATATTTAGCTCCGAAAAACTCATTGGAAATTGTCGAACGAGCATGGAATGCTTATCCGTATTGTCGAACAATTCTTGAAAATCCCAATTACATGGCCGATAAGTTTTTTATCAAAATCGAAAGTATGCATGTTCAGAATGATTACCAAATTGAAAACATTCATGAACTCAGTGATGAACTATTAGCCCAAAGAGAAGTCGTCTATATCGACATAGCTAATGATCCTGTGGATAATGTTGATTATGTTCAAGAATCAGATCCGAAACTTTTTCAGTCTCAGAAAACTGGAAGAGGACCTTTGCTGGGCCTGAAGTGGTGGGAGAATACGACATTGCCGATTATGTGTGCCTATAAATTGGTCACCTGTGACTTCAAATGGTGGGGACTGCAAACTCGGGTTGAAAATGTCATCATGAATCAAGAAGAAAGAATTTTCAGAAATTTCCATCGTCAAATCTTCTGCTGGATGGATAAATGGCATGGGTTGACCATGACTCACGTGAGACAGCTTGAAGAGGCTACGAAGCGAGAGCTTGATGAACAACGAAGTAGAGGAGAAGTAAGAGGCACCATGGCGAACAACAGTTAGAAGCATTTCAATTATTCCACAATTTAGCCTCAAAGAAACAGTTGATCTCTACATAAATATTAATAGTTATATATTATTGTCTCGTGCGCTTATCGCTGGTTAGAATAGCCGCTATTATTATTTAATATTAATATGTGATTTTTATGAATTGGTACCAGATCTGAACTTTAAGCTCTAAATTTTTATTGTTTTTATTGATGCATAATATTTATATTGTTACTGATAAAGATCTGGCAACTTGTATTCTGATTACTGCTTGAGTGATTATTGTTAACTGATTTTGTTTGTTATCTTTTCGTTGTAGTCCATTGAGTGCTTTTGGTGAGCATGATACATTATCTATCAATTATTCGCGTTTTACGACAATTGAGATTTTAGGGGAATTTTATTTTCTCTTTATGACAGTCCTTTGTGGAATTCCTCATTGTTGGTTCATCATTCCACATTATTAGGTTACTTGTGATATTTGTTATACACGTTTCTATTAGCTTCAATAATTATCTTTTCTATGTTGTTGACATATCTTATTTTCTGTTTTTTATTTTGTTCTAGTTTTGTTTTTGTGATTGCTCTTGTTCATATTTAGTTCCTTAGATTGCAAACGTAGAATATACTCTAATGAACAGAAATTGGTTTTTTGGATCATTGGCTAAAGAACTCGACATGAAGGGTTCCTGATGATGCTATTATGTTGATAGTGATCTATTCGAATTGCTATGATTATTAATAAATTTTGTGTACTGTTTATTGGTTGCATTTATTGTTCCGCTCCAGCAAAAGACCGAAATATTTCTTTGGGTTACCTGATTTTGTGTTAGCACTGATGAACCGAAATCATTTTAAATAAGATTCCATGTGATAAAGTTCAAAAGTGCACAAATAAAAGTTTGACTTAGTATTTTAC
>OX_Smed_1.0.08301
TAAAAATAAAGTTTGGAAATTATTATCAGAAGAAAAATATCCATTATTAAGATCAGTGACAATGAAATATTTGCATTTTATGGTTTCACTGTTCTATGTGAAACAGTGTTTTCTCAAATGAAAAATATCTAATTGAAATTTCAGAGTTCTCCACTTAATGATATCTATTTGATTGTTCATAGGGGTTTTTATAAACCTGATTTTACAAGACTTGTTGATAAAATGGAATGTCAGACATCTACGTCAGAAAATTAATACAAAAGTTTTAATAAAGNNNNTNNCANTAAAATATTTATCAAGAAAAATGCGGTTATTACTGTTGGTGTTTATTGCAACTTTTGTCAAAGTCTATTCAGACGAGGCCTCAGAAAAAGAAACCTATGAAAATCTGATCTCTGAAATTGAGTTTAATAAAGTTTTTGTCGACCAATTCAACCGATTTTCAGGGGCTCCGGCACAAATTAATAATTTAGCCAAATCTATTTTACATCATTTGAAAGATGTCGGAACTTTGGTCACCGAGATAATATTTTTGACAGTTGGACACGTTGTATCTAATACTACTTACAATCTGACTTTAGCCGGACATTCATCGGTATTATTTGCACAATTAGTCGGCGTTTTAGATGCGGAAAACAGGCTCCCAGAGATTATTTATACCACCGAAGATGGTACAAGATTTGAGAGCATAATTAATTTCACTAATAGCAACTATGAAAGTCTTTTGGAAACTCTCCATCACAGTTCGAAACAATCTTGGTTGGATTTTAGGAAAACTATCAATGAAAAAACTCTACAGAAAAATATTCATGAATTGGTAAGTATCAACAAAATTGTTTTAGACAAGTCTCTTTTTCAATGCAATCAAGCAAATATTGCCAAATTTTGCGTCGCTTCAACTAACAATTTGATTAAACTGCTGATCATCCAGTCAGCACTGAAGGCAACAAAAGGAGACAAACTCGACGAAAGGGTTACCTCGAAATTGAGTATCACTAAATCTTGCGAGAAATACATAATGCGATGCTACTGATAAACACTATTATATATATATGAAATATAGCATTCACATCTCTTTTAAAGAAAAAAAAAAAAAAAAAANAAAAAAAAAGTAACTACTAGACGTTAGAA
>OX_Smed_1.0.08309
GTCAAAGTTAGCTAATAGTTTACTAGATGCAAAAAATGTAAATTATTTCTTTCCATCGCTGTCATTTAGAAGAAAACTCAAAATTATAATTTTTCCACGACGCAAAAACTTTCGTTTTTTCCTCGTTTTTTTTTGGTTTCTTAAATATCCACATTTTATTCTCCGTATATAGGAATAGTTTGCTGAGGAAATTCTATGTCAGACTCTGATTTGGGAATTCAGACTTCATTGGAAGAAATCCCGTTGAAGTGCAACCTCAAGAGAATCAGCAATGAAATTAATAATCACAATCATGAAATTGATACGGTCGGTCATAATATTTATTCCAGTCGGAGACCTTCCTCGTTGCATCAGACGACCTTTTCCGGACGAAATTATTATTCAATGCCCACCGGCGAGCAAGAAGTTACGATCAAAGACAATCGAACGTCTATATCAAGTCATTTATTTCTTTTGCCTCCTTCTCCGGGTAGAAGGCTCAGCCGGCAGCGGCAAGGAAGTTCAGCATCAAACGTTTCAGTTGATAACATGAGCAACATCAGTGGAAGTACTTTGGCCTATTGTCTTCAGAATGCGGACGAAACAGAAGATGATTCGGTCCCGTGTTTGTTTTTGTCCCGATTAGAGAAAATTCCTATGAAAGATTTCAGCGCAGAAGTTCGAGCTACTCTCGACATTCAAAAGTTTCTAAAAGAAGCAGTTCTACTGTTGGACATGTCAGGATCATGCCTAGAAGAAATAATTGATTCGATGCTCCTGACAATTCTAGCTAACGAAGTCACTGATGCCAAAGTAAGCCTCGAAGCATTAGTAGAAGAAGCCAAAAAGACTCTATTCATCCAGTCTTCCTATCTGACTTACACATATCAAAGATTAGCAAAGACAATTCGAGGTCTAAGTTTGTCAGAAACTGAAGGTCTTATGACAGATCAATCTTGGTTGTGTACAATGTGTTCGCTGAACTGTATCCATAAAAGGCACGTTGCTATTGCTCGGTTAAACAACCCGGTCAACATGGGGAGAAGCAGCGAAGGGATCTATTTCATTATTTTAGTAGTCACTCCGACTAAAGAGAAAGGTACTAAAAGTGATATTGAATTGGGTAGAACTTTTGCGACGATTTTTGCCGATGTTGAATTTAGACAGCAACTTCTTTTTTCTGAATCTGTGGAGCAGTTCAAAGAGTTATTGCAGTATCATTCTGGAGATTTGATGGAAGATCAGGCGATGAATCGTCGTAAAAGTCTGAAAGTACAAGAAGTTATGAATCAAGCTTTTCATTTTGATAAGAAATACTTGGTTGGGAGTGGAATCGTTTCGGACTTTAAAAAACGTTTCCCCGTTTATCTAATGGATTTCAGGGACGGATTTCGTGGAAAAGGAACTATTCGAAAGGTGATTTCGGCAACAATATTTTTATATTTCGCTTGTCTTTTACCGAGTATAGCATTTGGAGTCCTGAATTATAACAATACTGAAGGAAAAATTGATGTACGTAGAGTAATTATATCTCAAGCTATCGGTGGCCTTTGTTTCGGTTTTTTCAGTGGACAACCTCTTATCATTCTTTTAACGACTGCTCCTTTGGCTCTTTTTGTTAAAATTATCAGTTCAATATGCAATGATTACGATCTGGACTTTTTTGCTATGTACAGTTGCGTTGGGTTAATAAATTCTCTGTTGCTCATTTTGTACGCCATGTTTGATATCAGTAAGCTGATGCGCTGGTCTACCAGGTCCTCAGAAGAAATATTCGCTCTTTTTGTGGCGATTTCATTCGTTGTTGACGCCGTGAAAGACATTTATAAAGAGTTTTCCACACATTACTTTTCGTGTTATCTGTCAGCAAACAATCAGTCAACTGAGCATTTACGGTTATCTCGATTCAAACGAGCATTCTCAGGTATAATATCAAATATATCCATCAGTCTCACTCAAACAAATCTCAATTCATCTTTATATTCTTCCAATTCCTGCCAGAGAGAGGTGTCGATTCTTTACCTTTTTCTAGTTGCTGGGACCGTTTGGCTAGCCATTCAATTATTCACGTCAACCAAAACACCATTTCTCAACAATGCAAAACGGGAAATGCTCACAGATTTTGCCTTACCATTGGCAGTTGTCATTATGTCTTTGATAGGCACTTACTTATTTAAAGAAATAGAAATGCAGCCATTTGTCATTGTAGAAGAAAAAGTAAAATTTGAAGCATCAGGTATTTTAAAACTTCCGTGGCTTGCAATTGCTGGAGCAATTGCGTTGGCCTTTCCGTTATCTTTGCTAATGTTCATGGATCAGAATATCTCAAGTGCCATGGTGAACTCACCTGCCAATAAATTGAAAAAAGGTTCTTCGTACCATTGGGACTTATTGGTAGTGGCTTTGATAAATGCTGGACTTTCAGTGTTTGGTCTGCCATTGGTTCATGGAGCATTGCCTCATTCACCATTGCACGTCAAAGCATTGGCGGATTTAGAAGAGAGAATTGACACTGCTCATCATGTACATCAAACAATTGTAAAAGTTCGAGAGACGAGAATCACTAGCATTCTATCGCATGTTTTCATTGGAATATCCCTTCAAATGTTACCAATACCTTTGATATATATCCCAGTGGCTGTTCTTGATGGGTTGTTTGTCTATATGGCGGTGACGACTCTATATGGCAACCAATTTTTTGAAAGGATTTTGCTGTTATTTACTGAACAATCTGCTTATCCTCCATCGCATTATTTGCGCCGGGTCCCGCAAAGAAAGTTGCACATATTCACAGGCCTGCAGATATTTCAGCTGGCTGGGCTCTGCTTGCTTGGATTTTCTCCTAGTCCGTATTTGAAAATGGGTTTTCCTCTATTGCTTTTGTTCCATATGGTTTTCAGACATCAAGTGGTGCCCCGAGTGATCGACGAAAAATACCTCAATGCCCTAGACAAACCGATCTAGATTTCTGATTCTTTTGACACTTAGATTTATCTAGCTGTATTAATGTTAATAAAAGATCGGAAGAG
>OX_Smed_1.0.08368
TTTAAATCAGTTTATTTATGTAATATGGTTATTTGTACTCACGATATAGTGTTCGCTTTTATGCTGTATGAAGGATGTGGTGGAGTTGAAAAGATAAAACAATGTGAAAGTAAAAAAGCAAATCTAACCAATGCACAAATAGAGCTTTTGGATCGATATTTGAGATTCGCTTTCCCACCTCAACATGAATTCCAGTCATCGTCGCAGTATTGGCGTATGATTGACCTATGTAATCTTCAACATTAAGTCCTTAATTTTTGAGTCTTTCGAAAATCTGTTGTTAGCATAACAGATATGACTTCTGGTTTTAGTTTCGTTAAATTCGTCTATAGTTTTTGAATAAACGTTCAACTTTCTCAAATTTNNATNNNCTTATAATTTCGATTTTCAAACTACAACATATGAAAAGATATATTTTATAATTATTGAAAATGGATTGCCGTGATCACAAAAGTATTTTAAAAAATCCTGTTGATGAAATAGCTATTTGTCCCGGTTACAATATCTCAACGAAAAGGGCGAGTTTCAACGATAATGGAATATTGAAAAAGATTATCATAGACAGACTGAATGAGAACAGCTTGACTGAAGATTTACCCAATGTCAGTTCACTTAAAGAATCAGCTCCTGTTTTGGAAGTTTTGGAAGAAACAATCGTTTCAGTTCCTATAGAAGATGGTGAGGAAAAATCAAATAATGAAGAAGAAATCGAACGAAGAAAGTTGTTCGAAGAAAAACGGAAATGTCATGAAAGGGTAAACATTAAAGAGTTATTAAAACAAACTGAATCTGATTTCGAGGAAGATTCTCCTGAATAAATTTAATGATGATTAATATGCGCATAAGTTATACTATAACCATAAATGTAATTTAGAATTCATAGACGCGACCGCAACCTTTTTTAAAAAATGTTTTTTTGAATTTTCACTGCATTGTTTAACATTTTAATTTCTTCGGTGTTTTTATATTGATAATATGATAACTATTGAAATCGAATTTGAAAGTAAGTAAATTTTTGTTCTGTTTTGAGTGGAGTTCGATATTTCACCTAGAATCATTTTATTAAATGTGAACTGAATTGGGAACGATTTGATTTATTGATGATATTTTGAAAACTTATTCGAACTTGTAATAGATATAAATAATTTTTTCTTAAAAACTTAAATCAACAACATCATCATATATTTATTATTTTTTGTTTGAAAGTTATTATTTTGTTGTGGAAATAGTTTGAGGAAAATTTAAATAAAAACCAATTATATATTTTGTGATTTAATGAATAAATTAAAACTTTATTGCTTCATCAATTGGTGCCGCAATTAATTAATTATT
>OX_Smed_1.0.08430
TTTATAGATATTTTTTTAAATGTGTCTTGTTACAGGAATAATTAAATGTATTCTCGGAATTGTAATTGGGATTATTCTGGTTTCCGGGTTGATTTTAATGGGCGTCGGTGGAGTATTACTATGGGGCATGAATTCGATTATGCCGAAAATTTATGATTTATCAGGCCATATGAAAAAATTGCTGCAAAATATTCATGTTAATGCTAATGGTATAAAATCATTTGAAGAAGTTATTTCCGCAAATTCAGCTACAATAGGAGCAATCGCATTTTCTATAGGGGTCCTATTCATTGCGATAGCGATTCTAGGATATTTATCCCTGTGCTGTTGTGGAGCAAAATGTTTCATCTATGTGATAATTGCAATAATTAACGCTCTACTGGTTTCACTCCTCGTCATAGCAATCGTTTATGGGGCTCAGGGTAACCAAAAGATATTCAATTATGTGGAAAAGAATCTTTATAAACTGATTGAAAAATACGAAGGATACAATGCGACAAATGTTGAATCCTTGATAATAAATGTTATTCAGACCCAGGCTCACTGCTGCGGCTTGTACAATTATTCTGATTTTGACAGAGCTGAAAAGTGGGTCGGTCGCAAACTTGGGTTCAAGTTTCCATTAAGTTGTTGCGAATCCAGAGAAATGAGATACGTCAATCTTGCGGAATGCAAAGACACTTGGACCTCTCCATCGTTAACCAAAGGTTGTTATTCATCCATTAAACCTCAGTTAAAAAAATACCTCAAATATGCCTTCCTCACATTGGGATTGTCCATAACTATTCTTGCGGTTTTGGATACGATGTTCATTTTATTTTTGATATTTGAAAATCGAAGTTGATATGATATACAATTTTATACTGATTGTGGGATTAATTATTAACTTATATTTTCTGGGCATTATGATTATTTTATAGATACTTATTATGCCAAAGATACTTATTATACAAGCCTTTTAAATGGATATATAACTGTCATTAATAAAAAAAA
>OX_Smed_1.0.08508
TTTTAGATTTGTTTAAATAATTCTTGTGAATGCTAAGCAACAAATCAACAAAATCTAATGAAGAAAAAATTTTGTCTGAAAAATTGATTCTTAGTAGATACAAGACAGATGATATCAGCAAAATTAAAAAATTAAACTTATGGGGTTACAAACTTACTGATATTAGTATTTTAAAGCAGATGCCCCAATTGCAAATTATATCGCTAAGTACGAATTATATCTCCAAACTTGATTCTCTGTGCAGTTGCGTAGATCTTCAGGAATTATATCTACGGAGAAACAAAATCGATGATATTAAAGAAATTTTGCATTTAAAGAATCTCTCTCATCTTCACACTTTATGGCTAGGTGATAATCCGATGTGTAATAAATTAGAACAATTTGTTGGTGATACTGATGAGATTGCTAGCGCTCAATTATATAGAGCAATAGTAATTAAAACTTTACCTCAAATTCAAATTTTAGATGATATTGAAATTTCCCTAGATGAACGTGAACAAATCCGAAATTTATCTCTCTCTTCTTTGAATGATACAGTAAACCGAAATTCGAATTCGGAAAATGAAAACTTATTAGTGTCGAATATTCCGGATGATAATTTCCAGCCGATCTGCAGTAAAGAGTACAATAGTTCGAAATACATGGCATTGGGCAACAGTGATGTTAGCATAGAAACAATATCGGATAATTCAGTCTCAGAATTATCGCTAAAATCATTACCAGAATCTGAATCTCCAATTTTTCAAACTTTAATTGATGTAAAAGATTCGAAGAAAGAAATCGAATCTCAAAATGAAAATATTGTAAATGCATCAAACTCGTGTCAAAATAGTGCTGTTATTGGATCAGCAATAAGTCAATTGATTCCTCTTCTTGAATATGAAGACCTACTTGTAATAAAGTCACTAATCGAATCAAAACTAATGCTTATTGAAAGACAATAAATAAATTTTAAAAAGGTTTTTAAATATTATTTGAATCCATTGTTAACGAATGCCGTGTTTGAACCCCAATTTTTGTGCTTAATAATTATTTTTATTAAAGGTGTAGCCGATTATTTTTGCGTAGCTTAAATTGCATTTTTGAGGCTCTGAATTAATAAAATTAAATTACACTTTTTATTAATTTCAATATCACAAATATAAATCATGTGTTCTAAAAAAAAAAAAAAAAAATG
>OX_Smed_1.0.08639
ACCNCNCTTNNGANNTTNTNTNTTNCCCTGATTATTCCAAATCTTTCGAATGCAGTTGATATATCTGTTAATTATCGTGGCAATTGAGACTGTCCTAAGTGAAAACTTCGAATCCAGCAAGCAATGCTGCTTTCCTGACAAATATGGCGTGAGTTTGCAGGAGCATTATTTCGAAAAACAATCCAAATGGAACAATTACGATTCTCAAAGAATATTTTACGATTATTCACAAAAAAGGAAATTGACGCATTTTGTGAATTTCAATACGTATCTGTTCCACAACACGACAAAATTGCTTGTATATAGCGCAACGCATCGAAACTATAACCAATGCTACGACAACAAGCATATAATAGATGCCAACCTTAATGAACGTAGTCTTTTTGGTGCTGTACAGTGCATAGGAACTGGCTCAGGTTACAATGTAGTGGCTTCGTCTGACACCACGGTAGACCTTCAGATTACATTACAAGATGTCACAGTAACTTACCGATTTAGCACTTCTGACTGTAAACCAATTTTACAAATTCGGGATGTTCCGACAGCAATCTACACGTATACTGTTGAGGAAAACAATGAAGATGCCTCGATCATTGATGAATTCGAAGCTAAAATGCAAAGTGTTTGTGAAGGCAATAGAGGAATCGCAATCTTTTAATTTGAAAAAAATGTTAATTAATATACTTTGATAACATTTAAAAAAAAAAAAAAAAAAAAAAAAAAAAAAAAAAAAA
>OX_Smed_1.0.08652
CAAAGAAAATGCTTCTTTGAATTAAACTTNAAGTATAAATNTNANTATTNANGTCTGAATTGTCTCATTACTTATTATCGTGAATTCAGATTAACGAATGGCTGATCAATTGACCGAAGAACAAATTGCAGAATTCAAAGAAGCATTTTCTTTGTTTGATAAAGATGGCGATGGCACAATCACTACAAAAGAGTTAGGTACTGTTATGAGATCGTTAGGTCAAAATCCAACTGAAGCAGAATTACAAGATATGATTAATGAAGTTGATGCTGATGGCAATGGAACAATTGATTTTCCAGAATTTCTAACAATGATGGCAAGGAAAATGAAAGATACGGACAGTGAAGAAGAGATACGAGAGGCATTCAGAGTTTTTGATAAAGATGGCAATGGTTTCATTTCTGCCGCTGAATTGAGGCATGTCATGACAAACTTAGGCGAGAAATTAACAGATGAAGAAGTTGACGAAATGATTAGAGAAGCTGACATTGATGGAGATGGGCAAGTTAATTACGAAGAATTTGTCACAATGATGACAACAAAGTAATTCAATGACAATTCCACAATTTTCATAGTGAACTTTCCTTGTCACTTATTGTTGTATTAGTTGAATTTCCTCTTTATTTCAGCTTATAATATTGTAGTCTCAGATGGATTTGTTTATATTAAAATTGATTAAATAAATTTTCATTACAAAAAAAAAAAAAAAAAATGCGA
>OX_Smed_1.0.08670
TTTTTTTTCATTAATTATCAAATCATATTTCGAGTTTAAATTGCTTCGATAATGAACAAACTTCATTTTGCACTTTTTGTACATATTATAATAATAAATAATCTGAGTTCCTTTGAAATTAATCTGAATCCAAATAGTGAGGAATGCTTATTTGACTATTTTAATAAATCAGACAAAGTTGAATTTTCGTATGAAGTTATCAATGGCGGTTTTCTTGATATTGAATCAAAATTATTGTCACCGATGAAAGTGGAATTTATGCGGCGGGATAAAGGTTCTTACGGCGTCTATGACTTGGTGATTGAACAATCAGGGTTGTATTATTTTTGCCTAATTAACAAAGAAGGATCTCAAGTAGAGAAAACAGTTAGATTTAATTTATTTTCTGAACCCCATTATCGTTGGGAACGAAATATAACGTCTAGAGAAAGTAAAAATTCGGATCTTGAAGAAATAGTACATGATTTGAGCTTTCTCATGCATTCTGTCAAAGCTGAATCAGAATATTCGTTAACTAGAGAACAGATTCATGACCAAGCAAATAGATCTGCAAATCGTCATTTTCTACTTTGGGGTTTGTTCGAAATGGTTTTGATGGTCGCTATGAGTATCGGACAAATTGCATATTTGAAGCATTTATTTGAAGTACGGAGATTTGTATGATGTATATAAAATATGATTTGAATGGAAATAAAAAAAAAAAAAAAAAATGCGA
>OX_Smed_1.0.08673
CTATTTATTTACAATAAAACAACAAAAATTCGAAAGAATCATCTTTTAAACCAAAATTGCCAATTAGTAAAGGATAAAAAAAAGCAANAAGAGATAATATTACATTTATTTGGAATATACATATTAAGATGGATTTAATTTCCCCCTTTTTGCTGCTCTGGTAATATTCTGTCGTTAGCATGGAGTGTAGTTGGAGAGATATGAATGACCAGTAGAAAAATTATGGGCCATTAAGTTCAATGTTGGTGAGGATGATAAGTTGGGATTGTGATTTAGAGTTCCATGTGACTGTCCGGATAAACTGGAGTTTGCATAAGGATGATGGGAAACCGTGTTTGGATAGAATTGGTTGTGTGGATCAAAATAAACATTTGGTGTCATCATTGCGGCAGCTGTAGCACGATAGAGTGGTGAAGCGTTAGCAGGGGCAGCGTGTAGACCTGGATTATAATACGACTGCAACATTTGAAAACTATCTTGATATTCACGTTGTTTATTGTTTATCATAAACGAAGCAAATTTGTCTTGCTCGAGTTGAGAATAATCAAACACAGTTGAATACGGGGAAAATTGACTCGGGCTGGAAAATTGCATTCCTAATCTCTTGGATTCCTGGTAAAAGCCAGGAATTGTGGTGTGCTCTTTTTTGATATCAGCCTCCATTTGTTCGATGGATTTGGAGCAAATTTCTCCATTGCTGTTATTTTTAACACAAGACTTCGTCATTGAATTATCGTCTTTGATATCACTTGGACTGTGAGGTATAAATTTGTCCACAATCGAATTAACCGAACCTTCATTGCCTTCTTTATTCTCTGAGGCACGATCTCGCTGTCTACGATTTTTAAACCAATTTGAAACTTGTGTAGTCGTTAGGCCGGTAGCTTCAGCTAATTCTCTTTTCTCCCTCGGAGTTGGATAAGGATTTTGACTATACCACTCTCTTAGAACGTTTCTCGATTTTTCTTTGAAACAATAACTCGTTTCATCTCCATCCCAAATCGTTCTTGGTAAAGGAAACTTTTTACGCACTCTATATTTACCCACAGCACCCAGTGGTCGACCACGAATTTTTTCTGATTCAACGTAATGAGCTTTCAACCATAAATCTTGCAATTTATGATGGTTTTGAACGGAAAAATTATGGCTTTCTAAAATTCTATATAACTCTTTAAAATTTCCTCGATGGAAAGCTACGACTGCTTTTGCTTTGAGAACACTTTCATTTTTTTGCAGATATTCGCAGTTTGGCAATGACCACAAAAACCGGGCTAAACGATCTATACTTCCACCTTGCTGAAGTACCTCACAAACACAAGCTACTTGTTCCTGTGTAAAACCACAAGACTGCACAATATTACCTTGACTGGCTGGATTGTTTGATGATTCGGTTCCAAAACATTCAACCGAAATATTATTAGCTACATCTAATGGAGAACTTTGAGGCGTAATGTGGCCAGATTGAGTAACGGGTTGATTAATTGACGAAACATTATTGTACACTGGATTAGATCCCTGACAAGGATATGATTGCGTATTATTTGAATACCTAATATCTGGACTTGAATAATTCAAACCATTGTAAGTTTGTTGACTAAAAGAACATGGTGAAAGACTGTTAGTATAATTACTGTGATTTAACATCTACTTTGAAATAAATCAAAATTCTAACTATNNGGATTTNNTNGANNNNNANNAATANTNATATNNNNNNNCNACNTCAGTTGGCATTAAAACGAAAAAAAAATTGACAATTAAATTCCACCGTAATTAGATTTATCATATTCTATAACAAGCCGGCCACGAAATCATTTTACAGACGAAAACATCCAAGTCGATCCAACAATAACAAAATGAGCTCATTAATATTAACATTTATCAATCTAGAAATAAATTATAAAAGCAGAATAGTGTGAATTGCAGTTCCATCTCATAAAGCATTTGGCATTTCAATTTGATTTATTAGAATATTCGAATACCATTTTTAANTAAATTATTTTTCAGTCTCANNACCAATAATATNTTTTCNCCATTGTANAGANAAAAAGTCGTAGTAACGAATTAAAAGCACACATTAAGAGACAAATGTAAAACTTGTATTTCGTATCGAGTACACAACTCATTCGAGTTATACAAGAGTCATGTGTGTGCGCACAAGTGTGTGCAAACACACTTGTACACACATGTTCGCACACGATACATTAAGTCTTGCGAATGTATACAAATGCACGAATGAGAAATGAAACAAACACAATGACCCTATTGAAGAAGAAATTATGGCAAAATCAATGATTATATACAATAATACATGATTACATAATATTATCAAGGAGAAGTAAGCTGAACTGTCTTGTCTATAGTTAAATTAGATTATCGATTTTATATTTAGGGCAATTTATGTCTCAGTTGTG
>OX_Smed_1.0.08758
ATAATAACGAACNNNNGNTCNCAAGGTTGGCCCTGAGAAACATATTTAAACCAAGACCAGTAGATCAAATTAAAATCTGGAATGATTACAATATCACTGATCTTAATTTTATTTGTGAATTTGTTCATGCCTTCTGATACAATTGAATTTGTCAGTAGACAACAATGGGGAGCAAGACCCCCTACAGGCGAGACCAAATTAACCAGTATTCCAAAGTATGTATTTATTCACCATTCATATATACCTGGAGCATGCTTCGATTTGGAGACTTGCATTAGTGCAATGAAAGCAATGCAGAACCTTCATATGGATGAGAATGGATGGGCTGATATCGGTTATAGCTTTGCTGTTGGAAGCGATGGTCGAGTTTATGTTGGACGGGGTTGGGATAGAGTTGGAGCACACACGAAAGGCTATAATTCAGTTGGATTAGGATTCTTGGTCATTGGAGACTATAGAACTACAATACCAAATAATTTAGCTCTTGATGCACTTAAAGGATTGATTGAATATGCAGTGAAGGAAAATAAAATAGATAAAAACTATATATTAAGAGGCCATAGAGATGTTGTAGCAACAGAATGTCCTGGTCAATCGCTTTATGATTTAATCCAAACTTGGCCTCATTATAAATAATAAATAAACTGTTATTTTTATTAAAAAAAAAAAAAAAAAAAAAAA
>OX_Smed_1.0.08765
ACCGCTCTTCCGATCTTGAAAGTGTTTATTTAGGTTAGTNTTGATCAAGGTTAAATGGCGTGAAACATTTAACTTTAACATTAATAAACACTTTCATTCATAAATGTGGACTATATGATTCATCAAATTATTTTATTCTTATTATCAACAATACAAATAGCCGAAATGAGCAGCGACTCAGTTCCAGTAATAAATCCATATGAGATGAATATTACAAAAGAGACCGGATCAAATTTAGAATTAGTCTGCCCAATTAGTTCACAAAATACAGACGGGGGACCCTCTAATCTCATGTTTAGTTGGTCAATAAAAGATATCCATGAAAATCTTGTTGCTGCAGATTCACGTTATTCTTTTCCAGATGGTGGTCGTAGAGCATTGGTCACAAAAGTTAAACCCGCCGATTCCGGTGTCTACAAATGTCGTGGAGTAACTGGATTCGGCAATCAAGAAGCAATATTCAATGTCAATATCCTCGAGCACAATTCATGTTCGGTGGATGAGTCAAGTGAGAATCAAGTAAAACAAAGGCCGTGTTTCCTCGATCAGCACATGAAACTGAGCATGAATAAAGTTACAACCATTCACAAAAATGTCAACTCGTCTGTTGAATTCCGTTGTGACGCCGGGGGAAATCCGAAACCGAGTTACAAATGGTTCAATGGGAAAGCTTCTGCTGATTGGTTAATGGAGGACGTTCGCCGGCCATATTTCCGGATCAAAGTGTTGAACAAGGAACATACAGGTCATTACACTTGTAAAGTTTACAATGCTATCGGTGAAATCAGCTTCACGTTTGGTTTAGTTGTAAAAGATTCGCCATCTCCACAACCGAAGTTTGTTGACGAGTTACATAATAAGACAGTTTTGATTGGCTCAAGTGCCGAACTAAGCGCATCGATTATCTGCAAATGCACTCCCTTTGTTCAGTGGCTTCGTCGAGTACCGCTGAATTATAGACAAACAAATTCAAATAAGCACAAAAAAACTTTTATTTATCTGCCTCATGCGGCTGCTAGTGAAAGTGGTGAAAATTTTGAAACCTTAGATCAAGATCCAGTAGAAGGAATAGAAACAGAAAATATCACACAACCAAATGGGCTCGTGATATCGAAATTAAAATTCCGGTCTGTCAAACCATGGAATGCTGGGAAATATGTTTTATTGACAGTGAGCATGTTAAATAAGCAAGATGTCCATGAAATGACTTACAAAACTGTGTATTTAAATGTCATATCAGATAGAACAACAAGTATGAATAATAAGGCAAATAATCCGCCAAAAATTATTGTCTACATCTCTGTGCCATTGGGAGTTTTAATTTTATGTGTTCTTGTTGTTTTTTATTGTTTCATTCGCCGAAAGAATTTATCAAGTAGACATTCAATGATAGGAGGGCAGAGTATGAAATCAAAGCGTAGCCTATCAAGTAATAACCAGTCAATGAGTATTGCTGGAATGGATAGCAGCGCAAAGGCATGTTTAAAACACAATTCCTATGGAACTCCAGCGATAATGACAATGACAAGCTCCGTGAATTCCGCTCACCAATACAATCCATCGTCTAGAATGAATACAAACAATGCGGGAACTCCGCCTTATATGCTTCAGAGTCAAATGGTATCTAGTCATGCTACAGTTCCAGCACCGAGTAGTAACAGTAGTGTGAGTCATAATAATAGTAGTGGACATAAAATTAATCACAATACGAACAACTCGTCAAATGAATCAGCTATTCTCTGTCATCAACCTTTATCGCCACCCAGCAATAGTCCATATTCGTATTCAAATGGTCAACCGTACAATGTTTATCACCAATACAGTCACAATACTGGCAACATGGACTATCAGCTGAACACATCAGTGCCTAATATTAACCCTTCTGCAATAGGAAATGACAACAGAGACGTTGTGAGCAGTAACGACAGTGATTTTAGCAATCATATAAATAATCGTTCCAATTCATCGGGTAACAATAACTCAATGATTCGGCATGTGACCCAAACACCGTACTCAATGGATTGTCAATGTCCTAATCAGTACTTCATTCCAGATCTCTTAGCTCAACACAATAATCCTCACTTCAGACCAGATTTAAATGGACAGAACTTTCAGTTACCCCCTTCTCTTTGCTTTGACAATGATTCATCATATCCTTCTAACCAATATCATTCACCAACCGCCTATTTTCCAGGTCACAATTCATCATCTTCAGCATCACTTACTTATTCTTAGGCCAGAAGGAAAAGCATTTAAGATTATTTGTGTTTGGTGACTCCATTTCAGATCTTTATACTTCTAAACATGTATTATGGTTCTACTGTGGTAGTTTATATTCCCACTTTCAGTCTCGTGTTGGTATGACAAATTGACTCTTATCTGATTCAACTTCAATTCTCAATTACAGGGTGTTTTCAAGCTAAAAGTTATAGTTTTATGTATACAGGGTATCAAATGATTTTGTTTTAGCTTAATTTTTTAATTTTATGATGTTTTAATTATTATTTGGGACCTTATATTGTACCTCAATTACATAGCTTTAGTTTCTAAAAAAAAAAAAAAAAAATG
>OX_Smed_1.0.08768
GTTTGTTTAAGACAACATTCAATACAAATTGTAGACTTTTTAAAAATGGCATTCGGATTTGTTGCCGCTTGTTATATTGCTGCTTTGTTGTTGTCAATAGTTTTAATATTTTTCACAATTTACTTAGTAATTGCTTTTGATGAATTAAAAACAGATTATAAAAATCCAATTGATGTTTGTCGAAATTTAAATCCGCTTGTACTTCCCGAATACATCATTCATGGATCATTAGCTATTGCATTTTTATCTGCATTTCAATTTGGTACTGTTTTATTAAATTTACCACTCGTTGCATATCATATCCACAGGTATTTAAATCGGCCTTTGATGAGAGGTCCAGGACTTTATGATCCCACTACAGTACTTAATGCCGATCAGTTATCTAAAGCAGTGACAGAAAGTTGGGTTAAATTGATATTTTACATCATTTCGTTCTTTTATTACCTTTATAGCATGATTTATGTTTTAGTTACTGATTAGAATGCTATTTCTCTGCATTAAATGTTATTTCATTGATTGTCTCAATAAAGTTTTTACTTAAGATCTTTTTCAACAATACATATTAATATCTTTACATGTTTAACAATTTAATATTAGATCCCTTGTAAATTCTCAACCAATCAATTATGAATGTTTGAGTGAGGTAATGGATTCGTAAACGTGTATGATTTTTTTTATTCAAGTGTTGATTTACCCTTTGATCTTGATTGAATCGTTTTTAGTTCATTGAAATTTTCACAAATTTATCCTTGAAATTTTACTTTTGTATGCATAAATATTTCAGCGTTTCTGATTGGTTAATGAAATAATTGATGGATTTATTGATTGCTTAATCGTTACGAAATATTTTCGTCAAACAATTGATTTTAATACATTTATATTCACGAATTTTGTAGATAATACCACACAGAATTAGTATTATACATTGTATTTTAGAAAATTCTGTTTTATT
>OX_Smed_1.0.08771
TTTCAATTAGCTTTAAGGAGTATTTTAATTATAAACGAACCAATCAAAATCATTCTTTACAAACACACCTTGGTACTACTGCGATTATTATAAAATTGAATTATAAAGAAATTTATATTGATTTTCTTAAAATTTCCATGTATTGTCAAAATCCTACTGTCAAAATCCCTGGTCAATAATTTATCGATCGTGATAAAAAATGGATTGTATGACAATAAGTTTAGGCAATGGAATTTATCAGTCTCTAAAATTGAATTATTTAGCGTACCTAGGAATATATGTTTTAAATTCTTTTGTGATGCCAATATTTTCTCAAGATTCAAATAAACTAGTAGCAAATTCTGGTCAAATCGAACCTTCACTTAGTCCCAGGGATCAATTTATTATTATTGGTTGTGTATCTGGGTTCACTTTAGGACTTTTGGTAACTTTAATTATTGGATGCTTTATAAAATGCAAACAAAGACAGCCGAAGCAGCTGCCAGAAAAAGATTACAATTCACTGGACAAGATATCGCCATCGGATTTCAATAACGGGACACAGCTAATGGACCGGAAATTGGCTAAATCCGCTCAAATGTATCATTATCAATTGAGTAAGCAGAGCCTGATTGATCAAGAAAAAGCAGATTTGAATAGTCAGGGTAAAGAAAGATCAACAGATGACTCAGATTCTAATGATGAGTGCACAGTTTATGAGTGTTCTGGAATGGGAAAGATGCAAAATATGGAAATTCGTAATCCGTTATTTTCTGACTCGATATCTACTATAGATAACAGTGTAACACCATCCAAAGATAACGCGAAATAATTTACGTTGCAAAAAATTGCTGTTGTAGTTCAAATTTTACCTCATTTATCCGACTGTGGCTCTGGATTTAGATACAAATGGTGATAAATTGTAAATTATCTATTTTTATAATTGAGTAGAACCATTCTTATTTGAAAAAAAAATATTTTACCTATATGATTTTGAGTGATCGTTTTGCTTATGGTGCTGGAATTAATGATGGTGGTAAATTTCGGTAATATAACGTTGGGACTGAGTTCCTTGCATTCAATATTCTAGCAAAGATGTTCGTAATAAATTATTCTGTGATTTAAAAAAANATATTACANTTTAATATTTAATTTTTTTGTTATAGTAAAACAATAATTTGTTTTTTTAATATATTTTTTGCCTCCTAAACTTAGTTAATCATGAATTTTAAAAATGAAGAAATAAGCCTTTCAAATGCATGCACAGTTCTTATTTATGATTTTAGTCACATCGTATGGTTTCAAAAAGTATCTCAAGACATGTCAAATATAGAAAACAATAAAGATATAATATTGTTTTCACAAGAAGATAGTTCTAGTGCCATTATTTATAAATGCTTTAAAAAGCAATATCGCAATTTGCAAAGTTACTCTAAAGTAGTCAATAAATTCAGAGAAGTAGAAAATTTCGTTGATGAAGTTGAAGATAACATGCATAACCATTCATTAGTTATAAATAATAAATTTTGTAGCCAATTTTATCGAGAATTTTATATTTTAAAAAAGTGTTATTATTATTCCTCTAAAATGGGATCAATTATGCATCGTGCTATTTCTAATAATCACTCTTTTCCAATACCAATCGAAGCTAGCTTGTTAGTAAATTTTAAAAAAGATTCTTATTGTATTTTAAAAAATGAAATTGTTGAAGTTGTGGAAATGGAAAACAAAGTTTGTTGGAAAATTAAAACAAAAGAAAATAAATTATTACAGTTCTCTCCTCTATTTTTAAAGTTAAATACGAATCTTGGTGAAAAACGAATTATTACTAAAATCCTGGAAAGAATGGATATTCTTATTAAAGCGATTTCTAAATTGTATTTCATTAAAAAAGTGCCTAATTATATGAATATTTCTAATGAAAATGAGTATTATATTTGTAAAATACTAGAGGATATCTGTAAATTTATAGGAAATTATTCCAAAAATTTAGAAATATTACAAGAAAATTCCAATAAAAGAATAAAATCAAATTATCGTGAAAAGAAATTAAACCCTAGCAAACATATCTGGTGCCAACATTTTCTTCAATTTCAACTAGAAATTATGAATAGAAATATTACAAATCAAGAACAAATTTTAATATCTTAGATTTCTAAATTTTACTGAACTTTGATAAATATTTTCTTTAAAGAATTTTGTTATATTTGATGTAGCATCACGATATAATATTTTTATAC
>OX_Smed_1.0.08913
AAATTTGTTGACATTNTTTTGCTTTAAGATTTAATTAGTTATCCTAAAAATATTCGAAATGCAATTTTTTCTGACGTTTTTGATTTGCGTGATTGTGCTCGTTTCGGGAAAAGAATTTGACGCAGAGAAGCAGTGCTGTTTCGGAGATCGGTGGGGCATTAAATTGCATGAGCACTTTGTGACGAAGACATGGACCAATGAAGACTCATTTAGAATCTATTACGATTATAAACAACGAAAAAAGTTAACTCATTACTTGTTGTTTGATACGTACTCATTGGTAAATGAGACAACCATGTTGACGTATAGTGCGAAAATGCCGACTTTTAACATGTGTTTGGACAACAGAGGTTTGATAGATACTAATCTCAATGACGAGAGTCTTGTTGGGTCAGTGCAGTGCGTAGGAACTGCAAGTGGATATAGTGAGATATCCCGAAATAGAGATATTGTCTATTTGTATAAAGAGTCAAAAGATTGGAAAGTGACGTATCAATTCAAAACCGACACTTGCCAGTTCGTATCTCAAAGAAGAGAAACCATCTCGGGAATAATTACATATAAAGTTGAACTGGCCAACCTAGATACTGGAATTCTTGATGTGTTCCCAAAAATTATGGAAAAATCCTGTGAAGGAAATCAAAAACCATGATAAATTGATTTCAAATAAAAAAAATGAAAAGCAACCTCCCACACCTAGTGATATACCTCTAGCAGCCATCGGGTTGGCAAAACTTGTTAAATCTACTGTCACTTTTAAATGGGCATCCATGCCAATGAAAGAAGCTATTATTAATGGAGTGGTAACCGCTGAAGTTGTATTTTGGTTTTTTGCCGGTGAAATAATTGGTAGAAGATCATTTTTTGGATATAGCAGAATACCTGGATGTTATCGTGTTCCGGGTGTTTTCGACTAGATCGAGGAAAGGGATAGTTAAATATAAAATAGTTATTAAATAAAGTTTGAAATAAATACTATTGTCTTGA
>OX_Smed_1.0.08964
GTGAAGCCTGACCAAGCTTNNTNAANNTTTTGNATCANTNTTNNNATNNTGAAATATTTCATAACTCTTTGGTTTCTCATCTGTACATCAACATCGCGTACAGAAGCACAAAGTCCACCCGTTAATCTAAGTAATCCGGCCCAGCCGGGTGAATATTCCGCTTCCATCTATTTGCAACTGAATTTCACAAATCGTTCATATATTGCATCATATGCCAATGTCTCTTCACCGGAATCCCTTAATTTATTTAATGAATATAACGCAAATATCAGTTCAGGTTTATCATCGTATAAAATCCGAGTTGTCAGTGCTGTGATTAACAAAATAAGTAATGGAAGTGTATATATACTCTCGGATTATATTCTCGAGGTCGCGATCAACGCTACAATGAACAGTACGACTTTGGTTAATTCCTTCAACAATGTCACATTTACTGTGTATATGACTGCGGTAGTTATTAGTAATTCAACGATCTTGAAAGAACCAACATTAGTGGGAGCGAATCTAACAACTACAGCACTTCCTGCATCATCAGCAACGAGTGTAGCAACAAGTCCTGCATCAACAGAAGCGAGCGTAACAACAAGTACAGGTTCTGTATCATCAGGAGCGAGCACATCAACAAGTACAGGTTCTGTATCATCAGGAGCGAGCACATCAACAAGTACAGGTTCTGTATCATCAGGAGCGAGCACATCAACAAGTCAAATAACAACTCTTCTTACAACCACGATCATACCAAAAGTCCCGATTGTCATTGGTATGGCGGCCCAGCCGGGTGAATATTTCGCCTCGCTCTACTTGCAAATTTTATTCTCAAATCGGACATATATTCAAGCATTTTCCAATGTCACTTCATCGGAATCTGTGACTTTCTTCAATGAATATTACAGAAATATCAATTCAAGTTTAATGTCGAATAAAATCCGAGTCGTCAGTGCTGTGGTTAACTCAATGAGTAACGGAAGTGTAAAAGCTGTTTATACTCTCGAGGTCGCGATGAATGGCATAATGACCGACGAAAGTTTGTCAAATAATTTCATCAACGCCACAAATTCTGCGTATTCGTCTGCTGTAATAATTAATAATTCTACGGTCTTGCAAACTTCAACTTTAGTGACAAGTACAACAGCTCCTATAACAACAACTATATCAACTAAAGCTGATCCTGTAAAACCAGGGGAACNTTCCTTCGCAGTTGCTATGNNATGTTNATTTACAGATGAAGTATATACTACTGACTATAACAATCCGACCTCCGCAAAATATATTGATTTTAAAGGGAGGCAATTTGTGAAATGGCAAGCGGCCCTTANTGCGAAATTAATAAGATTGATAGAAATTATTATCAACTCTCTAACTTCAGGAAGTGTAAAAGCCGACATGTCATTGAATGTTGCATCCACTTCAGCTCTTTCAACTACTGATATACAAAATACAGTAACGCAGGCAGCTCAAGCTGCCTATGGTAACAGTCTCCAAATACTTTCAATATCGGCTAAACAAACGAGTGCTGCACCAAAAACTCAATCGTGGTTAGCCACTGCTTTCCTTGTTCCGGTTGTCGTGGTCATCGTTGGATTAGATTAACACTTATTTATTTCATTTTAGTCAGGATTTTTACAACATTATGATTACATTTGTCTTAGTATTTCAATAAAACTTTTGAGTGTGATTAAAAAAAAAAAAAA
>OX_Smed_1.0.08967
CTATATAAATCTTATCTATATAAATCTTATATGACTAAAAAGAAATTACTGATTTGTTGTACAGGCAGTGTTGCTTCAATAAAACTATGCGAATTAATTGAACAATTGACTAAATTAAATTTTGAAGTTAAAGTTGCTGCTACAAATAGCTCATTATTATTTATTGATTTGAATAATTTTATTGCGCCAATATTCACAGATAAAGATGAAGCGAACTGCTGGAAAGAACGTGGAGATCCTATTTTACACATCGAGTTATCAGATTGGGCAGATATTCTTCTCATAGCTCCACTCAGTGCAAATACATTAGGCAAACTTGCTAATGGAATATGCGATAATCTTGTATGCTGTGTTGCAAGAGCATGGCCTACTATTGAATTTGCAAAACCGTTTTTTATTGCACCATCAATGAATTCAAATATGTGGAATAATCCTGTAACGCGAATGAACATCGAATCAATGAAATCTAATTATTCAGCTATAGAAATACCCGTAACTACTAAAGTTTTAATGTGTGGCAAACATGGTCCTGGCGCAATGGCAGAAATTACTGAAATTGTTTCGACTCTATCAAAATATCAATAATGATTATTTATAAATAAATTTCTTTTTTATATTTCAAAAAAAAAAAAAAAAAAAAAAAAAAAAAAAAAAAAAAAAAA
>OX_Smed_1.0.09017
AACTCATTAAATTGTCAAGTCATGGGTTTCATGACCAAATGCTTCAAATTACTAAGGCTACAAATGTCATGGACACAAAGGTGGATACAATTAACTTGTCATAATTCAAGTATAAAAAGACGAACTTCATAGACATTAATTAGTAAAAATGACAATTAAATTAATTTTTTTGCTTACCATTGCATTAGCGAGTATTCACCAGAATTATGGCCAAACAATCAATTGTTACACTTGTGTCGGTTGCCCCAACCCCTTTGTGGCATCATCGGCTACAGTAATTGCGAATTGTGCGTCATGCTATACGACAACGTTGTCTTCGATCATTACCAAAACTTGTAGTCCTGGTTCATGTAGTTCTGCTAGCGTGCTGGGAGCTTCAGTGGCCTGCTGCAATACAAACCTTTGCAACAAAGGAAACTGGCTCACTGCTTCAACCGGGGGATTTATCTCGGTCGCGCTGATGGTGACCATGAAAAATATGCTCTTATAATGAGCTTGGCTGATTTACCTGTAACATTCTAATTTGTCATATTATATTTTATATTTGAATAAATAAGTATATTTTATTTTATTTTAAAAACAGTTATTTATTAGTTATTGTTTTTGAAAGCTTGGCTGATTTACCTGTAACATTCTAATTTGTCATATTATATTTTATATTTGAATAAATAAGTATATTTTAAAAAAAAAAAAAAAAAAAAAAATGCGA
>OX_Smed_1.0.09020
ATTTAGTTTCAATTCAAAATTTGCAATTCTTAATTATTTTTACCAACTAATGGCAAATTCTTATCAGAATTACTGTCCAAATGCCCCGGTTGTTTATCGGGAAGCATCGAATATTTCAGAACGATATAAGAGGCAACGAAAAGCTCTAATGAACAATAATTTCAATGTCCTAGAATTGTACAAATACAATAATATCAGTAAACGCGACGCAAATAAATCATTGTTTAAAGAACGGCAAACCGTTTACGTGTTCGACATGCCAGTGATCCAGCAAAACCGCCAGTTGACCGAATTTCCCCCGATCTATGGCAGCAAGCATCCTTACTCAATCATGCACCGGCATCTTGACAATACGCCATATGATCAAATGTGGCAGTTTTTCCAATATGAAACTGCCAAATCTCATGCGAAAACGGTAGTTAATTCACACACTCGAGTGCCACATTTCAAATATTAAATATTTTTGATTCATCTATTTTTTCTGATTTTTGATTGGTGTGATTTTATTTTTTCATATTTTTATGGTGCTGTGGAGATTTATGGATATTTTTTTATTCGATTGATTGCTGTGCATTTTTATTTTGTTATTGTCTATCGCATTTGAGGTGAAATAAAATATTTATATTTTAAAAAAAAAAAAAAAAAATGCGA
>OX_Smed_1.0.09033
AATTCCTAATGGATATCCATTTTAAAACCCTTTTAAGTCAATTTCGATAAATTGTTTTAATATTCAATATTTCTCATTTAAAATGAAACTCTTTACACATAATATGTTATCTTCATCTTTTATTAAAGGCGTTAAAAATGGATATCCATTAGGAATTAGAGCAACAGAAAAAAAAGCGGTAAATGTTGATTTTAATAGTGAATTTATGGCAAATGTCATCGATAGAATTAACTGGCCTGTTTTAATTACCGCATTAAAAGAAATTGAAGAACCAATAGTTTCTCAGATCCCACATGATTTACCAGCAGATTATAAAGAAAATATCGATTTCTTGAAGTTGGCACATTCTGCTTTAATGAATATAGAAATCGTAAGTGGTACTCTTGTTTGCCCTGAAACAGGTAGAGAATTTAAGGTAACGGATGGAATTCCAAATATGCTTGTAAATGAAGAGGAAGTTGAATAAAATTTAATTTTAGTCATCACTAATAAATATTTCTGAATCTTCGTATTCAATGTCTTTGGGATGCACATTATGAATGCAAATAAAGTAAATGTGTATTATGTGACTGAATTTGATTGCAATAATCGATATTTTTATTAGTTTTTTCTATTATTTACCCATTTATCGAGCTTTTGACTGCAATATATTCATTCTTGTTATTTTATGCTAATTCCTTGACCTGACTTCAACACCAGTATCATTTTCTAATGATGTGAGACATATGTACTAGTAATAAACCAGATG
>OX_Smed_1.0.09055
CAATAAACCAATTCGATTTTAAATGTCTAATTTAGCTTTTGATGAAATTGAAGAAAATACTGCCGATATATTAGATCTTAATCAATCTGATGATAATTTTTCTGAAACCGATGTTAAATATAGCTCATTGAATATCAATGAAGTAGAAATTAATTATACTGAAGATGTTGACATACCAAAACATGGAATTCTTGATGAAATGACTTTGAAAAATAACTTATCCAATTTGGGTAAAACACCAGATGGACTATCATACGCAATGTTAGATGTTCGATTAGTTGGAATGGAATTGGAAAATATCGATATATTAAAAAGCTTTACTAAACTCCAAAATGTTGATGTTTCCCACAACAGAATATCAAATCTCGATGTACTGGAATTTAATGAAAACCTGATTTGCATTAATGCCAGTAACAATCATTTAAGTCACATTTTCAATCACCCGATTAACTGTGCCCATTTTCTACGAGAAATCGATTTTTCATTCAATAAAATCGAAAATATTCCCGATTTATCGGTTTTTTATTTCTTATCTAAATTGAATTTGGATGGAAATGATATCAAGGATTTGAGCGGTCTGGCTAACTGCAGCCGTTTAGTCTATCTTAACGTTGCTCACAATCAGCTCGACTCAATCGAACCTTTGGAATTATGTCCTTTGAATTATTTAAATGTATCATATAACAATCTTCAATCTTTAAATGGTATAGAAAACGTTGTTAGACTTCAAGAACTTATTGCTTCGGGAAATCAAATAAAAAGCCTCGATGTGTTTAATGATGGTCATGTGGCTTTGCATAGAATTGATATGGAGCACAACAAAATCATTGATATTCAACATCTAAAACCGCTTAAAGTATTAAATTTGCTTCGAGATCTCAATCTAAGACATAATCCAATTACAGAAGTTCCAGATTATCGTTTATACGTCCTTTTCGTTCTTCCAAAATTAAGTAGTCTCGACGGAGGGAAGGTTGAAATCGAAGAAAAGATAAAATCAGAAAACTTTTTGAGTCCAAACGTTGACATTGTCGCAGCGAGAGATCATCGTATCAACTGCGTCAATAGATTCTTTAAGGCACAAACAGTTCTTTACAGTACGCTTCAAAACTCATACACTCCGTACCCCATGCTTGTTTTAGTCGGACCAAAGGGGAGTGGGAAAAAATGGCTTGCTCGTAAACTTGTACAAAATTTTCCAAATTTTTTCGGATTGACTATCAGTCACACAAATCAACCAATGGCTAATAGCAACAAATCAACGAGTGAATTCAGTGACGATAAAGAGCAACAAGAATTCTATCAACGAGTTAGCCGGGATGAGTTTGAATCTATGAGAATTAAAGGCTGCTTTTTGCAGACCTGTAAAATTGGAGATTATCATTATGGACTAACTGTTGATGCAATCGAAACTGTTGCTAAAGAAGGTTTAGCTGGCGTTATAGATATGGAGCTTGAAGGCGTTTTGTCTTTAAAAAAGACTCATTTTGAGCCGAGATATGTCTTAACTATGCCACTAAATCGCGTTATTCAGGAATCGAGAATCCGCTACAAAGCGATATCTCCTGTTGGCCTAGATAGTGCAGTAAAACAAGCAGTTGATAGGGTAGATGTATATATTAACATAAATCAGAGTCGGCCAGGATTTTTTGATAAATTCATTTGTACAGATGACCTTGATGAGGCGTACATAAATCTGAAGAGATTGGTCATGGATTATTTAGGCTTGACAAATGAAGATGTTACCGAAACAAGAACAATTGATGCCAATTCCAGATTAGCTAGTACCGGGAATCTGACTCAATCTAGGGCAACGGCTTCTCAACCAAAATTCAGTTCTCATTCGCATGGTTCCGCGGGCAATCGGGCGGCATTCATTGAGCATGAGTCTTTGCAACGACGATTAAATACAGCTAGGGCTGCTTTGACGAGGAGAAATAAAGATGAGAATTTCTCCACCTACAAAACCTTTAATCGAAATCGAACATCAGATTTCGATTTAGAAAACTCGGATGAAGATATTTCATCGGAATTGTCAAACAATCCCACGGAAATCTCTGATCTTGGATATAGAAGTCCCAATCAACAAACTCCAATTAGTAACAATGAATTAATGGAAGACATAGAAAATTCTAGAGAAGATCTAAGGACATTACAATTTTCAAACCAGAGCAGTTCGTCAATCCGTAGTCTAGCGGTCAAGGCTCCCAGAGATATCCTGGCCAATTCATGAATGAATGATTTCTTTCTCGTTATGAAATATATTATTTTCGTTTTTNA
>OX_Smed_1.0.09057
CAAAAGCTATGCATATAATTACCATTGTTGTATTTATGCATTTAGAATTCATTACTTAGTCATTAAAACAAAATAATAATGAAACCATTTTTACTAATACTTATATGTTTAAGCAATCTGTGCATTTTGACAGCGGAATCTGGTTTTGTGGATCCAGATAGACAATTTCTCAAACAGATCCCGAAAAGTTTCAACCCCACCAAAAGAACTAATGATAAAAGAATTATGAGTGTAATTAGTGATATTCTTGATTGTGCTGCACCTTGCTTCAATGGCGGTGTTCACATTGTATCGACCTATCCATTTGGAGTATGCGAGTGCAAATGTCCAGACGGCTACTCTGGTATAGTTTGTCAGAATAGAATCTCTTCCTATAAAGTAGGTAAACGAGCCGACAGAATCAGAAAAATAGTGAAAAGGAAGGCAAAGAAAATAATTCGATGGCTCAGAAAGTACGATTTACAAGTTTAATTCGTGAACTGACACAAATATATGTTAAGAAATCCAAAATTTATTGTAAATCAATTAAGCAAATATTTCATTTTTGATGTATGTCTGTATTTATTTTTATTTTTGGATAAAT
>OX_Smed_1.0.09131
GTAACTTTATCAGAATTGTTTAATTTTCATTCAGAAATTGATGCAATTCTAATTTTTCGTTATGAAAATTGAATTCCTTTTATCAGTTTGCTTGATTTTTGTTACGATAATAAAATGTGAAAACTTTGAGAATTCACTCGAATTTCAGATTCTGAAAGAACTTACCCAAGAAGATAAAAAATGCATTAAAACTGCAGGGGAAGTGATTTTTATTCTTGACGGGTCGACGTCAGTTGGTCCAGATAATTTCAATAAAGAAAAAGATTTTGCAACACAAATCGTGAACAGATTAGTTATCGGAAACAATTTAACTCGGGTGGCTTTGATAACTTACAACAGCGTACCCCAGTTGGTTTTCAATGTTGACAAATACAACAATAGCAAAGATGTAAACCGAGAAATAATGAAGGCAGAATTTACGGAAGGAATCACAGTCGTCGGAGATGCCTTAAATATGGTTTTAACCGACATTGAATCTAAAACGAGAAGATCCACCGGTAAAGTCATCATTTTAATATCGGATGGAAAGCGAAACGGAGGAATGGATCCGATTCTCGTGGCCAAACAACTGAAAGCACTGTCGTACATGCTTATAACAATCGGCCTGGACAAAGAAACAGACGAGTATCTTTGAAATTTATTTTTACTCTTTCATTGAAAACTGATTTAGAAATTCCATGATTGCTATTTCAGACAAGAAGAATTTTTATTTGATTAAAGATTTCGATTCTTTGCCGAAAATCGTTTCCACAATCGTTCAGAAAACCTGCACAGGTTTCCACATTTCGAAATGCTCCGCACCAATCGTTAAAAAAGGCCCATGCGTAAACAAAGAACAAATTAATGTCATAACGACTTTTTATTACTACAATGGAAAATGCGTGTCCGAAAATAGAAAATTGACAGTGAAATGCCTCGGCCCTAAAGGTAATACCAATAAAAGTTTTAATAAATTTTATCTATTCAATCAGACTGTCCTGATCCATATTATCAAAAAACCTCTTGTGGATCGGCGAATTATTCGTTTATTTTGTTCCATAATTTCTCAAGAGTGAACGACTTGTGCCGTACGGAAACCGTTAACCTCAAAAAATACAGTGGTGGCTGTTCGAAACCTGAAGAGAGTGTTTTAAAAGTAGTTTATGGGAAAGAATGTGAAAATGGATATAAAAAACGAATGCTTCTCTACTACGAATTCAGTCAATTCAAATGCTCAGAGACCTATTTGAATCTAGAACCAGTAAAATGTGATACCCTGTGCAACGGAACGACTTTAGTCACGAGTCCATGCGTAAATGGCAAACGAAACAACACGATTTATACGAAAGTATTCACCAACAACAAATGCTCATTGAAAATCGTCAAAACGACCGAATCATTCTGTGACACGATTTGTCCAAAATCACTAATAATTGAATCGAAAGAATGCGTAAACAATATTAAAGACGTTTTCCACATAACATTTCAAAATGTCAACGGAAAATGCATCAAACAAACAAAGAAAATCAAATCAAACAACTGTACCAAAATTCAAGGTACATTCATTTTGGTTTTCTTTTTTGTATTTGTTCTTTTCTTCAGAGTGCCCACAGCCGAAGTTCATTTCTTCAGATTGTATTGAAGGGAAAAAGATTTTGATGAAGCTCTCATACAGATTGGTCGGTGGAAAGTGCCAAGAAATAAACGAAAGAATTGGAAACGAAAATTGTAGCATTGCAGAATGTCCAAAGCCTTCATACAAAGTTGAAAAGTGCAATAACAATCAAAAGAACACTTCACTGATTCGTGTTGCGTACCGACAGACTAATTCCTCGTGCGTCAGGACGCAAACCACAGTCACAAAACTCCCAGGCCAATGTTATCGAAATACTGAAACGAATGTAACAGTGACATTCGGTCGACAATGTCAAAACGGATTCCTGTCGAGAGTCATCGAGTTGAATGTAGAGAAAAGTGGAAAATGTTCTAAAGTCGCTTTCAAATTGAGAAGTATTCGATGTAAAAAACCTTGCGATAGACGAAGAAAAGTCGAGGTAGGAAAATGCAAATCAAATCAAAGAAGTTTGACAGTATTGAGAGCCGTGAGAGAGAAAAACCGATGCATGTGGAAAATTGTGACATCGAAATTTGTGAAATGTAAAAAAGTTTGTCCAGATCCAAAAGAGAAACGATCTCGATGTATTTTGAAAAAGCAAGCGATTTTCCGAGTGACATTCAAGGAAGTTGGAGACAAATGTAGATTCAGTGTGATTCGGTTGAGTGTTGTTCCTTGTCAAGGTTGTCAAAATAGTACATATAGAATCGAGAAGTGTGACAAGGGTGCCAAAGAAACGAAACTCGTTCGCACATTCTATCAAGAAACAAATCAAACTTGTGTCAAGAAAGAAGTCATTGTCAAGAAATTATCTGGTCGATGTACCGGAAACACTACAAAAAACATCAACGTTGTCGTTGGGAAACAATGTCAAAACGGATACATTACGAGAGTTTTAGAATTGACTGAAGAAAGAAACGACAAATGTGTAAAAGTCGCTTTCAAGTTGAGAAGAATCAGATGTCAAAGACCATGCAGTAGGAAACTGAAGCTCGTCGTCAATAAATGCGTATCGAATAAGAGATTGATTCAACGCATGAAATCCGTGAAAGAAGGAAAGAAATGCGTATTGAAGGTCGTCAACAGCAAGACTGTGAATTGTAAGAATCCTTGTCCATTACCGAAAGAAAGGCGTACCAGGTGTATAAAAGGAATTCAAGGAGTGATGAAAATTACTTTTAATTTAGTTGGTAATAAATGTAATGCATTATTCGTTCGAGTCAACATTACAAAATGTCAGGGATGTCCTAGAAGTGTTTACCGAATTGATAGATGTGAAAAGAACGCCAAGGAAACATTTCTAATTCGAACGTTTTTCCAGTCAGCAAATGGTGTTTGCCTTAGAAAAGAACTAAAATTGAAAACCTTACCATGTAAGAGGATTATAAATTAAAACTTGAAAAGTTTAAATTTTACAGGTAAATGCTATGACAATGTCACCAGAAACATCACCGTCATTATTGGTCCATCATGCCAAAACGGATACAAATCAAGAGTGTTGGAATTGAGAGTGGAAAAGAACCAAAATTGTATCAAAGAAACCTTCAAATTACGAAGCATTAAATGCGAAGGTGCTTGCAATAGAACTAATCAAATTGTTGGCCCTTGTTTCTTAAATAAGCGTCTCGTAAAAGTTCTGAAACAAATTAAAAGCAACAATGGCTCATGTCATTGGAAATTGTTGAGTTCTACATTTGTCAATTGTTCTCACAAATGCCCAGAACCTCAAATTAAAACCACCGCTTGCATCAATGGGGAAAGATTTATGGTTAGAATATCATACCAAGAAACCGGAGGGAAATGTGAAAAGCGCGAACAAAAATTACAGACATTAAAATGTCAAAGTATATAAGTTTTTTTATTTAAAATTCATTATTCTAATTCAGCATGCTTCCGAAAAAGTGTCTATGAACTTATGGAATGTTCTAAGACATCAAAAACGTCAGAGTTGGTTAGAACATCCCATAGAAATTGTACGAGAAAAGTCGAAAAACTTCTGGATGTTGATGGTTTATGCGAAGGATTAAACAATTACGGTTTAAATGTAACATCAACTGCGAATTGTACAAATGGCGTTAGGGTCAAAACCCTTTCATTTTATACAACAGTAAATGGAAAATGTCAAGTAAAATCCCTATCAATAAAAGGGGGGAAATGTGGCTGCTTGGGCTCAACCTTCAATCTATCAGTTTGTGTTAACGGAAACCGAATATTGGAGAAGTTTACCCGATACCAATCTGGATCCCAGTGTTTGTCAAAGTTGGTTTTCAGTAGAAAAATACGTTGTAGATCAATCTGTCCTACAAATTCAGTGGTTTTGTCAAGTAAATGTCTCAAAAAAAGAAAACTACGAGTGATTAGTCTATTTGAAAAATCCTACAATCAATGCAAATTAGTAAAGTTTAGTTTCAAGTGGACAAAATGTATCATCCCAGTATCTGGGAAAAATTGCTCTAAAATCAAGAGACTGACGATGTCTAATTGTCAAAAAGGAAAAGCTTACATAATTTTTACAAAATCTGCTGAAAAACCCGTTAATGGAACTTGTGGACTGAACTCCTCAAAAATAGCCCAAGTGAATTGTACAGATAAATGCGAGAGAACTATTCGACCGAAATTAGTTGCTGGAATTTGTGAAAAACAAATTCAACTCGTATTTTTCATAGCATCAAGACCACAAGGAAAACAGTGCCTGCATAAAATCAACTATTTAGGAAAGATCGGTTGTAAAGATTGCTAAAAAGAAATGATTAGGAACGGAGAACAGAATTTATATCAGAATTTTGTTAACTAAATTATACGA
>OX_Smed_1.0.09158
GAAAAGTATTAGACTCATAANNNACAAAAACGATCAAAAATTAATAGTGAAATAATCATATTAATAATCCAGAACAACTCTGGGGAAATAATTACAGTTTAGTTTTGTTAATTTATTAGTAAACTTGTCTGTTTACCCAAACTATCCACCAATTATTGAGAATAAAAGGCTCAACAGTTACTACTGGAAATGCCATATCATGTGCATATTTTATTTGCCACAAAACAAACTCAAAATCCTTCCTAATAGTGAATGCACGAGCAACAAAGGAAATATCAAATCCCCCATCTCTTTGACAATATGTTTTTGATTCCACGAAATGGGAAATGACAAAATTTGTTTCGATCTGATTGGTCAGAGATTCTACTTGTCAGACACAACCGCAAATTTATTATCGACCCGGGAACAAAAATTAGCCCAACACAATAACAGAATTGGTTGATTTGGAATATTTTTAGGGAGCGCATATATCAGCAACCGTCAGACAATACAGTCCTCAACTAAATTAGGATGCCAGATGTGCGTTAAACCGGGTTTTGTTTTTTTCAGTCTGGTTAGAAAATTATGTTCAATTCGAATTGGAGTTTTTTTTTCCTTCTGACTTGATATTCGTCAGTTTTGCAAATTGAAATTTTTTCGAGTTTCTCTTCCACAAATCAACAATCAGATTCGAATTTTCTGGGGCTTATATTTTGATAACCCAATTTGATAAATTTTGATTTTATTGATTGCGGGAAATCGATTTTTATGTGCAAAATATTTATCTAATTTATTTCCAGAATGTCTTGTTAACACAATTCTAGTTGACAAATATTTTTATATTCCAAAATTTGTGGTGCCCACAAAACGAAAAATAAAGGGCCGTTTATCAAACTCCTATAACTTTGAAGAAATCCCCAGTAGCACATACGGAAATATTTTTAAATTTAATGCAGTATCCTAACACTCTTTTGCACGCAAACGGATTACCGCTGATAAATTTATCTTCAAAACTTTTCCCAGTTGATTACAGTTCCCTCAACTATCCATTCATCGTGCCGAATTCCAGTCGAGGATTCCGGGAATCGGAAAAATTGGATAATACTTTTCCAAAGGATATCAATGACAATATGAATCCACAAACTGTACCTCCTCCTCCCATGTATGAAAGGCAATCAAAAACCAATCTCTATATCAAAGGGTTACCTGAAAATTTCAATGATGAAAGTTTGGAATCTTTAGTACCTGATAAAACGAAAATAAAATCTTTAAAAGCTGCTTTGGAAGAAGATTTCAAATGTAAAGGATATGGGTTCATTGATTTCCTAACTGAAGAGGATGCCAAAGATGCACTTACTTATATCCAAACAAAAAATCCTGGTTTCAATGCAAAATATGCCAAGGAAAATGAAAAGGACAAAACTAATCTTTATGTTACAAATATCCCTAAAGAATGGACAAGCAAAGATAGTGATAAATTGAAATCTTATTTTGAAAAGTTTGGACCAATTCAATCGGCTTTTATCATGATGGAAAAGTCAACTAATAAAACTGTTGGAGTTGGTTTTGTTAGATTTGTATATGAATTGCATGCTTATGAAGCCTTAGAAAAACTCCAGAGAGGGGAAGATTACTTATTAGACTGTGATAAACCTATTGAAGCCAAATTTGCTGATAAACACAACCCTGAAACTAGGAAGCGTAGGAATCCGAGTCATCAAGTAGATTCTTTGTCTTCGGTGAGATCCCTTAATGTTGGAAATTGTTTGCTAAATCCCACAGCAGCTCTTGCAAACAATTTATGTGGATCATTATACAATCAACCTTTACTGCTTCGAAATCAAAATGTCCTGGCTTCGGCAGCTTCACAAGTGCCTCTACTCCATCCAGCAACCGATTCTGGAGCCTATTTTGATTTATCTCAGTTATATAACCTACCCAGTCAGAACAATTATTTGTATCAATTACAGAACCAACTTCTCGCAATGCAAGGATGCGTTGAACTTCCCAGCAATGCAATAAATCCCTTAATTCTTACTAATGGTATTCCGAATTCCAACTTTACTCACAGCTCAAGTAACTCTGGAAATCCCAATTTGGATCTTCTTGCATATTCGCAAATGAGTAATTATCCCTCAGCGGTCAACCTAAACAACTATTCCATTTCGGTTCCATATTCAAAGAATTCCAATATTTTCTTTTCTCACACCAATCCGACGGCAGAATAAACGCTTACTGAGGATGACAGCTTTAAGAGTATTTATGTCTATTATAATTTGATTGTTTTTCATTCTTCCATTCTGAATTTATGTGGCCTCATCACAGAGTTGCCTTTTCTTGTGCAGCCTGATTTGGAGAGAAATAACGCGATATTTACTTTAAAATTCTAACAGTCTCCGATGTTATTGTCGATATTATTTCAATTATTTTCCAACTTGTTCGTTTGATTTTAAAAGTTTTAAATAAATTTTTTAATAAAAAAATTGATTAAAATAATTTTCTAATGAATTTGAGATATTTGTAGCTTTTGTTTAAATTTCATAATTGGAAAAATAAATCATTTGTTTTGGAAATTTTATTTACTTTTATTAGTTAA
>OX_Smed_1.0.09188
TTTTTTTTCAACGAATAAGTCTATTATCAATTATGTACGATCAAATCTCATAGTATTTTATTTTGTAACAAAAACTTAGTACATCAATCTTTTACGTAAAGTAATCCAATCCGATTGTAAATTTATCCGGTTATTACTATTTGTATTGGATAGATCGTCTGATGTCGACAAACAATCTCCAATATCCTTTGGGCGACAAAAAGTACCCTTCAAAAATTTTGTAAATTCAACACTGCAACACAAACCCGGTAAGCAATCACTATTTTTCTTGCATAACAATCCATCTCCTTGAATTAGTTTATAGATGCTATTCACACATCTTCCCAAACCTGACGTAATTACACAATGTAAGCCAAAGCAGCAATTATCATCTATAAAACACAAACCTTGTTCTCTTTCACACTGTCTATTTGAATTACTTATCAGGCTGGCCAAATTGGGATTTAGATCATCTTTTTCAATTGAGTAACGTATAAGTTGCGTAATTAGAAAAATAAAAAAAATCATTTCACTATTTCTTGTG
>OX_Smed_1.0.09206
CAACTTCAGAGTTTGGTAGCATTTACATTACAAAAATATATAGAAATGATTATTTGTATTACAATGACTCGAAACACAGAAATAAAACTATTTAAAGGAAGATAAAAACAAAAAATTCAAAGTCATGAAGCTCTTAAGTTTGATAATAGTGGTATCACTGGTCTGCGGATTTTCCGCGATGCCGGCTGAGAAAGATTTAAATGAATTCGAAAATTCTTTATTAGAATCTAAAGGGTATGAAGGAAGTGACATCATAGACTTCCCGGAAAAGATTAACAAAAAGTCTCGTTGCAAGCCAGCAGTCAAGTCCTGTCCATCTCATCTCAAATACAAATGCAACTATTGTTTATATCATAGACAAAGAAAGAATAGCATATGTCACTCGACAAAGAAAATTACATGTGTCACAAAATCTTAGGCGCATCCCGGAAGTTTCGGCAAACCGTCAAAATTCATCATCAATTTTAAGTATAGTTCATTTTTTTAGTATAATTTGTATAATTTTTAATAATAAATATTATTCGTGTTGAAAAAAAA
>OX_Smed_1.0.09211
TTTTTTTCCTAAAAGAAAATTGTATTCAAATACAAAAATTATCGCAAGTCTTCAAGCAGTTGAATTATTCATAACTTTTTCTAACTATTATTTTCACATTTCTCCTGCAGCTTATACAAGCCATCGCAATGAGTGTCCAAGACATTATATCTTTTGTCACAGTAGGAATCAACCTTGTCATAAGCTCCCAAGCATTTTCCATCGAGTTTGCCGTACTTTCTGATGCAACGCATTGATAATTTCCCTTTGCAACGACCACTTAATAGGTCGTATTTAATATCGCAATTCTTGTGTAAGTCGGCGTAACTTCTGTCACAGTGGCCATCGAGTACCAAATATCTCTTGTCACATTCATTGTCAATCTTATCCAACATCGTCAGGCAATCAAAAGCTTTCTTTGACTTGCTCACGCATTCGACATTGATCAATGCCAACACCACGAGAAGTCCGATCTGAATCATCAATTTCATGGTTGATATTTGTTATTGAATTGTCTATCCAATTTGATAGTAATTTATGTATTTTATAAATT
>OX_Smed_1.0.09371
TTTTTNNNNNCAACAACAGTATCTCAAATTTTATTTAAAATTCTGAAAGATATCATAATAAAATATTAAAAAATTCTTAGTTTAATTTGAATAATGTTCTTCGTTATTTCTAGTGTATTATTTTCGAAATCTCCGAGGATTATATGAAGTACGGCCTTTTCCATAGTCATAAGTATATTTCGAATCTGGATAGTCATCAAAAAGTTCAGACAAACCTGATGAAAATTGAACTGATCGCTTTCCAAATCGTTGAGGTCTCCAATCTTTAGGAATGATTTGTCGTTTGTGAACTTCATGAACAAAAAGTTGGCAGTTTCCAACCATTATCAAAAAGGACAGTAAAAAAATGGATAATAGNNATCNNNNNANNNNTNTCNNTTTTTTTTCTGTCCTTTTTGATTATGGTTGGAAAGATC
>OX_Smed_1.0.09396
TTTTTTTTTTTTTCAATATTTTTAAGATTTATTAATTGTTACAACAAAGAAATATTTTCTAATCGTAATATCCCGGTTCTTATTTACTGATCACACGGGGATACGTAAACCACTTTGTTATTTTCAATAGCAGGGGATGCAGTATGACATTCAAAATCCGGATTTTGCCCTTTTTCGGATGGAGCATTTATGTAGCATTTTTTACAACCTTGCCCGGTTCCTATTTGTTGTACGTTGTTTGTATCAGCTGGGTAAACTTGATCCTCTATCTTAACGACTGGCCGTCCATCTTCATAGTATCCTGATGCTCCGAACATGCCTCCGTGAACATATAAAATGCAGACTGATACCAAAAATAAGGCAATTAAATATTTCATGTTTTGTTTTGATTCTGTTTTGG
>OX_Smed_1.0.09427
CTCACATCTTACAACAATTTTAGCTATATAAAAGGACGAGTTANNNNGNTNNTTTTAAACATGAAAATCTTAGTTCTCTTTGGTTTGACTTTGATCTTAGCTTGCTGGGCTCTCCCAGCGGAGGACTACTACAATGATATGGAAGATGAACCGGTTAATATGAAATCGTTCGAAATTGATGATGATGCTAATGAAAACCAGGCGGACAAGAAATTGTTTTCTCGTTGCAAACCACAAATCAAAGATTGTCCAAAACACTTGAAATACCGATGTAGAATCTGTATATTCCATCAAAAGAGAAAACCAATTCTTTGCCATTCAAATGGGACAATAACTTGTGTTCAATAAACATTTAAATACAATTTTANNAATGTAAAAAAAA
>OX_Smed_1.0.09455
TTTTTTTTTTAACAAGACAAGCATTTATTTATAGAACACATAAAACGGAGCATATTATCCGAACAACAAGATTCTAATCCGAACGTCTTTTCCCCCACAACATGTCTTGCCAAGCTGCTCCTCGCTTCATTTGCAACTGACTCAAATTGTCAAATGGTCGGCTTCTATATTCTCGATTCCACGCATATGGAAAGCGATTTCTTATGATATTATCGGACAATTCACCGTTGGCAAACACAAAAATTGTCATGAATATTAGCAAAATTGATGCGCAGACCCGGTGCATTTCTGTGTAAATAATTTGAATTAGTGAATAAATTTCAGTGTCTATTGGCACTTTAGAAGGATGATTTTTTTTNTAAA
>OX_Smed_1.0.09471
ATAAGCAATNCNNNGCCAGCTATTCAATTAAATCAAACAAGCATGTCTCTCAGAAAGTTGAACATCTTAATATCAGTCATAGCTCTCATGGCCGATGTAATTTTTACCGATTCTTTATCCGATGAACCTCGGTTTAAGTATGATTTTCGGCACAAAAAATTCGCCATGCCGACTTTTGGATTTGACAATGATATGCTACCTTTGAGAGAATATATTAATAGGAAACAGGGAAATTTACGAGATTTTGGAAAAAAATGAGCTAACATCTATAAGTAAATTAAAATTTTTCTGTTGATCAATTCGGTGAAATATATTTGCATAAAGGAAAAAAAGATCGGAAGAGCGTCG
>OX_Smed_1.0.09504
CAATTTGCGAGCTCATATTTGTAACGTGACCGGTATTGCAAAGGGGACGGAATATAAAAATGAATATAGAGATTTTTATAATAATTTTATTAGTAAACATTTCTCTGAATATACATGGAAATGCAATTGAATGGAAGTATTGTATCATTGGAGCTGGGCCTTCAGGCATTCAGATGGGATATTATATGGAACAAAAGCAAAGAAATTACGTGATATTCGAAAGAGGTTCTAGTGCAGGAACATTTTTTAAAAATTTTCCTCGCCATGGAACATTGATAAGCATTAATAAAAGATTTACTGGAGAAAGTAATCAAGAGTTTAATATGCGCCATGATTGGAACAGTCTTTTAACCGATGACTTTTCAACTCTTTTCAGAAATTTTAGTAAAGAATTTTTTCCCAATAAAGATGATCTTTTTAAATATTTCAATTACTATGGAAAACATTGGAAAATTAATATTCAATTCAACACCGCTATTAGCAAAATTCAACAAGACTCAGATAAAAGATTTTCAATGGAAGATCAAAACGGTAGCCACTACAAATGTCACATTTTAGTAGTTGCTACCGGATTGTCTTCCCCTCACATTCCAAATATTCCCGGTATTCATTATACAATTGGATATGAAAGTATGAACATATCCCCTGAATATTATGAAGGAAAGGATGTTTTGATATTAGGGAAAGGTAATTCGGCTTTCGAAGTAGCTAATTCTTTGTATGGAGTTACTAATACAATAACTCTTGCCAGTAATTCAGAGGTTAGATTAGCATGGGCTACACACTATGTTGGAGATGTGAGGGCAATTAATAACAACATCTTGGATACATACCAGCTGAAGTCTTTGGATGGGATTTTGGAAATTGAACTCCATTCTGATATTATTAAATTCGAAAAGTGCAATAAAACAGGAAAGATTAATATTTTCCTCAGATCAATTGATGGTAAAACTTTTATCAAATACGACAAAAGCTACGACGTTGTCATTCGTTGCACTGGTTGGAAATTCAATTGGGAAATCTTTGAAAGAAATACAATGCCTGGATCCGTGAGAGTGAATGAGCGGAAAAAATTCCCAGCAATTCAAGCCGATTACAATTCAGTCGAATTTGATAACTTATATTTTGCCGGTGCGTTAACGCACTCGATTGACTTCAGAAAATCTGCCGGTGGATTTATTCATGGGTTTAGATATACATCCAGATGTTTGCATCGAATCATTGAGTACCGACATCATGGTAAAAAATGGCCTCATTTAGTTAAGGCAATAAACTCAATTGTGAACCACTTTGTTAGGCGAATTAACGAAGGTTCGGCAACTTATCAAATGTTCGGAAATTTGGGAGATATTGCAATTATTTCAGAAGATCGAGAGTCGTACACATTTGTTGAGGAGTATCCTATTCTCCGACTGGCTGACTTTGAATTAAACACGGGTATTCAGGTCANANCTAAAGTTTTGGTATTCGTTTTTGAATACGGTCGAGATTTCAGCAAAGTTGGTGGTAATCCTTTTAGTGACGAAAGAATCCAAGGCACTGTGACAGGTGCACATTTATCGAATTTCTTGCATCCGGTCATTTATGCATACGACAAATTGCCCACGGAAGAACAAATAAGAAATAGAGGAGAAAAGGATGTTTTACCAAAGCCAAATTTTTTACATCATGTTAAGGAAGATTTCCACACAAACTGGAGAGTCAGAGAGGATTCTATTTATCCATTTCAGAGGTTTATTGAAAATATTCTAAAGCAAGATTTATCCTCTTATTCTGCTGAGACTTGTTTGAATTTAATNGTTAACTNAGANNTCTATCTCCATCAATTGTAACATTAATAATAATATAATTATAGCAAAATAAATTGGTAATTAATTGTACAAAGTTGTTTTGAACATGAA
>OX_Smed_1.0.09523
CGGATCCGGAATGCATTAATTCCAATTGTCATGAGAAGTTTATTTTGCCTTTTGTTGATAGTTGCGGCCGTGAGCTACGTATCTGGCCAATGCGGATGTCCCCGTCAGAAACTGCTCAAAAGAGGCCTGGACAGCATGCAGATGGGAGATATGGTGCTCGACAAGAGCGACATCGCGCTTATCAATGGGTTCAAAGCTCATTACTCGAATACCAAAAGATGGCCAAATAATCAAGTGTTGTTTTCATTTGCTCCAGCTTTCCCCGGTGACAAAAAGGGTATCGTACGAGAGTGCTTAGTGGAATTGCAAAAGGATCTGGGAAATTGTGTCAAGTTCAGTGAATCTACAGCTAGCCATTATATTGAGGTGCACTCTCTCAATCAAGGTTGTTATTCTCTTCTGGGTTACACCGGAGGACCAAACCAGCCCTTGAACTTGCAGAATCCAGGATGTATGTATTCGAAAGGAACAGTAAAACACGAGTTCATTCATGCCTTGGGATTCATGCACACCCATATGAGAAAGGACAGAGACAACCACATCACTATCAAATGGGATAGAATCTTGACCAGTCACTGCAGTCAGTTTGTCAAATGTGAAGGTTGCGATTTGGACGGACCGTACGAAACCAACAGTGTAATGCATTATCCAAGCTACGGATTCGCGTGCGTTCCCGGAGAAAATGTCGTCTTTAAACGAGACGGAGGACTGATTGACTACAATCACGTAACATCAAGGAACGATTTGGACATGGTCCGAAAATTTTACGCTTGTTAAACTTTGAACAATAAATAATTGTCTAAATCTTGAAAAAAAAAAAAAAAAAAAA
>OX_Smed_1.0.09557
CAGGAACTTGAGGTCGTCATGAAAAAGTTACTATTCCTTCTCCTATTGGTGATTGTCAATGAGGTGGCCAGTCAATGCGGCTGCAGCAAGAAGAAATTGTTGACCAGAGCCACGAATGGCCTTCGAGTTGGAGATATGGTGTTGAGTAAGGCGGATATCGCTATAATCAATGGGTTTAAGCACCATCAAATGGATGCTCGTATATGGCCAGGCGGAAACGTTTTGTTTGCTTTTGGAAATGATTTCCCTTATGACAAACGAAATCTGGTCAAGCAATGTTTGTATGAACTGCAATCTGACTTGGGTAACTGTGTTCAATTCTTTGAATCTACTCAAGGTCCGTACATTGAAGTTCATGCTCAAGACAGAGGCTGTTATGCTATGATTGGATTTACTGGTGAAAGAGGTCAATTTTTAAACTTACAAAATCCGTGGTGCATGAATTCAAAAGGGACAATCAAGCATGAGTTTATCCACGCTCTCGGCTTCATGCATACTCACATGAGGAAGGACAGAGATGATTTCATTTCTATTAATTGGCAAAATATTCAATCGGATCAATGCTTTAACTTTGAGAAATGCAACGGATGTATTTTGGACGGTGAATACGATACCCGCAGTGTGATGCACTATAGCAGTGACGCCTTCGGATGCCAACAAGGGTTGTACACCATGATTCAGACCAATGGGGAATTGATAGATTATAACCATAACACTACTCCTAATGACCTTGAAATGATCAGGAATCTCTACAGATGTGGATAATTTATTTGAATAAATTCTTGTAATTGTTTAAAAAAAAAAAAAAAAAATGCGA
>OX_Smed_1.0.09617
GTTCGAGACATTTTCAGATGTTTTGTAAACATTTATGATCACAGTTGTCCTTATCATTTTGGTTAGCGTCGGCGTTATCCAGTGTCAAACCGATGACCAAAAGAAAACTGTTGAATGTCTAACCGAATATACCAAATGCAATCAAGATTGTACAGATCCATGTACAAAATTTCAGCACATTTGTTTTATCGGTTGCCATTATCAAGTTAATAATTGCTACAAATCGGCAAGTCGGTAAATCGGCAAAACAAATTCCATTATTTTGTTTTAATTAAAGTTTTCCGGATCCATGTACAAAATTTC
>OX_Smed_1.0.09619
TAATAATAATAATAATATTAACAACAATATTGATTTTGATTTCAAATCCCCACCGNCAATTGAAAATCATTTCCCAATCAATAATCACTCAAATTTTTGGTGCAATTGTAAGTGCAGATCTCCAATGATAAAAATCGATTCGGTTCATCATCCATATTACAATAAGGTTCACACGGGAGGACTTGCCAACTGTGCTTGGCCTTGTCGGTCGCCGTTTATTGAGAACAATCGTTACAATCTCATTCCATTATGGTTAAGCATTTCTGTGGGTCTCATATTTGTCTGTTGCATTTCAAGCCTGTTGACATTCGTTTTGAATCGAGTTGAACTCATTCAGCCTCCCCATAGATTCGTAGCGTATATTTGCTGTTGTCAAATAGGTATGAGCGTCGGTTTCATTATCCGATTGGTTGCCGGTCACTATCGCACAGTTTGTTTTCAGCCTGACTCCAAACCAATACAAGACTCATTGCTTTTGATGCTGAGATTTCAGAATTCTGCACCTTCAGTTTGCAGTATCAGTTTTCTGTTCACGTACTTTTTTTTCTTTGCGTCTGTGTTATGGTGGTGGTTGCTTTGTCTCACTTGGTTTTTTAATGATGGATTGGGATGGTCAAGTTCCATGATCGACAAATATTCACAGCTNTANCATTTCATCGCTTGGTTTTTCCCTGGAATATTCAGCATGCTAGCGCTGACAATGAGTGCTGTCGACGGAGATCCGGTAACTGGGCTTTGCCTCGTTGGGAATATCAACCGACAACATTTGATCACATTTTTACTTGCTCCTCTCTGTGTGTTTACTTGTTCCGGTTTCTTTTTTCTTGGATGTGGATTTCTCAGTATAATACGATGTGATGAGTCTTCAGCAAACCGATCAAAATTGTCGATTCCCGTTTCACCAAGAACAATTTCAACCGATACCTCAGTCGAATCCGCAGCTTCGTCGCTGCCAAAGCTAACTACCTCTAATATCACAAAATTCTTTTATGGTTTCCTTGGGTTGATTTGTTCAATACCCCTTTNTTTGACAACAGGGAGTATTGTTTATGAAATGCGATGGCGATCTCATTGGGAATTAGCCTCAACTTGTACTTGTTTAAATCAAATCGAATCCAATTCATACATACCAACTCCAAGTATTTTGTTATACGTATTAAAATACTCTGGTTTTTTTGCCATGGGCATNATTTGTGGCCCTTGGATTTGGCCTATGCAAACTTATAATTCTTGGCTGGGTTCAATTGTTCGTTTGTTATTATGTAAAACTAAAACAAGAAACAGAGATACTTTTAGTAAACCAAAGCCTCCTCATATTTGCCAAGCGCAACAGCTGTACAATACAAACTATACGATAACAACTTCATGTCNAACCTCCTGCCAAAGACAGGAATGCTTATTAGATCCGCCAACCATAAACGACTCTTTAATTATGTCCAGTTTAAATCCTATGAATAAATGCCAGCATAGATTTCCTATCTCAAGGCTACATGAAATTCCTATCAATCATTCGATAGCTCCAGATGCAGAGTCTTATGCATCATATCAATCCCTTTCAAATTATCATCTCAATCAGTTCAAAAACCCTCAAAACCTTTATGAATTTTACAAAAAGGNCGATGTCATGTCGCCAAATTGGCCAATTTTTCATTCGTAATATCTCAGCTTTCTATTAACATATCAGCATATTTAAACTCTTTACTAAAACAACTCACAGGGTCTGTACAATGTACACTGTACATATATTCAAACGGGCATAGCGTCTAGGTTTGTCTTTTCTCTCTTATATAAAAT
>OX_Smed_1.0.09924
ACAGAAACAGTCCAATAAATATTTTTCTTNNNNATNTCNGAATTTCTAAAAAATAACATTCTGATCAGTATAAAAACTCGATTTATGCCAATGTCAAATCGGGTAAACCATAAAATGAATCAAATATTTATTGGACTGTTTCTGTTGAGCATTCTCAATCTTGTTTTCATTGAAGCTGGAAAATGCGGCTGCCAAAAATCGAAATTGAAAAGAGCAATTAGTTTGAAAATCGATGACATGTTGCTTGACCATGTTGATCTGATGAAGATAGAAGGGTTCCGAGGCTATGATAAAAATGCCAGGAGATGGACTGACAATACTCTAAAATATACTTTCCATCCTCAATTTCCTGCAGACAAAAAACAAATAGTTAGAGAGTCAATGAATGAATTGACAAATGACTTGAAAGGATGTGTAAAATATGTTGAGAGTACCTCTGGATATCACATTAAAGTACAGTCTCATCAACCAGGTTGTTGGTCATTTGTGGGAATGTTGAACAAACAAGGAGGGTCTCAAGAATTAAATTTAGAAAATCCAGGATGTCTGTATTCGAAAGGTACAATAAAGCACGAATTCATCCATGCAACGGGATTCATGCATACACAAATGAGAGCTGACAGGGATAAATTTGTGAATATTTTCTGGGAAAGGATTGATTCAGACTTTTGCCATGCTTTTGTAACTTGCAAGAACTGTGAAGAAACAGTGACATACAAGACGAATAGTGTAATGCATTATCCGAGTGAGTCGTTTCCATGTCCTGGGCAAAGAATAACAATGGTTGATAAACAAAATAAAGAGATTCCCTACAATCACGGAACGATTGAAGAAGACCACCAAATGATTAAGCATTTATATCAATGCAAATAAGTCAATAAATAAAAACTTATTTAAAAGAAAAAAANAAAAACTAATCTGTATCAGCCTTGACAAGAACAAACATTCCATTAGGCAAAGTGTATAATCATCATTTTCTTGACTTCCTTCAAAAATACGTACAGAATAAGAGTTTCATTCCTGGTGCTAATCAGGTCCGAACAAAATATTTACCACTTTTTTATGAGAAAGAAAATAATAATTTGAAGAATTTGGTTCCTGACAAAGAAATCGCTATAATGGCTGATTAATCTACTGACGTTAAAAACAGGGCAGTGATTTATATTGTGTTCAAAGTTCTGGCAAACCACCAAGATTCCTGGACACTGCAAGTGTTTACAATCCTTTGATCGTTCTTAATTTCACGGATAATAGTAAATTCGCTCTATTTATATAATATTCCATATGAACGTGTGAAAGCATTAATATCAGACAATGCGTTTTACACTTTTTGTGTAACGGAACTCCGCAATTTGTAAAGACTTTTTCAAAATAATGATTAGTTACTTTTTACTAGATATTAATTACTAGTCCCTTTGTATTCAGAATAATTAAATTAGTTAAAGTTTTGTCAATATTGATATAATGTAACTTTGGAAGTTTTGCAAATATTGAACGTATTAAACCTTTCACTCATTCTTCATACCCGTCAATT
>OX_Smed_1.0.10140
AACACCATAAAAAATCCGTCTTTGACAACCTATTCATGGACAACCAACGAACAACTTTACAAAACCAATGGTCACGAATATGCAAGTGCCACATTGTTTCCCTCGTCTTATCCAGGTATACAATACAAAAGACCAAGTGGAAGTTCTATAATGTTAAAGAATGATTGTCAATCATCACCTGCGCCTTCTCCGTATCACTTGATAAAGAATTCACCTTTATTTCCAAACTCACCTCTTGGAATGAGCCAGCTGCCTGCAACGATACAAATAATAGCAAACCCATATTTTGATCATATTGATAAGACCTCGGTCCCCACATCAAATGATATCCCAACGCCCGTTGCATCTCACAAAAGCTATAGTATATTATCAAATGATTCCAATACTCCCAGTCCATATTCGATGTCAAAGAATTCCTTGATGTGTTGGACTTCCCCTGAAGC
>OX_Smed_1.0.10372
CCACGGTTGGTTAATTTTACATTTACCCTTTATTCAATGTTCATTTGGTATGTTTTGTCTATATTTTTTTGGATCCAGAGGCTGCAATACAAATTCAGTGATTATATTTCATATCAATGTTAATATTTTCAAGTGTAAATCTAATTCTAAAACTATTGCTAATATATATGATAATGGAATGACTGCTTTTGGATCAATCAAACAATGAGAATTTGAATAAATGTTCTATAAATAATACTGAAAAGATTTTCTGTTAACTCATTAAGAACATTCTGTTTAGTTTACTAACACATAAAAACCATTTTCTCATTTTATGCAATGTGATAAAAAATTTATTGCTTTAAAAAAATGTTTTATCGCTCAACTTTGATTATCGCGTTGCAGATNTTTTATTTTGAAGGCATTAGCCGCTCAAGAAAATATTCTTCTTAAAAAGCCGGCATATGCCAATGACTACAAAGAATATATAAAGAACAGTAATGACGGAGACAAAACTACTGGAATGTGGCTGAGATCGAAAAACGTTATGTACATCGTGTTTGATCTTCAGAGTGTTTATAACGTTGAAAAGGTTATCATAACGAATGGAAAAGATCGAGGGGAAGTTCCATTTACAATTTATGTGGGAGATGAAATGAGAATTTGTCATTTGCATAGACAGATAAAGAATTATAAAGTCTGTAAAAGTGGGGTCATTCAAAACTCAAATGATATTTCAGTGAACTGCGCTGGATCCGGAGTCAAAGGACGATATATTGCGATTGTTAAAGGAGAGTTTTTGACTGAGAAACTCGTTGAAGAGTTAAATTTTTATGAAATAGAGGCATATGGGCAATTAATTGGAGCAGGGCCACAGTTTGCTAAACCAACAATCCCAAGCCAGTTGGTTCAGAAGGCATCAAGAAACGATTTCCCTCTTGCCAGGGAGTTGCGCAAAAATATTCCAGTCATGAAAGTCGATGGCTACTCAATGGGATTTGTAAAAATAAATGAAAAATGTGAACCTATAATTTGGGACGTAAAATGGAATTTGACTTTTGCATTTGCTTGCTATACAGACAACAAACAAGGTAAAGCCCTCTTTTTCGGAAAAGAATGGTATTTCTGGTACATAATGAATGACGCTGACAAAACTGAAATCCGTACAAGTTTCGTCAATTGGTTGTCCTCTGGTAACAAAAATCCAAATTATGTCAATTCTGAGAATTTTAAAACAATTTCTGACGTTCGTGGAGCTTTAAAGGATGGCGACATTTTGGATTTCCATACAACCGTGGATTATCCCGATGAAGTTATTGAAGAAATAAAGTCTTTACTGACACGCGGAAAGATTTCTTTGGTGTTTGATCATGACAGTTTTATTGCTGTTGACGAGAAAGTTACTAGGTCGAATGATAAAATAATGAATATGTTCAATATCGCGTCTGACACGACGTACTTTACATTTGGTTCTTCAGGGGAGTATACGATCAAAGATAGCGATTTCACGGAAGAGTTTTTAGATTTAAAAGTGCGCCTTCGTAAACTTGTTGACAATTATGACTACTTGTTAGAAAATGGACAATTTTTGTTAAATTCTATGAATAAAATGCCACCTAAAATTATAGAAAATGCAAAGCTAGATGATGTTTCAAAAGACTTTTTAAAGAAATATGATTATCTCATAAGTTATATTTGTCCTTGTAAAGATGATCCAGCAACAGATGTTTCGGATAGGAGTATAATCTCTATTTTTGGATTATTTGCAAAGAGCCAAGGTTTAGCACACTCAAAATATAAATTACCTTGCATAGATTTATTTCCCATGGATTTTAAATCAGCACCAAAATTGAAACAAGTAGTTTTGGAGGTCTTTGGTGAAATAGCTTACACTAGAATCCCAATAGGATATTATCTTCCAGCTGGGGAAACTTTGAAATACAAGATCCAAACATCAACAGGAAAGTGGGGAATTAGTGTAGGATGTCATTCTGATATTCTTGGCGAAAAAAGATCGGAATGGTATCGATATCCAGATATTTATACAAATAGTGTACCATTATCTGAGGAAGGAACTATATTTTCACCGTTCGGTGGCGTTTTATGGTTAGTTAATTCGAATGAGAATGCTTCAATAAGTATCCATTTATCAAATGTGGTTTTAACTCCATTCTTTAATATTCTTGATGAATCTGCGGTCTCAGACTGGAATGAAAATCAGAGGAAACATCAAGGCCTTTGGGCTCAAATAGCTGGTGAAGATATGGTATTTTGTGAAAGAAGCGATAGACTTAGACAATTTGATGGTCAGTATTTGAAAAGCTTAATGGAGAGTTGGGATAGAGTTGTAAGAAATAATTATGTATTTGCAGGATTGGACTGGAGAAAGTATAGACCATCCCAGACGGTTCTTGACATTATGACTTCTGTTGGTTATGCTCATTCAGGATATCCAGTCTCTACTTATGATGACTGGTTTGTGAATATATTTGATTCAAATTACATAAAGGAGAAAGGTAGCTGGGGAATGTGCCATGAATTAGGACATAATCAGCAAGAATTCCATTTATGGACGATGTCAACTGTCAGTGAAGCGACTAACAATATATTCTGCCTTTTTAATACTGCTAAAGAATGGAAACTTCCTTATTACGGTTCAACAAAAGAATTACTTGACGGAAATTATGATGAAATAAAGAGTTATTTAGATGGAGGGGCTGATTTAGCCGTATGGAAAGAAAGTGCTTATCTAGAGTTGGCGATTTACGTTCAAATGGCAAATCATTTCGGATTTGGATTTTTTAACAAGGCATTCAAGTATTATTTAAATCATCCAGAACTTAAAGCTGACAGTGATGAAGAAAAGTACGATTTGTGGGCAAATGTAACCAGCACGATAACGAATCAAAATCTCATGCCCATATTTGATTTATGGAATATCCCAATTGGGGATGAAATGAGAAAATATCTCTCGAAATTTCAATGTTTCTTACCCGATGATTTCTTTCTCAAATCAAGTCGATCTCGTGAAGAATTTATCCTGAAAAAGTACCCAGATTGCCATAGGAAATCAACATTTTATGAAGATTTCAATCCAGAAAGTTTAACACAGGGTCACCGTCCCAATTTTATCAAAAAGAAACTGTAAACAATTTACTAAAATATAATCAACTGTTTATTATAAAATAATATGGAATTTGTTTCTTTTAAAAAAAAAAAAAAAAAATG
>OX_Smed_1.0.10660
AGTAGTTTATTTATGGTCCAACAGCTTGACATTGAGAGGGGTAGGACACGGTTGTTAATTAGTTAATCTTCGTTAAAAACAGGGACAATTTGATGGTCATTACTCCAGGCTTTCACTTTATTAAATTAAGCAGGGGAAGCTATGGAAGGTCAACTTATGAGTTCGTGGTTTGAATAAAATCTATTAATGGCCAANACNCTAGATTACGCGGAAGTTTGACTATTNTAGGCATGTGGATTTATTTAATTTTCGTCGAATCGACAAATGACCTTGGAATGTCGCTACAGATAATTTGGTATTTACAAGCGAGCGGCGATAGTTGAATCTATATCCGGCGTTTATCTCAACAATTTGATATTTACCANCGAATGGCGATAATGAAATTCCGTAAGACTACATCCGGTGTTTATCTTATACTTATTTTATTTGCNGGATCTAGCGATTTATCTTAGATGTATTTATTGGAATTTAATTTTACAATTGTGTTGAAGCGATTCGNACAAACTTTACTCGAATTTGTATTTAAATCTCAACTCGCGTAGTTTTTCTTTTTAGAAAATATATTTTAATAAGAAGAAATTTTTACTAATGAAGAAGAATTCTCTTAACGAAAACGATAAAAAGTCAAATGATAGCAATGAGGATAAATGCCAACTAAAAAAAGAAATTACATTGATAAATGGAATAGGCATTGTTATTGGTTCAATGATTGGATCAGGTATTTTTATAAGTCCGACTGGAGTATATTTGAAGGCAGGCAGCAGTGGTGCAGCCCTTGTTATTTGGATGTTGTGCGGTGTTTTCTCCATGATTGGAGCATATTGTTACATTGAACTGGGTTGCATAATTAAAAGATCCAGTGGAGATTATGCCTATATTTATCAAGCATTTGGGCCATTTTTAGCGTTTGTCCGATTATGGATTGATGTAATTGTAACAAGACCTTGTTGTATAGCAATTGTCTCATTGACTTTTGCTGAATATATATTAGAGCCAATGTTTCTTAATTGCGTACAACCGATTATGGCTCGAAGATGTTTGGCAGCATCCTGCATATTGCTGCTGACATTCATCAATTGTTGGTCGGTCAAAGCATCTACTCGGGTTCAAGATATTTTTACATTCGCAAAACTGTTGGCGTTGGTTATTGTCATTTTAACTGGAGTAGTAAAATTATGCATGGGATTCACATCCAATTGGGAAAGTCCATTTAGTGATACAAATACTGATATCGGACAACTGACAATGGGATTTTACAACGGATTATTTGCATATTGCGGGTGGAATTATTTAAATTGTATGATGGAGGAAATGAAAAATCCAGTAAAAGATTTACCGAAGGCTGTCCTAATTTCATGTTCAATTGTTACAGTCGTCTATATGTTAGCCAATGTCTCATATTTCACCATTTTGTCACCCATCGAAATCAAGTTGACAAACGCAGTTGCAGTGAGAATCGGCCTGGACAATTTCAGCGTGATGTGGTGGGTCATACCGATGTTTGTGTCGATGTCAACATTCGGCGGTGTTAATGGAATCATCATGACCACCTCAAGAATGTTTCTAGTAGCTGCACAGAGCGATCAAATGCCTGCCTCATTGGCAATGATAAGCACAAGTTTAAGTACTCCAATTCCGTCAGTGATATTTGTGTCTCTCGTCTCAATGGTATATTTGGTATATCCAGACATGTATGTCCTTATGAATTATGTTGGATTCGTAACATGGTTGACATTTGCATTTGCAATCTTAGCGCTTTTGTACTTCCGATTTTCTAAGAAATATCAAAAATTAGAAAGACCATTTACGGTACATTTGATATTCCCAATTGTTTATCTATTAGTGTCAGCATTCATAATTATTTTCGCCTTCGTTGGGGGATTTTATGAATCAATGATGGGAACAATAATAATGTTGACGGCAGTTCCGGTTTATTTGATCGGAGTCAAATGGAAAAAGCCTAAGTCGTTCAATCGGAAATTAGGTGATTTTACTAAATTCGTTCAAAAGCTTTTCATTGTCGTAGCTACGGAACCTGATGAATCTCTGAAATTGTCCTAAAAACCATATTAGCGATAAGAAATGTCTTATTTTGTGTTTTGGTGTTTAAAGTCGTAAAAATATGATTATTTCTATTGTGGTCAAAAAAAAAAAAAAAAAAAAAAAATCTTCAATATTAGGAATCGGAAAGTAGATGGATATGTCACCGCTGGACCACATACCCCCCGTCGGTAAAAAATGCTTAAAATACAATAGTACCAAAAATTTTCAATGTCTTTTTTAAACAAAGACAATGACTCATTTAAAGTCAATTTTTTCTCAAAGTAAAATGGAGTAGTCTAGTGGTGGCAAAGTTTTAAAGTGAAGACCTTTAGTAAAATTTGACCTTGAATGAGTCATTGTCTTCGTCTCAGAAAATGTGTACTTTTGGACTTAGAAAAATTTTCTCTCAGCATGGGGGGAGATGACACATCCCACTACTACTTGTATCATTAAAACAAGAAAGAAATGAATATAATGATTCGTCCAAAAATCGTCAGTGTAAAATTTTAACCATAACCGTTTCAGACCGTTAGTCAGCCAAAGTATTAAATCTCGTAATGGCGATTGAATTTAATTGATCAAAAACAACGTTATAGGATTCGTTTAGTATCATCAGAATCGAATAAGTTTAATTTCGACGATATGTGAAACACTTTGTCAAAGAATTTCTGAAGCTGCTTAACCTTGAAATATACGTATTTTAAATATATTTACGGTGTTCGCTTAACTTAAAG
>OX_Smed_1.0.10685
TTGACATCAATGTCGTTTTTAGGCCGAAAATTTTCTTCAATCATCGAGAAAAAAAAATCAAGCTTGTCAAAGTCGTTGAATTCAGGTGAAGGAAAAACGTTTGTGATTGACGTGATAGCAAACCCAGAAGAAGACCTCATTTGCGTCAACAGCTCCGTTACCATCACTCTTATCAAAAGAATCAAACCTTTCTACTCAAAATGGAATTTGTCAATTGACAATTCCACAGATGTCAAACGGGGACGTTTACTAATAGTGGCATCTAACACAATGGGCCGAACAAGCACTTTTATTCAGGTAGACATCACTGGTAAGCTTTGGGGATGCTGTCAATTATTTATGTACCTGTTGATAATTCATCAGCTTGCCACAGTGATGTCCAGCAGGAAACAGTACATGTATCCTTATCTTCAATCACAAATATTGTGACCTGTTCACACCCGTCGGATCTAGACAATCGTAATGTTACATTTCTCTGGTCACTTAGGCGGATGGATCACAATTTTATTGAGACTATTCTCGGCTGCAATAGAGGTCTTTATTTTAATAATGCCACCTCAAGGTATTTAAAGCTATTTGTAAAATGTAGTAAAGAAGATTCCACAGATTTGGTATTTTATTACATCAGTCAAGGGGACAACGGAAGGTATGTATGCAATGTGACAGTGGACGGACTGTTGGTGGCGTCGACAAAATATATTTTATCTATATTAATGCAACCGGAAATTGTCAAATACCAATCCATTAGGAAATTTGGTTGTGACGCTTTGAGTAACTGTTCTGTATCCTGTTTGTTCACGCTTTCAGGGCCGGCTGACATTCACTGGTTCAAGGATGGAAACGATTCAAGGATCCTTTATTCGACAAATATCACATCAAATTCATCAGATGTAATCGAAACTGCTATTTTCTTTGCAAACATTTCAGATGCGCAATTTGGAAAATATTCCTGTGAAGTATCAAATGAAGCTGGCAAAGACATTTGGACTGTGGAAGTAGTTGAACCGACACTGCCAGATAAGCCGACAGATTGTACAGTCAAATCAATTGAAACAACCTTTGCTACGATATTCTGGCAGCAAGGGTTTGATGGTGGGAAGCTACAAATATTTAAAGTTCAATGGGCAACGGATTACAAGCGTGACACCTCCTGGCATTCAGAGTTTTTGAAACCTTCAAATCGAACTCAGATATTGTCATATCTTATCAAAGGTAAGATATAACATACTCAGAGACGGTTCTAATTTGAATATCAAGATTTGAACCCCAACTCAAGTTATTCGATAAAGATCTCGGCCTCGAACATATTCGGAGAAAGTGAATCCTGTACAAGTTCCTTTCAAACTAAAGCATTCACTATGTCTTCGTTATCGTCGACTGACCGAATAATTGACCAACAGTATTTAAAGGTTCTTGCCTATACTCTTGCAATTTGCTCACTCGCCATTTTATTAATCATAATCATCACCGGTCTACTGAAGGTGAACAGTTCAATGAAAGATCGCCGCTCGCTGCATCACAAGTCAATGACCCATTTCATTAGCTTAAACAATAGACTTTATTCTTCCATGATAGAGGACAATAAAGACATTTCCATGATTTTCACTAATAGAATCTCATCTAGTCCAGATAATTCAAGGCTGAACGATTCTGGCCGTGACAGTCTGGTGAACATCAGTGACAATGCCTAATGTTGATAGCAAAATGTTGACTTTTATTTTTTTTTATCAAAT
>OX_Smed_1.0.10743
TATATAAATCTTATATGATTGAATAAAAAATTTCCCCACTGAAAGGCAAATGTATAATTTTCAGGGAAATTGAAATATTTTTTCCCAACAGCCTAACAAACCGTCTAGATATTTGTATAATTTAGCGCAGATACACAGCTAAACATTTGGTTTCACCAAGTATCCAACTGAGATTTGCAGATTTTCCCCGTTATATATCCAATTCAGCATCACCGGGAAATAGGCAAGGTAAATTATTTTTTAATAAAAAAAAAATTAGAAGTGTATTTTGACGCGTGACTGAGTTGGTTGATTAAACTGCAGTGAAGAATCGGACTACCCCATTTGCAGCCGATGCACTTATTAGTTGGCGTGCGAATTAATATTATTCGTTAATTTTTATACTCGCCCATTCGCCATTTACATCATTTGAATTCGCGTCAGATTTTGTTTTTCTGAATTAAATCATGCTTAAAATTTCCATTCGAATTTTGGTAATCTTTCTTCACCTGGTTCTGGTTTTCATTCACGAATCCTTCCCGAAACACTGGATTGTCAAAACTCTCCCTATAACCTTCACTAGTCCCTTTCAGCCGAATAATATCAAACAGATTTGCTCTTTGATATCTGAGGAATCTTCGAAAGAAAAGAATCTCTGTTTGACTTATCCAAATATGATGGTATCAATTGTCTACGGTGCCAAATTGGGATTAGTAGAATGTGCTCAACAATTTAAGTACGAAAGATGGAATTGTACGTTTAACAAATCTTTTCCAAAAATTATGACCAATCATTTACACGAAATGACAACAAGAAGTGTAAAAGAAACCGCGTTTTTATTTTCCATTTGGTCATCGGGTGTCGTTTATTCCATAACAAATTCCTGCAGCAAAGGAGATTTGAAAGAATGCTATTGTGATCCACAAAGACACGGTCAAGATAAAGATAACGTTGGTGATTTCACATGGGGAGGATGCAGTGATCATATCAAATTTGGAATGAAAGTGAGTACAATATTCCTGGATAATTATGACAGAAAAGATCAGACCGGTCAAGCTCTAATGAACCAACACAACAATAGAGTGGGCCGCAGAGTTGTGTGGAAAACCAGGCTTAAAAAATGCAAGTGTCACGGAGTAAGTGGAGCCTGCTCACTGAGAACCTGTTGGCAGAGAATGAATGATTTCCGAAGAATTGGTGACATGCTAAAAAAATTGTATAATAAGCCCCAGAAAGTCACTTATAACCCATTTCAGAAATCTCTCACTTTCAGTAAAAATCGTTTCAGAAGACCTTCGAAAAAAAAATTGGTCTATATTGATAACTCTCAAGATTACTGCATTCAAGACCCTTCGATAGGTCACCCGGGGACTGGCGGTCGGGAATGCAACTATACATCCTCCCAACATGATTCCTGTCAGGAGTTGTGCTGCCATCGCGGCCATCTCACCTATGAGATGGTGGTCGAGGAGAATTGTGATTGCAAATTCTTTTGGTGCTGTGAAGTGAGATGCAAAATCTGCCGCCGAAAGGTGTTCGTGTATAGATGCAAACATTTAGAATGACGAGAAACTCGCCAATCTCAACAATCATATTCCATCTCAATCTATCAATTCATTTTCTCTCGCTTCATCATTATCAACATTTTTTGATTGACAACAACTATTATTACTATAATGATAATAACTATTATTGCTNNNANTNNNANNNTTATAATTATTATGATATTGAAGACTATCTTTACACTATATCAAGGAGTCTTTATAATTATGATAAAGTCTTCATAAAAAACCTCACTTCAAACACGACATTATATTTATTAGGCTCTATTCTAAATTATACAGTTGCAAATCATCTTAGAACCAAGAACTGTCAATATAGTTGCATTGTTAATTTTTTCAAGGAGTTTAGTGATGGAAAGCATGAAGATCAGCCAAACAATATGAAATTAGTAGCTACCTTTCCTGGATTCTCAGAGGTCATGGATTATAGAGACAATCTTTGCATTAATTTAATTGAAACGATTCTAGAAAATATTTCGTTTTGTTTTTATATAATTAAATTTCTTTTCCCTGATTTATCCATGAGTCGAGTTGATGAAATCGCGTCAAATGTCATATTGGAAAACAAAAAAGTCAGGCGAACTGCCCTATCGGAAATAAGTGAAAATGAAGAAATAAAAACTTTATGTAAAAAGATATCACAAAGTGTCTTCAAAATGCTCACAGGAATGCTGGAGTCAGCGGAAATATGTCTCACTCATCCTCAACTATTAGTTGTTACTTATTATTCGCGAGTCCTTTTGAAGGATTATTTTGAATTTCGAGAAACTTATTATAAGTTAGAATTGGTGGAATTTTGGACAGATTGTTTTGAGAGAATTTCCCTTTCAAATGACTATGGATATTATTTAGAACAATTGGAGAGATGTACCAAGGAAATTATTTCCAAAACTGATGCATTCTACTGTAGATTTCTTGAGTATCTTCTTTCTATGTCATCAAAATATGCCGAGCGTTTGATAAAGTCCATTGAATGCTTGGAAGAAATGTACAAAAAAATGAACGAATTTGACGAAATCTCAAATGTTCTAGAGCGCCTTGGACGATTGAAATCAANTGTCGAAAGCGTGNGATCGGAAGAGCGT
>OX_Smed_1.0.10778
AAGAGAAAAATGAATGTTTCTGTCAGAATGGATTTGTAGCAATCAAAGAGAAAAACGGATTAATTTGTAAAACATTACTTACGGATTTAAAATGTTCCACGGATAGAGACTGCAAAGATGTCTATGGTAGCAGTTGTCATCCAGGCCCAGGTCAGTGCTCATGTCCGGCGGAAACATTCTATGTGGCTCAAGAACACGTTTGCAAAGACTATCCTAAGAATATTCCTGATCCACTTTGCAAACATTGCCGAAATATCGGGGGCAAGTGTTATTTCAACACAATATCGCCATTGTCAGTCATTCCCAAACAAAATATATACTCTGGAAAATGTAACTGTCCTGGAATTTTGTCTACTCCAACAGCTACTAATGAAAAGTCTCAACTCATGCCATCTCTAGAGATTTGTCAAGGAATAATGGTGGATTTGGGATCGTATTGTAATGACTATGACATAACATGCAGAGCAAAAATAGCTGAATGTGCTCATAGCACTGTTATGAAATACAAAGTTTGCGTTTGTCCCAAAGATTATATAGCAGTTTACCAGCATTATTTAAAGTATTACGAATGCTATCCAAAAATAGAAAGATTGACAAAATTCTGTGAGCACTGCCAAAATAGTCAGGGCTCATGCATTGATGTCAACAGTGACGGAAATGAGGATTCCTGCTACTGTGGGAAATGGAAATCTATTTCAAATCAAGAGGATACGGAGCTATCCCAACCAATTTGCAAGGATGACATGTTGATCATCAAATGCTCATCTGTCCATCTGGAGGTCTGTATCAACAACGACAAATATATCCCAAAGAAAAGGATGGCAATCAGTGAATATAGTACTGGCATATTTTACACTAATTTGGTCAGCAAGTCCACAAATTTCTGCTCAGTTACCGGGCTAAGAAAATCAAAATCTTTAACTTGTTTTCAAATGAGCAAGCCAATTCAGTCGACATCTTTTGAAAACAACTGTTCAACTATTTCCTTTGGACAAGATAACAGTGTCTACTACAGTACGTTTCTTTTTATTCCAATGGACAAGTTCATTTTTGATCCCATCAATGATTTCAATTACGAAATTTCGTGTAAGGCAGATTTTAAACGCAGCAATCCCTCTATGGGACAGATCACAGAAAAATCATGGAAAGGTGAAATCAACTCTATTGAGCCACTAATTGAAACAATGGAAGATCTTTTATCGTTGAAAGTTGTTGATTTTCAATCAAAGACCTTGAAAGAAGTTAAAATAGAACAAATGTTTGCCCTGGATGTTTTTATGAAAAAAAGGAATGTGAAATTCAATTACTTCCTCCCAGAGAAATGTTCATTAATTAATGGGAAATCCAATCAAGTCATTTATTCAAGAATTAAAAGCATTTCAATGAGCTCTTCTCCGAATCAAAACGAGTTGAATATGTTTGCTTTCTCAACGACTCCTAAAGTTGATCAGAACGAACCTCATAAGTTGCGGTCCAACTATTTCCCAGCCTTTATGTTGAAATCTAAAGGAATTTCAACCTTTTCTTGTGTTTTTCGTTTGTGTCAAGATTCCTCAATGTGTAATCAGAATTTCGAATGGAAAAGTCAGAATAAAGAAGAAATTAAAATTCCTGCTAGTCACGACGATATAAAATTCGTGGAGTCCCATTTCGAATTTTTCATAGGAGATGAAAACTGTTGCACCAGAACTTCTGTTGCAAAAGAAAATAAAGTCCCATGTTCCGATTCATTATGTCTCACACCAGCACAAATTTTGACCATTGTAATCTCCGTCTGTACGCTGACCATATTACTTTCATTTATAGTAATTATTTTATTTAAAAAAAGAAACCGAACCAAATATTCAGACACCAATCCTAAACCAAATATTGAGCAGAGTGATTTCTATGAATTATCAATTCTCAAACCCCACCAATCCACATTTCAAAGGTTTTCTCTTGAAGATATTGATGGTGAGAACTCCAATATTTATGTCACGAATAAATTTACAGACGATCAGTTCACTGAACGGCTGAATCCAACACAGCACGATGTTACTTTGGCTAAAGAATATGATTTCTATGTCAATTTATCAGCTCTAAATTTTGCCAACAGACCGGGTCCTTCTGCACCGATTTCTTTGATAAATCGCTCTCGAGTGAATGCAGAAATCAGTACAGATCCCGTTAATATCCTTGAAAATCATTGTACCTTACTAGATTCACAGCCACCTTATCACATCCAGCATCACATTTGTACATTTGATAAAGTCAAATCAGCTAAATGCTCAAAGTCAACTGCTGTGTAAGAATTACACCGGACATAGGACCATCAATATTGAAGAAAATCTATATTCATATTTTATTAATATATCAGAGTTATTTTTTAAAAAAAAAAAAAAAAAATG
>OX_Smed_1.0.10823
CGGTGAACCTGAAAAATTTGATGATTTTTTTGATGAAATTGACCAGAGCGCAGAAGCTTGTGAATGGACAAGAGATGAATTAAAAAGGAGAATATTGCTAAATTAAAAAGGTTATGCACCACAAGCTTANANNNTAANNNTAGNGNNTNNGGAAGAATTAGTTGAGAATCTGAGAGGCAAAATAGTTATTGAGAGAGACTTACAAAAGATAAATTTTCGAAATATATATCAGGGTAACAAAGAAACCATTGGTGCTTTTGGTGTGTGAGAACATACTACAAGATTAATAGAGAACCAATTTTGAAATGGAATTTCAAACACTTGTATAAATCATTAATAATGGTAGAATACGAAGATTTGAACGAGTTAGTACAAAAGGCTCGAAGAATTGAAGCAACACAAAGAGATAGATTTAACCCAGCGATTGATGCAGTAGAAATTCGAGAAATCGAAAAGGGAAAAACTATATCAAACGATAAAGATGACAATATTCCTTGAGAAGAAATGAAACATTTATATTTAAATTATGTTAAGNNTCAAAATTGTTTAAATAATTATTTTCTAATTAAGTCATTGTTTGAATGAATTTTTTTGAATTCAAATTAATGTTATAATCTACGTGACGTTAGGCACTCATCATTATTAAAGAAATTTTGAAGCTTAACATAATTTAGATGTCTATAAATTATTTTCGTATTTATTCGCCGCTTTTGAATTTATCAAGATGTTTTGCTACTAATGCTGTTCCTTTACAAGGTTCTTCTCATACCTTAGCAGTTAAAAAGAAAATAGATGAAACACGTAATAAAGCATTGTTAGGCGGTGGTGTTAAACGAATCGATGCTCAACATAGTAAAGGAAAGCTCACTGCACGTGAAAGAATACATTTATTATGTGACGAAAATGAATTTGTAGAATGGGACATGTTTGTTGAACATGATTGTTCAGATTTTGGAATGCAAGCAAATAGATTTCCTGGAGATAGTGTCATAACTGGTTATGGTAAAATACATGGTCGACCAGCTTTTATTTTCAGTCAAGATTTTACAGTTTTTGGTGGTAGTCTTAGTATGGCTCATGCCAAAAAAATTTGCAAAGTTATGGATCAAGCAATGCTTGTAGGAGCTCCTGTTATTGGACTCAATGACTCTGGCGGAGCCAGAATTCAAGAAGGTGTTGCTTCTTTGGCTGGATATGCCGAAATCTTTCAACGTAACGTTATGGCTTCTGGGGTTATACCCCAAATTTCATTGATAATGGGGCCATGCGCCGGAGGAGCTGTGTATTCTCCTGCTTTAACTGATTTTACGTTTATGGTTAAAGATACAAGCTATCTATTCATCACTGGCCCAGATGTTGTAAAATCTGTAACAAATGAAGATGTGACTCAAGAAGAATTGGGAGGAGCTAAAACGCACACATCAGTATCTGGAGTTGCTCACAAAGCTTTTGAAAATGATGTCGATGCTCTTATGGAATTACGGGAATTTTTCACTTTTCTTCCTCAAAGTAATCGGTTACATTCTCCAATACGACACAGTCATGATCCACCCGATCGATTGGTTCCTGCATTGGATACAGTTGTTCCCTTAGAATCTACAGCTGCATATAATATGCTCGATGTTATACATGGAGTTGTAGATGAAAGTGAATTTTTCGAGATTATGCCTACTTATGCTAAAAATATTATTATTGGTTTTGGCCGCATGCACGGACGCACTGTTGGGATAATTGGAAATCAACCCAAAGTTGCTGCTGGATGTTTAGATATAAATGCTTCTGTCAAAGGTGCTAGATTTGTGCGATTTTGTGATGCTTTCAATATTCCGTTGCTTACATTTGTTGATGTTCCCGGGTTTTTACCGGGAACTAACCAAGAGTTTGGTGGCATTATTCGTCATGGAGCTAAGTTGCTGTATGCATATGCAGAAGCTACAGTACCAAAAATTACTATTATTACTCGCAAGGCTTATGGTGGGGCCTATGATGTTATGAGCTCCAAACATTTACGTGGGGACATTAATTATGCATGGCCAACTGCAGAAGTCGCTGTTATGGGTGCTAAAGGAGCGGTTCAAATTATCTTCAGAGGTTCTGGCAATGAACAACTTAGCAAGGAAGCAGAATATGTTGATAAATTTGCAAATCCTTTCCCAGCTTCTGTCAGAGGATTTGTTGATGATATTATTGAACCACGGAGAACTCGATCGAAAATATGTCAAGATCTGGATTTATTGCAGCACAAAAATCTTTCGAATCCTTGGAAAAAGCATGGCAATATTCCACTGTGAATGATGATAAACTAGTTCATTTTATTATAAACAATTATATCTAATTTTTGTTATGATTAATATATTCTTTAGTTAATAAAAAAAAAAAAAAAAAAAAAAAAAANAAAAAAAAAAAAA
>OX_Smed_1.0.10914
CGATCTTTTTGAAAATACAAAATATTTATTTAAAATAAATAAAACACTAATGTTACCAATCGTTTCGGTTTAGCCAGGATTGTCCCATTTTTTGATACTCGTCTCGGTATTCCTATCTGGACACAATAAGTCCCAATTTATTGCAATTTTCATTTATACTTACTTGTTTTAGTTCAAATTATAAATAGCTAATTTTATATCTGAGACTTGATAACAAACAAAAATTGCTAATAGTTTGTTTATTCAGAATAAATTATTCTACTTTTTAAAAATTTATTTAATCTTTTTTTGAAAATAAGGGAAACATGACTTCTAGACGAAAATACAGTTTTACAGCCGAATGAAAAAATATTTATAAAAACAAAGTGATAGACGTGTTTACCATGAAGAAATGATGTTGTGCCGAATTTTTAAATAATCAAAATGCGAACTTCGAAAAAAATCAGTTGTCAGTTTCAACGTTATAGGTAATTATTTAGAAAGACTGTTTGGATTTCTATAGTTTTCTATTATTAATAATAATAATAACGAGATTTGCTCAGACAAATAAGTTTTACTGAAAAATATTTATAATACTATAATATACGCACACACGGCGCCACACATAAAATATTCGCTCTTATTGATACACCTTTTATAATTTATATAATGAACCAATCTAATACTGAAAAGCGATAGGTCGGCCACAAAGCTTAAACCAATGTCGTCAAGCCAAATCAAATAAATAATCGAAATAGTAATTTTAAAAAAAAGGAACTATTACTTGTGTTTTATGGATTTCATACGCAAATGCTTAATTGTAATAAATTAATAAAATACTTTATTAAAATATCATGGTTGTAATAATGGATTTGATAGAAATAAATAAAATTCTAAACCACAACCAAATGGCAGAGCAATATTCTTGAAAGTTTACTCATGTCCAACAATCTTCAGGATGATGACGTCAGACTTGCTCGGTGACGTATAATAGATTTTTGATTATTCATATACTCTTCCACTACTTCTGCTGCAGTAAATTTCCCCTGCCTTCGATATAGAGCTCCAAGATTTTTTAGAGTAGTTGCAATAGTTAGTTTATCTATTTTATTAGATTGAAATAGCGATTTATCTCCTATATTACTCGTTACAATATTTTCAGGTTTTTCTTTCTTTTCGTCCATTTCTTCTGCAATTTTCCATATTGGCTTATTACCATCAGTTATAATACCGAATTGGTTTTCATGAGCTCGATTTAATATTTCTTTGTACAAGAGTTCTGCCTTTGCATATTTACCTTGTTTTAGATATGCTGCTGCTAAATTATTTTTGGTTTTTGCGACATTTGGATCGTCTTCTCCGTTTTTTGAAAGATATATTTCCAAAGCTCTTTGATAATATATTTCAACTTCTTCAAATTTCCCTTGATTTTGGCATAATAGTGCTAAATTATTTAATTGTTTTGCGACATCAGGATGATCTGATCCTAATCTTTCTTCTTTAATTAAAAGAGCTTCCTTACATAAAGGTTCGGCTTCTTTATAACGACCTTTCTTTCCATAAAGAACAGCTAAATTATTTAAAGTAGCAGCAACAGCCGGATCTTTCGGACCTAATACTTTCTTTCTTATATGTAATGCGTCCATTAGCAACTTAGAAGCTTCTTTAAAATTGCCTTGATCACGATATACAAGTGCTAATATGTTAAGCATTGTGGCAACATCTGCATTATCGTGTCCGTTATTTCTTTCTAAATCATCTATTGCTTGCTTACATAAAGGCACAGCAACCTCATATCTTCCTTGGCTTGCATACACTAAAACTAAATTGTATAGTGTTTTCAATTTGGTTGGAATCTCGTGACTTGATGTAGACTGGACCATAGAAATTGAATGACTTTGAATCATAGATTCTTCTTTATCATAATCAATAAGACATTGTAAATCTCCTTTTTTGTCGTCTGGAACCGTCTCCAAATTTATATTATTTTCCACGTTTTTTAAATCATTCATGTACTCTAAATGTTCTAATTTGGTTCCTAATTGAATATTTTCAGCATCACTTATTTCCAATTTTTGTTGAAGGTTATTTATTTCTTCTCTTAACCAGTCATTTTCCTGTCGAAGTCGTTTTGTTTGATATGAATTGTTAACGTTTTCACTTTCTACTAAAGCAATTAAATTTGCGATTAAAATAGTTATCTTTCCTTCGTCAATACCTAATGCAATTTTCTCAACATTTTCTTGATAGAAAGCTTTTTTTATACCATACATATCATTAGTATAATCATTTTTATTAGAATTTTCTTTTAAAAGAGTTTCATAATTTAATTTTATACTCTCTAATGTAGAAATAATGGATTGAATACTTTTGACATAACTTTCACAAGACATTTTCAATTTTTATGAAATAATTTATGACATAT
>OX_Smed_1.0.10994
TTCGTTTGTAAGATATTACTTCCATGGAGAAATATGACAATTTATTACAATATCATAACAGAAAGAATGTTTTCTTCATTATTTAGCAGGCTGTTTTGGTCTCTTGAGGAACCAAGTTTATTTATGGAATTCAAAAGCTTTGAACAGTCCGACTTAATAGGAAGCTGGCAGGAAACATTTCGGCGATTAAATTTTGATGCATCTTTTCGGTGAGTCTCATTTTTTCCATTAATTCTTTTAGTAACGTATCTTGACCCATCAAAACGTTTCCGAATCACCCATTTAGAGGAATTGGAATTAGTGGGAAAGTCTATGGGATTTCTCACACCATTAGGTTCCCTAATTAGGTTTTCTGAATTTTCTTTGAATACCTTTCCGGTTTTCTTTGCCAAAATCAGTCTCTTATAAATTTCTTGTTGGATTCTCATTGTTTTGGCTAGATGACGAGGACTGGTGTACATTAAAAGGCATTCTTCCATTGTTTCACTGGTATTTACGTTTGATGAGTCTGAGGATCGGTTTTCACAATCCTCTTGTGAAGTGATCTCAATATTGTCATTCGACATGGTTTTCTGATCGTCGGAATGATTGTCTTCGTTGACAGATAATCGCTTTTTGAGTTGTTCAATTATTACATGGCAAAGTCTAGTGGACGGTTGATCTGAACATGACCCATTCTGGTCGGTGCATTTATGACTGTTGGACGCTGATGGAAATGGATAGCAAAATGGCTTGAGGATTTTTCTATCTTTGTGATAAGGGTTTTTGTACATTTCGTGTAGTCGGATGATATTGATGTAGGCAGCTTTGTTGACTCGTGCTAGGAGGTGTTCTGCGTTCTGCTTGCTCGTTACGAGTTCGGAATTTATTTGAACAATCTGGTCGCCACATTCAATATTGGCATGCTTTGCTGCACTGTTTGCTATCACCTTTTCTACAATGACTTCTACAATTAAATCATGGCCTATCTGGAGCACATTTTCTTTCAACCTCATCCCAAATTCATCACTTTTGTTTTCTTTTTTCATGAAAATTACCAAAAAATCTGCAAGTCCCGAATCAATCGTTTCAATGTTTCTCATTTTATTATTGACGTAATCGACATCAGGCAGTTTCCCATCGACAGGAGATCGAGTAAATTCCTCACGTCTCTGGAACGGTTCCATTACCTTTGAAGAAGAAGAGAAAAATCCTCAAAGTGTAGTGAAAAATCA
>OX_Smed_1.0.11085
TAGATGCAGGCAGTGCAATAGTGTAGTAGTAGTAATAACAAACAGTAGTAGTAGTTAGTAGAAGTAAGCAAGGTAGCAGTCGTAAAATTTCGGCAATAACGGCATGGGACAGTACGCAGCAGAGGCAAGTGGTGAAAAATTTCAGAACAAACCAACAAACAAATTGTTGCATCGCTTGTTTAGGCTTTGTTCGGAAAATTAACCGTCCTAGTCATTAGATTCTGTTTTTGGGAAAAATTAATGCTTTCCTTTGAATGCATTGAAATTGCAATACGAAAATATAAAAAAAAAATTNGATGTGAAATAATTGATTATTTCAGTTTTTTTTTAATATATTATAATCAAATATATTTCTCGTCTGTCATCGTCGATTAAATTTCGGATTCACTCGACCGATGTATTGCTCAAAATGTTACCATGAACGAAAATATACCCGGCTCGAATTAGCAACCTGGCAGGATAAAATTCCAGTAANCGTTGGTATAGAAGAAATTGTTAAAACAATATTTGAATATTCATTTGACCAAGTCGATGAAGATAAGCCCATTAAAACAACAGTAATCAAAGACTGGAATGAAGAAGAAATTTACTGTTTGTGTGAAAAAAAGATTTCCGAAATCAACAATTCTCACGAGCACGTATCACAGTCAGAACCGCTGGACCTGTCGTTATCTAGTCCCACCTCAATCAATGAAAAAATTGACTATCAAAGTCCACGAAAACACGTTATCTCTAATAGTAGTTATTCTGAAAGAGAATTGATCTCAGCCGTTCGTGCCATATGTTGCGGTCGAATAGGTACCAGACGTGCTGCTGCACTTTATGGAATTCCACGTTCAACACTGAGAAATAGAATTTTCAAAGTTTATGACGCCAAGAAAATTCACGACACTGACCAAAGAATGTCAATGGTAGACTTTTTTNAAAAAAATCTTAAAAGATGACTCAATGTTCACTAATCTTTTTCATCAAAAATATCAACGTGAAAACAAGGAAGAAAAAAAGAAAACTGTTATAACAGAAAAAGAAAACAATAAAGTTCATTTCCGACAGAAAGAAAATCATGTCAGCAATAAAGAATTGTTTAAAAATGAGCTCAATGAAATTATCAAGCATCAACAGAAAAAAGATTCCAGCAGGATTCAAGAAATTCAACTTTCCGATTCATTCCTTGATTATAATAAACCAGATTTTCCTATAAATCAAATTAATATTAATTCCAACATTCCAGACTTATTAACTTCTTATTTTCAACAAGATCATCAAACTAATATTATGTCAAGCTATTTATTTATGATGTGTCAGCAAAACCTTTTATCTTCTGTGTACAGCTCATTAATGATGCCCGATTGGCAGCTACCGAATTTTAATTTTGGAAACATTCCTTCTCCCCATAATTTGTATTCTACTAAAAAGTCAGAAATCATTAATAACAAAGAGAATCATTTGGAAAATATAAATAACAAAGATCAAGCAGACAAACATTCGATTCTCGAAACAGAACATTTTTATAATCAGCCGTTAAATTTTGCCAAGAATTCTCTTGGCGAAATAAACATATCTTCCGAAATATGTAAAAATGATCAATCAGACAACAAACCGGAAGAGTCCATTGAAGAATCTGACACTTCTGTCAGTGCTCCATCAAAAGTAACAAATGAATTCAATATCGCAGCTCTATCAGATGAGATCTCTGAATCCTCTCGTCACAAAAAAAGAGGTCATTATCGTCAGTACAATACGGAGATGCTAAACAAGGCAATAGATGCTGTAAGATTTGGCGAAATGAGCGTTCACAAGGCCGGAAATCACTTTGGAGTGCCTCATTCTACTTTGGAATACCGAGTCAAACAAATGACTGAAGGATTGGCAGCTGAGAAATTATTAAATAAACAGACTCACAAAAGAAAAAAGTCAAATTCGTTAGAAAATTCCAAAAGCAATGATGGAGAATCAAAAAAAACTGATTCAGATGGCTGTAATACGAATGTTTCTTTAAATTCTCAAATTTAGTGTCCTATTGTTAGGAAATTAAATGAATTCGATTGGCATAATATTTATAAAAAAATAAATTTTTATTCAATGTCACAAAATATTTTTTGTAAAAATCTTGAAATCTGATAAAAATCTTTATTATTGTTAAAAAAAGTTTTGCTCACTG
>OX_Smed_1.0.11088
ATTTCATNNTTAAATNNNNNTTTTTTGATAATTGTACGTAATTAAACAATTTGCAACGTTTCAATTGTATAATTTGAATACTAAATATTCATGGATTTAAATACAAAATTAATAATTAAAGTTCAATTCAATGATGAAATTAGAAAAATGCCTATTCACAACGAAGATATTACTTACGATGAGTTAATTATCATGATGGAGCGTATATTCAAGCATAAATTAAGTGCTGAAGATGAAATAATTATCAAATATAAAGATGAAGATGATGATCTTATAACAATATCTGATGATTCTGATTTGGCATTTGCTCTTGAAAGTAGCAATGTTTTGAAATTGACATTAACAGTTGAAAATAATTCTAATGAAGATGATACTCCAAAATGTAATTTAAGTTCAGGCGAAATAATTTCAATAAGAAAGGAACTACAGTTAATTAGAGATCACACAAATAGACTTCTAGATAGACTTGCTCATTCTAACGGCGATGCTATTCAAAATGCCATTGCTTCAGGTAGAACAAGTGCTATCGAAGGAAAAGATTTACAGGAGACGAGTGGTAAAGAATTCGATCCACTCTCAGTTGGAAACCAACCACAACTTTCATCTGTCGAACGAAGTGAAACCGGAAGTTCTATAATTTCTAATAGTCGCATCGATGAGAATATTATTAAATCCGACCAAACACGATTAAACAATCAGGACATGAAATCAGAATCAAATGAAATTCATCGACCGTCACCGGTTAATTTTGTCGGCAATCAGACACCAATCGGATACAATAATGTAAGTCAAGTTCCAGTAAGTATGGGAATTCAAAATGTCCCAGGCAAAAATGTCTTGCCAAATATGGGAGGCCCGGGTATGCCTCCCAATATGAGTCAGAATCATCCTCCAAATATGGGAGGTCCTAATTTACCGCATAATATGGGGGGCCAAAACATGCCACCAAATATGGGAGGTCTTAATTTACCACATAATATGGGTGGTCAAAACGTTCCTCCTAATATGGGGGGCCAAAATATGCCACTGAATATGGGAGGTCCTAATTTACCACATAATATGGGTGGGCAAAACGTTCCTCCTAATATGGGGGGTCAAAATATGCCACCGAATATGGGTAATCAAAACTTAGCACACGGTATGGGAGGCCAAAATATGCCACCAAATATGGGCAATACCAATATGCCTCCGAATATGGGCAATACCAATATGCCTCCCAATATGGGCAATACAAATATGCCTCCATTTTCTGCAGTGTCGAATATTTCTAAAACAATGGAAACCCCAATGCAATCAAATCCAAATGCACCTTCGGTTTTTACTGGAAACACCGGCCCTCCCACGATTCCAGGTCTATCGACACAACAGAGAAATTTTTATCCTAATGCAATGCAACCTCCCAGGCCTTCAAACTTTCAAGGTACATGTAACCCCAATATGCCAGGGGGCGCACAAAATCGGCCTTCAAGTGCAAATCAATACTTCTATCCACCTGGCAATAATAGTCCTCAATTCAATCCACAATTTAATCAGCAATTACAGAAATAAATGGAATATTTGTCAAAAACATTTGCAATCATCATATTGTCTATTTGAGATAAATAATAATATATCATATTTATCTAATTTTATCTATTCATTGCTCGAGTACGTGAATGGAAAATGTAAAAGTGACTTTTATTTTACTGGCCATTTAAATGCGTATTTGTCTTTTTTTGGTGATATGATGTAATCATGTAAGATTTATTGTGGAAATGTTCGATTTCAAGTTTATATTAAATAAACATTCTAAACAATTACATTGTAATCTGTCAATATTTTCAACAGTCAAATTTGNNNNGTTTNAAAANACATTAAGAATAAACAACAACAAGGTGACAATAGAAGTAAAAACTACACAATAATTTAAATCGGGGATGCACAGACGTGTAAGGATCAAGATTCTATACCTATGATAATTGTTATTAAAGAATGATAATAAAAAGCAAATGAATAGAGGGCCGCAGTCTGTGCATCTCTGATCTAAACCATTCGGATGACACTTATCAACCTGCCGTTAACTTCAGATGTTTTGTTATCTGATTTTTCATCAGTAAACTTTTTGCTTTTCAGTGATATTGGAATAAAACTATCAGGCAATAATTTTCTTGAAAAAAAGGATTTAGTTGATATGGAATTTGGTTTTTGAATTTCGGCAGAAAAATCTGATGACACAATATCAGGTCAAAAAAGGGATGAAATCGAACTAACCATTTGCATACATTTTGCTCCGACTAATCCAATTTTCCACAGTTTCGGCTGCTTCAGTTTTATTTTGACGGCGATAAAGTGCACTGAGATTCTTGAGAGTTGTGTAAACAGTCGAGCTGTCGATTCTTGAAGACTTGTGCCAACAATTGTCACTGGATAAATATGGAATTTCTTTATTCTTTGTAAAGCATTCTTGTCGTTCTTCTGCCAAAACCCAAATTGGTTTCTGCTGAGGATTGTCTTTTCCAAATTCTTGCTCGTGGAATCTGGTCAAAATTTCTTTGTACAATGATTCAGCTTTACTGAATTTATTTTGCTTCAAATATGCTGTGGCCTATTTTCAATATTAAGCTTCAAATTTTACATATATTAACTCACTAAATTTGTTTTTGTTTTAGCAACATTGGGATCATCTGGGCCAGATTTTTGTAAATAAATTTCCAATGCCCGTTGATAATACATTTCAACCTCTTCGTATTTTCCTTGATTCTGGCAAAGTAAAGCTAAATTATTCAATTGTTTTGCTACATCTGGATGATCAGATCCAAGTGCCTTCATAATTTAACCGATTATTATAAAAAAAAATATTAAAAAAAACCTCTTCTCGTATAAGAAGTGCTCTTTTACACAAGGGTTCAGCTTCTTTATACCGACCTCTTTTACCATATAACACAGCCAAATTATTTAGAGTAGCAGCAACCGCTGAATGTTTTGGTCCAAGTGTTTTTTCTCTGATTGCTAACGCATCATTGAGAAGGTTGGCAGCTTCTCTATACTTTCCTTGATCTCGGTATACTAATGCCAGTATGTTAAGCATAGTTGCTACGTCTGGATGGTCATGGCCACTATTTTTTTCTAAATCTTCTAAAGCCTGTTTACATAACGGAACGGCGACTTCATAACGCCCTTGGCTGGCATATTGGATTACAAGATTATGAAGAGTCCGTAATCGAGCTGGAATTTCAAAGCCACTTCCATGAGACACGGATGACGACTGACTTTGCATCATCACATCATTTGGTTCTTGGTCTTTATCTTCATCTGTAAATCCAAGGTCTGACGACAAATTATCAACTTTATCAGATCCATTAATTGATGGATCTTTTCCACTGTCTGGTGTATCATATTTTCTCATTTCATTCATGAAAGATATTTGTTTATTTTCTTCTTCTAACTGACAAACATTTTTTTCACTAGCTTCTAGTCGAAATTGAGTTGTTGTGAGTTCATCTCGCAACCAATTATTTTCTTGATTTAGTCGACCGATTTGAACTTTTAACTTATTACGTTCAGATTCGCTAATTTGCAGAAATTCATACAACTGAATAATAAGCTCAGCTTCTTCAATTCCAAGTTCTATTTTATTTAATGATTGCTCAAACCAAGGAACTTTAGTATCGCAATCAGAGTTATCACCGGAACTTTCGAATTGTTCTCGAAAATTATTTATACTCTGACAATGATCATTTTTTAGTGACTCTAAAACCATTAATGAGGATTTTGTATGAGAAACAATTTCATCTGTTGATAAATTTGATTTTTTGG
>OX_Smed_1.0.11129
CAGGACAACTCAAAGATCAAAGAAATCTATGAAGTCGAAATCAATCAACTTCGAGCTTTGGTAAATGAATCGGAAAAAAGCAAAGCTCCTTTAGAAGCTCAAGTTGATTCTCTTGAATACGAAATTGATGATTTGAGAAAACGATTAATGATGCTGGAAGACATAAACTCTCAGTACAAATCCACCATCGATAAGCAACGCAACGACATTGCTGCCTTTGAAGGGGAATTGGTGGAATTGAAAAGATTCAAAGGCACTCACGGAGCTGATGTGACTCTGGAGAAGGAAGAAGTAAAGTCCCTAAAAGATTCTTTGAAAAAATTGAGACAAGATTATGAGAAAGAAGCTCTAGCTCATCTCACCCTTGAACATGAATTACAAAGCTTGAAAGAAGCATTAGAATTCGAGAAACAAATACATGACACAGAAGTAAAAGAGCTGGCAACCGTTGCATATCGAGACCCAACGAAAGAAAACATGGTTTACTGGCAAAGCGAAATGGGACGCGCGTTACGAGACATTCAAAATGAATATGAAAACAAGCTTACAGGAATCAAACAAGAATTGGAGGCTTCTTATGGTTTACAAATGCAGGAAATACGAACAAGTAAAACCAGAGACAATGTGGAAACGACCCATTACAAAGAAGAGAACAGCCGAATAAAATCTCAAATCCAAAGCATGAGATCGAGAATCGCTGATCTTGAGATGCAGAATGCTGAATACGAACACAACTTGAATAATATTCGTGCTAATTACGAAGAAACTCAAAGAAGTCTTGAATTGCAGTTGTTGAATTTGCAAGAGCAATTGACAGGAACTCAACAGGACTTGACTATTACTTTGACCGAACTCCAAAGCCTATTGGACGCCAAATTGGGACTGGAATTAGAAATCGCTGCATACTCAAAGTTGTTAGAATTCGAAGAGAATCGTGTTAATTTTTCATCAGATGGTAACACATCACAATTTATCAGTTTTTCATCTGGCGGGGGAGCTGGTGGTGTAGGAGGAGGATCAAGTGGAGGGTCAGGTAGAGGATCAGGTGGAGGGTCAGGTGGTGGGTCAGGTGGTGGATCAGGTGGAGGATCAGGTGGGGGATTTGGAGGTGGAGCAGGATTAGGATCAGGCGGAGGAGGAGGATCAGGAAGTGGGTCTGGTGGAGGCGCAGGTGGGGCTGGTTCTAGTTTTGGAATTGGAAGTGGGGGCAATTTTGTAGGTGGTTCTCTGAGATTTAACATTAATGAATTGAGCAGTACAGAGGCTGAAGAATACCAATTGAAAAGAATGAAGTTCAGACGAACAACTAAAGGAAACATATCAATAGCAGAAGCTGACATCAATGGACTGTTTATAGTTCTAGAGAATAACGGAACAAAATTTGAATCTTTAACTGGAATGACGATTAAGAGAAATATTGATGGGAATGAGGATGCGGTTTCATTCACCATTCAAAACCGAACAAGTTTGAGTTCTGGAGAAAAACTAACTATTTGGGCCAAAGGAAAGAAAACTGGCAAAGGAAAAGAACTTGAAATAGAAGAAGACGGCTGGGGGCTGGGGGATACTATTGTGACCTCTTTATACAATGCGGAAGGAGAAGAGAAAGCGGTCCATTATCAAGAAATACAGGGTTGAGCAGGTGCTCACTTAAGACTGACTTGAAATTTATTTGTTTAAATAATACTTTCAATAGGTATTTTAATGCTAATAAAAAGTATTTAAACTATTAAAAAAAAAAAAAAAAAATGCGAAAAAAAAAAAAAAATTGCGA
>OX_Smed_1.0.11285
GTAAGACTGGGAGAAATTGTGTATGTAATGAAATAAGCAGAAGCAAAATGAGAGAAAATGAAATAATTTTAGATTAACGATTCTATTGTTGACAAACTAATCATTTGAAGAAACTGATGTAACTTATCTATTAAATTGCTAAAAATATGGAATATGTCTCTCTTGATCAAACGGATATTAATGATCAGAATTCTAATAATTGTTCTTCGTCCAATATATCAAATATGCCTGAAAAGAGTACTGTAATATCAAATTTGAATTTTGAAAACATCAAATCTCACATAAAAAATAAAGCGAAGAAAGGCAAGAAAAAGATTTCTAAATTTCGAAGGGAACTATACAAAAAACAGGTCAATTGTCAAAACAGAGCTTCCCTTATTGTACACATGGTCACTAACAGTCCAAAAGATCCTAAAAATTTAATATTTTTCAGTTTAATATTGTCTGGAGTTGGATTTCTTTTTCCGTATAATTGTTTGATAAACGCTGCTGATTATTTCCAACTGAAATACTGTAACAACCATCTCATTTATTCAATAAGTGTTGCATACGTCTTAGCCGCAGTTACGACAGTGTCGCTAAACAATTTAATCGTGCAATCTGTACACTTTATTCGACGCATAATTTTCGGATATGTCTTGGCCATAACTGTTATGCTCCTTCTCACAATTGTTATCATCTGGTTTCATGTTCTGTCAAAGGAAGCTTCATATTACTGGATTGTAGTAGCCACCATAATCACAGCCGTTGGCTGTTCAAGTCAACAATCCAGTTTCTATGGCTACAGCAGTCTTCTTCCTCGCAGATATACTCAGGCTCTGATGATCGGTGAAAGCTTATCTGGAGTATTGGCATCAGCTTTCCGAATCAGTACTTTTATGTTGTTGGATCGCACTCCAACGGTTTATTTTTTCCTATGTGTTGGCCAAATGTTTATCTGCCTCATCATTTTCCACATTTCTGTACGCAGTGGGTTTGTTCAGCATCATTTACATCGTCATCAACACAATGTTCTGAACGTCAACTCGAATTCACTGATCAAATCAACTCATTCTCTGTCCTATCAGATCAACACTCCGAATTCCAACTCATCCAATAACAATATTCACAGCAACGTATCTATTCATAATAATTGGACAAAAACGGTTTCCATGGAAATCAATAATCCAGCCTATGCCATAGAAGAAGATCATTTGCCACAAAACGAACCTCCATATTTAGAGTCGTCAGATGATGATGAAATTGAAGAAGCTTTCGACAATGATTTAGAATCCTCTGATGTTGACCAATCAGAAAATAGTTTCTCCCATTTGAGAAAATCCTCACAGACCTCTAAGGCTATCATGATCAACAGTCGATCAACAAATCAATCAAATAGTGCTGTGATCAATTTTCTATCAAATGTGAAAGATGGATTGAAATTCAGGTTGCAAATATGCAAATTAATATGGCCTCACATGATAGCCATGTTCCTTGCCTATTTTGTAACATTATCAGTATTTCCAGGAGTTGTTACAGATATTGAAAGCAGAAAATGGAAAGAGACATTTCCACTTTTCGTGATGCTTGTATTCAACATTTCTGATTTTATCGGAAAGATCTGTACCTCAATTTTCAGAAAGACGAAAGGAATTTGCTTGTTTATTTGTTCTCTTTCAAGAATTCTTTTGATTCCACTGATCATTATTTGCATTATTCCCCACAATGCTCCTGTCATTTATGGAGACTTCTGGGTTTTATTTTTAATATCAATTCTTGGACTGTCAAATGGATATTTTGGCTGTCAACCAATGCTACAGGCTCCTCAGATAGTGAAAGACAATCAGAAAGAGGTTTCGGGGAATCTAATGACGACAGCTTATAGTCTTGGTCTGAGCATGGGGGTGCTGTCAGCATTACAAATAAAATACACATTAATCATTCCTAATAACAAACCTAATCTTACTGTACATTCGATTGTCAATCTTACATTTGATCGTTGTTGACAAAATTGTTTATTTTATACATGTTTTTGTTTTTGTTATTGATAAAAAAAAAAAAAAAAATGCGA
>OX_Smed_1.0.11315
AAACCCTACGAAAAGCGCGTGAAAGTCACGTAACTAATGAAAAAACAAAAACTAACAATTTAAAAACTATTACCGAAACCTCAATAAAATATATTAATTCTTTGCACGAGTTGAAATGGGAGGAATTGACAAAATATATCGACGAAAAAAATCGACAAACCGTTATTGATAAAATAAAAACTTTTATTCGATTTGTAGAGAATAAAGAATTCGAAAATATCGACATTGATTTATTAAATTGGATCTTAGAAATAATTAAAACCCTACGAAAAGCGCGTGAAATAAATGAAACCAATGAAAAGGTGAAAATCAAAAATTTGAAAACTCTCACTGAAACATCATTGAAATATTTCAATTATTTAATTGAGTTGAAATGGGAAGAATTAGTTCAACACATCGATTCATCCAGCCGAGTAGAAGTTATAAATAAAATCAAAACTTTTATTAGTTTCGTTCAAAATAAAAGCTTTGATAAAATCGATGTAAATCTCGCCAATTGGATTGCAGAAATAATTAATATTTTACGAAAAATCCGAATCGGCCAATCAAAAGTCACCGAAAATAAAACTCTGAAAATCACGGAAAATATCCAGTTAACTCTGCCAAGCAATTGGCAGGAGCTGTTACAGAGAATCAATGGAATCGATTATCAATTGTGGACCAGTCGAATCGATCAATTGTTGACAATTATGAAGTCAAAGAATCATCAGAAAATAGATTTCGAATGGATTGGTGAATTGGAAAAAATTGTCAATTTGATTTCGCAGGAATCAATTAAAATGAAAAAAGAAGTTTTCCTGAATGAAACTTCGATTGAGAAATTGAAAGGTTTCGTCTCTCAGTTAAAAGAATGGAATTGGAATTCTTTGTTGATATATATTGATGAAAATAATCGCCAACAAATTCAAAATGAAATTCAAGGTCTTATTTCAGTTGTAGAAAGCGGAAATTTCGAAAAACTTGAAATTCAAACTGTCAATTGGTTCTATCAAATCTTTGAGACTTTTAGTAAAATAAAGGAATTCATGAATAACGGATATGTTTATGATAGCAAAATAAAAACTTGGGTTAAACATATAACGCAAAATCAAAACATCGTTAGGAAAAGGAGATGCATATTATTAAATCTGCTACACGGTGCCGCAAAGAAACTCATTCCTCATATTAGTATTGGTCTCAATATTGGAGGTAAACCACGAAGACCTAGACCCAACTATAATCAGGTTTCAATTCAAACAATAAGGACAAATATCAATTCTTTGAAACTCTGGAATTGGGAAAACTTTCTCCAATATATCGATGAAGATAAACGAGAACCCATTCAAACAAATATTAATAAAATAATATATGTCATTGAAAATGGAGAGTCGGATAAACTCGATCCAGATACAATAGATTGGTTTATTCAGATCTTCGAAGAATTCAAAAAGATCAACTACGCAATAGAGAACGGATATGTTTATGATCCAAACACGAGAACCTGGACGAAAAATACAGTTGAAGTTGAAAATAAAATCCGAAAGAAACGATGCCTATTCAACATTTTCAAAGGATTCCATAGATTACTCCCGAGAATCAGCATCCGTGGAAGAATCGGTCACGTAAATAGAGAAGATAAGCTTAATTTCATCATTGACATGTCCCATAAATATCTTGTCATTCTCAATGAATTGAGATGGAATGAGCTCATAGACTCGATTGATGGATTCAACAAGCGAAGTATTTTTGTGAAAATTAACAAATTCATTCATTACGTCAACACAAGAAAGTATCACAAAATTAATCGGAAATTCCTAAACTGGCTTTCTCAAATAATAATTACCCTTCAAAACACAAAAATCCGACTCACCGGCTCTATGAAACAGAAACGAATTGAAATCGCCAAAAAAGTGCTCGTAAATTTACCGAGTAATTGGAAAGAAGTGATAGTGAAATTACCGAATATTAATGTTGATCTTTGGATCAAAAGAATTCAACTATTGCTACCAATGATAGAACTCAATGAATTCGATAAAATAGACTTCGAATGGATAGACGAGTTGCAAAAATTGGTTGATTTAATAACGGAGGAGTCAATTAAAACCGTTGAAAAGCCAAAGGTTAATGAGGTTACAATTAAAACCGTAAAGGAGAATGTAAACTCCTTAAAACAATGGAATTGGGAAACGTATTTGAAATACATTGATGAAGATAAGAGAGAAGAAGTTCAAAGAAATGTAAACAATGTCATAACAATTATTGAAAATGTGGAATATGACAAGTTGGACGTTAAATCAGTGGATTGGTTTAATCAAATATTTGAAGTGTTTAATAAGATGTATTATGCAACGACAAATGGTTATGTTTATGATGAAAAGACAAAATCATGGGTAAAGACAGTTGTTGAAGTAGAAAACAATACAAGAAAAAGGAGATGTATTTTGTTAAATTTACTGCATGGTGCCGCGAAAAAACTTATTCCTCATATTAGTATTGGTCTCAATATTGGAGGTAAACCACGAAGACCTAGACCCAACTATAATCAGGTTTCAATTCAAACAATAAGGACAAATATCAATTCTTTGAAACTCTGGAATTGGGAAAACTTTCTCCAATATATCGATGAAGATAAACGAGAACCCATTCAAACAAATATTAATAAAATAATATATGTCATTGAAAATGGAGAGTCGGATAAACTCGATCCAGATACAATAGATTGGTTTATTCAGATCTTCGAAGAATTCAAAAAGATCAACTACGCAATAGAGAACGGATATGTTTATGATCCAAACACGAGAACCTGGACGAAAAATACAGTTGAAGTTGAAAATAAAATCCGAAAGAAACGATGTTTCTCTAAAGGGCATCGAAAAATCCGAAAATTCAGACCACACAATAACTTAAAATTTCACAATAAAATTCACATTAATAACCTATTTCACTGGAAAAAAATTCACCAAAAGCATCATCGAAAAATCGTTTCAAAAGAAAGGAAAAGAATTGTTCACAAAGTCATCAAAAGGGTCAATTGGTTGGAAAAATGGAACTGGAAGAATTTGATGAAATACGTTGTCGATAACCACAAAAGGGACACTCTTGTGAAGATCAAATATATTATTTCCCTAATTAAAAATAAGGATTACGACAACATAGATGAAGAATTATTAAAGTGGATCAGCACTATTAAAACAAAACTTAAGATTGTGAGAAAGATTAAAAAAGAAACAAAAAATATTGATGAAAATTTGAAGATTGTTATGAAGAAGTCTCATAAATTTGTTGATATTTTAAATCAGTTAAGGTGGATTGATATTATCGATGAAATTGAAGGAGATAACAAACCGGAAATTAAGGAGAAAATTAAAAGATTCATAACTTTGGTACAGAATAGAGAATATGATAAAATTGACACCGAATTTCTCAACTGGCTCTTTGAAATTATTGAAAACATTAAAAAGACCAAACAAAAATTAACAGAAACTGATAACACCAAAAATGTTAAAGTTATTGAAAAAATTCAAATCAATTTACCAAGTAACTGGAAAGAACTTCTTCAAAACGTCGAAGGAATCGATGTCAATCTATGGACTGCAAGAATAGAAAATCTTTTGTCTTTAGTTCAGTCTAAAGAATATCAAAAAATAGATTTCGAATGGATAGATGAACTTCAAAAAATAGTGCAATTGATCAGCACCCAAGTGACAGAAAGTAAGGAAAAGTTTGTCTTGCCAGAATCGACAAAGACCAAAATCAAAGAAAATATCAACTCTCTGAAACAATGGAATTGGGAAAGTCTTTTAAAGTATATTGAAGAGACCAATCGTAAACAAGTCGAAACAGATGTGAAAAAAATGATCGTAATCGTTGAAAATGAAGAATTCGACAAAATTGACAGTCAATTCGTCCAGTGGTTTAACCAGATTGTCGAATTGTTTAATAAAATAAATTACGCAATTACAAATGGATATGTGTACAATTCTGAAACGAAAACATGGGTCAAAAATGTAGTTGAAGAAACACTTACTCGCAAAAGAAGATCTTTGAATCAAAATAAATTCTCGGATCTTAATCTAAGTACTGATTTGATCACCAAGGTCATTGAACAAGTCCAAAGAGCTCTCTCATACAATCTGATGATTTTGAGGGGAAATAATTTGAATTCCAATGGTGCTGAATCAAATGATCGCCCTTCAGACCGATGTCCATTCATAAACAAAGTCAACGAAAATTTAGTGACAAAATTCACCAATTGTGACATTAAGCAGAAGTTTATTTGTAAAATGAGTATGAATTAATAAAAGAATTAGGAATTAAAAAAAAAAAAAAAAAATGCGA
>OX_Smed_1.0.11478
ATCTATATAAATCTTATATGCATTTGTACAATCCCTCATAAATGCTCACCCAGCATGATAGTACATGTCTACCAAAAATTCATATAAAGTATTCACAACCTGAACAACGGCTTTCCAAGAATTATCTAACGACTTCAAAATTGAATTCCATTCAGATTTATACGACAGAAGTTTTCAATGGAAAAAAACTTTCAGTCCTTGCTGAAAAATTTCAGAAAAATTGGTTAGATAAAAAAGGAATCGACTCAAAAGAAATGGACGATTCACTTACTAATCTCAATTGGTTACATAATGTACCAAGTATTTTGGGACCAGAATCTCCTTTGAATTCACCAGTCCATTTGCTCAATCAGGCTAATCATCAATTATTGCCGAATCTCGAACGACCAGCTAATAATATCATTGCTAATAATTTTGTAAATAATGAGATAAATATTTCCAAGCAATCGGAGTTTTCCAATAACTTTTCCTCCAATCCTTCCTTCACTCATCATCTCGACAGTGCTCTGAAAGATGGTGGACTATTAGATCCTTTAGTGCGGCATGATTACAAGACCAATTGGTCTGGCAAACCGCCTTTTTCTTATGCAACACTGATTTGTATGTCAATGAGAGAATTGAACAAATCAAAAATCACTCTGTCGGATATTTACGGATGGATCACAGATAATTTCATCTACTATCGATTGTCAGATTCGAGTTGGCAGAATTCCGTCAGGCATAATTTATCTTTGAACAAATGTTTCGAAAAAGTGCCAAGAAGCAAAGATGAACGCGGTAAAGGGGGATTTTGGAGAATTAATCCAAAATATGCTGACAGATTGGAATCAAACCTCATAAAATATCGACGGCAATTTCCTTTGTATAACATGCCTAAAATAACAAATGGTTTACCAGCCGCCTCGACTTTGTTATCAAGAACAACAAATTATAGTTACATGCTCTGTCAGTCATCCGTAAATACTGATAATACTTGGTCAAATTCAATGACAACTAACAATCAAAACTCCTTTGCATTTCGTGATCCTCAACCGATTTTGAGCGAGAATTCGTTGCCTTTTAAAAGTAAAAGAGGATGGGATAATTCTGGTGCAACTTATCTGCCGAATCTGACCAATTATAACCAAGGAAAATTGATCTCTTCTAGTGCCTTTTCCAACTTCAATAACGATGTGACAAGCAACGAAGATTATTGTCAAAATCGAAAACACAATTCTAAAACATATCACACTCAATCGTATCGAAATCACAACATGACAAAGTTGCAAAGTCTTGATGAGTTTCGAACATCAGAAACCGGTCAAAAGGTCGACACGCAAATGAGAACGGAAATCACTCCGAATCATTCTCCGACAATGTATTCATTGTTGAATCATTTGAACTCACCTCCGTCCCATGTGTCTATGGACGATATAGATTCTGCAGCCTCATCATCATTTGATGCAGAATTAACTGCCAATACTGGATCCTGTGCCACCCTCCATTCTCATTCCGATGATCCCGATGAAGCTCTTCGGTTTGGCACAAGTCTTGGAGATGATTTCATGGTGGGTTCCGATGATTACTTAAATTGCGATTCGATTCGTAGTCATGATCAGTTATTCGATTCGGTTAATAGTCAATTTATTTAAACAAACATTTGTTTATCCATATCATTTTCTACAAAACCGCCTAGATGAATCTATTGAAACATATCTCACTGAATTTAAATCTAAATTAATAATCGGCTGTGAACATTTTATCGTGAATATTTTTTTTCTTATTATATTGTTTTAATTAATTGTAAATTTTATTCGAATTTTTCGTTTCAACCGAGTAAGAAAAAATATTGTTTTTCTTTCCAATTTCTTGAATATTCCATAATGAATCAAAAAAAAAGATTTGTAGAGCTTTGAGTGCCTTTTTATTTTTTTGTTTTGATGTGACACACTTGTGACATTTATTTTGAACCGGTTATTTCCTACTTGTTTTTCGTTTCTCTTTTTATTGTTTCTTTTTTTTCGTTGTTTTCTCTTTATTTCTTTTTCTCAAATAATATTTTTGGTTTGTTGAAACATTCTCACACTGTAGTTTGTCGTGATATTTATGATTTTAAAAATTTCTCAAGTCCATTTATCTATCATTAAACCGTCCTTTTGGGTTGAAAATTTTTAAGTCCAGTAAAACAATTCTAAATCCGTCCGAAAGAACAACAAAGACTCGAATTAAGTTTATTGTCCATTACAAATATCATTTTGTGGTCCAAGTTTTTGTGAATTTTTTAATATTTGTTTTAATTCAGAAAAAGCAGAAACTTTAAATATTATTGAAAATTTTATCGAATTTGTTTATATTATTGTTATTATTATTGTAATAAAGATTTTTCCGTGGTTGCTGTTGTTGAATATTCTTGTTAACTGGATTTTGAGCAGTATGTTTAATAAAACTTTTTTAAAATTGCATTTAAAT
>OX_Smed_1.0.11495
AATAAAAGTTATGAAAATAAGCATGATAAGAAATTTCCAATTGAGTATATGCTTCAATAAGTGGTGTTATTACCTTTTCTTTTCAAGAAATTGCTGCTGTTGTAAGTTTCACATTAAGAGATTATTAAATTAATATATACTCTGCTTAACGCCGATCCGCTTAGCTCTGTTTTGCGGTTATTTTTGGAATAGTAGGATTCCTAAAAATGACACGCGACGTTGGCTTCGCCGAAATCCAAAGTAATTTATCTGCATTGGTTTTTCCCTGTAATGTAAGACAAAAGTATTTTATTTTTTCAAATATTTGTTAGCGTTATTGTAAGTAAGACCCCGCTTAACGCTGTTTCGTGTAACGCTATGCTTTGATGGAACGTTTAGTGTAAATGTAAATTTACGAAAATTCTTTTTTATTCGAAGTTGATAATGAACCCATAGAATACCAAAAAAAAAACTAGTCAGGGTAAGGTTAAACTTCAACAGGCGCTAATTTCAAGCATTAACACTTATTGTGGAAAAGAACAACCTGGTCAACCATGCGACTTTTTGATGAGCGACACAAGACCACTCGAATGATCTTTAACAAACGGGTTATTAACAATTTTAAGTCTTCGATTTAATAACGAAAGAATGATCATTCAGTTTATGGTAGATGATATTCAGATCCACGTGTTTTATTAATGTTTCATTTTCAAGGTTTTTCAATCCCCTTGAAATATATAAGTGTTAGACATTATTTAAACAAATATTTATTTTATTGTTACGTATAACTCGATTATGATTGGTCCAATTTGAGCAGAACAAAAGAGAGCAATAACTGATGTCAGTATCAAATAAGAAATTTAATTATTTCTCTTTCCAGCAACAAAATTTTCACATACATTTATTGATTTTATTTAAACCAAATTTATCAATAAATTTTCATTTTTCTCTAACAAAGAATGATACTACTGATTTTTCTTGTTTTCCTTATTAATGAAGGCTTTTGTTCAAACTACGATACGTACATTCATTCTATCCAAAAGCGAAATGCCCAACTTCATAATTCATTAATGCAAGATCCCATCTTAGGAGATGACTACAATAAGTTTCAAATGGAATATCACAATGGTCATCCCCTTTTCAATAATCAAGATGATAGTGGCATATCCGATGATCTATGGCAAGGACTTCTGGACGATCTTGATAAGATAAGAAGTACTAAACAACACAGAGCTGATGAACAACCTTCAACAAACTACCTATGGGGAGAACACAAGGTTTCTGGAGGCGCGGATGAAGGTGATCAATGGCTTGATAATGAACCCTTTCCAGTTCATAAATTACCTAAATCTAAACCTAACAAATTGCCAGCTTACTGTGATCCACCAAATCCTTGCCCGATTGGAATGGATCCACAAAAAGCTTCTTCACCTTGCGACAAAGATATTCCGGATACTAAAGATTTTAACCAAAAATGGATATTGAATAAAATGATAAATGGTGAATGCTCCTGTGACAGAGAACATATGAAGAATTGTGATGAAATTGAAAGTAAATTTCCAAGATCAATAAAAAAAGTATTCAATCCTTTTCTTCAATCTAAAATGATAAATACAGTTAAGAAGAAAACCGGTCCGAGAATTTTTGACATGGAATAATAAATAATGATTAAAACAAATTAACTTTTGAGAAAATATATATTTAGCATCATTATTTTCCGAACTAATATTGATATTTTTCTTGTCTTTTACTGTCAGATGTTTTGCTTTCTCTGTCGATTTGCCTAGAATATTTGTGAAATCGTTCGTGTAAAATAAATATTTTTTGATTAAAAAG
>OX_Smed_1.0.11548
TTTTCATTTATTAAAATTGCTTAGGACGCTGGCAGAAAGTTAAAATGCTTAATAAATTAATTCTGTAATGAGTGAGGTTGGGTTTTCTTCAATTTCTGCTCCTGGATTAAGCAGGGACCTAGTGAATAAGCCATTCAAAAATTCCTACAGCTTCATCTCGGAAAATGCTTATGTAAAACCTGAAGGAGAAAATAAAGAAGTTATTTATCTAAAAAAAACTGTTAGTCGTTTGGAGCAGAATATGAATTTTATACAACATGAGCACTGTCAAATGCTAGAAGGTTTACAGAAGCAAATAGACAAGTTAAGGGAGGAAAATCACGACTTGCAATTTCAATTGGTCATGAGATCGGACCGCAACAAAGATTTGGACAATAAGACTTTGTCAAAACCGAAAGATTCAAATCAAAATAATCCAAAACTTTTAACAGATCAATTGCATCATTTAAAGCAAGAATTGGATGGTGAAAAACGCAAAAATAAAGAATTACTTGAACAGTTAGAAATATTAAAAAATAAAAGCGAAGAAATACCGAAAGATATTCAATACGTAGAAACACTAGAACCTGTGGCATTTACTGACAACAACGTATTTATCTCTCCGGACATTCGCATATCCTTGAATCCATTGGCCGTTTCAACCTTCCATCATGACAGCGGCTCATTTATAATGAAGACCCCTCTGACTGTACAAGACTGTGAAATGGTCATTCAAACTTTACTACAAAAAATTGATTGCACTCCAAACATGCGAGAGAACTCAGTTTCATCTCGGAGTCTGAGTGGCAACCAGCGCCTGAAATTGATACCCGGCATTAAAAAGCCATTGCAGCCAATCAAGCCGATGTCGCGCGGCTCCTCAAATATAAAACTGGCCTCCTTAACTGGATCTCAAACGGTGAAAACTATCGGTTTGCCGTCAACACAGAAACTTATCCCTATTTTGTCTCATAAAAACGAAACTATCAAATTAGAACACGAGTCACAAGGATTTAATGGCAGCAGAAAATCTGATCGCGATCATAAAATTCTGGACAATTTGCCTATTTCTGCTGAAGTGAAAACTGGAAGCTCGTTGCCCGCACTTCCAAAACCGAATGATTTTAATCAAGCGGAAAAACACAGACGTTTGCATATGCTGCAAAAGAAACGCCTGGACCAGTACAACAATAGATGATGAAGGATTTCATGCTCTACCAAATGATAAGGATGCTCTAAGATTTTGTAAAATAGGTTACAAATGTATACTTTTGCTTTGTCCTCTTTAATTCCATTAAATTAATTAATGTAATGCATGTTACAATCAATTCANATTGGAGTTCTACAAAATGTGAATTATTAAGCCTGATGTATAGATGCTTACCAGAAAAGTATATGCAGAATTTATCCGGTAAACAGTTAGAAAATCATTTAGCAATTTTTAAGGACATTAATCTTAAAATATCGAAATTGGAGAAAGAGGAGAATTATCAGTTTATAAGACAAGAGCAACAAAACTTCATCACAAATATGATTACTTACATCGACCAGGCTTTAATAGAAAAAAATAGAGAAATTTTTCAGGATTTGCTTCAAAATTTTTACTTTCAAGGTTGGCGAAAAGATGACGAAGAAACCAAAATAATTTCTAATTTATTATATCGAGCAGTGAGTAGTTGCAAAACATTATACCTAACAACTCCGAATGAATTTTTAAAACTCTTAACCGAAATCACTGAAAAATTAATCAAAGATTCTGTTGAGACCGAAAACGGTAAAGAAATAATCAAGGATTTTTTTTCACTAAGTTCAAAAGTCCTGAATCACAACAAAGAAAATATGGAACTAATGATGGATAAAGTTGCGAAATCACTTTTTCTGTTGTATAAATTAGACCAAGATTGGATGTATTCTATTTTATATAATATAAACAGAGAATTCTATCATGTTAATAACAAATTCGTATCAACAGTTTTTAAAAATTGCCAATACCTTGCCAAAGATGCACTTGAATATTTTGATAATTTGATATCGAAAATTCCCAGTAAAGCTGATTTAGAGGAATCAGAGTATGAAAAAAGGTTTTCAGATTGGTGTAACTGTATTAAGTCTTTAACGCAAGTGTTCCTGCAACAAACGCTCAAAACACAAGAAGATTTAGAAACGTTTGTTTATTGTATGGCAAATTTTATTTCTAACTTTAATGACGAAATTGCTACTTTGTTCCATAATAGTTTCGAAAAAATTGAAAAACCANTTCAAGAACTGTTTAAAAAAAAACCAGATTTGATCATTCCATTGATTGATAAATGTGTCGAATTCTCATTCCGTGAAGCATCTATGGAAGACACAAGCTTATCATTTCCGTTTAAGATTCCAACATTTCGTTTACAGGATGTATTCGAAAAAATTACAAAATTTGGAAAAATATCTAAAGCCTTTAAATCTGTTTCAGTCCAGGACAACCTTCGGGTGCATTTTTTGAAATGTTTTAATGAATTTAATTTGACAATTACAATATTCATAGCTTCTTTTTATGAATATATCGAATTCCAGAGTTATACACCTGAACAAATGTTAGAATCTATCCAGTCAATTAATATAATGATTGACACTGAATTATTCCAACTATATAATCCTTCAACCATCATAATAGCTACACTGTTTGGTAATCTTGCCGATTGTATAAGTCAGTCGACTGTCAAATATTCTTCGNTTTTTCCTGAGTTAATCAACTCTTGTAAAATTTGCTTAAAAAATGGATTGTTATGGGAAAATTCTGACGGAGAATTATCCTACAATACCAATTCTTTGATCATTTTTCATGTTTCAAGTCAACTCTTATTAAAAAAATCTTCAATACCACTGATAAACAAATTCTACTCAATTTTATTTGAAACTATTAATATGATAGACGAGTCCCATGGATTTTATTCTTCATATATATCGTTTGCAAGTACAGTGCCAAGGGTATGTGCAAACCCCGAACTTCTCACTGACAATTTGGGAGATATTATCAATCTCATTCCAAAATTGCAAGACACAAGTTTAGATGGAAATATTTACTCATTTCTTGATGGATTACAAGTTATTATTACTACGAAACCAGAAACGGGATTAGAATATTTGACAGAAATCGAAAACTTCCTAACAATGTTCCTTAATCCAACTTATTTGATTCCAGTATTTTCGATTTTATCAATTCTCTACAAAGATTATCCTGAAAAAATAAATACAAAACTGATTGAAGTTATTGGCAATAAGTTTGCTGCTGACCTCTCAAATGCTTACTACGTTGGAAACTTGCTTAATATAATCAGCAAAACACATTCAAATGATTTGAAGGCAATAATAAATCAGATCACAGAAGCCCTGAGCACTCATAAAATCAATGTTTCACATTTAGTTATGGAAATATTTGGAAATATTCTCAAATCCGACCCGTCTTTTGGGGAAACGATATTTCCAATCGTAGTGAATTTATTTGAAAATAATAAACAGGACAATAATTTTTGCCTTTCTTTATTAACTGGAATGCGATCTTTGGGACTTCTGAGACACGATTTATTGGTTGGATTGAAAGAAAAAATTGAAGAATGGCAAACATCAAATACAGCTCATCATGACTTGTGTCAACATTTGTTGGATGTCATTGCTGATCGGTCTTTAGGAAAATTCGAAAACGATATTAATGAACAAAAGGAGTCAATTGAGAAACTCGATATTAATCTAGAAAAAGAGAGGGGCAGAGTTGATGATATTGCCATAGACGTTACAAATCAAAAGACCATCGTAGAAGATGTTAACAAACGGATGGAAAACAACGAAGTTTTGGTAAAAGAATTAAAGACAGAGGTTGGCGACGTAAAGGAGAAAGTTGTTGAAATTGATTTAAAAACTGTTTCTAATGCTCCGATATGGGCGCGAGAAGTGAGTTTGTTACTCAATCCGACCTCTAATGAGGACTGGAGGTTGCTAGCTTCGAGATTAGGATTTTCAGCTGAAGAGATACGTTCTTGGTCGACTCATGCTGATCCATGTATGAGTTTGTTAAGTGATTTCTTTGCAGTAAGAAAGAAAATAGAAGCTACGCGAGCAATATTAGAACAATTAAATGAAATTAACAGAATAGATGCAGCTAAAATTGTGGAAAATGCATTAACAGTGGCAGAATCTATGGTATCTGATGAAGATCCTATTGAGTTTATTACTCCTCCACAAATTTTTCTCAGTTATCAGTGGGGTATACAAGATGAAGTTAAAGTATTACGTGAGCATTTACAAAAAGCTGGTTATCGATGCTGGATGGATATTGGTCAAATGGGGGGAGGAGACAAACTTTATGAAGCCATAGACAGAGGCATTCGTGGAGCGGTGGTGTTTATTTCGTGCGTGACCAAGAAATATTCAGAATCTCCAAATTGCAAAAGAGAATTGAATTTGGCAATAAGTCTGCATAAATCTGTCATACCGTTACAAATGGAGAAAATGGAATGGCCGCCCGTCGGAACGATGGGTCCTTTATTGACTGAATATATATTTATTCGGATGTTTGCTAAAAATGGAACCGAGATCGTTTATGGAACTTTCTGGTCGAAAGATAAATTTCAGGAATTATTAATTCAAATTCGATATAGTTCTGCCCCAGAATACGAAATTGTTGATGACATGTATCTAAATTGGTGGAAACCTCCAGAAACGAAATCTCAGTATCAATATAAAGATAAAAAGGTTGTAGCTGAAATATCTGTGAAACATGAATTGGAAGAGAAAATTGAAAGTCCAGAAATATTTCTATCTTATCAATGGGATAAACAAGAAGAAGTGAAAAAATTAAAAGAAACATTAACAAAAGTAGGTTATTCCTGTTGGATGGACATTTATCAGATGGGTGGTGGAGATTCCTTATATGATAAGATTGACAAAGGAGTTCGAGGTTGCTCACTAATGATTTCATGTGTAACTCCAAAGTATTCTGAATCTGCCAACTGCCGTAGAGAATTATCGCTTTGTGATAGTATTAAAAAACCTTTAATACCTATTATGATGGAAAGAATGGTATGGCCTCCTGAGGGGCCTATGTCGATGATTTTGAGTCAGTTAGTGTACATTTCCTTTGTCGATACTTATGAAGAACAGCAAACATGGAATGGACAAGCTACACAAGAATTACTCTCGAAAATACAGCAAATAATCCGGAAACCAGTAAATAGTAAACAAAATAAAACTTCGAAAGATATTCAAAGTCCTTCACTACCTTCAGCAATTTCTGAGAATTTTACAATAGAAGCTACTCACATTTCTTCAGCTTCGAATGCTAATACTTCGAATATATCTCTTGCTAAATCGAAATCTTGCATAATAATCTAAATAATTTATTTAGTAGATTAATACTTTGTTAGAAATGATTTATTATATTTTATTTTACTGATAAATATAATAACTTAATAAAATAAATATGATTAAATTT
>OX_Smed_1.0.11558
ATATATGAAGGGGGGCCCGCCGTATTTTCATGGATAGTAACTCCATTTCCAGGAAAATAATCTATGAATAACCATAAAGCTGCTCTGTGAAAAAGTCCAATAATTGAAATGTANNNNNNTCTNCCNNNNNCTGACTGGCAACTCCTAACAACAACCATTGAAAATCAATCCGTAAGTTGTGCTGAGCAATATTTCATTGAGTTGTGCAATCATTGATCGATATGAGCAGAGAAAATAAATATTGATTTATGTTAGAAATTATTTGCAAATTTCCCATTCAGTTGATTTCTTTTCACCATAAATGAGCTCTCGGTATTTGAAGGATCTCGATATTAGGCGATCTAAAATTATCCATATCTATCGGAACGGTGATCCGTATGGTCGGGCGATTTTTGTCATTCTCAGACTTCCTGAACAGGCGGCTTTAGAGAGGATTGTTAAAGCTATCGAAGAGAAAGTCAGATTACCGCTCAATAGGCCAATACGAAAATTATTTGAATTAACCGGGACACTTGTTCAGAGTCATACTCAAATTGTGGATGGCAATTATTATGTTGCTGCTTCTTCAGAAAATTTTCTCGATATTAAATATGGCCATCCTGCCAATTGGGTCTTGGTAGGCCCTGTTAGAACCAGCAAGTACGAGAATGTCCACTACGTCACCAGAGCAGAAGAAGAGGGTAAGCTCAATCAGTTATCGGCGTCCAATAATGTTTTATCCACATCAAGAACAAACAAACCAGTGACTCCATCAAAAAAATCCGGAAGAAAGAGTATTCAATCTCTTAAGAAAGAAGATAATAAAAAAAAACAAAATAATAAAAAGATGTTTGCATCTGAACATGTCGACAATATCCTTGATGATCGTGTGGACATTAACATTGACACTGAGGTCAACGAAGTGAAGGATGATGAAAGAAAGGATAAATTAGAAATCACTGAACCTCAAAATGAAAACAAAGATCCGTATGAAATAATGTCTGATGTAGACGTATCAGTTTCCAACGGAATGCCACAGAAAAGCGAGATCGAGGATTTGGTAATGAATAAAACTGACGATAAGATCTCTTTAGCCAATGAAGCGACTCTAGAATTGCAAGCGGCAGAATCAAATCCGATTGAAAATTTATCAGAATTTCAAGACTCCACAACTGTCAACGTATCAAATCAGGTTTTCGATAACACTGATGCGTATGAGAATGAAAATGTGTTTGAAGAAACTGAAAGGAAATTCAATGGGCATGTCGAATCTAAAGATTTAGAAGATCTTGAAAAATTGAATCAAGTTGAAGTCAAGGAGATGGGAGATGAAACCGACCGAGATGTCAATGAAATACTCCCACAAGACTCGGCTGATGACAATCAGAATAATCCGGATACAGTTTCAGATGAACTTTATTCCGATGCTGCAATCAAAATTCAAGCGACATATCGAGGATTTCGTGTAAGAAACGAATTGGATAAAGCAAAAAAGAGCGATTTTCCTGAAGATAGTATCGACGAAAATCCCGACCTAAGTGAAGCCACCAATTATGAAGAAAATATTTAGATTTTTTCGTATAAATGTTTGATCCCTTGAATTATTGCTGCTATTCATTCTTAGATATTTTCTTTCTCTCACAAATTTTAGTTATTTTAAAATTTCTTTGAGTTTCGAATGTTTTAATTTTCTTTACTTTCATTTATATCATTTGTATGATTCTATGTGACATGCTAAACGTTTATGCGGATGTGATTTCACTATTTAATATATCTATTATTAGCAGA
>OX_Smed_1.0.11562
CAATAATCTGTTTCGNTTTTTTTTAATATAACATAAAAAATCTCGAATGTTTGCTAGTTCAGCCGCAACTGCATCATTGTTTGGTACAAATCAACCGAATCCCTCCTCATTTCCGTCATTTATGTCATCATATGGATTGAATAATTCTGNANNAGCACAACAGTTGGTCGCTAGTGTTACGGCATCAACCAGTTCCTATTTATCCGGTTATACGGATTTTGAAGGAGTTAATAGTACAGCGTGCTTAGATTCGACGACTGATCCGAATGATGTATTAACAAGCAGCCAAGCTGAAAGCTTATTTAATTGTGCTCTTCATCAATCTGGTTTATATGGTCAGCCGTATTCTATGAGTAGTTATTTGTCTGATATGCCACCTACAAGTGAAGATAACTCGTTGTTTGCCTCGAACTTTTACAACGGACTTACAGGAAATTATACCGACCAGCCTCAGCAACAACGCAACTCAGCATATGTATACGCATATGGATATTCGCCCTACATATCGGCAATGTATGCTGGTATTCATTCACCGCGTCAACAAACCATGAACAGTATGGGTTCGGTAGTTAATACTCGTTCATATTGTCCACCAACAAATCCTTCGATTCCATCAACTACACAGAAATATCAGTTAATAAATTTGCCTCCGGCTCTTCCGTCGACTGCAGGCAACGCATCTGTGACAGAAACTGCCATCTCTCTAAAAGCGTCGGAATCTCCTGGCCTTTCAAAAGACGACTCAGAAAGTCAATCTAAATCACCGCAAAGTTGCAATGGCAATTCGGAAACGAACAACAATCCGGGCCCGAAAATCCAGTCAGACATTGCCAATGAAAACGAACTGGAAAGAATTTTTGTTTGGGATTTGGACGAGACTATCATAATTTTTCATTCTCTCCTTACAGGAATTTACGCTCAGAAATACCAAAAAGATGCTTCAACTGCAGTCGCTCTCGGTTTACGGATGGAGGAACTTATTTTCAGTTTAGCTGACAATCACATGTTTTTCAATGATTTAGAAGAATGCGATCAAGTACACATTGATGATGTGTCATCAGATGATAATGGACAAGACTTAAGCAATTACAATTTTCTTGTCGACGGATTTGCTGGGCCTGCTAGTATTTGCAATGGAGTATCTACAGTGATCCAAGGTGGACCACTGGGACTTCCTGGAAACACCAGTGTGCGCGGAGGAGTTGATTGGATGAGGAAATTAGCGTTCCGTTATCGACGAATAAAAGAACTGTACAATTCTTACAGAAACAATGTAGGAGGTTTATTAGGCACACAAAAACGGGAACACTGGCTACAATTAAGGCAAGACATTGAAACTCTTACAGACAATTGGCTTACGTTGGCTTTGAAAGCCTTAACACTAATATCTCAAAGAAACAACTGTGTTAATGTATTGGTCACAACTACACAATTGGTACCCGCACTGGCAAAGGTTTTACTGTATGGCTTGGGGGGAGTATTTCAAATTGAGAATATTTATTCTGCAAACAAAATAGGGAAAGAGAGCTGTTTCGAAAGAATTTCATCTAGATTCGGACGAAAGAGCACATACGTTGTTGTTGGAGATGGAAAAGATGAAGAAACAGCTGCCAGACAGGTTAGTTGGCCATTTTGGAGAATAAGTTCACATTCCGATATCGTGGCACTTCACCACGCATTGAGTCTTGGTTACTTATAATTACACTTTGCTTTTTAGTTTTTTTATTCATTTGAAATTATACAACTTGTTTTAATCTAAAAAAAAAAAAA
>OX_Smed_1.0.11672
CTTAATTAATTATTCGAAGATTTAATTTATAAGTAGTATATAATTTTGAATGCTTTTTATTTGATAAACTATTTACTGAAATGAATTATGAAGAAGCTATCTCGGAGATTCAAGGCAACGAAAGATTTAACGTATTGGCACTTCTTACTCTTAGCATGATGGCATGCATTTCTTCAATGGACATTAACAGTATTGTTTTTATTGGTCATACCCCATCATATAAATGCGTTGATCCGATTTTCAATCAAACCCAATTGACTTGGACAGTGAAAGAATGTCAAGCAATTGCGAGGTCTGAAAATGGCACTAATCACACTATTTATTGCCGGAACTGGAAGTACAATAAAACTGACATGACCAATACCATTTCTACGGAATTCAATTTAGTTTGTAATAAAAAGAAATACGTAACTTTGATGAATACCATGTTTTTTGTTGGAATGTCGGTGGGAAATTTCATTGCAATTTGTGGCGATAAAATCGGTCGAATGAGACTTATACATCTCGCTGTGATATGGGAAATTATCATAAACATATGTTTACCTTTCGCAACAAATATATGGCTGATAATTTTACTAAGATTTCTTTCAGGTTTAGGGACAGGGAAAATATATCAAGGCTTGTGCTATTTGACTGAGATCGTATCCATTAAAAGGCGTTCTTTGTATACAAATAACTATTGGATCCTTTATGTATTGGGATACATGCTCATTCCTGGACTAGCGTATGGAACTAAAGATTGGAGGCTCTCGAGACATTTAATGAACTTTCCATTGTTATTTTACTTGACTTATTTTCTCCTTCCAGAATCACCACGATGGTTGGGAATCGGTGGCAAATTTAAAAAAGCTATAACTAATTTATTGCTCATTGCTAAATACAACGGTAAGATATTTCCTGAAAATAAATTCGATTCTTTAATTATTACGAAACAAAAACTCGGAAATATTACAGATATTTTCGGTTCAAAAATTATGAGACTGAAAATGTTTGTTTTGATATTTGTTCATGGAACAATTTCTGTCAGTTATTTTGGATTGTCTATCAATGAATCTTTTCTTAGTTCCAATATATTTCTGAATGTTTTTATTCAAGGTCTTCTAGAAACCTTTACCGGTCCTGTTGCTTGGATTATGTCTTCAAAATTAAACAGAAGGGTTTCAATGCTAATCAATTTTCTAATTTGTTCGGTTTGTCTAATGTTGAATAATTTTTATTCTTTCAACAATATTATCGTTTCGATTGTAATTTCAACACTAGGATCCATTGGGAAATTTGCCCTTACTACGGCATACTGCATCTGTGACATGTATTTGAATGAAGTCTTTCCAACTCCGATTCGTAATATGTCTATTTTTATCATTTTGGGAATTGCATCTATTTTCACAGTTTTCGCGCCTTCAATAAACGGAATAGATGAATTTATACCGTATTTCTCGTGCTCTTGCTACTCGGTAATGTGCCTTATTTCTGGATTACTTATATACTTTTTCTTGCCTGAAACAAAAGGTTGCCCATTACCACAAACCTTGGAAGAAGGCAATGAACTAAGAAAGGGAAACGAGAACAATTATTGTAATATGATTCTCAAGCATGACGAGTTATATAATTGCAAAACAAAGCTTTAAGGCTTTATATATTATTATAATTTTTTATTAATATAAAGAACTAGCTAAAAAAAAAAAAAAAAAATG
>OX_Smed_1.0.11694
CGCNNNNNNGATNTTTTTAGGACAATTTTTTTACAAACGATTCTAAACATTTTATGGACAACATTTATTGTCCATGCATCAATAGGCGAGGACCAACTTATCGCCCTTCCAAATAAGGTTAACCAACCTACCGCTGTCCAACTCTGTAGACAGCAAGGAATGAATCTTATCAGAATTCAGGATGAACAGACCAATCAAATTGTTTATAATTTTGCCGTTAGAAGAGGACTTGGGCAGTACTGGATTGATGCAAATGATAGAGTACAAGAGAGGCAATTTGTTTATGAGGATGGCAATAGAATAACATACAGCAAATGGCATCGTGGAGAACCAAATAATTATAACAATGAAGACTGTGTTCATGGCTTGTTTTACCAGAATGGATTTTGGAATGATATAAAATGTGATATTAATAATGCAGTGATATGTTATCGAGAAAGATCACAGAATTCTATTGATTCAATTACTGAAGACCAACTAATTGCTCTTCCGAACAAAGCTAATCAACAGCAGGCTGTTCAACTCTGCCAAAACAATGGAATGAATTTAGTGAAAGTACAAGATGATCAATCAAATCAATTGGTGTTCAGATTTGCAACTAACAGAGGATTAGGGCAATATTGGCTTGATGGCAATGACAGAGTTAATGAAGGTTATTGGATGTATGAAGATGGAAACAGACTTTCTTATACCAAATGGCAGCCAGGGGAACCGAACAATTACGGGAATGAAGACTGCATTCATGGCAACTATCATCCAAATGGATTCTGGAATGATGTCAGTTGCAACGCAAATTGCGCAGTCATTTGTTACAAGAGAAAATCTGATTTTAAAATTGTGAATATTCGGGAAAATCAGTTGGTAGTGCTTCCTGGAAAAGTGAATCAACAGACCGCTGTTAACATGTGCAAAGCAAACGGCCTCCAACTGGTTAAAGTTCAGAATGAACAGATTAATCAACTTGTTTATGATTTTGCTGTGAGAAACAATGTAGGACAATATTGGATGGATGCCAATGACAATCAACAGGAAACCGTTTGGGTTTATGACAACGGCCAAAGGATCACTTACAGTAAATGGCACTCAGGGGAACCAAACAATTATGGAGGTGAAAATTGTTTGCATGGTTTGTTTTATCAAAATGGATTTTGGAATGATATCAGTTGCAATTCAAACAACGCTGTCATTTGTTATAAGGATTCGGAAATCGAACCAAGACCGAGTACGGAAAATGAGAAAGAGGAAATCGAACCTAAGACAGAAACAAAAACGATAACTGAGACCATTTCGATACTTGTTACAAATGAGAAGATGACTTTTCAGGAAGCCATGAAATATTGCAAAGATCAAAATTTAAAATTAATTCGAATGGTAAATCAAGCATTGAATAAACATGTCTTTGCGATGGCAGTGCAGAAGAAGTTCGACCCGTATTGGATTGATGGTACCAAATCTAATGGGGACTGGTTGGATTCTGATGGAAACCCTTTGAAATATAAGAACTTCAAAAGTGGAGCATTGGACGACGGAGATTGCATTGTTGGATATGAATTTCAAAATGATTTATGGAATGCTGCAAATTGTGATACCAAACATAATGTACTTTGTTATGACGTTTAATAAATAAAATTACCAAATGTAAAAAAAAAAAAAAAAAATG
>OX_Smed_1.0.11757
CTTGGCTTGGTCATGGAAAGCAGGAAAATATGAAGCTGTTATCTTTAACTTGGTTCGCGGCAATTTTTTTTATTACTATTTCATCAATTGTAACCGAATTAATATTCGAACCTGAGCCTGGATCAAATAGTTACAGGTTGAGAAACGACAAACGAATATATAGTGATCAGAAATTGCGGGAAATGAGATATTTCAAGACTTGGCTTGGTCATGGAAAGCATAATCTCTTAGAAATAGGAAAAAAATAGTCTGATCGAATTACTGGCGAACCATTTAACTGAAAAATAAATTTACAATGGTGAATTTATGAAATGTTTTTATAATTATAAAATATATTAACGACAATCGTTTTATTAGTTTTTAGTTTTAATTTATTTAAAGTTTGTATTCTAAATAA
>OX_Smed_1.0.12118
TTTTGTTTTAATTGCGTAAAAGTTATAACAATGAAAAGTGAGTCTTGCCAGAAAAATCTTTCTTACTATATTCGACTGTTCTCTCAGCGGACTTCAATCCGAGGAATTCCAAAAGTTGAAAATTCTAAATTACTTTCAATCCGATGGTTTTGGGTAATCTTCATATTTTGTGCCCATGTTTTAATGATATCTCTCTGTGTTTTATTAATTATGAGATATTTCCGGTTCGACACAACAATGAAAATTAGTAATTCCAGAGTGACCTTTCGAGAGTTTCCNGAAATCACAATTTGCTCGAAAAGGTTTTTCGATATCGGAACGACAGAATTACCCAATCCGTTTGTTTATTTGGATGATTATAGCATGAAGATATTGGCTCGTGTGGCAGATCTAATTGAAAACAACAACATTGAACGAGCTATACAAATAATTAAGAACCAATATACGACATCGTCATTTTTTCACGATTATTTCAGTTTCATCCAGCAAAGAACAATTTCTATGGTAGATTCTTTAGTAAGCAGTTGCAATATCTCTTCGTTGGATGGGAGATTTAGTAAAAATAAAGTTTTACCATGCAAAATCAAGGCGGTCTACAATCCACTGTATTTAAACTGTTTGGCATATAGTATGCCTCAATCACTTAGCATAAATAAATCTTCAAAGTTTCAAATGGAAATAACTCTTAATCTGGCTCAAAAACCGAAAGGCTCCGTCACCGAAACATTCAAAATGGATGAGTATGTATCCGACAATGCCGACGATGACGGATTTTCAGAAAATCGAATCTACATAACATCAGTTTCCGATTACCCATTTGACTTTGATTTTGACGTACCCTTCAGTTGCCAATATTTCAACCATTATGTAGTTGAAAGGTCGCAAGAACAATTTTATTTCACTTCTAGCCCAACAGCGACTTGTAGAAACAACGAGCTGACTGCTAACAGTTTTGGGGTCAGTTTTACTTATTCCAGAGAATCTCTTTGCAACTCATTAATGATACAAAGATATGTTTATGAAAGATGCCAGTGCTACATGGATTCTTTACCAAATAATGAAACGCTATACATGGTATCCAATTTGTGTATCTCCAATGATACACTGTATCAATGTGCCGAAGATGTTATAAATTCTTCACAAGATTTAATGACTACCTTATGTTTGCCATCATGCACAAAGACTGAATATTCTGTTATTTATAAATTCAAGCCTTTTTATTCATCAAAGTTTAGTGAGGTAATGGATGAATTATTGTATCAAGCAGAGGATTGCAAAGAAATTCCCGAATGCATGAACAACGCCTATTGCATCTTGCGACAGTTATTTCAGACATTTTCTAACGCATCATGCATTACGGAAAATCCTGTTAGAAGAAAACGATCAGTAGCCGATTTGGTAACAGAGTCCGTTCAGAATACTCCCAGTTCCACATCAACACTAACATCTGTGCCAGTTGAAGAGTCATGCGACAAAATTAGCTTAAAGGTAGAATTGAGACCGAAAATGCAAATTCAAAAAGAGAGTCTTGTAGTGGAAGTAAATACGTTGCTAAGTCAAACGGGAGGATTGTGTGCCTTCATTACAGGTTTAACATTTACATTTATTGCAGAAGTTATGGAGACCTTGATTTTTTGGATTTCTGACATTCTCACTAAAAGAAAAATATCTGAGTGAATTTAAATTTAACACAACAATTTGAC
>OX_Smed_1.0.12238
TAATTTTATTAAATTTTTGTATTTTTTAAAATGCAAACTTTCAGGGAGATCTGGAATTTGGGAGAATAATCTGTCAGTTGAGAAACAATCAAATATGGAATCCGTTGTCTTAAATTGCACGCCCTCTCATTTCATGAGACAGTTTCAGACTCAATACAAAAATATCCACGAGAATCTCTGTTTAATAATTTGCCCATTAGGAGTGATTTCAAACATTATGAACGTCATTATTCTCAATCAAAAGGTCATGAGATCCCCTACCAATTTCCTGCTGACGGTGCTCGCTATTACAGACGGTTTCTTGATGGCTCTCTACATACCATTTGCGCTATATTTCCTAAAGAAAAACTATTTGTTAGGATCTCCCTATCTGTGGGCGTTGTATATGATGGTATATGTAATAATACAAAACATACTTCATGTCATTAGCATTGGAATCATCGTAGCTTTGGCGGCTTTTCGAGTGCTCTACATCCGATGTCTTGTTCGATGCAATGAGCTCTGCAACATAACTAGAGCTTACATAAGCGTGGCGTCGATTGTGTTGATTGCCGTATTGCTAACAATTCCGAGCGCAATTGCCCATAAAATACGTCCGATGTGTATGCTCCCAAATTCGACAGATATCCAAGAAATTGACCCCGACTCTGATTTGACTTGCTTAAACTATGTGAACTACTACCGAGTAAACTATGTAGATAATCAGAAAATCCGTCGGTTGTTGTTTTGGGTGTCTGCGATATTCATAAAGTTGCTGCCAGTGGTGTTGGTGACGATTTTAAGTATCATCATTATTATGGCGATCAAATCGCGGGCAAAAAAAATGAAAAAGTTAAAATCGAACTCTAAAAACACCAAAGGTTCGAGAGATAATATTGAAATGAAGTCAAATCAACCTTTGGTGGAAAAAAGAACTGTAAAAACTGTAGACAAAGATGGGATAAGAACAACAAGAATGTTGTTGGTGATTGTACTAATATTTATGCTCACATATTTACCCCAGGCCATTCTTCTCAGCCTAGGTGGCATTCTCGGAAGGTGTTTCACTGACGAGGTGTACGATCGGCTTGGGGATGTGCTCGACATGCTGACTTTGACGAACAGCGGTATCAACTTCGTGCTGTATTGTCTCATGTCTCGGCAATTCCGAGAGGCATTTATCAAAATATTTTGCCACTTACCCCATGTGCCATAGGAAGGCAAGTAGAAATTCGACTTTATTAATGACAATTTCAGATTGATCAACAAACATTAAGAAAACACAGATTTATTTTTATGGCACATCTGGAGTTTTAGAATTTTTTTGATTATATTCTGTTGGAAATGATGAAATTATATTTATAAA
>OX_Smed_1.0.12264
AAACCGTTCATTAAATTCAACTATCATTTTATCTATATCGGTTACAAATATTTTTGTATATTTGCCATTTATATGCACTGATTTAATTGCTCGAAATAGCATCATTGGTTTTTACACAAATGTTCTTTAAATAATTTCAACTTATCTACAATTGATCTGATAAATTTAGGCATGTCAAATATTGTTGAATCCTCCTTCTATATGGCTTTAATCTTTTTACAATTTGCCGAGAAACCATAATACTAGCTAACATTATGCTTCACATTCATCATTACAATGTAAAAAAAGGTTTTCATGAAAGTTTGTCATACTTTNGTTTCTGTTTATTTNATATACACAATTTATTTTAAATAATACCAAAATTTAATAAATATAGCATATTTTACAGTTAAATATATAATAAAACATTTAATTAATGTCTGATGATTTAATGGAAGAATTAACTCAACTTTTAAATAAAAGTGATAAATCAAATAAGCTACAAAGTTATTTTGATGATGATACAGAGAAAGATGATTTGTTTGCTTGTATAACATCCGACAACAATTTGGCGTGTACTCTGGAATTAGCAGTCATGAAATATCCTCCGGAGCATTCAAAATTTGATGTTAATAATATTTCGTCACTCAATATGGATGATAAAGATATTAAACCCCAAACGTTTTTTGATAAAATTGAAATGGAAAATTTAGACAATAATGTAGGTACAGCATGGTTGAAGTCAGAAAATACAAAAAATATTCTAGTAAATATCATGTCTAGAGATATTAATTCCACTCAAGTCAATAAGTCAATTTTAGCACGGCCACAGCTATATAGTGATCCCAATCAAAAATTAATTGATCCTTTGTTTTCGTTATTAGCTGACAATTATAATTATGATACTGCTGTTGAACTTCGTCAAGTTCCTTCAATTGATGATTGTCAACTAACCGAAAAAGATGTATTGTCATTGATCGAAATGGGGTGGTTACGCCCAGCCATAGATTTAACATCTAAAATTTTAAATAAAATCGGATTTACATTTTCCAAATCTAATTCAATTGAAACCACAACAACGAATTTCACTAATAAAAGTGGACGGATTTGGTGTTTAAGATTTACTTTACTCGTTCGGTTAAAATTCTATTCAATATTAGAATCAGAACTATCCGGGTTTTATAATTTAGATTGTCCAAACTTATATACGGAATTCTATTCCGACATTAATTCAATTTCAAAAAAGGGATCTTTAATCCCATTTTCTATGAGAATAATTCATGCTGAATTGCCATTATATTTTAATAAATTTAGCGAGGCATTGAATCGATTATATTACCTTTTAGCTGTCATCAAGCGAATTTTAATAAATCTTGAAAGTGGATATTCTGAAGATGGCATGAATTTGTTCAATGATGATAACATTAAAAATCAAGCTATTAAAGTATGGCGGAGACGAAAATTTCGAATCCTGATTAGCTGCATGCGTGTTTTAATTATTAGTAAGGATTACCCGTCTGTAATCAGCATAATTCACAATTTACTGAATGAGTCATCCACAATTGATTTTATTACATGCTATTCGCCAAGCAATTTATATCGATTATTAGGACGAGTATATTTACAACTCGGTGACATAGAAAATGCTGTTTCCAATTTTGAAACCTCACTTAAAGTCAATAATGAAAATTTAATACAAATTGATAATAATGACAATAAAGTACAAATATCTTTCCAAAACGCACTGATCAATATCAGTCGAGGTAATTATGAAGAAGCTAAACGATGTTTACAGACTTGCTTGGAAATAATCCCAAACAGTTGTCAGATATTAAATAATTATGCTGTTTGTTGCTTGTATCTTAAACAAGTTCAAGAGGCTGTAAAAGTTTTAGAAAAACTGATTCTAAATGGTCAATACAATGATGGAATTATATACAATTTGTGTATTTTATACGAATTACAAACCAATCAAATCAGAAATAAAAAATTAAAAATTGTGAAAACACTTGCTAAATTTCCTGGTGATGATTTTAATATTTCAAGCTTTAAGCTAATAAATCCCGAATAAATGATTTTGATAAATAAATGAAATTGACTTANNANNNAAATTTGGTTAACTACTGCCTTGGTTCTCAA
>OX_Smed_1.0.12497
TTTGTCAGAAAATTGTTTTGATTTGAGGTTTTTTTTGTTCATAACATAAACATTTTAAAGTCTATGAGATTAAATGCGACATTTGGCACTCCATTTTGTGACAGTTTGAGTTTTCTATTCACTCCGGAATCGGTCTTTGTGTAGTGTTTTTTTTAATTTTGTGTTCGGATAGAAATTTTAACCAGCAACCAGGAAATTTGGTTACTCATTTGTCTGGTCTTTTCATAAATTTTAGACGCCCATGTAGAAAACATAAACACAGCATGTCAATCATTAAAGTCCCTCACGTGGTTGTCACATTTATCAACCAACGAATGCGATTTGTCTATTTTGTGACTCAGCCGTGGGTGTCACCAAATTTCGTATAAATACTTGATGAAATCGGCTGAAATTAATTCTTGTTTTTGGATTTCAATAACTATTTAGCAATGGAACAGCCACATGAAAGTAAAACTTTGCTTTTCGATTAATGATGATATTAACCTGTTATTTATTCTACAGCCGAAGTCGCCCCGGAAGAACACACTGGTGGTGAACAAAGTCAAGAAGCAGAACCCAAGGAGGGAGAAGATGAATAAAATTCCATTATGATACTTTATGTTTAATGTTATATTAGTGCAATAATTAAATATATATTAATTGGTCTTTTCTAATTTAAGTCTTAATAAAGTTTATTTAATATTTCTTT
>OX_Smed_1.0.12565
TGGAAATTTAAGGTCATTAATATTTGTAGTATTATATTGATTTAAAAAATTTAATTTCACCATATTTTCAAAACTAGTCAAAATTAGTAAAAATGAAATTTGAGATAAATAAAGAAGTAGTAAAAGAATCAAAAACTCGATTGTTTGACTCTATTAGAAAAGCTGCCTTTATAATTGGTACTTTTTTAATTGGATTTATAGCTACAAGAAATACTCTAACATGGCATTTACAACAGTTTTGGGGTGCATCGGGAGAGTTATGGCAGTCAATTTTTGATAAATTTTACGCAACGATGGGCAATGATGATTTTTATGTTGGATTTTTTGGTACATTATTATTGACAAATGTTGTATATTGGGGTTATGGATTACTGTTACTAAGCTTTGATTTAATTAATACTCCCCAGTTTCTCAAGCAATACAAAATACAGCCCGATGCCTTTGACAAGATTCCTCGCGATAAAGTAAATAAATTATTAAAAATAGTATCTTTCAATCAATTTTGTATCGGAATACCATTTACTTATCTTTCCACTCTTATTTATATGTGGCGAGAATGTTCATTCAGCGGTCCTTTACCGACATTTCAATGGGTTTTATTGGAGTTGGTTGTATTTGTGCTCTTGGAAGAAGTTCTGTTCTATTATACACATAGGTTATTACATCATCCATTATTCTACAAACGCATTCATAAATTGCATCATGAATGGACAGCCTCGGTTGGTCTAGTCGGAGTTTATGCTCATCCGATTGAATATTTGGTATCAAACGTTATTCCAATTGCTGTCGGTCCATTGTTGATGGGATCTCATATTGCGACTGCATGGATGTGGTTTTGTCTGGCCATTGCTAATACGCTTAATTCTCACAGCGGTTACCATTTCCCCTTTCTCCCATCTCCAGAAGCCCACGATTTCCATCATTTAAAGTTTGTAAACAATTTCGGAGTTCTTGGTGTACTGGATCGACTTCATGGAACTGATAATTTATTCCGCAACAGCACAGCATTCAAGAGACACATCATGATGCTAACTCTCATTCCTCCTCGTCAACTTTTTCCAGATGACGGTAAAAAATCAATTTTAAGCAAACAGGAGCCCGCTCAAATGCAATCCTAAACGTGCTTGAATTTTTCATTATTAAAATGGTTTCATTTTCCTGAAAGAAACAACATTTATCATCATTACATTGAGTAATTATTGAGTTGGAATTTTATTAGTTTATTTCATGATATAATTTAATAAATATATGTCGGCATGTTTTTGAAAAAAAAAAAAAAAAAATGCGA
>OX_Smed_1.0.12599
TACTTATCTAAAACTATTCTCCGACAGAAGCAAATGAGATTTATTCTTACATTGAATTTCGGATGCCTCCATTAGAAATTGTATTTTGTTGGGTATATTTCGCCAGTTGACAACTGATCTGAATTGGCAATGAAAATCGGATCGGCAGAGATCATTGTAATTGCTGCTGGAATCTCAATCGCATTAATTGGAGTTATTGCCGGAGTTTTAATTTGGATTTTTCATCGGAAACGAAAACTCCGAAAAGAAACAGAGAGAATGTTGAATGAAAAATCGAATTTAGTTTTTCCACAAAATGGAGTCGGGCAAACTCAACAAACGTTTGAAGAAATACGCCAAAGCATGATGGAGTCTCCATCTCCAACCGATCCTCAATATCTTGGACCAAGAAGTAGTTTTGCAGGATATAATTTACCAAAAAAGGTTCACACTTATGGCTCAATATCTGATTCTCTTTCAATTTGTCGAACTGAAAGTTACAAGTCTCGGAAAACGAGTACTGACAGCGGTATAGCAAGCTCTATTGGAATCGGAAATGTCATTCCAGATCTGTATCAAAGGCGAGGCACGATAATCAGACGGGAGTCAAGTCCATCTGCTTCAGTTTGTGGGAACCTGCATTTTAAATTACTTTATTTATTTAAAACTTCTGATCTGATGGTCAAAATTGAGCAAGGGAATAACATCTCTTCGTCAATCGCCTCACTATTAAATGCAAATAAGTCGACTCTTAATTCTTTCATTACAATTGAGATGAATCCAGCTGTTGACCAGAAAATTCGACAAACCTCTCTGAAAAAGAATGACTTTTCTCCGGTATTTGGAGAAACCTTTAAATTTCCAATAGCCTATGAAGAACTGTATACGCATTTATTAACATTTTCCCTTTATGATTTAAACGAAGAAGATTATTCCAAGCAAAAATTCGGCAGGGCAACTATTCCATTAAACACAGTTGATCCGAGCATGGAAGTCGAAATTTGGCTTGATATGATTATCATAGAACTTGAGAAACGTGAAACACGAGGCCAGCTACTTGTCAGTCTCAATTATTTACCTTCAGCTGAGCGATTAACGCTCGTCATAATGAAAGCTAAAGATGTTATCATTCCAAACATAAACGAAGATAACCTAAGTTATCTTGTTAGAGTCAATCAATTTGACAAAGAGAAGATCATCAAGAAACATAAAACCGGATGTCAGAAGCAGGACAGCTTGGTCTGGAACGAAGTGATGGCGTTCAAATTCAACAAAGAAAAATTAAATGATATCTATTTCCAAGTCAAACTAATACAGAAAGATGTAAAAGGAAATGAAATAAATATCGGTGATTTCTCTTTGGGAACTCATTCAAACAGTCGCAGTGGAATGGAACATTTCTACGATATAATCTGTGAGTCAAAGGAAACATTCACAATGTGGCACAACATTCAGAGGGATCTCTAAGAGAATATTTAGAATCCATATTTGTTGGTGTTTTGTTCAACAGACTCATTGATTTCATCTGTGCAACACTTATTTTTCTATGAATGTCTATGATTGTCCAATAAATTATTGATCATCTTTA
>OX_Smed_1.0.12622
TTCGCATCCAATTTTTTCTTATTTATTACAATGAAATTATTCCTAATGCTGATGAATAAATTCCTAATGATTTTCGGATTGTTCCCAGTTCTCAATGCTTTGACAGAAGTGAAATCCATCGAAAAAGATTTAATTCGAACATTAATTAACAAATATGAGCANCATGGAATATTTGGGAGGCCCGTGAACAATAGCATGGAAACAATTGTGATTGAACACAAATTACAATTGATACAAATTCTGGATTTGGATGAAAATCGACAAATTTTAGTAACAAATTGTTGGTCGAATTTGAGATGGAAAGACTCTCTGCTTATTTGGGATCCACAGAAATATGGAAATATAACCACTGTTCGGGTGTACCCTGATCACATTTGGACACCAGACATAATGCTATATAATTTTGCTGACGAAAGAAGTGAAGACAGAAGAGAATGTCGAGTAAAGATATATGCAAATGGAATGGTTTTGTGGGTTCCACAATCTTTATATAAGAGTTCATGTTCTGTAGAAATAACATACTTCCCATTTGATACTCAGAACTGCAAATTAGAATTTGGATCTTTGGCTTATGACAGCACCAAACTTGATATCATTTGGTGGATAACAGAAAATATTTCTGAAAATTACATTGACTATGCTGATTATATGAAAAGCAACGAATGGGAAATTTATGGCTCTTCAATTGATAGTAGTATTACTNAGAAAATTTTCTCAAAAAAGATTTATCGGTTTTCACAAATATCTGAAAAAGAATCAAAGTTACTTTATCCAATTTTGAGATACATTTTGAGACTCAATAGGAATCCCAGCTTCTATATAACAATTTTAATTGTTCCTTGTACATTGTTATCATTATTAACTCTTGTCATATTTTGGTTGCCACCTGAATCACCGGCTAAACTAATGCTTGGCATCAGTATTTTTGTGGCTTTTTTCGTTTTGTTACTTTTACTTGCTGATTTCACTCCACGGGAAGTCAAAAATTTTCCCTTAATAGGTGCGTACTTCTGTTTAAATATGGTCATGATCACTTCTTCGACGTTCTTGGCTACTCTTATTATTAACATTCATTTCAAAGGAGCAAAAACTGGTCCTATTCCAAAAACAATTCGACGTATAATTTTAGAAGGACTAGGAAGATTGGTTTTGATACGACAAAATATTAATTTACCACCATATAATGATGGAAATGAAAACTGTATTAAAAAGTCGAGTTTGAAAGTGAAATCAAAAAACTCTCAATTATGGATCAAAAATACAGATAAAAGGTTTCGCAAAAGATCCATCAACAGTTCCGTGATTTACAAACCTCGAAATGATCATTCGAAAAAACTGATCCCGATTGCTGAACCTTGTTTAAATGCATTCATTCAAGGCCATCTGGAATTCGAAAGGGACATTAGAGAAATTAGCAGATATATAAGAATTATTGTCAATAGAGAAAAAACTGAAATCTCCAGAAATTTAATAGCCATGGAATATAGAACATTGGCACTTATTTTAGATCGACTATTTTTTATTCTCTATATTTCTACGATGGCTACCTCGGTTATTGTATGCTATTCCAACACGAATATCATTGACTTCGATTTAACTCGAAATATAAGCAATCGGTTGTGAAATTTTTATTTCAATTTTTTCATTGAAAATTAGTTTTAGACAAAAACAATTATTATATATTTTTTATTAACTTTACTTATTAACTAACTCTTTTAATATTATTGTGAATTATAATTACATTGAATTTTTTC
>OX_Smed_1.0.12686
GTTTAATTTAACAATCACATTTATAGATTTGCACTGAAAATAAACAACGATTATTGTTTAACAATTGATTTTAAAAATAACAATCAATCAATAATAACAGTGCTAAAATAGGCCTATTCAAATGTTGTCATTCTCTGTGGACTAACAATTGACATTTCGTTCGAATATCTTCGACGATTTATTGTTGGGAAATTCAACTTTATCAAAACATTGTTGAGTTTTATCAATAAGTGTTGCCTGAATCTTTGATTTGAAAGGAGATAAATGAAAAAGTTGACAAAACTGTCGAGTAAAGTCGCAAAATTGCTCGAAATCACGAGATAGTCAGTAAAGATGTAATCAGAGAAAATGCTAAAGATACCAAATAGTTTATTAAAAAAAGACGGCAATTCAAAAACGACAAACAAAACCGACAATATGATCACCAATTTGCCGCCTCTAGTTGAATTTTGATGTTTTCGTGAAGGGTTTCGTTGGTGGTTTTTAGGGTTTCTGTTAAAAAANTGAAAATGTTCGCTTTTCAGAAATCTTTTCATCTCCTGACAGCATAAGATTTTTTCGTATCTTTTTCCTGTGAGTTTTTCTTTAATTTTCTTTCGGTCGGCTAATTTTATAATAATTAACGATCCGATTGAACAGACAATTATTGCGGGACCTCCGTTTTGAAATAAAAATAACGTGGTTACAACATAAATGTATTTATAACTTTCTAAAAGTATTGCTCGATATCCGAAACCGACAATTGTTACGGTATAGGTTTCCTCTGTAACGCAAATGAATGCGTTCCGTTCAATTGATCGTGGGAGGCTAATTAAAACGGAGAAAAGAAACACGAATATACAAATTTTGATATCTCTACCTTTTCTAAAAATCAGCCATTTCGTACTGAATGCACGAACTAAAGATTCGAATCTGTAGAGACTGATTAGAATGACTGCCCAATTTCTTGATATATGGCTTGCCGTTACGCCCGGAACGATGATAAATAAATATCCAACTGAAAATGCGGCAGCTTTATTGTAACTTGAAAAAACAAGTCTACTTTGAAGAAGCAAAGAGTTTTCAACTAAAGAATATAAAATATAGCAAACCTGGAAAAAACATTCACAGAGAGAGAGATTCATCAGAAGTCTATTAAATGTGCTGACTGAACGGTCTT
>OX_Smed_1.0.12706
CTTCCGATCTCGCGAATGTTCCAACGGTTGATTTTGTTATGCATATTCTTTGCAAATCAGAATTACGGTGTGGAATTTGGATATAAAATGGACTATTTTTCTAACACAACATATTACAAAATTAATAAATCCGGAATCNTTGTTCCTAAAATTGATATCCTCGAGGAACAAGGGATAAAGGTCCTAGTAGATCCGGTAGGTAAATACATATTATTGAAATATCAGAAATATAATGCGAAGGTTNTNAATAAACGAAACAATCATGAAAGATACAGAACGATGTCAAAAAAGTGAGATTGACAACAGAGTTTTATTTTCCCGAATTGATCTATTCTATTCGCACTTCCAGCAAATCAGAACATTGTTCAAGAAGGAAAATCCAATGAATTCACGAATATTTAATTTCGACGAAAGCAGTTATAATCTTCAAGGCACGACATTTTTTTCAAATTTTTGGAAATTCAATTTCAGAGCAGAAATGGATTTACAAGATCTTATTTCCACTGAAAAGGCTTACTTGATTTCACCAAACCGAACAAGAATCATTTACGAAGTAGAGTTAAAAATGAAATTTAACTCTTTAAATGAAAGCGATGTTAACGAATTAAAAGGTCTTTCATTGTCAGTTAATTGTTGAATTTTGATGAATAAAACCAGAAATCTTTTCAGCTTTAAGAATAAATAGATCTCAAAAATGAAAAAAAAATCAATTAGAACTTTTAACATTGGTGAATTTTATAAAATTATTACGGTAGATAGGTTCAATGAAAAATCGTGTAAAACGAGACGCAGGAACCATACAAAAAAGAGGAATGGTTCAACTAACCTTTAAAACAGGGCCGGTCCTAGGTTATCTGGCGCGTCAAGATAAAGTAAATTTGCACACCTATTAATACTTTAATAACTCATTACATGAGCTCAAAAATATAACTATATTGTATTCTATGTACATATAGTATTTAACGACATAATTCGCATCAGATATAGATAATATATTCATCTTTATTTCTTCAAAGCGAGTCGATTAGGTCAAAGCATAGTTGCGGCAAATAATATTAGATTATATTCTTTAACAATATTGTTTGATAATTTTAAGTGAATATTGCGCCTTTATTTGGTATCACGGCGCCTAANNCGATCGCCTGCAATGTATTCCACTTGGGTCACTCTTGATTTAAACTAGTGGTTCTTTACCTTTTAAGTAGCCGACACCTCAAAAAATGTGTTTATATTTCTTTATTAAAGAAGTTATTTCAATTTCAAGATATTTTTTTAATTAACAAATAAATTGACATATACATACTACACCGTACCTAAATTTTTGATAGTTACGTGGTTGTTGTCTATTCGTATTAATACTCTTGAGGTGACACAAGTCATCACGTGTATTTAGGCTATTTCTGGCTTTTGTTTTGCTGTGCTTATCAACCGGTTTCTTATTGTGTTGTATTTACTGGTAAGAGCTGGAGTTTAATGAAATGATAAAGAGTACATGTCTCAATAGTTAACGGAATATTCACTGGTTTATCACGCTGATAGTTCCATCGAAAATATAGAAACATCTCTTGTAATCTCGAAAATGCTGTTTTGCCTGACAGTTTAAGAACCACGGCTAAATAACATTACTAGATATTACTAATACAAATATATTTTTGTAAAAGAATAAAATTTAGACCATAAAGTTTCAGGAACATTTTTCCTTGGCAATTGGTAGTGAACAAAATATTGCCATGCCTATATTTATTATAAAATGATTTCAAAATCCAACATCCTTTAACGATCTTTACATTATTAATTGTCATTTTTATACGGTATTCTTTTGATCTCAGTCGCTACAGGCTCTTTAAAATAAGTCACGAAATCTAGCCAAATGACTTTGCAAGCAGGTATATTGTTTTTTACATAGTACTGATGAGAGTCAAATAATCTCAAAACTAGTTTACTATTAGAACGGAAATTGAAAGTTATATTAAAACCGAAGTAAATAAATTCAATAATAATAACTGTATAATTATGATATTTGACGTGGTTTAGTGACAGAGTGGCAGTATTGTGAGTTCTCATTGTAAAATCTCTCGGTTTGATTCAGGTTGGGATTGAGTTTCTTGCATTACATTTAAATTATTTTTTGCTGGCCAAATTTAACCAAGTATTTTTACAGAAAATATTTCAAACAATTACAATTTCTTATTTCTCTACAATTTTGAATGTGAAAATGAATTCCAAGTCATCGACAGAATAGTCAAAGAATTAGAAAACCGAGGATTTTCTTCATATTTTTATCATCGAGATAAAATTTACGGAAGAGATACAATTGAAGATATTACTCAAAAATTGAAAAATGCTGATTTAATAGTAATTTGGGCTTCTGAAAATATGTGGGAAAATTCAACGTGCAATTTCTGCATGCAAATTATTTTAAATAGATTCTGTAATATAAAACGAATATATATAATGACATCAAGAACAAAACTTGTACTAAAAACCTGTGAAAGTANNNANAGNTANNAANNNNTNNAAAGTCCTGCCTGTCATCCAAACGTTTCCGATGCAACTTAGATGTTATTAGCAAGGACCAAGACAGAACAAACTATTCAGAAACATGGTACTGGCATTATTTCCTTTCATGGTTAATTTCTTCTCTTCCTTTGGAATCGGTATGCAANGANAATANTCTTTAATANNNAGTGATAGAAGTTGGATATCGAAGTTGATCGTAAAAGATTTTCATAAAAAGAAACATCAGTATGCTGGAGTTTTGGATAAAATATTTTGGCTGTTGCGAGCAATACAAATAATACAGGTAATAGAAAATCAGCGCGTTGGATATTGCAGACAAAAAGCGAAAGGATCAACATAACTAATGGCTCCACGATCTCAGTTTAGATTCGCGAAGCCACTTAGAGCGTTTGCACAAATGAAGTGAATATTGCTAGTTAATTTCAAACCAAAGCAGACAAAGGTAAAGGTATCTCTTTGTATGTTTTAAATCGAAAGAATTGCACCTGGAATAGGCAACGGGGTTAGATACAGAATCATCTAATAGGGCATTGATAAGATTAGCAAATAGAAGAAGAATGCCAAAAACTATATCATCCGATAATGGAAAGAATTTTGAGGGAACGAATAATCACATGGAAAATATATGGATTGATAATTATAGGACGGAAAGAGTGCTATAGAAGAATGAGTTACAATGCATTTTCAACCCACCTGCAGCTTCTATCCGAGTTTCCAACATTGCTCGGGTTCTCCATAAACTAATTAATTTTTAGTTATTTCCTTCTGGAGACCCCCATCTATTATACTTAATTATATTTGAATTCGTCTTATCATTTGACATTTTC
>OX_Smed_1.0.12815
AACCGCTCTTCCGATCNCTGAANCAGAGCNAAAATTACCAAGAAAAATAACTGTTAGAAATGAAACTTTTATTCGTTGCTGCATTGTTCCTAGTAATTATGGATGTTTACGCCATACAAGAAAAAAGATACATTAGGTTTGGGAAACGTCATCAACAATTATTTCCAAATAAAAGGTACATCAGGTTTGGGAAAAGAGAATATATTCCATTAGACAAAAGAAACGACCTTCTTGATAGTGAATTTCTAAATGATATGAATGAAAACTTGGAAAAAAGATATATTCGATTCGGCCGACGATGATTTCGAGTGTATTTTAACTTTCACTTTGAGCGTTTGTAATATTTATTTGTAAAATCTTAATAAAAGAAATTAATTAACAANNNACNAANTNTGNAAANNAATTATAATAAATCAGGAGAAGAAAATGAAAATTTAAAATTTCAATGTGATAAATATTTGGCAGAGATTAATAAATTGGAATCAGTGTTGAAGGAATCATACACGACAAATAGGAGATTACATAAGGATTGNGACGATTGCAAAGCGGAATTGCAATGTTCAGAGGAGAAAAATTCACAATTTGAAAATGAAATTGAGGTAAATAAAAGAAAAATTGAAGAAATCTCAAAAGATTATCAGTTGAAAATGGAGAATTCAAATAATTCTATTGAGAAGCTGAAATTGGAATTGAAAAACAAAGATAATGAGTGCAAAATTTCACAATTGGAAACACCAAATAAATATCAAACTAACATAAATAAACGTCCGTATTCTGCAGAATCGACAGGACAATTGCAAAATGAAAACGCGAGAGTTAAAAGTAAAAATGAAGAATTTACAATTGATTGCCAATCGAAAATGAATGATTTAAATAATAGTATTAATAATCTGATATTGAAATTGAATCAATCGGAAGAGGAACGCACAAACTTGCAGAGTGGAAATTATCAATTGGAATCAGAATTGAAGGAATCAGATAAAATAAAAAACAAATTACTTAAGGATTATGACGATTGTAAAGCGGAATTGCAACGTTCAGCGAAGAGAAATATACACGACAAATAGGAGATTACATAAGGA
>OX_Smed_1.0.12889
TCTTTAANANTTTCNTNATNTCTNCANTGANNATTTTGTTTTACTTTTTGCAGGTTTTTTTCCCGAGTCAAACGCGATTAGTAAATAACATAAATGTTGGTAAAACAAATGAAATTTTGGCCACAACACAGAAACTGTTAGATTTCATGTTTGCAAGGGCTAAATTTTTAAATTTGGATGGACTGATTGGGATCAGAATTTATCAAGGTGTGTTGAAATCTATTCTTGCTAATAAGGAAACGAGACTGTGGAAAGGAATTCTAAATCAAATTAGAAATCAGGATTCCTTATCAAGGAGAATATGTGAAAAAATCAATTAGAACTTTGAAAAAACAAACACCAGTTTATTATAACAAACTTGGGCCTATGATTTCCGATGGATTCTGGAAAGGAAGTCTTCCTCCAAGAAATATTAATGTGAGTTCTTTGGATAGATATATAATCCGGTCAGAGACATATGGTGAAAGGTTCGGAGATGATTGTATGTCATTATTAATGGGAACGTCTGGAAATGACAAATGCACCATTACTCTGAAATGCTGGAAAATGATGACGGCTCATGGATTTTCCAATTATTCTTTGACTCATCAAGTTTTCTATTTTTTAATTGGGATTGAGACCGAGTGCAACAATAATATTGAAAAGATGGCAGCTTCGGTGAAGGGTAGCCAAACAATGCCGATGATTATGGACCGGCTATGTAGTAATGTCTGGAGAGAATCTAATTTATTAGTAGAAAATGGGCTAAATCTGGATTATTCTGATTTATTGATGGAACAAATTGGGCTTTGTGGATATGCAGGATATTATAAAAGTTTTTCTAATCCAAAATGGATAGACGCAATTATTAGTTGGCAACGTCCGAATGGATGCTACGGAATTATGGAAAATGAAAATTTTAATTTAGAAAATTTAGATCCTGCGAGATACGGTACGTATCGCAAAAAACGAGCGGAATCTTTAATGAGTCGTGACGGATGTCTGGCGCATAAAAGTACTGTAGCAATCTCAGCCCTCTCGACATTTTTAAATAATGAAATCTGATTAATAAAGAAAACTTTTCAATAAATATTGTCTC
>OX_Smed_1.0.13018
GAAATCTATATAAATCTTATATGCCAAAATGACTTCAGCGACATCATCGACGGCAGATTTAGTAATTCCAGGCACAATAATTAAAGAACGATGGAAAATATCTAAAAAAATTGGTGGTGGTGGATTTGGTGAAATTTATGAAGCCTCAGATTTGCAAACTAATGAATCTGTCGCAATAAAAGTCGAATCAACAAAACAAACCAAGCAAGTTTTAAAAATGGAAGTAGCAGTGCTGAAAAGATTACAAGGTAAAACACATGTTTGCCATTTCATTGGATGTGGGCGTAATGAATTATTTAATTATGTTGTTATGACCCTTCAAGGACGAAATTTAGCTGATATTCGACGAAGTATGAAACGAGGTTGTTTTTCAATTAGTACCACAATGCGAATCGGTATACAAATCTTAGATTCAATCGAATCAATTCATAGTGTAGGGTTTCTCCATAGAGATATTAAACCGTCGAATTTTGCATTAGGTAAAAGTACAGAATTATCCCGAGTCATAATCATGTTAGATTATGGCTTAGCAAGACAATATACAAATGTTAATGGGGATGTTCGAGCTCCACGCCAAGTAGCTGGATTTAGAGGCACTGTACGGTATGCCAGTGTTAACGCTCATCAAAACCGTGAATTGGGTCGGCATGATGATTTATGGTCGTTGTATTATATTCTAGCGGAATTTATCACAGGTGAATTACCGTGGAGGAAGATTAAAGATAAAGAACAAGTAGGAACAATGAAACAGACTTTTGATCATAATCAACTACTGAAATTTATGCCTCGCGAAATCCGGCCTGTGCTCGAATATATACAAACATTAACTTATTTTGACAAACCAGATTATAATTTAATTCGATCATATTTTCGGGAATATTTGAAACGGAAAAATCTAAATGATGCAGACATATTTGATTGGGAAGTCATAAATGACAACAGTGGAATATCTGGAAATAAAATGGATCAGTCAATGGCGGGATATCAGTCACGTGTCAGGGACAGTGGGTATGTTGGTCGCACACACACGAGTAGCGCAGTCCCTAATAAAGCCAATGCACCAACGTCTCGACTGCCAGCAAGGAAAATCATGGCGTCAGATGAAGGGGGTAAAAATCCCGTCAGAATGAATCCTAACAAAAAGGAAGCGACTAGATCACGAGATTCAGTGCTTATTGGGAACGAATTGGCCAGTGAAATGGCCTTAACGGGAGGAACAGCCACAGCAGGAGGGATACTTGTGTCAGGACAAGGTGGCACAGGGGGTAGCAAAATTGACAGAAGTGAAACTCAAGATCCAATTGAGACCAGACGGACACAGCATCAAATGTGCTCAAGTTCAATGTCACAGTTAAAGAGTGTGATGTCAGCATCGACAAATTACCGCGGGGAAACTAGTTGTACTCATGCGGTGATGGTAATGGTTGAGCCTGGAGAGAACAGTAATGGATGTGACGCAACAAAGGCCGCACCTATGACTATGGGTAGTCATTGGATGGGTGGGGAAGAAGAGGAACAGTCATTGGTGATAGAGGAAGAAAAAATTGCCATTGTTCCGATTACAAATCCAGACAATCAGAGATCACAGAAAAAAACTGATAGAAACATTCCTCCAAAATTGTACAGTATGTTCAATCAGTTCTTTGATCGGCGAAATGTTGATCAAGATCACAATTCCGGAGTTATTGAAGCATTGCAGAAACGTTCATACAGTCCTGGTGTAAGGCAATCGATTGGTGGCGGAGGAAGTGGCGGAATCGGACTTGAATGTACAGAGTTAATTCCTAAATGGAAATTGAATAATAGTATGACACTAGAAGACCTTGAGGGTGGACGTAATGGACCCAATGGGGAAATGTCACAAATTCGAAGATATTCACAATTATCAACTAACAAATCAGGGGCGGTTGTTGCTGGAAATCAAATGAAAACTGCAAGTCAATTGGATTTGGTGATGAATGCAAATAATTCATTAGGGATAGATTCCAGCACATTAGGAAACAGTTCACGGAAACAACAAATGCCATACGTCGATTGTCGGAGATCCGGACCATCATCAAGTGGCTATCAATCAATCACAATGACACAAACACATAATCGCGCCAGCAATAAAACAAAAGCTAGGGACAACAACAATATTATTCTAGCATCCGGGTGCAGTTTGGGATCATTAAACATCACATCATCAGCAGCAGTAGCAACCGATGTTGGTACCAGTAACAATCACATTGGGATCGCGACTGGATCAATTTGTGATAATTCACCAGATCCAGTCAACAAATGAATCAGTTTCCAGTTTTTTATCACACAAAGGATCTCGATCCTTTAATTTTAATTATTTTGATTTTGATTTTGGTATAGATAGAATTATGAAATTAGATGAGAAGATCTATGAAAAAACAATTAAATTTGTTCCTCAACCTCCTGACACAATTAATTGTTCATTAAATGGAGCTAAAATCAGATGTCGTCGTTATCGTCCAATAAGAGCTTCGTCTGTGAATTCCATTATTAATTCTCAGTATCCAAATAGTGGCCGATATCAATAAATTTCCTTGCCGAATGTGTGACAACCGAAACGAAATTGAATATTGGCCGCGTAAATAATTATATTTATGTCTATAATATCGGGATGCTATTGCATCATTTATTGTGATATCACACTACGAGCATTTTTATTGCATTTTGTGCAATATCAGATCTCACTGTTTTCTGCCGACCACGTCATTTATTTGGTTTCTTTTTGATCGTATTTTCCATTTAATTTTCGAAACTTAATGATTTTTCTATGCTCCTTTCATCATATGCTATTTACAACTTCGGTAGTAATTTGCGTGTGTATCTGCGTGTGTGTGCGTAAGCTTCAATATTGATGGATTTTCGCGAAACTCGCTTCATTAGCAATGCGAATATTGTGATAACTAATTGACGAGAATGGAATCATAATTGATGACTTACCCTATTCTTGGCTGTGGAGAGTCGCTATTTTATTTTCCAGATATGGTTACATGATGGTCCGTGTATATATACATATAATTATCATCACTAAGGCAATCATCACTAACCAGTGCTGCCTAAATGTCCGTCTGTCTGTACCATTGTTATATTAATTTTTCCAATGATGCTATTCTGTAAATTTAGGTTTTGGTTTTATTTTTACTTTTGGATTATTTTTATTTTTGATTTGGTGTTGTGTGTCAGTGAGGTCAATTGGATAATGTATATACACACAAACACTCACACACATACACATGCGAAGTGACATGTACAATAACATGTTGTATATTGGACTGACTGATGTGATCTGACCCCTGTTCAGTTGGTATACAATGCTGTATATCAATGGATATGTGTATATTACTGTCCATAGTTATGGTCAGATTATATTTTAATATTTTCTGTATCTCGATACTGAAAATATACTGGCTTTTCATTTTCGGGAAANNNNATTTATTTAATTATGTCATCAGACACTGAGACTAGAAAAGGAAAATTAACTTCGATTAATAGTTGATAACAGTGAGCTACTGTTTATTTTACAATAGTCAGAAAACTATCTATTTAATATTTGATTTTATAAAATCAAATAGTTCTTGTACTAGACTATTGTATTCCAG
>OX_Smed_1.0.13109
CGAATCTTAGCAATTAATTATTTTTAAATTGGTTTTTTTAAAGTTTTTTTAATGTTAAAATATGTCTAAAAAGCAAAGTAATAATGATAATATGTTAAAGATTCGAATGCCAAATAATTCTTCCAATAAAAACGATTCCCTCTATGATTCTACTTTAGTGAATCTGCAGCCATCTAGAGAATTGTTAGATTTCTATCGTCGAAAAGTGGCGGATTTGACTACTGACCATGATGCATTAATGCGTAAATTAGAACAGCTGAATGAAACAAGTCAAAATCAGTATTCAATTGTCTGGGATCTAAAACAACGAGAAGATGAAATATCTGATCTTCAAAAGGCATTATCTGATATGCAGGTGTATTTGTTCAAAGAACGCGAACAAGTTCTTCGTTTATATGCAGAAAATGATAAATTGAAGATTAGGGAATTGGACGATCGAAAAAAAATCCAACATCTATTAGAATTGAGCGGCTTGACACAGTCAGAAGTGACATATTTTATCAAGGATCCCCCATCTAAAGCCGTTATTCAACCAAACCAAGCTGTGACACTCGTTACATCAGATGGATTCACCACAAGTGTGGGAATTGCCCGGAAAAACGTGACAGCAACCAGAAACACAAACAACAATGCAAATACCAAGCAGGACTCGGTTTCTTTGCTCGAACATCAGTCAGTGAAACGGGAACTGGAGTCGTACAAAGTGCAAATCCAGGCGCTACAATCGCAACTGGAGGAGCAGACCCGGCTGTACAAGGAGCAGACAGACGCCCTGATGGAGGACCGCACCATCCGCCAGCAGGAAACCGAGGCCCAACGCAGCCGGGACCAGGAAAAAATTCAAGCTCTCTCAGACAAATTGAAAAGAACTCAAGAATTACTATATGATAATACCAAAGATTTCCTATCTCAACGCAGCCAATACAGAGAAAATGAAAAACAATGGATATCGGAAAAGGATTTAATGTTTAGAAAGTTAAAAACCAAGGAATCATCAGCTGGACAATCGGGAACCGGAAATAAGTGGATCCATGTCGATCCAACCAGTCTACAAAGCAAGGCGTTCAGTGAATGGACTGGTCAAATGAAAGACCAAAAAGAAGAGCAGTATAAAAATACAATCAACAATTTAGACTACCAATTGGAACAGCAACAAAAACTGGCGGAAATGTATCGGGAACAAGTCATAGAAATGGAGAATGAACTGGCACAGATCCGAGAAGAAGGCGACGCAACGAAAGACATTTATAAAACACGATCGACAAAGATCAACGATCGGCTGCAAATTATGAATCAAAGATATAAAGATCTAGAACGACGGCGAAATTTGGAAGTTCAAGGATTCCAGACAGATATTGGCAATTTGCGTAAGAAATTGAAAAATCTAGAAAAGCAATTATATATGGTAACCATGAGTCTTGGTGACCAGATCTCGTCCAGTGGACCGAATCTGATGCCGCAGAATCTTGATTTAGCTATTTTGCGCGAAGTGAAGCACACGGCTGCCAGATCAAATCATTTGTCAGGTCAGCTGAAAGATTTGAAAGCCATGATGTATGGACTGGAAAGAGAACTGAGACAACTGTGATTAAAATACAAAAATCTAAATTCTTTGTGTACATTTATTCGTCNTGTATAATATTATATCAATAATAAAAATCAAAAGCACATTTAACAAAATTACACAGTTGAAACGTAATCAAAATATAAATACAAACACTATACAAAAATGATACAACAAATTGCTTTGCAAGATAAATACATTCTTGGACTGAATCTTGCATCAATTCAAGAGCCAATTATAGGATTATCATATAAATACTAAGAAATTACAATCTATGATAACTTTAAAAAATGGTTTGGTATAAGCCCTTGATAAAAAAATAAAGAAAAATAATTGCTGTGATTTTAAGTTAAGCTAACAAAAACTCTCAAATAACTCATAAAATGAAATTTTATACATTTTCTGGTGCCATGTTGGAGCCATTTTCACTTTTTCTTTTACTCCAATTGTATTTATACACATAATCCTTGTACATGTTGAAAGGGTCTACAATTACTTGCATTCCTTCATCAATTGTATCTAAATTAATGCTGCCATGGTCATATTGGGCTTGGATTATGGTAAAAACTTCATTTATATCATCAGAACTAAGCATAAACACATGTCGAAGTGTTTCATTGTAAATCTCACAATCATCTTGATTTGAAGATTCTTTGAATGCTTGAAATGCATACGTAAATCCTAACTTTCGATTGTGAGAGAAGGAATAAAGAGCAACATGAGATACGAAGTCGCGAAGGTGAATGGATCCTGATTTAGCCTAAGAAATCAAATTACAAAATTATTATATATTTGAAATGACACTTTATCGTAAAATTTAAATATCGCATCCATCATAGAAACAGATTCAGGGGGAACATGAAATTTTGCACAAAATTCTGCCAGTGTAATTTTTCTTGTCCCATATGTTTGAATTGTATTTATTAATTGTTTCATCATTTCTTCTTCATCCCCCAATGAAGATAATAAAAATTTTACGACTTTACTGAATTCCACAATTATATCTGAAAAAGGCAATCCATTTCGCTTTGCCAATGTCATATGGCGGCAATCTTCATACGAATAGTCAATAGTAGGAATCTTTAACTTTTCAGCCATCAATAACCGCACGTTATTAGCAAATAAAGATGGATTGAATTTTTCTTCCGGACTGGGAAAATAAGCAGG
>OX_Smed_1.0.13167
CGANATCTATATAAATCTTATATGTATTCAAATGTGTCTAATTTAATTCAAAACAATACCATGTTTGATCCAACTAAATTACGACACGAGGGAGATAATGACAAACCAATTTCCACTGAAAATAATAATAATATTGTTAACAACACATTGATTTGTTCTAGTGGAGTTGTTGCAAGTACAATTAATTCTGTGAAATCTATGCAAACAGATGGTTTTCATCTAAATTCTCAGGCAAATTTAAATGGTAATGAAAATGGAAAATATACCCATCGTCGTAATAATGTTCAACCTAATTTACAACCATTATTAAAGAAACCTATCAATAATATTTCTACTACAAAACCCTTACTTTTACCAGCTCCTGCAACTGATAGTTATCAACAAGGTGCAAAAACGAACATTGTCACAATGCATTCCAACTATTCTACGAGCTCCGTAACGTCACAGTTCAATAATTGTCAGCAACAAATGGCAATGGGGATCGCTACAATTCAACCGCAGCATTTCAGTTACTCTGGTTTACCAAATACCAGATATCCTTACAGTTATTCAACTCAACAATTAACGCTTTCAAATGGTGGTCTCGGAACTGCTGTTCAATTGATGCCAGTTATGAGTCAGAATAATAATCAAATTAATAATTCCCGGATGCAATCTGTTCCATTATTTATGACTCCGATTATCGGAGCACCTAGTGGAATGCTATTTCAACCAATAATGCAGCAGTCATCAAATACAATGCAAACGATAAATCTGCCGAATAGTACGTATTCTAGTGATTTTAATCAAGCTCTCGCCTTACAATCTCAACCGATGTATACATCTGGTATACGAAACACGACAATTTATACAAATGATTTCGACAATGTTCTCAAGCAAGATATAGAACCGAACAAAGCCGCTGTTATTCCAACACAGATTGTTGAAACATCTGAAACAATAATCAATTCAAGAATTAATAAAATCCAAACTGAAATCGAACATACAGCCGTAGGACGTTCAAATATCAAGCATCGAGAGTTGATTCGTACTCAAATCTATCGCATGAAACAAAATGAGGAAGATATCGAATTGGGCAATAAAGATATAACATCATCTACACCAGTTGATATTCCACCGATTATTGAACCCCCGCCAGAAGTGCCGCCCTTGGAAATTATTTCGGTTGAAACAGAAGACAACAACAAAGAAAGTGAAATTCCCAAAGACATTGATAATCAAATCAACGAAGAACAAATTACTCCATTGCCTAATAATGATGAAGTCGAACCAAATCTGCCAGTTCCTATTTTAGTTGTTTCTCCTAATGAATCAGAGAAAAATATAAATAACAGAATTGAATTTAAATCCAGTACGCCAATATCATATCTTAAACGAAAACTTCCAAGTCCGGAAATCCTAGAGGAAAATGAAAATCCAAAAAAGATATTAAAAACTAATTTCAATGACAAACCTGATTCAGGTCCAAAATCCCCAGGATCCTTATTTGAAAAATTATACAAAGATATCCCAGAAAGACCAATATCGATGTTTAATCAGAATAATCGTCATTCTAATAAATTAACTGCAGTTGTCAGACCGGAACAAAGGAAAATTTTGGTTCATTATCTTGATGATTTGATTGTTTTTGAAAGTGACGAACCGTTTCCAACGAGTAATAAAATGCAAGTTGTTAAATCAGCACTGAAAGCTGGCAATATTAAATTAAATTCTCAGAAATCTAAAATGTTTACAGATCATTTTCTTTTTACGAATACAGACGACGAAACGTCACCAAATCAACAGAAGCAGAGATTAATGAAAAATAATTACAATGGATTATTTAATACTAAATCAGACGTCTGCATGGAGCCACTTTCAATTGATATTCCAACCACTAACACAACGAGCAGTTGTGACTCCGTAGATTCCAGTCAAGTACGTCCTTTATCAGTTTGTTCCCATCAATCACCAACCCCGATACCACTATCAATGAAAAAGATTGGAAAAGACAAACAAACTTCGAAAAAAGTCGATTTAAAGCCAATAACTTCCCCAACAAAGGACAAAATAAAATTAGCTCAACCAACCCATCCACTTAATGAGTCCAATTCACAGCATTTAAATGAAAAATCTGATCAACATATTAAAATTACAAACAGTAACAAAGTATCATCTCCCGTAAAACAAGTTTCACCTGTAAAAGTCAAACCTCAAAAATCTGGACTTGACCGGCCAATGTGGGAATGGAGTGTAAATGATGTTGCTGAATTCGTCAAACAAACACCCGGTTGCGATAATTACGTATCCATGTTTTTAAATCACGAAATAGATGGAGAGGCATTACTTCTTTTATCTAATGATAATCTTATACAAGGAGCTTTAAACATGAAAATTGGACCTGCTCTTAAACTTTGCGCTAGAATTGAAAAAAGAAAAGCTCTTGATCCACCACAGCAATAAATTTTATTCTTTGGATAGATATGTGTATAATAATTTATAAATTCTGATTTTGTTTTTAATAAATTGTTAGATATTTA
>OX_Smed_1.0.13184
CTTCACATAGACTTGCATTACAATATGCTAATATTAAAATTCAACGTTTACACCAATAATGAATGACTTGCCTATTAAATTATTCAACAGCTGAACGAAATTGAAACATTGCGCTATTAATAACTATTGTTAGATGATTGGTTGACATAATTGGCTGATTAATTGACGAACCAGATTTACGGATTTATGAAATATAGATTCCTTTGTCAATTACACAAGTCATTGAAATGTTTATGTATGGATATCAATTTAGTAATATTATTTTATTTACTAAATGCCCATAAATTATGAAATGTTGAATTTGCTGATACTGTCGAAAACATTTCTTTTCTATGCTCAATGGATTCTTCTATCAACCACGTCCAGTGCAAACATTGAATTTAGTCATGACAATAAAAAAATTATTTGTCCTCCAGTTTGTAACCAAATGGCTTGCAATATGGGAATTCTTACTTGTTCAGAAACTGGTTTGTCTGAAATTCCGAAGCTAATTCCTCCAAAAACAAATAAAATCTTGTTGATCAATCAAGATTTTTCCGAAGCGGGAACTTTGACTCGATTAAATCTCAGCGATTATAGTTCAAAGAAACATAAAATCACGAAAATTACAATTCAGAATTGTTCTTTACAAGCTATAGAATCAAGAGCCTTTTCACAAATAATTTACCTCGAAACGTTGGATCTTTCGTTTAACAAATTGACAGAACTTGAACCTTTTACCTTTGCCGATTTGAATTTGAAATTTCTTCGACTAGATGGCAACTTGAATTTAAAATTAACCGCAAACTCATTTAAAGAACTCCGAGTTGATTCTTTATCACTCCTTGGTTGCCATTTGAGCCATTTGCCTTTTACTGTCTTGGAGCCGATTTCCACAGGTCTTATCCAATTGATTCTAACAAGCAATCGGTTCACGACTCTTGAATCAAGATATGAAACATTATTTCAGCGGCTTTCTCGTTTCGGTTTAGACGATAATCGTTTTGACTGCAGTCAGTGTTCACTGATCTGGATGGCAAACACCATGAAAGCTATATATTATAAAAATCAAAACAAAGACCAACAAACGATTATTTATCCCAAATGTCATCAACCGTACAAACTAAAGGATAAGTTTATTCACAGCCTATCAAGTTCAGATTTTCAATGTCCGAAACCTTCGATAGAGAAGATCAGCATTTTTATTCTCCCAAACAATACTGCACAATTGATTTGCACCGCCTCAGATGTGCAATCAAGTGTTATTTGGAGTCAAGTTTTTGAACCAAATGATAAAGATTTTCTGTTGATCGAGCAGCGAAAACAAATTTTATCTAATTCGGCTCATTCAAACAAACTAGTGATCAATAAAAACCAAGATATCGACGTGTTTTTGTGCACCGTAACCAGTTTAATTGGAAATGCTTCTAGTACGAGGTTGCAAATTTCTTGGCCGAAATACAAAACTCAATTCCGTCTTTTGAACAATAGCCATAGAAATGTTTGGAATGATCCTTTGACTCCAATGCCCGGAGAAAAATATCCGAAGAACTACTTTTTCCAACCGCAATTCTCCTTGATAGAAATGATATCTGGAGTAGTTGGAACCTTTATTGCTACGTTGATTGTGTTTATTACAATGTTGCGTTGTATTTTCTATCGAATAAGACTATTTTCAAAGAATTCCCAACTTCGAGATCATCAATTGAGTTTGACAAGTTCGAAAAAAGACAAACGAAAACAATATATGACATATGAGCCTCCGGTTTACTCTGATAGTCAAACTTATGACATTCCAACCCTGCCTGTGAACCAATCCACTCTAGGTCATTTCATTGACTTCAAAACTCAACAAACATTATATAGTGAAAAAAATCAGTGATAACAAATAAAAATCAAAAAAAANGGCACTTACTAAAAAAAGAATTATCATCTGTAGTTTGAAACATTTATATTTAAAATAATACAAACAATTATTGAGTTTTCCAACAACGAATTTGATTGTTTATTTTTAATANTNNNNNNNNTNTNTNNNNNNANNANNNNTGNNNANANTANNNTNANTTTNNANNANTATNNCNNNNNAGNNNTNANNAAANATNNNNNTNTNNNTTANNNTNTCANNNAAAANNNNNNNNNAATATNTNNTNTANNTTNNGTNNNTTNAANTAANNTCGNGNNNNTANTANTNTNTTNATNTNNNNTNANATTNNNTANTNCNNTNCGNANAGNNANGTGTNTGATNGTANNNTTNTNTTNTTTANNNNATANNTNANCANGTNNNTNANNNTNNCNNNGTNNTGNNNNNTTGNATANATNNCNGTNANTANNNNNNTNCNNANTNNTGACNGNTNNNNACNNNNNNNTNANNAGTTTNNTNNNTNNNTTNANAGNNTTNNAANNNNAGAATATTTTTGTTTTGTTTTAATGTTCCAGTTTTT
>OX_Smed_1.0.13265
TAATAGAGCTTATAGAGTAAGGCGTTCAATATTTTTAGTAAACAATCTATGAATATATGGAAAGTTTTTACTTGTCACGCAGATTATTTTAAAATATAATAAATTTGGGTTACATAACATTCTATTTTAAGTGGATATGCTTGTCATGTATAAATTAGTCTAGTTACGTCATACGTGAAAACAATTGAATTATTCTCATTTAATGCCAATCATTAAATTATAATAAATTCAGCATTTAGAAATAAATTAGTTGTTTGAAACTTAGTTGTTTTAATAATTTATGATAAATATTTCCTTGAAATTATTCTTAATCACGTATGTCTATTTTTGAAAGTGTTGAACAAGCTAAACCTATTGAGGTTTTTGCTCTATCAGAAGCATGCAAAGAAGATTCATTCGATAAAAAAGTTAATTTGACAATTGGAGCATATCGTACGGAAGAAGGCCAACCATGGGTTCTTCCAGTTGTGAAAACAGTGGAATCTCAAATGGCTGCCGATGTTACTCTTAATAAAGAATATTTGCCCATTACTGGATTAGAGCAATATTGTCAAAATGCTTTGAAAATTTTATTGGGTGAAGGAAATCCAGTATTGACTACAAAAAAAGCTGATGGTGTTCAAGCTCTTGGAGGTACTGGTGCATTATTTTTAGCATATCAATTCATGAGCTTTGTGTTGCATAGGAAGACCATTTTAGTTTCATCTCCAACATGGCCTAATCATGTGGGAATCGCGAAATTAGCAAGGTACGAAAACATAAAAGAGTACCGATATTGGGACGATAAAAATAGATGTGTAAATTTCGAAGGAATGATCCAGGATATAAATTCAGCTCCTAATGAATCTGTGATTGTTTTGCATGCATGTGCTCATAATCCAACTGGAATGGATTTAACAAAAGAACAATGGATAAAAATTTCTGAAGTTTTAAAAACGAAGAAAATATTCCCAATTTTCGATATTGCTTATCAAGGATTTGCATCTGGTAACCTGGACAACGATGCTTGGGCTGTTCGCTATTACACGGAACATGGATTCGAATTGTTCGCTTGTCAGTCGTTTTCCAAAAATTTTGGATTATACAACGAAAGAGTTGGAAATCTATGCATAATTACTAAAGATGCTGCAATAACTGGACGGGTAAAATCCCAAATGAAAATTCTCGTCCGACAATCTTGGTCAAATCCTCCAAATCATGGAGCTAGAATCGTTGCGACGGTTCTCAGTAATCCGGCTTTGTTTGCCGAATGGAAAGGAAATGTAAAATTGATGGCCGATCGTGTCATTTTAATGCGACAAATGCTGTTCCAGAAATTGCAATCCCTGGGAACTCCTGGACATTGGGAACACGTAATAAAACAAATAGGAATGTTTTCTTTTACTGGATTAAATAAAAATCAAGTGGATCATTTGCGCAATAAATATCACATTTATATGCTGAGTGACGGACGAGTAAACATGTGCGGTCTAAACAATTCTAATGTCGAATACGTTGCCAAGGCAATTGATGACGCAGTTAGGAATATTTAACGAAACGAAAAAGATCTGAAAACTTTATCCTTAGATTACTTATCACTTTTGTGTAGTAATTTATCCTGTTTTAGTTCCGTAAAGCTTTAATTATTGATTGATTGTTTCCAATAATAAATTTTTATTGTATTAATAAATTTGAAATGAAAATCNNAGGAGTATATTTAGCAAGGCAACTGAGCTTTAAAGATGTGAAATTTGAAATTCGAGAAATGGAAGTAGAGAAATCTACAATCAATGGGCACAGATTTAAAGATGCGTACAACAAGTGCGTTGATGTCTGGAGTAGCATTTACCAAGAATTCACTTCCGCCTTTGAAAGGAATAAATACGAAGAAAAAGATGAAGTAAATTTCGAAGCTCAATTTTGGTCAGCTCACCAAAGATTCTTTAAGTATCTGTGTATTGCTGGTAAAATTGAAAAATGTGTTAAAATGGCCAAAGAAGAAGTAAAAGATAACAAATGTGTTGTAATTGGACTTCAATCTACAGGGGAAGCAAGGACAAATGATTTTATGGAAGATAGTCCAGGAGACTTGATAGACTTTGTCTCAAGTGCAAAGGGGGTTGTCAAAAGCTTAATTGAACATCATTATCCTAGTTTAAAAACCATTGAAAAAAATAAAGCTAAAAAATTGATGAAAATAACACCAAAAGTTCATTCCAAGTCAAAAGAAGAGTTTGAATATCATTATAAA
>OX_Smed_1.0.13291
GTTAATTATTCTGGAATTTGCTTCAACAAAAACCTGTAATTTGTTTATGTGTATAATAATATAACCTTCGAAATTATAATTTATAATCATTATTTTTAGTCACGTAATAAATTTTATATAGAAATGATTTGGGAGAACGATACTGAAATACCTCAAGAAGTTCATGAAGTGGTAATACCACATTTAGGCCACATGCCTATATGTAAGGGTGATTATCATTATTTACCAAAAAAAGTCCAAGGCTTTATTGCTAAATGGGCACTCGTTTGCAAACCAAGAGCACTTTACATTTGTGATGGTGGTGAAGATGAAGCAACGGAAATAATCACGAAATTGAAAGAAAGAGGCACTCTTCACTCTTTAACTAAATTAGAAAATTCCTTTATCTGTCGAACTGATCCAGATGATGTTGCAAGAGTTGAATCTAAAACATTTATTTCCACGAAAAATAAACACATGACAGTTCCTCACGTAAAGGAAGGTTCTAAAGGAATTCTTGGTCAATGGATTGCACCAGAGGACCTCAATGAAGAAGTTGCTGAACGTTTAAGAGGATGCATGGGCGGAAGAATGATGTATATCATTCCTTTTAGCATGGGCCCAATCGGATCTCCTCTTAGCAAAATCGGTATCCAATTAACTGACAGCAACTATGTCGTATTGTGCATGAGAATTATGACTCGAGTTAGTCCGCTTGTTTGGCACTATTTGAGTGACAATGCATTTGTAAAATGTGTTCATTCGGTTGGATGTCCTCGACCACATCCAAGAAAAGTTATTAATCACTGGCCATGCAACCCTGAAAAAACGTTGATTGCTCATTTACCCGATGAAAGATTAATTATTAGTTATGGCTCTGGCTACGGAGGAAATTCTTTACTTGGCAAAAAATGTTTTGCTTTAAGAATAGCTGGCAGGATTGCTTATGATGAAGGGTGGATGGCTGAACATATGCTTATTATGTCAGTTACCAATCCTAAGGGAGAAGAAAAGTTCATCGCCGCTGCTTTCCCTAGTGCTTGTGGTAAGACTAACATGGCTATGTTGGAGCCAGGGTTACCGGGATGGAAAGTGCAAGTTGTTGGTGATGACATTGCTTGGATGAGATTTGATGAACACGGTGTATTGCGTGCTATTAATCCTGAAGCTGGTTTCTTTGGAGTTGCCCCGGGTACAAATTATAAGACAAATCCAAATGCCATGAAGACTTTCCAGAAGAATAGTATCTTTACAAATGTGGCTGAAACTAATGATGGAAGTTATTATTGGGAAGGAATGGAAAAGGAAGTTGATCCAAATCTTGAAGTTACATCTTGGCTCGGTGTTAAAATGAAAGTTGGAGATAAATCAAAGGGCCCTGCAGCTCATCCTAACTCGCGTTTCTGTTGTCCTGCTAGTCAGTGTCCTATTATCCACCCTAAATGGGAGGATCCACAGGGTGTACCTATTTCAGCAATTGTTTTTGGAGGTCGAAGACCAGAAGGAATTCCTTTGGTGATGCAAGCTTTTGATTGGAAACATGGTGTGATGCTTGGTGCATCTCTTAAATCCGAGGCCACAGCAGCTGCGGAATTTAAAGGCAAGCAGATTATGCATGATCCAATGGCTATGCGACCGTTTATGGGATATAATTTCGGTAGATATCTTCAACATTGGCTTGACCTGGAAAAGCCAGGTCGTAAAATGCCTTTGATATTCCATGTAAATTGGTTCCGTCTCAATGAGCAAGGCAAATTTGTGTGGCCTGGATTTGGTGATAATATTAGAGTTATTGATTGGATGTGCCGAAGAGTAAATGGAGAAGACATTGCTGAACCAAGTCCCATCGGATTATTACCTAAAAAAGGAAGTCTTGATATCTCTGGCCTAGATGTTAAATGGGAAGAAATGTTCAATTTACCTAAAAACTATTTAGCCGAAGATATTCAAGAAACGAAAAAATTCCTTCGTGAGCAAACAGGAGAAGATCTACCGGCTGGAGTTATCCAACAATTGGATGAACAGGAAAAGAGAATACATAATATGTAGTAACTATATAAATTATGGCTATAGCTTAAAAATAGTTGGCACTTAGTGAACTAGTTTTATCATTTAATTTACATGGCGTGCGACATTTGTATAACATTTAGAGAATAAATTGTTATAATTGTCTATAAAAAAAAAAAAAAAAAAATTTTAATTGTAATCAATGTCAGTATCGA
>OX_Smed_1.0.13402
TTGTCATATAAAATTNNNTTNTNNNNATTATTAACATTATTTTAATATTCTATTTGAATAATGTTTTTAGACATTATTATTCCTTTGCAAATGAATGAAGTTGCCGGCGAATTGACAATAATAAATAATAATAATGACAACCGAATATCATCAAAATTAGAGTTTGTTTCAGCATCTTCTTCAGATATTGGTACGACAGATATGCAAGAGAAGCTTGTAGGTTCCGACAAAAAAGTGCATTGGAATTGTAAATATGTGCAATTGTTGTTAGATTGCGTGGAGAGTAGGATACACGAGTTCAAAAATAAATCTATTCATAAAAAGGTATGGGATGATATTGGGAAAGAAATGCAAGTTTATGGATTTTCTACTGAGCATTGTTATAACAAATGGAAAAATCTTCGCCGAGATGTACGTATGTATGCCATTAATCCCAATAAAGCCACTAAAAATCAAGAAACATTAAATCGAGTGAAGAAATTAATTTCAACAATTTGTCCAAATTTCGATCCAACTGCAGTTTATAAAAAAAGCACAAAAAGTCCAAATAAACACTCTGAAGAGTCATCTAATTCGCTTGAGCCTTTGACAAAATTATTGACTCCTCCAACTAGTCCATTTTCAGACATCATGACACCAGTAAATAATGAAAACATGGATATACAAGATGGAGAAGCGGGCGTTACCACAGACAATAGCCTTTTGGACATGAAATTGAGTCTCAGTAGTGATGTGTATTCATATCTTCTCAAGCAGCAGCAGCATAATCCTGGTGCACTTTTGTTCCACCCAAATATCGCCCCCAATCTCTTCCTCAATACTGACAAAGACGTTTACAAGGATTCCAATTTAAAGCCTCTCGTATCGAATATTCAGTGCCTTCAACCCAAACCCGACAACTCGTGCAATAATAAAAAACCGTCAATTCTCGACGATTCCGCAGATCACAATAACAGGAATTCGAGTTCAAATTATTCCACATGGCCTTATGAGCTCTATGATTTACTAGTCAGCTTTAGAACCGAGGAGGTTAAACAAGCCCATTCCATAGAGCAATTGATCCGTCAAATAAATGAGATCAGAGATTCTTCAGTTCGTCGGATGAACACAATACAGCAATTGATGAATCTGGCAAATTTATTGATTAATTCCAAGGTGTCGTAGGTGCCCGTGATCCGTTTTGAGATTCTAGCTGTTGTTTCTAATCATGTAGACAGCATTGATTTATCTATTTTATCATTATTATTATCATTATCAATATTACCGTCGTCATGATAATCATGATCTGCAATACTCTGTATGATCGATCCAATAATCCCAACTTCCTTCTCTCATTCTATCACATTCCACGCAAACAAACAAATCAATACTGCTGCTGTTGTTGTAGTGCAATCCAGTGCAACTCAGCATATCCACTGTGCAATTTTTCTATTTTGAATCGATTGTTAGTTTCCTAGCATAATCCATGATGATTTAATCAATAAGGCTGTTATTCTAGTGTGCGTATCCATGACAACTACTCTATAAATTCTGCAACTGCCGCTTGACAATAGTCATTCCACTTTACACTATATTCCAAGATCACGATTATTTTTCTCGACTATTCTGATGTTGCCTTTATTGTTTCGTTGCATATCAGCTGCATTTCAACACAAATCGTGCAATTTTTCTATTTCAGTTTTTGATGCATGTATTTTACCTGGCAAATGTTTTAAATTTTATTTATTATTATTATTACTACTATTACAATTATCGATATTATATCAACACTCATTATTACGTTTGTGTGTACAATGAGCGCCTGCATTTCGTCACTGTATTATTATCAATATTTATTATTATTATTAATTTATTATCAATATGCCCAGTAAGTATCAGTGTGGTATTTTCTCTATGTTGTGTAAGTGTCTTATTTTTTTAACTCGTCTTCTAATTTAATAAATGTTATCATTATTGTATTAAAAAGATCGGAAGAGC
>OX_Smed_1.0.13484
ATTTTACTTATTGACAAATGATTTTNTTTANNANTTNNNNANANNTTATTATTTTGAATTTACAATAATTTAAGGATCAATTTAAAACAATGTCATTTGGAATTAAAGATAACGGACGAGAGTTTGTAAATAGAACGACTTCGAATTCTAGCAAAATGCAATCAATAAATAACCGCAATATAAATTTATCTCAACAATATAGTAACTCAAATAATGGTGAAAATTATTCTTATGATATGAAAAATCAACGTGGTTGTAATAGTCCAAAGCAAAGTTGTGAAATCCACAGTTCTAATCAACAGAGTAATACTAGGGATCATTATTCATATAAAAACGATAACGTAAGACCTCGACACTATCAAGGAAAATATCCAAATGATAGGCCCAGTTATTACAATCAACGTTCAAATAGTCCAGTAGATGTTACAATACCAGATATCGAACAATTAAAAGAATTTATTAGAGAGCAATCCGAGCAATTTAAGCACGAGCTTGCTAAATATGAAGGTAGAAAATCATGTTCACCATCCCCAAGAAGTAATTATCATCAAGATCAGCCACAACAAAGATTTCAGCAGAGATCTTTAGTTGGTCAAAATCGGAATATGGGTAGCATGTCGACGTCGAATTCACTGGGAACAATTTCATGCAGCAATAGCAATTTTTCTAATCCTTCGTTTGCATCAACTGCCATGTCAAATATGGATAAATCATCTAATATGTATCAAAATAAATCTAACTACAATAAACCAGCGCAATCATCGGGTAAAACTAGTAATCTGACGAGAAATTTAAGTCACGAGGAAACATTTTCTAAAGCCCCACCTATTAATAAGAACCGAGTCAGCAGTCCTAGTAATATTCCAGAAAAATCTCCTGGTAACAAGTCACAATATGTCAATACTTCGAGTGCTGGAGGGGTCAGACAGGAAAATAAGTCAGAAATGAACAAAACTAATAAATATTTATCGTTCTCGTATTCTCCTGGAAATTATCCTCCTGCTGCATCTCAACAGAATACTAATAATTCAGTTACTGCTCTCACATATGCTAGCAAGATAAATAATCAAGCTCGACCAAATAATAATCCTGTTAATAACGTAAAAACAGTGACACCCAATTCATACGATAACCACAAGAATTCCACGAGAATGAATGGTGACCCTGAACCTTCAAAAGGTTCTAGAGTTGAAGTACGCGTTCCAGATAATGCAAGGCATTTATCTAATTCTGGAAATACCACAGACAGTCAGGAAATCGAATATGGTACTCCTGATTCTCCAACTTCTCCTTGCAATCTTCGCTTTTCACAGACTGACGAAATTAGAAATGGTATCGGCTCAAGACATCCTAAGAAAGGACTATAAAACTCATTTCAAATACTGTGTGTTAATATACTAGGATCCGTTATTTATTGTCATGCTTTAGAGTTGATACTTTTTTTCTACTACGATTTTATTAAATGAAAAAAAATATATTTTCTGAGCTTGCAGTTTCCGTCATCGATATACTTTGTGGATCACTTCCATCGTTCCATTTGATAAGCTTAACTTTTCAGTACCTATAATGTAACATATTTCATTTGCATTTGTATTGTGAATAATTATAATAAATGTGTCTTCATTTATCTGAAAATCTCTGCTGTTTGTAAAACTCAGTCAACTCGAATACTGTTATCATTCGTTTTATGTAAATTTCTAATGTGTTAATTTTGTGTTTTATCGCTGTCATTAGAGATATTTGATTTTAATTGTTTTTTGCCCTGGAATTATTTTTAATTATTATTTATTATCAATCATTCTTAGCGTATTGAGCAAAATTATTTGAAATAAACTTGAATGTAGTTGTAAA
>OX_Smed_1.0.13500
CACTATAGTGATGTATAATTGTTAATTCATCTTATAGATTCAGTAAAAAGTATCATTTATAATAATTTTGTCCGACATATAATATGAAAAATCAAAACTTGTACCTTTTATCATTATGCCTCTGGTCATTTTTTAATATATTCGCTTGTGAAATACTTATAAAATCTATTTCCTTCGCACAAGGTACGAATTTATTTACAAATGACACTATTCAACGAGATGGAAAAGTGATTGCGAAACTAAATACAAATGAAGTTACAACAATATGCAATTATAATTTTAATGAAATAAGTGCTGGTATTATTTGTAAAACTTTAGGATTTCCAGCACAAGCTCTGTCTATCATCAATAGTAATACAAATATGATCAATGGCTCAGTGTTATTAGCTAATATTCAATGCACTGGTTTAGAATCAAATATTTCATATTGCGTGAATTCAGGGAGATCTGTTCAACCTCCTCCATGCTCAAACCACATTATGGATGTGCATGTTTACTGCCTTCAAACTCAAGTTCCCCAAGTTGTTACACCTAATGATGGTGATACAATTTGTAATAAAACAAGCTCACAATACAGTTTTGATCGTCTATTAAATAAAATAAATGTTGGATTACCGAGAGTAAATATAAGGGGAACTTTTTATCCAATTTGCAATGATGATTATTCTCTTACCCTCGATATTGTCAAATTTGTCTGTAGTCAATTATGCTATTCTAACAAAATTGAATCGGTGGTTATGCCTTATCTTAATATTAGCATCAGAAATGATTCAGTTAGGCCAAATTGTATAAAAAGCGGGTGCCAGACATCCGATCTTCAAAGTTGTTTCACGAGTTCTTATATTGCTGGAATTAAATGCGGAGATGAGCCACAATTCATAGAAAGCCCACCAAACGTTAAATGCACCAACCAAAATATGACAGTGATTTGGCCTAAACAATTCTTTCCTTCAGTTAATTATACACTTGTATCTTTAGTAACTCAATGTGATTCATCAACCAAAAACAATTCCATCGGTGATGCTGAAATTTATATACCATTTAATGATTGTACTCCCACAATCATCGGTAGCTCCAATTATGTCAATTTCAGTTATACAATTAAGCGTGAATATGATCCAACTTATTCTCTAATAGCGAAAACTTTGACTGTCTCGTGTTCATTCCCTAAAAATATTTCTGCGAATAATACTTTTGGATTTAAAGGAGTTACCAATATTCCTATTAACTCTACTACGAATTTGAAAATGGAGATGACATTTTATAGTGACAGCGGGTATAGTTCTCAATTGCTATCCAACGGACAAATCAGTAATGATAAAGATCTGTTTGTTAAGGTAAACGTAATAAATCCTCCAAAGAACCTCAGTTTAATACTCATTAACTGCCACGCATCACTCGTCAATGATTTCACCAATATTTATACTAATAATAGTGTCGTTTTAATTAACAATGTATGCCCAAATTCAAATTACAACGTGGTCATTTCTCCGTTTAGTAGCACAGAAGTTAGATTTCAATTTTCGCCTTATAAAACCATATCACAAAGTACTGTTCCGTTATATGTTCTTTGCACAACAAGCCTTTGTTATTTGAGGCAAGATGGAAATTGTCCAAGCTGTAGGAACAGGAAAAAGCGTAGTGCTAAATCGAGTTTAGAAGAATATGAGGTCTATGGAGTTTTGTTTTGGTCATAACAAGTTGAATCTATTATTTCTGAAAACACTTAGTGACATTTAAACAGGCATTTCATCACTTCTTTTTTGGATATTTATACTCTTTTATAACGAATAATTTATTATTAAATTAATATATAAATATAGTATTCGTAAATAAATTTTGACCGTT
>OX_Smed_1.0.13514
TCGACTTATTGTTTTGATTGTGCTGGTGAATATTGAATAATAATTCAAAATTTCAAATAGTAATTTAAGAAATTCATTAAAAATTCAATGAAAAATCTTATTTTGGAACTTATTATCATAACCATTATTTCGGGATTTTCACAGCCAATTACTGTAAAAAATCTCAATTACATCTATAGTGGAGCTAGTAAATTGGGATATATCAATTCCAAGCTAATAGTTGAATGTCCAGCAAAAGCTCAATTTTATCTTTGGAAATTTTATCAGATGCAGTCTGACCCGCAGGTTTTATTGCAACAGGAAGGAAAGTTACTGACAATTGATCCAGCAACCGTGGACAAATCCGGAGTGTACGAATGCAAAAGCACCACCGGATTTACAAATACGGACACGAATGTTACTGTGAAAATAATTGATTCACAATCGGAAATAGTTACAAAATCATGTTCGAATTCAGTGTCGCCACCGATCAGAGATGTAAGCAAAGGGATATGTTTCTTCAATGAAGAAAAGAGAAAGTTTCAGCCAAAAATCGGTGACCATGTCACATTGGACTGTACAGCCGTTGGGGAGAGCTTGAAGTATTATTGGACGTTTATTGGAAATAACCGAATGAAAAATCAAATACAGGCGGAACGGAATATTTCCAAAATAATAATTAAGTCCGTAATCCCAGAAAATGAAGGCGTATACAAATGTGAGGTGGGAAACATTTACGGCGAGAAAATATCGAGAACCTTTACCGTGGCCTTAACCGAAACGGCACCCGACGCGAACATGGAAATTATTGGGAAAAAACAAGACGATCTCGTTACAAATATTGGACAACAAGTTCTTCTTAGATGTGAAGTTAAAAGCAAATATCACAGAATTCATTCTATAAAGTGGGGTAAAAGAATCAAAAGTACAGGACCAGATTCTTTGGTAAAGCCAAACATTGTTTCGTGGGATCAGTTCACTTACAATTTGCTCCCAGAAACCAACATCAAAAAAAATTTCATCATGCAAAATCACATTGAAAGCTTTTTTACTCTAGCGATACGCGACAATGACCAGTCCGGCATCTACACATGTCTTGCTATGGACGCAACTGGTGGAACAGCTCACAAAATATTCAACATTTCAACTTCAAGTGAAGATTCATTTGTAGAAGTTCAAACAAAAAGTTACTTCTTTCTTTTATACATTCTTCTTCCAGTTGTTCTAATCTTTGCAATCGTTTGTGCAATTATTTACTGTTCTGTAAAGTCCAGCTCAAAAAACACCCATAATTCAGTTCCGTTAAAGAAATTTAACACCACGAACACAAATAATACTAATAAAGAACCGGTTTCAAACTATTATTATCCAGTCAGCAACAACCGGCCACCTCTTCCACAACCCAACGAGTCTCAGATCTCGCTTGCTTCTCCGAACACTCTTACATCCTATAGTAGTTACGGGAACTATCATATGCCGTCGACAAATCAGCCATCCTGTTGCAGTGGCAATGGAGTATGAATCGGGAACTCAACAAAAATACTTTGCAATGATCTCTCAATATCAATTTAAACAAAATATGAATTCATTTTTATTAGATTATCTGAAATAGAAAATTTTCTTTTTAAAAAAAGTTTAATTTTTTGCAGTTTAGACACAAAATATTATTTTCTACTCAAAACTGGCTTGGTTCAACAGGGTTGCATACTTTCAGACTGAACATCTTATTGAAACTGGAGCTTTGTAAAGATGTGTAATTTTGTATTAATTATACTATTCTTCATATGTATTTATGTTGCTCATTTGAAATTATTTATCATTTGTTTGTTTGTATCCCCAAAAATTAATTGATTATTCGTTTTTGATTTAATTAGTTAATATTAATTAATATTTATTTCAAAAAGATCGTAACTCAAGATCGTTGAATTTTACTAGAAGCTGTCTTACACTTTTTGTCGAAATAAACCTTTAAATGCCTTTCCTACTCTTACAATGAAAATTTGTACTTTAAGATAAAAGTATATCTTCACATACAACTGCTTCAAAGAATATGTTTATATATTTAGACTGTGTAATCTTGAGTGAATATATATGTCATGGGTGTAACGCCACATACATTGGAATAACTGTCTCTCATTTCTGTTCTCAAGTTCTTGATCACTGTCAACGGAATTGATTCATATTAGTGAACGCAACTTTTTCAATGTAAAATATTTATGTGTATGAATGTAATAA
>OX_Smed_1.0.13602
TTTTTTTTTTTTTTTTAAAAACAGAAATAACATTTATTTTATTATAACATATACTAGACATTAAAATATAATTTTGCTATCAAAATTATGAATAGGCGAAATATAATATCGCTACGTAAATGAATTGTGTTGTTCTAACACAAAATAAATTGAAATGTTTACGTTGAGGTATTATAATCAACAAATCATTTCTTTTGTAGCAAGTTAATACAATAACCAATTATTATTACATATATTAAAATTCAGATTTTATCTACATAGCTAATGTTCCTTTGGTAGCGACTACATAATCCATGTCGCGTTTCATCTGGCAAGCGGAGAGACAGTAACAAAAGACTGCTGTGCACATATCATTTAAAATCGAACCCGATATTTTATGTCGATTTCTGTGTTGAATCCTCAAAGCAAATAATGCATTTGGAACACAACAAGAACTGCAACAGCATTCACCATATCTGGAATACAAACGTGCAGTGTAACAAGTTGGACACAACATAACACAACAGCAAGACTCCATGTCATCAAAACATGAACATATTCCAGAACTCCACAATCGGCCTCCTGAACTAATGTTCGGTTGTTGAATGATCACTGTAGTTTGTCCAGGATATGATGGTTGCCCAACTGAAACTCCAGGATACGCAGGAGGCTGTTGTAGAATTGGTTCATTGGCATCATCAGCAGAATTAAATTTATTCGAAAAACTTTTTTTTCCGTAACTCATTTTTTCTTAACAATTTCCTAATTCTGAGAAATACTGAAATTTTCTTACAATTTTTTGTCAATAAGATTTTTTGGAATCTGATTGGTTGACTGGTTTATCTAGACATGACACACCGACTAACATGACTTGCGAATATTCTGAATAATCCAGTATGTACTTTTATTAACGAGGTTTTGGAAATCTTCACGTTTGAATTTTTCACCATTTGTTTGACATGTCAATTATTGATTGGATTTTATATTGAAATTTCGCTACTTCCAGATTAATGANTNNNNNNNNANNCNGTNNNNANNATTTGATATTCTGGATTCAATTATCAAAAATGTAACAAAAATTCATTATGATCGAATGAAAAATACAAAGAATTTGTGTTTGTAGATAGTCAGTAAACATGATGTGAAAACATAATTCTTAGAAATCGCAAAACGGAAAATGAATAAATTTAGCAGAATTGATGATTCAACTGATCCAATTCTCCAACAGCCCCCGGAGTATCCGGGAATTTCCACACATCAAACCTCATATGTCGGAAATCACGGACAAACGACAGTAATTATTCAGCAGCCTAGCATTAGCACCGGTGGCCGATTATGGAGTTCTGGAATATGTTCTTGTTTTGATGACATGGAGTCTTGTAGATCATCTTTTTACGTTTGTTGTTAATATTTTTGTTGTCATTGTAGGCTGTTGTACAATATTATTACCTACTTGTTATATAGGGAGGTTATATTCACGATATAATGAATGCATATGCAGTTCTTGTTGTATTCCGAATGCCTTATTTGCCCTGAGGATCCAACATAGAAATCGTCACAAAGTTTCTGGAACAATTTTAAACGACTGTATGACAGCGTCATGGTGCTATCTATGCGCAGTTTGCCAACTGAAGCGTGACATGGATTATGTAGTTGCCACCAAGGGTTCACTTGCGATGTGAATGAAAAATTATTCCCAAATTTTTTATATTAACACAAAATTTCAATTTTGATTGTTTTTATTTCGATAAACTTTTAATGTTTTTGAAAAAAAAAAAAAAAAAATGCGATACATAATTTTAAATTTTATATTTATTTTCAGGAAAATCTTTTAAGATTTTATTTTGTGATTTTATGTCAATTTCCTTAACCTTTATTTCTTTTCCTGATAATGGATACTTATTATATGCTT
>OX_Smed_1.0.13739
CCCGACTCCTTGATTTATATAAATGATCTCGAATACTCAATTTACACAAAAATGTTTCAGAAACAATTTATTGTCTTGGCTTTGCTATTGGTTATGACTACATGCAAATCCGGCGGGGAGTGCACCCCCAATCTCAATTCAATAATCGATGTGCTGATCGGGAAATATATCAGAATGTTTGATCCTTTGCATTTGCCCGACATTAATGCCACAGATACGTTCATGTTTGCTCCCAATGTCACCGGGCTGTCATCATTATACAGAAGTTGTAACATTGTTGTCGTTCTTGATCCAATTAGCAAGAATCTGACATTGTCGTTCTGTTTAGCGGTGAACGAAACGAGGTTAGAAACCAAGTTGAAAATGAAAGTTATGTTCACCAATGTCAACAGTTACATGAAAATTATAATTTCCGATCTGACAGTCCATATTAATGTCACAGCTCAATTGAAAACTGGCGGTCCGATAGTTATAAATAAGATCGGTCTCGCAACGATTGGTAAAGTAAATATTGATAATTCAGGATTTCTGGGAATCATGGACCCATTGGTAAATGTGATGATGAAAACAAGAGTAAAGGATGCAGTAGTGAACATTATCAATAAGAAACTTCCGAATATCATCAATGAGACTCTGTCTAAATATCCTTTATAGCTCGTGTTGAATACGATGACAGATAAGCTTCAGAAATAATAGTAAATTATTCAAAACGAGATTTTTAATTTACTTGCGGATGATTTGTACTATATTGACCTTACGATACCATATGAATACAAAATGGCTCCCTTTAA
>OX_Smed_1.0.13907
TCCCAAGCAAGTAAAAATGGAACCTGGGGAGGAACTAAATTTACCAACTGTTTTACACTGCATGTATCAACACCAAGATACTGATCAGCTGAATTCTGCAAACGGGTTTAGCTCCCTACCAAGTGATTCAACAGTTCATTCATCTAGAACTTTTGGAAAATCTTCGTTCACTTCTCGTGATGGGCAATTTTTCAATGACATTGACAACTTTTCGACAGGATCAAATTTTTTTTCACTCAAAAATCGTTATAATCGGTTTGAACATTCAAACAGTGTAGATCAACTGCTACCAACACCAATCGAAACTGGAAATAGAAATCTTGGTGGATTTTGCTATTCAAATCAAATAATGCCTGCAACTTTGTCACAATCTCCATCGAATCTATTACAACCGATTATGCATAGTCACAATTTTCCTTATATGTCTTCATACAATTATCACTACTCGCCATTTCCGACCACGTTTCCCGGATTGTCGAACTATGGCAGACAAGCAGCCCTGTATAGATGTTTCAAAAACAATCTCAATGAACCTATGCATATCAATAAAGAATTACGATGTCTTTGGATTGACCCAAATCAACGAGAAGGAACAAAACCTTGTTTAAAACTATATTCCAGTATATTGGATATTGTCACTCATTTGACAATGGACCACGTTGGTGGTCCGGAACAGCTTGATCACACTTGCTATTGGAAAGATTGTCCGCGTGACTGCAAAGCTTTCAAGGCTAAATATAAACTAGTCAATCACATTCGAGTTCACACTGGAGAAAAACCATTTCAATGCCCTTTCAGTAATTGTGGGAAACTGTTTGCTCGTAGTGAAAATTTAAAAATACATAAGAGAACTCACACCGGTAAGAGAAAAACCATTTAAATGCGATTTTGAAGGCTGTGACAGACGATTTGCAAATAGTTCGGATAGAAAGAAGCATATGCATGTCCATCAAAACGATAAACCATATTTTTGTAAAATTAAGGGCTGTGAAAAAAGCTACACTCATCCGAGTTCTTTGAGAAAACACATGAGAGTTCACAATCTGTCTCCGGGAACCATTTCAGCAGCCATTATTGCTTCGAAACACCCAGATTCCTCAACAAACATATCTCGCGACCATCCAGGGACAATAATGACTCAAAATTCCCCATCGACAAATCACAGTGGCTGTTCAATATCAAGCAATATATCAGCTGGCAATCACGCATCACCGATTGCAAATCTTCTATTTGAATCGTCGCAAAACCCATCAAAATCCACAATTTCAAACATTTTCCCTGACAACTGCTGTCCGATTTCCTCAAATAAGCCAACGAACAACATCAAAACCGAAAACGAATTACCCGCGAATTATTTCCACAAAAATGCCTCACAAAACGGACAGTTCTTTCTCAATAATCCCTTTTATAATTATTCATACAATTATTTCGACAACTGTCCGATAAATCCTCAGTACCAGTCCTGGGTACAATATTCCGACAAGGTCGACTCCATTAAATCCGAAAATCAAATTTTTTCCTTTTCAAATTCGAATGAAACATTTCCTAATAATAATTTTTTTCAATCGAAAAGATCATCGTAAAGTCGTAGACTCGGTCTGCCAACCCCATAACGGTGGGAGAATTGCTTTGTATTCGTTGTTTTTAACAGAGGTAATGCTATTAAAAAAACTCCCTTCAAAGCGATGGACTACTAAAAATAAAGTGTGAAGATCACTTATCAAG
>OX_Smed_1.0.13994
GTGAATAATAATAATATATTAATTAATATATTAAACAAATACAATGTAAAAATGATTTGTTGTTGGTCAGATACAAGTGCGAAATGCTAATGGGAATGTAAAATTGGTATCGTCACCAAATGAAACATGAAAAGCCTTGAAAAATCTCCACAAACATACAAATATATGTATATATACTCTACTTTAAGTCATCAATGGTTTACCATAATTTAATTTGGATTCGACCTGCGCCTGGAAGATGAGATTTTCGATCTGACCGTTGAACCCTTTCTAATAATATTATTGCAATTAAAACAAACAAAAGCCTGGATAGTTCTCATAAACCGCTTGCTCAACCAAAGATAAAACAGAAAATTGATATCGTGTTTCAACACATAAAGAAAAGTTACTATTTGACTATATAACTGTATTTTATTTCCGTTAAAAATTGACGGGCGGTAGTTAATCAGAAAAATCAGAATCACAAATGGAATTTGTAAAAAAACAAAAGAGGTGATTAAACACGACAAAAGAACACATATCTTAATGTTTTCTTTCGTAAAAGATGCCTTGACAGATTTAGAAATAGATAAATTTCTAAATTGATACAAAAATCTCGTGGAACTTGTTACGCAAATAACGAGATGCGTGTTCACCATAAGAATGATTCCAGTGGGAAGTAAGAGTAAAAGAATCAGATTAACAAACCAAAGATGGAAATTCGAATAAAATGTATTCATTCCTAAAGAAGTGTACTTTAAAAATGATAATACTTCAGTGTAATTAGACGAAAAATAATTGGAGAAAATGAAAAATTGAGGAGTATAAAGTAATACGCATCCAATGATGATTAGGATCAGTGCGCAAGTTTTGTTGTGTAAGGTGTATGATTGGCTGTAATAATTAAACGGTTTACAGATGGCTTGATGCCGATCGAGTGCCAGGGCTACCGTTATCCAGTTGGAGATAAATACTGTCATTTGAAGAATTGTGGACAAATAGGGAGGCATCAGTTCTTTCATATTCTCAAGAAATGGAATCCAGCGTTGGGCTGGAGGAGAAATTAACAAAATAGTAATGAGACTGCAAACATCGATTATTCCAAGTGCTATAAGGTAATAATTATTCGTAAATTTACCCAAGCATTTCGATTTTATAATGACAATTGTTGCTAGAATCACACAAATTCCAATGGCACAACTCCAGGGAGTTATGATGCTAACGAACAGTGTATTAATCCACGGAGAATATTCAAAGGTTCCGTTATTCATCAATAGATTGATATTGAAATCCTTTCTATCACAATCGAGAACGATATAAAGTTCATTGGCGGTATTGCAGATAAACCGCCATTTCTTGGCTGATGAATTCATGTGAAAAATATGGTTGTCCAATGATCAAATGTCATTTATAAGCATTAAAACAAGACCGCCTATTCCTATTGGTCGACAGTGGAGAAATTGCAAACAGTAAGCCATCGCAATCGGCTACACGAAAAACATTCATTATCGAATGGCAGCTGTCGAAGAAAAAAT
>OX_Smed_1.0.14140
GCAGTTATTATTACTAGGAAAAAAGTAAACATTTATAAAACTCAGTTCACGCATTTGCTCCCAGTCACACAATGAAAGAATCCGGCAGTGAGATAAAAAAAGATATTAGTTAATGCAAATGGCCATTTAAACAGTTGCGAAACTGAAGAAACAAGATAATTTCCATGAAATTTTCATTCATTCATTCATTCCCTTGATTGAGAAATCTTTCAAACTCAGACGAAATCCGCGCCGCCGGCCATTAAATTCATTAACTAATTGCCTATTCTTTCTATATAAATTAGGTAATTCCTGAGAAGGGCATTATCAACATGATCAAGATCAGAATTTTAATGTCGGTCCTCTTATTCATGGCAATTTGTCTGGCTGCCGGACTCGCGGAAATTGACAAACGGATTCCCGGAATCGGATTCAACAGGAACTTCGCAATTTATAAACGGATGCTGGAGAAACGCCTTATAGATCCAATGACATTCGGATACGGGTTTTCCAATCTGAAATGATGAACTTGGGTCCTTTGATATTTGGTTTATTTTCCATTAAATTTGTTGTCAAAATTCTTTTGTTCAATAAAAATATATAAAATTAAAA
>OX_Smed_1.0.14492
CGAAACCTGAAGAGAGTGTTTTAAAAGTAGTTTATGGGAAAGAATGTGAAAATGGATATAAAAAACGAATGCTTCTCTACTACGAATTCAGTCAATTCAAATGCTCAGAGACCTATTTGAATCTAGAACCAGTAAAATGTGATACCCTGTGCAACGGAACGACTTTAGTCACGAGTCCATGCGTAAATGGCAAACGAAACAACACGATTTATACGAAAGTATTCACCAACAACAAATGCTCATTGAAAATCGTCAAAACGACCGAATCATTCTGTGACACGATTTGTCCAAAATCACTAATAATTGAATCGAAAGAATGCGTAAACAATATTAAAGACGTTTTCCACATAACATTTCAAAATGTCAACGGAAAATGCATCAAACAAACAAAGAAAATCAAATCAAACAACTGTACCAAAATTCAAGAGTGCCCACAGCCGAAGTTCATTTCTTCAGATTGTATTGAAGGGAAAAAGATTTTGATGAAGCTCTCATACAGATTGGTCGGTGGAAAGTGCCAAGAAATAAACGAAAGAATTGGAAACGAAAATTGTAGCATTGCAAAATGTCCAAAGCCTTCATACAAAGTTGAAAAGTGCAATAACAATCAAAAGAACACTTCACTGATTCGTGTTGCGTACCGACAGACTAATTCCTCGTGCGTCAGGACGCAAACCACAGTCACAAAACTCCCATGCCAATGTTATCGAAATACTGAAACGAATGTAACAGTGACATTCGGTCGACAATGTCAAAACGGATTCCTGTCGAGAGTCATCGAGTTGAATGTAGAGAAAAGTGGAAAATGTTCTAAAGTCGCTTTCAAATTGAGAAGTATTCGATGTAAAAAACCTTGCGATAGACGAAGAAAAGTCGAGGTAGGAAAATGCAAATCAAATCAAAGAAGTTTGACAGTATTGAGAGCCGTGAGAGAGAAAAACCGATGCATGTGGAAAATTGTGACATCGAAATTTGTGAAATGTAAAAAAGTTTGTCCAGATCCAAAAGAGAAACGATCTCGATGTATTTTGAAAAAGCAAGCGATTTTCCGAGTGACATTCAAGGAAGTTGGAGACAAATGTAGATTCAGTGTGATTCGGTTGAGTGTTGTTCCTTGTCAAGGTTGTCAAAATAGTACATATAGAATCGAGAAGTGTGACAAGGGTGCCAAAGAAACGAAACTCGTTCGCACATTCTATCAAGAAACAAATCAAACTTGTGTCAAGAAAGAAGTCATTGTCAAGAAATTATCTGGTCGATGTACCGGAAACACTACAAAAAACATCAACGTGGTCGTTGGGAAACAATGTCAAAGCGGATACATTACGAGAGTTTTAGAATTGACTGAAGAAAGAAACGACAAATGTGTAAAAGTCGCTTTCAAGTTGAGAAGAATCAGATGTCAAAGACCATGCAGTAGGAAACTGAAGCTCGTCGTCAATAAATGCGTATCGAATAAGAGATTGATTCAACGCATGAAATCCGTGAAAGAAGGAAAGAAATGCGTATTGAAGGTCGTCAACAGCAAGACAGTGAATTGTAAGAATCTCTGTCCATTACCGAAAGAAAAGAAATCGAGATGTATTCGAGGTAAACAGGCAGTGATGAGATTGACATTCAGAAATGTTGGAAATGTTTGTTTGTATAGCACTGCTCGCGTGGGATTGGTCAAATGTCAAGGATGTCCAAAGCCTTCATACAAAGTAGAAAAGTGCAATAACAATCAAAAGAACACTTCACTGATTCGTGTTGCGTACCGACAGACTAATTCCTCGTGCGTCAGGACGCAGACCACAGTCACAAAACTCCCAGGCCAATGTTATCGAAATACTGAAACGAATGTAACAGTGACATTCGGTCGACAATGTCAAAACGGATTCCTGTCGCGAGTCATCGAATTGAATGTAGAGAAAAGTGGAAAATGTTCTAAAGTCGCTTTCAAATTGAGAAGTATTCGATGTAAAAAACCTTGCGATAGACGAAGAAAAGTCGAGGTAGGAAAATGCAAATCAAATCAAAGAAGTTTGACAGTATTGAGAGCCGTGAGAGAGAAAAACCGATGCATGTGGAAAATTGTGACATCGAAATTTGTGAAATGTAAAAAAGTTTGTCCAGATCCGAAAGAGAAACGATCTCGATGTATTTTGAAAAAACAAGCGATTTTCCGAGTGACATTCAAGGAAGTTGGAGACAAATGTAGATTCAGTGTGATTCGGTTGAGTGTTGTTCCTTGTCAAGGTTGTCAAAATAGTACATATAGAATCGAGAAGTGTGACAAGGGTGCCAAAGAAACGAAACTCGTTCGCACATTCTATCAAGAAACAAATCAAACTTGTGTCAAGAAAGAAGTCATTGTCAAGAAATTATCTGGTCGATGTACCGGAAACACTACAAAAAACATCAACGTTGTCGTTGGGAAACAATGTCAAAACGGATACATTACGAGAGTTTTAGAATTGACTGAAGAAAGAAACGACAAATGTGTAAAAGTCGCTTTCAAGTTGAGAAGAATCAGATGTCAAAGACCATGCAGTAGGAAACTGAAGCTCGTCGTCAATAAATGCGTATCGAATAAGAGATTGATTCAACGCATGAAATCCGTGAAAGAAGGAAAGAAATGCGTATTGAAGGTCGTCAACAGCAAGACTGTGAATTGTAAGAATCCTTGTCCATTACCGAAAGAAAGGCGTACCAGGTGTATAAAAGGAATTCAAGGAGTGATGAAAATTACTTTTAATTTAGTTGGTAATAAATGTAATGCATTATTCGTTCGAGTCAACATTACAAAATGTCAGGGATGTCCTAGAAGTGTTTACCGAATTGATAGATGTGAAAAGAACGCCAAGGAAACATTTCTAATTCGAACGTTTTTCCAGTCAGCAAATGGTGTTTGCCTTAGAAAAGAACTAAAATTGAAAACCTTACCATGTAAGAGGATTATAAATTAAAACTTGAAAAGTTTAAATTTTACAGGTAAATGCTATGACAATGTCACCAGAAACATCACCGTCATTATTGGTCCATCATGCCAAAACGGATACAAATCAAGAGTGTTGGAATTGAGAGTGGAAAAGAACCAAAATTGTATCAAAGAAACCTTCAAATTACGAAGCATTAAATGCGAAGGTGCTTGCAATAGAACTAATCAAATTGTTGGCCCTTGTTTCTTAAATAAGCGTCTCGTAAAAGTTCTGAAACAAATTAAAAGCAACAATGGCTCATGTCATTGGAAATTGTTGAGTTCTACATTTGTCAATTGTTCTCACAAATGCCCAGAACCTCAAATTAAAACCACCGCTTGCATCAATGGGGAAAGATTTATGGTTAGAATATCATACCAAGAAACCGGAGGGAAATGTGAAAAGCGCGAACAAAAATTACAGACATTAAAATGTCAAAGTATATAAGTTTTTTTATTTAAAATTCATTATTCTAATTCAGCATGCTTCCGAAAAAGTGTCTATGAACTTATGGAATGTTCTAAGACATCAAAAACGTCAGAGTTGGTTAGAACATCCCATAGAAATTGTACGAGAAAAGTCGAAAAACTTCTGGATGTTGATGGTTTATGCGAAGGATTAAACAATTACGGTTTAAATGTAACATCAACTGCGAATTGTACAAATGGCGTTAGGGTCAAAACCCTTTCATTTTATACAACAGTAAATGGAAAATGTCAAGTAAAATCCCTATCAATAAAAGGGGGGAAATGTGGCTGCTTGGGCTCAACCTTCAATCTATCAGTTTGTGTTAACGGAAACCGAATATTGGAGAAGTTTACCCGATACCAATCTGGATCCCAGTGTTTGTCAAAGTTGGTTTTCAGTAGAAAAATACGTTGTAGATCAATCTGTCCTACAAATTCAGTGGTTTTGTCAAGTAAATGTCTCAAAAAAAGAAAACTACGAGTGATTAGTCTATTTGAAAAATCCTACAATCAATGCAAATTAGTAAAGTTTAGTTTCAAGTGGACAAAATGTATCATCCCAGTATCTGGGAAAAATTGCTCTAAAATCAAGAGACTGACGATGTCTAATTGTCAAAAAGGAAAAGCTTACATAATTTTTACAAAATCTGCTGAAAAACCCGTTAATGGAACTTGTGGACTGAACTCCTCAAAAATAGCCCAAGTGAATTGTACAGATAAATGCGAGAGAACTATTCGACCGAAATTAGTTGCTGGAATTTGTGAAAAACAAATTCAACTCGTATTTTTCATAGCATCAAGACCACAAGGAAAACAGTGCCTGCATAAAATCAACTATTTAGGAAAGATCGGTTGTAAAGATTGCTAAAAAGAAATGATTAGGAACGGAGAACAGAATTTATATCAGAATTTTGTTAACTAAATTATACGA
>OX_Smed_1.0.14553
GTAGAAATAATCTCTGATAATGGAAAAAATTTATGGTCAAATTTACTTCAAGAAGTTAAAGAAAAGAGTTCGAAAACTTCTCATGGCTCTTCAAATTTATTAGTACTCGGCAACACGGGTAGTGGTAAAAGCACACTTTTGGCCAGACTTCAAAAGTCGGATCCTAAATATGGAGTTGCCTTAGAATTTGATTATATTGAAATAAAAGATGAATCTTCAGATGAAAACAAAAAACTGAATGTATGGGTTGGTTCTGGTGACCCATATCATGCTAATCTATTAAAATATGCTTTGAATGAGAAAAACTTTGGTTATTCTTGTTGCATGGTTACAATTAGTTTTTCAGAACCATGGAATATACTAGATAGTTTGGAAGAATGGTTAAAAATACTCCAGTTGTATATTGATCGCTTAAAAATAAACCCAGATGATATGAAAGTCTTCAAAGATAGCTTGGTTCGTCATTTTCAAGAATATTCCGAACCAGATTTAGATAAAGAAAATCAATCTGTTTTAAGTAAAAGGCGAGATACGGACTTTAACTACCTACATCCTAACTCAAATGATGATTCTGAAAAAATCGTTATTCCTTTAGAGGAAGGTACTTTTGAAAAGAATCTAGGAATTCCTATAATTGTGGTCATTACAAAAACAGATAGCATAACTACTTTGGAACAAGATTATGAGTATAATGATGATAAATTTGACTTCATTCAAATGCACCTGAGAAAAATATGTCTTAAGTATGGGGCTGCTTTATGTTATATTTCTTTAAAGGATGATAGAAATTGTGATTTGCTATTAAATTATCTTCTGCATAGATATTATGGATTTTCAATGAGAAATACAGCATCTATAATTGAAAAAGATGCCATATTTATACCAGCAGGATGGGATAACAATAAGAAAATCAATATACTAATTGAAAACTTATCAGAAGAAATTAAGAAGCAGTCTTATAATTCTTATATTACTAAGCCTATATCTGTAGTTAGAGCTCATGCTCAAAATCGGCTTACAGAGTCAGAGGTAGCAGAGGATGAACAGGTTTTTTTAATGAAACAACAAGCGTTGATTCAACGAATCAAGTCTACTGGGCCCTCAGACGGAAGCATTAATAAAGATATTTCAAGGAGTGGTTCAACAATAAACTCGTCTTCAACAAGAGGCCGAAAAAATGTACCTGGGTTATCAAATTCTCTTGGGACTACAACTAATACTGGTGCTCAACAGGCTAATGAAGGAGTATTAGCTAACTTTTTTAGTAGTCTATTGAACAAAAGAGGAGTGACAACTGGATCACCGACTCCTAATCATCCAATGAATTCTAGTGAACTATTACGCTGTGATGATTCCATTTCTGAAAACGATGAATCTCAAAGAGATGATTTATCTTTGAATTCAATTTCTGCATCAATTGGTCTTAATGAAGATTCAGTGCAAGCAGTCGTGCCGGACGCAATGGAAGTGAAGGAAGCGACTGATCAAGGTGCAGAACTTGACTTCTCAGAGGTTAATGGTTAAAAACTCAAAATTCTTTATATTTTTTATAACACGAGGGAATTTATTCTTTTTTATGAAATGCCTTTGAATTATATATGATTACAAATGAAAATATGGGTTTTATGAGTTAATTTTTGGTTAAAAAATTTAAAAAATTATTTATATATAATATAAAAATGTATTAATAAATATTGTTTATA
>OX_Smed_1.0.14575
CTACATACTACTATCTAACTGTTACTGGATAATATAGAAAAAAACGTCAAAAACAATAACTACTTTTATCATAAACCGTAAAATTTCAGAATTCTGTTTTCCATTTTCGATTCAGTAATTATATTGATTTTGAACGACTGAATTTCCAATTAGCCAATTGAAAAATCGCATTGCATACAGACTTGGCTGATTGGTTTGCATGCGACATTGATTGACATAGCCAGTTTGCCCACCTCTTTGTGAAAGTAAACTTGATTTGAATATTGTCAATTTTATGATGAGTTGTGATTGGATAGTAGTTAATAAATCATTCTGACATTAAATGAAAGCCACCACAATGTTATAGGTTTTTATTATCAGCATTTATTTACCTGCATACCAACACGGGTACATATGACTCCTGTTTTGTCTTCGACACGCTATTTTTTTTACACTGAGTGGATATACACCAAAACTCAAGCCTAACAAATATACTGCAGAAAACTGTAGGACCGTCAGAAATTTTGTCATAAAAAAAATGATTGCGCAGTACACTTGTCTTGGTATTGAACTTCGTTTGTCTCTCCGGGTTTGTGTGTGAGCCAGTTACAGTAGTATGTGTTAGTATGACAGACTAACTCACCAATACCCAAATAACAACCAATGTGCATCAATTCTAATAAGAAACCAGCTAATCGTAGTTAAAATAGCTTGTATTCAATTATATAGAATTTGGTTTGTTAGAACAACGGATAAACAATAAGCTCCCATTTCCCTTATTATCGAAATTGCCTTTAAGTAAGTGATAAACTGGCATCAAATTAGTTTTACGGCTTTCCTGATGTAACCAGTGTTTTGTTATCCAAGCAGAATGTCAAAGAATTATCAAAAGATAATCATCATCAATATTATTCTACTGGTCAATTTGCTCAATATCACGGTCAGCCAAAGTCACCCAACACAAACTGGAGATATCAAACAGTATTTCTTAACACGGGTCAACACTCCAATCAATCTCACTTGTCCATTTACGGAAGTTGATTTTTACAAATGGAACAATTTAATCAGCCCCAGTCAATCATTGGGAGAATCAAAGGTTTATCAGGTGAAAATAACAAACAACGAGAAAGTCAAATCAGAAATCTACGAATGCGAAGCTGTCAATGGATATGGCAAAAAAACGGCAACATTCATAGTTAAGGCCATTGATGTAACCTCGAAACAGTTTGATTTGGACTGCAAATCAGTTGAAGATGGCCCATGCTTCCTGGTATCAAGCATCGACAATGATTTCATCTTTGAAGTGGACGAAGGTCAAAAAGTGACTTTTGACTGTAGGGCTATTGTCAATTCGACAACAAATAAAAACCAACCAACTTACAATTGGAGCAAAGTTAAAATAACACAATCTTATCACATAAAGCAGTCTCTGACAAATACCGGCTATAAAAATATAAAAAGTCTAACCAAATGTTGGAAATGGTTCCAAAAATTGACAAATCCCAAATTGACAGCATCAGTGATATGTCCCAATGGGGATCCATGGTCACCTTGGACAAAGTCACTAAAGAAATGGATGGTTTGTATAGGTGCTCGGTTTCTACTACTGAACCACGAATCAGCAGACAATATAGACTACGCGTTAAAGAAGCCAAATCGAGCAGTTCCATTGAAGGTCCACTGGTTCAGAATATATCCGTTACAATGGGCAGTTCTCATTTGCTAACTTGTAAAGCTACGAATTCTCTCTCAAAACCGAAGTGGGGCAAAAAAATAGAAAAGAACGAGCTGGGTCCGGTGGATTTGACGGGAATCATTAAATGGGAAAATAGCCAGTATAAAATCTTACAGGGATCATTGGATATTGAGCACATGAATAACGGTGGGATGATGAATAACGCAAAATATTATGTCAACAATCTGAAACTGGAAAATATCGGCAAAGCTGATCTCGGCACCTACATCTGTTCCGTATTGACTCAATCAAATTCACCAGAAACGAAATATGTCTACATAGACTTGAAACCCGGCGGAGTTAAAGAAAGCAGCAAATTTCCATTATATGCCATTGGACCGATAGCTGTATTCGTGATTTGCGTCGCAACGGTTCTTTACTGTCTTATTCGTCGAAAAGTTCACCAAGGAAATAATTTCAAAAATCGATCAGGTCGAGGTCCAGCTATTCCGACAACGAACACATCTAGTGCAAACGGAAGCTCTTCGGGTTCTAGAAACGCATCCAATCCTCGACAGCATATGCTGCCGACAAGTACAGTCAGTTCGAAAACATTTCAGACTCAATATGTGTCCAGTAACGAATATCCAACGAATCCGTCGTCTACCGCTCCGTACCGTATGGTTCAAATTATCCTGCATTTGCAGCCGGTTATACACCAGCAGTTATGAGTTATAATTATTCTGATTCTGGTCATGGTCAATTTTTGCCGCAAACAAACACTACACCAAGCAGCACTGAAATCGATCATCCGTGCTCACATCATGCTTGCCTGTCTCACAATAGTCCGAATATTCCATATGATTCAGACACGACTCCGTCACCGCCTCCGCCAACAAGTATAACGGACACAGTCTCAACTGTGCCTAACCTAATACAGGCAATCCAACGATGATGCAACCGTATTCAATGAGTGGGGCATCTATGAATTCGTATTCTCCCAATCAATCTAGTCAAGTTTATTCATCTCATCAACCATCTCAAGTGTCGTCAAACAATTCGTCTTCTCTATCAACAACAAATGTCCCATACGTAATACAGAACAATCCTTTAACATCAACACAGCCGGTATACCCAATTGGTAAGATGTTGGTAAGATGTACTCCGCCTAGAAGACACGTGAAAATCTTATTCTGCTTGTTTCTTTTTATGAATTACTTTTTATAGTTTTATTAGTTCGTCAATTTTTGCTAACTTTTATATTTGGCTGCTACCCTAGATTAATTTTTTTCCGATAGTTTGTTGTAAAACGATTACTTTATAGGGTAATGATTTGTATTTGGCTAACAGGGTGTTACAATAGAGATTACAGCGACCTCAAGATCTTTTCTCTAACAGGGTACAACCAATTGCTGGATCTAGGAAGGGTATAATGTTTATATAATAATATCTCATCTTGAACTATTTTCATCTGGTATTATCTATTTGGAGTCTGAGAATTCTTAATAATATTTTATTATTATTATTATTATTTTTATTAT
>OX_Smed_1.0.14593
AGCCAATTTACACAAGCTTTATTTCAAAAATATAAATTTAGAAATGTAATCATAACAATTTATCTAATGCAAAAGAATAAAACATTTGGTTAGCAACAGTTATAGTTATTGATTAATTCCTGAGATTTCACTTTTAGATCATTTCTCTAATTTCACGCGCAGCAAATTCTCTAAACTTCTCGCATCTGCAGAAAACTTCCGGATACCTTCAGATAATTTATCTGTGGCCATTTCATCTTCATTTAATTGGAATCTAAATTCTGCCTCACTAATTTCATACTTGTGTGGTATGACATTATCAAGCTTTGCAGCTTGCTTATTTAACCGCACTGGGATGTCCATTGTCATTGAATTTAACTCCTCCAACAGTGCAGGACTAATAGTCAAATCATCACAGCCACATAAGCCAATGATTTGATTAACATTACGAAAAGAGGCACCCATTATTTCGGTTTTAATTTCGTTTTTCTTATAATACTTGTATATAATCGATACTGAGATTACTCCGGGGTCTTCATCAATTTCGTAAACTTTCTTTCCGTGTTTAGAAATATGCCAATCATAAATTCTACCGACAAATGGGGAAATAAGAGTCACGCCGGCATCAGCACATGCGACGGCCTGGCAAAATGCAAATAAAAGCGTCAAATTGCAGTGAATTTTATGTTTCTTCTCGAGTTCAGCCGCTGCTTGAATACCTTCCCACGTGGAACTTAATTTTATCAAAATTCGATCTCTTGATATTCCATTCTCTTCATAGAGTTGGATTATACTCAGAGATTTTGCAATTTGTGCATTTTTATCAAATGAGAACCTTGCATCAACTTCAGTGGAAACTCGACCAGGAATAATTTTTAAGATTTCAATTCCAAAATTGACAATCAATTTATTCATAGCATAATCCAATTGTTCCTTGAGTACTTTGGATTTAGATTTTCCATAGCAAACGGCATTATCAATTAAACATCCATATTCTGGAATTTTTGCAGCAGCAAAAATGAGAGATGGATTAGTAGTTGCGTCAATTGGTTCGTATTTCACAATACTTTTAAAATCACCTGTGTCAGCAACAATTTTAGTTTGCTTTTTCAGTTGATCCAAAATAGTAGCCATAAAGTTTTTTATAAAATGACTTTTTAAATTAAAACTTTTT
>OX_Smed_1.0.14683
GAGAGAGAGAGAGAGAGAAACTGCAATGGGTATGCAGCAGCTCAATTTACCTGCATGCACACCGATATGTTTATAATAGAACGATTAAGATGCCCGTTACAGAATTATCGTTTCTGTTCGAAATTCGACAATCATTAGAAATATTATCATTATTGGATCAAGAATAATAATTTTTTTCTTGTCAACAACAACCGAAAAGAAAGTTAAGTCTAGTTAAAAATTCCTGAAATGATCCTCAATGATGTTCATTTAAATTTTTTTGGTTGGAAAAATTAAAGAAAACAATGATTTTAATTTGCTTATTGTTTTCTTCTTCCCATCTACTGCTCACTTCCTCCGGATCCCAGATCGGCGATGACAAATTAAGCTCAGCTTCAAAACATCTGGCCAACAATCAACTAGCGATAGATCGGGCATCTGCCGACAGATCAAACCAGGAGAATTTTCGACCAAACAAATGCGTCCCAATTGCTATACCAATGTGTAAAAATATCGGATATAACTTGACTTATATGCCCAATGAATTTCATCATGAAACACAGGAAGAAGCCGGATTAGTAGTACATCAATTTTATCCTTTGGTTGAAATTGCTTGTTCTGATAACCTAAGACTATTCCTATGCAGTTTGTACGCTCCGATTTGCCTACCGAATTGGCCGAAACCTATCCAAGCGTGCAGATCAGTTTGCGAGAGTGCTCGAGACGGATGCGCTCCCGTCATGAATACGTATGGATTTAAATGGCCGAAAAGTATGGATTGTGATAAATTGACGGAAAATCAAGCTTGCCTTAAAAAGGATACGAAAAATGTCACAAAACCACCTTCCAAAGGTTGTGAATGCAAATGCAGATCACCGTACATTTACGATAACAAGCCTCAGTTCAATTCAGTAATTACCGGTGGAGTAGCGAATTGTTTTCAGAGCTGTCATTCAGCGAATTTTGTCAGTATAGACAAAAGTTTTGTAACATTTTGGTTGGGTTTATGGGCTGTGCTTTGTTGCCTTAGTAGTACAGCTACTGTCCTGACGTTTTTGCTTGATCGTTCTCGTTTCAAATATCCGGAACGTCCGATCGTATTTCTGTCTGGTTGTTATATGATGGTTTCCATTGGTTACATAATTCGCGTTGCAGTCGGACATGAATTAATAGCCTGTGATGGAGACAAATTGAGATATGGGACGACTGGGCCAGCGCGATGTTCAATTGTGTTTTTACTAATATACTTTTTTGGCATGGCTGCGTCCGTTTGGTGGGTAATTTTGACGATTACTTGGTTTTTATCAGCTGGATTAAAATGGGGTAGTGAAGCTATTTCAAAATACTCTGAGATTTTTCATTTTCTGGCGTGGTTCTTGTCTGGTGTGAAGAGCATTCTGGCATTGACATTGGTGGCAATTGACGGGGATCCTGTTGGAGGAATTTGCTACATAGGCAACACTAACAGTCTCAATCTCAAATTATTTTTAATTGTCCCATTAACTGTTTATTTGTTAATTGGATCGTGTTTTCTGTTATCAGGGTTTATCGCTTTAATAAGCATTAGAAAAACTATTCGAGCCAAAGGAGAATCGAAAACTGACAAATTGGAGAAACTAATGATGCGCATTGGAATATTTGGATTGCTATACAGTGTTCCAGCTGCTGTCGTAATCGGATGCCATCTTTACGAAGTAAAAAATCGAGAATTTTGGGAAAAGTCCAACAATTGTTATTGCAATCGTAACATAAAGTCTCAAGAGAACTTTTCCAAGCCAGAATATTCTGTGTTTATGCTCAAATATTTTATGTGTTTGGTTGTTGGAATTACTTCAGGATTTTGGATTTGGACGTCGAAAACACTCGATTCTTGGCACAATGCATTTCGGCGACTTTCACAGAGCATTTGCGGTCAATCTGACAAACACACAAAACAGTTTCCCGGAAACGAACAAGAAACTCCTCTTTGTCAGATCAATTCGAATCAAATAACGAATGGAAAACCCATTGAACAGTGTTTAGTTAATCAGACCGCGTTGATCAATCCAGCCACTCACACGGGCAATTTATATACTCAACATCCAATGGATAGCAACGCATTGACGCATCATATTGCTGGCAACGTTCAGCATCATTTATTCGTACACAAAGCTAACTCAGATTTGGCCTCGGTGTCCAGGGTATAATAATAAAATAAAAGACAAAAATGATTAATTCAAGAAATAAATCTATGAATATTTTTGATCTCCTGATGATAAACCCAAAGTTTTTGACATAGTTTCTTGCAATAAAGTTGTAAATATTATCTATTTTCAATGTGTGGACAAAAAAATGATATTTTGTAAATACTTTCAATAATAAATAATGACATTAATAATAATAGAAATAAAAATTTTCA
>OX_Smed_1.0.14718
GTTTGGTACAATAGTAGAAATATGCCAGCTAATGAACAAAATTATATTTATTTCGAAAACAAATTGCTTGGTGTTCCAAGAATAAGACAAATTCGCGTGAAGAATAATTCATGTATTATACCGAATATACTTCAGAATAAAGTAAATCAATGTTATGCAGCTTATTCTAGAAATATAGAATTAAAAGAATCTTTTGGTTTTCAAAATTCTTCAGCTTGGAATTATACAGAAGACTCCATTTTGCAATCAGGTAGTTTTCAAGGTCAGATTACTACATATGGTGGTGGTGGATTCTACGTAGATTTGGCAACATCCCAAGAAAACTCTTTAAATATAATTTTATCTTTATTTAACAATCGGTGGCTGGATCGAAATACTAGAGCAGTATTAGTTGATTTTACAATTTACAATGCAAATATCAATTTGTTTTGTATTATAAAATTGGTTGGTGAATTTCCACCAGTAGGTGGGGTATTACCTTCTTATGAGTTTCGAACAGTAAAATTGATTCGATACGTCAATCCATTGGATTTTTTCGTTTTGGCATGTGAAATATTATTTGTACTTTATCTACTGTACTACATAATCGAAGAACTTATTGAAATAGATAAACATAAATCTGCTTACTTCTGTTCATTGTGGAATGTGTTGGATGTTATCGTGCTATCACTAGGTGTTATTTGTGTTAGCTTTCACATTTACAGAATGTATATGATCCAAACAATGTTATCAAAACTATTAGAAAATGGAAATATTCATCCAAATTTCGAATATTTAAGCTTTTGGCAATTGCAATATGATAATTTATCAGCGTTCCTTTTGTTTTTAGCAATTACCAAGATTTTCAAATACATCAGTTTTAACAAAATGATGACTCAATTGATTTCTACCTTGAATTATTGCTTGAAAGATTTAGTCGGATTTTCTTTGATGTTTTTTATTGTATTTCTTGCTTTTGCACAAGCTGGTTATTTAATTTTTGGCTCGCAGTTGGCAAATTATCGAGAGTTCTACATATGCATATTTACATTATTTCGAATTATTCTGAATGATTGTAATTTCAAAGAATTGCTGCCTCTGAATCCAATTCTTGGACCCTTATATTTTATTTTATATGTTTTCTTTGTATTTTTCATTTTATTCAATATGTTTTTGGCAATACTTGATGATGCATATGGTGATATTAAAGAGGAATTAGAAGAAAAAGAAAATGAGTTTGAAATAACAGATTTTCTTAAAGAAAAAAGTCGCAAAGTCTTTGAAAAGCTCCATTTGAAAAGAGAAAAAATTGTTGATCTTGAAAATGCAATGAAGACTGTGGACACCAATAATGATGGTGTAATGGACTTCGATGAATGGAAAACCGAATTAAAAAGAAGAGGGTATGCTGAAACGGAAATCGAATCATTATTTGCCAAATTTGATACTGACGGGGATAGAGTATTAGATGAACAAGAACAACTTAAAATGCTAAAAGAATTGAATGATCAAAAAACAGCTTTAGAAACTGAACTGATTGAGGAAAGAGATAATCAAGAAAAACTTATTGAAAGTGATGCAATTCAACCAATATCGTATGGCAAATATATGGGATTATCTCGACACATTGATGATTTGGAGAATATCATTGAAATTTTAACACAAAAATTTGACATTATCTTAGACAATTTTCAGAATATAATCAAAACTAAAGAAAAAAGTCGAGAATCAACAGAAATTATATTGAATGCCTTTTCAATGATGGTGGAAAATAGTGAAGATTACCGAAAAGAAAAAATTGAAGCCATAATTCAAGATGAACTATATAAATTGAATCGGGAAACATATTCATGTACACCTTTTCAAAGAATTTCACAATATTAAAGAATAATATGATTTAACAAACATAAATGATTGATTTAACATTGGATAAAGATCATTTCATTTTGTGAAATTCATATCGATTTATCATTTATTTATTGAATAATACAATATTGCATTTTTTGAAAAAAAAAAAAAAAAAATGCGA
>OX_Smed_1.0.14894
ATCATAATCTACGCATTTCCGATCTACATCTAGATTCGTGGATGATAATTTATTAATTTTTATTGTTAAATCAAACAATTCTCTCAAACAATTTTCAATTTGTTCAACACGAATTCGTTTTTTGTCCCGGGTTTTGTTGTTTTCTTACTTGATTATATTAGCCTGATTAGGGTGATTTAACTACTGTAGAATTTTGCATTGCTAATATAATTTTCCGCTTATCTCAGCTGATCATTACTTTTATTATTAAATCTAATTAGTTTAATAAATATTTTCGAACTAATCTCCATAATCGAGTCTGCTGTTCAAATAAAAATTGAAAGAAAAAAACTCCCCAGTTCGATAATTTTATAGAGTTTCCAATAGAAGACTGGAAAATAGCAAAAAAAACGTTTGTTTGTTTATTCGTAATTAAATTTGATTTTGACAAATTCACCGATTTGATTTCGGAATGAATGAGGAGATGATGATGGCTTCAATTTTGTCTCAGCATCCTTATCATCAACATTACGGTGCCTATCCGTCGTCGGCTTTGATGTCAACTGATTTTCTATTTCCAAATGGATTTCACAATTCTTCGGCACAAGCTTATAATCATATTAATCAACACCCTCAACATCAACAGCACCAATCAACGAACAATTCGATATTGGATCAATTGCCATCTGGATCAATAAATAATTTTGATCGGATCAATATCAATCGAAGCACCGCAGATGACATCATATCCCAACACGCTCAGATACAGCTGGAACATCAGCTTCATGCTGCTCCTTCGTTTCTGAATTCCAGTCATGGATTATCAACGAACTATTTAATGTCCGCTGTAACAAACGGGCATTCTAAGTTTTCATTGCATTCTCAATCTCCAAATTCTTCGTCGAATGGTCTACCAAAATCGTCAGTAGAACAAGATTTGAAAACGATGAAACAAGAATCTGTGGAAAACAACCGATATTGTCTATCAGATTTCAATCTGAAACCGAATAGACTTTTAGAATCATCAAATGAAAATAATGTCGACGATAAATCTTCACCGAACAAATCGCAGAATTTATTATCGGAATCAGATCATGTGAGCAGTGATAAATTTCCCAATAGTTTTTTTAATAATTCTGAAAATTCCAAAAACAGTATCAAATCTTCTTTANTGAAAATTAACAACATTGATTCCAACATTGATGAAACGAGTGAAGACGGAAAACTTGCAAAGCAAAAACGACACCGTACAAGATTTACCCCAGCTCAACTTAATGAACTTGAAAGAGCATTTTCCAAAACTCACTATCCAGACATTTTTATGAGGGAAGAATTAGCACTTCGGATCGGATTAACTGAGTCCCGTGTTCAGGTCTGGTTTCAAAACCGACGAGCCAAATGGAAAAAAAGAAAAAAGACCTCAAATGTTTTTAGAACATCTAGTGCCCTTCAGACATTGGCTTCTTTCGGCCCAGCACATTTTCAAGAACCGTTTGGAAACAATTTCTCTTGTCCCATGTCTGACGGTAAATCAAATGCGACTTGGCCATCTTTAGATATCAATGAAAATGCCGCTTCCTGGTCCCAAAGATATTGGAGTATGACTGCTATGCCACCTCCCCCGCCTCCGCCTCCTCTTGGATTAAGCCATCATCTAGCATCTTCTGGTTGTTTCTCAAACAATTCAAGAAAAACTGCCTCACCATCGACTAATGGAGGTGTTCAGCAAGTCATAAATGGTAACGTCAATCGATCAGTCCAATTGCCCTCTCCTTCTTTACCTTCTTTTATAAATACACCATATCACTCTTCAAACATAATGGACTCATACGGTGTGCCAGATGATGTCCAAGCAGCAAGCCACATGCTCACAACACCATATCTCTCATCAAATAACTCGGTCTCTTCATTTTTCTTTCCATCAACAAATCTTGGTTCAATATCCAATACAGTGTTCAGTACAGCCAGCTCACCAACAAATCCCAGCTTATCATCCATGTATCACGCGGCAGCCATGGCGTCCTATATCCCACAATTGTCATCCTCAAATGGTGGAAGGAGTGATTGATATTAATTTACAAGATTATTGTATAGTGTACTAACCGTAGCATCACGAAACCTTGATAGGTTTCAGTACATAGGCAATGGCAAAATCAAACGTTCTTTGGACCTAATAAATAAATTTCCAAAATGAATGTTTTCTATTGATATTGATAGTGATCATTTCATCATTGTCTTAAATTTCACGC
>OX_Smed_1.0.14938
TGACTTTGAAAACTATTATTTCTTTCATAACTCTTTCTGTCGTAATTGAACTATGCAGTGCTCAATGCGGCTGCACTCAAAAAGGAATTAAAATCTCCAATTTCAATGTCGGGGATATGGTTTTGTCATCTCAAGACGTTTTGAGAATAAATGGATTCAAAGCCGCTCAAGGAGTTCACTGGCCAAACAAATTGCTTAGATACACATTTGATCCCTCATATCCCGATAAAAACAAAAACGCAATCAGAGAATTCTTGAAGATCTATGAAAAGGAGTTAGGAAATTGTCTGAGATTCTTAGAGGAAAAGAGTGATGTTTACGCAACTGTAGTTTTGGGTGGAGGATGCTCGGCCAATGTTGGATACAATAAAAATTATCCTCTGTCAATTACTTTGCCTGATCCATGTGTCAATAGGCGAAATGTCAAACACGAATTCACTCATTTACTCGGATTTATGCATGAGCACACTCGACCGGACAGAGATCAATTTTTGAAAATAGAATTCGGAAATGTTCATTCTGGATTATGCAATAACTTCTATTTGTGTGAAGGATGCAAATTGACAACAACTTATGATTTTGACAGTATCATGCAATATCCATCGGAAGCTTTCTCTTGCAATGGAAAAGACACAATTTTGAAGAAAAATGGAGGAAAAATCCCATTCAATATGGAAGTAACAAAATTGGACGCAAAGAAAGTCCGAGACTACTACGGATGCTAACAACATGATTAAATGAATATTAAACAGATATAAATAAATACCTTAGCATTGTTTAAAAAAAAAAAAAAAAAATGCGA
>OX_Smed_1.0.14946
CCTTCAATAAATAAATATATATAAATGCAGTGAATGGACAATAGCTTAGAAATCTATTGGGAAATGTTTGAAATTTGTTTTATTGTAATCGCAATTTTCCACGGACTCGTGGATCTGGCACAAGGACAGCTCACTATTTACAAGGCGGAAACAACCACCGGTCAAAGATGCACCATTCCATTTGTATACAAGGGGAAAATCTACCACGATTGCATAACTGAAGGCTCTGACAGTCCTTGGTGCTATGTAGATAAAGAATTCAAGAAATGGGAATATTGTAAACCGCATCCAAAGGAATATGATGGATGCCAAATTCGCAATCCGAATGTCACGCTTGAAGATGTCGAAGAAATTCTTAGAGTTCACAACAAATTTAGGAGTAAACTGCCAGCTTTGCGAATGAAAAAATTGGAATGGAATTCGGAATTAGCACAAATAGCTCAAAAGGCAGCAGATAAATGTGCACATGTTCATATAGACGTTACGTTATGTGGAGATAGAGAACCAGTTGGACAGAATCTATTTTATAGTTATAATGATGATGATTATCCAGGATTGTTGTCATGGACAGACATTATTGGTCACTGGAGCGGAGAGGAAAAGAATTACGACATAGACACCCATTCTTGCTTACCAGGAAAACTTTGTGGTCATTTCACTGCGGTAGCGACGGACTATACAAATTTAGTAGGATGTGGTAGGAATTTCTGTTATGGAGAGCTTTTGGGAAAAAAGAGATATAGTATACAATACTATTGTAATTACTATGAACCAGGAAATGTTGGAGGCCAAAAACCCTTTATCAAATCAACGGGCGAGAAATGTAAAGATTGCCACCTGTTCAACCAAAATGAAAGATTTCGGTGTGATGAAGATCAATTGTGCGAAACGTGTGACTCAACAATGAAGGATTGCATGGGAATGGTTGATCTGAAGAAAATGGAAGCAAGTGGAAATATATGTGTGGATACCGACATAAATTGCCAGGTGAATATTAATTTGTGTGCTGCTCTTAAAATGAAAGGATTTGTGCCTCCTCCAATTCTCGAATACGTAAAGAACTGTAAAAAGACATGCGGGACGTGCACGTAATCAGTTGAACCTTTCAATGCTTTATAGTTGTTAATATTTAATAAAAACATTTTGCTTTTCAAAAA
>OX_Smed_1.0.15056
CTTTTCAAAAGTTCTTTTTGAATTATTCTAAAATGAAATGGCTGCTAACCAGTTCTTTGATTCTCTCAACAAATTCCAGTGGAACACATATGTAGGGGTTGATGATCTTGCGGACAAATTGAATTTTCTATTAACCGTCATTATTTTGCTGGTCTGCATTTCGGTGGTCACGGTCCGTCAGTACGTACTCAAGCCGATCTCGTGTTATCTGAGCACGGATATCGGAGGTGTCAATTTGCTGGATTATGTGGAGAATTTCTGCTGGGTTCATGGCACAATTCCAATCTCATACAACGGCTCGACTCCGACAACAGAAATCGAATGGCAGGAAATGGAAAAATTTAAAATTCTATATTATCAATGGGTGCCATTTGTTCTCGGTGTTCAGTGCATTCTTTTTCATCTTCCTCATTTATTGTGGACTTTAATCTGTCGTAACCAAACCGGAACAGATATCCAGCACGTGATTACTAGTGCAAATCAAGCTGTTCATTCAGGCGAAGAAGCAAAAGAAAAAATGACAATTTACATTGCTAAAACAATAGAACATATGCTTTATCAAAACCAGTGCAAAAATATCGGAATAAGAAAAATGATAAGCAAAAACATTTACAGTAATTGCGCATTTTGCATTGCCAGCAAGAGAATAGGAACCTCCGTTGTAATAGGTTATTTCACCGTCAAGTTACTCTATATCGGGAACGCTGTTGGACAATTATATCTCATGAAGTTCTTCTTAGGGTTTGAGAGTTTCTCATTTCTTGGATATAAAGTTCTGGATAATTTACTGGCGGGAAAGGACTGGGAAATCACTCTCATATTCCCCCGAATAGCATTTTGCTTGGTGAAAATACGCCATCTCGGAGAGAGAAACAACGGCGTATTAGCTCAATGTGTTCTGCCGGTGAATATGCTTAACGAAAAGATTTATATCTTTCTCTGGCATTGGATCATGCTTTGCGGAGTTATAAGTTTCATCAGTCTGTTGCATTGGATGTATAAGTTGGGACAAATGCAAAACAACAGCACATTTATACGGACCCAATTGCTGTTGAATGAAAAAATTAAACGCTACGACATTAACCATCGAAATTTAGTAGACAAATTCACGAAATCTTTTCTCAGATATGATGGGGTGTTTCTCCTTCGTATGATGTCACTTAATGCGGGTGATATGGTCACTGGAGAGGTCGTTTGCCATCTTTGGGTCATGTTTAATGAAAAGTACAATTATCGGTGTACATCGAAAATAAATTACGAAATCAACAGTGATGGAGATTGTAGTCCATCTGCTCATTGCCATTTAGTTTCCGATAGAGGTAACATTTCCAATGGTTATGTCGGCTCCAATAGGCCATCCGCTCCCCGTGACATGAATCACTCACCAGACCCCCATTCCTCGATTGTGTAGAACTTTGTAAATACAAAATTATTTTTGTTTTATACTTAACAATGAGTTTAATTGTGTTTTATTTATTAATTACTTTAAACAGTAATAAACGTTTATAAGGTTTATATCTTTACTTTTTGTCAATCTTTGGGAAATTAAAAAAACTGCTTAAATTTTTACAGCTTTCCT
>OX_Smed_1.0.15119
TAAAAGTCATTCATCAAATTTATTAAATACAAATCTTTTGATCCAGATCACTTAAATTGATCACCGAGTTAAGTCAAGAAATTTACCGTGTATTGCGATATATGGAAAAATCTAATTTCAACAATCTATGTAAATTTATTATGAATCATATTCACAAAATAATTCGAGGTTCATTTAATACAGAAAATAGATTTGGGTCAACGAAAAATGCGGAGCCTTTGGCTATCATGGCTTATGAAATCTTGTATAACGTTTGCTTTTTTCGTGAACTGTCATTTCTTGTCGTTTATATTCGTTTAGTTCCTTTCTAATTCTTGCTCTGTCTGCTGGTGTGAGTCTTGTCCACGGCTTATCAGCTCTTCTATCATAATTTGCTGCCTTTTTTATATATACATAGTCGCTAAATTTGATTATATGTTTGTTGTGGAGTTCATCTATCGAAGGACGAGATCCGACCTTTTTAAATAATTCATGTTTTGCTGCTTCAAATTCACTTTTTCGATTTTCTTCCGAATCAACATGCAATATATTCTTTCCTTGTAATTCTTCTGTCGTTGGCCGATGAGACAGTTGCCATTGCAGTCGACAGCAAATTTCTGACCGATCACTACTATCGTCGTCTTCGTCAGAACTTGTGCTACGAAGAAAAGATTTTTCTTCTAATTCTTTTCTATGCTGTTTCCTATCGAGAAATTGACCAAGGCTATCTTTTCGAATCACTTGAAATTTTGTATTTTTTGCTTCTCTAGCCATAAACTCTTCCTCCTCTATGAATTCTGTTGGTAATTTAGCTTCTGAACTACTCAGTTTAGAATTTGCAGTCGGAGTGAGGTCCAATGTGTCAACTGAAACAGAGTTCAATTGCGCTTCAGACAAACTATATCTCATTAAATTTGTCGGTCTTTTTATTATATTATGACACTCTATTGGTTTAGATTGACTTGATAAATCATTTTCATTATGAAAGACATCGGTTTCCTGATTAGAATTCTCTATTGAAACATCACTTTTGTCATCAAAGGATATTGATGGTTTTGAAAGGCATTTGCGTGATTGGGAAGAATTTTTTGGATCATTTTCTTTTTCCGATTCTGTGAACAATGCACCAATCATTGATATTGGTTCTGATTGGAGTTTTGGCGTCGCAATTACACAGAAAGGATCATCATCGTCTGTATCGAAATTAATATATGTACAATTTGTGATGTCTGTAGAAATCTGGGCAACAGAATTGCTGCTTAACTGAATGGGCTTATGGAAGTTGTGTTGGGATAAAGATATGTTCGAACCCATCTGTATTTGACAAATGCGAATTCCAAATAACAATAATAAAATTAAG
>OX_Smed_1.0.15141
TTAACAACAAAAATATTTATTTCATTAAAAAATATATACAAAATATATCTATGAATTAATATGTATATATAAAGGTAAGTAATAAAAATAATGTTAAATAATTAATCAATGAAATGTTTTGTTGTGATTAGAATTAAATAACATTAAATTGACAAATTTCAAATTCGAAATCACCATTTAAACAAAACGCAATCAGGAAATTCCGGCAGACCGATTGTTGGGTTTGACTGATTTTCTCGATTTCTGTTTTCTGAATTTTCTCGTTTGTAGTTTTCTTTCATTTGAATATTTTAGTTGATTATTCATCTTTAAATAAGCGGCATATCTCTCACGTAAACTGATTCCGTCCGGCAGTTTTGACTTACAAACAATGTGACCGAAATTCTGAATGATTTTCATTGAATGCTTGAATTCTGCTTTCTTTCTTTTCCATTTGGAAATGAAATTCACCACGGCTTTGTTGTCGCTGTCGATTTGTGCCATAATAATCCACCGGCCTTTCAAGGCGCGTTGTTTGAATTTGAGATTCGTACAGTTGCATTTCAGATTCAACTCCAGAGCGTTCTGACTGAAATTGGCTTGAAATTTGAGGAATTTTGATTTCTTTTGTAGAATAATCTGAATGGCATTGCCGCTGGTTGGAATAATTCTCTTGATTTTCGCTCTGATTACTATGGGAGATAAACAGAATCTGTTAGCAATGACTTCATAGGAAGCTATTTTCATGCATAGGTCACACTTTTTACCTGGCACGACGGTTTTTGGTATACATAATGAATTTTTAAATTGTGGAAATTTCGAACATTTCATAATTGTTGGCCAGTCAAATCCGTACATTTTCATACTCGGCAAACACGATTCCTTAACAGTCACGCAGAGTTCTCTGCAAGGCGGAACCTTTTGATTTCTCTGATTGCTTATGCATACCGGAGCATAAAGTGAACAAATGAACTTTTTTATGTCGACATGGCATTGAGTGTTTACTAAACCCATCCAGACTTTAGAGTGCTGAGCAGCTTCTTCTATCGACTCATGTTGAATATAATTGGGTAAAACCATTAGCCTATAACCGACGTTACTACACAGGGTAAAGTTATCAGGAATTTGATAACATTGATCTATTGTGTAACCACTTTGAAATGCTTGCCAATCTCCAATGAAACTATTAACATTAGAAATGAACAATAGTAAACTTAGGGGAAAAATCTTGGTCATTTCCATGAATTCAATTCAAATGGGGCATTTGATTAAATATTATAGTAGTTAATAGCTTGTGATTTGTGTCTGATAAGTTGAAACTAACCAATCATATTAATTACCGTCAGATGTCATAATGTTAAATTTTCANNNNCNGAANANNGCCTCATTTTCCTCTACTTTATTGCATGTTATTGATTTAAATGATGGGAAAACTTCA
>OX_Smed_1.0.15205
TTGAAGATGGAGAAACTGCTGCAAAAGAAATTGCTGACGATTTTGGTTTCGAATATTTAGGCATAATTGGGAATTTGGATAACATGTTCCACTTTCGCAAGGAATCGAGCAAAAATGGAAGGTTCAAGCGAAGTGTTAAAAGTGCGACGAGAAATTTATCAAAACATAGTAAAATTTCCTTGGTTATACACCAAAGAATTCTACATAGACAAAAGAGAGACTCAAAAATAACGGATCATATGATACATCATAACATTATTAAAAGACTTCAACACAGAAGAAAGGTTTTAGAGATGTTCAATGATCCAAAATGGCCAGATGAATGGTACTTGTTCGATTCACGATTTAATTCTGATCAGAAAAGTTATGATATGCGAGTGACTCCCGTATGGTATATGAATATTACTGGAAGGGGTGTAAAGGTGGCAATACTCGACGACGGTCTGGAGCATACTCATCCGGATTTAATAGATAACTACGATCCGTTTTCAAGCACAGATTTAAACGACAATGATGACGACCCTTCCCCAGATCTCACTCCTGGGACGAGTAATGAACATGGAACGCGATGCGCATCTGAAATAGCAATGTCTGCAAACAACAAAATTTGCGGAGTTGGAATTGCGTATAATTGTAAAATAGGAGGAATTCGTATGCTCGATGGTCCTGTAAATGGTATTATCGAAGCGAAATCACTGGGATTCAACAACAACCACATAGATATTTATAGTTCAAGTTGGGGTCCATTGGATGATGGGAAAACGATGGAACAACCAAGTAAACTTGTTCAAGAAGTATTACGCCGTGGAGCACTCTCAGGTCGAAATGGCAAAGGAAATATTTTCGTATGGGCATCTGGTAACGGTGGTTTATATCAAGACAGTTGCAGTTGTGACGGATATGTATCTTCACTTTATGTGATCAGTGTGAATAGTATCACCGACGATAATAAATTTCCATATTTCGCTGAAAAATGCCCATCAACAATGTGTGCAACATACAGTGCATCTTCAGAATCTAAATACAGTTTGATAGCAGCTGATGTCAAAGGCAAGTGTACTAAAAAACACAGCGGAACTTCTGCATCTGCCCCATATGCTTCTGGAATATTTGCACTAGTTCTAGAAATGAATCCAAACTTGACATGGCGGGATATTAAGCATTTAATAGCATGGACTAGTGAATACAACTGGATTAAGAATAACCTCGGGTGGAAAAAAAATGCTGCTGGGTTTTGGGTCAATGAAAAATTCGGTTTTGGCTTATTAAATGCTTACAAAATGGTAAAAAAGGCTCAAAATTGGAAAAATGTCCCCCCTATGACAACATGCCGCGTTAAAGTAAAATCTAGCAAAAAGATATCCAACAAATTGCCAGCAACAATTATTGCGTATGGTAATCACTGTAAAGAAAAAGTGGCATTTATTGAGAGTATAATTATCTTAATGAATATTACATATGAAGTTAGGGGAGCACTATTAATAAAATTACAATCACCCTATGGGATGAATACTACACTTCTTACAACTCGAAATTTAGACAAAAGTAAAGATGGAATTATAAATTGGCCTTTTCACTCAGTTCACAATTGGGGAGAAAATCCAACTGGAAAATGGGTGGTTTATGTCGAAGATAAGATAAATGATGACGAAGATCGAAGTGGGGAAGTAACAGATTGTACCTTAGAATTTTATGGAACTAAAACAACGCCAGATTACATCAAAAATTCGAAAACTAGACGGAGAAATTATGATGAGACAATGGATGAAGATGAAATATAATCTTGATATAAAGAAGAACGTTAACTTTCTAGATATAAAGATTTGACATATTCAGATTTGTTACCAGGATTATTTTGTGTGAAATATATATTTATGCATTCAAAAATTTGTTTTATCGTATAAAATAAATTAATTTCATATTAAAAAAAAAAAAAAAAAATGCGA
>OX_Smed_1.0.15224
TATTAAAAATCAAATGTCTATCATTGACTCCTTATTTTACTTGTATCAAAAATCGAATTTTAATGTAAATGAAATTTCTAAAATAAATCTAGTTCATTTTACTTCGATCAATTGTATTAGCAGCATTGATTTTGAAAAATATAGATTTTTAGTTATCATTCTAAAATCAAATTGGATATATTTAAGCCTAAAATATAAAAATTCTGGTTATTGTCGCCACAATTTGCGATTCATTAAACAATCAATTATGAGTGATATTTCATTTATTGAGAACCAATTGAAGTGTCTTAAAAAATTTTCACAAAAAAATGAAAATATGAATTGTATTGTAAAAGCTTTTGAAAATAATGTTGTTAATATGAAAAAAACCGTTGATAATGATGAAGAAAATTCATTAGAAGAATTTAAAGATGCAATTAAAATGTTTCAAGATCTGTTTTATTTATTTGGCCCATCAATACTCAAACAGATTCTGTGCGCCTTGGCGTTGATGGAAGGAAGGGATGAAATGGAAATGTATCGGAAATTGCAGTTGATGCTGGCTAATCAAGTCCGTTGTAAAAATGATCTCACTAAATATTGCCAACTGTTACAAAATAATCCTGAAATTAATTTCCAGGATTTTTTAAACAATATCGATTCCAGGATTTTCTCGGCGAATCAAGGAAAAGAAATTAAAGAAACTTTTTCTAAATATGAAAATCTTGCTTCACTTCTTGCTTTGAAAGAGGCAGTTTGCAAGAAATGCTCAGAAAGGAGGGATGATATCGATTTGGATTCAGATGAACATACGCTTCCCAGTTCCCGCTCGACTGACATCGATCAGTTTCCTGTGACGTCAACGCCGATTTTATCCAATCCGATTAGAGTATCGTCCAATAGCAATGTTAGCGATAGTGTCGGTAACAGTATTGGGAAAGGGGGTGCGCATAATGACGATACAATAACCACTTATTCAACCAATCAAGGAAAGGATAAAAAATCGATCGGAAAAAATCGATGGTCTTCGCGCGAAACATTTTGTCTATATAAAGGTGTGCAAGAAGGTCTCCAGTGGCAAGAAATAAAAAACAAATATTTTAAAAGATCAAAAAGAACTAATGTCAATTTAAAAGATAGATGGCGGAATGTTCTGTTGAATTTGGATTTGATGAATGAGTTGAAATCGATGCTTCAAAAAGAGTCAGCTGGCTGATATGAATTCGGATTTTGTTTTTATATTGCTTTTAATAAATTGATAAGGATTTTAAAGATCGGAAGAGCGTC
>OX_Smed_1.0.15255
AATTCAAGTTTATAATTTATAATAATTATAACATGGCAATCATGGGTTCAAGAAAAAAATCAAAGTACATGATTGGTAAATCCATCACACTTAACGAACGAATAAATGCGAGCAATTTTTATATTAAACAACCAAAAACAATTATGGTTTTTATGGTAGGGTTAATATTTGTATCTATTAATATCCTTGACAAAAAAATGATTTGAATTTGTCATAATTTAAAATGAAGATCATAATTTGTTTGTTTTCAATAAATTATAACTTAACTGA
>OX_Smed_1.0.15374
TTTTTATTTCAAATAGAATTTATTAATAAATTACCATCATAAACCAAATTAGTTAATATAATCTTATACCATTTTCAGATTATTTTATATTTTCATATTGAGAAGAATATTTTATGATTTTAATTAAGAAATTAATAGTGAGATGTATGGAGAAACTAAATCCAAGGATCATCAGAACCCACGAAGAAACAGCAGTGTGATATCGAGAATACGCAAATGCTCCTCCGCACAGAAAAAGAAAACTAAATAGAGATAAAACGATTCTCGATTGGAGTAGCCAGGATTTGAATCGTTGCCGTTCACTGATACAACTGATCATTTCCAGCATAAAGGTAATAAAGGTCAGAGATATTCCAACAAGAAACAATACTTTCGATATAATAAACAACGAGTTTTTATCATTCCAGTCGCATTTATCAACGATAATATTTCCACATTTACCCCATTTGTTTGTAGACAATCCGACCACTACCAAGACCATGCCGATTAGAATGTTGAAAAAAGGTGTTTTTACTTCTACTGAGGTCGCCATTTTGGTTGTCGAAGAAAAAATAATCCAAATGAATATTTTCAATATTTATTCAAGTGGTTCCATTTATATTGGTTCACCCAGTAAGTAAATATAATTTGTGCAATCAATAATATAT
>OX_Smed_1.0.15693
AGAAAATGGTAAAAATGAAGAAAATGAGGAGGATTTCTCTAAAATATTGGAATCCCAGAATGTATATAGAAAATTGCTTTGGAGAAATAAAAGAAACTATTTCCCGAGAGATTGTGTTTTATTCTGAAGAGCCTACCAAAGGTTTTATAATCGAGAAACACCGAATAAAAGCAATGTTTCATGAAACTTTAGAATTACGACAATTCCCATTCGATTGCCAAGATTTGTCCATAATTCTTACTAGTGAACTATCTTATGATGAATTGGAATTTTCAGAATCCTCTACCGAATTAAGCCGCATAAATGAACATGCTGAGGTAGATTCTCAAGAATGGGACTTACACAAACATGTAGAAGTTTCGATTACTGATATTCTTTCCGATTGCAACGTTGGTCCGGTCAAGCGACCATCAATTAAATTCACGTGTAGAGTCAGCCGACGATTTGGATATTTTATAATTAATAACTTCCTAATCAGCATCCTATTATGCCTATTAGCCTTTTCAAGCTTGGCAGTTTCTCCACAAAATACATTCGGCCGACTTCAACTTTGTATGATAATTCTTTTGACTACAGTTACATTCAAAGTGGCTGTATCACAAAATCTTCCAAAAATATCCTATTTAACATATTTGGATAAAGCAATATTGGGAAATATTGTAATTATTATTTGTCTATGTATTTGGCATGCGGTAATATCGCATATGTTTGAAGATGCAATTTTCCAAAACTCTACGGCAACAGAACTTTCGAATACTCGGCAACAGATTTTGAATTTAAGGCATCAAGAAAATATACTCTTGATCACATTTATCCTTGGTTACAGCTTCGTTGTTTTATTGTTTATCTTAATAATATATTTTGATGCTGGTGCTAGGAGAAAAAAAATGCACTTAAAAGACAAGCAATTCATGAAAAAACTTGAACAATTATATGATGATCAAAAGCATCAACCTATTTCCAGTTCATTAATTCCGTTTTTCGCCAGCAAAACTGTATAAAAATTACTCTTTTTTCAAAAAAACGGATTCTTGTTAATGACTTAAATAATTTTTGTTTATAAATATAATTAATGCTTA
>OX_Smed_1.0.15716
TAAAAGCAAAACTAAATAATTTATTAAAAAACATTTATTTTTGACATATTCCAGGTGCAATAAATCTTTATGAAACAAGTATTTAAAGTTACTATAATAAAGAAAATATAATTTAACGAATCTTCGATAATAATATTTAAAATATTTATAAATATAAATTTATATTTTGTCATTACAAAAAGAGTGCGATAATCTAGACTATAATATGGAATATGAAATCAAAAAGCATTTAACTCTGAAAATAATATGAATGACAATACTGTTAAATAATCTTAATATTCCATATGAGCACAGCCTCTTGATTATTATTTTTTCCTTTCAGAATGACCATTTTCTAATTGCTTTAACTGCATTTCATGGAACTTCTCAACGTGATTCGCCGCTTGTTCTGTGATGGCATCAATCAATTCCTTTCCCTGATAACGTATCTCCCATACGTTTACATTGGATGTTGAAAATTTTTCATTATTTTCTTGTTTATGAATTTCTTCGGGATTCTCTGAGTTTGATAAAATCCATTTGTCGTTTTCTGATTCAGAAGCTTTTAGACTCTTGGAAAACATTTCTTCTGAATTATTTGATGATATCCTTTTACCTTGAAGATCCAAGAATTTGCATGTCTCCTTGTCACCTTTCCCAGAATCGAACCATACATTGGCTGGAAATATAACTTGAGTTTGGGTTAAAGGATCTTCCACCATAATTTTGTTGCAAAACCATCCAGTATTTGGCAAATTCGAATGAACCGTTACTTTGCATCTTTTCAGTTCTCCAAGATAAACACATTCTATTGCCATTTGATCGGTCATTCCTCGTCTAAAGCTCGATTCTGCATCCATGAACGGAGAATAGAATTCCCGATCTCCACTATCACCATATTCTCCATATAATCCAATCGAAATCGGAACATTGCAATCAGAATCAAGTTCCGTCCCTGTGACCAGCCAAACTTTGTATTTTACAAGTGGAATATTTTCGTCTGTTGAGATAACCGCCGCCTCTCTACTCAATTCATTGTCTTCGTAACCTCTTCCAAAGTAACGATTATTGAAAGGGAAAATATATCTGTCTTCAGTGACTATATTTTCCATAACAATCTGTTGTAAACACCAAAATGGTGTAATGCCAACTTCTAGAGGTTTTAACTCAATCCGCACTTTATAGAGATAGCCAATTATTGGCATATTTATTTTAAATTCGTTCATTGAACCAGCCAGAAATAACTCATTTTTATCACCAGATTTGCCGAGTATAATCGGACCAGAACAACCTTCCTCGCCATAGACATATAAAAACACTTCACACCTTTCCGCTGTTTGGGCTGAATGTATGAACACTTTCCAGTCCCCTTCTGTATAATAATCCTTTTCTGCAGCCATTTCTGATATTTCTGCAGTATTTATGGATTGTTGACGTAACGTTTGACGTGCGGTAAACTGTTCTGTGGAAGCTTCTATTAAAGAATTTGCAATTTCAATACCAAGAGGATTTTCTTGTTGAGTAATTTTGGGTTTGATTCCAAATTTTATAACTTCAGGATAAAATCTGACATTTTTATCTCCAGTGTCGACTGTAGGCTTAATTTCTCCATCAAGAGTCATTCCCAAATAAATGCCACGATTTTCAATAGATTGCAACGTAACATATCCATATTCTTTGTACTTTTCCACTTTAAACAAACAATCCTTTTCTCCAGATCC
>OX_Smed_1.0.15795
TATTCAATAGACATTTTAGTTTCTGAGTTATCTGTTTTAAGAAATGCTACTTAATTGGATGATCCGCACTTTTTATATTACATTTTTTATATTTTTATTATATTTGAATTTTATATTACTTCTGGAATATCTCGTGGAGGAGGATCTCGTGGTGGTAGTGGTGGATATCGAAGTGGTAGCAGTGGAGGGTATCGAAGTGGGAGCAGTGGAGGGTATCGAAGTGGGAGCAGTGGGTATAGAAGTGGTAGCAAAACTCAAGTTAAGGTTAAGGTTAAGATTCAATCAAAAAATAAATATGGCCCTAGTTATCGAAGTGGGTCATATAGCAGAATAGGATATTCTTCCAGATATAATTCTTGGTCTCGCTATCATGGATTTCAGCCAAATTTTCGTTATCGGTCCAGTTCTTATTATTATAAAAGTAGAGGGATTTCAATGGGTCTTATTATTATGTCTCACCGTCACAGAAATACATTTATCATTGATCGCGAATCATCTTATAATGATATTTCAATATGTTATAATGAGTTCCCACTTTATGATCGCAACATTTCTGCAACACCTTGGTTTGTATGTCCATGGGATGATCCAAGCTATAGATACTGTTGTGGTGACGAAATGCAAGAGCGGTGCTGTTCAAACTATGAAAGGCCGGGGCATCTAGCAGGATTGATAGTTGGATTATTAGTTTTTGTGGCTTTTATTATTTCAGCAATAATATGTTGTTATTGCTGCTGTTGTCGCAATAAAAGAGATAAATCTCACGTGACATTGGTATACACTGCACCTAACCCGAATGAAGCTGTAGAAAATAAACCAGTGCAATCTGTTTTAATAACTCCTGGCCAAGATCAGCATGATCCTCTAATACAGTCAGATAATTGCCCTCCTTATCCCCAGATCAATCAACCATATCCGATGTATCCTCCTTGCCCTACAGGTGATAACTATAATTCGCCTCCACAGCCTCAACCAAATATTCCATATCCACCACCCAATCCATATGGCCAGGGAGCTCCGCCGTATCCCCCGAATGCAATGGGATACGAGCAGCCTAATCAATTTAATCAATCTGCACCGCCTGGCAGCAGTAGTTATTCAGACAATTCATTACCATCTTACTCAGAGGCTGCAAAAAGTCACTACTGATGTTAACGTTCAATATTTAAATTTATTTATTTTATTTATAATCCCACATGTTTCTCGTCTAGTCAATTTATTGTATGTCATTGTGATAGAATTTTATTAGTAAATTTTTGTCAATGGTAAATATATATATATATGCACTTTAATAACCTTATGAATTTCATATTAACTTTTATTAATAAATTATTTATCCATTTCAAAAAAAAAAAAAAAAAAAAAAAAAGGGCGGCC
>OX_Smed_1.0.15850
TAAAGTAAATACTTCTAATTGACCTGGATTTTATATATAAACAAAATTAATGTTCCAGTAATAAATTCGAAATTTATAAACATCTAGAAGACTATAAAGAACAAATAATTTAAATAGACAGAAAAAAAGTTATCACTATTTATGTCATGTTAAATGTATAATCCAAAATGTTTTTAAAATATCAGTGAAAAATACAGGGAAAAGGTCTTTAATCAATTTCCGAATCCTTCGACTTTACCAGCTCCCGAAATATACAATAAGTCGTGATCCCAACTCCGCTTAATCCAATCCATAAAAAAGTTGCGAACCAATTCAAAGTGTTGACCAATGACATATTTTTACCAATAATATTTAATGTTGCAGGATCTTTGCATGGACCACAAAAAGCAATTAAACGCTCCATCATGCAGGAACAAGAAAATGCCAGAACTGATACAGTGCAAGTCATGATAAAGAAAACAAATTCCTTTTTATGATTTGCCTTATAGCTGTCAATATTGTTTCGGTAATGTTTGAAACAAAATGTGCTTGCAATCATATAAACAAACATGCAAACACAAATGGGAATAGTAATCAGACTGTGATACACGTTTAGAATCAGACATAAAATAGGATTAAAAGTTCCATAAACGAGTGAATTATCCGGCTTGACGATTTCATTATTGGTTTGCGAAGATGAGTTTGTCGTGATGAGAGTTGCAGTGCTTGGTGCCTTAAATCCACAGCCGGCTTTTCCCAGATAGACTAAACTAAGAATTGATATCAATGTTATTACCAAAAAAAGTAACATTCTAAAAAGTCTTGCAGCTCCCAAATACAGACTTCTACATAAATTCCCCAAAACTGACATATCAGCACTCATATTTGTTTTTATCCCTCTGTAATTCGTTGAATGCAAATCGGTAAAAAATTGATTAATTTCTTGGGCTATGAGTTAAAACAAATTTTTTAAAAAAATATTTGATCTTGATTAAAATTCGTG
>OX_Smed_1.0.15925
CCTACCTTACCCCTTCCCCGTTGGTTGGTCCGTTCCGGTTCGGACGTACGTTCCTACGAAAGGAACGACGTAGGTTAGGTTACTAACCGAACCGACGAAGGTACGGTACGGGGGCGCGTTGAGATAAAAATGGCAACTCTTTTAAAAATTCTTCTAATATCTTCCATATTATTCCTAATTCAAACAACCGCATTGCTAACCGATGAAGAAAAGAAGCTAATTGTTGACGTTCATAATAATTATAGGGCTAAACTTGTTCAAGGAGAAGTTCCAAATCAGCCGGTCGCTTGTGACATGAAAATGCTTACGTGGGATGACGCTCTTGCTAAAACAGCACAAACCTGGGCGGACGCTTGCAAATTGGGTCATGATACGAATTCCGTTAGGAAAACTGCAGAATTTAAATTTGTCGGTCAAAATTACGGAGCTTCGTGGAATATTCAAAATATTATGGATGCTTGGTTCATCGAACACAAAAACTATGACTATACACTCCTAACATGTAGCGGAGTCTGTGGTCATTATACGCAAATGATTTGGGCAAATACGACGAAAATTGGCTGTGCCGCAACAGACTGTTCCGCTCCCGAAAAGAACTTTAAATACGGAATGACATTCGTTTGCAACTACGGAGAAGCAGGAAACTGGAATAATTACAAGCCGTATATCACTTGCGAAACCGGAAAGTGTAGTCTTTGCGCCGAAGGAACTACTTGTAATTCTCAAAAGTTATGCGCAAAGGATTGCATCTTTCCATTCAGCTTTAAAGGCCAATGGTACAACGAGTGTGTTCCCGACTCTCGGAAATGGTGCTCCTTTGACCGAATGTATTCCGGATCTTGGAAATATTGTTAAAAAGTCGTAATATATTGAATTTGTTTATATTATTGTTTGATGAATATAATGAGCTTTTAATTTAAAAAAAAAAAAAAAAAAAAAA
>OX_Smed_1.0.16009
TCCAAATGAAATTCTTTTGCAGGTTTTTATTAATATTTTTCCTGCCGGCTGCAATTTTTGATGAACTCGAAATTGAAAATGACGTTTTTGTCATTAACAATGAAACTTTTGAAGAACTTGTCAATGATCATAAACCTATCTTAATAAACTTTTATGCCCCTTGGTGCAAATTTAGTCAAAAGTTATTGCCACATTTTGAAAATGCCGCAAAAAATCTTTTGCAAATGGAATCGAGGATTAAGTTGGGCAAAGTCGACGTGACTGTTGAAACAGATTTGGCAAATAAATTCAAAATCAAATCCTATCCGACAATTATCCTGTTCAAAGAAGACCGGCAAATACCTTATTCAAAAGCCCACCATCACCTGACCATTTTAAATTGGCTCCTTTCAAAAGTAGATAAACTTATTATTTCTGTCAATTCAACGGACAGTCTAGATGAAGTTAGACAAAAGACAGACGTTTTATTTGTGATAAATAATGACATTATGGGGGACACTTTCGTGGGAGCTGCTGAACTTATTGATGATGTTCAGTTTGCGACAATGGAAAAACATTTGTTCCATTCATTATTCTCAAATACCGACCAAACAAAAGCAATTCTTATCCGAAAAATCGACAACAATTTGATTCCATTTGGAAAAGGTGAAATAAATCAGGAAGATGTAATAAAATTTGTCAGGTCAAATGAAATTCCTTCCGTAGTGAGATATTCATTTGATATTGGTGGAAAGGTGTTCCAGAATTCACACAGGTTTATGCATTTCATGGTTTTCATGGACGATAAATTTGAGGAAGCCCACAAAGAGTTGGAGGAAGCCGCTATCAATCATCCTGAAATAACATTTGTAATGACGGACGTTACGGATAACACAACATCTAGTCTAATCAAACATTTCAATGTGGACCTTTCAAACCTTCCCCATTTAGTTTTATCTGATGCGAAACATAAACGGTTATTCCTTCCTGGTTTTAATGAAATAAATGGCAAAAGAATAGATCAATTTCTGATGGATGTAAAAAACGGCAAAATTGGTCAATTTCTTAAAAGTCAAAATATTCCCGAAAATTGGAACAGTGAGCCTGTTAAAATTCTTGTCGGCAAAAACTTTGAAGAAGTTGCATTGAACAAACAAAAAACCGTATTTGTTGAATTTTATGCCCCTTGGTGCAATTACTGTAAGCAGCTGGAACCGATTTGGGAAAGACTTGCTAAAGAATTGCTAGACGTTCCTGACCTAATAATTGCAAAATTGGATAAAACTGAAAATGATATTAAAAACTTTGAAATTAAATCATTTCCCACTTTGAAGTTATTTCTGAAGGACTCAAATGAAGTAGTCGATTATTCCGGCCCGAGAACTAGAGAGCGGTTAAAGGAATTTTTATCAAAATTCGTTAATTTAAACAACGCCTTAAAAAATGAAGAGTTGTAGTTATAAATATATTCTTTTTGGATTTTAAAAAAAAAAAAAAAAAATG
>OX_Smed_1.0.16133
TAATTAAGGTAAATAATATTTTCAGAAAAATTATTATTGGATAACATAACTGTATTTTCCGTAATTGCATTCTTCGATTTAGAATTATCACCATCGACATGGAGAACAGAAAATATCTAATTATCGATATGAAATAACCGTAGAACGAAATTCAATAAGTTAGCCAAACTTGATTAGGATTCCGTGCAATCCACGTCTAGAATTAATAGAAGAGAAAATAATGGTTCTACACGATACTCAATTCTAATGCAGCAATTAGCAGATTACTACATGATTAAGGCAATCTTGTTTTTTTTGTTCTGTTCAAAGGACAGGTAACATAATAGCTAGGTGTCGACTTCTGTAATGCAGCCTGTAGAGAGCATTGTGGATATTTTCATTCAGATAACAGAAGTGATTGTATTAAATCAATATTGAAGACACATGGGATAATATTCGTTCAGATATGTGAAGATACAACTGCGAATATTTCTGAATACTAATATTCTCGTTGTACAACTGCAACATACACACACACATACATACCCATACACACATACACGCGCGCGCGCAGAGACGTGCGTTCGCTCATTTACCGTTTCAATGACAATGTATAACAAAAATCATTGATTTCATTGTAGCTGGAAGGAGAAGAGAATTTTATACGAGAGTTGAGTTTATTATACACATCCTTATCGAGATATGATCAATCCCTATTCAGCGTTGTATCAGGTACAGGTAACTGATGAGGTGACTGATTGGGAGGGGATTTCTGTTCTTTGTTTATTAGGCAGTCAACATTTCTAGCTGTTGTAGTTATATTAATACAGAGAATGGGTCGATTTTGAATTGGAAAACAGCTACTATTATCTTACCTTGTTGTTGCTACTGTGGTTCTGTGTGTCTCTATATTTTGAGGATGGAACGGAGTTAAAATATATTAGTAAAACTACTATTTATTAATTCAATGTGTGTACATACACTCAAATGATTGACTCTTGTAACGATGGAAATTATTTGATGCAGTTTACAATATGTTCGATTGTATTTAGCAGATAATGATTTAACTGAAGGAAAAAACCCCAGTTTTATTCAACGAAATAACCGATGATTCCTGTCTCCTCAAATTACAACCTTCAAGGGATGTCTACGTTAAATTTCAATAACATTATTACAAATCCAAACCAGACAACTCTACCAATATCTGCATTAGGGAATATTCTTCAGCTTCATTGCAATCCATCATTGACATTGCAAGTAAACGGGACCTCGCCAATTATTCCGGTATCAACTAAAGAAAGTTCAACGCAAGATCAGTTGAACACTCAAATTAACACGCTTCGAAATATTTTTCCTTCTCAGCAGACTTATCAGAATTTATCTCAACCTGAACAATGTACAAATCCGCCTCCAAGGAGCTTCAATCAATTGATCCAAGAACTTTTATCTACATATCAAGATCAGCAGGAAAACCTTTCACAGCTAACGATCAAATACAATTTTCTCTTAAATGCAATGGAAAGATTGCTTTTCGATGTACAGAATAATGTTGAATATTCTTTATTGGCATTGGGGATTTCTCAAACGATTAACAAAGTGAAACTCAACCAAATCAATCAACTTAACCAGCTCAATTGTGCTTCTCTCATATCAAATGGAGTTATACCGATGATCAATCAGTCTCATCTGTTCAACAACAGCACTCAGCTGTCAAGTACGCCATCCGACACGACACCAATATCATCAGTAATTGACTTAACGAATCAACGCACGAAACCCGATTCCACAACTGTGATGGCGTCGAGCATGGAGAAAAAGGTCGATTCAAACAAATTAGATTTCAATGCTTTGAATAATAACAACAACAACAGCTCAAATTGTAAGAAAATGACAAGTCTCGATAAACTCGACAAACTAATAGACGAGACAGTAAAAAAGTCTACTAATAGAGTTTCGATATCAGAGGAAAATTGCCATAGTCCGACATCGAAATCTCAGCTGGTAAATGAGATTGTACAGGCACCGGCTAACGCAATCAACTATAACATGGGGAACGCAATACAGCAAATTATTCGACAGTTTTACCAAAACGCTTCTCTTAATGCTGACAACATTGGAATTAATGGAACGACGACGACTGAATCCAATTTTCCTAACTTACCGTTGATTTCATCGAGATCGCACTTGGAGCACATTAAAACCTCGATGAATAACTTTACTCAACAAGTCACAGAAATCATAGGAAACACGACAATTCCATTCAACAATTTAGCAAATCGAACGAACCATTCGTTCATTCTTTGCAATAATCTGCCGACAAATTCGATTTTGAATACTCGACGAGAACCGTTGGTCGTTTCAATGAGTACTACTGCGAAGGATCCAAATCTATCCATTAATAATGATGTCATCAATGATACGAATAACATGATTGATGAAGTCGAATCGAATGGGGTTCATGAAGACGAAGATATTGATCCAGCAGAACTTGATCCAACTGAAGTTGCGACACGAATTAGAGACATTTTGAGTTTACATAGTATTGGACAGAGGCTTTTTGCCAAACATGTGTTGAATTTAAGTCAGGGAACGGTTAGTGAGCTGTTATCCAAACCAAAACCATGGTCGAAGTTATCAGAAAAAGGCAGAGATAGTTATCGGAAAATGAACCAATGGGCGCAAGATTCGACACGGGTTCAAGAATTGAAATCAATTGCACCTCGTAAAGGGTTTTCCGGTCATTATGCTGGTATGAGTCCAGCAACACCAATTAAAGAAGATCATGAAACCCAGGAAAAAATTAAACGAATATTAAATGATGCAAAAATGGCAATGGCATCCACTAATAACAGTAATAATAACAATCAACAGTCTAATGTCGATGAAGAATTATACACCTATTCGAAACCAACAGATTCCAATCATAACAATCAACCAAACGAATGTTCACAAATTTCATACATGGCCGGCAATCCAGTGACAACTGTGTCCAGTGAGATAACATCCAATGTACTCGAATTTGACATCAGTCAATTGCAAAAGAAAATCGCTGCTTTACAATCCACAGTCATTTCCGGTTCCGTTGTGACAGATTCTTTGCCACAAATATCAGGATCATTAAATTGTCAGCAATCTCCACTAATTTTAATGAACTTTTCTAACATTGTTCCATCATCGTTGGTAATGAGTTCGAATAATTCATCTTTGGTTTCTATAGCTCCGAACACTCAAACCTCAAAATCTGCACAGGATAATCGTGAGATTAAAAACGAACCAAATACAACTCAATGCTATAACTCAGATAATTCAGATATAGAGGTCACGAAATCAAACAGTGATAACACTGAGAATGAAGATAAAATAAATAGCACAAATAATTTGGAAATGCATCCAATATCTGACCATCTCGAATCGAAAAATGTACATAGTGTCAATTTTAAAGCTTCTATAGAGCATGAAAACTTTGAAAAACTGTTAAAATCCTTTATGAATCCAGCAAAATTCGCAGATGATTCTTTGCAAAACGACGAAATCAACACAACAGCACTTGTAAATTTGATCAAGGAGCATTTGACCAAAAATTCGATCAGTCAAAGAACTTTTGGATGCTTATTAGGTTTATCACAAGGCAGTATATCGGATATCCTTTCAAGACCAAAACAATGGTCATTATTAACAAACAAGGGTAGAGAACCTTATATACGAATGTTGAAATATCTTTTCAAACCGAACAATTTCAAAGTTTCTGATAACGGTTCGAATAAAATCGAAAATACAAAGACGGATTTCCAAATTTTCTCCAATCACTCTCCACCGAATTCTTCGTCAAGTCCAATGTCTGGTGCTGGGTCTCGTGAATTTGAGAGAAGTAAAAACTTTTCATCAGAATCGAACCATCAAAAAATCAACATATTGTCTAATACAGAAAATACGATGGATTATCAAGATAACGAAAGTTTTACAGGATCGAGATCTTGTTCAACTGAGGGTAGGGAATATGACAGTTATGATGAAGACATAATTAATGTCAATGGGGAACTTTGTGGGGCGGAAATAACTAATTTTGATCAATTAGATTTAGAAAGCTGGAAATTCGATGATTCAAAAGAAAGACTATTTAATTTAACTAGAAGAATCGTAAACCTAGACACATTTGCCATTAGTAATGCAGTAAGAGAAGTATTAATTACGAATAATTTGGGTCAAAAACTGTTTGGTGAATGCATTTTAAACTTAAGTCAAGGCTCAGTCAGTGAATTGCTATCGAAACCAAAAGCCTGGAACCAATTAAGCTTTAAAGGCAAAGAACCATATGTCCGTATGCAACTCTGGCTAAGGCAACCCGATAAGCTAAACACTCTACTCAGTAACCAAACCAATTACAAATATAAGCATAATTGCAATCAGCATGAAAATCAATCGAAAAAATCCGCCATCAGTCCAAAACTGGAAAACGAAATCGATTATGAAATTCTGATCAATAATAATTGTGAAACACATATCAATTCGAAAAGTTCTCTACAAACCACCAACAAATTCAACCATAAAAAAGGTAGAATCGTTTTCACAGAATCTCAGAAAGCCGAATTGTTATCGATTTACGAGATTTGTCCGTATCCCAGAACAGAACATTTGGAAGAAATATCTAAAAAACTCAACATACCCCTGAAGACCATAAACAATTGGTTTCATAATTATCGAATGCGAAATAAAACTGGGAGATGCCTGACAGTCAATTGTACCAATGAGCATGGGAATTATCTGGATAATGCTGGCAACCGCACAGAATCGTTGTCAATAGAATCTGATATCAATTCGGAGAAATCCTTTCCAACGAACAAAGATGAATCGTGTTTAAATGAGCAATATTCTTATGATGGAAGCGAAAGTGAAAGTTCAATGCCGGCTCCTCATTTATATCCGGAATCGACGCAACTCGAGTGTGTTTCGGTGGAGAACAATTTGAATGACAACAATTTCGTCGAAGATGAAATCGGATTCGGTTCAAATAATTCTATTAATCTTTCAGTTCAAAACATTGCGGGCAGTAACAAACGAAAAAGAGCCAATCCAATCAAACTGGAAATGGTGGTGTCGAAGATTTCCAACAAAGATCAAGATGTTCATTATTCCCGATCTGGAGACCATGAAGGTCAAGAGAATATTTCTTCATTCAATTCCTATTGCAGCAAAGTCCAGAAACTCGAATGAATTAATTATATATGATTTGAAGACATTGAAATTTCTATTTTNNGAGGGATGCCCCCGTGGTTCTCGTGAAAACGTACAAGGGGGATCAAAAATTTCTTGTTTTTGGAGGACATTCCCTAATGGATAGTCCATAACTAATTCCCCTAGGACTTGTTGAATATTTTTGCATTATATTTGCATTAAAATCCTCTCTGATGTTCCTACATGACTATTTGGAAATTCCCAGAAGTAAGTGAAGGAATTAATTTAAATATTTAATGTTTAGTTATTATTATTTATAAATTTTACTTTTTACGTCTCCGAATTCAGATTTTAGACAATAAATAATTCTGATTATAGATCGGTCAACTTGG
>OX_Smed_1.0.16189
TTTTTGTGAAACTAAAAATGAAACTAAGTGAAAACGTTTTGGGAATAATATTTGCAGGCTTATTCAATACATTTTGCACCGTAAATTCCAATGTGGTCATCGAAATTGTTCCAAAGTTTTCATCAGAATTAATTGTCCTAAAGTCACTAGCAAATGATCAAGTTCTGCTGTCAGACAAACCACTTGTGAACAAAACCCTTCATGTCTCAATGGGAACTAGTAAATGGAGAAATACTATTCATAATTTATTAACAGAAAATAATATTCAATTTCGTCTTTTTCAAGAACACGAGTTAAAAAAATTTTTACGTATTAAAAGATCAGAAGATGATGAAAAATATTTAACATGGGACGAGTTCGAAAACTGGATTAGAATGCTAAAATCAACTCGGAATTCACTAGTAAAAATCAGTGTTTTGGGAAAGTCTTTTGAAAGTCGAAACATTTACTCAATAAAATTAGGAGAAAATATTCAGGCTCCAAATGTTCTGCTTGATTCTGGCAGTCATGCAAGAGAATGGCTTTCAATAGCCTCGCTAGTTGGAACAATTAAAATAATTTTAAACGACCTTAACCAACCGGGAGAAGATGGATTATGGAAAGGCATTCTCAGGAAGTGGAATATCTATTTTGTTCCGGTTCTAAATCCTGACGGATATTTTCATTCAATGAAGAGTTTAGAAAACAGATTCTGGAGGAAAAATAGACAATTGAATGTAGACAGTAATTGTACAGGAGTGGATATTAACAGAAATTACCCGATTGGATTTACAGAAAACAATGACCCATGCCAAGAGGATTTTCCTGGTGGAGCACCTTTCACAACTTTAGAATCGCAAAGTTTGCGAAAAATTGTTTCATCTATTCAATCAAATCTGAAACTTTACGTTTCCCTTCATTGCTATGGACAATTTATCCTTCTTCCTTGGGCATATAAAAATGAAAAAGTGTCAGATCACACAAACTTGGTGAAGCTAGCAAATGATATTCAAAAAACCATGTTCAGGGTTGGTAATAAAAATTTCAAGGTCGGAACCCCTGGTGAGCTATTGTACACCGCCGGGGGTACTTCATTTGACTGGGTGAAGTCTTTAGGAGTTCCGTATTCGTATACAATTGAATTGTTTCCTAGTGAAGACAAAACTCTTGGATTTATTGTTTCTGAGAATTTCATCAAAAACTCTACCGATGAAGTCTATGAAAGTCTTTTGACTTTTCTTTCTAAAATATGAAGCAAAGTTTTAAGTAGTTAATCAAATCGAGTATTCCTAATGCTTACTTTATTTGCTCTCAGACTTATATTTATAATTATTGCTAGTTGTCTTATA
>OX_Smed_1.0.16207
AAATTCTTAAGACCGTACTAGTTGCAAAGGTTTTAGTGCTTGCAACACAAAGTTAAAAAATTACAATGGAAAATCCTAATTCGGTTGTTCCTGGTTCACAGCCTCCTCCGTATATCTATGCTGATCCCAATAATGGTGGGAACTACAATCAAATGCCAACTCAAACTTATTCTTATTTGCCATACGCAAATCCTGGATATGTATCTGATCAAACGGAAAAGCATATGCCTATTAATTACAACCAACCTCCAAGTTACACTGTAGCACAAACACCATTCAACCAAAATATAATCTTAGTTGGTCCGTCAAACATTCAAATGGCAATGAATCAAGTCAACACTGAACAGATTTACGATATGAGATACTCGAAACTGCACCTGATTTATGGGACGATGTCAATCATTCTCGGGGGAATAATAATGATAATTGACCCCCTTTTGCCGGCGATTTTTCAATACATTTATTCAATATTTTGTGTTGGCTTGTTCATGATGATCAGCGGAATTTGTTCAATCCTTGGGAGCAGGAGGCAGAATAAATGCTGTTTGGTAGCCTCTCTGACTTTCAATATTTTTGCATCTATACTGATTTTTGCAGGATACGTAATCGGATTATTGGTTGCGTCATTTGCCCAGACCACTAACAATTGTGAAGTTATGAATTGTCTAATAAGTGGGCCGTATGTGAGATCTCTTCCTGCTTTGGGAATTTTCAATAGTATCTTTGGGATAATTATCTTTGTTTTTATTATTTGGGATTCGAGCCTGAAATGTGGAGACGTTTGCTGCATCAAAATGATTACAAGAGCAATTGCAAGTAGTCCCAACATCGAGGTGATCAACAATGTTTCGTAGGGCCCCCAGAGCATTAATATAATATCAAGATGACTTATATTTTATTAGATCTGACTATAAACTGTTATTTTTGAATTAGTTCTTGACACCTTCAACACTATTGTGCATTGATATTAAACAATTTATTTAATAAAACCATGTATGACTTTGAAAAAAAAAAAAAAAAAATGCGA
>OX_Smed_1.0.16230
ATACTATCAGTACACAATTATTACAATAAAGTTACATTATTTATTCATTTTAGAAATTGCATAGTATTAAGCATGATGAATAATAATTGGCGCACTGTAGCAAGCAGTTTCCGTCGACTGGTTTCACTCGTAAGCAGGCGGAGTTGCAAAACTGGTTTGTTACTTTGGCAGTTACTTTGACAAGAACCTTCAACAGCATTCGGTATCACAGCTACTGTAATAAATAGGAGAGCCATCAAAAGCAGATGTTTCCAAATACCAAAAATTCTAAAAATGGTTTCTTGTCGACTATTTCAAATCTATTGCGATGGATATTTCACATTGGTTATATCCCATGTCTGTTGATCTTAGGATTTGCTCATGGAATTGGCAACGATAATGCTAATTCAAATTAGATTTATTTAGTTTTATTGTAATAAATATAATCGATTTTGTTGTTTTACTGAACTCTG
>OX_Smed_1.0.16323
TTTTTTTTTTTTTTTTTTTTTTTTTTTTTTTTTTTTTTTTTTTTTTTTTGGTGGTCAAAATTTATATTGAAATGAAATACACAAATTTATTAAATATTAACCTACAGTACATAGAACACTTTCAAATACTTATGAATCGAAATTCCGTTAATTGAATCATGATTTGATTTATAAAACAACGCAAAAACGTAAAGTCGTGTTTTCATAAGTATTGTACAAATCGACATATATAATTCATATTACATTAATAACTATCGTCTTGATCACGTCTTCTATCTCATCAAATCAACAGAACAAATTGTTGCTTTGCTTTTATTAATCGTGTGCTATATCGTAATTGCAAATGCTGGAAGCACTAGTTTAGCCGGTCATAAGGAGACTCTGGGATCTGGGGAAGGACTGATAAACAACATCAAGAATCTAGTGAAATCAGGAAAACCCAAAGAAATGTTTAGTAAAATTAGCGGTGTTTTGAAAAAATTGGGACCATTGAAAATGTCTATTTCTGCTTTAATAAGCAATTTTACGTCGTTTTCAGTTAAACCAAAGGAAGAAAGTGCTGAGCTTAAAGCAATTAATGAAGGTTTTGAGAAATTAAACGACCGATTGGATCTTTTGACAATGAAACTAGGAAATCTCGATACTTTAGTTGAAATAAGTGCCGCAAGAGCAGCCTATGTTCAAACTGTATCGACAATAAATCATTTATACGAATCCTTGACAGATACTACTAAAGATAACACCAAAGAATCGTATGCGTTCTTTGCGAAACAATATGAAAAAAGCTACAAATTTGCAGCAGCAAACTTGTATGATGCATTAACTGGTTCATCTGGAAGTTTTGGTTTTAATTTAATAAATTTGTACAAAGATCATGTCAAATGTAATACAGTCAGTCTTATGGAATTCTGTGTAATGGGAATTCATTTAATCAACAAAGGACTGTCGATAGAAGGTGCTTATTTGGGATTCATTGATTTTAATGCCAAAATTGAAGCAAAAATGGAAACTTGGAAAGGTAAACTCGATGAAATATCTCAAAGATGTGAAGGATTAGTATCACAGTGTGAAGCGAGTTGGAAAGAGTATGCCTATCGACAGTTTACACTAACTCACGACGAGATCGGCAACGACAATCAAGTTTTTGCTAATAAATTAGCTAAGGAATTGGATAAAGTTGTACCTCACAGAAGCTGGTTAGCTGTATCTTATAATGATGCAAGCGGTTTCGATGATCACTGCTATTCTAGTTACTACGAAGCTGAAAAGATTTGGAACAAAAAAGGACATGATGTTACAATATTTTCAACACCGAAAGAAGAAGCATTAACAGGAGGTGACCTAAGTAACTTAGTAAATTTGATAGAAGCACAAAAGCAACAAGTTTTAAAATTACAAAATTGCAATGGTAAATACTATTGGCTGGTGAGACACAAAAGGGGTATTGAAGCTGCAAGAGCCATCGCAGATAAAATTCGAGATAACTACTATCGGGGAACTGTCTACACAATTAATATGAGGTTCAGCCCAGGATATTCTGCAACGGGGAATACACTTTATGCAACGGAACAGAAATTTCATTGCGGATCTGAAACATACAAAGTACTTATATTCCAGTGATTCAATAATAGATTTTGAGGAATAAATTCAACAATTGATTAAAAAAAAAAAAAAAAAATGCGACAATGATTTTTAAATTAGATAAAAGAAAAATATATATATTACATCATTGGATCTAAAGGGACAAACTATATAAGCAATTTCCTTGAACTGTTTATAAGTGATGTTATCTATTATGAAGGTTTCATTTATAACAATCAAGTTGTCACTAGCTACTTCATCTAAAACAAAAGAAGCAGGTCCCCTGCCAACAAGTCAATATTCTTCGTCACCAATGATGTCGCCAGATGCCCCACTAGCAGCATCCCCGTGAAGCCTGATCGTGCATCTACGATGATGCGTTTCTTTACGGATTTCCTGGGGTCCCCACGTTTGGAAATCCTCAAGACGATAATTTGCTAATTCATCAACAGACAAGACTGAGTGAAGTACACCACAATTCAGAATGTAATTATAGGCAAATCTATGATAAGGCAGCTTTGAATTTTGTGCGATTTTATTTTCCAATTTCAAACAATTTAATA
>OX_Smed_1.0.16424
TAAATGAGTACATTTATTATGAGTAAATTTATGAAGATTTTTTTTCTACTTACAAGTGCCATCTTTATAGGAATTTTCTTTGTTGAAAATTATGAACGATTTTACATTGTCAAACAACCGATTCAAATCCAAATGAACAATTGTGAAAATGAAAATCTGACGAAAATTATCCATGTTTCTTGGAAGACAAATGATATTCCAGTAGTGTTTCAAAAGTATTTAAAATCATGGACAGATTTTTGTTACAAAGATTGGAAATTCATGTTCTGGACAGATAAGGACAATTATAACTTGATCAAAACCTTTTATCCATGGTTTCTTAAAAAGTACAACGAATTTCCTAGGAATATTTATCGAGCCGACGTCAGTCGGTATTTCTATTTGTTTCATTATGGAGGAATTTACACCGATCTCGACAATGAATGCTTGCGTCCATTTGAGCATTTGTTGCAAAACTATTCTATCGTTTTCGGGGCTATGAAAGGTCAATATTTAGGGACCAATTTAAAAGAAGGATACGTTCAAAATTCTTTCATGTATTCAAGACCGAGACAGACATTTTGGATGGAGTTGTTGAATGATATTCTCATGTTTAAAGGCACAAATTCTGTGGAAGTTCAAACTGGACCAGTTTTATTATCAAAACGAATCGTCTTATTTCGAGAACGGTTAAATTCCTCGGATTACATGATGATTTATTCTCCGAATTATTTCAACCCATTCAGTTGGATAGATAAATCAAAAGTGGACCCAAATTGTAAATCTCATAACCAAATGACTCGGGAGAATTTAAACAAATGTAGAAGCTCAATGATTTCAAAGGGATCATATGTCGTTCAGTATCATGCCCACAGTTGGGGATAAATTCTTAGAACTATAATAAATTCTTAGATGGTGTTTTGTAAATATATTTTAACGTCATTATTCTA
>OX_Smed_1.0.16467
CAGTGCAATTTTTCTTACTATTTATGTGTGGCATGTTGATTTGTGTATGGGACGTTGAATCCTTGCCTCTTTCTGATAAAGAAAATGATCAAAATGACGATAATGATAAAGAGAATGCAAATGAAGATGAAGATGTCAAAGGTGATGATAATGCGGATGAGGATGATGAGAATAGTGAAGTGGATGGAGAGGATCAATATGATAAAAATGATGACGATAATGAAGAGGACGTGGAGGATGAAGACGAAGAAAGTCAAGAAAACGATAAATAATAAATGTTTTGATGCCTAAAAAANANCGGAAGAGCGGTT
>OX_Smed_1.0.16574
TCGAGAAACGCTAAATCATTTATTAAAATATTTTAACAAACTAACACGTCAATTAAATTTCAATCCAAGATATTCGATATGAGCTTCTTCAATTGTCCCATCAATCGAGCTGCTTTGAGCCTTTGCCGTCTTTCTCTCTTAGTTTTGCGTGGACGAGGCTTATAATGTTTCGGTTTTTGCATTAATCTGTGTTATTGGATGTATTTGTTTGACTGGAGCTTGGTATAAGCGAGGTGAGATTTGTCTTGAAGCTTGCATCGTACTTGAATGGTTCCCGATCTCGTTTCCGATTGTTTCCTTTAACTTTAATTGTTGGTTTTCTCTTTTCAACTTCTCTGTTTCGGTTACAATATAATAACTAATTTTCTATAAATTGACGAAATTTAATTACTTTAATTAATATGCATTTCATTTCAATTTTCACTGGATGCTTTTGCATTTTGCTTATGCTTACGCATTCAACAGTTGGTTCTTCGTCTGTGAAGCTGTATCATATAGTTGTGGTTCCAAAGAATATTTGTGATAGATTCATTGCTGTAAAACTATTGAAAAAGTACAATTTTCAAATCTATCGAAAAAATCGCCAAATTCATGGCTTTATTGGCAAGAAAGCCATGAGAAACAAAGTCGAATCCTTATTCATGGAACTCAGCATCAATTATAAGTTTAAAAACTAATATTATTATTAATACAATTCCATTCAATCATTTGTTATTTTATTAAAATTGAAAACTTTGTTTAAATTAATGCATGAATAATTAATAATACTTTTGAA
>OX_Smed_1.0.16669
TACCAGTCTAGTATTTATTATTAAATATTCAACACAAATTTTTATTAATTTTCAAATTTTCGACAAATCAGATTCTTTGTTATATAGCTTAAGAAAAAGAAACAAATAATAATTCAAAAATGAAACATCCTGTTAAATAACAAAAAAATGAACTCATAATAAAAGACGAACTACAGATACACAAAATGATATTCATCGATATCCACAGCACACGATTCACACCTCCGAGTAGTGCTTTTGAAACAAGACGAACAAACAACTATTAACATTTCAATTCTTCCGACGATTCTCATTCTGGCAACCATGTTGGAAAACATTTCCTCTGAGGTATATCAAGGGGAAACATTTGTAATATACCGGGACAATAAAAGATTTGCTTGTGGCAAATTCGGTGGAAATTCATTCAACTTAGAAGCCGGTGAAAGATCATTTGGCATTGTGGATAATGGGTTTTGCTACCAGTGCTCTGTTGGAGCCTACCATTTTACCTGTATCTCAAATGGTGAACGTCCCGAAGCTTGTGGAAACATTAATTTCCTCCCAGAAGATGAAGCGTGTTTGCAGAAGGCCAGCGATTTTAATCTTGTGGCTAAAGCGTCAGACATAAAGCAATATCTGAAATAAAAATAACTATTTCAATAAAAAATAAATTTTCATTGGTTTTCAAAAAAAAAAAAAAAAAATGCGA
>OX_Smed_1.0.16711
TACTTATAAAATAAAATACCATGATTTCAAACGTTCAGTTTGTATATGAAAATTTGTTCAATTTTACTCATTCTTCCATTTATTTCCGACATTTTCTCCGAGGATGTTTACAAATCATTTGTAACTACTCAAAAAGAGATCAATCGAAGTCCGAAAACTGAAATATTAAATGATGCTACCAGAACTGTTACAAAGAATGCTAAGTTGAAAATTGAAAACGTAAAAGAAATTCCGAAAATCACATACCTACCTAGAAGACCTTTTGAAATAAATAAGTTGAAAATTGAAAACGTGAAAGAAATTCCGAAAACCACATACCTACCTAGAATACCTTTTGAAATAAATGCTATAAACTTAGCTTAATTGAAGTCGTA
>OX_Smed_1.0.16754
TGATTCTATTAACATATATTTGATGATCTTCACACACTTTATATGACATTGTGATGACCTTGAAAGGTTATAGAAGTCCTAGTGCGATGGAGTCCTTAGATCATATTATTCTCGGATTCGATCAGCGATGAAACCGTGCTAAAGAAATGTTTACTGGTAACGAAACAGCAAATAAACTGAATAAATCAATCGATAAATAACAGCAAATTTATTGACATAAACACTGTGTGAATCAATACAAAGGAAACACGAGGATAAATCAAGGAGTATAAATGGGAAAGAAAAAATCATAGGGTAACTTGATTGTAAGGAATGGTGACAACTTGGTTGAAATGACGCTCTGTGGAGTGACATCAATGAAGTTGACAACGGTGTAGAGATTGATCTGGGAATTCGTGATCGGTAAAACGGAACTGTAGGTGGACTGGGCTCTCACGCCGATGATTTTGTTGTGCAGATACTGAGTGGTTCCCGTTCGAGAATACATGATCTCATATGTCCGGGTTGTGACAATCTGACAATCGCCACTGGGAAGTTGTGCATTGGTAGTGGTGATATTCACCCAATCATTGAGATTCGTCAGACTGACATTAGCAAATGATGCAATCCGATAGATGCCGAGGGAGCTCTCTGCTGTCAGGTATAGATTAGACAGACCTTTCAATCTATCACACGTGTACTGTGAGGAGATCGAGCAGCCAGCCATGAGATTTTGTCCAAATAGAATCTGTTCCACTGTACTGGAGGATTCACAATTGTCGCCGCTTTTCACTTGCCACCATTGGAGGGAGTCAGTCGCTATGTTCAACATTTGGTTATTCTGAATCGCTCTCATAATTGGCTTCCCGATTTCATAGCCTCTGTTGCCACTGAGAACAAATCCAGTCGGATATGGAGATATAATCGTGGAAGTGGAGTTCGGTGTTTGAACTGTTGCTGTATCACTTGTCAGATTATAGAGGCGAGATGAAATGGTGCTATTCAGCACAGCCGAATCCGTTATTGTCGGAACAGTCGTGTAAAACGCTGCGTCATTGTAATTATTAGTGTAAACACAGAATCCATTTTTGCTAGTAGTTGTAGTGACAACTTGTTGTTTGGTTACAGAATCATATGATATCCCAGAGTAAGAACATACACGGTCATTAGTTACAATGCTATTTAAAATACATGTTGAAAATTGAGCCTTAATTGCACTGGAGCAATCACTATCACAACAGCAATTAATATCACATGAGTTTGGAGTAAGATTGCAGGTACATAATGAAGAATCACTTGCTACAGATTGTGCTGATTGAGAATAAATATAATTGACAAAATTGCATAGAATAATTAAATTAAGAATTACAAAA
>OX_Smed_1.0.16803
TCGAGAAAATTTCTATATTTATAAATAACAAAAATAAATTTCCAATGAGACGCTTCGTTTGGATTGAAACCAAAGCTAAACCAGAGAATCAAACTTCTCAGAAAACGTCCGTAATGCCGGAGGGCGACCGAGTAGGCTTAGTTGACTTTCAATGTCAGTGATATAAAAAATGTATTTTTAAAATATGATGTAGATGAAAAAAATTATTTAAATAAATTAGATTTTAAATTAGCATTTATTAGCTTGTTTGGCTATAAACCTACAAAATCAGAATTATCAACTTTATTTAAAAATGCAGACATTATTTCTCATCGAAATGAGAAATTGGGATTTTCATTGGATAGATTTATTAAATTCATCTCTGAGCAGAAAAGCAATAGGGAAACTTTATATAGTCTTTCATTTATCAAGCAATGTTTTCAAAGTTTAGATGGTGGAAATAAAAACTTTTTAAATTTGCTTGATTTCAAATCTGCTATGATAGAATTGAATATCAAATTGCCAGAATGCTTAATTTCAAATTTATTCCAACAAATTGATTCGGATGATGATGGAAGAATTAGCTTTCGAGATTTCGAATATATGATGCTCTTGAAAAATTAATATTCGTGCAAATATAATTTTTTAATGGA
>OX_Smed_1.0.16855
TAAACACATTAGATTTATTAAAATGAAAATACACCAAAAATTATGTCACCTGCAAAAGAAAATAAAAAATTGTCATAAAAATTTTCCAACTTGCGGGATCTCCTTAGTAAGTTGTTTCTGAGTATCTTGGTGGGATAAACTAACGAAAGGGAGACAACCACAATTGCCCTGGGGTACCGTAAATTATCGATTGTTGACTCGTTGCTAGGGCAACGAGTGAAAAGCAAAAGATAA
>OX_Smed_1.0.16889
AACAAATTTCATTGGAAAATGATTCAAATAGTTCTCATCTTTATGGCAGTGTTAAGTATGGCAAAAAGTCAAACAGAAGTTCAAAAGAAAACTCAACAATGTATAGACGATAACAAAGCGTGCATAGAAAAGTGTATTTTGCTGGATTGCAAGGAGGAGCACCCTTGTTTGCTGGAGTGCCAGTATACAGTTCAGCAGTGCTTCACAGATGCTCAAAGCAAATAAATCGTTTTGCTGATTAATAAACGATATGCAAATTTAAAAAAAAAAAAAAAAANAAAAAAAAAAAAAAAAAAAAAAAAAAAAAAAAAAAAAAA
>OX_Smed_1.0.16975
GTTTATCTTAAATTTGAATGGCAAAATTTGATGATTCAAATGATGAATTAAATCATGAAGTTGATTTTGATTTTTTCGATGATCAGAATTCAGAATTATCTAACTCGAATAATAATGCTGTAATTAAATCATCAAAAAGTGATTTAAACAAGGTAATAAATTCACAAGCAGATTCATTTGAGAAACCATATCATGATTCAGAAAGGTCTAATACTTCTAAGTTAAAGCATTCTGATGACAGTGAAGACGAGACTTCAAGTTCTTCTTCTCTTTCGTCAAAATCATCAAAAAGTTTGTCGAAATATTCAGAAAAATTCGAAAAAATATCTATTGATGAAAATAAAAGTTCAAATTCTTCTTCAAAACTCAGCAATTCAATCCATGAATTATGCGATGAGAACTCAGAGAGCGAGTCTGACGTGACAAACGTATCATCACTCGACTCAGCAAATTCTCCTCGCATGCCAGTGACTAGAAAACCACCTAAAGAAGTAGTGAAGCCACATAATTCAAAATATCATACTCATATATCAACTATGGACGATGTCGACATGATACCAACAGAAGTAATTCTACAAGCTATGATGAGAATTCACGAAGAGCGCAGATTGGTTCAGAAAATGAAACCGAAATGGGTTGATCCGAATACGAAAGATTATTCGGTTTCTGGAATAACGACCAAATTGAATCTGATACCCGAACGGGTCGTTTCAATGCCGAAAAGGAATATCCGATCAAATCCCTTTTATTCCCATAATGTCGATATCGAAAAACGACTTTATCACACGGCAATAAACAGGAGCAAAGAAAAAGATCGCATTGATAAAGAAAATAAGGAAATCGAGCTACGTTTGCGACAGATTCGCCCAAGTCCTGGAATTACAAAAGATGAATTATTGAAAGAATATTCTAAATTAAATAGGTTTTCGAATCCCTCGAGAGCTAGATCTCGTGTCGCATCTACGACGCCAACGTGTCGACCCCAATCATCCGCTAATAGCAGTAGTGGCATGAAAGTTCGACGAACGAATAGCTCAACAATCATATCGAGATTTGTCGAGAGTCGTCAGTCCAATTCTAGAAAATCAGAACCGAAACGAGTCATGTCTGCCATTTCGTTGGCATCGAGTAATACGAGACGAAGCAATACTTCAGTTCGTTTAGAAAATATATGATAATTATTTTAATATCGTGATCAAATACTGTTATTATTATCATTATTATTATCATTATTAATAACCGCTTATTATCGAAATTACCGATGAAAAAAAAAATGTTGAAAGAAATTTTGATAGATTTATCTTAGATTAAAATTATTTTGCACAAAAAAAAAAAAAAAAAAAAAAAAAGGGCGGCC
>OX_Smed_1.0.16988
ATTTATTTAAAAATTCATTTAGTTAAAAAGTATAAGATAACTCTTCTTTCTCTAATGTCACTTTAAATCCTTTACTTTTTAGTGTTGCCAATAAGGCTTCCGCTTTAGCTTTATCTTCGCTGCAGCCTTTGATCAATGAAAATGAATTTTAAATTGGTATTTGTAGCGATCTATATAACAATTTGCCACTGTAACGTGACCCCCGATCAGAAAAAGGCTTTGATTGATGCTCACAACAAATACCGCCGAGAAGTAGCTCAAGGAAAAGTTAGTAAACAACCCGAAGCTGCAAACATGCTAGAATTGAAATGGAGTAGCGAAGCAGAGGCAAAGGCGCAGAAGTTCGTAAATAAATGTGTATTCAAACACGATTCTTCGGGTGAAAGAAAATTTGGAAGTTACCAATGGGTTGGGCAAAATATCGCATATTGGCACAGTGATGATGTTACAGAAGGTATTAAAATGTGGTATGATGAAGTGAAGGGTTACAATTTCCAATCCGAAAAATGCTCCGTCTCAACATGCTTGCACTATACTCAAGTAGTATGGGCAAAAACGAAAGAGTTTGGATGCGGTGTTGCTGACTGTTCAAAGAAAAAACTAGGAAAAATATTTTTAGCTTGTAATTATGCACCTGGTGGAAATTGGAATAATGAAAAGGCCTATGAAGTTGGAAAAGCATGCAGTAAATGCCCAACCGGGACCAAATGCAATGATGGACTATGCAGTTAATCTAAAATTTATATTTTAATCAAAAGAATTGAAACTGAAATACTTTTAAAAAAAAAAAAAAAAAATGCGA
>OX_Smed_1.0.16993
TTTTTTTCTTTTTTTTTNTTTTTTTTTTTNTTTTTTTTTTTTTNTTTTTTTTTTTTTTTTTAAGATTCGAATATATATATTAATTTTGAACTTAAATTGCAAATGTAATAAATTATTTCAATTATGTCATGAATTTATCTTCATTCTATTTTCATTCTCCAACGCATTTTTTATTCACGCAAATTGAGCTGGCACAAAAATCAACACATTTTTCAATCTCCAATATTTCTTGTATGTTTTCTATCAAAGGCGCATTTTCATTGTCAGATAAGTCCAAGTTTGTTTCATTGGCACAAATCACAATAAAAACCAAAAATATAATTGAATAAGTGCTAATGGCTTATCATCTGGCAAGGAAGTTTTCGACTTCGGCTCATCAAACTGTTCAACTTCCAATTCAATTATTTGGAATTGAAGGAAGATATGCTACCGCACTATATTCGGCATCTGTAAAAATGAAGCAACTAGATGCAGTTGAAAAAGATGTGTATAAATTGCAAAAAATATTAAACACGGACAAGATATTTTGTGACTTTTTGAAAGATCCTGTAATGAATAAAGCAACTAAATCAAGTGCTTTAAAAAATGCTTTAACAAAATTAAATGTTTCTGAACCAATGAAAGGATTAATAGATGTTATGGGCAAAAATGGTCAACTTCATAGAACTGCTGGAGTTATTGCTGCAATGGACAATATGTTCGAAGCTTCAAAAGGCATAGTAAAATGCATAATAACGTCTGCCAGACCTCTCGATGAAGCTGCAGAAAAGGAACTTAGTGAAGTTTTACAATTATTTGTAGAAAAAAATCAAAAACTTAATATTGAGAAAAAGATCAACGGATCCCTGATTGGTGGGATAACCGTGAGCATCGGGGACAAGTTTGTCGACATGTCGATTGCCAGAAAGATTCGAAACTATCACGAATTAATGGAGAAGGCCCTATGTTGATTTTATTGTTCAATAAATTAGCTCTTTTCATAGGTGTGTTTGTGTTTTGTTTCGAAAATGATAAAATTTTGTTTTTGATTATTAATTATCGTATTTCATTTATATTTAACTGTTAATTCTTGTTTTGATTATTTTTATTCTGTTGAAATATGAAATTTAGAAACTTGCA
>OX_Smed_1.0.17128
TTAAAGATAATAATTTATTAGATATTTTGATTACAAATCAAAATGATAATAAAAAAATAATACGAAAAGGTTTTTGTGTAAAAATAATTTTTTCACTGAATATGAATCAGAAATACAATATTCACCAGTTATTAGTTGCAGTGACGAAAATTTGTATGAAAACACAGTTTTTAGTTTTCAACCCGTTTTATGCAATGCTTCCTATAAAATGACTCTGTCAATGAATCTGTTCTTAGCCGTTCTACCAATCTTGATAGGTTTCTTTACATTCAATGTGAAGACTGACGACCAAAATGATCAGATAACAAGTCTAACAGCAGCCTGTACTTTTATTATTCGTGATGTCTTATTTATTTTGGACGGATCTCAATCTATTTCTAAAGATGACTTTGAATTGGCAAAAAAGTTTACCAAAGATATGATGACGATCATTAAGAATTCAAACACTGAAAACCGAATTGCTTTTATAAAGTTTGGTGATGACGCGGAAATCGTTTTTGAATTCCAAACATATACAAAATTGAAAGAGATGCTACTTGATGTGACAAATACACGAAATCTCTATAGTTCCACTGGAATTGGAAAAGCTTTAAATTTGACATTGAAAGAGGTTTATCCAACTATGAGAAAAGAGGTAGAGAAATTAGTCGTATTGTTTACGGATGGGACAAATAATATGTATCCGGCACCGTATGTTTATGCTGATAAGTTGAAAGAGGCTAATGTTCAAATATTGACAATTGGAATTGGTTCCGACATTAACATCAATGAACTAACAAGACTGGCGAGTCCAGGTTTATCTTTACAAGTTGAAAGTTTTACTGGTTTACTGAAGACTCAAAGCCAAGTTGTAAGTCACATCTGTCCCATTCCTGATCCTGGCCTTGAAAAACCTTGTACACTAGAACAACAAGATTTAGTTGTCATCCTTGATTCATCTAATTCAATAAGTGAAGAAGACTATGAACAAGGAAAAAATTTTTTGGTTAAATTTCTCAGTAATTTCGAACTTGGTCCAGAAAAGAATCGAGTTGCAATGCTGTCATTTTCAGATGAAATAAGATTTGATTTTGGATTCACTGATTATTATAAATCTGACGATATGATTAATAAAGTGAAATCGTTGATAAAATTCGGTGGTGCAACCGGAATCGGAAAGGCTTTAAGGGAAGTAGATTCAAAATTGATATCTCAGCAGAGACCGAATGTTCCATTTAATATTTTGATCATCACAGACGGTGTCAACAATATGTTCCCAAGACCCTTAGAGTATGCAAATCGTTTAAAAATGAAAGGAGCAAATATTATTTCCCTAGGAATTGGAGAAGAAATTAATTTGAAAGAATTGAAAATGATCTCTTCAGAAGATAAAATATTGACAGTCGAAACATATGGTGATTTAAAAAAGAGCTTGAAAACAGTTATGAAGACAGTTATCTGCGGTAACCAGCCGCAAGTTGAATATTAACTGACTGTGACTTAATATTTGGAATATTGGTTAATAAATTAAAAATAATTTATTTTATTTATCTGATTTTTTATTGTTTAATAAAAATCCATATCCTGTTTCAAAAAAAAAAAAAAAAAATGCGA
>OX_Smed_1.0.17157
TTCATTTTCTTCTTGGGTTTGATCGTCGTTGCCATGTGTGAAGACTGCCTCGACAGTGGAGATGATTGCGCATCGAAAACTGGTGAAGATTGTACCAATGAAGACGTTTATACCAAATGTCCAAAATCCTGTCACCTTTGTGGAGATTGCGCTGACAGCCGACCAGACTGCGCATTTTTGAAAGAACGAGGAGATTGTGACAAAATGGATGACAGAGTTTGCCGAAAAACTTGTGGAGGTTGTTAAATCAAAATTTATTAACTATTTACGATTATGGAAAAAATATTTTTTCTACTAAATATATAATTTTTTGTCTAAAAAAAAAA
>OX_Smed_1.0.17237
TTTTTAACATTTTTCTATTTTTAATAAAAATCATGAAATCACATTTTTTTCATTTCACTGTTAAACAAAAATAAACTAATTAAATCAAATTCATAAGTCTAAAATATTTTCTATATCACAATGTTTCAATGAAACAAAATATGAAAAACGTTTGTTTAAACAAAACTAAAACTCAGTTTGATCAATTATCGTGAGTAAAATCAATCAGCAAAATCAATGAAAATGGGATTTTGTGTTATGAAATAGAAAATGTCACATCTTAAAATGTTTAAATTGGCTTTACTCCAGCTTCCTTGATTAATGATACAAGACATACTGACGCCGCAAGAAGTATCAGTAATTGATAGCCAATTATGCCACAAATTATTTGAATAGTCATTGTAGTGTAGTTTTGAATACTATCAAATAAACTTGTAACGCAACCCTTGTCTTTATTATTGGATCCTTTGTTCTCTATGCACTCCCGAGAGTTGACAAATTGGAATTCTTTGAACTGGCAACAAGATATTGGATAATTAAGTTGAACATTATATGTTTCAGTTTTTCCTCCATATGTAAATGTTCCAGAATAAGTTCTATTAAATTTTACAGATGCATTAAAATCTTGATAGTTTATGGCACCACAACAATTAAGTCCTATGTTCATTACATTAATTAAGAAACTTTCTGGATTTGCCGAAAAAAATCCTTCGTATTTGATTATCATATCTTTTAGTATGCCTTCAACAATAGATTTAGCTTTTGTTGGATCTGCGGCGAATATAATAATGACAATAATTTGAGCCAAAACTATGACCGATAATATTGTTATGTACACAATAAGAAGAATTCTCGCTTTGCAGCAGACTGAGCACATTGCAATTATAGATATTATAAAGAATATTGCTCCAATTATTATTAAGGCAATGGCCACCGAGCTTAATGAATTAAGCAAATACGTAAACATTTGTGCTCCGTTGACATTTAGATTTGAATTTGAAGAGAGGCTGTCGAAAAATGATTTCAAAAGTGGACTGAGTTTATCCACAACGAAATCTTTAGCTGCTGTTAAAAGTATTCCAAGAACTAGAAGAACGATACCGATTATCATATATATTATGTTAATCAGGATCAAAAGTGTGCAACAACAGCAATAGAATAGCCCCATTTTCTGTCGATGAAAATGATTTGAACAAAATAATTCTACAATTATAGAGTTCCGTTGCTAAGAAATGATACGAATAACAGAGCGAATGTCATCCAATCAAAATCACTGAAAATATTTTTATCATTTTATATTCATTTTTTATTGACATTGTTACAATTACAATAGAAAAACTGTGATTGTATGAATACACGGTTAAATATCACTCATGTATAGTCGTGTTTAATAAAACAAATTTTCCATA
>OX_Smed_1.0.17249
TTTTTTTTNTTTTTTTTTTNTTTTTTTTTTNTTTTTTTTTTTTTTTTCATTATTAAAATATTTTATTTAAAAAAATTTCGTGGGGGCAACGTTACATTTTTCTGCGAAGCAAGTTTTCAAATCACTGTCACATTTCTCGACACATCTTGAAAATTCCTCTTTGCCTTTTCCTTTATTTGTGTCGCAGACCTTGTTGCATTTTTTGGTTTCATCCCAACAACCGGCTTTGCATTTGACTCCTGACTCTTTCGGACTGGCTTCGATCTGGGCCACGACTATGACTGCCAATACAACACAGAAGATTATTTTGTTCATTATTATTATATTTTTTAATTTAAANNNTNNNNNNCAAATTGANTNTTTTTNNNTNTTGCGTAATCTCCATAAATTATCCATTGCACACACATTATCATTAATTACATTTGAAAATCTAATAAATATGAGCATTGAGCAACAATTCCTTAAATAGTCAATCAAATGGCAAATTCTCATTGATTTGAGCGCAAAAAATATTTTAAAATTTTGTAAAACACGATCGCACCAAATGACACAAACATGAGTTTTTCATTAAATTTCTGTTTCGAGGCAATTTTCTCTAGATTTTCAATTCGAATCTTTAAATTGTTGATCTCTCTCTGGATGTCATCGTCCTCTAAATAATCACTGTCTGCTTCTCCAGTTTTTCTTTGAACTGAGTCATTATAATCCCCAGTTGGTCCAGGTATGGATGATTCTTGGTATGCATTAGTTACTGAAAATGGCTTATACTCTTCTTGAGGTGATAAATGATCAAACGTTTTGTAAAAAATGGAGTCATTTGTATTGGAAGATTCATAAACAATTTTTTCAGGAGCTACCAATTCATATCGAGAAAGTTCAAACATTTTATTTTGGCAATTATTACTAATAAGATTGTACTAATAATATTATATTATATTTCTAAAGATTAAAGCTAAAAACTANANANNNANATCTAAAAAGGAATATTATTTAAACAACTTAAAT
>OX_Smed_1.0.17294
GAAAACAAGCATTAAAATCGTTTGTTTTATCCTGATACCAATAATTTGTTTGCCAATTGCGTTGGTTCACAGAACACCAGGTTTTCTATGTCTTTATCAGCTAGTTGTGCTAGCAGCATTCTGGGCATTAGATGTATTGCCATATGGAGTTACGTCTTTACTCCCAATATTGCTGGCTCCCTTGATGAGCATAGATACCTCTCAGAATATTTCGGAAACTTTTTCATCAGATGCACTTATTCTTTGTTTGGGTCGACTGATATTGGCGTGTGCTTTTCAAAAACATCAAATACATCGAAGATTTGGCTTGTTTCTACTAACAAAATTTGGACCGCAACCAAGAATGATAATGCTGTCTTGCATGATACCTTGTTACATCCTCACCATGTTTATCAGCAACACTGCCACAGCTCCGATTATGTTAGAGTTTGTTCTTGAAGTATTAAATGAATATGGGAAAATTGAAGAAGGAAGGGAATTAAACGACGAAGCCGAGCAGAATTTCACGCATTATGGAAGTACAGATATCTCACCTATACTCAGTCAAAAGAACTACGGTGATTTCAATTCTCAGCTCACAATGAATGAAGATTATCCAAGCATGACGAATGTCATCGAAGTTTCGAAGATATTTTCGGAGAGAAAATTTTCAACTTCTATTTCAACCAGAAGTATATTAGAGAAAAAATTCAAAAGATTCTCTCTGGCTTTAAGTCTAGGTACGGGTTATGCAGCCTCTAGTGGTGCGATAGCAACCCTTGTAGCAGCTGGTCCAAATTTAGTTGCATTTGGTGTTGTTGACAAACAATTCAATGGAATATTGAACTATGGAAATTTTATAGCAATTGGGTTGCCATTATCTATAATCACATTTCTATTAACATGGGTTTGGGTGGGCACTGTCAATATAGGACCCAGAGAATTTTTCGCTTGTCGTAAAAACAGCAGTAAAGAAGATATATTCCTTGAAAGAATAAAAGATTTGTTAAAGGATTTGGGTAGAATAACATTTGCTGAAATTTCTTGCATTGGTCTTACCGGATTTGTAATTATAATGTGGATTTTAAGGAAAGTTGGAACAATAGGATGGGGCTGTGCATTTCAAAAAAATGCTACAGCTGGTCACTGTGGTGAAATGTATGTTTCCGATGCTACTCCGATGGTTTTAGTCGTTATATTGCTTTATATATGGCCCACAAGGTGGGACTTTTGGAGAAATGACTCTTCAAGAGATTCGAGCAATGATAGGTTACTAACATGGGATTACACGAATCGAAATTTGCCTTGGGCCATCATTTTTTTATTAGGTACAGGGCTTGCTATTACAGAAATCTGTAATAAATCTCAATTTACACAGTCAGTTTCTTATGAGCTAACTGATAGGCTTAAAAATAGTTCACCTTTCGCTATAATCTTGCTTGCAGCAACATTGGGATGTGTAACAACTGAATTTCTTTCCTCAACTACTATTTTACCGATATTAGTCTCAATATTCATCAAATTGGAAATCAAACATCAAGATGGTTTAAATCACTTTAACTATTTTTTCCCGCTTACCTTTTGTTCAAGTTTTGCTTTCTGCTTACCAGCGGCAACCACGCCAAACATTGCAATTTTTAATCGAGGTCTTGCATCTACAAAGGAAATGATCAAAACTGGACTACTTATGGATATTGTTTTCCTATTACTGGTATCCTGCTATACATATGGAGTTGTTGGACATATTATAAAAACAGATTAACAAAGATTTTATATAATAAAATAGACAATATAAAATGTTATTTTGTTTAAAATATATCTGAAAATTAAAAAAAAAAAAAAAAAAATGCGA
>OX_Smed_1.0.17311
ACAATTCAAAAATGATTTTAACGGTTTTCGCGCTTGTTGTGGTGATTGGAATGATTGGGGGTCAGACCGATGTCCAGAAGAAGACTCAAGACTGCATAGAGGAACATGTTGCATGCAATGAAAATTGTAAAAAAGAATGCGAGAAAAATAAGCACTCTTGTTTTCTCGGGTGTCAGTTCAATGTCCAGACATGCTTTATAGATGCTGCTAGTAAATAATTAAAATTCCCCTTGTATATCTATCAACCCACGACACTATGCAATAAAATTTTTAATTTCTCGAAAAAAA
>OX_Smed_1.0.17376
AATTCTAAATTTCTATTTTAAATTAGATATCAAATTATTTAAAAATTATACTTTTAATTTAATTTACATGTCTATCTTTAATGTTATATTGGAATTTTATTAATAATTTAAACGTAATACCTAATATATTTTATTTTATATTTTGTTGATAATTTTATTCTTATTTTTTATTTTACATTTTTATTTTATAAATGTTATGAATAGAAAATCGTTGGTCAATATCAATTGGATCAATTTTGATAGAGTTTGAATGAAATGCTACAGTAACACGAGTATTTGTAATAGAACACTCAGATAATTATTCATAATAAAAATATTTTTTTCATTTATTTAAATTTTAAATTTTAGTTTTAGATATGAACGTTAAAAGATTTAATTCTATTAATCATCCAGAACATGTACAATATAATTATTTTAGCGAGTGCCCCGAAACTCAATATCGTCGAGATGTTTGTATTAAAGAAAAGGGAAAAGAAAATTGCATGGATTTAGTGAAAGCTTATAAAGAATGCGTACGAGTTTTTCGTTCACCTATTACCGAACGATCTTAAATTAGATACAGTAATGTGTTTGAAAATATAGTTTAATCAATTAGTTATCTATTATTTTTACACTTACCATCAAGAGAGGTACTTTATTTTAATAAATTATTGTTTTGAATAAATTTATGGTTAAAAATT
>OX_Smed_1.0.17410
ACAGAATTAGTTCGGTGTTAATGATTGTTTTTGTTTTAATCAATGTTGACAATTCCATGTCAAATTTCAATAGAGGACTCCAAGAAGCACTGATATCCAGTCAAGAATCTGATACGTCTGATGACACTAACATGCTATTGAAACACTTGCACAATCATCGAAAACGTGCTAGAAATGGGGGTTTCTATTTCGGTTAACGGATTGTTTAATTGTTTTTCTGGCTAACTTAGATTTTTTGTAAATT
>OX_Smed_1.0.17498
ATTTTGATTGGTTAAGTTTCAATTACTTACTAAATTAGGCGTAGAAGGTAAGAAAAAAATTATGCAACCATGTTTTATAAATGAAATTGTTACAAAAATTGATTCATTCATTTTCCTTTATTGTACTTCATTTTTAATGTTGTTGTTTGAGAAATTTTCAGAAAGTGATTTTGATTCAATTGAAACTGGATATACTCCTACTGGGAAATTTGGTACATTTTTTAAAGATACTTCAAATGTTGATAATTTAGACACACCACAACCTTTAGAAGATAATTCCTTTGAATTTGAAGATTTCAGTTTTAATTATTTGATTTCTGAAAATCGTCTGAAAAAATGTGTAGATATTCACGATAGAATTTCTAATCGCATAAGACAATTATCATGTACGAGTTCTATAAGTTGCAGTTCATCACAATCATGCGACACTACCACTAGTGTCGAATATAAAATTTCTCGCGGGTTTGGTAACATTTTATTAGATGAAGGTCAGAAAAATACTTTAAATACCAATTCAGGTACATCACTTTATATATCAATTAACTACAAAGATATTCATCCAAATATCAATTCTGTTTCAGCAATACAACTTTCATCACCAATTGAAGAATCCAGCATTTATAACAGACGATCTCAAAGACCTCCAACAGATAATAAAACCTTAAGAAAACAAGCACACGAAGAAAAGGCTCATAAAATTATAATTCGTAAACCAAATATCGAGAGAAATTTTCCTTGTGAATTCTGTCCCGCTAAATTTTCTAGAAGAGATGAATTAAAAAGGCATGAAAAAATTCATAGTGGAGAAAAGCCACTTTCTTGTCCATATTGCGATAAATGTTTTATGCGATCAGATCATCGTACAACACACATTCGAACACATACTGGAGAAAAGCCGTATAGTTGTGATATTTGCTCAAAGCGATTTGCCCGTTCTGATGAAAAATTAAGACACAAGCGTATTCATTTAAAAGAAAAATCCAAGAAAAATATCACACACGAAATATGTCTAAAACTTATGTCGCAGGCAAATATGGAAAATAGTAATAAAATTGAATCTAAATTATTTCCTCATTCCAGCAACACGTTGATTGATTTGGGTCTACAAATTTGAAAATTCAAAAGATAAATTTTCATTTTATATTTTTATTTTTATACCCGCAATAAACTGAATTTTGAAAGATTAATGGCCAATCAACTTTATTTTGACAGATTTATTTTTAATGATTTTACATGGGCATTGTTTCTTGTTAATGTTGAAGTTTTGTTCATTATTGCATGTAGAAATAAATCATTAATCTGGATATAGAGATAGAAGAGCTTCACTATTCGACCGTCCAGGATTTAGTTTCTTGTTTATATTAATTTCATATCTTTATATGTCGGTGAAAAAATTAATGCTTTTAGGAAAAAGTAAATCAAGTCGAAAAATCACTATTTCGCCTTTTTGCCGTAAACATATTTGGTTTCTGTGATGGAGATGATGTATAACAACCCGTTAAAAGTGAAATTTCGGCTTTATCGATTGCATAAGGCTCTGTACTCATTGTAAAAAAAGCAACATGGTGTTTTGTTGAATGGATATTTCAAAACTATTATAAAAACTTTGTTAGGAATGATGGTG
>OX_Smed_1.0.17564
CTTGGTGCCATTCACAGGCATGGATTATGAACATTTGAATGCCAAAATTGGTGGATGTGGACTGTTTCATTACATTTCCTTTATGACATTGTCCATAACAACTTTTAAATATGTTGTAGAATTCCAAGGGCTGACCTTTGCCTTATATGAACCAAAATTTTCGTGTCTCGTCAAGAACATTTCTTCTACCATTAGAAACTCTACAAATCTGATTTCCAAGGATCAGTGCCAATATAGATTGTCAGTAAACGATTCATGGAATAAATGTGATCAGTGGACCTTTGAGAAGAGGTTCATGAGAAACACCCTAATAAATGAGTTAAATCTCGTTTGTGATCGGGCATTTTATAGGGAATTGATATTTACAACATTTTTTGTCGGATGCCTTTTTAGCTTCCCGTTTTCAATATTATCTGATTCAATTGGAAAGAGACTCCTGCTTATTGTTAGCATATTTTTATCTACTATTATTACAATAGGCCAAATGGTATCATATCAAATATGGCAGCAACTTGTGCTATCATTTGTCTCTGGAGTTTGTAAATCCGTTTACGTAAGCCTTGCCTATACAACTTTGATTGAAATCATTCCAGTCAGCCATATAGATTTGGCGGCTACCAACTTTTGGAACTTGTACAGCTTCGGTTACATGTCAGTTGCGCTCTTTGCCTATATCTTTAGGTCTTGGAGACAGATTTACATTCTCTCTCTCATCACCTCCATATTTTACGTATTATATTTCTGGTTTGTTCCAGAAACTCCAAGATGGCTTATGCTTAACAAAAGACGTAATGAGGCTTTCAAAACTATGTCTTTTATTGCCAAAATCAACAAATGCACCCTGAATAAAGAAGAGTTCAACAAATGGAAACCAATCCAGCAAGTCACGGGAAAGTTTTGGAATTTACTGAAACACAAAACAATGATTTACCGGTTTCTCATATTGAATTTCGCAGGTTGGGCTTTCAGTTTTGCGTACATTGGATCTGCGACGGATTTGACATTTGCCAGTGAAAATATATTCATTACGACATTTGTAATGGGGTTAGTAGAGCTACCGACTGGTCCTCTTTCAGGAATCATGGCTAATAAGTTAGGAAGAAAAAAGTCTGTTTCAGCATTGAGTGGATTGGGAATCATATGTTTAATTATAATGCCTTTCATCGAGGCTGATTCTTTGAAATCAGTCTGGCAGCCATGGCTTAAAGTATGCCTTGCCATGGGAGCTAAATTGGGATTTTCTAGTGCTTGGTTAATATTTGATATTATAACAAACGAGCTCATTCCTACGACAGATAGAAATACAGCAATGTCACTTGTCTATATAACAGTTGGTCTGGGTTCAATCTTTGCACCAATGATTCATAGTGTGCTCCTTCAATTTTATTTTGCTGGACCTTTTCTTTTGTATTCTTTATTATTACTCATAACGGTAGTTCTCGTCTTCGCTTTCATTCCCGAGACTCATCACTTGCCGGTTCCACAGACAATAGAACAAGCAGTCTCACTTCTCATTCATAAGGAACAAGAATGGAAAATGGATATGATTCAACAAGCTGAAAAACTTGGAATGGTTCATAGACCTTCAAAGCAACTCGATACTGAATTTGATAAATTTCTTTTGTGATTGGGATTATTTGCATGCATCTGAATGACTTCATTTAGGATTGATGAAACGGAGTATGAATGTACAAATCACCTAGGGCAATTATTAAATATATTAATTAAAATTTAATCATTCTCTACGGNGTCCCCCTTTATTGTTATGGATCAACTTTTTNNGGCAATCAGGGTTTTTTTTATATTTCGTTTTCTATAAAGGTCTTTGCTGACTTTGAATTATGGTTGTTCTTCATAGTTTGATTCGAAACTTTGTTTCAGATTTTATCAAACGTCATTTACTGACATTTTGAAGGTATGCATTCAGGTAGAGGTCATTCGAGCGTGCAAACATTTTTCTTTTGTCGTCACAATTCAAGCTAATTTCTAAGAGAGTCAATGGGTAAAAACNNAAAAAAATCCTCATGTGAATACTTCAGCTCACNGTTAAATCACCAATTTCCGATGCTATTCAAATCCTTTTCCCCATAACTATTTGCACTGCAATAAATTGAAGAAATTAATTAATTTAATTACCAATTAAAATTGATTTCAANGTCAACCAGTGATTTTTATTATTGTGACTATTTCACAAAGAAAGATCCAAATATCCAAGCTGTATTGAGCACAACAAAAAAGAATTTTCGTCTACAAAGAAATACTTCAACAATGGAAATAAAAGTACTCTGTGAAGAACATTTCAANTTTTTTGGTTTTTTATGTAATCATTAAATGTTTGCCTTCACTAGTGATGGAGCAAATTACCCGAGTTTGTTTTGGGCATTCCATGCATTCGGCTGTTGCAAAAACCTTTTATAAAGAGAATTTTCTGGTTCAAGGAGCTGCAGACAGATCTAGGAGAGACCGGCATTTCTGAGGAACTCGAGATAAAGAATGAAATCATTCAAGTAAAGCAAATATTGAAAGAGAAATCGGAAAGTTCTTTTCGAAAATTCTTCCGCCCGATCAGATTTATGTAATTCCAAATGTAAAGAGAAATTCCAAAATGAACAACAACTCACCCATGACTATAAAACATTATGGTACTTTTTTGATAACGTCCCCCAGTTAATTAAAATTATGGTTAAATTAAAAATGTATTAAAAATATTATTGGTGACATGGAGTCTGCAAAAACTGAATTTTTCACAAACCGGTTTACCGATTTTCCAAATACTAAAATCCGATTTTTTCAAAATTAAAATACAAAAATATATCATTTTTAATATGTATTTTACTGCTTTTTATAAACAAAATAATGTATTCAAAAAAGCAGGAGCTTTCAGGAACATGAAATGCCCTTTCTGTATCAGTTTAAGGGGGCAACTTGAATTATATGAGACTTACCTTGGAATTAAAAATGATAAAACTCAGACTCTTAACTTAAAATGGTTGAAGTATGATTTTAATAAGGAAAAAAG
>OX_Smed_1.0.17632
TAGTTAATATAAAATTATTTTACTTTTATTTTGCGTTATCAAAATAGGTATTTATTAATGAATTTACAGTATTAGGATTAGCAAAAATATCACACAGAATTTAACTACAGAATCAATGTTATAGTCGTGAACACTCATTCATTTTTCATAGAAATTAAAATATGCAAATTAAATATTCTTTTTAAAAGCAGCGAAAGAGATAATTTAATAAATACGTCAAATTATTCACCAACACATCTTATGAAATTTGATAAGAAATTTCGCCATGAATCGCCTATGTGAGTTCGGATTGTTGGTCATGTTCGGTTCGCTTTTACTGACGAATGCTTTCAGAATATCTGATGATTATGATAATGTAGACGCTGATCTTAAAATTCTACAAAATGAAGAAAAACCAATCCAAAAGTCTATATTAAGTAAATGCAAAGCGAAAATCGGTGACTGCCCAAGATACATGCGGGACAGATGTTCCACTTGTCTTTTCCACCGGAAAAGGAAGCCAATAATGTGCCACAAAAGTGGTGAAGTTTCCTGCTTTCAAGAAAACTGGGAATATTTATAAAGATTGAATTAAAATAATTTATTAGAAGGACAATTATAAATAGTTTTAATATTTTATATCTTACTGACTTTTATTTTAATTATTAATAAATAAATAAATTTTGTTATGAAAAAAAAAAAAAAAAAGTGCGA
>OX_Smed_1.0.17650
AAAATAAATAAATATGAAATTATTTGTTGTGTTTGTTTTCGTGTCATTTTGTATTTTAAATTCCAAAGGATCTCTTTCTAGGGGGATAGGTTACTATGAAAATGGAAAGCCTGTTGTGAAAATTAATAATCAAGTGTTCCCGGCAGACAAAAATAGTGTACAACAAATAGGTACCGGAGATAGATGCCTAAAATGTTTTATCAATGCCCCCGCCAAAAATGACGAGAAGCCAAAATTTCAATGTCATGGTCCTTCGCCCGTGTATATGGATGGTAAAATGGCTTACATATCCGAATGCGACCAGTGAACCGAATATTAACATAACGTTAAAATTTATGATTATATATAATTCTTGTTTTTCATAATATATTTTGATTAAATATGATAGAAATTATTTTTAAAAAAAAAAAAAAAAAATGCGA
>OX_Smed_1.0.17714
TAACAAATAAATAAATTGATTTAAAAAAATAATAAATAATCGATATATTATCATATACAAAATTGCTTTCGCATGCGACCAGTTGATCATGAAAAAGAATAAGTATTTGAAGGCGACGACGAATTTTGTCCTGGAAAATAATCTGGTCCACAAAGCTGATTGTTGTTTGATAATGTTGTGGTGGCAGAATAAATTGGATAACAATGAGTATTGGCTGAAGGGTTTGCTAAATTTGGTTCGTAGTTTGCCTGGATAAAATAGGGGGACATTGAATTGTTTGCAGGGTGACTAGAGGGACTACTGAAGGCAACGGTTGAAGGGCATATTTGAATATTACTTGAAGGTATTCCTTGGGATTTTGATGTCTTAGAATTCGGTTGTAAAGAATTTGAAAACGACATATTTGTGTGGTCACTGCAATTGCTGCCACTGCTGTTTGTGTTGGGATGAGAAGAATTTGAAACTCTGGAGTTACTATGAGGGAAAATTACTTGTTGGGATGGTGTTTTTGAATAGGAAAAATGTAATGAATCAGCTGCTGAATTAAAATGCGGTGCAGTTGAAGCATTGATACTCGAATCAAACATTAATGGTTCTTGAATAAGAACGTTTCCAGTAACTGCGGGAGAGAATGATCTACTGCTACTTTGTTGAGGTAATAATGGTATTCCACCCATAGATTGGGGTTGAGTGTTATCTGTTGTACTCGAAGAATTTTTCTTCCCCATTGTAAAAGAGGATCCATTTGAATATTTACCAGTAGCAGCCGAACCGGTTCCAGTACTTGGTGGATAATGACTTCTGAATGATTTAATATTAGTTGAACTGGAAGCTGAGCTAGATCCAACGCATAATGATTTAGAGCATTCGGCTCTTGGAACTCCATGATTTCTCGACCAACAGTAAAATATCACACCGAAGCAGAGAATAAGTATAAATATCGGTATTGCAATAAAAATAATTAATCTAGGTTGATTTTTTTTCAAATCGGATGAATCTTGAATATCTAAATAAACAGTTTTATAGTTCATTCCGGAATTGCCTTTTGTGGTAAACAGAACATATTTTCCAGAATCCTCTTGGATAACAGACTTAAACCGTAAAATAGAGATCAGAAATCCATTGTCTTTGGCAACAGTCTCTGTCGTGATCCGAGAATCAGTCGAGTCAGTTTCAACTATGACAAAATATTCATTTTTTTCTTTATCTTCAGCATTAGGCAGTTGGATTGCTTTGGTAAATTTTGATAGGTCAGTGACTTTTTTGAACCACTAAAACAAAACA
>OX_Smed_1.0.17735
TACGAAATTGTTTGTTAAAATAATAAAATTATTTATTCTAAATGGAAGAAGATATTGCCGCACTTGTTGTAGATAATGGATCTGGTATGTGTAAAGCTGGGTTTGCTGGAGATGACGCACCAAGAGCTGTGTTTCCGTCAATTGTTGGTCGACCCAGGCATCAAGGTGTCATGGTTGGAATGGGTCAAAAAGACAGCTATGTTGGTGATGAGGCCCAATCAAAAAGAGGTATCCTAACGTTGAAATACCCAATTGAGCACGGTATTGTGACTAATTGGGATGATATGGAAAAAATCTGGCATCACACATTCTATAATGAACTGAGAGTAGCACCAGAAGAACATCCAGTTTTGCTTACTGAAGCGCCGTTGAATCCCAAGGCGAACCGCGAAAAAATGACTCAAATAATGTTTGAAACCTTCAATTCGCCGGCTATGTATGTCGCAATTCAAGCCGTTCTTTCATTGTATGCGTCTGGGCGTACAACGGGTATCGTTCTCGATTCTGGAGATGGTGTATCGCATACCGTGCCGATTTATGAAGGGTATGCGCTGCCTCACGCCATTTGCAGAATGGATTTGGCTGGAAGAGATTTGACCGATTATTTAATGAAAATACTAACAGAAAGAGGTTACAGTTTTACAACTACAGCCGAAAGAGAAATTGTCCGAGATATTAAAGAAAAATTGTGTTATATTGCTCTTGATTTTGAGCAAGAAATGCAAACTGCGGCCTCTTCATCTTCATTGGAAAAAAGTTACGAACTACCAGATGGACAAGTTATTACTATTGGAAATGAAAGATTCAGATGTCCAGAAGCTTTGTTTCAGCCATCGTTCTTGGGAATGGAAACAGCTGGTATTCATGAAACTACTTATAATAGCATAATGAAATGCGATGTGGATATCCGTAAAGATTTGTATAGCAATACAGTTTTATCAGGTGGTTCGACTATGTATCCTGGTATTGCTGATCGTATGCAGAAAGAAATATCAGCTCTGGCTCCACCTACAATGAAAATTAAAATTATTGCACCTCCAGAAAGAAAATATTCTGTATGGATTGGTGGGTCAATTCTAGCTTCACTGTCAACCTTCCAGCAAATGTGGATTTCCAAGCAAGAATATGATGAATCGGGCCCAGGAATTGTTCATAGAAAATGTTTCTAGATTGCATTTCACTTGATATTATGTTTTGTATTTTTGTTCAAAATAATACTTGATATGGGATGATCATGGTATTTCTGTGTTGATTAATAAACTTTTTATTCTCTCAAAAAAAAAAAAAAAAAATGCGA
>OX_Smed_1.0.17847
TTTTTTGTTTAAAAATTAGAAAATTAAATTTACAATAATTACAAAATATAGTCAACAAAATGAGCAAATATTTTAAAACAAAATCTCTTTTTCATAACAAAAAATTATCAGAAGCCATTAATTATGTCAACAGAAATATTAGTGAGTAAAAACTGATAAAGCTAATTTTTCCTCGCGACTGTCAATATCAGGTTGAATGAGTCGTGACACTGAATCAACGTTCTCAACGAGATTTCTCTTTAAAGAAAATTGTCTATTACAGGCCAATTTGTGTTGAAAATCGTCTTGGCTTTTGACTCTTGGTTGACCATGTAGTGCTGGAATACTCTCCAATTCACCGATGTTACTTCTGTCCCAAACAAATGCCCCATGTCTCTTCCCTCTCATTGGATAGTTTGGATCTTGCCTAGAATTGTATTGATGTTCAAATGAAAGATTTTCTTTCCAAAATCTAGGAGCGTCAGATCCGTAATAATTGTGACTTATAATATTATCTGATGTCTTTTTTATGCTGGCGTTGCTTGAATGTCTCGTGTTAATTGATGAATTTTTCCAATCTTTGAAATCAGATCTTTGAGTTGAGTCAAATGAAAACTTTGGAACCGGTAAGAATTTGCTAATTAAATTATGATTAAACCATCCGTTTTCATGTTCATCTTTGTTCAATTTGGTTTTAACGAAGCATTGAGGAGCATTTAGTGTTCTAGCGTTGTGTAATAAAAAATGACAATGAATTGGCTGAGGATTGTGATGTCTTAAATCACGCTTAGGTTGAAAAGAATTTATAGTATCGGGAATAACCAATGGAATTGGAGTAAAATTATCTGGTACTTTTTCAGGAATAATGTTAGGCCTTGATTCCCAAGAATAGGCATCTTCAAATAATATTCGATAACTATTTGGTAATTTATTGGGTACTCTTTTCTTTTGTAAAATTTGTGGGGCGTAATTTTTAGTTACATTTACAGACATTAAATATCGTTCAAGTTAATT
>OX_Smed_1.0.17901
AGTTGGACAGAGGAAAACTTTACTGGCATTCCAGGGTCGGCCATGTGGTTAAGGGGGTTTAATAGAATTAATACTCAATTCAAAGTAATAAATGCTTTTCGGCAGTCAAATGAAGTTCAAAAAATGTGTTTTAAATAAGCATATCTTGCAATCCTCATTGAGTTTGAATAAAAATCGTCATTCCTATGAAGAACCTATTCTTATGAAGTATCAACCGAAACAGTTATACGTTTGCAATAAATATGGAAATAATTTCAATTTGATGGAGTCCACTAGAAGATTCGGAAGATCAAGTGAGGAAAAAGTAGGTAGAGACAATTGTAATGATACTGTGAAAACTATCGACTCTTCTTCTACATCATCCAACACTCTAAACAAGAACTTATATGTGTTACTCGAGAACTCCGATATTCGTAACAATTTTGACCTGCGAGATATCGCGACTAATAATAGCGAATCCAAGACGATTCCCTATTCTAATTGGAATCATGACAAGCCAGTGGAAACTCCTATATAGTTTCATTTTGACTCTAGATTGGTTTTGTTAGCTCTTTTTCATCGATGCATTATTTACTAGATTTTATACAAAATTTATGGATCTCATGAATATAAACTTTGATTTAATTACGTATTTGAGTGATCTCTGACAATGTGACAGGCGGATTCTTTTGCGCAATATCGTATACTATACTTATCGTTAATTTTATTGTCTTATTTTGTCTGTCAGATGTTTTATTCTCTAATAAAAATTTATTTATTTG
>OX_Smed_1.0.17909
TATGATTTGGGTTTTAAAATTTTTACCAATCGCTATTTTAGTCCAATCAGCATTCAGTAAAGTTTGTGTAAAGGATGTTTGCAAAACACTGTCGGGAGAAATTAAATCTATGGTCGACACGACTGTGGATCCTTGTGACGACATGAGCGCTTTTATCTGTGGAAATATGGATAAAGTTTATTCGATACCTCAAGGAGAATCTCGGTACGATTCGGATTCACAAATAGAAATAAATGTTAACAATGAAATCCACAATTTATTGGAAATTCAACCTCTCCAAAATCATTCCCAACATCAAACAAAGGCAGCATTGTTTTACAAATCTTGTCTTAATCTCAATTTACGAAACAAAGAAACCAGACCTACCATATTAGAAGCTTTGAATGGGTTTACATTGAATAAAAAGTATGAAGATAATTTGCTGAACTTTTTGCAATTCGGTTTGGCAACGAGGATGGTGTCATTTGAGGCAGTTCAAGATCCATTTAATCCAGAATTCAACATGCTACAAATTGGGAAACCCTCTTTAATCTTGTCGGAAGGAACTCTGCAGTCAAGTGAAGATGCACTTGAGAAGGAGCAAATTACCAGCTATACAAAATTTATGAACAAAGTGCTGGATATACTGGGATTATGGCAAAATGAGAGGCATATTATTGGAGACATTGTAAACCTTAATATCAAATTGGCCAAGGGTTTCCCCTCAATTGCGGACCAAAGCAATCCGAACAAATATACAAATAAATTAAAAATCAGTGAGATTCAATCGAGATGCTCCGAAATATCCTGGATAGATTTAATAAACGGGGTGATGAAAGGAAGTGGAAAACAAATGAAGGAAGACGATCTTATAAATGTGTTTTCACTGGATTATATTGACGTTTTGTGTGGCATTCTCAAGGAGTATAAGAATGATGATACGAAAATGAAGGTTTTGAAGATGGATCTAGAATGGGCAGTGATTAATGATCTCGTTCCGTTGGGTTCAGAGCAGCTCACAGATGCACATAATCAATTTCAAAGTGAAATTTTGGGAGTAACAGGAAAAAGTGAATTGTGGAAAACTTGTGTCAGTGTCACATCGAACGTATTGTCGGAAATTGTCAGTAGTATATACGTTAAAGCCAGTTTCGATCCATCACAAAAAAAAGATATTGAGCTAATGATTGCCAATATTAAAAAAGCCTTGAAATCTGTAATTGAAGAAGTTACTTGGATGGATTCAGAAACCAAAGCAACAGCTTTGATAAAATTAGAGGCTATCACAAATAAAATCGGGTACCCCGATTCATTATTGTCAGAATCATACATGTCAAACAAATACAGATCGATAAAAATGACCGAAGAAAAGTTTTTGAAAAACTACGTAGACTTTCAAAAATTTTCATTCAATCAATTATTGCAAACAGTTGGAGAACAAATACCAAAGGATAAGTGGGATATGGGCTCATGGGAGGTCAATGCATATTATAACCCAAGCTCCAATGAAATTGTTTTCCCAGCTGCCCAGTTGCGATATCCAACTTACGACATTGGGTTGCCCAATTCCTATAATTATGGCGCAATCGGTTCCGTTATTGGTCATGAAATTCTTCACGGATTTGATACGGATGGTTCAAAATATGATTCAAAAGGTATGTTAAGAGAATGGTGGTCAAAATCAAGTCGAGAGGAATACTCAAAGAAAACACAGTGCATTATTGATCAATATGGACAGTATAAAATATACAATGTTTCTCTGCCATCCATTCAAACAGTCGGAGAAGACATAGCGGACAATGCTGGAACAAGGATGGCATATATAGCTTGGAAATCTTACAGCAATGACAAAGAAAATTTAGTTCTTCCAAACTTAAACCTTACCACAGATCAACTTTTTTTTCTTGGACAAGCAAAAGCTTGGTGTACATTAGTAAAACCAAATGCATTATTGGAGAAAATGAAAGGGGACGTTCACACAATTTGGAAGTACAGAATTAATGGACCGCAGTCAAATATGCCGGAGTTTTCAAAGGCATTCAAATGTGGACGAGACAAGAACATGAATCGTCATAAAAAATGTCTAGTTTGGTGAATTTAACTCGTTTTTGAAATTATGCAAATAAAAATTATTAAAGAAAAAAAAAAAAAAAAAATGCGA
>OX_Smed_1.0.17983
TTAATTGTTATTAATACAAATACTTTCAAGTTATGTTGTCCATAATAGTATTATTTACAATTGTTTTCACATTTTGTCAGGCACAAGATAGTAAAAATTTTTCAATTACTCATGTAGCTTGGTTTGAAATTGAAGCGAGAGATTTCGATGGACCAGGGGATGATTTTCGTGGAAAATTTAATATTGGATTATTTGGTGACTCTGCACCGATGACAGTTCTTAATTTTGTAGCCATTTCTAAAGGACACAAAAGCCGATCAGAAAAGTTGCATTACAAAGGAACTCCTATTCATCGAATAGTAAAAGATTTTGTAATTCAAATGGGTGATGTTACAAAACACGATGGTACCGGAGGATCAAGTATTTATGGACCGAAATTTAATGATGAAGAATTCATTCTTAGTCACAGAAGTGCTGGATGGGTATCAATGGCAAATCACGGACCTGATACAAATTCATCACAGTTTTTCATTCTTCTTACCAAAGCCAGATGGCTCGACAAAAAGCATGTAGTCTTTGGAAAAGTCATTAAAGGATTTGACGTTGTTGAAACTATCGGTGAAGCAGAAACAATAAAAGATACATCAACACCAAAAAGAAGCATCAAAATCATTGACTGTGGAGTGAAAACATTAGATAAGCCATATGTTTTGAAAGCCAGTGAATTAGACACTACAACTGACATTGATATATAAATGTTTATGTAAAATAATTTGTAATCACTTTTATAGTTAATAAATGGAATGTCAAAACAAAAAAAAAAAAAAAAAATGCGA
>OX_Smed_1.0.18089
AGTTACAATAACCGTAATAATTTAAAATGTTATTATAATATCATGATGAATATTTAAATTTATTTCGGATCATAATAAATGAAAAAATGACTTGATAAAAAGTTATTATTTGATAATATCTTTACAATGAGAGATATTTGTTGAGTTAAAAGAGTTAATAATATCTAGTTATAAATATCTACTTACATTTACATGTAAAATTTCTAGAAATGAATATTTTGATTTGTTCAACAGTTGTCAGTTTCATCAATTTGTTCACTCTGGATATTTTAATTAAACAATGTTCTCAGTGCACTTATCTTTTGACATTTATTCAGTACATTTCCGTTATTGGAATGCAATTTATTATTCAATACAAAAATGGGTTTCAAAAGCCTCAAATCTCACTGAAACAATACTTTAAAAATGTCATTTTGTTTTTTATAATTCAAATTCTAAACAATCGATGTTTGTCTTACAATGTTTCAATTGCCTTACAAACTATTATTAAATCCAGTAATTTGCTTTTGAATATTGCTGCGGGGAGGTTTTGTTTAAATCGAAAATACGGAAATAACAAATATGTCGCGGTGATTTTGGTAATGCTCGGAGTTTTCACAACAACTCTAACCGATGCTTCATTCCATAGCAGCTCTTTTTCAGGAAATATGATTTTTGGAGTTATTTTATTATCCATATCGTTGATATTTTCAACTATTTTGCCACTATTACAAGAAGAAACATTTGTTAAATACGGCAAACATGTCGGAGAATATATATTCTTTACTCATTTGATTGGATTACTGCCGTTTGCCTTTATTCATCATGATATTAGCCAGGAATATCAAATAGCTTCGAATTTGACCAGTGTTAAAATTAATTGTTTTCGATTCGGTTCCCTTTTCTTTCCTATTTGGCTTTTATTTCTTATCAACGGTTTAAGCCAATTCGGTTTGCTGCATCTTTATTTTCGATTGATTGTGACCAATGGGAGCTTGACCGTTGTTTTGTTAATGACTATTCGTCGGTTTTTCAGCTTGATGTTGTCTTTGTATGTATCAGGCGTAAATTTTCATTGTATTCAATGGATTTCGACATTATTTGTTTTTATTGGGACTTTAATCTATTCAGATGTCTTTCAGTCTGTGAAACATACGGCCATTAAGATAGATTGATGATATGTTTTTACTCCTAGATATTTATTTTATAGTATTTGTTTTGCTGAAAATAAAATATTTCTTTCGTAAAAAAAAAAAAAAAAAATG
>OX_Smed_1.0.18149
CATTTTTTTTTTTTTTTTTTGATTAATAATAAAAAGAGATTGTTTTATTATCCTATCAAAAACAATCAGTGTATGACGACAAATACAGTGACGAGCAACATAAAATATATTATCTCAATAAATGGTTTCATGATATCTCCCATCTTCCTGGTTGATCTCAACTAATATACAAAAAGAACACTAATGCAAAAATAAAGTTTCAGTTGAAATGAATTCTGATTTCTGGAACGCGTAATGTGCCATAGCATGCTAGACTAATGAAATAATGAATTTTAATGTCGATCATTCGGAAAGTTTGTGCCATTCAGCCATTTGTTTTCTTGGATTGTTGATCACTTCCGTCCAATGCTGTTCTTCCTTTTCACCGAAACCGTAGCCAATCATCAAACGGCCAATCACTTCATTTTTAGTGACTCGGTCATAATCCATTATAAGCAATTCAATGGCGATGTTAAGTAAGTTTTCATTGTCTTGTAAATCGAAGGAAAATGATTGATTGTATACAGGATTTAAAGTACGTTTCTTCACATGTGTCTTTTTCTTGGCAAGTCGCTGTCCGTTTTGAACTAGGTATAGCTTTACGTAAGGATCCCCTGCTAGGCCAGTTGCGTCAGTTTTCGGTAGATTTCTTGCTTTGAGAATGACAACTGTTAACATTTTTGCCGCTGGCTGATGACAGATACTCAGTAAAATCTCTCCTCTATCATCATCTTTTGCTTTAAATCGTCTAGGTTGAATTTCTTTTGTTAGCACGACTTCTGAACCAAGATTCAAATCTAGTTCCATTAAAGGACAGACTACTTCTCCAATAATATCATCCCTTGAAAACCTATCAAAGCTGAGTACAACAAAATGAAGACTTGTTGATTTGACTTGGTTCAGTGTAAAGCTATTAAATGTGAACGTCTCTCCAAATACAGGATTCAACGTTTTTCTTTGGATTTGAGTTTTAACTCTTTGCCGTTTTTCCGGCAACAATTGAAGTTTTACATATGGATCAGAAGTTCCAAGTTGAGTATCCTTTGACGGTAGATCACAGCATCTTAAAATCGACACGGAGAGAATTTGTTTTTGGTTATCATAGCTAGCAGAAAACTCCAGTGATCCAAGATTTCCTTCCCAAAGTGCATTAGTTTGATCATCTTCTACTATAGGCGATGCTAAATGCTTTGAAGGAGCCGATTTACCTTCAGTCGGTGATACCCTATCGTCTTTTCCTTGTAGTGATCCATACTGTGAACCAGGAATTCCCCGACCGTTGGATTCTACTATTCGTCTCAACGATCCCGAATCGGGATCATCAATGAAACTGTTTAATAAACTATCTTGTGCTTGTTTTACGCTAATCTTTCGAGATTTTCTACTTTTGTAAATTTTATAGGCCCATGTAGACGATCCAATGGCAGTTGCAACGACAACGAGAACAATCGCGGCGATAGCTCCAACACTTATAACTGAACCTTGACTATAAATGCTGGATTGTGTTTCAACGACCTTGGGCTTATACATTTAAAGTCTAAATAAAAATGAATAACTCAAGTTTAAAGCTATTTTTATCGTTTCTATGAATGACGTAAATTCCTTCTTGTATTTTCTCGGTTGTAAAATATTTCTAACTCTCGACACACTTGCTTNCATAAATGATGCTGACTGATGCCTGTTTTATCAGGTATTGGTTAGAATTATTTATTCTCGCATTGTCCACTGAAATTTTCTTACTGACGTAACTGCTTGTTT
>OX_Smed_1.0.18401
GGCCGCCCTTTTTTTTTTTTTTTTTTTTTTTAACCATGCAATACAGGATCCTAATAATTGTACTTTGTCAGGTTTTGTGCTGGTCGGCCAGCAACAGTGAACCATGCGTCCAGATTAATCCATGCAAATGTGCCCGGGCAAATGATGGTACGACCATTGACTTAAGCCATATAGCGGATACACCAATAAATTTTCTCGGAGGTGACGGCTATTTATGGAGATATAGTCCTTGTCAACCGATGAAATGTGGTACATGTCCTGGTCGGGTTTCCTTGTGTAAAACACTTGGATTCGAAAATCAAGTTATGGGTGATTTGGGTACTGCTCATTTTGATGTTAACGATGCCAACATGACCATCACATATACGAGCACTTTTCCTACAACGATAACCACCATTTCTTTGGTATGCCACCAAACCTATGAAGGGACAGTAATTTATGACGACGAATATCCACAGAATGAGGTCCATTTGACATTACTGTCAAGACATGTTTGCCACAATTCGAAAGTCAAAGACGTTGTCGAGTCGAGCAAACCTGTCAAAAGCAAAAATTTATCAAAACAAGATTTTTTTAATCTGATGATAAAAGTCCCAAAACGAGTCAAAACAATAACACTTGACATCGAAGCAAAAAAGAAACGATAACTTTTAATTAGACTTTGAAATAATTAAACTAATTGATTTATTATTTTTATTTGTAAATTAATACAAGAATATTATTTTTTTAAAAAAAAAAAAAAAAAATGCGAAGAAAAAAAAAAAAAAAAAGGGGGGGGGGGGGGGGGGGGGGGTTTTTTTTTTTTTTTTTTTTTTGGGGGGGGGGGGGGGGGGGGGGGGGTGGGGGGGGGGGGGGGGGGGGGGGTCTTTTTGGATATTGTAATCAGATAATGTTCTTCCGTCTTCCAATTGATTGCCGGCAAAAATCAGTCTCTG
>OX_Smed_1.0.18422
GGGCCGCCCTTTTTTTTTTTTTTTTTTTTTTTTTACTATAATAATTATATTTCAATAAACCATTTGACAAAATATGACCTCGTTATAGACCTGCAACAAAATAAGCTTACTTAAGGAATCATCTCTATACACTTAAACAAACTGACAGAACAAAAAGACAAAACTAGAGACAAAACACATCACTACAATTGGAAAGATCGAATTTAGTGAAAATATTATGCGACAAAATATTTTGCAAAAGTTTCAGTAGCATTTCATCAAACAAGTGACAAGAGATTAAAAGTCAAACAACACAATAAAGAAACCACAATGAAAATAGGTGGGTATTTGTCAAATTCAGATGACAACTTGATAATAATAATAATAATAAGAAGACATCACAATTACAGCATTGATGAAATTAGACATAAGATTGAGTTGATCAGATCAAATCGCTGGATCACCTTTCATTTCTTTTACTAGCATATCTTTCTCGGATCGTACGATTTTGAATTGTTTCAATTCATTCGCTATTTCATTGCACAGAGGATTATTTGTTTTAACCTCATTTTGACTGTCTGCTGGTTCCAAACGAAAATTCAAAACCTTAGCGGAAAATTGACTTTCATTGGTGACCAGAACACATTGGATTTGAGATTTAAATCCCGGTGCCGCAGCTATTACCGAATAACGGCCGGGAACCAAGAGCCGATAATAATCACCTTCGCTCGCTGTAGTTACATGATGTAATATCGGCTCGACTTGACCAGCAGCTGTAACATTCGTAACCTTAATTACCGCCTTGGCGACTGGTTTATATCCGCTCTCACTGCGACCAAGAACGATGCCTTTTATTCCAATGTGGGTGGCTTGAATGAAATTCATTAGAGATTTGTAATTCAACATCCAAAAATCGTATAGAAACTTCCCGTCGGGGAATTTTCTGCATCCAACTTCCAAAGTTATTTCAAAGCAATTTGTTGCTAAATAATTGAAATCTTGCATTCCTCCACTTAATGAATACCATTTTGCTCCATTGGTTATACCATCTTTCGGCAAGAAATCTGAATTTGGGCACGAATCTTTTCGCTTGAACATTCTTGGATTGTACTTTGAGTACGAAAGAGCTAAAAATTTGAAAACTTCGTTGTCTGGTGTCAGTGAAGCCTGATTTTTACCGTCAACAGTCGATTTATCATATGGATAGTTAGCCACCACATCACCACCGTGAATATTAGCTGATAGGACAAACGGAATAGAGGTAATCCAGGCTATCACCATCAGAGTTTCCCGTTCAAGCTCATCCTCGTCAATGGTTTTCTTATTCAAAAGATGATCTTGCTTTCTTCCCAACTCCGAATTTTTAAACACGACTTTGTCCAAATCCGGAAAATTCCGATTCAAATCGACATTATTAGCATTGGTCCTTCCGACAACCCATTCATTTCTCGTTCGATTTGCAATCTGCCAGCCGTCGGGATTCATTGATGGCAAAATGTGAATCCTTGTGCTTTCAACAATGTTTCTGACCCACTCGTTACCAGCAACATGTTGATCGCATAAATAATCCGCTAGGAACAACAGCAGCTCTCGACCGACAACTTCATTTCCGTGCATGTTTCCAACATATTTGAATTCGGGAATCCCTGGAATATGTCTGTCAGGAGATTTTCCAAATGCGATCACATAGAGCCTATTATTATGGACAGTTTTGTCGACATCTCCACTTCTCAAATAATACAAATGAGTAATGGAGCTGCATTTATCATTGATCCGTTCCAAAATGTTTTTCAGTTCAATGTTGTTGTGATGCCGATACTCGATTTTACCGCTGGCCTCCAATACCAAAAACACGAAAATCAAGCATAGATATTTATTCATGAAATAATAATAACAATNANNATNNTNNNTNTNTNNAANTAANNNNNATAAAGTAACGCTTAATAAGTATAGAAATATACACACATAGGTGAGAGATTTTGATGCATGTGTTTTTTGTAAATCACAAACAAAAGTATGTATGTGGTTTCTTTGTAATTCACATACAGTCTTGAGTGTGTATGCATGTGTTCCTTGTTACTAATCAACAACTTATCATGCACTGGCTTTGTATATCATGTGATTATCATGCACTGCCTTTGTTATAATTAATTAATTAATAATAAAAATACGTACATGCTTGATTCTGATAAATTACAATATAGAATAAACGATATTAAAATTCAGTCAATTACGGTTGCCGTGGATATGCGACAATCTAATAATCTTTACAACACGTA
>OX_Smed_1.0.18506
GGCCGCCCTTTTTTTTTTTTTTTTTTTTTTTTTGAGTAACAAAGTTTATTATTATTTTTATATATGGGTAATCGAAAAAGGTAAGCTGTCTGTTGCACTAGGCATAACCAAAGAGCAATGAAGCGCGTATCCTACCAAACTTTTCCCATGTCCACAGAACCACGCGTACCACACTGAGAAAAAGAAATGTAAATATCAAATATCAAACAAATTGTAATTTATCAGAAGCAATATCCTGTAAAATTAACAGTTATTATTAGTTTAGGTGGTTCTGAAATTGTTCAATTAATCAAGGGATCCTTTTGTATCTTCTACATAATCCATGTCACGCTTCAGTTGACATATAGCGCACCAGTAACACCAATATGTTTTGCAACAATCCTCGATTATTGTGCCCCTAATACCATGTCGGGCCCGGTGCTTGGTCCTCAATTGTAGAACTGAATCGTACATGCAAATCGGAGTGCAAAGGAATTCGTCGTATATATGGAACAAATAGCACGTGTAACAATGTGTGAAGAACATCGTCAAACAACATGATGTACAATCATCGCAACACCCACAGATTCCTGAACTCCAGAGCCGTGGCCCATTTGCAACCGGCTGTTGGATAATGACAGTTGTTTGATTGATATTCATCGGGTTAGCCATTACTCCTGGTTGGACAAGAACCGGAGTTGGAAGAAATCCTCGGTTATCATATTGCATTTTGGTAGTGTTGAATGAAATTCTAGTTTTCTCTAAATTTTTCTAAATATTTCTTAAAATTGACAATTGCGATTCGGTTTAGCTAAATAAAAGGCCTAGCATACCAATCAG
>OX_Smed_1.0.18739
TTTATAGTTTATTTTAAGGGAATTAATTCAAATCTGTTAACAAAAATATTTTCGAAAATTCAATGTACATTTGTGTTGTGAAATTGTAAAGCTGTGAACGGTTGAATTTTTGTCGCACGGAAATGGTCTGTTTGATATGCTGCATTCCGAATGCTGAGCCGGAGAAAATACGAAAAAGAAAAATCGACAGACTTACAATCGGATTTCCGCAAGATTTCCGGCACGTCAACCATATCGGAAGTGGCGACACATCGAACTATACTTCGCTTTCGACTTTGTCCCATCAAATGCGCGACGCCGATTGCGACAATGTTCCAGTCAGCCAGATTCTCGTCAACTGCATTGACCTTACCAAAAAACCCAACTCAAAACCTATCGAATTCAACCCGAATCGCTACAGTGATAATTGGACTTGCGTGTCTGACTTGCCGCCACCTCCGCTGCCCCCCAATCTTTCTGATGACGACGACGATGATGATGATTTAGATTGAAGCAACGCCAAACTGATCAAAAAAGATCCAAATCTATGCATATTATTGATGCCATCCTGATTTGTGCTGTCAGCGGTTGAAAATTGCGCCTATATTGACAATAAATCTACAGATTCCATTGATTGAGCACCTGATATAGGGTGCAACTCACTGCAAACACATTTCCATTGTGATCCGATCTCCTTGGCGCCCCCTAATTGGTCGCTGTAAATATGACCTGGCTAAATAATCGTGCTCTTGTTTCTGATTTGTATTATTCAATTTTTTATGAAACATTTTCAAATATGTATTTCGAAAAATTCGAATTATTTTTAAATAAATCTTGTTTATTTTCAAAAAAAAAAAAAAAAAATAGAAATACAGGAAAACAATCAGTTGCTGTTATTCGTGAAATTTACGAAAGTGGAAAATCAGAAGAAGATTTTGAAAAGGAACTTGATGCTGCACTTAATCAATCAATTAATGTTATTATAATAGAACCCGAGAAATTAGGCGAAAATGCTTGGAAGTGGATTTATGTTGGAAATCTCATTCATCAAAAAGCTGTTATCTCATCATTTTTTTGTATTTGTCCAGCAGTTTTATTAGGTTTTACGCCCCTTGGTAAAAATTATACATGGAGATTTATATGCACAGGTACAGCTATTTTAGCTGCAACAATTAGTGTAGCATGTAGTAGTTTTTATTCAATATTTTGGCAAAGAGATCCATGTTGTAAATATCAAATTGAAAAAAACGACAAACGACTTCATAAAATTATACCATTTTCCAAACTAACTGCATCAAATTGTGTTGTTATTGTAAGAAGAGATGATTTTGGTAGAAAGGTTCTCCATTGGTCGTCATCACTAGTTGCTGTTGGTATATGTGCTAGTTTAGTTTATAAATTGAAATCATAGATGATATTTAGTACTGTTCTGATATTCAATATATTAAAACCATCAGAGCTTGGTAGTCAGTCATTTTACGATATTAATTTTCATTTTAAGTCAATTTTTTGCCTTACGTTTATTCATTTGAAGAAATTCGCATATTTTTACGGATGAAATAAAGATGTATTACAAAGAAATTCTAGTTTCCATATTTTATTGTCAGATAATTTTGCAAATGATATTTAAATGATGCAATAAATAGTTGTTAAATTTCAAATAAAAATTGAAAAAGGTAGAAAAAAAAAAAAAAAAAATGCGA
>OX_Smed_1.0.18828
ATGTTCATTTTCTTCTTGGGTTTGATCGTCGTTGCCATGTGTGAAGACTGCCTCGACAGTGGAGATGATTGCGCATCGAAAACTGGTGAAGATTGTACCAATGAAGAAGTTTTAACCAAATGTCCAAAATCCTGTCACCTCTGTGGAGATTGTGCTGACAGCCGACCTGACTGCGCATTTTTGAAAGAACGAGGAGATTGCGACAAAATGGACGACAGAGTTTGCAGAAAAACTTGTGGAGGTTGTTAAATGAAAATTTATTATCTATTCACGAATTTGGAAAAAATATGATTTTTTACTTAATACATAAATTATAAAAAAATTATATGTTGATGTTTTCGTATATAAATGTGCTGCACATATAAAAAAAAAAAAAAAAAATGCGA
>OX_Smed_1.0.18988
GCGGGCCGCCCTTTTTTTTTTTTTTTATTTTTTTTTTGCAAGAATAGTCAATATATATTTCAACACAAAGATATACATGTTAGAAAGCATGTTAATTAATCTAAACGTTTCAAAATTAAAAACAAATATAAATCTAATAAGCCCAGGCTTCCGCTTGATTGTCATTCTCGGCCAATAGGAAGCTCGGATTTTCTAGATATGATTTGAGATACGAAACGAATTGGGCGGAGGCCATTTCATCGACAACTCTCGCATCAGAGCACAATGTGAATCTCATTCTAGTGACAATCTTCGGTTGAGATGGATTGTTGGTGTCGTGCTCAATGTCACCGATACCGGCCCCAACAGCCAAGATGGCCGCTTGCGGTGAGTTAATAATTGCTGTGAATTCCTTGATGCCGAACATTCCCAGATTCGATATCGTAAATGTCCCCCCTTGGAATTCCTGGGGCTGCAATTTGTTGGCCCGAGCTCTTTCTGCCAACTGATGAATTGTATTGCTGATTGCTGCCAATGACAATTTGTCCGCATCAAATACAATGGGCGTTATCAAGCCGCTGTCTGACGCCACCGCAACTGATATGTCAATGCTGCGGTTGACGGTGATGTTCCCATCGGAACTGAGCCCGTTGTTGACACTGGGCACCAGCCGCAATGCCAAACTGGCCGCCTTGACAATGAAATCATTCAGCGACACCAAAATGCCTTGCTGATCTTTCAAGTGCTTTCTGGTGGCCAATAGTTGTCCAATATCTGCTTGGCCAGTGACGTATTGATGTGGAATGGTAGATTTGCTTGTTGTCATCCTTCTGGCGATTGTTTGTCGCATGCTGCTTAATGGCAGGTCCACAAATTGGCCCACTGGCTGCTGCTGCTGGATGGCGGAGGTAGCTGGCTGTTTCTGCGCTGCCGGACATACCTTGCTGGAGGTCACTGGTGCTAATTTCCCTTTATCAATGTGCTGCAATACGTCAGTCTTTGTCAGGATGTCGTGTGGTCCACTGTGAGGAATCTGATTAGATCCCAATCCGTACGTGTCCAATAACCGCCGCACTGCCGGACCTAATTTATCATTGTCGTGTTTTTGTGATTTGTCGTCCGGTTTACTCGCTTGTATTGTTGCTTGAACCACTTTTGCAGGTTTTGCTGCAGCAGAAACATCCTCAGGAATGGACACCGACTTCCAATCTTCATCAGCATCTGCCATCACAGCTATTGAATCACCTACTTGAATACCTTGGCTATCTTTAACTTTAATAATCTTTGCTAATATTCCATCTTCTTCTGCTTCCATTCCTACAACTGCTTTATCTGTTTGAACATCACAAATTAAATCTCCAGCCGATACTTTATCTCCTTCTTTTTTATACCATTCTACGATTCCTCCTTCACTCATGGTTGGAGATAACGAAGGCATTTTGATAATGGTAGAAAATTTCATGAATCCAGAATTTATAATTTTATAATTGGTAAAAATACGTGCTAACTTAAACATTATTTAATTTTCATACAAATTTCTATTTTAAAATNNCTTCGTT
>OX_Smed_1.0.19137
TTTTTTTTTTTTATAATAAAAACATTTATTGCGATCTAATAAACTACGCAGCTTCAAAATATAGTATATAAAAATGATATAAGTCAAATAATATATAAATGAAAAAAATATTAAAATGCATGAGATAAATTAAATTCATTTTCGATACCACATTTGAGATGCATTATGGCGTTTTATTTTCTTTTGTAATTGCAGAAATCCGTATAACAATGCTTCAGCTGAAGGTGGACAACCAGGTACGAAAATGTCACAAGGGATGATTCTGTCACATCCTCTAACCACACTGTATGAATAGTGATAATAGCCTCCACCAATGGCACAAGAGCCCATTGCTATCACCCATTTGGGAGGATACATTTGATCATAGACTTTACGCAAAGCTGTTGCCATTTTGTTAGTAAGGGTCCCGGCTACTATTATTACATCAGTTTGACGGGGGCTAGCTCTAAATAAAAGTCCGAACCGATCCATGTCATATCTTGGTGCAGCCATGTGCATCATTTCAATAGCACAACATGCTAATCCAAACGTCATTGGCCAAATAGATCCCTTTCTACCGAAGTTAATTAAATCATCTAATTTGGCTAATGCGAATTCAACTTTATTTGTTAATGGAACTTGAAGTGGCGAATATGGAGTAACTTCTTCCAATTTAGCATCTGTTTTTGTCTTTTCATTTGATTTTCCATCGGAAAACTGGCTATAGTGTCGTTGAGAATATAAAATTCTAATCAAATTTACTTTAAGTGGATTAACATATTTTATCAACGACATATGTCCTAATATATTGATACGTGATAATCTAAAATAAATTACATCTATAAACTCTA
>OX_Smed_1.0.19549
TCGCATTTTTTTTTTTTTTTTTTCAAAAAAAACATTCATTTATTTCTATTAAGTTTTTTTCATTTTCCAATCTATTTGACTGATTTTGCCGCAACTATTATGGCTTCATATAATTCATCTCCAGCCGGACTGATCCATTCTACTGGTGCCACAAATCCGCTTCTATCCTGATTGTCAGGTCGTACCTCGAAAGTGTATGAATACTTAACTCCAATCTTCTTTACCCAGTCGTAGCAACCACCAGAGGCAGCATATAAAATATTTGCCGGTGACCCAACAATATATCGCTTTCCAGATTTTTTATAGATAGAATCGGCCATCAAATTGGCAACTCTCATCATCTCATCATTGTCTGACGGAGGAGTCTGAGTGTAAGCCCAAGGAGTGAGAAGTAATTGTGAATAAGCATGGAACGAAACAAACAGTTTAAGCTTATCTTTTATTGAAAGAACAAAATCTCTGAAATTTATAGTTTCTGGAGCAATGAAAGCCCGAGATCCTGGATAAACGATGTTACAAGGATCCGAACTAACACCAGTTCTTCCAAAATCTGCATCAAAGTTTCGGTTTAGATCCACTCCAAGGCAGCCATTTTCTACAGGCATTGTATTTTTTCTCCATAATCTGTCTTTTCCTCCCTTCCTTGTCTTCTCGTAGCCATCTGGATTAGTGATAGGTAGAATATAGATTTCAAATCGGTTTAAAATATCCTTAACATCTGCATTATTTGTCTTGAATCCAGAAACCAACTTATTCAATATCCAAACAACCGACGAAACGCCAAGCCATTCTCTAGCATGAATTCCTCCATCAATAAATATGGTTTCTTTCTTTGGTCCAGTACTTAGTTTTATAACATTCATGTCCTTTCCTTCATAAGACTTGCCAATGTTGACCACAGATATGAATTTAGAGTTTTGATCGCTTAAAGATTGCAACCAATTGTTACCAATTGTTATATTCTTTGTGGGGAGCAAAATATGTCTCAATGCCAGCAGCACCGGCTGCTTTGAACTGCGAATGAATTCTTTTTACTTCATTGTCTTTTATTTCCTTGGAAATAGTGTCATCTAAGTTTTCATTAACAATATTAACAATTCTGAGATCCAGATTAAGTTCCGCCAGGTGACTTCGGATATATGTGACATGCTCTGCATCGCTCTCGGTAGAAAACTTCACAGGTTGCCCAATCGAAGGATGTTTCCACAGATCTAACTTTAATTTCTGTGATAATTCTATGAAATCATTCAATTGTTTTTCATTTGTTGGCGTCACCTCAAAAAGTCCCATTCTGGACTCCAAGAGTTGCGCGAGGGCCAAAATAGTGATTATTATCCCAAAG
>OX_Smed_1.0.19570
TCGCATTTTTTTTTTTTTTTTTTAAAAGTAAATTAAGATTTTATTATTAAATCAAGCTAGAAAATTGATAAGAGCGTTTCTTATTGTATCAATGTTAACATTCATTGATATAACATTCAAAAGAGATTCAGCTATAAAAGTCTTTGCAGGATTTTCTAAGAAAAGAGAATTATATTTCTTCTCCAAGGTCTTTATGAAACAATCGTTTTCAATAATCCTACAACTGTCCAGACTGTGCCGAACTCTCTGTATCTTTGAATGCTCCAACTCAATTGTAATGACAAAGTTTCTTACTGATATTTTCACTATACATTTTTGAAAGCTATTCGAAATATTCAATTTCGGGAAGATAAAGACTAACTGGTTGAGGCCGGACGGATTCTCGTACAAAGTAGCATTCATATTGTGTAAATCTTCAACAATACCATAGAATCTTTTATCGAATATGGGAAACACGATTTGATGTGGAACGAGTTTCTTGCCCATTTCTGTCACATCGACGACTCGAGCTCCTTCATTGCCATCAACGACAGCCCAAACGATTAAAACTAAAATTATTAATTTAGACATTTGNNNNNNNCCAATTGACTAACAAAACGCAATTTAT
>OX_Smed_1.0.19767
TATAATATATTTTATAGATGGCAACTATAAAGAAGAATAGAAAAAAACAAGTATCGTCAGACTTATTTCAGAGTAAAAGTGAGAAATTCGAAGATAAAATATACTTCAAAGATCCCAAAAAAATCAGCGAACATCTAATATGTCAAATTTGTCAAGATGTTTTTAATGATCCATGGTGTTTATCTTGTGGCCATACATTTTGTAGAACGTGTGTTACAACCTGGCTAGCCTCAAACAAATCATGTCCTACCGATAGGACGAAGGTTACTCTTTGTTGCAAAAATTTTGCTCTAGCTAACATTATCGGTGATCTTGAAATATCGTGTTCTTGGCGACCATATGGCTGTGGCTACATTGGTCGTTATTATATTGTAAAAGATCATATTGTGAAATGTAAATTTAACCCTAACAAAATGGATCCAGTAATGCAAGAGAAAATGAGGCATATTAATGTCGATACTCCACCGGCAAAGAAAACAAAACAATCCAGTAGTGGTGCGTTAGATGAATTAATGTCGCAATTAGATGATTCAATAGTAGAAGACGATCTTACGTCTCTCCCCCAACTGGAGGAGCCATCTCTTGCCGCTAGACTTTATATGATAAATGAAACTAAAGATACACTTGTCCGATTTCTCAGTGATAAACCGGTTTTTCCAAGTTAATCTTCACTGTACTATTTATTATATTTAATGGTATTAAAAAAAAAAAAAAAAAATGCGA
>OX_Smed_1.0.19911
TCGCATTTTTTTTTTTTTTTTTTCGTGAAATAGATAAAATTTATTCATGATTTCTATCTTCCAATATAAATATAAAAGTTTTCAATAAAATGTTTGTGAAAGATGCATTGAACAGCTAACTAACAGTGTCGGAACGATAGAATTTGAGAGAAATATTTATGCAAATCAGAATTCACTATCTATTACATAATATCCATGAATAATAGAAAATCCACATTTGATATCGATTGGAAAGGAATAAGAATAAATCGATTCAATCAAACAAAGTGAATTTGATGAGTTATGATAATTGTGAATGAATTTAGTCTTTGAGAGTTAATTTATCAAATAAATACACTCCCAATCCTCCACCGTTGCGACGAATGTTTGTTAGATAATCGCTAATTTTCTTCATTGATTCGACTTGCTCTTCTAAATATTCGTGTTCAATAAAATCCATCATTTGCGGATCTGAATTGGTTTCGGCAACTTTATGCAGGTCCAATAGAGCTTGATTAACCAACTTTTCTAACTCCAATGCTGATTCAAATGCCGATTCGGCTGTCCATTCGATTTGTGGCGGTTTCGTAATATCTTTCAACACAACTCTGCCGCCTCGTTTGTTTTGATATTTCATTAATTTTTCGGCGTGTTCTCTTTCTTCCAATGATTGTTCTCTGAAAAATTTACTAAATCCCGATAAAGCGACATCATCTCTGTCGAAAAAGAAACTCATAGCTTGATAAACATAGCTGGCATGAAGTTCTTTATTAATTTGTTCGTTTATTCCATTTTCACAGTCAGAGTGGAAATTTTGTCTAATTTGAGAAGTCATCGTTATGAGTTTTTCCAACTTATTCCTTATTTAAATATGATAATATGCAGAGTTATGGGAAAGCGATATCAGATATGCAACAAAACAAGAATATCGATATTTGATTGGCTGGTATTTTTAGAAACATCAATAAACTGTTCTCTGAAATTGTCTAGTTTTACAGATTATATCGATTCTGTTAATTGAAAATTGGAATTATAGATTTCTTTGGAGATTTTCCATTGATTTGGTTTTGTATTTTTCTCACATATTCCGACCAAAATTTTCATATCAAATCTGGTTTAAGTAACTGTCAATTTTTAATCCGCTTTTTACTAGATTATGAGATGAAATGTAAAGCCTATTATCAATATTTATTTGTGAAGAAATTGATACCAAAATGCAATTTAATTTTAATGCACAATTGACTTTTAAAAATATCTGAAAATGTTGACATGTTGTAGTCCTCGGTGCTTTATATTGTTAATAATTGTGTAGTATTTTTTGCTACCA
>OX_Smed_1.0.20067
TCGCATTTTTTTTTTTTTTTTTTCAGAAAATTTCTTGATTTTAGAAATAAACCAAAATTAAAAATAGACAACAAATTTTTACAATCCAAAATAAAATTAAGTCAGAACTGCATTTGCAATAGCTTGTGATAGATGAATATATTTAAATAATATATTTATACAGTTTATGATTAAGTTCAAAATGACATTAAATGTTCCGGGTTCAATAAATATGTGTTTATGGTAAAGTTGAAGGACAACAGCCTTTATTGTCATAATTATCGGGTATTGCTGTATAGAAACATACCGCCACTTGGGGTATACATCGACAGAAAAATCTGTGTTGAACAGTTGTGTCAAAAGCGAAATGTGGGTGGTTCATATAAGACCAAATATAGCATCCATCATTATGACAAGCATATATACAATCCTCTGCTGTGCGAACATTACACAAGTATATTCCAAAAGGATCACTGTGAACCATGGACATGTTTGTAGGGCATTTATCATCGACCAGTCGACGATCTTTGAAATCTGGTCCAAAGCATCTGATTGCATTTGACATGAAAAGAATCAAAAGAACATATATAGGAACTTTAAAGTCTTTTTTCATTTTTATTAATTCTATTCAAATAATTAAAATTTTTTCCCGCAGTCAATTAAAAGATTCAAANATNNNNNTNATTNNNGTGTCTTACGATGATTTTATCCAATCACTATTTTTGTG
>OX_Smed_1.0.20161
AGTCTCTGAAATCAACTTAAGTAATTGAAATTTTATTAAAATTCTTATATTACTCTAAATGTTATTCGAAATGAAAGCGATTGGATTTCTAATATTATTGACAGTAGGAACCAAAGCCTCAATTAATAAATTGTTTTTCATTGGTTCAAATATGGAAATAATCTGTCCGCTTGATGCTACATTCTATCAATGGAAAAAATATCATAATAATAAAGTAACGAATATTTTCCAAGATGATAAAAGAAAATTGAATGTTTCCCTAAAATTGGAAGAATCTCCCACAATTTATGAGTGCGGTGCTACTAGTGGATTTGATCAAAGAAGCGTTAATATTACTGTATTCATTATAGATCAAAACTCAAAATTGGCCCAAGAATTGTGCTACGTCGTTCCTTTTGATCCGGCATCGCGAGTAAAACATCAGGTTCAATATCCTTGTTTTGTACGCGAACAAAAGGAAGCTACTTTCAGAATGGCCAAAGGCCTTTCTGTGGAATTCGACTGTGAAAGCTCTGGCAGCAATGTCACATATGCCTGGCTATTTGCGAGCAGTGCAAATAATCGCAAAACAATATTGACGAACAATAAATCTTCCACTCTTAAACTCGATGTCAATGACAAATCAGCTGGCAACTATTTCTGTGAGGTCAGGACGAAGGCCGGCGCGAAACTTGAGCGAGTATTTGAATTATTAGTAATATCAGAAGAAAATACACATAATAACTTCGCAATTTCGATAGAAAACACTGAAACAATCAACATTACAATGAAAAATTTAAAAAACAACAATTAAATTGTCGCACAAATGAACAAATTTTTGAAAAGATTCAAACGGTAAAATGGGGCAAAAAGTTGGATTTAGCAATGAAAAACTTTGATAAATCTCAAACGATTCCATGGGAAGGAAATCTTTACAAACTGTTGCCAGAAAATCAAATTATGACCCCAGTGGATCTAGAAAACCGAATAGTGAGCTCGTACTATTTCAAAGACGTCTCATTGGAAATGGCAGGAGAATACATGTGCGCAATTATCACCAACAGCGGCACGATCAAATATAAAACCTTCAATGTCTATGTTATAAATAACTCTGTCGAAGAAGAAATTCGACAAAGTTTATTCTTTTTATACATTTTAATTCCTTCGTTAATAATTGCGATTTGCTCTTTCATTGGTATCTATTTGACAATAAACCGCCGACCGGCCCGAAAGCCATCGAATTTTCAAAGCGGAACGAAATCAGAAACCGACACAACCAGACTGCGAACGACGCCAGATTATTCATCGGTCCAATATCAAATTAACTCTCCGCCGAATTCCCAATATCCTCCAAATCATACCTACTTCCATCCCTATTATCCTTCATCCGATAAGTTAATAGTGTGAAAAGATTCTCGTGAACGATATCCGATTTGAGAAAAGTTCCACCGAATGACCAACCAACCTCATCCCTCGCGAGACCTTCTTAACCCAAAATGTGATGCCATACTTTCAAAAATGTCTCTGGCGTTGACTTGATTCGGGATTCATTGTATTTGTCATTTCCAAACGAGGAAATCATGAAAAAAAATTGTTTTGTTTTTATATTCACTGATATATATTTGCTATAAGGTTGAAACAAAGTGTTGATAATATTTATCGTGTTGGTTTTTTTTCAATTTGATTTTATTTGAAGTTGTCGAATTTATTTTATTATTTTTTTAGAATGAAATTTTTGTCTGAGATTTGAAAGAGATTTTCAATTTCAATTGCATGCCTGTTCCGCTTGGTTAGATTTACCCACTGATTTTGCAGTCCAAATTCGTAATTGCTTTTAGATCTCCAGAAGTCGAATATTTGAAATTGAAAAATGTTTTGATATTTATGATATTTTTATAATTTTCACCAATTTTTTTCAAAAAATTGTTTAAGTAGA
>OX_Smed_1.0.20209
GTAATTTGTTTCTTACTAATAACTCTTTTTAGCTTATGCTATGCTCAATGTGGATGTACGCAGAAAGGAATTAAAATTGCTGACTTCAATGTTGGAGACATGGTTCTTAGCCCTGTGGAAATCCTGAAAATAAATGGGTATAAAGCTGCTGATGGAGAGAAGTGGCCGAAAAATGAACTGCGATACACATTTGACCCATCTTTTCCTGATAAAAACAAAAACCCTGTCCGAGATTTTCTTAAAGCATATGAAAAAGAATTGGGTAACTGTATTAAATTCAAAGAAGAAAAAAGTGGCGTCTTTGCAACTGTTGTCACAGGAGGAGGTTGCTCTGCTAATGTCGGATATAATTCACGGTATCCTCTAAAAGTTACGCTCGCCGATCCTTGTGTTAATAAAAGAAACGTCAAACACGAATTCACCCATTCTCTCGGATTTCAACACGAACATACTCGACCAGATAGAGACAACAATTTAAACATCCAGTTTAATAACGTAAAGAAAAATCTGTGTGCAAATTTTTATTTGTGCGAAGGATGCAAAACTACAACTCCTTATGATTTTGACAGCATCATGCAATATCCTTCAGAAGCTTTTACATGCAACGGTAAAGAAACGATATTAAGAAAAAATGGTGGGAAAATAGCTTTCAATATGGAAGTAACAAAACTTGATGCTAAAAAAGTACGAGACTATTATGGATGTGCCTAAAAGTTTTTTTTAAAATAGAAAGATTCATTAGTTATTTTT
>OX_Smed_1.0.20232
CAACAAGAGAAACGATATTTTACAGATTTTTACTTTTTTACGGATTCCAAAATTTTTACATTTTCCAATATGTTTCATTTATATCATAACAACAAAGGTTATCAATAAAACCTTACCGCCATTTATTTATAATTTCATTCAAAGAATTTATCGAAACTTCTTTCCGAGATGCGAGGAGCTGCCAATTTATAAAATTACTTACACGAAATGTAGACCCAGTGGACCAAGGAATATTAATGAAAATTGTTACATGATTTCGTTGATTCATAATTTCATTCGAAGAATTTATCAAAAACTTCTTTCCGAGATGCGAGGAGATGCCAATTTATAAAATTACTTACAATAAATGCAGACCCAGTGGACTAAGGAATATGAATGAAAATTGTTACATGAATTCGTTAATTCAATCGCTTGCATCTAGTGATAAAATAATAAATCAGTTCAAAGAATTACAAAAAATTGATGGAGAACATAAATTAGTGGATTTGCTTATCGATATCCTGACCAGTGTGAATAATTCTGAGTCGACGCCCGAAGAAAACTCTAGTAAACTCATGAAATTTTCAGAGCTAATGAATTGGGGAAAAGATCGCCAACAGGACACATTCGACTTCCTATGTGCTATAATCAAGAATATTCAATTGGAAATAAAAGATAAATCCATGTTTCAATGCCCATTGAAAATTAAAGTAATGTACAAAATTACGGGAATGGAAATACCCAACAAAACTCAAGATCACTTGGGACTTTCTCTAGGATTATGTGGAAATTATTCTGGTTTTCTTATTATCTTTAGAAATTAATAATTTTTATGCATTCGCTCACAGTGAGTCCAGGCGTCTTGTTTGATGATCTTNTTAAAGAGTATTTTACAGCAACATTAATTGATGATGATGAAACTAAAACCAGTCAATTATTTATCTATGGAAATGTTCCGGATGTCTTGATTATCCATATCCAAGCTAATAAGTGGGATTCAAANCTTGGGGAAATGTACAAACCTAAATACCATATAATATATGAAAAANATCCAAATATAAGTTTCAAAGTGATGTCGACATCTAATGAAATGATGGAAATTAATTATACCTATGATTTGCATGCAGTCATCTACCATATGGGGGAGATCTCCTCCGGTCATTATATCACGTATAGGAAATTTCAGGACAAATGGTTTTTGGCCAATGATACACAAATCGAAGAAGTTTTGTTTAATTGTGATGTTTGCCCGTATATTCTCGTTTATGTTTCAAGGTGAAAAAAACATAAAAAATGGAAAACTTTGTTTTAATGTAACGAAAACATTGAATATATTTTTATGATATTTTATGTTTAAGGATNTTTTAAATTAAATTNTTTTTATGATTTATAATGAATAATAGAATCATTGATATTATTAATACAAATTTTTCTGAAATAATAGATTCGTTTACAGAAGGAGAAGCTTTTCAGTTATTATTGGATTTAAAGCCTTTAATTAACAAATTTGATTATGCAGACATTGATAAAATTAAAACTACTTACAAAAAAGTCAATAAAATGTTGGAAGTGATATTGCTGGGTAACGAGCAAATAATGAAAAAGTTTTTGGATTTCTATAAAAAATTCAAATTTGACAGATATAATAAATTATTTAACACATCTAATAGCCTTTACTCATCTTCGGATGGAATTCCTGATAATAATCATCGGAATAATAATAGATGCCCTTCAAATTCTGATCCGATAAAGAAATTTCGCGAATCACTGTTTCGCGTCTTTAGTGATAATGAAAATCTAATTAATCAATTTAAAGACTGGGAAAAGATNAAAAAAATAATACCACGTGGAGATTTATCACGATGTCGCTGTTTTGTGGATGTGTATTATGAAATCTCTAAGCGTGGAAATTTCGAAATTTTCCTAGAATTTCTCCAATCGATAAACCATCGGTCCGTAGATGAATTGAAATCAACATTGGGCCATATGAGGCAACTAGCACAATGTTGTAAAGAATGCGATGAATTTATAATTTGAATAACACTTATTACAATCAGAAANNTTTGTTTAACTGAGACATATTGTTGAATAGTTTAAATCGCGATAATTTAACTGTCGATTATTTTATCAGTTTACTGTTGGAAAAGATAAACAGTTCAATACAACTCTGAAGAATGATTTATGATATTCTCTGTTCACCAAATATTTCTGAAGGACGAAGCAAGGATGTAATTGAAACCTGCAGCTCAGCTATATCATCAGTTGATGGAGTAATTCTAATCGATGTTGACTCAAGTCCCACCAACAATAGAACTGTTTTTAATTTCGTTGGCAATTCATCTAGTGTAATTGAAGCTGCTTTAAATCTATCTAGAGCTGCGTACAACTTGATTGATATTTCAAAGCATAAAGGTTACCAGCCTAGATTAGGAGTGATATCAGCTTGTCCTTTCGTCCCGATCAAAAACGAAGACGTTAATAAATGTATAGAAGTTGCCAACGAATTCGCAATTAAACTTGCCGAAGAAGTAGTGGCTCCAGTTTATATTTATGGTGAGAGCATCACAGATGAACAACGAAAGACAGTGATTGAAGAACTATTTGTCACCGAATATGAGGAACTCGAAGACAAGATTTCGAAAGATGAGCTGAAACCGGATTTTGGTGTTGCTGAATTTGTTCCACAATGGGGGGCTACTTTAGTTGGAGCTAGGAAATTTTTGGTGTACTTTAACATAAATCTATTGGGAACAAAAGAACAAGCAATAACAATATCAACTAAACTTGAAGAGATATACAATAAACCAACGGAGAAGTCTAAAAATGAAGCAATCCAATGTGCTGGCTGGTTTTCTGATGAACTGAATGTTGCTCAAATTTCCATTAATATAATGGACTTCGAAAAAACGCCAATTCATCAAATTTTTAAATCAGCAGAGAATTTAGCAACGGAGGTGAATGCTAGTGTTATTGGATCTCAAATTGTTGGAGCAGTTCCTTTAAATCTTCTTTTATTTACTGCCGAACAAATAATGGAATCAGAAAAACTTCTTTTATTAGATGATGATCAAAAGATAAGATTGGTTATTGGAAAACTTGGACTAAATAGTTTAAGTCCATTCAATCCCAAAGAAAAAGTGATTGAATATATAGTCGAAGCATCTGAAGAAAATAGTGGAAATTCTTCAACTGTCAGTTTAGAAAATGCTCTCTTGAATTTAACTCTCGGAGATTTTATTCAAGCTGTTGCTGCTCGAAATTCTACACCGGGATTGGGATCTGTCGCTTCATTGGTATCTGTTTTAGGAGCTTCTCTTGCCACAATGGGTGGATTACTCAGCTATGGAACGTGCAATCAAACTGACAATGACAAAAATGAAAAGTTACGAAAGTTGATTCCGGAAATTCATAAAATCAGCAGAAAGTTACTCCCATTCATTGATAAACACGCCTTATTAGCCTTCGAATATTCAAAAATTTCATCATTTCCATCGGAATCCGAAAAAGACAAACAAGTGAAAAAGGAAATGGAAATTAAATCTCTTGAACGTTGCCTTGAATGTTCTCGACAAGTTGGAGAAATGTTGCATAATTTATGGAGTCCAATATTGGAATTATCTGACGTAATTGACCCATCAAAAATTGGCGAATTGAAAATGGCAGGAAATTGCATTGCCACTGCCTTGGAAGGGCTGCACTATTTAATATTAACATATCCAGATGAAAATAATGTCAAAGTTAAAACTGAAATAGACAAATACAATTCTGAGAGTAAAATAAATCGTCAAAGCCTGGAAGATAAATTTTCTGAGAAAAATAAAACAAAATAGAATTTACAGTTGTTTTTAATAGGGATATTTTTTTGATTGTATTTATTTATCACTTCCTTAGAATTGGTCATGTAATCTATTTGATATTATTTAGTTAGAAGGCTTTTAGATAATTGCTTGTTTCATTTATATACGCATTCAAACAAAGTTTTGAAAATAATATTTATCAAAAAATGTTTTCTATGATATTTTTTTTTGTTTTTGACGTGAAGTGTTTGAAAATTTTTATTGTCGATGATTGGCTGTGATATTCCAATAAAGCAATTTAAAAAGTAAAAAAAAAAAAAAAAAATGCGA
>OX_Smed_1.0.20372
TTATTTGCATTTTCAACGCAATCATGACACTTACTGGAAAGAAAAAAGTTATTCTAGCCTATAGTGGAGGACTTGACACATCCTGCATTTTGGTGTGGTTGCAAGAGAAAGGTTATGACGTAATCGCATATCTGGCAGATGTCGGCCAAGAAGAAGACTTTGAAGCTGCAAAGAAAAAAGCTTTATCATTAGGAGCTGTTAAGTTTTTCTGCCTCGATCTAAAACTGGCTTTCGTTGAAGAATATATATTTAAGGCAATTCAAGCAAATGCAATTTATGAAGATCGCTATTTATTAGGCACATCCCTGGCCAGACCTATAATTGCCAAAGGAATGATAGAGATAGCAAAACAGGAAGGATGTAAATATCTCAGCCACGGAGCGACAGGAAAAGGAAATGATCAAATTAGATTTGAATTAGCTTGCTATGCTCTTTATCCTGATATTGAAATTATCAGTCCTTGGAAAATACCCGAGTTTTATAATCGTTTCAAAGGTAGACAAGACCTCTTTGAATATGCTAAGGTTCATAATATCCCTCTCCCAATCACGAAATCAGAGCCATGGAGCATGGATAGCAATCTCATGCATATTAGTTATGAATCTGGAATTCTTGAAAATCCAAGTAATGAGGCTCCGGATCTTTATCAAATGACTAAAGATCCGGTTACGGCTAGTCCTGACCAACCTGAGAAATTAAAAATTCATTTTCACAAAGGCGTTCCAGTAGAAGTGGAAAATTTAACCAATTCCAAAACCGTGAAAGGCTCCTTGGATTTATACCAATATTTAAATGAAATTGGAGGTCTCCATGGAATCGGAAGAATAGACATTGTTGAAAACCGAGTCATCGGGATGAAATCCAGAGGAATATACGAAACTCCAGCCGGAACAATTTTGTATCATGCACATCTCGACATTGAAAATTTGACGATGGATAGAGAATTAAGAAAAATTAAACAGCGTTTATGTATTGACTTCGGTGAACAAATTTATTATGGCATGTGGTTCAGTCCGGAATGTGATTTCTTGAGAAATTCAATTGAATATTCGCAAAAATGTGTTACTGGAACTGTCACAATAAAACTTTTCAAAGGCCAGGTCTACATTCTGGCTAGGCAATCTCCCCATAGTTTATATAACGAAGAATTAGTGAGTATGGACGTTCAAGGGAAATACGAACCTACCGATGCCGCTGGATTTATCAAAATAAATGCTCTAAGATTACAGGAGTATCATCGCATTCGACATCTTATTTGACTTTTGTTTCAATAATCCAACTTAGGTTTTAATTTTAACACAAATAAATAAATAAATACTATTTTTGTTTAAAAAAAAAAAAAAAAAAT
>OX_Smed_1.0.20391
AGGATGCTTATTGGTTCAAGCAGTATACTTGGGCATTATTCAAGGCAATGTCTCACATGCTCAGTATCGGTTATGGGAGATTTCCACCAACAAGCATCAGTGAAGCCTGGATTACGATTGTCAGTATGATGACCGGTGCCACGTGCTACGCGTTATTTGTCGGTCATGCTGCAGCAATAATTCAATCATTCGATACGTCGAAGAGACTTTACAGGGAAAAGTTTAAACAAGTCGAGGAATATATGGCTTATCGTAAACTTCCTCGGGCTTTAAGACAGAGAATTGCCAATTATTACGAGCATAGATATCAAGGCAAAATGTTTGATGAAGAAGTAATTTTGATAGAGCTGTCAGAGTGTTTACGAGAACAAATTATCAATTACAATTGCCGAGCTTTGGTAGCAGCGGTGCCTTTCTTTACATATGCAGATCAAGATTTTGTTTCTGAAGTTGTGACTAAATTGAAATTTGAAGTTTATCAGCCCGGTGATTTGATAATTAAAGAAGGTACTATAGGGACAAAGATGTTTTTCATACAAGAAGGAATCGTTGATATTATCACTAAAGACGGAGAAGTTGCAACTAGTCTTTCAGACGGATCCTATTTCGGAGAAATTTGTCTTCTCACTAATGCTAAAAGAGTTGCAAGTGTTCGGGCGGAAACCTACTGCAATTTATATTCACTAGATGCTGAACATTTTCAAGCAGTTCTAGAAAATTACCCGTTAATGCGTCGAACTATGGAAAGTGTTGCGGCTGAAAGATTGAGTAAAATTGGTCAAAATCCTCAAATTGTGTCGAGTAGAGAAGATTTGAAAGAAGATCTGAATCTTGTAAAGGAAATCGTCAGTTCTGTCACTCCGATTGGAAGCGACGATGACGACGACAAATGCAATCCGGATGAATGCGAAAATTTAATGCAATCGAATTCATCAATGAATGCTCGAAAGAAAAAACAGTCAAGCGCATCGAAAAAATGTCGGAATTCATTCTCACAGAGAAAATCAGCATTACGACAGGGTATTCAAAATGTGCTGAGACTGACAAAATCCAAATCCAATCTATCATTCTCCAGTGCTGTTAAAAGGTCCAATGCTCGAAATTCAAGCTGTTTTGTTGCTGAAAAATCGGATTCTACTAGCAAAGACTATCTGACAGTCCATCCGAAAAAAGAATCAGACACCAAACCAACATTTCTATCCAATGAAGGAGGTTTTGAAAACCAATTCCAAATTTTGATAACTCCTTCTCCAACCCCAGATAGTCCCCCTCCCGTTTACAGTATTAGTGATAAAGAATCTTGTGTTTAATGTTTGGAGTTGATTTTAGTTAGTTCTCTTACGATATTACTGTCTCAGATTTCATCAGCTTGATATTGTATATATTTATATCTTTCTTGCTACGATTTTTTTTTAAATGTGATTAGTGATATGCGATAACCGAAGTAAGAGAGACATATAAAGAAAGAGCGGGAAAGAAAGAGAGAGTAAATTAATCTTTTTTTGTAAAGTCTTTTTGTAGTTGACCTTATTTTTCATGAAATATGATTTTTTTATGAATTGTTGATAGATTTAATATTATGTAATTTTAGAACAGATAAAGTGGATTTTTGAAGGGAAAATGTTATTTATCAATTTTGATGTACTGAAAATGATCATAGTTTTTTACAAAAAATATTAATAATTTCA
>OX_Smed_1.0.20429
TTTGAATTTTTAATATTTGGCGGTTTAGTTGTTATGTTTTCAGTTTACTCTTAAAATTTTTAATTAATTTTATTACGTAAGTTCGAAATGACTAAATCTACGGATTTTGGATTATTATATAAATTTAATTATCCTCCTTATCAAATCATTTCTTATTCAAATAACTCTTTCATAATATGCGGAGGTGGTGGAGCCGCGAAGACTGGAATACCTAACAAAATTGAATTATTTGAATTGACAGAAATTAGTGGTTCAAATTATTTGGGGTTACCAAAGCTGAAAATTAATTACAGTTTCGATTCCAAATCAAATGCGATAATGTCAATGAGGAAGCATTTCAATTATTTAATCACTGCAGAAGGCAGTGATTTATGTGAATACATTTTATGTAATAAAGACCAACTTGATGAAGTTGAAAATGAAGCTGAATATATTTATGACGGAGATGTTAGAGACCGTAAAAGAAAACATAGTACAAATGAAAACTTAAATGTTGCAAAGAAACCAGAATATGAGTTGAAATTACATCGGAAATTGGAATCATGCTTTCAAGATAACGATTTAAAAATTGAAATAAATCTTGTTCGCTATGGTGATCAAGCTGGGAATTTGATAATCGCTGGCAGTAGCAACGGACCTGTTAGAGTTTATCAACGATATAATGATGAGCGACCGATGGATTTAGTGCTACAGAGGGAATTCCGAGATGTCAGTGCTGGCGGTCATGCAGTGATGGATCTCGACGTTTCACCATGTCTCGATGAAATGGTGACGATTTCTGACAATCCCGACGGAAAATATGCTCGCGTCTGGAGCATTTCTAGAGGCGTGAAAATCACGGAATTGGCACTGATGAGGAGTCCGCGTCGCAAATCTCTCAATTTTGATGTCGCTTATCGATTCAAGCACTGTCGGTATGCTCGAGCCTTCATTGAAAACGGCACGATCCGGCAGACATTTCTTCTGTACACGACGCATCAGCCCGTTGTTAATGACAAATCGAAACCGTCATTCATGTCGGTCTGGGGGCCTCTCGACCCGATTATTGGGACAGATTATCAACTGATTGATGTTATTGACCTCGGAGCGAATCCAACTGCATTCGGCGCTCGTTCCAGCAAAATGAAACCGACAGCGCTCTGTACGTCTCAGTGTGGTATTATGGCTGCTGTCGGCAGTGGGGAAGGCTCAGTTGCTGTCTACAGACTTAGCAACCAGACACGGCTACTCTGTCGGATCTACAACCTGTCGAATGCACACGCTTTTTTCGTGACAGATTTATCATTCCTCTCATCGAGTCGGGCGCACAATTCCGGGCATCAATTTGAGCTACTGTCGATTGGTGTTGACAACATGCTGCGTTACCATCGTACCCCTTACACACCAACTCATCTTCGATTGGATAGATTATACAAATTGCTCACCATTCTCTTCCTATTATTCCTCTGTGATCGAATTTTACTCCTTCTGAGTGTGTTTTAATAAATAAATGTCGCGGTGTTANNANANANNNNNNNANGCNGTNACTGTCGTTCCTCTCTGTCCCGCTTGACATCGTTCCCATTGATTATCCTCACAATTATAATATTAACAGTTTGCTCTTCTGTTGTCAACATCGCAACATGTTGGTTACGTCTAAAATCGGTTTATTTTCCAATCGGGGTAATTTTACGTTTGGTGGCAAAGAAAGGATCCTTTCAAATTGCTGTTGTGGTGATGACAATGGTGGAATCAATTCTGCACCACTTTTGAGGAAATCTTTGGCTGTATCGACATTTGGTGTTGGTTGTCCATCTCTTAATGAGAATTTCCATACGATTACCTCAATTCTGTTGAATAGATGCTTGGAAAATAATGATTTTAAGGGCTTCATCCTTGATTTGAGAGACAGTCGTCATTTTCAAAATGGTCACATCAAAGGTGCAAAGACGGCTAATTGTACAACCAAGTTAATGAGCAAGAAAACTCTAATGGATTGGAAAAGATCTGATTATGACAACGAAGACCATTATATTTTGTATGATCAGCAGAGTGACCTTCCTGCTACAAACAGTCCACAAATCGTGTTGATTGATTATCTATTGCTTAACAACAAACAGATCACTTATCTTCAAGGTNGATATGACGAATTTNAAAANGNTNTNCNAANAATCACTGATCGAAACTTCTTTACCAAAANNGNNAAGTTGCAAAGTTATAACTACAGTNNTACAAATGTTCATATCAATAATTCTGAAGATGTTTTGAATGCAACAGCATCCCAAATTTTCCCATTTATTTTCATTGGAAATGAGAGGGACTCTTCAGACTTGGAATTGTTGAAGGAGCTTGAGATAACTCATATTCTTAACGTGACTTCAACTTCACCATTTTATTTCAAAAATTTGAATATATTTCAATATCAAAGACTTCCAGCTTGCGATAGTCACATGCAAAATTTGCGAATGCTCTATAATGAGGCATTTAATTTTATAGATGCAGCTCGTTTTTCNAATGGCAGAGTTTTGGTTCATTGTTGGGCAGGAGTCTCAAGGTCACCTTCGATTGTTATTGCGTACTTGTTAAAGCATTCTAATAATTCGGTTTTGGAGATTTTGAAATTTGTTCAAGGGAAGAGGAGTATTGTCGCGCCTAACATCCATTTTCTTGGTCAACTTGAGAAATACAATTTAGATCTCAATCAGAATCTAGAGAAGCGATGTGTGGATTTTAATGAAGAGGATTTTAACTAACAATAACTGACATCGCGTTGCCCAGATCAATTTTACATCATTTTGCAAATCTATTTTATTAACTAAATTATAATCTATCAACCACCTAAGTAATTGAGAATTCTTCTTGATTTCTGATCTGGTGCGATATTCTCCCATGAAAATTTTTTTGATTACTTTACTAAATTGTCAACATTGACAAAATGAGATTGGTTGATAACGCAATTAAGTAGACATCGACATAGAGATGGAATAGATTTTCATACGGCGTTGANATCTTAACAGAGCAGTCNCACACTGATACGAAATCATTTATAACGGTGCTCCCATAGATACTTTTCTATGAACACTCATGATCTAATTGTTTATAACATATATTATGTAAAGCAAGAATAATTGCCAAAGAACTGTTTAATTGGGGAAACTGACAGAATATACATGGTGTACTAATGATATACGCCTATCTATTTCTGCTAATTATTGTTCATCGCTCTCTCTTTGTTTCCTCAATTCTTCATTACTCAATCTAGCTTCATTCTCAAAAGTTTTGAATTCATTTATCGATACATCAATTNTATTTCTTTCAATCNGTCTCNNATTTAATTAAAAATTCTTTTNACTCATCTCTTAAAATTTCAATTTCATTTCATTCTTTAGTTTCTACACTATTTACATATTTTACTTCAGGCTCTTTCTTAATTGAACTCTATTCGGTGATTCGGATCTCAAATCTCTACAGGTCCT
>OX_Smed_1.0.20489
ATTTTGTGAAACTTTATAATTTGTTCATAATAATAGTTTTTGTACAATAATATTATTCTGATCTATTTTAAATCTATTTTTCATTATTTAAAATGATAGAAGATGACGATTCTTTTCCAATTCTTCCGCCTAAATTACATGAAACAGAACGTATGTACCATGTACAAAAATGGGTAAATAGTCTTACATGGGAAACTGAGTCTAATTCATACGCACCATCAGCCCCCGATTCATCTGCCACAGATGGCTCACATTTATTAAATAATAATTCACACAAAGGAAATTCTGGAAATGATCTTCATTATTTTATGTCGAGTTTTCATCAAAACAATGATTATCTTCATGAAAATTATCAAGCTCCTTCTCGAAGATTATTTACAAATGAAGAAAATAGAATTTTAGTTAAAATATTTCGAGATCATTTCACTGCTAAAATATGTCCGAATTTGCCTGAAGTTAGAAATCGAATACAAGGTACAAAGCTTGGAACTGATAGAGGTCCTATTAGTGTTCGCAATAAATTTAAAAGATTACAAAATGAGAGTCAATGGATGAATTATGTTTAGAGGAATTTACATTTTCAAACTGCATTTTGTTGTTTTCATAATTGTTTGTTTAATTTTCTACCGATCTGTGATCTCAGCTTTTGATTGATTTTTTTTGAATGGGTTTTGATTCATGCTTGTTACAGTGTTCTAACACAGTTTAAAAAAGAAATATTACTTATAGTCAACAGTCAAATGCATTTTTCAAACTACAATCATTGCCGATCAATGCTACTCATCAGGATTATTCGGGTTGGCTATAAACAGCTCAATATCATTCATTGGTGAACATTTTATAAACACCATGTGAATAAATTTTAATTA
>OX_Smed_1.0.20500
ACAATATTAAATAGTTGATATTCAAATGTTTTTATTTTCATGAAAATCTGATGCTGAGTGTTTTTTGATTACTGGATAAAAATTAGATGATTTTTATGTAAAAATGGATATTTCATGATTGTGGAACGTTATGAAGATGTATATATTCAGATGTATTTATCGCCTTCTTTTGACTCTTATTATCGAGCTACTAACTATTGAAGTTTGCCTATCTATCAGACCAACAAAAGATTCGGAATGTCCGGAATTATGTAATCAAGGTGCATGTAAATTGACAATGCTTCTGTGTGAAACTCCAGGACTCTTACAAATTCCTATGAATCCACCTCGAGGAATTCAAAAGGTTATATTATCAAATCAGAACTTTCTCTATCCAAGATTGACATATACGAATCTCTCTCGCTATGGTTCAGAGGAAATAATTCTAAAAAAGTTAACTATTAGCAACTGCAGTCTGACGAGTATAGAATCAGAAGCATTTTCTCATTTGATTTATCTTCAGGAACTTGACCTATCTAGTAATAGATTGCTTTTTATCTATCCAAACACATTTAAAAGTTTATCGTTGAAAACCCTTGTTTTAGATTCCAATAGAAATCTTCAGTTGGCAAAAGACTCATTCAGAGGTTTGGTTGTTCAATCCTTGTCAATGAAAGACTGTCATTTAAAGATACTAACTCACGAAAGTATCAAACAGATTTCCGGTTACTTAACTACTCTCAATCTCGCTGATAACCGACTGGAATACTTAAGCAACGATTTTGATTTGTTGTTTCGAGGTCTTGACAATTTAAATTTGGAAAACAATCCATTTAATTGTTCATGTCAATTGAAATGGTTAGCATTAACATTGCAAACGAGAACAAAACGACGAGACAATTCTCCCAAACATAGTTTACTTCGACTCACCAATCCTGTCTGTGAATATCCCAAAAACTTGAAAGGTTCCTCAATTGAAAACCTCTCAATCGTTTCATTTCAATGTCAAATTCCAAAATTGCAACGAATAGACATCAAGGTAACGTCTGAAATAACCGCGGAAATCTCTTGTATTTCAGACGATATGTCAAATTCTCAAGTAAAATGGCGATACAGGTACAACTTGTCGCCTCTTTTCTATAGATATCCCGATCAGAATTCTGGTGTAAATCAAGCATCAATTATTGTTAGTAAAAAATCGGAATTTGATTTCTACTCCTGTTTGATTATTAATGAGAACGGCAACGCAACCGTTGACATAAAGATCAAATGGCCAACTTTGAATAAAGAATATGTTGAGTCCCCTATAAACTCACCACCGAATACTGTCAATCAGTTTAATTTGAGAAATAATATTACAAAATCTTCAGTAATTTTGAAAGAATTTGATAAACTTCATGTTAATTATTTGTGGATAAAACAGTATACGTTCATCGAGATGGTACTGGCCATCTGTGGAACTTTCATTATTACTCTGGTAACGTTTATTTTACTGTATGTCGTGATTAATTATCGGAGAAAGAATAGTCGTTCAAAAAATATCTTAAAAGGTTATGAAGTAGGAGTTTATTCAGAATCTCAGACTTATGACGTTCCACAAATGTCTCCATATCATGAATCAAACACAGGACGATTACTGGATTTCAAAACTCAGCAAGAAATCAAGGCAACTTGGTGATAATTTCAACTGTTGCTCTTGATATCAAAGATGTATTTTATTTGGAATGATAACTCAAAGTTGAAAATGACATTCTGTTTATTCATTTATTATTTGAATTTTATCAAATGTGATGTTTTTTTCAAAAATAGATATAATTTTAA
>OX_Smed_1.0.20588
ATTATAAAAATATTTACGATTTTTAATCATGAGTATTAAAACAAAAATTACATGTATCAGTCTAACAATAATTTTATTATTTGGGATTGCGAGTTCGGAAACAGAACAGCACGAATCAGACGACCATCATGCAGACTCTTCAACTCCTCACGAACATTACGACAAATCAGGACATCACGATGAGACTTTTGATCATGATGCTGTAACAGGATCCCATCATGAATCAGAAGAATTCAAAGATCTCGAACCGGAAGAAGCTAAACGACGATTGGGATTGTTAGTGGATAAAATCGACACCAACCACGACTCTTATGTTAATCAAACCGAATTGTTTAAATGGATCATGCAATCTTTCAGAAATCTTGATCTAGAAGATGCCACAACAAAAATGCAAGATGTTGATGAAAATAATGATAAAATGCTCACTTGGGCTGAATATGTATCTAAAACTTACGGTCACAGTGAAAAGGAAATTGATGAAATGATAAAAACAGGCAGTACTGATATGAAAGGATTTATTGAAGGTGTTTTAATGGATAAGAAGAAATTCCAATTAGCTGATAGAAACAATGACAGCATGTTGGATGTGCCAGAGTTTGCCAAATTCTCTCATCCCCATAATTATCCGGAAATGTCAACTTTTGAACTCGAGAAGACATTAGAGGATTTCGATAAAAACAAAGACGGCGGAGTTGATCTAAAAGAATTTGTTGGGGATGAAAAAATGGATAAAGAAACAGAAGAACACGAAAAGAAATCATTCGCAGAGTACGACAAGGACAAAAATGGTCTGCTGCAAGGTTCAGAAATAACCGATTGGGTTATGCCTGGTTTTGAAAAGACCGCGGTAAGCGAAGTGGAACATTTATTCAATGAAACTGATGTCAATAAAGATAAAAATCTCAGTAAAGAAGAAATCATCAATCAACACGAACTCTGGGTCGGCAGTCACGCTACTGACTACGGCAAGCATTTAGATGACATGAAGCCGCATGAAGAGTTATAATCAAACTCTTTATTGTTTTTATTATTAGCTTATTGTATTCTAAATGTTGCATATTTGCTTTTGTGTTGAACATTATGTTTTCATTAAATAAATGTTTTTATTTCGTTTATTTCGGATTTCTACGAATGCTGGGTTCATCTCCTTCATTGTCATTATTATGATCCTCTTCGTCATTATCTTCCTTTTCTCTGCTACCAAGCTCGATACCAAGATTGTCATTCTGGTCTTCATCATTGACAGTATTATTTTCTTCATGATCTAACTAAATCAACCTTTTCGTCAGATTTCTCAGTAGATTCCGGCTTAGATTCAAAAGTAAATACGAACAGGGTTACAAATGCCAAAATAAAGAAAGTTATATATAATTTCATATTGAAAC
>OX_Smed_1.0.20669
TGCAATTATGTCAATAAATAAGAAACATTTTAAAGAAATATTTTCAAGTTTTTTATTTATATCGAATACATTTAGAATGAACAATGGAAAATGGTTTCTACTTTTAGTCACATTTTGTGTCGGTGTAATAATTATTATAAAGGTAAATGAACAATTCTCTCAGACTTCTTTTCTACAGTTCGATCGTTTGTCAAGATTGAAACTCTCGGAATTTGATAAACTAATCTCTGCAGATGAGCGTCGGGCATTAGTCCAGCAAATCGTTGAAGATTCTCTTAGAGAGATTTTGGCATCCAACTTGACAAAAATGGTGAATTCCAACAAACAAAATGAAAAGAACAAAACGCACGACGTAAACTTTGTTAAGAAACTTTTCGAAAATGAAAGTTTCTCCAACGAAAGTCTTGAAGAAAGAAATTCTAAAATGAAACCCTTTCAAATCCAAATGACGTTTGATGAAAGAAAAATGGTTTATAGGTTATTGGAATTATTTGATCAAACAATGAAAAATAACAATGTGACATACATTATGTATGGTGGGACACTGTTGGGTTCATTCAGACATCATGATCTCATTCCTTGGGATGATGATGTAGATCTTATTATACCAGTCAAACAAAGAGGAAAAATGAAAGAAATCTTTGAAAAGTTTTCTCCTGAGTATACTTTTATTGTAGTAGGAGGGCATGATAAATTCTTCCATAAATCTGGAAAGAAAACTAGATTTTCATGGTCATGGCCATATTTAGATTTAAGCTATTACAATGAAAACGATACGCACATTACCGATATAGTACAAACGTACGGACAGTGGTATTCCTATCCCAAAGAAATAGTATTTCCTTTACACAATAGACCTTTATTAAACTATTCATTGCCTTCGCCTAAAGATACATTTGCATTTTTGGTTTGGACTTATAATTATGGATCTCCGTGTAAAATGGGCGGCTACTCTCACATGGTTGAAGGAGGTGGACCGAGCGGGAATATCGAATGTAAAACAGTGAGCGACAAATTTCCTTTCGTAGAACATTTGCCTCATGAAAATGGAGTTAGAGAGATTTTAAAATACAAAGACATTGAAATAACAGATATAGTAATTCCTGAACCAAAATATGCAGTCTCGGAAACATTTATGTTATCATTAAAACCCGGATTTAGTATGCCTAAAAATATTATGCCGCCAGCAAAATAACATATATTCAAAACCTGTGAATATCAAACAATTTAATTTGAATATATTTTAATTTTTAATATTTTA
>OX_Smed_1.0.20679
TCTAACAATCAACTTCCATCAACAACAGCTCGGACTATGGATCGTCAGTATAGAACATCAAATTGGGTGGTTTCAAATTTCGTTAATGAAACACCAAAGGAAATGAAGTGTGACCATCAAATGAAAGAAATGCTCGAGAAATGTCTTCCGAAATCGAATATCTCTCGAACTCTGACTAATTCGGTCAGGGATAGAAAGACGAAAATTAGTTTTTAACTTGTATTTCCCAGCCGACGTTTAAAATATGCTGAAAATCTCCATAAAGATTGCCAAATGAATTTATTAATGACATTAAATGCTGTCAAGAAAACCTCTGTTCTCTATACTTGAATCCATAGTCCAATGGAGCTGATATTAGAAATAATACAGAAAAGGCACCGACGCCTCTGTACTTATGCCAAGGTTTTGTAATAAACCGCCTAGAATTACTAGACAATCTGTCAAGATTTAAAATGGAATTTATTCATCGCTTTTAATGCCGGCAAAGATTTTTAAATTGTTCTCTATACTTGAATCCATAGTCCAGCTCGGACTATGGATCATCGAAAAGATGATTATAAAGCATTAAGATTGTGATTAATAATTCTAAGGTAATCTAGATGATTTTCAGTATATCGAATGTTGGCTGGGAAATTAACAATTTCATTGATTTTATGATAGATTATATATTTAATTATATCTTATTGATTTTGTCTTATAATTAATTATATTGTACAAATAATTTTATTAAAATATCACTA
>OX_Smed_1.0.20788
AATTGTTTGAATAAATTAACTTCTTTGCAAATAATTAAACGTTTAAATCTTCCAAGATTTCAATAATCAGCTTATTTGAATAATAATGAGTTTACAATGGGTAGCTGTTGCTGGATTTCTTTATTTAGAAATATTTATTGCGATGCTCTTGACATTGCCATTTATTTCAGCTTCGCGGTGGAGCAAGGTCTTTAAATCACGAATTGTTACTAAGTTTAGTAATTATTCAACGTTCTATTTCTATTTTAATATTTTGCTCATAATTTTGGCGGTGCTCTTTTTAGATGCTATTCGAGAAATTGTTAAATATAACAAAATGGAACACAAATTGACATCTGGCCATATGCACGATACTGAATCAATAATATTAATGAGACTTTTTCGTGGTCAAAGGAATTTATATGTATCCGGATTTTCTCTCTTTTTGTGGTTTGTTTTACGAAGAATGGTCGTTCTAATCACTACGATGGCCCATCAAGAAGCAATTAGTTCAGCTGCCATTAAGCAAGCACATGGGGCATCAGAGGCAGCTAAAGAAATGATGAAAAAAAACGATGTAACAGACAGCAAATCGAAATCTGAAATTGAATTGAAAGAAAAACTAGAAGTCGCTACAAGACAGTTGGGAGTGTCAGAAAAAGAAATCGAACGCTTAGAATTGGACTTAGAAACACTGAAGAAACAATACGTTAACCATAACAAAGCATATGATGAATTGTTAGCGGAACACGACGATTTACAGAATAAATTGGCTGAACTGCAACAATCAACAGATAGTAAGAAAGACAATTAGTGGAAATTTATTTAATTTGAAAATAAATTTTTTGTTGGCTTTATGATTAATTACAAATTTTGACATTTCATGTTTTATTTGATTTGCTACAATTCATTAACTGACCAAATCCGGTATATATATTTGTATTTCGTATTTGTTTAATAAAATTTGTATTTCTGTT
>OX_Smed_1.0.21002
ACAATCtATTTTGTTAGTTGAAAtTGTAAACCAAtTATTTCTCGTTTaTAAAtTCATAAGCAAGtTATTTttAGTATGATTTATTGTTTATTTGTTGCTATGTAAATGAATCAAAATAATTTTGAAGTTTCAGACAGTAATTTTAGAAGATTTTCTATCGTATCCAGAGAAAAAAATTCACCTTTGCAATGGGAAGAAATAAAGGAGTTAACTGGTAAAGTTTATTCATCACATCATGTTCTAGTATCTGTAAATGAATATTTATTTGTTCATGGAGGAATTAAAGTAGAAAATTCATTGAAACCAACAAATGAATTCTTTAAAATTGATATGAAAACTTATCATATTGATGATTTGACTACATCTGATTCACCATTTCTGAGTCAGCATGCTTCAGTAGTATTCAACAACAGGTATATTATTCTAGTAGGCGGaTGGGATGGTCATTCTCGGACAAGTGCCGTATATATTTTCGATGTTCTGAATTTTAAGTGGCTTAATCCACCTACAGTAGAAGGTTTTCCAAAAGGGGCTGGTCTGTCATCACATACTGCTAATGCAGGTTTAAAGTCATCAACTGGATTTCCAGGTATATTAGTATTTGGGCGTGAAGGAAGCACTCGAATTCAACGACGCTATGGAAATGCATTCAAATTGATATGCAACGCAAATCTTACAAAATTTACTTATTCTGATCTTCCTTTAAATATTGATTCCCGAAGTGGACATTGTACATCAATTATAGATTCTAAAATATTCATAGTTGGCGGAAGAGATGACAAAGTAATCGACACTCATGTAATTAAAGGATTAAGTTCTGATAAAACTTGCGATGTTGTATCAACGTTGATTCAGCGAGCATCGGAATTTCAATTCGAAAAATGCCCTCTTGTTGGTCGCAGAAAAGCTGGAAGGAGAGGACATTGTTTAATTCCCGGTAAGCATGGATTTGTAGTTTCaGGGGGATCTTCATTTATTGAAGCAAGCCATGTTGCAGATTGCGCTGGCTTTTTATATGTCATGTCTTCAAATTGTGACGAATAtTTTTTTCTTGGTTCTTTGTATAATACAAGAACGGATGGTGCCTATTCAATTaCTCATAATCAAGAAGCAATTTATCATGGGGGCATTGATTTTCATGGGAAAATAAGGTCTGAGtTTTTGAAATTAAAATTAGTTATTTGAAGTTCTGtTTTACTAATTGTAGGCAAACTTaTTATAAATaAAAAGCgTTTTTTAAATTAGAACTCAAGATAATCTTAAGAAATGCCATGTAAAGGGTTaAATTGAAAATTTAAATGCGttcGTTTAAATTGAGCAATTCGAAttTTTTTaAAAATTTGGTACAtTTTTATATCAttTTTGTTTGTAAATTAATCTAGAttTCATAATAGAAAATTaaAATAAAAATGTTAATATTGGTGAAATTTTATTTGTGTTTATCATTTAAATTTATTCATAAATTTCTGTGTTTGGAAACCATCTTCAAGTGACTTACGAAAGGAATGATTAAAGTGTAAAATATTTTAAATGTTCTTTTGAGTTCAGAATCAttTTTTTGTAAATTAATTTTAATTATTAATTAAGAAAATTTGCATGCCAAATACTGTTTAAGAATTTTAAAATATAATAATTAGATTGTTAAAAATTTTATACAAATATACAACATCAATTGTA
>OX_Smed_1.0.21030
GAATCAGTGTTCGATTCCGGAGAGGGAGCCTGAGAAACGGCTACCACATCCACGGAAGGCAGCAGACATGAAATCATTCATTGTTTTATTTACTCTCATAATTGTTGCAATGTGCGACGAGGAATGTGTGGACTCAGGATCGGACTGTGCTGGTAAAACTGGCGAAGCTTGTATCAGTCCTGATGTATATGAAAACTGTAAGAAAACTTGTCATTTATGCGGAGATTGCGACGACAGCAGACCTGACTGCGGATATGCTAAAGAACAAGGAGATTGTGACAAAATCGATGACAGAATCTGCAGAAAAACTTGTGGAGTCTGCACTTAAAACTATAATAAAAATTCTAATTTGAATACGTTTTCTGCTTTTGACAGTAAAATATATTAAAATAAATATTTATAGTA
>OX_Smed_1.0.21116
TATATTTTCTCTTTaaTTTTGGTaTATTTTCTCTATAAATTTTGGTgaTATTGTCCCgataaaTTTTGGTAATATTGTCCcTATAAATTTTGGTAATGAACGATtCTAAAGATTATACTAtcTTCATTAAAAATTTtGACTCAAAGAGAGTAaCATATGATTTATTGCTTGAATTGTTCACaCAAGCAGGTCcAGTACAACaTTtgACTTTGAAAGAAGAATACGCTTTTATagAATTTGAAGAtAcaGAAAGTGTGATATATGCATGCAACTTACTAAaTGAAACAGAACTGTTTGGAATGCGACTACAAGTGAAACcAAGGATtGgTTCTCGCTGGGAAAATACAGAGTTGTATAAATTTCCTAAAACTGACTTTAACCATACAGATAACCGATCCAATCATAGTTATAATGAATACGATCATAGACAaAGTcATCTCTCGCCAACTCATGTGTACAATGAAACGAATTATGGGCAAAAAAGCAGGCCAAGTTTTCCTGGTGCAGATCCTTTAAATTATCGTGTTGAAAATACTAACGAACACTATTACAGACATCAGAGTCACCAACAaGTGAATAATTTCCATGATATTCATAATGCCAACGGTGCAAACCGACGCCACAGTAATAATTATGCGGAACGTGACGGTAATTGGCAAACTGGTGCTGCTTATTCAGCTAATGATTATCAAAATTCTGGAAATGTCCATAATAATAATAATAATCAgcagcaGCAGCAGCAGACATTTAATAGCAACTATAAGTTCGACAGAAGGCAAAATCggggggggCCTGATGTGCCTCCTCCTGCTGCTCACCACGACAGACGACACTACAGCAACACCGAGAGTTTGTGGCGAGGGAAAGAGGCGAACGAGTCGTGGACAaGCGCGGCTCCCACATTCAATCGATCGATGGGAAATTATAGGAACAATCGGCCGTATTAATATTAATGCTAAATCAATAATTATTAATGATTTATGAAATATTGCGGCAGCTGAGCTCATTAGAATTGTAATTTATATATAAATTTGTTAATAAATTTtCATTACGGCTt
>OX_Smed_1.0.21234
TACATTGAAAAGTAATATTTTCACTAACGTTGATATTTTTAAAAACAATTAGCAATTAATTTGTTACTAAAAACAGAATTATTACTGACCTACTTCAATTAGGTTAGAAGTTTTCTGATCCAGCAAATTATCGATTGGGATAGAAAATATTTCCTTGCCGAAATTGTGTGAATTTCCATTTATATATCATAATTATCGCAAGTAAGATTGATACAAGTTTATACGATATGAAAGTTTATATGATGACAAATAATTGGTTTGCTCTTGTTGGATTTTGTTTTTTCTTAACAATATCAGTTGGAAATGCAATTAAATGTATTGTTTGTAATTCATATATTGATGCCATGAATTGTGAGCCATGGGACAATTTTTCTTTTAAGAGTGATTGTCCCCCAGAATCTAAAACATGCACGAAAATAATTCAAGAAGTTCATGAACAAGTTCGAGTTATAAGACAGTGCAGCGGTGCTATAGAAAATGATGACCTTAAATGTTACAAAAGAGTAGGCCGCAAAAAAGTGAAAATGTATTATTGCCATTGCGATGGTGACTATTGCAATGAATCGCCTTCCAGGAATATTAGCTATTTTATGCTTGCTAGCTTTTCAATATTAGGATTTATTTTATTCCAAAACTCTAGTTAATAATTTAATTGGTATTAATAGTATAGGTTAATCCATTATTAAATGATATTTCTAGTTAGATTTTTATAAATTTATGTTAAAGCTCAAAAGCAATGAGAATTAAAGAGGATTGTACATTTCATTTGTTTCGCTTTTTACGTAAAACTTTTATGCATTAATTATTGTGGTAATAAATACAAATGAAACTTTTGTGATTTCATATTTATGTTTATTAAATGAAACTAAA
>OX_Smed_1.0.21355
GAAATTCAACAGATTAATCAAGATTGTCAGAAAAAAAGCTACCAAGAGACCTATAACAATTAAAGTTATAACAAAAGATGTGAAAAAATTCGTCAATCGACTGATAAAATGGAACTGGCCAGATCTTATCAAAAATATCGATGAAAAAGATAGAGAAAACGTTAAAAAAGAAATCGAATTAGTATTGAAACTAGTGAAAGAAAACAAATTCAAAGAAATAGATGAAAATCTTTACAAACGAATCCGAGTCATCTTCAAAACTATTCGAAAGATCAAAAATGATAAAAAACCCATCATAGATATAAAAGTACAAAAAGAAAGATTGTTGAACAAACTTAAGCTCATCATCGATACAAACTGGCAGAAAGTCATCAATGAGACAAAAGGAATAGATAAAGTCAAATGGACAAATCGTATCAATAAACTCATTCAATTGATCAAACTTAATCAACCGGATAAAATTGATTTGAAATGGCTACAGAAATTTAATAAAATTATCAATGTTATAAGAAAGAATACTACTGAGAAACCAATTACAGTTAAATTTATAACTAAAGATATCAAAAGAATTACTAATCGATTGATTAAATGGAACTGGCCGGATCTAATAAAAAATATCGATGTAAAAGAGAGAGAAAGGTTCCAAAAAGAAATAGATATAGTTTTAAAATTAGTAAAGGAAAATAAATTTAAAGAAATAGATGAAAATTTATACAAAAAAATCCGTGTTATTTATAAAAAAATAAGAAAAGTTATAAAGGATAAACTTCCTAAAGTTGAGATACAAATTCAAAAAGAAAATTCTTTAGAAAAATTAAAACCAATTATTACTAAAAATTGGGCGAAAATAATTAACGAGACGAAAAACATAGATAGAGTGAAATGGATAGACAGAATAAATACAATTATCAAACTTGTTAAACTAAATGAAGTAGATAAAATCGATTTGACTTGGTTAAAGGAATTAGAAAAAATCTTTAAAGTGAAAGAAATTCCAAGTACAGAAGAAAATATTATTGACATTAAAACCATAACCGACAAGTCCAATAATTTTCTTATTACTCTTACAGAATTGAAATGGGAAGAATTGCTCAAATATATCGATGAATCCAGTAGACCAGAAGTATTAAATAAAATAAAAACATTTGTTACTCTTGTTGAAAATAAACAATATGAAAAAATTGATATAGATTTAATTACCTGGATCACTGAAATAATTACCACGTTGAAGAAAGCTAAAGAAGTACAAATCAAAAATACAAAAACAGAAGAAGTAAATCTAAAAGAAATATCTGAAACATCAAATAAATTCATTGATATCCTCGTAGAGATTAACTGGGAAGAATTGGTGAAGTATATTGATCAAAGCAATAGGCTGGAAGTAATAAATAAAATTAAAACTTTTATAACTTTTGTGAAAAACAAACAGTATGAAAAAATCGATACTAATTTGATAAATTGGATAAATCATATAATTACAATTTTCAGACAAGTCAAGGAGGTTCATATAAAAAATGAAAAAATTACAAACGACAACCGAAAATTAATAACTGATACATCTAATAAATACGTCAATTTTTTAATCGAACTAAATTGGGAAGAACTTGTGAAACAAATCGAAGAAACCAAAAGACCGGAAGTTACAAAGAAAATAAAGACATTTATCACACTTGTTCAAAACAAACAATATGAGAAAATTGATTCTGAATTACTTAACTTGATTGTAGAAATCATAAATACATTAAGAGAAGTTAAAATAAAAATTGAAAACGAAAAATCAAATTTAAGTTACAGAGAAAGAGTAATTAAATTAACAGATAGTTATTTGGAAATTCTGAATGAAGTAAAATGGGAAGAACTCATGAAATACATCGATGAAAAAAGCCGTCCTGAAATCATTAAAAAAATAAAAAATTTCGTAATATTAGCTCAAAATAAAAAGTACGACGAAATCGATTCCACATTGCTCAATTGGTTAAATCAGATAATTGTCATGCTGAGAAGAATCAGGGAAATAAATATTACAAACACTAATAATAAACAACAAAATCTTAAAGTAATTACTGAACTTTCAATTCAATATATCCAGTTACTAAACGAATTGAAATGGGAAGAACTTATAAAATACATTGATGCTAAAAACCGACCGGAAGTAGTTGACAAAATTAAAACGTTTATTAAATTTGTTCAAAATAAACAATTCGAACAAATCGACACAGGTTTATTAAATTGGATTACTCGAATCATCACAACATTAAGAGAGGTTAAACAAATCCATATTAAAAATGAAGAAGTGACGACTGAAAATAAAAAAATAATAACAGAAACCTCAAATAAATACGTAAATTACTTAATTGATTTAAAATGGGAAGAGTTGATTAAATATATTGATGAAAAGAATAGGCCAGAATTTACAAAAAAAATAAAAACCTTTATTACACTAGTTCAAAATAAACAATATGAAAAGATAGATGTAGATCTTATCAACTGGTTAACCGAAATCATACCTACATTGAGGAAAATTAGAGAAGTTCACATTAAAAACGCAAAAGTAACAGAAGAAAATTTGAAAACAATAACTGAGACATCAAATAAATACATCAATTTCTTGAGAGAACTGAATTGGGAAGTACTAGTGAAATATATAGATGAAAGCAGTCGGCCAGAAGTGATCAAGAAAATAACAACTTTTATCACTCTTGTTCAAAATAAACAATATGAAAAGATAGATGTTGATCTAATAAATTGGTTAACGACAATTATAGATACATTGAGAAAAGTAAGGCAGGTTCACATTAAAAATGAAAAAGTTACCGAAGAAAATTTGAAAACAATAACTGAAACATCAAATAAATACATCAATTTCTTGAGAGAACTGAATTGGGAAGTACTAGTGAAATATATAGATGAAAGCAGTCGGCCAGAAGTGATCAAGAAAATAACAACTTTTATCACTCTTGTTCAAAATAAACAATATGAAAAGATAGATGTTGATCTAATAAATTGGTTAACGACAATTATAGATACATTGAGAAAAGTAAGGCAGGTTCACATTAAAAATGAAAAAGTTACCGAAGAAAATTTGAAAACAATAACTGAAACATCAAATAAATACATCAATTTCTTGAGAGAACTGAATTGGGAAGTACTAGTGAAATATATAGATGAAAGCAGTCGGCCAGAAGTGATCAAGAAAATAACAACTTTTATCACTCTTGTTCAAAATAAACAATATGAAAAGATAGATGTTGATCTAATAAATTGGTTAACGACAATTATAGATACATTGAGAAAAGTAAGGCAGGTTCACATTAAAAATGAAAAAGTTACCGAAGAAAATTTGAAAACAATAACTGAGACATCAAATAAATACATCAATTTCTTGAGAGAACTGAATTGGGAAGTACTAGTGAAATATATAGATGAAAGCAGTCGGCCAGAAGTGATCAAGAAAATAACAACTTTTATCACTCTTGTTCAAAATAAACAATATGAAAAGATAGATGTTGATCTAATAAATTGGTTAACGACAATTATAGATACATTGAGAAAAGTAAGGCAGGTTCACATTAAAAATGAAAAAGTTACCGAAGAAAATTTGAAAACAATAACTGAAACATCAAATAAATACATCAATTTCTTGAGAGAACTGAATTGGGAAGTACTAGTGAAATATATAGATGAAAGCAGTCGGCCAGAAGTGATCAAGAAAATAACAACTTTTATCGCTCTTGTTCAAAATAAACAATATGAAAAGATAGATGTTGATCTAATAAATTGGTTAACGACAATTATAGATACATTGAGAAAAGTAAGCCAGGTTCATAATAAAAACGAAAAAATAAGTCAAGAAAATTTGAAAATAATAACAGAAACTTCAAACAAATATATTGACGCATTAAACGAATATGAATGGGAAATACTAATGAAATACATTGATGAAAGCAACCGACCGGAAGTCATCGACAAAATTAAAAAGTTCATTGTCTATGTTAAAAATAAAGAATATGAAAAAATTGATACTGGTTTAATAAATTTCATTGCTCAAATTTTAGCAACGTTAAAACAAGTAAGAACCATTCACATTAAGAATGAGAAAATTAAAAAAGAAAATGTTGATGTTATTATCAAAACTTCCGAGAAATACATAGTTATGCTGAATGAGCTGAAATGGGAAGAATTGATGCAGTATATCGACGAAAACAGTCGACCAGAAATCATTAAAAAGATCAACGAGTTCATTTCTCATGTAAAAAACAAAAATTATGACAATATTGATGTCGATTTAGTTAACTATATTGGTCAAATAATCACGACATTGCAAAAGATAAGAGTAACGAAATTCACATCGAGACGAAAAGACATCATTAAGAAAATACAAATCAAGTTGCCCGGAAATTGGGTAGAACTTCTAAGGCGAATTAAAGGAGTCGATCATGATCTATGGATCGGACGTATTAAAAAGCTTTTGTCTATGATGGAATCTAAGGAATATCAAAAAATTGATTTTGATTGGATTGAAGAATTGCAAAAAATTATTAGCTTAATATCCGAAGAAGAAATCAAATTAAAGAAAGAAGTTATTCTCAATGAAGGTTCAATTGCTAAATTGAAAAGTAATGTCAAACAATTGCAAGAATGGAAATGGGAATCCTATTTAGCATATATTGATGAAAGTAATCGCCAACAGGTTGAAAAAGATGTTAGAGAAATTATATCAATTGTTGAAAGTGAACAATTTGAGAAACTAGAAATCCAACTCGTAAATTGGTTTGAACAAATTTTCCAAATATTTACAAAAATTAATGACGCGATTACCAACGGATATGTTTTTGATTCAGCAAAAAAAACATGGGTAAAAAACATTGTTGTTAATAGCAGAATGAGAATGAAAAGATCTGCTGGATTAAATTATATGGATGAATCTCAAGCAAAAATGAATGTCGAATTACTAAACCAATCGATTGAAGCACTCAGAAAAGCACTAATGTACAATATGATGATTTTGAGCAATAATGGCCAAGAATCTGTCAGGAAAACCGACCAAAATGATAATCAATCTCATCTGTGTCCATTTATTGACAAAGTTAATAACAAATTAACAACAAAATTGACAAATTGTGAAATGAAGCAAAGATTTATATGCAAAAGACAACTAAATTAATAAAACATCTTTGAAACTAGATT
>OX_Smed_1.0.21359
TTCATGGAAAAATTAATTCTCTTACTTTTAGGATTTGTTGTGATTGACTATGCCAACGGCCAATGTGGATGTCCACGTCAATCGGTGAAGCTGAGAACGAGAGGTCTCGACAATGTCAAGATGGGAGACATGCTTTTGGATTCCACAGATATACAGATCATCAATGGGTTTAAGAATCATTACGCAAACAGCAAGAAGTGGCCCAACAATATCGTCACGTATACATTTGCAGGAAACTTCCCTCAAGACAAGATCCAAACTGTGCGACAATCTCTAGGAGAATTACAGAAAGATTTACAAAACTGTGTCAAGTTTCAAGAAGGAAGAAACGGACATTACATCGAAGTCAACTCGAAACGTGAAGGATGTTATTCTATGTTGGGAGTCACAGGAGGTCCTAGTCAGCCGTTGAATCTTGAAAACCCTGGATGTATGTATTCAAAAGGAACTATCAAACACGAGTTTATCCACGCCCTCGGATTCATGCACACCCACATGAGAAAGGACAGAGACAACCACATCACTATCAAATGGGACAGAATCCTCACAAGTCAATGCAGTCAGTTTACGAAATGCGACGGATGCGAACCCGACGGACCGTACGAGACTGAGAGCGTCATGCATTACAACAGCGAAGGATTCGCTTGTAATCCAAGCGAGAAAGTCGTGGTGAAGAAAAATGGAGGAGCGATCGGATACAATCACGAGACGACAGCCAATGATTTGCAAATGATCAAGAATTTTTACAACTGCAAATAAAATTATATAAATAATAAATAAATTATTTATTTTGA
>OX_Smed_1.0.21367
GAAATTTATAAAATTATTTATATTCTCTATAACAACAATTCAAATGCTCAAAGTAATAAAACAAAATATATGTAAATAAAGAATAAAAATTGTTAGCTACATAAATCTTAGTACAGTTAACTTCAAGAAACTATAAATAGAATCTTTTCAGAATTTAGTTAAATTATCCATGAAAACTCTTCAATATTTCCCAATTCTTTTTCCCAGAAATTGCATTCGTTCGTTTTAAAATAACATTCTCGATAAACTTGTCCGTTTTTAATAAGATTCATCATTACGTAGCCGTCTCTGCTCGCTGAGAAATCCTTCAGCTCACCGTTCCATGCAAACTCGCGCATGGCTTTATTCAAAACCTTACTCATACTGATTTCTTTCTCCCCGTAAGCCCCGTAATCCAGATGGCTTTTATAGCCGTGAAAATAGAGGATATTATCCCATCCATATGCTGCCAATTCATTGGAATATTTCATGTTGAAATAATCAATCGGTTTGTGTTTGTCTTCCAGAATATACCGATAAATCGGGTGCCAGTTCGATAGGGCCATCAACTTTTTCAGGATAGAATTCAATGGACAAGTGATCCTAATATCTGTCACCGCTCTTGTGTAGCCTTCTTCAATTGTTAGAATCGAATCTGTCACATAATTCTTTCGAAATGTATCAAGAAACACATCATTGACGACTCTTCCAAACGGTTTCATTTTCAGTTTGATAAAGTCATTGAAATAGTCAGCTTGCCAATATCGGACACTGTTTGGAGATGGGAAAATGTCGACCTCATTTGCACAATTCCCAATCACTATGGGAATGTTGTGGTTCACTCGTAGCCGTTTCAAAATGTTGCCGTCATTGATGAAATCATTGTCAATCAATAAGAAATAAATCGAATCGTTTGTGTATTTTGCTTTGTTTGGAGTTGGAAAATTGAAATACCGGTTGTCAATTATCGATTCAATATTCGTCCAATTCCACGGCTGGAAAATCATGTCTAACTTCAATGTGTCTTGAAATATTTCCGATTTTTTGATGTCACCAAGATATGATTGTTGGACTTTCAAAGCATCATTCAAAGTCTTTGTGACCAATGTCATGGGATTGGATATCCAAATTTTCGAAAACAAACGGATTGCCTTAATGGAATTAGACAGGGCTAAAGCTACAGTTGAACCGGATCCAACCCCATATAAAATTATATTTGACTGATCTCCACCGAAAGCTGCAATATTCTTATGAATCCAAGTCAACGCCAACAGCTCATCAGAAAGACCGTGATTGGTTTCATTAGTTTGCGGATTAATAATAGAATTCATGGGCCCTAATCGGTAATTTGAAGTTACATGTATAGATTGAGTAACTTTAACAACGTCTGGGGTAACGGTGAATCCTTCCATATTTCCACTGCCATAAGAAAAGAAAAGTCCACTAACTATAAAAATTACAGGTAGCTTTTTATCAATCGCTTTTGATGGCACATATACATTTAAATAAAGGCAATTTTCACTTCCGATTATTTTGTGGCTATCCTTTTCGTACTGAACACATGGAGACTTGTATGACTTGGCCGGATACGGATGGTTTAAATTTCTGTAAACTTCTTGACAGCCTTTTTTGTCAACGATTTCTTGAGCATGTGTAAATCTCCGACGATCGATTGGAGGAAATGCATAAGGTATTCCAAGAAATTCCAATATACCATCATTTATGTTTCCTTCAATTGGACCACATTTGGTTTCAATTTTTTGTTTGGCAAAATCAATTGGTTTCTTATTAATGATTCCAAGCCAAAGTAAAATAAGAACAATACAAATTACAATCAACACAAAAAACAATAACAAAGATACTCCAATATAAATCCTGAGTTTTCGTTTGAAGACCTTGATTTCTAAAATCGGAATGTCAGAATTAATAGATTTATTATAGAGAACAGATTGGGACATTTATAATTACTTTTTTATTCGACTTTTTATCAATTCTGCTAACTAACTCAACAAGGCGTTTTAAAAATACATAACAAAACTGACTCACAGAGTGATT
>OX_Smed_1.0.21372
AATATTAGCTTTTTCTGAAGAAAGAAGACGAACTAGAAGAAAAACAACAACGAAATAGATTCGATAAGGCTACTGAGCGATTTTCATAATCTAAATATTATTTTATTATTGATACGGACAAAAATTGGTCTTTTACCAAGTACTACTAGATTGTTGATAAAGAGGTAGGTGCTACATTGTTTGTTTAATTATGACAAGATAACATAGTTTTGGCATGTTTATTAATAGAGGTTATTTAGATGCTTGGAAAAAATCCTTATGAAACTGCAATGAGCAACGTGTATTCTCTACCTCCGGGAGGTTCTATTTACAATATGAACCCGATGAGTATATCATCAGCTGGCTACAACTCTCAACAAGTATCAACACTATCGTTGAACTTGACCGGAATCGGACCTCATTCATTAAGCCCAATGAGTGCAAGCATGTCGGGTATAGCTGCAATGGCCGGTGGAATGAGACAAGGTCTTGAGTTGGGTCTTGGTAGAAGTGATAGTCCGAGAGATAAAAATTCAATTTCCAATAACAACCGACCATATCAAAGAAGTTACACTCATGCCAAGCCTCCATACAGTTATATAAGTTTGATAACAATGGCGATTCAAAATTCTCCAGTAAACATGTGCACTCTATCGGAGATCTATCAATTCATTATGGATCATTTTCCATACTATCGTCAAAATCAACAGCGATGGCAGAATTCGATTCGACATTCTTTGTCCTTCAACGATTGCTTTGTTAAGGTTAGTAGAAGCCCAGAAAAACCAGGTAAAGGCTCATATTGGACCTTGCATCCTCAATCAGGTAACATGTTTGAAAATGGTTGTTATCTCAGAAGACAAAAGCGATTCAAAGATCCACACAGAGAAATCGGCAGACAGAGTCAAAGAGCTGCCACTGGTCCTGGATCAAATGTCACAGAAAACAATCACGACAACGCATCGCAAGAAGCTAGTGATAACGCAGAAAGTGATACGAAACCCAACATCAAGCAACTTGATTTATCAAGCGATCTCTTAACTAATCAAGGTCATAATATTAAAAATACTAATCCAACTTCTGTTAGTCAGAGTTGTTCGATGTTTCATCGGAAAAAGGAAAACTGCTCACCAGTAGAAATGAAATTGAATAACCAAAACCAACAATCAAACCAGCAAGAACATCCACAAATCCATTACAATCCCAATCAGCAATTCTACTCAAATCAGCAAAACATTTTCCAACAAAGTTCTCTTGATCATTACAGTCTATTAGCATCCGATGATCCTCTTGGTCAAGGTATGCACTTGCCACCAGGTGCAAATAGTGTTTTCGGACTTTACGGGGCACATAACTTACCAAACGATGATCAAATTTCAGTGTCATTACCATCGATATCCTTATCCGGACATCCGTATGACAATTTATCAACAGCAATGGCATATCAATATGAAGCATCTCAACACAATTCTTCATTACTAACGACAAGTAATCCGTTCTCAATAGATCGTTTGATGCATCCAAGACTAGTCGCTGCAGCGATGGGGGTCAGTCCCCATGATACTCTATACGCAGGAGCTACCGGCCCATCAGTTGATCTAGAACACATGAAATACTACTCAAACTACAACAATGTGCCTCCCTATTCCTCTGCAATGTCTGACTACTACAAATACGTACAAAATCCTCAGCCGGGCAACAGCGACATGAGTCTTTGAATTGAGTCCATTGAAGTCTACGGCAGTTTCCTCGAAATTTCACATTCAACCAGATGTTTATCGCCTAATATAAAGCTGTGTTTTTTTATTTATTTACAATTAAATCTTTGTACAAAAAAAAATAATATTTAATAGACTTAGTTGGTTTTCATTGAGTATTTCTATTACATTCTGCTTTTACCTTGAAAAAGTCAATTTTGTAAATAAAATTGTTTTTAATTTATTTTTTTATTTTTT
>OX_Smed_1.0.21606
AATACATATTTTATTAAACAATTTCAATAAATTTTAGATTTAACCAAATTTAATCTTTTAGCATTTTCCACAGGTCTTTCTGCAAACTCTGTCATCCATTAATTCGCAATCTCCTCGTTCTTTCAAGAAATCACAGTCTGGTCGGCTGTCAGCACAATCTCCACAAAAATGACACGATTTTGGACATTTTGTGTAAACTTCTTCACTGGTACAATCTTCCCCAGTCTTTGATGCACAATCATCACCACTGTCAAGACAATCTTCACATTTGGCAACAACAATTAGACCTAATAAAACAATAAACAATTTCATTTTTGATTTTATATTTAGA
>OX_Smed_1.0.21682
AAAATTTATTAATTAAATAATATAACATAAAAATGTATTAAAAATTGATCTAGACATGGCAATAAATTTGATGCCTCCTTCAAGATCCAGGCTCAATCATTTCTTGTTGCTATTTTTTCTCCAGCTTGACGAGATATAACTTTGTCCCGGAACAAAATGACATTCGAACTGGCCGTTTTTCTGTAATTGTTTCAGGAATGTTATAGGCAACTGAGTAGACTCCATTTGGAAGATCAGAAACCATTCCTACCGCATTAAATGTAGCTTTATCAAGGATCTTCAACATGTTCAAGTTACTGCCGCCAAATAATATGTATTGACTACCAAGCCATTTTGCAACGTAGCCCATGCTCGGAGAGTTTTTATCTTGATTGAGTTTTGAGATGGGTTTTGTGTACTGCTGATAGCTTGGCTGGGTTCGGTTTATTTCTCGATGGTCGTTAAATTCTAGGATCACCTCTTCGTTGAATTTCCAGACCTCTAATATTGTTTTGTCACGTCGCCAAGACGATACAAGTATATGGTTCTGTTCCGGGTCAATATCCAAGGCGTCTGAGCCGCACACATGAGGTCCATAATACTGCCATAAAGATCGAGAATGTCTATCATCCCATATCTGGATGCTGTCATCCCAACCTCCTGAGATAAATATATGGGAATAGAGTTCTTCAGTTTGTCCACGAGGGTGGTATTGGACCGCACAGATTCTCATTACATGGCCGTCCATCTTGTCTGCGGAATTCGTTGAAAAACATTTCATAATTTCCTTTTTCCCTACCAGATCGTACACGCGAATGACTGAATCCTCTCCACCTGTCACGCATCTTCCTCCATCCAATGACACTGAACATGCCATTATTTGATTGTTTTCTTTCATTATTATTTTCCCATCTCTCCCGGTTATCGATTTTCTGGGCTCGTTTGGTCGATGAATCTTTTCTTCGAGGAATGATGCCACTAATCTCGATTTAGGAGTCGCTGCAGTGTAATGCCAAATTTTCATATGTCCGCTAGCATAAGTTGCTATTAATATATGTTTCTTCTCGGAAGGCACGTAATCCTTGTAGGGGACAAATTGCAAATCTGTACACGAGAGAGTGTCCGGATCGGAAGGCAATAGTTTATAAACTAATTGAACCTTATCTCCCGTGAACGTGTACATCTTTATCGCACCGCTGTCGAGCCCAACTGCGTAGCACTGTTTATCAAACGAAATCCGAGTAACCAATGGATTCTCATCACCAAGGGGGATTTCTGTGATGGGATTGATGATGCCGGTGTAGATCGGATTTCCTAGTTTTGTTGGCCAACCGTCAGTTTCTGACTGGTTGTCGTGCTTATCATGTCGAGAATTCATTTGATGCAATCGCAAATTAGAATTTATTTAATTTAAATACAAATAATTTTATTAACAATTCTAATTGTCACTAGCTGCC
>OX_Smed_1.0.21816
TATTAAAGTGTATTAAAATGACTCTCTCTTATCATGCTGTCAATTTCAATATCAACTTGCTTGAAGCAGCTGAAAAAGAATTATTGTTTTTGAAAAAGATAAATGAGCTATCACATTTGTATGATCCAAATATTATTAATGAAGCTTTACGAAGATATGAAACATTATGGCTTCCTTTGGTTGTTAATTACGATGGAATTATTACTGCGCCATTAGATATTTATTGGGTTTGGCATGTTCACATGTTATCACCAATTTCTTATAAAAATGATTTGATAAAAAAGTTTGGCAAAATTATTGATCACAAATTTCTTGATTCTGATATTTATGAATCAAGCATAGACAGAATCAAAACTTTATGGAAATGTAAATATATATCCGAGCCGTTTGAAATTTCAGATCCTGAAATGCGACCAAAGTTTGTAAGTAAATTTTCATACGACATTGAATCAGCATCATCGCGTCAATCTAGTTTTTATTATCAAGTATCTCTTCCTCATTTTAAATCAAAAAAATTCCTTTCAAAATCCATTGACAGGTACAAAATGTTTCTCCATCTAAAACAAAAATACCCAGATAAATTTATCGTTCCATGTTATGACATAGACATAATTTGGCATACTCATCAAGTTCATCCGTCAATTTATCATCATGATTGTTTGGTATTTCTAGGGAAAATTTTTCCCCATGACGACTCTTTCACTGATCGAAGTGCAAATTCTAAATTAATGGAATCCGAAAAATTCACTCGAGAATTATGGCTAGAGAATTTTAAGCAATCATTTTCCAATAATGGTTGCATGTATCGGGGTGAAAGCAGTAAAGGAAAATTGAATGATATGCCACTGAATCATTTAAAGACAATTGTTTCAAAGTTACTTCACATATCAGTTGATATTTCGTCGAAAAAATCCAATGCCAGCCATCATAAATTGGAATTCCATCTCACTTCTCATTCATTGAAATCCAAAATCTATCTAGAATATGATTATTTCCATAATAAAATAGCGAAAAACAATCAAATCCTAATCCAATCGAATAAAAACACCGGATTTGAACTGCATTTAATCAAGAAATATCCTTTATGTGGAATTAAAAAGACTTTGTCAACTACTTTCGTTCCGACGGCTGAGAGCTTTGAGAAACTTTATGAACATAATTCAAAAGCAATTGTTCACTGCGACATTTGGGAGAAAAAAGAAAAATTTGATGAAGTCGAAATTGCATTCATTCGAAATTCAATGACATATGGCTGTTTCGATGGCTATGTTATATTGGGGGAATTTTTGGTGGTCTTATTAGATTTATCCAATGAAAACCTTCTGGGCCCAATACCGATTCCGAAATCTGATATCCAAAATTTTGAAAGTCTTATGGCAAGCCACAGTGTCAAAAATAGTAATGGCAAACAGGCTTTTGATGTGAATGTATTTCATATTATGAGCTTAAATCAATCAATTGTGCAAGTATTTTGTGAAAAAAAGATCTGTGTCATTGCTCACTTAATAGGAAATGAGCAGTTGCCAAGCCCAGCTCAGGTTGATAGCACTTTCAAATATCCAGCAATGAGTGGTTCAGGAGCAAGTCGAGCAATGCTTATTAAGGATAACTTTGGTGACTGGATGATTGTTGTTTCTCGTTGGTTAAAAATGAAAGTGGGTGTTCCAGGAGATATGCGTGGAAGTTCAGGTTACTTTTTCATGGAAATCTACAATCTAAGAGAAAATAAACATCAAGTATTCAAATTGAAAAATATGGACCATATATCCTTCACAATTGATCATCTTGACGTCAATGTAAATACAGGATTTTTATCTTTTAATTCAATTGAGAAATCCAATCTTTTGCCAAATTACATGTGCTTAGCGTTTGTTGTCTCAGTATTATATGTATTGTGCAAACCTAGATTTCTTGACAAAAAGGAACCGGAAATAAATCCCATTAATAAGAATGATATAATCGTCAAGAATTTACAATCTACTTCTAATGTGAAAATAATGGGAATTCCAAACAAAACAACAAAATCTTGGTCTTTGTCACCATCAGTTTATGGAATAATTAATATCCAATATGAGAAATTTTTATTATTTCTAGCATCTGGTTGTTTATATGATCCATATATACCGAGTAATGCCTATTTTAAATGTTGCGTGAATTCAGGATCTTGCTCGGGATGCGTCGGTAAAATTTGATTGATTGAATATTAAAATAACATTATGAAGGATTAATTGGTGGAATTGGAGACTATGGAGGCATCGTTTGTGGCGGAGATTGCGACGGTGGTGGAGGAGGATGTGACGGAGGTGGAGGAGGGTGTGGTGGGTGTGGAGGGTGCGGGGGGTGTGGAGGAGGTTGTGGTGGAGGATGTGGTGGTTAAACTGGGTTTTTTTGATGAATCCTGATTCCGAACTGTCTTCTTTATATTTTTTATTAGAGTTATAATGCATGTTATGATACACTTATAATGAGTTTTCGTCAGATTTTGTGTATTTATACAATAATTTAGAGCTCATGTACTATTTTGTTGAAATTAGACTTGTCTTGATAAATAAATATCCTATGTTTTAGGTATAGTTTCTCCAAACCCGGCATTTTTTGATTCGCCGAATTCTTAAAATTGGAAACTGCCGATTTCGAGTCCAAGTAAAAAATCACAATTTTAATTTACAAAAAATATATTGTTATAAACAAAGGAGGACTTTACTTTGACGAATAAAA
>OX_Smed_1.0.21862
TTCTAGATAAATGTCGTTGTACGTGACAAAGGTGATCCCCCTTTATCCTCAACGGCATTGGTCAATATTACAATAAAAGATGTAAATGATAATGCTCCTGAACTGAAGCATACGATGGATTTAAATTTATCAGAAAATCAAAAAGTAAACAAATTGGAACTATTAGCGGTTCTTAGTTACGAAGACAAAGATGAAGATGAAAATGGAAGGGTAACCTTTTCAAAAATTTGGCCATATGATAGCAACTTCCTATTAACTTCGAATGGTTCAATTTTTTACAATTCGGTATTTGACAGAGAAACTCAAGATCGGTATTGTTTGTCAGTACGTTTACAAGATCACGGTTATGATAAGCAACACTATTCAACGGGAACGGTCTGTATCAAAATTCTCGATCAGAATGACAATGAGCCCATTATCAAGAGTCCAAAAGGCCTGTTACCAGCTGGTAACATTTTTGGTCCCACCTCTGCTCCTTTCATTCCAATTATTTTATCATTGTATGAGACTCCGGGGTATAAGTTAGTAACAATCGAAGCAAAGGACGACGATGACGGTGACAATGGCACAGTAATTTTTTCCTTGGATACTCCTTTGGGTATGCCAAAGTTATTTAAAATTACTCCTAACACGGGAGATTTGTTATTAAATCAAACTTTATCCGTCGTTGATATTGGAATGCACAGAGTGCGCATTACGGTTCAAGATCTTGGAAAGCCGTCTTTATTTACTTCTCAGGTTGCCGTGATAAAAATCGAAGATCGTCCTCCTTCATCCGAAATATTAACGGAGCCGGGCTTGGGGGGCATTTATTGGATAGGGGGAAAGAATTTACTCGTCGTCATCATCCTGTCGACTCTCAGCGTTATTTTGATCGTCATTCTTATTACCGCAATTCTATGTTTACTGAAACCCTGCAGAGACATTGAGAACGGCAATGGAAACACCTTATACTCTTATGAAGGAACCAATCGGATGAAAAAGTTCTGTGAAAATCCCGACGAGGAAAACATCGGCTACTCCGTTGACCGAACACTGCTTTCATCCTATACAAACAACGACATGATCAATCAACCTCAAATACTTTTAGACAATTATATTTATCATCCAAATGGAGATTTTCCTGAGGAAATTTGCGTTGATCAACATTATCAACAATGGCCGGTGTTCCAGGCATCTGATGAATCAAAATTATCCCAACTGCAAAATTCCAATTTTAACTACTGTCCAGCAGAAGGCGCCATATCAAATAATTTACAATTCTTTAAATTCAATCTTAACAACAGTAATGAAAACACACTGAATTCATTCATTCCTATGTCAAGTTATAATACTGGTCCCAAAGCCAGTTCGTTCGGTCATCCGACTCCCTTATTTCTCTCCCCCATGAATTTATCAAAGGTTCTTCAACATGACGAGCAACAGTCGGATAGTGGCAGGGGAAACAGTGATGATGATATTGTCAACCTCAGTAACAACCAATCCAGTGTCATTTATCAAAAAAGCTACAGTCCTCTAAATCTCACAAGCATTTCCAATACTTACACATTTCCAAAACATACCAAATCCTGTCACATAGCAAGTACTTGCAATCAACCCCTCCATCAATTGGGGTCACCAACACCACCAACAGCTACCAGAAATCATCAGCCATTCACTGAAACTTCAGGATCATCTGATCATAACCTATCAACTGATCCTGAAGAAAAATCAAGATCTGGTGATTTAGGACACCTATGCGAGGAAATAAATGATTTATTTTTTAAAAAATTAATTTAAAATATTTTCATGTAAATATTTATTTTTTTTCATCAGCGGTTTGTAATTTATTTTTATTTTGTGAGTGTGTGAGTGTGTGTTTGTTTGTTTGTTTAACGGCGTATCACTGTAAAAATTGTTAAATTTTCGA
>OX_Smed_1.0.21865
AGGACACCCATTTAGAAAATGAATTTGATTCTAGTTTAGATAAAAATTCAGATTATGTAATTAATGAATATGAAAGTAAAAATAGCGTTTCATTATTAAAGGATGGCGTAAAATTCTCGCCAGATTCAATCAACTTGTGCAGTGAAGATATTCTTGATGTAGATAAAAATGAAGTCATTAACGAAGGAAACGGTAAATTGAAAATTGAAGAAATGGAAAATGATTTTGTCAACTCAGAGATTCAGAATGATATTCAGAACATAAATAATATTGAAATGTTAAATAACGAGGCTAATGATATTAATGATGGTGAAGCTTTAGACAAAGATCAGAATGAAGATAACGATGAAAATGAGCCATGTCTAGGATCAACTCAATTAGAAAATGAATTAGAATTCAACTCAATACAGGCAAAAGATCTTGAAATTAATGAAGAACTTAATGTGGAATTTAATAATATGGGCAAAGCAACAAAAAATGATCTTAATATGTCAAATTTCAAAACCTCCATTAGCACTGATGAATCTTTAGAAGCAAAAATGAACATGGATGAAAATGACAGTTTTAATAATAAAGAAGAACTTTGTGATGGAAAAGCATCAGAAATTGAAAGTCTTGATAATAATGAAAATTTATTGACAATTAATAAAGAATATCAATTGGAAAATCTTGGAGAAGAAAGTATCAATAGTATTACAGAAAGCTCACATCTTAAAGATGAAGAAAATCAATTAGACTCTGATAATGTAAAAGAAAATGAGGAAAATGTTAATGAAACTTCTGAAATGTATGCCAAAGATATAATAAAAGTGAACCCCTCACAAAATTTTGAAAGTAAAGTTCTTTGCGAAGAATATAATTCAGCCGGTGCAGATTTGAAGGTAGAAGTTGATCAGCTCGAAATCCAATCAAATGATGATTTTAATAATAAAGAAAATCTTGTTTGTGATGAAAAAACACCAGATAATGAAAGTGTTGATAATAATGAAAAAGATTATCAATTGGAAAATCTAGAAAAAGAAAATATCGATAGTATTGCAGAAAGCCCAGATCTTAAAGATGAAGAAAACCAATTAAATCTTGACTCTATAAAAGGGAATGAAGAAAATGTTATTGAAACTTCTGAAATGTGTGCCACTGGTATCATAAAAGTGGACTCCCAACTAGATTTAGAAAGTAAAGTTGTCGAAGAAGATAATTCAGCCGGTGCAGATTTGAAGTTAGAAGTTGATCAGCTAGAAATCCAGTCAAATGATGATTTTAATAATAAAGAAAATCTTGGTTGTGATGAAAAAACACCAGATAATGAAAGTGTTGATAATAATGAAAAAGATTATCAATTGGAAAATCTAGAAAAAGAAAATATAAATAATATTACAGAAAAAATATGTGAAACTCCATATGATGTCGTTGATTCTGATGAACAAGAGTATTTATCAGAAACGGTGGTTAGCAGCAGTTCAACCCATAATAGTTGTGAAAGCCCAGATCTTAAAGATAAAGAAAACCAATTAAATCTTGAATCTATAAAAGGGAATGAGGAAAATGTTATTGAAACTTCTGAAATGTGTGCCACTGGTATCAAAAAAGTGGAATCCCAACAAGATTTAGAAAGTAAAGTTGGAGAAGATGATAATTCAGTGGATTCAGATTTGAAGATAGAAGCTGATCAGCTAGAATAAAATAGGTGCAGAACTTGACTTCTCAGAGGTTAATGGTTAAAAACTCCAAATTCTTTATATTTTTTATAACACGAGGGAATTTATTCTTTTTTATGAAATGCCTTTGAATTATATATGATTACA
>OX_Smed_1.0.21890
TAATAGAAATTAAACAGAGAGCACAGTGCCACACAGAATCAATCCATAAAACACAGCCTTAAATCATATATTGCTGTATGTACCAATCAAGAATACAAAGCAAATATCATCATTCTACGACGATAATGGTGACTGAGCAGAAGATTTGTTGAAATTGTTTCGTACAAAATGTTTCAATGACCGAGTGACATTGTCTAATAATGTTTCATCGTCAGATTTAGTATCAATACTAACACAGCTACCGTTGTTTGTCACCTTTATTAAAAGACATATATGATTACCATTACAGCTCTTACTATACATTGATACGGTTGATTGGATTTCTTCGACAAGAAAAAACCGAGCCTGCTTGCATATAGAATTGATGAACGATTTAAAATCAGTGATTAAGATGTCTTTCTTGATTTTTACATTTCGTTTTTGCTGCAGATTTCCTGACGCCAATAGCTCAGCAAATTCGGTTGTATCAATTTTCACTGGGGAAAGGTAAGAAAAACTGTTTTTTCTTTTGATCAAATTTCCATCTTTACTAGGAGTTGTATCATTGTTAAGCCATTCAGAAAATTGATCCTCTTCAAACCGCTTTGAATTCTCGCTTTCTTTTGTTAAGTTGTGTTTTTCTTTTGGAACTTTTGATTCAGATTTTGATTTTTCAATGGACTTTTTACGTTTAGATACTTTCTTTAATCTTTCTTTGCCTTTTTTTTCTGAAACATTTTCTTCTTTTTCTTTTTYTTTTCATCATTATCATTTATTAATGTTTATTAAATAGCTTCATATTGGATTGAATGANTCTTNCATTTNTNATTAGCTAACAATTCTGCAAGTTTTTCTAATTTGCTTCTGTACAGACTATCAGCGATTGATTGCCGCTTGTTTATAATGTAATTCTCCTTCTCAATTTCAGGATTTTCTAATGGAAAAAACAAACCCGGTACACCATTAACTCTAACCAATTCATATGGAATATTTTCAGGCTCATTGGTATCTTCTAGCATTGAACGTTTTACAGGCTTCATTTCATCATCGTTGGGTTCTTGAACCCGATACGGAACGACATCATTGTAATCTTGATTGCCAGTATCACTATAATAACTGTCGTACTTATTTTCTAACATATTTCTCAGTCTCTCAAGCGTGATTGGGTCTATATCATCAACGAAACGTTTCTTTCTTTTCAACATTCTGCTTGGTGCCATTCGGTTTTCCATTGACCGTTTAATTAGACTTCGTTTTGCTCTTTTAAGTAGTTTTCGCTTCGTTTCGTAGCTATATTTATCATCAGAATCTTCGTGAGCATATTCATTATTATTATCATCTTGACTATTGGATGAATGCATTTTCGATTCGAGTGGGTTTCGGCCTGATTTCTTCACGGACAAGTGTGGAGATCCTTGCTGATTTCCATAGAGAATAGCTTCATTGTCTCTTTTACGCCTGCTCTCATTTAAACTCATACAATRATCGAAGTAGCACAAAAAAACACAAATAATCAAACTTAATTTCACCAGAGGCAGTCGATTGTAGAGATTTGACATCTCTGTAAGCCTTAGAAAATTTTGAGAAATTTATCAACAAAGT
>OX_Smed_1.0.21973
TTTGTTTTAATCATTAGAGATTGACTTTTTGTGAAATTAACTTAATAAATATTACCACAATATCATTTCAATTTAATTAAATGATTTTAATTTGGAGTTGCCTGATAGTCGTGGCATGTATTAACTTTGAAGTAATTCTGGCATTGGATCAAAGATGCATTGGGAAACCAAGGGACATTGCTGTCATATTGGACTCGTCTAGTTCAATCACAAATGGAGAATTTCAGAGTTCTTTAATTGCAATAAATCAATTTTTGAGTTTTTTTCTAATAATGCCAAATAACACCCGGGTCAGCTTTATGGGATATGGTGACACGTTGAAAACGGAATTCCTTTTTACTAAACATACAAGCTCTCCAACTCTAAACTTTGCTGTCCGTTTACATAGGAAAGTTGGTGGAGACAGTTCGGTGCTAGGAAGGGCTTTGAATTCTACATTGTACGATATTGTTCCAGAAATGAGACCAACGAGTGAAATAGATAGAATTCTTCTAATTTTAAGCGATGGCAGTAACACAGATGAATTATCAGTGAAAGATTTAGCCACAAAAATACAGGAAAAAGGCGTAACTATTTACACAGTAGCTATTGGATCAAATTTAAATATACCACTATTATTATCCATTTCATCCAAGAAAAATGTGGTTATGTTTCCAGAATTTCAAACGATGCGAGGAGACAGTGAAAATTTGGTCAGTGTGATTTGTGTAGTGAAATACACAAAACCTCCTTCACGTGAAACAATATCAATACCAGACATAACAAGTTCGTCAGCAACTGTGAGAAACACAACAACAGCAACAAGTAAACAAACGGAAACAACTATAATAAGAACAACAATACCAGACAAAACAACTTCTACAGGGAAAAAAACTGATATAGCATATACATCACAATCAAGTTCTATTCAAAAAACAAGTGTAAAACAAACRACAAAAAGTATTCCTKTTGAAACAAAAAGAACGACAACATCCAATTACATAGAAATATCAACTCCCGATCAAAATTGCAATAATCAGCAACTTGATCTAATATTTGTTTTGGATGCATCCTCCAGTTTAGCTCTTTACTGGGATCAAGAATTGGCATTCACTAATAATGTGATCAAATCACTTCAAATTGACATAAAGTTCTCACAAGTGGGGGTTTTGATATACAGTGATATACTAGAAATGAGTCTACCGCTGGGTTCAAAGCAAAACAAAACAGAAATACAAAAGTTTGTTTCAAAACTAGAGTTATTAGAAGGAGCGACATTTATTTCAAATGCTCTAAGACGAAGTGGAGAAGAATTTATTTCAAAGGGTCGAGAAGGAGCAAAGAAAACAGTTATTCTTGTGACTGATGGGGCTGATAATTCTCCAACCATGAAACCAGAAGTCGAGGCAGAAAAATTGAAGAAAATGGGAATAAGAGTAATTGTCATTGGGCTTGGGTTAAGTGTAATCAAAGACCAACTGAATAAGATGTCATCGACAGAAACGTACTACCCAATAGAAGACATGAGCAAAATGGCATTATTTGACACGACAGATCTCGCCCAAGATGCTTGTCAGATTCCAAAACCAAAACGAATTTGCAGTGCGAAATTGGACATTGCACTCATAGTTGATTGTTCTTCTCAAGTTCAACTTCATGAATGGGTCAACCAATTGTTGTTTGCTAAACGGTTCATTGAGCAATTTGAGTTGGGAATAAACAAAACTAGATTTTCCTTAGTTTCATTTGCCAATGAAGCTGTTGTTGAAGAAGAGTTTACTCATATTTATGATGACATACTGAAAAAAGTTGAATCCTTGAAACATGTTGGTGGTTTTACAAGAATAGATAAGGCACTTAATWTAGCTAGTAGATCTTTTTATTTGAAATCCAAAAATTCCAAACGATTGGTCGTTCTTCTTACTAATGGTCTTTCTATGGAACGAGTTCAAACCATTCAAGCCGCTTATGATCTTCAAGAAAGCGGTGTTGATATAGCCACTATTGGACTTGGCGATAAAGCAGATAGGGAAGAATTGAAAATTTTGTCTACTTTTCCAAATCCATTTTTGAGACAAGATTTTAAAGAAGAAAAGTCTTTACTAGAAAAATCTGTTAAAGTATCATGMAAAACGMCSCCAGMAAWMAAGCCACAGACATGTTCATCAAACGGAGACATTATTTTCGTCGTGGACAAAAGTACAGATAATACAAATGAAATTTGGGATGGTATAAGGAGTTTAATGTTGACTACTTTACAAAGCTTAAACATTTCTCGAACTACATCAAGAATATCTATAATTGACTACAGTGACGAAACGACGACTGAATTTCGTTTGGACGAGGCTTTTACAAAAAGAGACATATATGTTGCTATAAAACAATTACGTAGCAATGGAAACGGGGGAGATTTAAATACAGCTTTGAATCGTGCCAGGCAAGTATTCAAAATTGACTATCGGGCCGATGTTGCTAAAATTGTTGTTCTATTTACCGACAAGTTGCCAACGAACCAGAAAGATTCGTTGTCCGAAGCAGAAATATTGAAAGGCGATGGAGTAAAAATTATCTTTGTAGGGTTATCTAAAAATTCTCCATATAACTTCTACGAAAACCTAGCGTCCAAGAAAAGTAGCATTAAAATTGAAAATATCAACAAAATTGATAAAAATAAAGAACAAATCAAAAATATGATCTGTGATGCTTTCAAACAGAGACAAGACGAGTGTACAATGAAAAAATTGGATGTCATTGTTACCATCGATAAGTCGACAAGTCTTGGACCGGAAAACTTTCAAATTGAGCTGGATTTCGTTAATAGAATTGTGCAAAATTTGGATTTGAGAAAAGATCGTACAAGAATTGGAATTTTTACTTTTAACTCAGAGGTTTACCTGAATGTGCCCATTGATTCTAATTTTGAAAATGCCGATATGCAAAAAGAAATAAATAAAATACCGTTCATTGAAGGCAATACTGCAATCGGTTGGGCAATTGGAAATGCAACTGATTATTTATTCACTAAGGGTAGAGAAGATGTTCCCAAAGTGTTAGTCGTTTTGACAGACGGAGCAAACGACATCGGCGAGTCACCGCAAATTTCGGCAGTTAAAGCAAAATTAGGAGGAATCAAAATTATATCAGTTGGCGTTGGACAACAAATTTCAGAAAAAGAGTTGAACGATATAGCATCATCTGGAGAATTTTACAATGTTAAAACCTTTACTGACCTTGAAAAGTTCAATGCTAAAACCATCTCAAATGATGCCTGTCAAATTCCCCAAAAACCAACCATTTGCAAGGCAGCTGGAGATCTTATTTTTGTTATGGGCTCATCTGCAAATAAAACATCGGAAAGATTTAAACAAATGTCTGATTTCATGAAGAGTTTAACAAAATTGACGGTCGTTGATAAAGAAAATACGAGAGTTGCTATTTTGAAATTCAACAGAGGGAATTATATTGACAGCGGTTTTAAGGAAGATTATAAAAATTTTGAAAGTTCTATTGAAGACATGACTACTTCTACAAATGGTGTTTTTATTGGAAAAGCTTTGACCAGTGCGCGGGTTTTATTTAAAAGTGATACTCGAAAAAACGCAACAAAAACAGTAATCATTATCATTGACGGAGAAATAACTGACAGAAATGAGACATTTGAAGAAGCAAATCTTTTAAAAAAAGATGGAATAAAAGTATTTACTATTGGACTAACTGGGAAAACATCCGAATCGGATTTGAAATCAGTCGCTTCACCTGACAAGGCTTTATTTGTGGATAACTTTAGCAATTTGCAGAGATATAATGCTTATATATCATCTGAGCTTTGTGATGTAATCAAGGGAACAAACAAAGAATGCAGTACTAAACAATTAGATCTTATGTTCGCTCTTGATTCTTCTAGCAGTATTGGTCCTGATTACTGGCAAACGGAGTTAGATTTTGTTGAAAGAATTGTCAGAGATATGGATATAAATGCAAACTTTACCAAGGTAGGAGTCGTGACTTTCAATACTGATGCCAGAAAAGAATTCGGACTTGACCAATTTACTGAAAAATATGCAATGATATCTGCCGTAAAGAGAATAATATTTGACGATGGAGCAACGGATATTGGAGAAGCTTTAAGGGAGTGCAAAAACGAATTGCTGAATAGTACTAGAAAAGAAGTTCCAAAAGTTATAGTTCTAGTAACTGATGGAGTTTCTACTGGCGGTTTATCTCCAGAGCTTGAGAGTACACTGATTAAAAAATTAGGAATTAAAATCATCGTAATTGGAATTGGAGATTCTACTTCCCCTTCTCAATTAAAGATTTTGTCGTCGTCAGGAACATTTTATAGAATTTTGGATTTCAAAACCCTGAAAGATTACGACACGACGTTTATAACTCGAGAAAGTTGTAAAGCCGGNAAAAAAAGCATAATTCAATCTTTTCATTTTGTGGTTCGGGTTGAAGAAAACAAAAATGAAAAYTTTATTTTATCATGAATAAATTTTTTCGATTGTCGTCAAAA
>OX_Smed_1.0.22018
CAGAAACCAACAAACAACACGTCTAACATTTGTGTTAACGAGAGAACTATTTATTAACTGTAGCTATTTATTAGAGAAGCCATTTTCAATTTTTCTATTACAAACCGATTTTGGTAGCATTTTAGTCTCCCAGTTACAGAGACAACAGTTTTAAATGTGTATTTTATATCAAATTCCACGTGGATTTAAGTCGGCGTGTATCCAATCATAGATGTGATTATCAGAAATATAATATTTCAAATAAAAAGAATACTTGAATAGTAAAAATAGTAGGAGTTTGAATTATTTAGAAACGTTATATAGTTTTTATCGATTATTAGAATGTCTGTCATTTTGATGTCTGGTAAAAAATCTGCACAGAGGTTTAAAGGAAGCTCTAATAAAGATAAAGACAAGAAAACAATTGAAAAGCTTTCCACAGTCGCTACAGTTAATTCTTATTTACCATCAGATAGTGTTGACGTGTGGAACTGTGTTTTGGGAGGTTCACCAGTAAGCATTGCTCTCTGCAAAGATAATTTCGAGATTTGGTGTGATGACGTTCTAATAAATACAGTCGAAACACTGGATGCTACAGAAACAAAAATGGATTTTGTAATGATGTCACATAAAATGAGGATAACCGTTTCGTTTGACAAGCACTCAAAACACCCGATTTCAGTTCTAACAATCGACGGGGAAATCATTCCTCGTGCAGTTCCGATAATTTCTAGCGCAAATCCTCATCCAACAGCTGACAGCAATATCAACAATCAAAATTATCATCCAATTCAGNAGATAATAATCAGGCCATAAAGATATATCATTTTTACTAAATATTCATTTACTATTGATATTGCTATTTTAGAACCTTCTATTGTTGGTGATTACTATAGATTATATATTATCATTATTATCCTTAGGAGGTTGTTGGAACGGATTGTACTTATCTATATACAGTGAAATCTGATTTCCGATAGCAGACTAGTTTAGAGGTTTTGGAATTCGCATTGGTATAAAAAAACAAAATTATGGATATTCGGAATCACATAATAACGCTGTAAAATTA
>OX_Smed_1.0.22071
ATTTTTGCACATGCAAATTCCTAATTTTAATCATATTATCTGTAAAATCATATGAATAAAAATTTAATKMYKMWMTTTTGTATCAAAGGTCGGATACCAAATTTGGAATAAATTGTTAAGATTGTTCACAATTGAATTTTAATCAAACAAAATGAATCGCGGATATCAGCAGAATTATTACACTCCAGGAGTGCCCAATTATTCGCCGGGTATGCCCAGTTACACACCAGGAGTCCCTAATTACTCACCAGGCATGTCTAATTATAGACCAGGAATGCCTGGTTATTTGCCGGGAGTACAAAATTGTTCATCAAATTCGTCTCAATATACACCTGGTGTTCCAAATTATTCATCCGCCGTACCTAACTATTCACCGGCCGTACCTAATTATTCACACGCAGTCCATAATCAACATGAAGCATTCTATCCACCAACAGTTGAAGCAGGAATGATTTCTTGTCCAGTTGGACAACCTGGGATAATGTGTTCTGAAAATGAACCAGGAATTCCGTATCCAAGTGCTCCTCCAATAATTATGGATTATCCTTCTTACCCATCAAGTTGCTACACTCCGGGAACTCCTAATAATTATCCATATTAAAAAACTTAATTTCCAAATGATTTTAAAAATTTCTAGTGAACATTCTACTAATTGTTTTTTATGCAATCAGTATTTACGAATGAATAATTAGTTTAATATACAATTATTTAATATTAATACACAGTAAAACTGTNGTAANACTACAGGNTCATNTGAATGTTAGGTTAGCCCCTCTGAAATGTTATTTTATTTTAATCATTAGTTTAATTTGATTCATTCATAATTCCTTAATTTTAAATTCTTGGAAAATATTATGTGAACTATTTATTAAATGCGTCAAAAGGAAATTCATTATTTATCATATTAAAAAAAA
>OX_Smed_1.0.22104
AGGCGGATATMGCTMWWRTCAACATGCAAAAGTTTCTTATCCTTATCGTATTAGTGCTTGCCAACGAGGTGGCCAGCCAATGTGGATGTAACAAGAAGAAATTAATGACTCGAGCTACGGAAAACCTTCACGTGGGAGACATGCTGCTAAGCAAGGCGGATATCGCTATTATCAACGGGTTTAAGCACCATCAAAGAGAAGCTAGAGCATGGCCTGGAGGAAAAGTTTCATTTGCATTTGCAAATGATTTCCCTGCCGATAAAAGAAATCTGGTCAAGCAATGTTTGAATGAACTGCAATCTGACTTGGGTAACTGTGTCCAATTCTTTGAATCTACTCAAGGTCCGCACATTGCAGTTCATGCTCAAAACAAAGGTTGCTATGCAATGATTGGATGTACTGGTGAAAGAGGTCAATTTTTGAATCTACAAAATCCGTGGTGCATGAATTCAAAAGGAACAATCAAGCATGAGTTTATCCACGCTCTCGGTTTCATGCATACTCACATGAGGATGGACAGGGACAACTTTATTTCTATTAACTGGAGAAATATTCAATCAAGCCAATGTTTTAACTTTGTGAAATGCGAAGGTTGCATTATGGACGGAAATTACGAAACCAGAAGTGTGATGCACTATAGCAGTGACGCCTTCGGATGCCAACAAGGAATGAATACCATGATCCAAAAGAACGGAAATTTGATAGATTATAACCATAACACTACTCCCAATGACTTAAGTATGATCAAGAGTCTCTATAATTGCCGAWAAGTTTACGAAATAAATATTAAGCTATCCCTTTAAAAAAA
>OX_Smed_1.0.22113
CTTGATTGAGATTTATTTTTTCCTTGAATGTCTTCTAAGTTTGAAATTTTACTTTGATTTTTATTTTCCAATTCCTTTTCTTTAATATTTTGATTTGGAAATAATTTTTTTTCATTTWCGAGATCAATTTTCGAATATTCATCAAGATCATGAATATCAGTTTTGGAATTTTCATTCTCATTTAATACCSCGATARGATGCAATRAAGAATTGGTTTTCTTTTTACTTGTGTAACTTTTATCTGATACATTACTAGATTTATTCGTTTCATTTGAAATTTTATTTTGATTTTCCAATTCCTTTTTAATATTTGGATTTGGAAATATTTTTTTTTTCATTTTACCAAATATATTTTATAAAATGAACGATGTAGATGAAAATAATGTATTTATATGCTTAAAATTTGAAAATGTTCCATGAATTCCAATCTTAACATCCTCCTTTTATGGCCGATATAATAGTAATAGTATCTCCGGATGTAAGACCTGTTGCAGAAATAATAGTTGTATCCTCCAATCTTTCTCCGTGAAAAATTAAGTTCATTTCTTCAACGGACATTCCAGTTTTTTGATTGATCGCATTTTTTATTGATGACACTGGTTGATTTTCGTCAACTATTACAAAAATAGTTCTTGCTCCTTTTGAATCCATATTGTTCTGGATAATCAAATGCATGTTTATTTGACAAATATATATGTGATAAGATAAAATGTGTTTGGGTTTTCAACAAATTTAATTGAAAATGTGATATTTACTCTTTTTGTAWTANGKTKWSKARRWTC
>OX_Smed_1.0.22186
TTTTTTTTTAAAAATAAAATTTTATTTAATCACAAAATTATCCAATTTAATTGTTAAATACAAAATGATTTTATTTGGATTTTTTCTTCTTGTGAGATTTTTGTTCCTCGTTTTTACTATCCACCACTCTGTTCTTATTTGATCTAAAATCTTTGCCAACTCCATTCCATTCGTGGGTTATCTCGATCTCCTCTTCCTCTGATTCAGATGTAATTTCTATTTCCGTTTCAACACTGTCTTCCTTTTTCATTGTTTTGACCGGTTTGTCCTCCAACAATATCAGTTCATCATTTTTATTATTGTTTATTTCGATTTCAATAATTTCCTCTTTATCGAATTCTGAGCCGGAGTCCAAGTGATGCAGGTGACTCTCTTCATCATCTTCATCCGAACCTTCGGCGACTTGTTCGTCTTCATTTTTGCTTAAATATTTTATGTATCTGAAAGCGATGTTTGTATTGTCATCACCTCCATCGTCAGGGAGAGCCAAAATATTTTCTTCTGTCAAAGAATCTCGCCTTTCTCCATTGGATAAAGTAAAGACCATAAAAAATAGAATAGAAAGTAAAGTAAACCCCCAG
>OX_Smed_1.0.22204
TATCTGATAATTGAAAACTGAAAGTCCATCAAATATCAAACCTGATAGATTTATACAATTTATCTCGAGCTCTTAGACAGATAAACATCCTGTCGAATTGATAAATAACTAAAGTGACAGATTTTCTCCAGTTTCAACCCCAATCTAGTCTAGCAATCATAAGGTGTAGGAAGGGACAAACAAACTCATTCTAGCCGAAATATTAGGATTACCCATAAATATTGTTGGTGACATCTTTAATTTAAAGAAAGGTTTTCAAGATGAAGACAGAATTTCGCGGTAGCTTTTGTGTTTTCCCAAATGCCAAACACAAAATTGGAATAGAATAATCTGCAAAGGCTTTAAGGAAAATAAATTGTAAAACTTCCAATTAGTAAAACAGACCTGTTACATGCGTCTCTCATTGAGTAAATGCTGGAAAGGAAGATTTCTGTACTGGTTAGAAAGGTAAAGATTATTATGAAATACAAAGTAGCATAAAAATGTAAATTGAGGAAAGTTTACAGGGATTATTCTGGCGATATTATCTTTCAATTCAAACAATTTAAATCAAAATTTTCTTAKTTYWWWTTTTTWTTCAAACAAATNTTTAWTTAAAAGATAAATTCAGATNNGTNTAGCAATGAATAATTTGTTTAAATGTTTTCGGATATTGTGCAGGAATACTGTATTTGACAAGTTTTCTTCCGTTGGGATTTCCAACATAAACACTGTTTCCAACAAATAAGATCAGTCGCTTGTTATCCTTTTTCCCTAATACAAATGCCCCATCAATGTTTGATAGAGTTTTTGTGCCAGTTGGCATTTTCAAGATTTCTGACAATTTGGTTGTTCGACGAGAGAATTTTACTTGGTTTCCTTTAACTCTTCCCGCAATCAATTCTCCGTCTTGAAGTGCCCAGAATTTCAAGGTGTTAGATTTTCCAGCTTTATCTCTGACAAAAGCCGCATTAACTCGGCCTTGGAAAGCTCCAAATCTAGTTATATTCAATTCGGATAAAGCCATATTTTCTAGTTCTAATCCATTGGCCGAAAATATTTTATTTCCTTTAAAGACAACAAATCGTCGACCAGAGTAATCATATAGTAAAGCGTCTGAATCGAAGATTTGGTTTGATAATTGTATTGTTTTAAAAGCCGGGTCCACAATGAGTGAATGATTTTTGAGAAGAATTCTAAACACTTTGTTATTACCCGTCACAACATAGACATGGCCATCAGCAAATTGGAAAGCGGAATTAATATTAGTAGCGTTGCACAGTTCTTTTTGATTGCTTGACTGTTCTCGTTTTGCTCTGTCACTTCGAACGAATCGTTTTCCATTTTTCGTATTTCCATAAAGAGAAATTGCTCCTTGAGAATCGTCGTCGGGAAGACGGAAATCACTTTCAGAAATATATCCACCATACCATGGAGCCATTAATGCTTTTGGATCATTACTATGATACAAGCCAATAGCGTGTCCCATTTCATGGGCAGCAACTACACGAAGATTAATTCCATCATCTTTACCTTCAGTCCATTCTTCAGCTGAATCGAAATGTAAATTTCCACTTTTTGGGAAAAAAGCGTGTGCCAAAACATTTCCAGGTACATTATCCAATGGATATGGATCTCTAGACTCTGCAAAATTGTTGTGGACATCGTACATTTTATGTTCAGCATCAGCAAAACTCAAAGAAAACATAGATCCTTGTTTACTGCTAACTTTTCCGAAGTATATATCTGCTGCTGTTGACCAATAATTCAAAGCAATTATTAGAGCTCGTTGAATTTCCCCTAATGACATTGTTGTTGGGTGTCGTTCATCGTGTATATAAAATCTATAGGTTTGCCCTTTATCCCATTTACTTTGTGCTGCATTATATCTTTTGCTCTTTTTCTTGCTGTCTTTTCCTCCGCATCGACTTTTTTCAACGTGAGCCAATAATTCCTTCGTAATTTTTCCGTCTGTTGGTAAGCCGGCCATTTTCTGAATGTTTTTTACAGCATCACTCAATTTGTCGGATTTTTCGTTGTAATCATAGAAATTACTAAGAAATTTTTCTACAGATTTTTCGTCACTCGATTCAAAAGCTTCTACTTGAAAATATGAAGCTGATAGTAAAACAAGAAATATTAAGCKAWKCNNTGTWAMRRMCATTTTCTGAATGTTTTTTA
>OX_Smed_1.0.22246
TCGRMAKMAKMGACWRMAGANASWMCAACTTGAATTTSTCAATTGTTTTAATTGGAATTTTATTGGTTTCGATAGGTGGCGGAATCATCGACAGAAGAGACTACAGAAGTCCGCGCCGTAATTTTCTAGCGTCCTCTGCGTATCAATATATCAACCCATATCAATTCAAAGAGTCCGATAATATAGATTCTACGATGTTTAACAGCATGCGTTACGGAAAATAACGCGGAAACCCAGGACAAATAATTTGATCTTGAAAAACGTTTTACTCTACTTATAAATAAATATCTGAGTTGCAAAAAAAAAA
>OX_Smed_1.0.22388
CTTTTTTCAGATTATTTATTATATTAAATTTAAGAGAGATAAATTATTTTACTATAAAATGCAGATTTCTAAATTGAAATGCAATCAAACAGTTGCCTTACAAGTCAATTGTAGTCAGTTTGGAACTTGCCACCTCAGACACAAAATCGGAAAAGAATGGGAAGTAATATGCGTTTGTGAAAAGGATTGGTACGGACAGTATTGTGATCGATATCAAGCGGCCATCAAACATCATATTCCTTCCTTTAATTTATCGGAAATCATAATTCTAACATTCGTAATCATCATTCTGCTGGTGCTGATAGCGATTGGGGCCATCATTTTATTCAGATTCAAACAAGACACCAGACAACCACGATTATCCAGAACAAATGGGTATTTAAATGGATCAGTAAATAAAGACAAATATTCCATAGAAAATGGAAATATTTCGTTGATAAGTGAAGTGAAAGTTCCATTTAAATCAAAGCAATAACGAGCATTCAATTGGTCATAGCAAATCTATTATTCTCAAACCATCCTAGATATTAAAATAATAATAATAATAATGATGATACTAATAACAAGAATCAAAATCAGAATAGTGATAATAAAATGTTATTGTCATCCCTAGAGTAAGGTCCATGCTGACGGTTTCATACAACATGTGTATTTACATCACATAAATTATCCGAAGAAACTACATTAATTTGCATTTGTCTGTAGCTTCGGATACTAATTGCTTTGGCGCTTCTGTAACCTTGTTAGCCATTTCACGGACGTTCGGAGGCAGAAATCCTAATATTGAATCCTCTTCCTCTTCTGCGGCTGCGGCATCGGCTGCTAATTCAGCTGGCGTTTTTCTTTTACGTCCTAATCTATTTCCATCTGGATTTCCGAATTCATCCATTGCCGAGGCCTCTTCTTTTTTCTTGAGACCATATTTATCTCGTATACCCTGTCTCATAGTTTCTCTTTCTTCTTCCATTTTTCTATGTTTTTCCAGTCTTCGATCTTCTGCTTCTTTCAATGCTGCTTCGACTTCTGGATCTACTTCTTTCTTTTCTTCACTTGAGGCGCCTTCTTTATCCCCAAGTGCCCCTTTCACTGAATCCAGCTGTTTCCCAACCAATTGTTTGGCGATAAAGCTAGCCATGTTTGATATTGTGAATTAAAATTGTCAAAGTTCCTAATTTCAATTAGCACGAGTAATGAGAGAGTCTGCTTTATAAGACACGAAATCGAAGCACACTAACAACTTAATAAGAACGAAGCGCGATGCAGATTTTGGGGAAATTTCAACGTATAATTGTTATCCAATTAAAAAACACAATAAACATACACACACAGAGAAATGTGTTAGTCAACATTTTTCATCTCTTGTTGCAAAAAAAAGACAAATACATCGTTTCATAATATAAATTTCCATTGATGTGTTGCAGAACTCCAGGAATGAAAAATTTTTAGTCCCTCGTGACTGTGTAAAGTTTTGATAAATTTCACATTCCGTTGGAACATATTCCTCTGATTCGTCTACTGTTGTGTGTCAATAAGACTAGTTTTGAAATTGAGCAGTGAGTTTAATCCATTCCGTTCGTCAATGTTTTCTTTTTTATTTTAATTCTATATTTTATTTATAAAGCTCCTGAGTTTCTCTCACAACTGAGACATAAATTGCCTTCTCCTTGATAATATTATGTAATCATGTATTATTGTATATAATCATTGATTTTGCCATAATTTCTTCTTCAATAGGGTCATTGTGTTTGTTTCATTTCTCATTCGTGCATTTGTATACATTCGCAAGACTTAATGTATCGTGTGCGAACATGTGTGTACAAGTGTGTTTGCACACACTTGTGCGCACACACATGACTCTTGTATAACTCGAATGAGTTGTGTACTCGATACGAAATACAAGTTTTACATTTGTCTCTTAATGTGTGCTTTTAATTCGTTACTACGACTTTTTTTCTATACAATGGAGAAAAAAKATYRKWRGWRATGAGACTGAAAAATAATTTAATTAAAAATGGTATTCGAATATTCTAATAAATCAAATTGAAATGCCAAATGCTTTATGAGATGGAACTGCAAATTGATAAATGTTAATATTAATGAGCTCATTTTGTTATTGTTGGATCGACTTGGATGTTTTCGTCTGTAAAATGATTTCGTGGCCGGCTTGTTATAGAATATGATAAATCTAATTACGGTGGAATTTAATTGTCAATTTTTTTTTCGTTTTAATGCCAACTGAAGTCGGAAAACTATATAAATATTTTATTTTCCATGAAATCCATAGTTAGAAA
>OX_Smed_1.0.22552
ATATTATATGACATATCTGTTGAAATTAATTTAGTTGAAGATAAGGCATCTGTTGCGAGGAGTGAAGTGAGTGTGAAAACCAATTCACCTCCATTCCATAGGCCCCCACCACTGATCGATCAGAATTCTGTATCAAAATTCAAATCTCGACGAATAACAGTAAACAAAATTTATAAAGTCTTTTGGAGTATTTTAGTATGTTTGATCGTCAGTTGCAGTCTCATTGGATTTGTTGAATCTGCAAAACTGTCCTTCGTCTCCGGTTCGAATAGCACTATTACAATTGTCAATCCTCCAAGTTTTCTTACATATCTTTCTACGTCATGGTTGATCAGTTTTTATCCTCTTCAATGTATAACACACATATTTCGGAAAGAAAAGAAAAATGACATCATTAATAATTTGAAATTAAACCTTTCGGGATTTTTTCCTGAGAGCATGAGATGGTATAAATATGTATTTAGGATGTTTGTCCTAGTTGTATTGTGGAATATTATTACGTACTCCATAATAAAATCTTCTAATCTCGTTCCATCTGTTGATATAGTCGTAATATTTTGCACTAATTCTTCTACCATGTATTTATTACATTGGGTTATGCTCCATAAGAAATTTGTAGCATTAAGAATAATTGCTTTTATTCTCAGTTCAAGTGGAATGATTGTAAATGTGTACGACAATACTAGTATTATTKGRTAMAAAWTWYTTWTTYCMMCAGCCACTGTCGCTTATGCTGTATTTCATGTATATACACGATCGATAATAGTTACTAAAAATCAAGATCATATATCTCTACTTTATACACTTCTAGGATTGGTGAACACATTGTTCGTATGGCCCATTTTCGTTTTCACGTCACTTGTGACATCGGCAGAGCTTATAACGTGGAATAATATTCCATGGAATTATTTCATCGGCTGCGGAATTTCGATATTTACTCTTTTTCTGTCTACTGAAATTGCTCATTTGACATCAACTAGAGGAATGAGAAATTTGCTTTTCATTGCTGCTATTCCGATTATTTACATAATCGACACTTATTGGTTGAAAGCACTAAGCAAGATTTCAGACCTTCAAATCGTGAGCTTGGTATTAGTAATTGTCTCTATCCTTTTGGCTTCAACTCCATCTAGCTGGATGAATTTATGTTCGTCGAAAATATTTAAAAAGCATTCACCATATCAAATGAGAAGAGTTTCTATTTCAGCTCGATCCAACTTAATTGGCAATGGTGGAGTTCGCATGAGCGCTTCTTTAAACAATAGTGCCTCATCTCCGGGTCATCGAGATTCCTTGGCATCAGAGATGTTGCACAAAATCGGCAATATAAGCACCCACATATTTGCATCTCAAAAAACGAGGCAAAGACTCGGAAGTATATTTGGATAACATGATAATGTTTGTATGATATGTTTGCAAATCATTCAATATAATCCTAATGCGTTAMAWTCAAAAAAAA
>OX_Smed_1.0.22682
CAAATAGACCGATGAGGTTCARWNTMRAMYRATGWGSWWNARTCNNTMRWMWAATGWRMAWAWNNTCWATRGNCWWMTSAAMNTAWWNTMWAWKGCWTNTCAACTAANTAAAATGCATTAAACCTTTDNAATNNCTGATTTNTTTCTATGACTGTTCCTTGAAAATTTATTAGCTTTGAGAGACAAAACCTTCTTGAGTCAAAGGTCTGATGATGTGATTATTATAGACGTGGTCTTGGTTAAAGGGATTTTTAATCTCTTCCTCTTCTGTTTCAATTGAAGAAGTGGATGAATAGTTTTTAGGGCCTCCTGAATTGTTTGCTTCTTTCGGATTTGTTTCGTCACAATTGGTTGAATGAACATTTTCGTTGAAATGATCTTCTTGACCGTCACAATCTTCTCTATCCACTTTTAATACAATATTGTTGGTTACAGATGAATTTGAAAACGTTTCTGGATCAACGACGAAATCTGAATTGGCATCTGATAGTGAGTTTCCATCTATTCCGGAACTGCGAACGGCTACTGATGATTTTGAGTTGACATTTATCTGTAGTGATTCAGAATCTTCAATTGATTCGCGTAATGATGTCAACGGTACTGTGTTACTCGTTTGGTTAGAGTTAGAATGAACAAATAAATTTTCTTGAAACAATTTCATTTCTTCTGGTTCTTTAACAGAAGGAGAAGGAGTTTTTGAAATTCCGGATAATTTTCCCTTGTTTAACATTGACTGGAGTAATGTTGAACGGAATACTTGATTTTGTGTTGCCGTAGAAGTTTCAGTATCGATTTCAGCCAGTTCTGGACTCATAGCTCGTCTTGGACTGACTCCACCGCCTTCACTTGATGACTCTTCATTGGTCTTCTTTAATCTACTCATTATCGATTCGAGACGTTTCTTTCTTTCTAATCTTTCTTTTTCTTCCTTTTCCAATTTAATGTTATTTTCCGGAGTTTGATCAGGCTGCGATATTTCAATGGAAATTGAACTTTCTTGTTGCTTGTCATTGGTAGCTCCTTCTTGAACCTCTTTCATTTTAGACTTGTATTCTGTGGCATCATCATTTGAAGTCGTTACTTGCGGATCTTCAGAAATCAGTATTTTATTCTTCTCCAATTCCATAATTTCTCTCACAGTCGCTTCTTCAAGATGTCTTCTTTCTCTTTCAGCTTTCATTAATTGTTCTCTTTCTCTTTCTCTTTTTTCTCGAATCAGTCTTCTATTTTCCATTAATCTTGCTTTATAATCTGCCTCGGTGAGATCTTTCGTTGGGAGAGCTCTTCCTGAAGCAAGCTGTGCAGAAGATGAACCATCTACTTTATCAAGTTTTATATTTTCGGATTTTGCATTGTTTGAARTTTTTTCTTTTGAATTCTCGGTATCTAATGAATCGGCAGAGCTTAAATCTGTTCTGTTGATTTCACTCTTTTTATGTGAAATTGAAGACGTTATTGATCTTCCTTGATTTAAAGATTCTGTGAGAGTTAATCCTTCATCTTCAATACTATCACTGTCAAGGTGCACGTCTACTTTAGATCTTCTTGATTGATGAGCATCTTTTGATTTAGGAAATGTACTGGATTTCGACTGGATTATTCCTCTTTCTGTCAGGTTGTTTGCATGTTGAATGGGTTTGGCAGATGAAGGTCTATCTCGAACTGGTTTTGTTTGAGTATTATTTGGTTTAGTCAACTGGGTCGGATTTGATTTTCTAGAAGAAACTCTCAAATGAGTAGATGATGCAACACCTTTATTTTCGCAGCCATTTTCTTTGATGGACATGTATTTTGATTGTCTGGTTGGTTTATGCTTGATTGTGTCATCAATCACTGATGTGACCATCGCTGAAACTGGTCTTCGTTTTTCTTTCAAAGAATTCTGTCTGGCCATAGGACGGTTTTGTGAGGCTGACAAACTTGGTGAAATTACTGAAATTATCATTCTGTCAGGCATTCTAGATGATACGGGGCGAGATAAAATTTGTGATCTTTCCATCAAATAATCTGAAATCTTTGGTGGTTGCTTTGGTGCGGTTTTGATAGAATTCTCACAAATACTTCTAGGGGAACTGGAACCGAATCCAATTATTTTCCCAGTTGAAGAAACTGGTCTCTTCGCAGTAAATCTATCCTTTACCACTTCTTTATTTCCCGTTCGAACTTTCGAACTACCTACTGCTCCATAACAGCTCATAGTCATTATGGATGTTTGTAGGAAACTGTGTTTTTCTTCATGATTTGTCATTTTCTGTAAAATTCGAGACTTTCGAGCTTCTTCTGCTTGCGCTAAACGTTTTTTCCGTTCTTCAACAATTTTCTGTCGTTCTAAGGCTTTTATTTTTTTCTCTTCAAGCTTTTTAATCATTTCATTTTCCTTTCGTTTTCTGGCAACTTCAGCTTGTTTCTGAGCTTCGGTTAAACCTTCAACCTTTTGTTTTAGCTTTTTTGATTGTTCTTCTTTAGCTAAACGAAGTTTAGCTTCTCTTTGCTTGCTTATCGCTGATGATATTGAATTATTTTTTTTAGAGCTACTCCATGGACGTTCATACATTGATTGAGTCATCATATTTTTCTGTGTAACCACGTTTCCCGATCTCATGTGTTCGTCTGATGACTTTTCTGAAGCATATGAATGCCTTGACATGTCAGTTTTAATAAAAAGTGGCTTTCTCATATTTCGTATACTTTGACTCATTTCTGATGTAAGTTCAATGGTATAACTACCTTTCCGGGAAAGTCGAGATTCTTCTTCGTGACAATCGCTATATTTATCATTCAACAATGAATCATGAGATATAGATTCATCAGATAATGAATCCTTGTCAAAATTTCGGTCGTCATTACTTCTTGAGTTGTCTTCCATAAACCAATCTAGAATAAACGAAAAGTTCGGTGTTAATCTGCAGAAACCTAATGACTTCCTACATAAAACATTGTCGTAATTTTTAATGAAAATGCGAAATGCTGAATTATTTTATCAAATCGCATGAGATATAAGAAAATAGCTATTGTTGAGGAAATTTTATGCGAATAGCAAATTATTTTATTATTGAAAATTGTAGTGGAAACAAAAATGGGTAGATGAACTATTTCAGCCAATGAAATGCTTGAGAAAACGAATGTTTTTCTATCAGTAGACTTTGTGCATGCCAACTGTTAATGTAGACAAAAGAGTAGGAAAACTTCGAGAATAGCCTTTAACAAATCAATAATTAGTTTTACTTAATAGTTAACTGACYSATCAATAATAATTTTTWTCATAACTTTTATGAATAAGTCCCATGACATCGGATTCATTTTTTGGCAGATGTTTGGTACATTTGGCTATTGAATCTCGTATAAAATTAGATCTCGTAATTGCTCTTATTGAAATACTATCGACAACAGCTAGTTTAGTCACAATCTCTTATTGTCTACAACATGTCATGAAATCAAACATTGTTTTTTGTTTTTTCATCACTGGCTCACCATTTTCACCATCATCATGACTTGACTTACTTAGCATAATTCGATGAATCGTTTTTATGGGGTTTATCATTGCACTAGTAGACCATTTCTGTTCGAAATTTTTG
>OX_Smed_1.0.22718
[truncated: 18,791 more chars]
