# Supplementary material for: The planarian regeneration transcriptome reveals a shared but temporally shifted regulatory program between opposing head and tail scenarios
Source: BMC Genomics. 2013 Nov 16;14(1):797. doi: 10.1186/1471-2164-14-797 (PMC4046745; doi:10.1186/1471-2164-14-797)
Supplement: Supplementary file 4 — Additional file 4: Tab delimited file of filtered and normalized tag counts for the regeneration time-course. (ZIP 3 MB) [file 12864_2013_5532_MOESM4_ESM.zip › regeneration.counts]

id	regen_h_00h.repA.sense	regen_h_00h.repB.sense	regen_h_06h.repA.sense	regen_h_06h.repB.sense	regen_h_12h.repA.sense	regen_h_12h.repB.sense	regen_h_24h.repA.sense	regen_h_24h.repB.sense	regen_h_36h.repA.sense	regen_h_36h.repB.sense	regen_h_48h.repA.sense	regen_h_48h.repB.sense	regen_h_72h.repA.sense	regen_h_72h.repB.sense	regen_t_00h.repA.sense	regen_t_00h.repB.sense	regen_t_06h.repA.sense	regen_t_06h.repB.sense	regen_t_12h.repA.sense	regen_t_12h.repB.sense	regen_t_24h.repA.sense	regen_t_24h.repB.sense	regen_t_36h.repA.sense	regen_t_36h.repB.sense	regen_t_48h.repA.sense	regen_t_48h.repB.sense	regen_t_72h.repA.sense	regen_t_72h.repB.sense
OX_Smed_1.0.10150	3.54411795071087	2.24577501754955	6.6268048576373	6.99982325446283	0	0	0	0.370116840334741	0.215807837795376	0	0	0	0.212173136674296	1.98680149703687	3.49686742388245	2.49449091681022	0.350112841368773	0.328851633652703	0.938763810780263	2.04912334112488	0	0	1.43024890621715	0	0.162278730921904	0.14331113205046	0.582465346709585	0.326298500805223
OX_Smed_1.0.10153	1.54092084813516	2.83676844322048	2.8400592247017	3.49991162723141	1.06794637969381	3.07099605453782	1.95259108837427	2.77587630251056	2.58969405354451	1.63777033219078	0.953128023202949	0.621527023528838	0.848692546697186	1.2643282253871	0.411396167515583	1.1640957611781	1.40045136547509	1.31540653461081	1.56460635130044	1.17092762349993	1.87522180357895	2.65706227223994	0.715124453108575	0	0.811393654609519	1.00317792435322	1.35908580898903	0.815746252013058
OX_Smed_1.0.10152	6.16368339254065	3.66415923915979	4.7334320411695	8.74977906807853	3.4174284150202	3.45487056135505	4.33909130749838	3.88622682351478	5.82681162047516	3.09356618302702	13.6615016659089	15.8489390999854	12.5182150637835	9.93400748518433	4.7310559264292	1.49669455008613	2.80090273095019	1.97310980191622	6.25842540520175	3.5127828704998	2.34402725447369	2.21421856019995	2.50293558588001	2.33591218038047	5.51747685134473	5.15920075381655	6.6012739293753	3.26298500805223
OX_Smed_1.0.10155	3.39002586589736	3.78235792429398	0	0.874977906807853	2.13589275938762	2.87905880112921	3.03736391524887	1.11035052100422	0.431615675590752	4.18541307115421	4.13022143387944	4.66145267646628	2.33390450341726	3.07051140451152	5.96524442897595	3.3259878890803	1.05033852410632	0.986554900958109	3.12921270260088	3.22005096462481	1.40641635268422	0.885687424079981	1.78781113277144	0.333701740054353	2.92101715659427	4.15602282946334	2.13570627126848	2.44723875603917
OX_Smed_1.0.10157	8.93734091918394	10.756080347211	6.6268048576373	8.74977906807853	8.75716031348925	7.86942738975316	16.4885469684939	14.4345567730549	12.3010467543364	14.0120350642989	11.755245619503	11.8090134470479	25.036430127567	23.8416179644424	5.55384826146037	5.48788001698249	3.8512412550565	3.61736797017973	3.44213397286096	3.80551477637478	1.87522180357895	2.65706227223994	3.21806003898859	4.00442088065224	5.35519812042283	8.02542339482575	11.0668415874821	12.8887907818063
OX_Smed_1.0.10156	14.7928401420976	46.806679313138	22.7204737976136	33.2491604586984	165.531688852541	174.279026095021	147.529104454945	149.157086654901	118.694310787457	125.562392134626	47.6564011601474	45.992999741134	14.4277732938522	18.0618317912442	37.2313531601602	46.5638304471242	29.4094786749769	31.8986084643122	44.4348203769324	37.1769520461228	62.3511249690002	67.3122442300786	57.209956248686	59.0652079896205	135.340461588868	145.747421295318	82.1276138860515	70.969923925136
OX_Smed_1.0.10159	20.1860631105706	18.4389948809331	16.0936689399763	17.4995581361571	17.3007313510397	17.4662900601838	14.9698650108694	18.1357251764023	17.9120505370162	20.3811419117074	15.8854670533825	13.6735945176344	7.42605978360037	12.2820456180461	16.8672428681389	15.2995442897694	11.5537237651695	11.1809555441919	12.5168508104035	16.1002548231241	25.7842997992106	20.8136544658796	13.9449268356172	16.6850870027177	14.1182495902056	10.7483349037845	10.6785313563424	13.5413877834168
OX_Smed_1.0.10158	4.00639420515142	2.60037107295211	1.8933728164678	3.49991162723141	0.854357103755049	0.767749013634455	0.433909130749838	0.925292100836853	0.647423513386129	0.909872406772653	0.635418682135299	2.17534458235093	0.212173136674296	0.541854953737327	2.67407508885129	2.49449091681022	0.700225682737546	0.328851633652703	1.87752762156053	1.46365952937491	4.21924905805265	2.21421856019995	2.14537335932572	1.66850870027177	0.973672385531423	0.573244528201839	0.776620462279447	0
OX_Smed_1.0.20242	22.1892602131463	10.756080347211	11.3602368988068	13.9996465089257	1.06794637969381	0	0	0	0	0.363948962709061	0	0	0.212173136674296	0	21.5982987945681	9.81166427278688	5.2516926205316	6.57703267305406	7.5101104862421	5.85463811749966	5.15685995984212	6.19981196855987	13.2298023825086	11.0121574217937	0	0	0.194155115569862	0.815746252013058
OX_Smed_1.0.08896	29.1234040297546	28.3676844322048	18.933728164678	22.7494255770042	37.3781232892834	41.6503839896692	53.80473221298	48.6703645040185	45.7512616126198	50.5889058165595	30.817806083562	35.7378038529082	27.7946809043328	26.3702744152166	29.620524061122	25.2775079570103	27.3088016267643	30.2543502960487	30.6662844854886	31.6150458344982	37.9732415224738	40.7416215076791	32.8957248429944	34.3712792255984	40.8942401923198	44.1398286715416	40.5784191541011	49.9236706231991
OX_Smed_1.0.08891	18.0287739231814	15.2476303823101	10.4135504905729	4.37488953403927	0.427178551877524	0.959686267043068	0.650863696124758	0.370116840334741	0.647423513386129	0.181974481354531	1.58854670533825	0.932290535293257	1.06086568337148	1.2643282253871	20.3641102920213	12.6387539785051	3.15101557231896	3.28851633652703	3.75505524312105	3.5127828704998	7.03208176342108	8.41403052875982	5.00587117176002	5.67292958092401	0.324557461843808	0.42993339615138	0.970775577849309	0.489447751207835
OX_Smed_1.0.20244	120.345918239356	127.418182574653	131.589410744512	126.871796487139	61.5137114703635	66.9861014396062	65.9541878739754	63.4750381174081	73.8062805260187	72.4258435791032	45.4324357726739	43.8176551587831	23.3390450341726	25.2865645077419	118.687794328246	123.227851290425	109.235206507057	110.823000540961	102.012334104789	88.1123036683699	107.356448254895	112.039459146118	123.001405934675	115.794503798861	34.4030909554436	30.238648862647	33.5888349935861	35.7296858381719
OX_Smed_1.0.08892	9.70780134325152	11.5834711431503	7.5734912658712	10.4997348816942	0.640767827816287	0.575811760225841	1.51868195762443	1.48046736133896	1.51065486456763	0.909872406772653	1.2708373642706	1.24305404705768	0.636519410022889	0.903091589562212	13.3703754442564	10.975760033965	9.80315955832565	9.20784574227569	8.13595302676228	10.2456167056244	7.96969266521056	6.19981196855987	6.43612007797717	8.00884176130448	0.649114923687615	0.42993339615138	0.194155115569862	0.489447751207835
OX_Smed_1.0.06325	12.6355509547083	12.8836566796264	10.4135504905729	13.9996465089257	8.97074958942802	7.10167837611871	7.81036435349709	8.88280416803379	10.1429683763827	9.82662199314466	4.76564011601474	5.28297969999512	4.66780900683452	5.05731290154839	13.9874696955298	15.1332448953154	11.9038366065383	9.86554900958109	14.394378431964	11.7092762349993	12.1889417232632	10.6282490889598	12.8722401559543	11.0121574217937	7.30254289148567	7.16555660252299	4.27141254253696	5.22077601288357
OX_Smed_1.0.06324	5.85549922291362	9.45589481073495	7.5734912658712	7.87480116127068	8.75716031348925	7.29361562952732	8.02731891887201	7.58739522686219	5.61100378267978	10.5545199185628	9.53128023202949	10.5659593999902	4.45563587016022	4.51545794781106	7.1994329315227	9.81166427278688	5.95191830326914	7.23473594035947	5.31966159442149	3.5127828704998	9.84491446878951	8.41403052875982	10.7268667966286	8.34254350135883	10.2235600480799	12.46806848839	9.90191089406295	9.95210427455931
OX_Smed_1.0.06326	8.93734091918394	5.79173557157515	10.4135504905729	6.99982325446283	1.06794637969381	1.3435607738603	1.30172739224952	0.555175260502112	1.29484702677226	1.81974481354531	0.635418682135299	0	0	0.72247327164977	7.81652718279607	9.9779636672409	4.90157977916282	5.59047777209595	5.94550413494167	3.5127828704998	8.90730356700004	7.52834310467984	6.07855785142288	6.67403480108707	0.162278730921904	0.14331113205046	0.194155115569862	0
OX_Smed_1.0.06323	8.16688049511636	7.80111321885633	12.3069233070407	4.37488953403927	6.40767827816287	8.445239149979	4.12213674212347	3.88622682351478	6.47423513386129	5.09528547792686	6.35418682135299	4.35068916470186	4.24346273348593	6.14102280902304	5.55384826146037	6.48567638370658	4.90157977916282	2.63081306922162	4.38089778364123	8.19649336449952	1.40641635268422	2.21421856019995	5.7209956248686	3.33701740054353	5.67975558226663	4.01271169741288	7.76620462279447	7.0154177673123
OX_Smed_1.0.01899	267.041582981824	227.296071513041	152.416511725658	148.746244157335	218.074650733476	207.868045441529	263.382842365152	237.059836234402	202.643559689858	194.530720567993	337.089610872776	380.996065423178	693.806156924949	640.653173635433	328.294141677435	213.195823690047	258.033164088786	259.463938951983	215.6027552092	212.230631759363	157.049826049737	158.538048910317	147.315637340366	132.145889061524	497.546589006557	468.770712937054	349.479208025751	343.429172097497
OX_Smed_1.0.01896	0.616368339254065	1.30018553647606	0	0.874977906807853	0.427178551877524	0.767749013634455	0.650863696124758	0.555175260502112	1.07903918897688	0.363948962709061	0.31770934106765	0.310763511764419	2.97042391344015	4.33483962989862	1.43988658630454	0.66519757781606	0.700225682737546	1.97310980191622	0.625842540520175	0.585463811749966	0.468805450894739	0	2.14537335932572	1.33480696021741	0.973672385531423	0.859866792302759	2.5240165024082	1.63149250402612
OX_Smed_1.0.01897	33.9002586589736	34.8686121145851	57.7478709022679	43.7488953403927	50.1934798456091	51.2472466600999	55.9742778667291	45.5243713611732	47.2619164771874	42.0361051928966	138.838982046563	144.505032970455	80.201445662884	70.0799073500277	47.5162573480498	45.0671358970381	61.6198600809041	60.5087005920974	51.9449308631745	49.7644239987471	50.6309886966318	42.0701526437991	57.9250807017945	53.0585766686422	93.9593852037823	90.7159465879411	74.9438746099666	68.5226851690968
OX_Smed_1.0.01894	35.1329953374817	37.4689831875372	41.6542019622916	55.1236081288947	54.4652653643844	55.661803488498	66.8220061354751	58.8485776132238	48.772571341755	53.136548555523	64.4949962367329	62.4634658646482	49.2241677084368	41.9034497556866	27.7692413073018	27.6056994793665	54.6176032535286	63.139513661319	56.6387499170759	48.0080325634972	48.2869614421581	48.712808324399	32.1806003898859	32.0353670452179	51.6046364331654	51.8786298022665	54.9458977062709	52.8603571304461
OX_Smed_1.0.01893	16.4878530750462	10.6378816620768	21.7737873893797	16.6245802293492	12.8153565563257	11.7081724579254	8.02731891887201	5.55175260502112	7.33746648504279	7.0970047728267	4.76564011601474	6.5260337470528	0.636519410022889	0.361236635824885	12.7532811929831	12.8050533729592	16.1051907029636	16.4425816826352	17.2106698643048	16.978450540749	11.2513308214737	8.41403052875982	21.4537335932572	17.018788742772	2.75873842567237	1.86304471665598	1.16493069341917	0.652597001610446
OX_Smed_1.0.01890	14.9469322269111	10.756080347211	8.5201776741051	6.12484534765497	0.427178551877524	0.767749013634455	0.216954565374919	0.370116840334741	0.215807837795376	0.545923444063592	1.9062560464059	1.55381755882209	1.90955823006867	1.44494654329954	20.1584122082636	11.8072570062351	5.95191830326914	7.23473594035947	4.38089778364123	6.73283383512461	5.15685995984212	2.65706227223994	8.93905566385718	11.6795609019024	0.162278730921904	0.716555660252299	0.388310231139724	1.63149250402612
OX_Smed_1.0.01891	36.5198241008033	32.8592344673039	40.7075155540577	24.4993813906199	31.1840342870593	28.5986507578834	24.9497750181157	30.9047561679509	33.8818305338741	35.8489728268425	18.109432440856	20.8211552882161	12.7303882004578	11.9208089822212	39.4940320814959	28.4371964516366	35.0112841368773	33.8717182662284	35.3601035393899	40.3970030107477	33.7539924644212	41.1844652197191	35.0410982023201	35.7060861858158	18.1752178632532	21.7832920716699	16.1148745922985	18.5990145458977
OX_Smed_1.0.09368	3.08184169627032	3.30956318375723	0.9466864082339	1.74995581361571	0.213589275938762	0.191937253408614	0.216954565374919	0.185058420167371	0.431615675590752	0	0.31770934106765	0	1.27303882004578	0.541854953737327	3.70256550764024	1.82929333899416	1.05033852410632	1.31540653461081	0.625842540520175	2.04912334112488	1.87522180357895	5.75696825651988	4.29074671865145	4.33812262070659	0.162278730921904	0.42993339615138	0.194155115569862	0.652597001610446
OX_Smed_1.0.09369	6.93414381660823	8.51030532966145	6.6268048576373	5.24986744084712	1.28153565563257	1.3435607738603	0.216954565374919	0.370116840334741	1.07903918897688	0.727897925418123	0	0.310763511764419	0.636519410022889	0.361236635824885	5.34815017770257	7.31717335597666	3.15101557231896	6.57703267305406	2.19044889182061	4.09824668224976	6.0944708616316	4.8712808324399	5.36343339831431	5.0055261008153	0.162278730921904	0	0.388310231139724	0.652597001610446
OX_Smed_1.0.09360	10.9405380217597	8.86490138506401	11.3602368988068	13.9996465089257	1.28153565563257	1.91937253408614	6.7255915266225	7.58739522686219	3.66873324252139	4.36738755250874	1.9062560464059	1.86458107058651	9.33561801366904	11.017717392659	14.810262030561	13.3039515563212	4.90157977916282	2.30196143556892	4.06797651338114	4.97644239987471	5.62566541073686	7.52834310467984	5.36343339831431	3.67071914059789	2.75873842567237	1.71973358460552	3.68894719582737	6.19967151529924
OX_Smed_1.0.09362	370.74555606132	394.310813607647	249.92521177375	322.866847612098	348.364109056121	351.820985497989	326.950530020003	348.094888334824	371.836904521433	356.306034492171	346.620891104806	342.772153476154	256.517322239224	272.733660047788	349.27534622073	355.548105342684	252.081245785517	262.75245528851	258.785890505092	273.704331993109	308.005181237843	304.676473883513	266.02629655639	275.303935544841	402.2889739554	395.108791063118	360.740204728803	372.30658941876
OX_Smed_1.0.09363	5.39322296847307	3.42776186889142	3.7867456329356	2.62493372042356	3.20383913908143	3.64680781476366	2.16954565374919	4.07128524368215	3.23711756693064	5.64120892199045	3.81251209281179	3.10763511764419	3.60694332346304	2.88989308659908	5.75954634521816	5.65417941143651	4.55146693779405	6.90588430670677	7.19718921598202	4.09824668224976	2.81283270536843	3.09990598427993	7.86636898419432	4.00442088065224	3.24557461843808	3.72608943331196	2.32986138683834	4.07873126006529
OX_Smed_1.0.09364	5.39322296847307	10.9924777174794	7.5734912658712	2.62493372042356	3.84460696689772	3.26293330794643	1.51868195762443	1.66552578150633	1.94227054015839	2.18369377625437	1.58854670533825	1.55381755882209	0.636519410022889	0.541854953737327	3.29116934012466	5.98677820034454	6.30203114463792	9.53669737592839	10.639323188843	8.78195717624949	6.56327631252634	7.52834310467984	11.0844290231829	9.34364872152189	0.649114923687615	0.859866792302759	0.776620462279447	1.14204475281828
OX_Smed_1.0.09367	2.00319710257571	1.89117896214699	0.9466864082339	4.37488953403927	2.34948203532638	2.87905880112921	4.5560458728733	2.96093472267793	4.5319645937029	1.81974481354531	0.953128023202949	3.10763511764419	2.97042391344015	5.41854953737327	2.2626789213357	1.66299394454015	1.40045136547509	4.27507123748514	2.19044889182061	0.878195717624949	1.40641635268422	0.885687424079981	1.78781113277144	1.66850870027177	3.89468954212569	4.87257848971564	4.27141254253696	4.2418805104679
OX_Smed_1.0.17270	20.1860631105706	21.512160694422	12.3069233070407	8.74977906807853	18.3686777307336	23.2244076624423	20.3937291452424	18.3207835965697	25.8969405354451	22.0189122438982	14.2969203480442	20.1996282646872	7.63823292027467	10.8370990747465	19.747016040748	19.4570291511198	17.5056420684387	18.4156914845514	19.4011187561254	16.392986728999	15.0017744286316	8.85687424079981	19.6659224604858	18.6872974430438	17.3638242086437	18.3438249024589	13.0083927431807	10.7678505265724
OX_Smed_1.0.17273	14.330563887657	12.1744645688212	7.5734912658712	20.9994697633885	13.6697136600808	13.435607738603	11.0646828341209	11.8437388907117	9.92716053858731	13.1021626575262	14.2969203480442	16.7812296352786	9.33561801366904	9.93400748518433	8.22792335031165	9.31276608942484	11.2036109238007	10.1944006432338	8.44887429702237	6.44010192924963	4.21924905805265	2.21421856019995	7.86636898419432	6.67403480108707	7.46482162240758	8.59866792302759	6.79542904494516	6.36282076570185
OX_Smed_1.0.17275	17.4124055839273	12.7654579944922	14.2002961235085	10.4997348816942	1.92230348344886	1.91937253408614	1.0847728268746	0.740233680669482	1.72646270236301	0.727897925418123	0.31770934106765	0	0.636519410022889	0	14.810262030561	18.1266339954876	7.70248251011301	7.56358757401217	13.1426933509237	9.66015289387444	5.15685995984212	7.97118681671983	8.58149343730289	9.34364872152189	0	0.14331113205046	0	0
OX_Smed_1.0.17274	199.241065663876	156.731456487932	239.511661283177	229.244211583658	206.327240556844	220.343966913089	163.583742292689	162.851409747286	146.749329700856	133.933218276935	190.943313981657	174.649093611603	224.479178601406	210.420340367995	209.194951181674	130.87762343531	180.308113304918	184.485766479166	226.242078398043	212.816095571113	197.83590027758	202.379576402276	215.610022612235	228.919393677286	163.576960769279	166.527535442634	160.566280576276	174.080250179587
OX_Smed_1.0.17276	145.9252043184	168.905921056753	123.069233070407	129.496730207562	135.202011669236	134.739951892847	117.372419867831	111.405168940757	120.42077348982	133.205320351516	123.271224334248	119.954715541066	89.5370636765531	96.6308000831567	150.982393478219	149.503155614159	118.338140382645	120.359697916889	128.297720806636	127.338379055618	172.520405929264	159.866580046437	158.042504136995	153.836502165057	101.586485557112	105.620304321189	86.9814917752981	88.4268937182155
OX_Smed_1.0.17279	2.15728918738923	3.07316581348886	1.8933728164678	0	0.640767827816287	0.575811760225841	1.51868195762443	0.740233680669482	0.647423513386129	1.09184688812718	3.1770934106765	1.86458107058651	0.636519410022889	0.903091589562212	2.87977317260908	1.49669455008613	0.350112841368773	0.657703267305406	0.312921270260088	0.585463811749966	0.468805450894739	0.442843712039991	0.357562226554287	0.667403480108707	0.973672385531423	1.4331113205046	0.582465346709585	0.326298500805223
OX_Smed_1.0.17278	18.799234347249	19.2663856768725	20.8271009811458	33.2491604586984	19.2230348344886	19.5775998476786	30.5905937178636	27.0185293444361	24.1704778330821	25.6584018709888	41.3022143387944	36.9808578999658	46.6780900683452	50.0312740617465	23.2438834646304	14.9669455008613	23.107447530339	16.4425816826352	16.5848273237846	15.5147910113741	23.4402725447369	32.3275909789193	16.8054246480515	14.0154730822828	31.6443525297712	32.6749381075048	35.3362310337148	37.3611783421981
OX_Smed_1.0.18537	2.92774961145681	2.7185697580863	8.5201776741051	8.74977906807853	2.34948203532638	2.30324704090336	2.82040934987395	3.33105156301267	2.80550189133989	3.82146410844514	2.5416747285412	3.41839862940861	3.60694332346304	4.15422131198618	2.87977317260908	4.82268243916643	2.10067704821264	4.60392287113784	3.44213397286096	1.7563914352499	4.21924905805265	3.98559340835991	2.14537335932572	1.33480696021741	1.62278730921904	2.1496669807569	2.71817161797806	3.42613425845484
OX_Smed_1.0.18536	4.00639420515142	4.84614609050166	2.8400592247017	0	1.28153565563257	0.767749013634455	0.216954565374919	1.29540894117159	1.72646270236301	0.909872406772653	0	0.310763511764419	0.212173136674296	0.180618317912442	2.2626789213357	2.32819152235621	1.40045136547509	1.31540653461081	1.87752762156053	2.04912334112488	1.87522180357895	1.32853113611997	1.78781113277144	1.00110522016306	0	0.28662226410092	0	0.326298500805223
OX_Smed_1.0.18535	1.84910501776219	2.36397370268374	3.7867456329356	0	1.06794637969381	0.383874506817227	1.0847728268746	0	0.863231351181505	0.909872406772653	0.953128023202949	0.310763511764419	0.848692546697186	0.180618317912442	3.08547125636687	3.99118546689636	0.700225682737546	1.31540653461081	3.44213397286096	2.92731905874983	1.40641635268422	2.65706227223994	4.64830894520573	4.67182436076095	0.973672385531423	0.42993339615138	0.388310231139724	0.815746252013058
OX_Smed_1.0.18532	13.4060113787759	9.10129875533239	11.3602368988068	11.3747127885021	5.98049972628534	8.06136464316178	6.7255915266225	11.473622050377	8.41650567401967	6.00515788469951	9.53128023202949	8.70137832940373	7.21388664692608	7.76658767023502	15.4273562818344	14.3017479230453	11.5537237651695	6.24818103940136	12.8297720806636	8.78195717624949	8.90730356700004	11.9567802250797	8.22393121074861	5.0055261008153	5.19291938950092	5.30251188586701	6.6012739293753	8.15746252013058
OX_Smed_1.0.02703	50.8503879884604	45.7428911469303	52.0677524528645	32.3741825518906	24.9899452848352	24.9518429431198	20.3937291452424	17.3954914957328	23.7388621574914	27.2961722031796	21.9219445336678	19.8888647529228	13.1547344738064	12.8239005717834	36.4085608251291	49.0583213639344	30.809930040452	32.8851633652703	30.9792057557487	22.8330886582487	38.4420469733686	30.9990598427993	29.6776648040058	35.0386827057071	17.0392667467999	20.4934918832158	16.1148745922985	15.4991787882481
OX_Smed_1.0.02702	3.85230212033791	6.02813294184353	7.5734912658712	7.87480116127068	7.47562465785668	5.18230584203257	7.59340978812217	3.88622682351478	5.17938810708903	6.5510813287631	5.08334945708239	3.41839862940861	3.18259705011445	3.79298467616129	2.67407508885129	4.32378425580439	4.90157977916282	4.27507123748514	4.69381905390131	4.68371049399973	9.37610901789477	8.85687424079981	1.43024890621715	1.66850870027177	2.10962350198475	0.859866792302759	1.74739604012876	1.63149250402612
OX_Smed_1.0.06814	6.93414381660823	5.43713951617259	9.466864082339	2.62493372042356	7.68921393379544	11.5162352045168	10.1968645726212	7.21727838652745	13.8117016189041	12.1922902507536	10.4844082552324	8.39061481763931	1.27303882004578	0.72247327164977	5.14245209394478	2.99338910017227	9.1029338755881	5.91932940574866	8.44887429702237	14.3438633878742	18.7522180357895	7.08549939263985	17.1629868746058	15.0165783024459	4.70608319673521	6.30568981022023	2.91232673354793	1.95779100483134
OX_Smed_1.0.06813	25.5792860790437	19.5027830471408	16.0936689399763	13.9996465089257	1.49512493157134	3.64680781476366	0.433909130749838	0	1.51065486456763	1.45579585083625	0	0.310763511764419	0.424346273348593	0.361236635824885	29.2091278936064	24.9449091681022	11.5537237651695	15.1271751480243	23.7820165397667	26.9313353404984	42.1924905805265	28.3419975705594	27.5322914446801	23.3591218038047	0	0	0	0.489447751207835
OX_Smed_1.0.06811	19.107418516876	21.9849554349587	17.0403553482102	10.4997348816942	4.69896407065277	2.68712154772059	1.30172739224952	1.66552578150633	1.94227054015839	1.63777033219078	0.635418682135299	0.932290535293257	0.212173136674296	0.180618317912442	25.7122604697239	25.7764061403723	18.2058677511762	16.1137300489825	10.3264019185829	14.9293271996241	14.5329689777369	18.5994359056796	16.4478624214972	17.6861922228807	0.324557461843808	1.28980018845414	1.16493069341917	0.326298500805223
OX_Smed_1.0.02707	261.64836001335	251.881398020952	198.804145729119	175.870559268378	77.9600857176482	78.8862111509402	60.3133691742275	61.9945707560691	83.5176332268106	83.7082614230841	53.6928786404328	48.7898713470138	40.100722831442	40.6391215302995	258.973887451059	240.63522377496	165.253261126061	145.681273708147	195.262872642295	182.664709265989	184.709347652527	191.308483601276	203.810469135944	219.24204321571	39.5960103449445	38.5506945215737	38.4427128828326	43.5608498574973
OX_Smed_1.0.02706	3.54411795071087	2.36397370268374	4.7334320411695	6.99982325446283	0.213589275938762	0.767749013634455	0.433909130749838	0	0	0.545923444063592	0	0	0	0	2.4683770050935	0.99779636672409	1.05033852410632	1.64425816826352	1.87752762156053	0.878195717624949	0.468805450894739	1.77137484815996	3.21806003898859	2.33591218038047	0.162278730921904	0.14331113205046	0	0
OX_Smed_1.0.02705	154.400268983143	169.142318427021	81.4150311081154	92.7476581216324	246.909202985209	259.115292101628	221.944520378542	227.251739965531	143.943827809516	137.026784459962	157.266123828487	168.123059864551	163.585488375883	167.071944069009	75.6968948228672	67.5175541483301	81.2261791975554	75.6358757401217	56.3258286468158	53.8626706809969	53.9126268528949	52.6984017327589	41.8347805068516	51.0563662283161	109.538143372285	103.184015076331	69.7016864895804	76.5169984388248
OX_Smed_1.0.04414	5.85549922291362	5.08254346077003	13.2536097152746	5.24986744084712	3.84460696689772	6.33392936248425	1.0847728268746	2.77587630251056	1.72646270236301	1.81974481354531	6.35418682135299	7.76908779411047	4.03128959681163	5.05731290154839	6.17094251273374	3.82488607244234	2.45078988958141	0.986554900958109	0.938763810780263	2.34185524699986	7.96969266521056	4.8712808324399	3.21806003898859	1.00110522016306	2.59645969475046	2.29297811280736	4.85387788924654	3.75243275926007
OX_Smed_1.0.04417	14.1764718028435	11.5834711431503	18.933728164678	13.1246686021178	3.84460696689772	5.18230584203257	4.98995500362314	5.55175260502112	4.10034891811215	6.00515788469951	2.22396538747355	1.86458107058651	4.24346273348593	3.61236635824885	11.7247907741941	11.142059428419	8.40270819285056	10.5232522768865	10.9522444591031	11.1238124232494	15.0017744286316	15.0566862093597	12.5146779294001	13.3480696021741	1.78506604014094	3.15284490511012	3.10648184911779	2.44723875603917
OX_Smed_1.0.04416	14.1764718028435	13.4746501052973	11.3602368988068	17.4995581361571	10.6794637969381	9.98073717724791	8.67818261499677	10.5483299495401	15.1065486456763	15.4678309151351	6.67189616242064	6.83679725881722	7.42605978360037	8.85029757770968	18.718525621959	14.3017479230453	16.8054163857011	20.7176529201203	20.3398825669057	19.0275738818739	15.9393853304211	19.0422796177196	20.3810469135944	17.3524904828264	7.46482162240758	9.45853471533035	11.0668415874821	8.32061177053319
OX_Smed_1.0.04411	2.15728918738923	5.20074214590422	6.6268048576373	1.74995581361571	2.13589275938762	1.3435607738603	1.30172739224952	1.66552578150633	2.37388621574914	2.54764273896343	0.31770934106765	0.932290535293257	0.212173136674296	0.361236635824885	6.58233868024932	7.48347275043067	4.90157977916282	7.56358757401217	5.63258286468158	2.63458715287485	3.75044360715791	1.77137484815996	5.00587117176002	5.0055261008153	0.649114923687615	0.573244528201839	1.16493069341917	1.95779100483134
OX_Smed_1.0.04412	133.289653363692	138.292461606999	221.524619526733	222.244388329195	89.0667280664639	83.3007679793383	70.5102337468487	71.432550184605	76.6117824173586	76.6112566502574	47.3386918190798	56.8697226528887	55.5893618086657	46.4189077034977	140.903187374087	159.4811192814	169.454615222486	186.13002464743	159.276926562385	155.440642019616	156.112215147948	162.080798606637	190.223104526881	193.213307491471	43.1661424252264	45.4296288599958	49.7037095858846	49.2710736215887
OX_Smed_1.0.09539	69.1873460812688	74.9379663750745	62.4813029434374	53.373652315279	47.2032299824665	49.5198113794223	81.3579620155947	75.5038354282872	59.1313475559331	62.053298141895	92.1357089096184	81.1092765705133	162.100276419162	183.146974363217	66.2347829700088	86.4756851160878	39.9128639160401	49.3277450479055	31.2921270260088	35.127828704998	45.0053232858949	40.7416215076791	34.6835359757659	35.3723844457615	76.7578397260605	78.8211226277529	101.737280558608	106.862759013711
OX_Smed_1.0.09538	2.61956544182978	1.18198685134187	1.8933728164678	0	1.49512493157134	1.15162352045168	2.60345478449903	4.25634366384952	1.51065486456763	3.27554066438155	0.31770934106765	1.24305404705768	4.24346273348593	3.79298467616129	1.85128275382012	1.33039515563212	2.10067704821264	1.64425816826352	2.19044889182061	1.17092762349993	0	0.885687424079981	1.43024890621715	1.00110522016306	1.62278730921904	3.43946716921104	5.24218812038627	7.17856701771491
OX_Smed_1.0.12379	8.47506466474339	10.6378816620768	11.3602368988068	13.1246686021178	5.12614262253029	6.71780386930148	3.25431848062379	4.81151892435163	9.49554486299655	8.916749586372	2.22396538747355	1.55381755882209	0.424346273348593	0.361236635824885	9.66780993661619	13.8028497396832	11.2036109238007	17.757988217246	17.836512404825	17.271182446624	13.1265526250527	13.7281550732397	16.8054246480515	20.3558061433156	2.10962350198475	1.57642245255506	0.776620462279447	0.163149250402612
OX_Smed_1.0.12378	3.85230212033791	1.65478159187862	1.8933728164678	0.874977906807853	1.7087142075101	1.53549802726891	1.51868195762443	1.85058420167371	1.51065486456763	1.63777033219078	1.2708373642706	3.10763511764419	1.48521195672007	1.80618317912442	1.85128275382012	0.99779636672409	2.45078988958141	1.97310980191622	1.87752762156053	5.26917430574969	2.34402725447369	5.31412454447989	2.8604978124343	2.66961392043483	0.973672385531423	1.4331113205046	1.16493069341917	1.63149250402612
OX_Smed_1.0.21629	65.9514123001849	68.4370386926942	66.268048576373	85.7478348671696	55.3196224681394	65.4506034123373	69.2085063545992	69.7670244030987	67.116237554362	70.970047728267	71.8023110812888	87.3245468058017	47.951128888391	42.2646863915115	55.3327845308459	60.8655783701695	63.7205371291167	63.7972169286244	58.5162775386364	52.6917430574969	67.5079849288424	67.7550879421186	61.5007029673374	59.3989097296749	57.7712282081978	61.4804756496473	47.5680033146161	50.7394168752122
OX_Smed_1.0.01139	8.47506466474339	7.32831847831958	14.2002961235085	4.37488953403927	1.49512493157134	1.53549802726891	0	0.555175260502112	1.29484702677226	2.18369377625437	0.31770934106765	0.621527023528838	0.212173136674296	0	2.4683770050935	2.66079031126424	3.15101557231896	0.657703267305406	4.69381905390131	1.7563914352499	0.937610901789477	0.885687424079981	5.36343339831431	3.67071914059789	0.486836192765712	0.42993339615138	0	0
OX_Smed_1.0.01138	14.1764718028435	12.1744645688212	8.5201776741051	6.99982325446283	1.7087142075101	2.68712154772059	1.0847728268746	0.555175260502112	2.37388621574914	0.909872406772653	0	0.932290535293257	1.06086568337148	1.08370990747465	9.66780993661619	7.31717335597666	5.60180546190037	8.55014247497028	9.70055937806272	9.66015289387444	12.6577471741579	6.19981196855987	10.01174234352	10.344753941685	0.811393654609519	0.14331113205046	0.388310231139724	0.163149250402612
OX_Smed_1.0.10565	0.770460424067581	1.53658290674443	0.9466864082339	2.62493372042356	2.13589275938762	4.99036858862396	4.5560458728733	3.33105156301267	3.66873324252139	2.3656682576089	1.58854670533825	0.621527023528838	2.54607764009156	2.70927476868664	1.85128275382012	1.66299394454015	2.80090273095019	2.30196143556892	2.5033701620807	2.63458715287485	0	0.885687424079981	4.29074671865145	3.00331566048918	6.00431304411044	4.44264509356426	1.94155115569862	3.58928350885745
OX_Smed_1.0.01135	67.3382410635066	50.1162424968952	36.9207699211221	36.7490720859298	17.941499178856	17.4662900601838	16.9224560992437	18.6909004369044	25.4653248598544	26.2043253150524	16.5208857355178	11.1874864235191	4.66780900683452	5.9604044911106	65.0005944674621	54.5462013809169	36.7618483437212	31.8986084643122	44.1218991066724	51.813547339872	33.7539924644212	50.0413394605189	49.3435872644916	40.0442088065224	7.78937908425138	8.59866792302759	8.73698020064378	8.64691027133841
OX_Smed_1.0.01134	3.54411795071087	3.07316581348886	6.6268048576373	0.874977906807853	3.63101769095896	3.07099605453782	2.82040934987395	4.62646050418426	5.3951959448844	3.27554066438155	1.58854670533825	2.79687160587977	1.90955823006867	4.15422131198618	0.617094251273374	1.1640957611781	2.10067704821264	1.31540653461081	1.87752762156053	3.22005096462481	0.468805450894739	0.885687424079981	2.8604978124343	1.33480696021741	2.59645969475046	2.1496669807569	2.32986138683834	6.36282076570185
OX_Smed_1.0.01137	53.7781375999172	19.620981732275	87.0951495575188	84.8728569603617	36.9509447374059	36.4680781476366	38.1840035059858	33.1254572099593	34.3134462094648	30.3897383862066	76.5679511973035	74.5832428234605	122.423899861069	122.459219544636	101.203457208833	47.3953274193943	141.445587912984	117.728884847668	138.624122725219	134.363944796617	189.866207612369	159.866580046437	150.176135152801	165.849764807014	77.0823971879043	72.9453662136841	85.0399406195995	80.4325804484875
OX_Smed_1.0.01136	5.23913088365955	6.2645303121119	12.3069233070407	13.1246686021178	4.05819624283648	6.71780386930148	5.6408186997479	3.33105156301267	3.66873324252139	5.09528547792686	5.08334945708239	2.79687160587977	1.90955823006867	2.88989308659908	6.58233868024932	7.98237093379272	9.1029338755881	10.5232522768865	5.31966159442149	9.07468908212447	5.62566541073686	10.6282490889598	6.43612007797717	10.6784556817393	4.3815257348914	4.15602282946334	4.85387788924654	6.85226851690969
OX_Smed_1.0.01133	3.23593378108384	4.37335134996491	0	2.62493372042356	0.640767827816287	1.72743528067752	0.216954565374919	0.370116840334741	0.215807837795376	0.181974481354531	0	0	0	0	2.67407508885129	1.82929333899416	1.75056420684387	3.94621960383244	2.19044889182061	2.04912334112488	1.40641635268422	0.885687424079981	1.43024890621715	2.66961392043483	0	0	0	0
OX_Smed_1.0.01132	4.93094671403252	4.13695397969654	5.6801184494034	5.24986744084712	1.49512493157134	0.767749013634455	1.0847728268746	1.66552578150633	2.80550189133989	2.3656682576089	0.635418682135299	0.310763511764419	0.212173136674296	0.180618317912442	4.31965975891362	3.99118546689636	4.20135409642528	5.26162613844325	4.38089778364123	4.97644239987471	4.21924905805265	2.21421856019995	11.4419912497372	6.34033306103271	0.324557461843808	0.14331113205046	0.194155115569862	0
OX_Smed_1.0.10567	5.54731505328658	4.01875529456235	9.466864082339	7.87480116127068	2.34948203532638	2.49518429431198	0.867818261499677	0.740233680669482	1.94227054015839	3.63948962709061	1.58854670533825	1.55381755882209	1.06086568337148	3.25112972242396	9.66780993661619	8.48126911715476	8.05259535148178	6.90588430670677	7.19718921598202	9.95288479974942	12.6577471741579	12.8424676491597	16.4478624214972	13.3480696021741	1.78506604014094	1.14648905640368	1.35908580898903	2.61038800644179
OX_Smed_1.0.10561	17.5664976687409	14.538438271505	26.5072194305492	17.4995581361571	10.4658745209993	7.86942738975316	5.6408186997479	4.62646050418426	7.33746648504279	7.82490269824482	2.5416747285412	3.72916214117303	5.728674690206	7.94720598814747	16.2501486168655	19.7896279400278	27.3088016267643	29.925498662396	35.9859460799101	33.3714372697481	29.5347434063685	28.7848412825994	40.4045316006345	39.0431035863593	3.57013208028188	5.58913414996793	4.0772574269671	3.75243275926007
OX_Smed_1.0.10562	77.0460424067581	74.5833703196719	86.1484631492849	88.3727685875932	24.1355881810801	28.0228389976576	15.4037741416193	16.1000825545612	17.9120505370162	21.4729887998346	7.62502418562359	5.28297969999512	4.45563587016022	3.25112972242396	59.4467462060017	57.3732910866352	52.516926205316	49.6565966815582	46.312347998493	53.2772068692469	54.3814323037897	44.727214916039	64.3612007797717	73.4143828119577	3.57013208028188	2.57960037690828	2.5240165024082	2.12094025523395
OX_Smed_1.0.10563	111.254485235359	120.680857522005	77.6282854751798	83.9978790535539	73.0475323710567	79.4620229111661	78.3205981003458	77.1693612097935	66.6846218787712	66.9666091384673	65.4481242599358	57.8020131881819	33.9477018678874	26.7315110510415	83.9248181731789	80.4889069157432	66.1713270186981	70.7031012353312	70.4072858085197	71.7193169393708	66.1015685761581	55.3554640049988	62.9309518735546	70.7447688915229	43.6529786179921	36.1144052767159	36.6953168427039	40.7873126006529
OX_Smed_1.0.03072	4.16048628996494	5.67353688644097	7.5734912658712	6.12484534765497	6.40767827816287	4.79843133521534	5.42386413437298	5.92186944535586	8.63231351181505	4.91331099657233	3.81251209281179	1.24305404705768	0.848692546697186	1.2643282253871	5.75954634521816	8.14867032824673	3.8512412550565	2.63081306922162	4.06797651338114	5.85463811749966	8.90730356700004	7.97118681671983	5.36343339831431	6.67403480108707	3.40785334935998	2.00635584870644	2.32986138683834	1.95779100483134
OX_Smed_1.0.03073	7.24232798623526	6.61912636751446	9.466864082339	6.99982325446283	5.76691045034658	8.25330189657039	8.02731891887201	5.73681102518849	3.88454108031677	4.18541307115421	4.76564011601474	6.21527023528838	12.9425613371321	12.2820456180461	5.14245209394478	3.3259878890803	5.60180546190037	7.23473594035947	3.12921270260088	4.68371049399973	8.4384981161053	4.8712808324399	5.00587117176002	5.0055261008153	7.46482162240758	5.73244528201839	8.34866996950405	7.34171626811752
OX_Smed_1.0.15619	1.69501293294868	1.89117896214699	0.9466864082339	1.74995581361571	3.20383913908143	2.30324704090336	3.47127304599871	2.22070104200845	4.96358026929365	3.45751514573608	4.44793077494709	5.28297969999512	6.36519410022889	5.41854953737327	2.87977317260908	2.66079031126424	0.700225682737546	1.64425816826352	0.938763810780263	2.34185524699986	2.81283270536843	2.65706227223994	0.715124453108575	2.33591218038047	8.11393654609519	6.16237867816977	6.21296369823558	4.07873126006529
OX_Smed_1.0.15618	85.5211070715015	90.3037954425187	70.0547942093086	85.7478348671696	89.4939066183414	90.5943836088657	87.6496444114673	91.9740348231831	99.0557975480777	98.4481944128011	84.1929753829271	79.2446954999268	62.8032484555917	55.2692052812074	101.614853376349	83.8148948048236	82.2765177216617	79.5820953439541	84.4887429702237	77.2812231509955	68.9144012815266	72.1835250625185	82.9544365605946	88.4309611144036	94.446221396548	87.563101682831	72.2257029919886	75.7012521868118
OX_Smed_1.0.03071	33.74616657416	35.9324002807928	37.867456329356	43.7488953403927	21.3589275938762	18.8098508340441	13.6681376186199	13.3242062520507	19.8543210771746	22.2008867252527	11.755245619503	5.90450672352396	2.33390450341726	2.52865645077419	46.282068845503	46.3975310526702	40.6130895987777	40.7776025729352	41.6185289445917	46.2516411282473	45.0053232858949	39.4130903715592	61.8582651938917	61.7348219100554	9.24988766254852	11.0349571678854	3.88310231139724	4.2418805104679
OX_Smed_1.0.15611	93.2257113121773	95.3863389032888	99.4020728645595	110.247216257789	104.658745209993	99.0396227588447	88.517462672967	83.8314643358189	82.6544018756291	77.157180094321	73.7085671276947	68.989499611701	36.0694332346304	37.9298467616129	111.488361396723	101.442630616949	123.589833003177	133.184911629345	107.64491696947	106.261681832619	111.575697312948	98.3113040728779	92.6086166775604	95.1049959154907	50.9555215094778	48.8690960292068	42.9082805409394	41.6030588526659
OX_Smed_1.0.15613	401.101696769583	458.610898320645	993.074042237361	917.851824241438	726.630716743669	740.110049143614	799.911482537327	805.004127728062	641.596701765653	661.841188686428	740.898183369759	753.91227954048	1684.65470519391	1628.27413598067	513.216718975689	688.313193645168	1103.90578883574	1091.12972045967	782.929018190739	764.908470051331	699.926538185845	629.280914808827	855.288845917855	841.595788417079	962.637431828734	949.006316438145	1398.30514233414	1403.24670271286
OX_Smed_1.0.15615	22.3433522979599	19.1481869917383	19.8804145729119	22.7494255770042	3.84460696689772	1.72743528067752	1.30172739224952	1.48046736133896	1.72646270236301	0.909872406772653	1.9062560464059	1.86458107058651	1.69738509339437	1.44494654329954	22.8324872971148	20.7874243067519	17.8557549098074	13.4829169797608	14.0814571617039	9.66015289387444	15.0017744286316	12.8424676491597	11.7995534762915	15.3502800425003	0.973672385531423	0.28662226410092	1.35908580898903	1.79464175442873
OX_Smed_1.0.15614	59.9418209924578	61.345117584643	98.4553864563256	100.622459282903	94.8336385168104	93.0895679031776	98.2804181148384	93.2694437643547	87.6179821449227	93.8988323789378	117.234746853963	111.874864235191	86.7788128997872	94.8246169040323	64.7948963837043	72.5065359819505	77.7250507838676	86.1591280170082	65.7134667546184	71.1338531276209	94.6987010807372	76.6119621829184	61.5007029673374	68.7425584511968	107.4285198703	110.062949414753	78.2445115746543	77.9853416924483
OX_Smed_1.0.15617	115.26087944051	131.200540498947	133.48278356098	157.496023225414	239.219989051414	238.578005986907	228.01924820904	220.774695259673	185.163124828433	185.250022018912	304.365548742808	314.492673905592	255.032110282504	262.799652562604	113.339644150543	136.199204057838	168.754389539749	171.331701133058	166.787037048627	152.806054866741	210.493647451738	226.735980564475	160.187877496321	153.169098684948	331.373168542528	314.71124598281	305.017686560253	303.783904249663
OX_Smed_1.0.15616	33.9002586589736	25.5309159889844	30.2939650634848	30.6242267382749	29.9024986314267	32.2454585726471	42.957003944234	43.1186118989973	39.7086421543492	32.3914576811065	48.927238524418	44.1284186705475	46.2537437949966	48.2250908826221	30.2376183123953	27.4394000849125	30.4598171990833	27.6235372268271	30.0404419449684	30.1513863051232	39.379657875158	34.5418095391193	24.3142314056915	27.363542684457	43.6529786179921	46.432806784349	59.6056204799476	56.4496406393036
OX_Smed_1.0.20922	3.85230212033791	2.00937764728118	0.9466864082339	3.49991162723141	0	0	0	0	0.215807837795376	0	0	0	0	0	2.4683770050935	2.16189212790219	1.05033852410632	0.986554900958109	1.25168508104035	0	0.468805450894739	1.32853113611997	1.43024890621715	3.00331566048918	0	0.14331113205046	0.194155115569862	0
OX_Smed_1.0.20925	20.4942472801977	12.8836566796264	15.1469825317424	11.3747127885021	0.213589275938762	0.575811760225841	0.216954565374919	0	0	0	0.31770934106765	0	0	0.180618317912442	24.2723738834194	19.6233285455738	8.40270819285056	6.90588430670677	5.63258286468158	3.5127828704998	5.62566541073686	3.54274969631992	16.4478624214972	16.3513852626633	0	0	0	0.163149250402612
OX_Smed_1.0.20924	13.2519192939624	12.1744645688212	15.1469825317424	12.2496906953099	15.1648385916521	11.1323606976996	19.5259108837427	17.9506667562349	15.3223564834717	15.103881952426	16.2031763944501	18.6458107058651	18.4590628906638	19.5067783345438	13.9874696955298	15.9647418675854	12.6040622892758	15.456026781677	18.7752762156053	14.9293271996241	20.1586343884738	16.8280610575196	17.1629868746058	17.3524904828264	18.6620540560189	18.6304471665598	19.0272013258465	18.9253130467029
OX_Smed_1.0.19919	2.77365752664329	3.90055660942817	2.8400592247017	2.62493372042356	1.92230348344886	1.15162352045168	1.0847728268746	0.555175260502112	1.94227054015839	2.3656682576089	1.58854670533825	0.310763511764419	0	0.180618317912442	3.49686742388245	4.98898183362045	1.05033852410632	1.64425816826352	0.625842540520175	1.7563914352499	2.34402725447369	2.21421856019995	2.50293558588001	2.00221044032612	0.649114923687615	0.42993339615138	0	0.163149250402612
OX_Smed_1.0.19912	7.70460424067581	9.57409349586913	12.3069233070407	6.12484534765497	6.83485683004039	8.63717640338762	8.02731891887201	7.58739522686219	8.63231351181505	9.64464751179013	11.1198269373677	11.4982499352835	10.3964836970405	8.30844262397235	9.4621118528584	6.31937698925257	14.3546264961197	8.55014247497028	9.07471683754254	12.8802038584993	11.7201362723685	10.6282490889598	16.0903001949429	10.0110522016306	10.3858387790018	10.4617126396836	9.51360066292323	10.7678505265724
OX_Smed_1.0.19913	106.93990686058	108.269995582915	99.4020728645595	84.8728569603617	134.134065289543	124.375340208782	120.626738348455	119.177622587787	140.49090240479	158.863722222505	145.510878208983	138.289762735166	70.2293082391921	74.2341286620138	121.156171333339	125.057144629419	109.235206507057	108.521039105392	112.025814753111	104.505290397369	93.292284728053	90.7829609681981	101.905234567972	113.45859161848	118.950309765756	120.524662054437	90.2821287399857	102.131430752035
OX_Smed_1.0.19911	65.6432281305579	80.4933045763812	84.2550903328171	107.622282537366	85.2221210995661	89.8266345952312	98.2804181148384	94.7499111256937	105.098417006348	87.7117000128838	125.495189721722	126.791512799883	103.964836970405	98.0757466264562	41.5510129190738	37.5836631466074	77.7250507838676	76.6224306410798	68.5297581869592	72.8902445628708	70.3208176342108	73.9548999106784	67.9368230453146	58.3978045095118	71.2403628747158	83.2637677213172	90.0879736244159	88.7531922190207
OX_Smed_1.0.19916	47.460362122563	40.6603476861603	44.4942611869933	50.7487185948555	67.2806219207101	71.7845327748215	78.9714617964706	88.6429832601705	102.508722952804	98.084245450092	83.5575567007918	81.7308035940422	78.5040605694897	82.1813346501613	41.3453148353161	31.5968849462628	31.1600428818208	32.8851633652703	43.8089778364123	36.5914882343729	42.1924905805265	42.9558400678791	44.6952783192859	43.3812262070659	99.1523045932833	96.1617696058586	89.6996633932761	91.6898787262677
OX_Smed_1.0.03078	2.46547335701626	1.18198685134187	0.9466864082339	4.37488953403927	3.4174284150202	3.64680781476366	2.38650021912411	2.59081788234319	1.72646270236301	4.91331099657233	1.9062560464059	0.932290535293257	5.728674690206	5.05731290154839	1.85128275382012	3.15968849462628	1.75056420684387	1.97310980191622	3.12921270260088	1.46365952937491	0	0.885687424079981	2.14537335932572	2.33591218038047	5.03064065857902	3.86940056536242	5.04803300481641	3.58928350885745
OX_Smed_1.0.19915	15.4092084813516	18.4389948809331	20.8271009811458	14.8746244157335	18.1550884547948	20.1534116079044	18.4411380568681	18.6909004369044	18.5594740504024	16.7416522846168	10.8021175963001	13.6735945176344	7.21388664692608	7.40535103441014	20.3641102920213	23.9471128013782	16.1051907029636	13.4829169797608	15.9589847832645	17.856646258374	19.689828937579	21.2564981779195	10.01174234352	11.345859161848	12.3331835500647	12.46806848839	10.4843762407725	13.7045370338194
OX_Smed_1.0.10393	28.8152198601275	24.703525193045	26.5072194305492	41.1239616199691	22.6404632495088	17.4662900601838	10.1968645726212	7.95751206719693	11.4378154031549	8.00687717959935	2.22396538747355	4.35068916470186	2.97042391344015	4.87669458363594	20.9812045432947	16.1310412620395	11.9038366065383	13.8117686134135	15.9589847832645	17.271182446624	18.7522180357895	15.0566862093597	21.0961713667029	17.3524904828264	1.62278730921904	1.28980018845414	3.49479208025751	3.91558200966268
OX_Smed_1.0.10392	20.1860631105706	20.211975157946	20.8271009811458	16.6245802293492	13.6697136600808	11.900109711334	10.1968645726212	9.80809626887064	12.7326624299272	14.1940095456534	4.44793077494709	5.59374321175954	1.90955823006867	2.70927476868664	22.626789213357	20.4548255178438	14.7047393374885	17.1002849499406	12.5168508104035	12.5874719526243	20.1586343884738	25.2420915862795	16.0903001949429	13.6817713422285	2.75873842567237	2.29297811280736	0.582465346709585	1.79464175442873
OX_Smed_1.0.10391	40.6803103907683	32.5046384119014	30.2939650634848	39.3740058063534	13.6697136600808	14.5872312590546	13.451183053245	11.8437388907117	17.4804348614255	14.739932989717	14.9323390301795	13.9843580293988	6.36519410022889	4.87669458363594	32.0889010662154	29.6012922128147	28.3591401508706	30.2543502960487	23.7820165397667	28.1022629639984	29.5347434063685	30.9990598427993	34.3259737492116	35.7060861858158	8.11393654609519	9.02860131917897	7.37789439165475	9.78895502415669
OX_Smed_1.0.10396	16.1796689054192	16.6660146039203	5.6801184494034	6.12484534765497	0.854357103755049	1.53549802726891	0.867818261499677	1.29540894117159	1.51065486456763	2.00171929489984	0.31770934106765	1.24305404705768	0.424346273348593	0.180618317912442	12.9589792767409	14.3017479230453	6.65214398600669	6.24818103940136	7.82303175650219	6.73283383512461	15.0017744286316	18.1565921936396	13.9449268356172	12.6806661220654	0.811393654609519	0.14331113205046	0.970775577849309	0.163149250402612
OX_Smed_1.0.10395	4.31457837477845	3.66415923915979	1.8933728164678	0	1.49512493157134	2.30324704090336	0.650863696124758	1.66552578150633	2.15807837795376	1.45579585083625	0	1.24305404705768	0.424346273348593	0.180618317912442	4.52535784267141	6.81827517261461	3.8512412550565	5.59047777209595	3.75505524312105	3.22005096462481	4.21924905805265	4.8712808324399	4.64830894520573	4.67182436076095	0.811393654609519	1.14648905640368	0.970775577849309	0.489447751207835
OX_Smed_1.0.10394	5.85549922291362	6.61912636751446	8.5201776741051	17.4995581361571	6.40767827816287	10.5565489374738	12.5833647917453	10.1782131092054	12.5168545921318	17.1056012473259	8.57815220882654	6.5260337470528	8.69909860364615	9.93400748518433	6.58233868024932	7.48347275043067	13.3042879720134	10.5232522768865	8.76179556728245	8.78195717624949	11.7201362723685	11.9567802250797	7.86636898419432	9.00994698146754	7.62710035332948	7.45217886662391	10.4843762407725	8.32061177053319
OX_Smed_1.0.10399	869.541634602672	864.623381756577	707.174746950723	680.73281149651	130.075869046706	122.839842181513	43.3909130749838	36.2714503528046	57.8365005291608	55.6841912944864	110.562850691542	107.524175070489	95.4779115034334	93.92152531447	696.493711603881	855.776683860361	446.043759903817	427.178272114861	405.545966257074	393.138949590102	231.121087291106	240.906979349755	438.72885198211	407.78352634642	37.8109443048036	40.5570503702801	66.4010495248927	67.217491165876
OX_Smed_1.0.10398	8.93734091918394	4.13695397969654	7.5734912658712	3.49991162723141	1.49512493157134	1.53549802726891	0.650863696124758	0.740233680669482	0	0.363948962709061	0.31770934106765	1.24305404705768	0.848692546697186	1.80618317912442	9.66780993661619	6.98457456706863	3.8512412550565	2.63081306922162	7.5101104862421	3.5127828704998	5.15685995984212	5.75696825651988	7.50880675764003	5.0055261008153	0.811393654609519	0.42993339615138	0.776620462279447	0.326298500805223
OX_Smed_1.0.09853	3.23593378108384	2.24577501754955	0.9466864082339	0.874977906807853	0.854357103755049	0.575811760225841	0.216954565374919	0.370116840334741	0.431615675590752	1.09184688812718	0	0.932290535293257	0	0.180618317912442	2.87977317260908	2.49449091681022	2.10067704821264	0.986554900958109	0.625842540520175	2.34185524699986	2.81283270536843	0.885687424079981	3.21806003898859	3.67071914059789	0	0.14331113205046	0	0
OX_Smed_1.0.21621	56.3977030417469	58.1537530860199	69.1081078010747	61.2484534765497	76.8921393379544	81.5733326986608	95.0260996342146	84.7567564366557	66.0371983653851	63.8730429554403	82.9221380186565	74.5832428234605	85.0814278063929	88.3223574591843	41.5510129190738	38.7477589077855	52.1668133639472	57.8778875228757	48.8157181605737	48.3007644693722	51.0997941475265	55.3554640049988	44.6952783192859	42.3801209869029	67.8325095253558	61.9104090457987	74.7497194943968	71.2962224259413
OX_Smed_1.0.08218	60.8663735013389	61.1087202143746	34.0807106964204	49.8737406880476	4.27178551877524	4.60649408180673	2.60345478449903	3.88622682351478	7.76908216063354	7.27897925418123	1.2708373642706	0.932290535293257	5.728674690206	4.15422131198618	69.9373484776491	82.1519008602834	50.0661363157346	48.3411901469474	53.8224584847351	59.4245768926216	64.6951522234739	54.9126202929588	74.730505349846	66.7403480108707	1.94734477106285	1.71973358460552	2.91232673354793	2.93668650724701
OX_Smed_1.0.08213	10.3241696825056	9.33769612560076	10.4135504905729	13.1246686021178	12.1745887285094	13.2436704851943	13.2342284878701	12.9540894117159	10.3587762141781	10.5545199185628	10.8021175963001	8.70137832940373	7.21388664692608	7.40535103441014	5.14245209394478	8.14867032824673	8.05259535148178	6.24818103940136	7.5101104862421	10.2456167056244	11.2513308214737	7.52834310467984	10.01174234352	7.34143828119577	9.24988766254852	10.8916460358349	6.40711881380544	5.87337301449402
OX_Smed_1.0.08212	145.771112233586	171.860888185108	147.683079684488	154.87108950499	241.996649638618	246.831307883477	252.318159531031	277.772688671223	276.881455891468	257.311916635306	266.558137155758	270.05349172328	286.858080783649	280.861484353848	124.447340673464	155.988831997866	186.260031608187	205.203419399287	161.154454183945	155.733373925491	169.707573223895	151.452549517677	161.975688629092	176.528220488753	270.031808254048	269.138305990764	288.320346621245	306.231143005702
OX_Smed_1.0.08211	5.23913088365955	1.65478159187862	2.8400592247017	6.12484534765497	0.213589275938762	0.575811760225841	0	0.555175260502112	0.431615675590752	0.363948962709061	0	0	0	0.903091589562212	4.11396167515583	2.49449091681022	3.15101557231896	1.64425816826352	1.56460635130044	2.04912334112488	0.937610901789477	0.885687424079981	4.64830894520573	5.33922784086965	0	0	0.194155115569862	0.489447751207835
OX_Smed_1.0.08210	31.8970615563979	30.4952607646202	15.1469825317424	10.4997348816942	29.2617308036104	34.3567683601418	34.4957758946122	33.6806324704614	27.8392110756035	30.9356618302702	35.5834461995767	40.7100200411389	32.4624899111674	27.9958392764286	27.1521470560285	21.2863224901139	23.107447530339	21.7042078210784	22.2174101884662	19.0275738818739	30.472354308158	30.1133724187194	25.0293558588001	24.6939287640221	36.8372719192722	39.6971835779774	32.8122145313066	33.2824470821328
OX_Smed_1.0.08217	5.08503879884604	4.84614609050166	1.8933728164678	5.24986744084712	1.49512493157134	0.959686267043068	1.30172739224952	0.925292100836853	1.29484702677226	1.27382136948171	2.5416747285412	1.24305404705768	3.18259705011445	5.05731290154839	6.99373484776491	5.48788001698249	2.80090273095019	2.63081306922162	3.44213397286096	1.17092762349993	4.68805450894739	5.31412454447989	4.64830894520573	4.00442088065224	2.43418096382856	0.859866792302759	2.32986138683834	1.95779100483134
OX_Smed_1.0.08215	9.553709258438	12.4108619390896	16.0936689399763	13.1246686021178	20.0773919382437	20.345348861313	18.658092622243	23.3173609410887	24.3862856708775	24.9305039455707	20.0156884872619	18.0242836823363	12.9425613371321	11.7401906643088	10.0792061041318	13.4702509507752	20.3065447993888	20.7176529201203	20.6528038371658	21.9548929406237	16.4081907813159	15.4995299213997	15.3751757418344	14.3491748223372	21.0962350198475	20.9234252793671	17.2798052857177	12.7256415314037
OX_Smed_1.0.08214	7.55051215586229	9.57409349586913	13.2536097152746	5.24986744084712	10.8930530728769	11.3242979511082	13.0172739224952	12.5839725713812	17.6962426992208	18.5613970981621	16.2031763944501	16.4704661235142	16.9738509339437	15.1719387046452	6.99373484776491	7.64977214488469	15.404965020226	16.4425816826352	9.38763810780263	10.2456167056244	7.96969266521056	9.74256166487979	11.7995534762915	10.6784556817393	18.0129391323313	18.7737582986102	18.250580863567	19.2516115475082
OX_Smed_1.0.22389	3.54411795071087	3.90055660942817	2.8400592247017	2.62493372042356	3.84460696689772	3.45487056135505	5.85777326512282	4.07128524368215	5.61100378267978	4.54936203386327	3.1770934106765	3.10763511764419	5.728674690206	5.77978617319816	3.49686742388245	6.31937698925257	4.20135409642528	4.93277450479055	2.19044889182061	1.7563914352499	3.28163815626317	0.885687424079981	4.29074671865145	5.0055261008153	5.19291938950092	3.72608943331196	4.85387788924654	4.89447751207835
OX_Smed_1.0.14259	0.462276254440549	1.53658290674443	2.8400592247017	2.62493372042356	4.91255334659153	6.33392936248425	4.33909130749838	8.1425704873643	6.25842729606591	7.0970047728267	6.67189616242064	3.72916214117303	4.03128959681163	4.87669458363594	0.205698083757791	0.66519757781606	1.75056420684387	0.986554900958109	2.19044889182061	2.34185524699986	3.75044360715791	3.09990598427993	1.78781113277144	1.66850870027177	3.40785334935998	3.15284490511012	5.04803300481641	3.42613425845484
OX_Smed_1.0.14256	9.70780134325152	8.9831000701982	4.7334320411695	6.99982325446283	1.06794637969381	1.15162352045168	0.433909130749838	0	0.863231351181505	0.909872406772653	0.31770934106765	0	0.424346273348593	0.72247327164977	12.3418850254675	11.474658217327	2.45078988958141	3.94621960383244	7.5101104862421	5.56190621162468	7.50088721431582	7.97118681671983	13.5873646090629	10.6784556817393	0.973672385531423	0.14331113205046	0.194155115569862	0.326298500805223
OX_Smed_1.0.14254	4.46867045959197	4.13695397969654	5.6801184494034	2.62493372042356	1.92230348344886	1.72743528067752	0.216954565374919	0.925292100836853	1.51065486456763	0.909872406772653	0.31770934106765	0	0	0.541854953737327	3.70256550764024	4.98898183362045	2.80090273095019	1.64425816826352	4.69381905390131	2.63458715287485	2.34402725447369	1.32853113611997	3.57562226554287	2.66961392043483	0.324557461843808	0.14331113205046	0.194155115569862	0.326298500805223
OX_Smed_1.0.09855	88.9111329373989	79.3113177250394	66.268048576373	45.4988511540084	35.8829983577121	39.731011455583	27.3362752372398	26.0932372435992	44.6722224236429	45.1296713759236	27.3230033318179	27.3471890352689	16.9738509339437	21.1323431957558	72.8171216502581	81.8193020713754	47.9654592675219	43.4084156421568	49.1286394308338	48.8862282811222	69.3832067324213	55.7983077170388	70.4397586311946	76.0839967323925	17.3638242086437	17.6272692422066	21.3570627126848	21.0462533019369
OX_Smed_1.0.14252	12.3273667850813	13.5928487904315	13.2536097152746	8.74977906807853	6.62126755410163	5.37424309544118	4.33909130749838	4.07128524368215	7.98488999842892	6.00515788469951	6.67189616242064	8.07985130587489	2.54607764009156	3.43174804033641	15.2216581980766	12.4724545840511	12.2539494479071	11.5098071778446	10.0134806483228	13.1729357643742	15.4705798795264	18.1565921936396	17.5205491011601	10.6784556817393	1.94734477106285	3.00953377305966	2.91232673354793	2.12094025523395
OX_Smed_1.0.14253	407.419472246937	315.826886678547	548.131430367428	565.235727797873	34.6014627020795	32.8212703328729	42.957003944234	44.2289624200016	40.14025782994	44.4017734505055	26.0521659675473	27.3471890352689	110.330031070634	123.362311134198	452.535784267141	444.518281375582	379.872432885119	365.354164988153	406.484730067854	411.581059660226	287.377741398475	279.877226009274	622.515836431014	591.986886856423	20.1225626343161	19.9202473550139	86.5931815441583	87.6111474662024
OX_Smed_1.0.12829	6.47186756216768	8.15570927425889	8.5201776741051	7.87480116127068	7.68921393379544	8.25330189657039	7.37645522274725	5.73681102518849	8.41650567401967	6.36910684740857	16.8385950765854	12.4305404705768	8.91127174032045	6.50225944484793	6.78803676400711	5.82047880589052	9.1029338755881	6.90588430670677	10.639323188843	9.36742098799946	15.4705798795264	14.6138424973197	10.3693045700743	8.67624524141319	9.73672385531423	5.58913414996793	8.34866996950405	9.13635802254625
OX_Smed_1.0.12828	16.9501293294868	20.0937764728118	12.3069233070407	6.99982325446283	5.55332117440782	8.25330189657039	9.76295544187136	8.51268732769904	6.04261945827053	5.27725995928139	10.8021175963001	9.01214184116815	6.1530209635546	7.58596935232258	18.1014313706856	15.9647418675854	10.853498082432	8.87899410862298	12.8297720806636	7.31829764687457	11.7201362723685	10.1854053769198	16.8054246480515	18.0198939629351	9.57444512439233	14.9043577332478	14.3674785521698	9.62580577375408
OX_Smed_1.0.12827	8.32097257992988	5.31894083103841	9.466864082339	0.874977906807853	1.7087142075101	1.15162352045168	0.867818261499677	0.370116840334741	1.07903918897688	0.727897925418123	0	0.310763511764419	0.212173136674296	0.361236635824885	7.61082909903828	8.98016730051681	8.40270819285056	7.23473594035947	9.07471683754254	7.90376145862454	8.4384981161053	10.1854053769198	5.36343339831431	7.00773654114142	0	0.573244528201839	0.970775577849309	0.652597001610446
OX_Smed_1.0.12825	1.07864459369461	1.65478159187862	3.7867456329356	1.74995581361571	1.06794637969381	1.53549802726891	1.30172739224952	2.22070104200845	2.37388621574914	2.72961722031796	2.22396538747355	1.55381755882209	4.03128959681163	3.79298467616129	1.64558467006233	0.498898183362045	2.45078988958141	1.97310980191622	0	1.46365952937491	0.468805450894739	2.65706227223994	0.357562226554287	1.00110522016306	3.40785334935998	2.8662226410092	5.04803300481641	4.73132826167574
OX_Smed_1.0.12824	10.6323538521326	16.7842132890545	4.7334320411695	5.24986744084712	13.456124384142	14.395294005646	16.9224560992437	19.986309378076	13.8117016189041	16.0137543591987	12.708373642706	15.2274120764565	15.2764658405493	10.8370990747465	8.43362143406944	9.14646669497082	6.65214398600669	5.26162613844325	14.7072997022241	15.5147910113741	16.8769962322106	11.5139365130398	4.64830894520573	5.67292958092401	11.1972324336114	10.4617126396836	10.4843762407725	13.2150892826115
OX_Smed_1.0.12823	124.814588698948	110.042975859928	85.201776741051	62.1234313833576	88.8531387905251	96.7363757179413	88.0835535422172	89.7533337811747	104.666801330757	103.907428853437	67.6720896474094	70.5433171705231	44.5563587016022	46.960762657235	67.6746695563133	61.8633747368936	51.8167005225784	45.7103770777257	63.5230178627978	52.9844749633719	78.7593157503161	73.0692124865984	56.8523940221317	61.401120170001	51.2800789713216	57.037830556083	44.4615214654983	46.4975363647443
OX_Smed_1.0.12821	13.4060113787759	10.2832856066743	10.4135504905729	6.99982325446283	1.06794637969381	1.53549802726891	0.433909130749838	1.29540894117159	1.51065486456763	1.27382136948171	0.635418682135299	0.932290535293257	4.03128959681163	1.44494654329954	6.78803676400711	11.9735564006891	6.30203114463792	10.8521039105392	8.44887429702237	10.5383486114994	17.8146071340001	15.4995299213997	12.5146779294001	17.018788742772	0.486836192765712	0.716555660252299	1.74739604012876	0.815746252013058
OX_Smed_1.0.12820	4.16048628996494	5.67353688644097	7.5734912658712	4.37488953403927	2.99024986314267	1.72743528067752	2.16954565374919	1.66552578150633	3.88454108031677	1.45579585083625	3.49480275174415	1.55381755882209	0.636519410022889	0.903091589562212	4.52535784267141	4.65638304471242	2.80090273095019	0.657703267305406	2.5033701620807	2.92731905874983	1.40641635268422	3.09990598427993	2.50293558588001	2.66961392043483	1.29822984737523	0.859866792302759	1.74739604012876	0.978895502415669
OX_Smed_1.0.22653	21.7269839587058	18.5571935660673	43.5475747787594	53.373652315279	52.3293726049967	56.621489755541	62.6998693933516	59.4037528737259	49.6358026929365	48.4052120403052	68.9429270116799	56.8697226528887	46.8902632050195	47.6832359288848	17.2786390356545	16.6299394454015	68.6221169082795	63.7972169286244	59.1421200791566	59.7173087984965	28.1283270536843	17.2709047695596	65.4338874594346	60.0663132097836	71.4026416056377	68.0727877239684	69.3133762584407	65.7491479122525
OX_Smed_1.0.22652	4.62276254440549	4.60974872023329	11.3602368988068	12.2496906953099	1.7087142075101	2.68712154772059	1.0847728268746	1.11035052100422	1.51065486456763	2.18369377625437	0.31770934106765	0.621527023528838	0.424346273348593	1.08370990747465	6.99373484776491	6.6519757781606	10.1532723996944	14.1406202470662	7.19718921598202	7.61102955274956	11.2513308214737	13.2853113611997	15.3751757418344	15.6839817825546	0.162278730921904	0	0.970775577849309	0.815746252013058
OX_Smed_1.0.22651	40.2180341363277	43.024321388844	49.2276932281628	51.6236965016633	67.2806219207101	66.7941641861976	76.5849615773465	76.429127529124	63.8791199874314	70.970047728267	96.2659303434978	92.2967629940324	56.6502274920371	62.4939379977051	39.2883339977381	31.4305855518088	31.8602685645584	36.8313829691027	40.6797651338114	40.1042711048727	41.254879678737	41.6273089317591	41.4772182802973	45.0497349073377	84.5472188103119	86.1299903623264	63.1004125602051	60.6915211497715
OX_Smed_1.0.22650	4.46867045959197	5.31894083103841	7.5734912658712	6.99982325446283	8.54357103755049	7.48555288293593	8.89513718037169	12.2138557310465	7.55327432283817	5.27725995928139	6.03647748028534	12.7413039823412	5.51650155353171	8.12782430605991	1.85128275382012	3.3259878890803	2.45078988958141	2.95966470287433	2.81629143234079	4.97644239987471	7.03208176342108	6.64265568059986	2.8604978124343	3.00331566048918	5.67975558226663	8.74197905507805	7.96035973836433	6.68911926650707
OX_Smed_1.0.22657	73.8101086256743	68.0824426372916	57.7478709022679	62.1234313833576	63.0088364019349	64.107042638477	56.408186997479	53.1117665880353	71.0007786346788	70.6060987655579	44.7970170905386	47.8575808117205	32.6746630478416	32.5112972242396	69.7316503938913	81.9856014658294	63.0203114463792	61.8241071267082	77.9173962947618	76.9884912451205	89.0730356700003	90.7829609681981	85.8149343730289	80.7558210931535	41.8679125778512	42.993339615138	44.8498316966381	44.539745359913
OX_Smed_1.0.22654	1.23273667850813	1.06378816620768	0.9466864082339	0	0.427178551877524	0.575811760225841	0	0.740233680669482	0.647423513386129	0.727897925418123	1.58854670533825	0	0.848692546697186	0.361236635824885	1.43988658630454	0.99779636672409	3.15101557231896	6.24818103940136	3.12921270260088	3.5127828704998	3.75044360715791	10.1854053769198	2.8604978124343	2.66961392043483	0.811393654609519	1.00317792435322	1.74739604012876	0.815746252013058
OX_Smed_1.0.22658	4.93094671403252	4.13695397969654	0.9466864082339	2.62493372042356	5.12614262253029	7.29361562952732	6.29168239587266	5.18163576468637	2.37388621574914	6.18713236605404	2.85938406960885	5.90450672352396	5.30432841685741	3.61236635824885	4.52535784267141	7.15087396152264	4.20135409642528	3.28851633652703	4.38089778364123	6.44010192924963	6.0944708616316	6.19981196855987	3.93318449209716	5.33922784086965	3.73241081120379	4.58595622561471	8.93113531621364	9.13635802254625
OX_Smed_1.0.09163	9.39961717362449	11.5834711431503	17.0403553482102	14.8746244157335	14.0968922119583	18.2340390738183	20.8276382759922	22.3920688402518	12.9484702677226	16.9236267659714	28.5938406960885	27.0364255235044	26.9459883576356	25.6478011435668	10.9019984391629	12.6387539785051	22.0571090062327	23.3484659893419	13.7685358914439	21.0766972229988	24.8466888974211	19.0422796177196	20.0234846870401	18.0198939629351	19.4734477106285	25.0794481088305	28.7349571043395	29.2037158220675
OX_Smed_1.0.09160	222.046694216277	227.177872827907	294.419472960743	284.367819712552	494.672763074173	494.622302033997	472.743997951949	454.318421510895	453.843882883676	474.589447372616	390.782489513209	363.904072276135	225.964390558126	228.48217215924	256.299812362208	257.764061403723	514.665876812096	515.968213201091	570.7683969544	562.337991185842	399.891049613212	385.716873186832	451.243529911511	463.178015195442	543.7960273193	527.671588209793	335.500039704721	347.99735110877
OX_Smed_1.0.09161	80.4360682726555	74.4651716345377	81.4150311081154	73.4981441718597	41.4363195321199	46.0649408180673	35.7975032868617	38.1220345544783	38.1979872897816	38.9425390098696	25.0990379443443	27.0364255235044	17.6103703439666	20.2292516061935	86.3931951782724	91.6309663441623	86.8279846594557	81.5552051458704	77.2915537542416	84.3067888919951	108.762864607579	104.953959753478	99.4022989820919	98.4420133160342	26.2891544093484	23.5030256562754	19.2213564414163	22.8408950563656
OX_Smed_1.0.09166	4.776854629219	3.19136449862304	2.8400592247017	3.49991162723141	1.06794637969381	0.767749013634455	0.867818261499677	1.11035052100422	0.215807837795376	1.27382136948171	0.31770934106765	0.310763511764419	0.848692546697186	0	3.49686742388245	4.15748486135037	3.15101557231896	2.63081306922162	2.81629143234079	2.63458715287485	4.21924905805265	1.77137484815996	6.07855785142288	5.33922784086965	0.811393654609519	0.28662226410092	0.582465346709585	0.489447751207835
OX_Smed_1.0.09167	58.4009001443226	68.9098334332309	48.2810068199289	51.6236965016633	21.1453383179375	16.3146665397322	22.1293656682418	22.0219519999171	23.3072464819006	21.4729887998346	14.9323390301795	16.4704661235142	48.5876482984139	40.2778848944747	62.9436136298842	76.3314220543929	52.516926205316	54.9182228200014	73.8494197813807	72.8902445628708	61.4135140672108	63.3266508217186	61.5007029673374	57.7304010294031	22.5567435981446	24.7928258447296	25.240165024082	28.3879695700544
OX_Smed_1.0.09165	16.3337609902327	12.1744645688212	5.6801184494034	4.37488953403927	0.213589275938762	0.383874506817227	0	0	0.647423513386129	0	0	0.310763511764419	1.06086568337148	0	5.14245209394478	5.82047880589052	1.40045136547509	3.28851633652703	4.38089778364123	2.92731905874983	0.937610901789477	0	6.79368230453146	3.67071914059789	0	0	0	0
OX_Smed_1.0.13159	22.4974443827734	24.2307304525083	15.1469825317424	23.624403483812	5.98049972628534	7.29361562952732	7.59340978812217	5.73681102518849	7.98488999842892	5.82318340334498	5.08334945708239	8.39061481763931	2.33390450341726	1.08370990747465	26.7407508885129	21.95152006793	12.2539494479071	16.1137300489825	13.1426933509237	7.90376145862454	12.1889417232632	9.74256166487979	14.3024890621715	15.3502800425003	4.3815257348914	3.5827783012615	3.10648184911779	2.28408950563656
OX_Smed_1.0.23385	22.1892602131463	23.1669422863006	30.2939650634848	36.7490720859298	43.999390843385	40.8826349760347	23.8650021912411	21.466776739415	16.617203510244	19.4712695049348	28.2761313550208	29.5225336176198	23.7633913075212	27.0927476868664	23.8609777159038	18.2929333899416	66.8715527014357	57.8778875228757	36.9247098906903	36.8842201402479	14.0641635268422	9.74256166487979	12.5146779294001	11.6795609019024	18.1752178632532	20.6368030152662	19.609666672556	16.804372791469
OX_Smed_1.0.23382	190.61190891432	200.819566042983	172.29692629857	173.245625547955	118.328458870074	123.799528448556	92.2056902843406	83.6464059156515	123.657891056751	137.026784459962	87.3700687936036	87.6353103175661	56.0137080820143	63.0357929514424	208.783555014158	204.880853967346	175.756646367124	188.103134449346	219.670731722582	243.552945687986	241.903612661685	244.006885334035	254.584305306652	242.934866759569	62.8018688667768	68.7893433842207	53.7809670128517	63.7913569074211
OX_Smed_1.0.23383	23.576088976468	21.2757633241536	15.1469825317424	18.3745360429649	23.9219989051414	25.335717449937	21.9124111028668	25.5380619830971	26.975979724422	24.2026060201526	13.0260829837736	17.091993147043	6.57736723690319	7.94720598814747	23.655279632146	17.4614364176716	10.1532723996944	13.8117686134135	12.5168508104035	19.0275738818739	28.1283270536843	17.2709047695596	9.29661789041147	17.018788742772	14.1182495902056	14.4744243370964	11.0668415874821	12.0730445297933
OX_Smed_1.0.13150	181.212291740695	181.553180366111	91.8285815986883	98.8725034692874	179.201402512622	171.591904547301	182.024880349557	166.367519730466	179.552121045753	186.705817869749	139.156691387631	146.369614041041	26.0972958109385	24.7447095540046	148.925412640641	111.254294889736	97.3313699005189	89.7764959871879	167.412879589147	160.417084419491	162.20668600958	148.352643533397	142.309766168606	146.495063883861	131.28349331582	139.728353749198	63.6828779069147	67.5437896666812
OX_Smed_1.0.13151	56.2436109569334	69.1462308034993	66.268048576373	68.2482767310125	19.0094455585498	17.0824155533666	19.9598200144926	16.470199394896	21.1491681039469	21.6549632811892	9.53128023202949	10.5659593999902	6.78954037357749	5.41854953737327	60.4752366247906	63.0274704980717	37.8121868678275	37.4890862364081	44.1218991066724	42.4461263518725	46.4117396385791	47.827120900319	54.3494584362517	49.3878575280443	9.08760893162662	10.3184015076331	9.31944554735337	8.81005952174102
OX_Smed_1.0.13152	77.5083186611987	69.5008268589019	86.1484631492849	83.122901146746	32.0383913908143	26.6792782237973	22.5632747989916	24.6127698822603	26.1127483732405	27.2961722031796	18.4271417819237	16.7812296352786	32.6746630478416	33.053152177977	76.5196871578984	76.9966196322089	77.0248251011301	68.7299914334149	84.4887429702237	74.3539040922457	93.292284728053	75.2834310467984	88.6754321854632	95.7723993955994	14.4428070520494	16.0508467896515	22.521993406104	25.7775815636126
OX_Smed_1.0.13153	174.740424178527	182.144173791782	159.990002991529	136.496553462025	158.6968320225	145.872312590546	170.526288384686	156.92954030193	132.290204568566	124.470545246499	122.95351499318	114.360972329306	177.164569123038	167.794417340659	159.621712996046	173.11766962663	154.399763043629	157.519932519645	149.263445914062	164.222599195865	217.994534666053	201.051045266156	202.380220229727	195.215517931797	128.524754890148	122.101084506992	203.086250886075	208.341592764135
OX_Smed_1.0.13154	176.127252941849	169.142318427021	112.655682579834	138.246509275641	129.007922667012	126.870524503094	148.396922716445	151.007670856574	125.600161596909	119.557234249927	216.360061267069	231.829579776256	376.607317596876	380.743414159429	252.597246854568	224.670481907374	186.960257290925	153.902564549465	177.42636023747	174.760947807365	156.581020598843	172.709047695596	196.301662378304	200.554745772666	432.959654099639	437.098952753903	492.571528200739	492.873885466289
OX_Smed_1.0.13155	26.0415623334842	21.512160694422	24.6138466140814	24.4993813906199	9.39792814130554	11.5162352045168	6.94254609199741	8.88280416803379	12.9484702677226	10.9184688812718	4.13022143387944	3.10763511764419	4.03128959681163	5.23793121946083	12.3418850254675	13.3039515563212	10.1532723996944	10.1944006432338	12.8297720806636	11.7092762349993	13.5953580759474	23.0278730260795	13.5873646090629	16.017683522609	3.73241081120379	1.57642245255506	2.91232673354793	3.58928350885745
OX_Smed_1.0.13156	57.322255550628	54.9623885873969	113.602368988068	91.8726802148246	102.522852450606	95.392814944081	88.9513718037169	92.3441516635179	117.61527159848	119.739208731281	96.2659303434978	97.2689791822631	65.3493260956833	62.4939379977051	72.2000273989848	83.1496972270075	108.885093665688	109.178742372697	101.699412834528	105.090754209119	103.137199196843	105.839647177558	165.193748668081	158.508326525818	102.235600480799	96.7350141340604	88.534732699857	80.4325804484875
OX_Smed_1.0.13157	22.3433522979599	16.429617233652	31.2406514717187	22.7494255770042	3.84460696689772	3.07099605453782	1.51868195762443	0.925292100836853	4.96358026929365	2.54764273896343	0.635418682135299	0.310763511764419	1.27303882004578	0.180618317912442	26.5350528047551	20.6211249122979	19.6063191166513	22.0330594547311	16.8977485940447	20.1985015053738	8.4384981161053	14.1709987852797	23.9566691791372	27.6972444245113	0.162278730921904	0.14331113205046	0.582465346709585	0.652597001610446
OX_Smed_1.0.07308	105.244893927632	127.418182574653	145.789706868021	139.121487182449	176.638331201356	171.591904547301	210.879837544421	219.294227898334	232.209233467825	225.466382398264	193.484988710199	206.968498835103	140.670789615059	142.869089468742	95.4439108636152	86.9745832994498	119.038366065383	120.030846283237	127.984799536376	124.703791902743	127.515082643369	129.310363915677	128.364839332989	123.803345560165	198.142330455645	185.587916005346	171.827277279328	175.711742683613
OX_Smed_1.0.07309	32.6675219804654	38.6509700388791	34.0807106964204	21.8744476701963	36.0965876336508	35.3164546271849	35.7975032868617	38.6772098149804	39.2770264787585	43.1279520810238	28.5938406960885	31.3871146882063	57.4989200387343	53.6436404199954	41.1396167515583	40.0781540634176	37.11196118509	45.381525444073	34.7342609988697	38.3478796696228	34.6916033662107	43.3986837799191	37.1864715616459	46.3845418675551	30.6706801442398	33.1048715036562	34.5596105714354	39.8084170982372
OX_Smed_1.0.07304	28.9693119449411	26.9493002105946	26.5072194305492	26.2493372042356	3.84460696689772	4.41455682839811	1.95259108837427	3.88622682351478	6.25842729606591	5.64120892199045	0.31770934106765	0.621527023528838	0.636519410022889	1.80618317912442	26.9464489722707	32.927280101895	28.0090273095019	29.2677953950906	18.7752762156053	28.1022629639984	27.6595216027896	18.5994359056796	28.604978124343	28.6983496446744	0.486836192765712	0.859866792302759	0.388310231139724	0.163149250402612
OX_Smed_1.0.07305	17.4124055839273	20.8029685836169	38.8141427375899	30.6242267382749	22.6404632495088	18.2340390738183	21.2615474067421	26.2782956637666	23.7388621574914	21.4729887998346	23.1927818979384	22.3749728470382	17.6103703439666	15.3525570225576	12.9589792767409	14.8006461064073	22.0571090062327	20.0599496528149	15.0202209724842	19.9057695994988	19.689828937579	20.3708107538396	18.9507980073772	19.6884026632068	14.9296432448152	14.331113205046	14.1733234365999	12.7256415314037
OX_Smed_1.0.07307	12.4814588698948	7.80111321885633	4.7334320411695	6.12484534765497	6.83485683004039	6.14199210907564	4.98995500362314	7.40233680669482	6.25842729606591	6.91503029147217	5.40105879815004	6.5260337470528	8.27475233029756	7.04411439858525	4.7310559264292	4.65638304471242	2.10067704821264	2.63081306922162	1.87752762156053	3.22005096462481	6.56327631252634	6.64265568059986	3.93318449209716	7.34143828119577	3.40785334935998	5.44582301791747	3.88310231139724	3.58928350885745
OX_Smed_1.0.07300	33.74616657416	38.8873674091475	52.0677524528645	47.2488069676241	57.0283366756495	58.3489250362186	53.1538685168552	50.7060071258595	51.7938810708903	51.3168037419777	128.036864450263	114.982499352835	54.1041498519456	65.0225944484793	44.4307860916829	29.6012922128147	53.2171518880535	56.8913326219176	41.9314502148517	48.5934963752472	68.9144012815266	77.9404933190383	50.4162739441545	42.3801209869029	85.0340550030776	81.8306564008126	74.3614092632571	66.4017449138629
OX_Smed_1.0.07301	4.00639420515142	3.5459605540256	5.6801184494034	6.12484534765497	2.34948203532638	2.11130978749475	0.867818261499677	1.66552578150633	1.72646270236301	0.909872406772653	0.31770934106765	0.932290535293257	0.424346273348593	0.361236635824885	4.7310559264292	4.32378425580439	5.60180546190037	3.94621960383244	2.5033701620807	4.39097858812474	3.28163815626317	7.97118681671983	6.43612007797717	7.67514002125013	0.324557461843808	0.14331113205046	0.776620462279447	0.326298500805223
OX_Smed_1.0.07302	59.3254526532037	16.1932198633836	61.5346165352035	65.623343010589	5.76691045034658	8.63717640338762	6.7255915266225	5.55175260502112	7.12165864724741	7.82490269824482	6.67189616242064	7.14756077058163	11.2451762437377	8.85029757770968	88.4501760158503	45.5660340804001	62.3200857636416	74.9781724728163	99.1960426724478	86.648644138995	97.5115337861056	96.5399292247179	118.710659216023	124.804450780328	10.2235600480799	6.44900094227069	10.6785313563424	11.2572982777802
OX_Smed_1.0.07303	11.4028142762002	9.21949744046657	5.6801184494034	16.6245802293492	2.99024986314267	2.11130978749475	0.867818261499677	1.29540894117159	3.02130972913527	3.27554066438155	0.953128023202949	0.932290535293257	0.848692546697186	0.72247327164977	15.8387524493499	9.31276608942484	14.3546264961197	8.87899410862298	11.8910082698833	14.9293271996241	7.50088721431582	7.08549939263985	25.0293558588001	15.3502800425003	0.811393654609519	0.716555660252299	0.194155115569862	0.163149250402612
OX_Smed_1.0.18739	32.6675219804654	29.7860686538151	53.0144388610984	35.874094179122	30.1160879073655	35.5083918805935	35.1466395907369	33.6806324704614	34.7450618850556	38.760564528515	45.4324357726739	33.5624592705572	43.4954930182308	44.2514878885484	18.718525621959	22.450418251292	29.4094786749769	29.925498662396	29.4145994044482	23.7112843758736	37.5044360715791	33.6561221150393	27.5322914446801	31.0342618250549	43.0038636943045	47.8659181048536	46.0147623900572	44.8660438607182
OX_Smed_1.0.18730	18.6451422624355	9.45589481073495	21.7737873893797	32.3741825518906	0.213589275938762	0.191937253408614	0.216954565374919	0.370116840334741	0.431615675590752	0.727897925418123	0	0.932290535293257	1.90955823006867	4.33483962989862	25.7122604697239	13.3039515563212	11.5537237651695	18.0868398508987	19.0881974858653	25.1749439052485	22.0338561920527	27.0134664344394	32.5381626164401	29.3657531247831	0.973672385531423	0.28662226410092	1.94155115569862	1.79464175442873
OX_Smed_1.0.18735	3.08184169627032	1.18198685134187	0.9466864082339	1.74995581361571	0.427178551877524	0.575811760225841	1.30172739224952	0.370116840334741	0.863231351181505	1.63777033219078	0.953128023202949	0.310763511764419	0.848692546697186	0.361236635824885	3.49686742388245	1.66299394454015	1.40045136547509	0	0.625842540520175	0.585463811749966	1.40641635268422	1.32853113611997	1.07268667966286	1.33480696021741	0.811393654609519	0.42993339615138	0.582465346709585	0.326298500805223
OX_Smed_1.0.23520	2.15728918738923	2.48217238781792	7.5734912658712	3.49991162723141	0.640767827816287	0.575811760225841	1.0847728268746	1.29540894117159	0.863231351181505	1.09184688812718	0.635418682135299	2.17534458235093	0.848692546697186	0.541854953737327	2.67407508885129	2.99338910017227	5.95191830326914	2.63081306922162	2.5033701620807	3.5127828704998	5.62566541073686	6.64265568059986	1.07268667966286	3.00331566048918	0.811393654609519	0.859866792302759	1.16493069341917	1.30519400322089
OX_Smed_1.0.23521	38.5230212033791	36.5233937064637	53.9611252693323	44.6238732472005	57.2419259515883	51.8230584203257	55.7573233013542	54.4071755292069	50.7148418819134	50.5889058165595	61.3179028260564	56.8697226528887	39.4642034214191	44.9739611601982	41.9624090865894	42.5726449802278	57.7686188258476	66.428029997846	55.0741435657754	58.2536492691216	79.2281212012108	71.2978376384385	51.1313983972631	46.0508401275008	55.0124897825254	48.295851501005	50.0920198170243	64.1176554082263
OX_Smed_1.0.23526	10.9405380217597	11.1106764026136	12.3069233070407	26.2493372042356	22.42687397357	22.0727841419906	22.1293656682418	30.5346393276161	22.0123994551284	21.8369377625437	25.0990379443443	28.5902430823265	43.7076661549051	38.8329383511751	11.3133946066785	7.31717335597666	10.1532723996944	9.53669737592839	11.8910082698833	12.0020081408743	12.6577471741579	9.2997179528398	7.50880675764003	12.3469643820111	40.4074039995541	40.5570503702801	40.1901089229614	38.5032230950163
OX_Smed_1.0.23527	17.2583134991138	19.2663856768725	13.2536097152746	18.3745360429649	21.9996954216925	18.2340390738183	26.4684569757401	19.6161925377413	18.343666212607	19.8352184676438	32.4063527889003	31.6978781999707	19.7321017107096	23.8416179644424	21.5982987945681	16.7962388398555	18.2058677511762	20.7176529201203	19.4011187561254	27.8095310581234	17.8146071340001	25.6849352983195	25.7444803119087	23.3591218038047	25.4777607547389	28.5189152780415	23.6869240995231	23.6566413083787
OX_Smed_1.0.23525	9.09143300399746	11.2288750877477	5.6801184494034	1.74995581361571	9.39792814130554	7.67749013634455	8.46122804962185	10.3632715293727	7.33746648504279	8.37082614230841	15.5677577123148	17.091993147043	8.69909860364615	14.6300837509078	9.25641376910061	5.82047880589052	5.60180546190037	4.27507123748514	5.63258286468158	7.31829764687457	5.62566541073686	4.8712808324399	3.57562226554287	4.00442088065224	11.0349537026895	8.45535679097713	11.0668415874821	7.99431326972797
OX_Smed_1.0.23529	22.0351681283328	22.9305449160322	18.933728164678	17.4995581361571	33.3199270464469	34.3567683601418	41.4383219866096	44.5990792603363	37.9821794519862	42.5820286369602	52.4220412761622	45.992999741134	61.530209635546	63.9388845410046	23.8609777159038	17.9603346010336	21.3568833234952	17.757988217246	24.0949378100267	22.2476248464987	23.9090779956317	19.0422796177196	15.3751757418344	19.6884026632068	59.3940155174168	61.1938533855464	61.3530165200763	62.159864403395
OX_Smed_1.0.17709	3.23593378108384	2.48217238781792	4.7334320411695	6.12484534765497	1.28153565563257	1.15162352045168	0.433909130749838	0	0.431615675590752	0.727897925418123	0.31770934106765	0	0	0.180618317912442	3.90826359139804	2.49449091681022	2.10067704821264	2.30196143556892	1.87752762156053	1.17092762349993	3.28163815626317	0.885687424079981	2.14537335932572	5.0055261008153	0.162278730921904	0.573244528201839	0.194155115569862	0.163149250402612
OX_Smed_1.0.17708	164.878530750462	167.369338150009	244.245093324346	288.742709246592	258.443023885902	276.389644908404	246.243431700533	247.05299092344	219.476571037898	216.731607293246	133.437923248413	116.536316911657	110.966550480657	106.022952614604	173.403484607818	225.003080696282	289.893432653344	287.08747617881	249.71117366755	239.747430911611	236.746752701843	251.978072150755	236.348631752384	225.582376276743	168.283043966014	164.807801858029	160.760435691846	165.596489158651
OX_Smed_1.0.17701	4.93094671403252	4.4915500350991	3.7867456329356	3.49991162723141	1.7087142075101	0.767749013634455	1.0847728268746	1.48046736133896	1.29484702677226	1.81974481354531	2.85938406960885	0.621527023528838	1.27303882004578	1.08370990747465	6.37664059649153	8.64756851160878	3.15101557231896	2.30196143556892	2.81629143234079	6.73283383512461	13.1265526250527	13.7281550732397	9.65418011696575	7.34143828119577	0.162278730921904	0.28662226410092	0.582465346709585	0.652597001610446
OX_Smed_1.0.17700	15.5633005661651	16.0750211782494	14.2002961235085	7.87480116127068	10.8930530728769	8.82911365679623	10.847728268746	7.58739522686219	7.12165864724741	7.82490269824482	6.03647748028534	4.03992565293745	6.36519410022889	7.94720598814747	19.9527141245058	17.7940352065796	14.0045136547509	10.5232522768865	23.1561739992465	17.563914352499	17.8146071340001	21.6993418899595	10.7268667966286	8.00884176130448	8.2762152770171	5.73244528201839	9.1252904317835	11.0941490273776
OX_Smed_1.0.17702	24.0383652309085	23.2851409714348	26.5072194305492	33.2491604586984	13.2425351082033	18.2340390738183	15.1868195762443	19.0610172772392	19.4227054015839	20.563116393062	11.755245619503	13.0520674941056	9.54779115034334	10.1146258030968	19.3356198732324	22.7830170402001	17.5056420684387	21.7042078210784	20.6528038371658	19.9057695994988	12.6577471741579	19.4851233297596	19.3083602339315	22.691718323696	11.846347357299	13.7578686768441	10.2902211252027	12.2361937801959
OX_Smed_1.0.17705	13.5601034635894	11.4652724580161	16.0936689399763	11.3747127885021	10.8930530728769	7.48555288293593	10.630773703371	12.0287973108791	8.2006978362243	7.0970047728267	6.03647748028534	9.01214184116815	5.728674690206	5.59916785528571	6.37664059649153	8.98016730051681	4.90157977916282	6.90588430670677	9.07471683754254	8.19649336449952	4.68805450894739	7.52834310467984	6.07855785142288	5.0055261008153	3.73241081120379	3.15284490511012	5.43634323595613	3.42613425845484
OX_Smed_1.0.17704	57.6304397202551	55.4351833279336	45.4409475952272	47.2488069676241	64.2903720575674	61.9957328509822	93.5074176765902	98.4510795290411	86.7547507937412	85.8919551993385	119.776421582504	129.899147917527	212.809656084319	203.737462605235	70.3487446451646	61.1981771590775	36.4117355023524	29.925498662396	45.3735841877127	43.6170539753725	40.7860742278423	34.0989658270793	43.2650294130688	38.0419983661963	122.844999307881	127.546907524909	172.798052857177	185.011249956561
OX_Smed_1.0.17707	10.7864459369461	10.9924777174794	6.6268048576373	11.3747127885021	14.5240707638358	15.9307920329149	16.4885469684939	18.8759588570718	13.3800859433133	12.3742647321081	28.9115500371561	19.8888647529228	37.1302989180019	37.7492284437005	8.84501760158503	15.2995442897694	15.0548521788572	13.1540653461081	14.0814571617039	14.6365952937491	11.7201362723685	15.0566862093597	12.1571157028458	12.0132626419567	29.8592864896303	33.1048715036562	35.3362310337148	31.1615068268988
OX_Smed_1.0.18888	2.31138127220274	3.66415923915979	10.4135504905729	9.62475697488638	0.854357103755049	1.3435607738603	2.60345478449903	2.22070104200845	2.80550189133989	3.45751514573608	2.22396538747355	1.86458107058651	1.69738509339437	0.903091589562212	1.43988658630454	2.99338910017227	7.35236966874424	4.60392287113784	9.07471683754254	4.68371049399973	12.1889417232632	11.9567802250797	10.3693045700743	9.00994698146754	0.811393654609519	1.71973358460552	0.970775577849309	1.14204475281828
OX_Smed_1.0.18885	2.15728918738923	2.83676844322048	3.7867456329356	0	0.427178551877524	0.383874506817227	0.216954565374919	0.740233680669482	0.647423513386129	0.181974481354531	0.31770934106765	0.932290535293257	0	0	3.90826359139804	0.99779636672409	2.45078988958141	2.30196143556892	1.56460635130044	2.34185524699986	1.87522180357895	0.885687424079981	3.93318449209716	3.33701740054353	0	0.28662226410092	0	0.163149250402612
OX_Smed_1.0.18883	76.7378582371311	62.7635018062532	2345.8889196036	2354.56554721993	35.6694090817733	39.1551996953572	41.8722311173594	39.7875603359847	34.3134462094648	31.6635597556883	76.5679511973035	64.9495739587636	144.914252348544	142.869089468742	59.8581423735173	92.4624633164323	69.3223425910171	69.3876947007203	29.7275206747083	28.6877267757483	52.9750159511055	50.0413394605189	38.616720467863	39.3768053264137	71.8894777984034	66.9262986675648	92.2236798956843	79.2905356956692
OX_Smed_1.0.18882	2.92774961145681	1.89117896214699	2.8400592247017	5.24986744084712	0.427178551877524	0.575811760225841	0.650863696124758	0.370116840334741	0.863231351181505	0	0.635418682135299	1.55381755882209	1.27303882004578	1.2643282253871	6.58233868024932	3.49228728353431	1.75056420684387	2.95966470287433	4.38089778364123	6.14737002337464	1.87522180357895	0.442843712039991	3.93318449209716	4.33812262070659	0.649114923687615	0.716555660252299	1.16493069341917	1.79464175442873
OX_Smed_1.0.18881	3.23593378108384	4.60974872023329	7.5734912658712	6.12484534765497	3.20383913908143	2.30324704090336	3.90518217674855	2.22070104200845	3.02130972913527	3.09356618302702	3.49480275174415	2.79687160587977	7.21388664692608	7.2247327164977	1.85128275382012	3.15968849462628	3.15101557231896	1.97310980191622	1.87752762156053	0.585463811749966	2.34402725447369	2.21421856019995	1.43024890621715	1.00110522016306	2.27190223290665	2.00635584870644	4.65972277367668	5.38392526328618
OX_Smed_1.0.16258	31.8970615563979	16.1932198633836	21.7737873893797	28.8742709246592	20.5045704901212	21.6889096351733	13.451183053245	14.0644399327202	21.5807837795376	20.0171929489984	12.0729549605707	10.8767229117547	14.2156001571779	17.3393585195945	30.0319202286375	34.9228728353431	27.3088016267643	30.2543502960487	50.3803245118741	38.3478796696228	59.5382922636318	56.6839951411188	61.5007029673374	57.7304010294031	12.8200197428304	10.7483349037845	16.1148745922985	18.1095667946899
OX_Smed_1.0.16259	58.2468080595091	51.2982293482371	53.9611252693323	57.7485418493183	28.6209629757941	29.3663997715179	30.1566845871138	37.3818008738088	29.7814816157619	31.2996107929793	17.4740137587207	17.7135201705719	31.4016242277959	34.1368620854516	60.6809347085484	51.7191116751987	62.3200857636416	58.5355907901811	60.0808838899368	50.3498878104971	53.4438214020002	47.827120900319	47.1982139051659	46.0508401275008	21.0962350198475	20.2068696191148	21.9395280593944	23.9829398091839
OX_Smed_1.0.16254	135.755126720708	147.748356417734	185.550536013844	164.495846479876	144.813529086481	157.77242230188	229.537930166664	230.582791528544	177.394042667799	166.506650439396	171.245334835463	192.67337729394	145.762944895242	153.525570225576	144.811450965485	154.325838053326	226.172895524227	246.638725239527	243.452748262348	243.552945687986	270.500745166264	274.563101464794	211.676838120138	215.237622335058	181.58989990161	187.737582986102	245.800376311445	239.339950340631
OX_Smed_1.0.16255	175.664976687408	198.4555923403	112.655682579834	140.871442996064	85.4357103755049	97.887999238393	55.3234141706044	61.9945707560691	87.186366469332	84.8001083112113	28.5938406960885	27.3471890352689	5.09215528018311	6.14102280902304	215.777289861923	203.883057600622	141.095475071616	138.117686134135	164.283666886546	155.440642019616	186.584569456106	188.651421329036	169.484495386732	184.870763990112	18.1752178632532	20.6368030152662	8.15451485393419	9.62580577375408
OX_Smed_1.0.16257	48.5390067162576	45.0336990361252	68.1614213928408	91.8726802148246	87.144424583015	85.7959522736503	95.0260996342146	94.0096774450242	90.8550997118534	94.2627813416469	110.562850691542	116.225553399893	206.44446198409	211.323431957558	40.7282205840427	39.9118546689636	61.6198600809041	65.7703267305406	54.1353797549952	58.5463811749966	71.727233986895	61.5552759735587	59.712891834566	76.0839967323925	153.840236913965	158.78873431191	194.737580916571	193.821309478303
OX_Smed_1.0.16251	6.6259596469812	6.61912636751446	2.8400592247017	5.24986744084712	7.68921393379544	3.64680781476366	1.30172739224952	3.51610998318004	4.5319645937029	5.64120892199045	6.03647748028534	5.90450672352396	5.9408478268803	3.43174804033641	6.58233868024932	3.99118546689636	4.20135409642528	5.59047777209595	4.38089778364123	3.5127828704998	2.81283270536843	5.75696825651988	2.50293558588001	4.67182436076095	5.19291938950092	5.15920075381655	4.65972277367668	4.56817901127312
OX_Smed_1.0.16253	44.6867045959197	64.3000847129976	16.0936689399763	14.8746244157335	34.174284150202	36.276140894228	48.1639135132321	52.1864744871985	45.1038380992336	42.4000541556057	45.7501451137415	41.3315470646677	31.6137973644702	28.3570759122535	10.9019984391629	14.8006461064073	5.2516926205316	4.93277450479055	4.38089778364123	2.92731905874983	0.937610901789477	0	5.00587117176002	7.34143828119577	13.9559708592837	14.4744243370964	16.5031848234383	15.0097310370403
OX_Smed_1.0.22240	84.7506466474339	73.5195821534642	77.6282854751798	75.2480999854754	45.9216943268339	35.8922663874108	30.3736391524887	30.1645224872814	45.1038380992336	46.0395437826963	29.5469687192914	29.2117701058554	19.307755437361	18.2424501091567	91.5356472722171	86.6419845105418	76.6747122597613	78.2666888093433	98.5702001319276	99.5288479974942	92.3546738262635	110.268084297958	118.710659216023	110.121574217937	21.0962350198475	20.7801141473167	26.4050957175012	21.2094025523395
OX_Smed_1.0.04656	6.78005173179471	7.2101197931854	9.466864082339	8.74977906807853	5.12614262253029	3.45487056135505	5.6408186997479	3.33105156301267	3.66873324252139	4.18541307115421	0.31770934106765	3.72916214117303	2.75825077676585	2.52865645077419	5.14245209394478	6.98457456706863	5.2516926205316	7.56358757401217	7.5101104862421	6.14737002337464	8.4384981161053	8.85687424079981	5.00587117176002	6.67403480108707	2.43418096382856	0.859866792302759	2.5240165024082	2.7735372568444
OX_Smed_1.0.04651	95.53709258438	97.2775178654358	110.762309763366	101.497437189711	42.0770873599362	42.4181330033036	35.3635941561118	40.1576771763194	40.3560656677353	36.5768707522607	21.9219445336678	28.2794795705621	23.9755644441955	22.9385263748802	91.7413453559749	109.75760033965	137.944459499297	131.540653461081	147.072997022241	163.051671572366	174.395627732843	150.124018381557	121.928719255012	126.806661220654	18.8243327869408	19.9202473550139	28.5408019887697	25.2881338124048
OX_Smed_1.0.04650	25.5792860790437	19.7391804174092	30.2939650634848	34.9991162723141	2.99024986314267	4.99036858862396	1.0847728268746	0.925292100836853	1.29484702677226	3.82146410844514	0.31770934106765	3.10763511764419	3.81911646013734	2.70927476868664	25.9179585534817	29.6012922128147	13.6544008133822	13.4829169797608	13.1426933509237	13.4656676702492	13.5953580759474	14.6138424973197	16.0903001949429	17.6861922228807	1.62278730921904	2.00635584870644	1.94155115569862	1.79464175442873
OX_Smed_1.0.22244	79.9737920182149	82.6208809087966	79.5216582916476	83.9978790535539	67.2806219207101	66.9861014396062	66.6050515701002	66.9911481005881	72.5114334992464	80.0687717959935	55.9168440279063	47.5468172999561	19.0955823006867	20.409869924106	87.8330817645769	86.8082839049958	81.9264048802929	85.1725731160501	91.3730109159456	80.2085422097453	112.044502763843	109.825240585918	100.832547888309	97.1072063558168	46.0871595818207	41.5602282946334	35.5303861492847	31.487805327704
OX_Smed_1.0.22245	16.0255768206057	16.429617233652	35.0273971046543	22.7494255770042	21.1453383179375	20.345348861313	19.0920017529929	19.8012509579086	21.796591617333	17.4695502100349	15.5677577123148	15.2274120764565	12.3060419271092	12.643282253871	17.6900352031701	19.9559273344818	21.3568833234952	24.6638725239527	19.0881974858653	19.6130376936239	22.9714670938422	20.8136544658796	21.4537335932572	21.690613103533	14.1182495902056	17.0540247140047	14.9499438988794	12.5624922810011
OX_Smed_1.0.03157	4.93094671403252	3.5459605540256	2.8400592247017	0.874977906807853	1.7087142075101	0.767749013634455	0.216954565374919	1.48046736133896	1.72646270236301	1.27382136948171	0	0.621527023528838	0.212173136674296	0	3.49686742388245	5.15528122807446	2.80090273095019	2.30196143556892	4.06797651338114	2.92731905874983	0.468805450894739	1.77137484815996	2.14537335932572	2.33591218038047	0.811393654609519	0.28662226410092	0.194155115569862	0.326298500805223
OX_Smed_1.0.03156	46.9980858681224	46.806679313138	50.1743796363967	61.2484534765497	67.9213897485264	67.7538504532406	57.2760052589787	64.5853886384123	67.116237554362	54.7743188877137	61.635612167124	66.1926280058212	128.576920824624	135.644356752244	53.4815017770257	61.3644765535315	66.5214398600669	65.4414750968879	53.1966159442149	57.9609173632466	77.3528993976319	74.8405873347584	65.7914496859889	65.0718393105989	62.8018688667768	62.1970313098996	122.706033040153	124.646027307595
OX_Smed_1.0.03151	20.0319710257571	19.3845843620066	46.3876340034611	45.4988511540084	11.9609994525707	11.7081724579254	8.67818261499677	6.66210312602534	12.5168545921318	13.6480861015898	4.44793077494709	6.5260337470528	7.85040605694897	10.6564807568341	13.1646773604986	8.48126911715476	11.9038366065383	16.1137300489825	15.9589847832645	15.2220591054991	15.9393853304211	19.9279670417996	12.5146779294001	17.3524904828264	4.0569682730476	1.86304471665598	4.0772574269671	5.38392526328618
OX_Smed_1.0.03150	6.6259596469812	4.01875529456235	6.6268048576373	3.49991162723141	1.7087142075101	1.3435607738603	2.38650021912411	0.925292100836853	3.23711756693064	1.63777033219078	3.81251209281179	3.10763511764419	3.39477018678874	3.07051140451152	9.66780993661619	5.98677820034454	2.80090273095019	5.26162613844325	2.5033701620807	3.22005096462481	0.468805450894739	0.885687424079981	3.93318449209716	5.67292958092401	2.27190223290665	1.71973358460552	3.10648184911779	3.42613425845484
OX_Smed_1.0.22247	38.8312053730061	39.1237647794158	92.7752680069222	82.2479232399382	67.0670326447713	67.3699759464234	62.9168239587266	59.5888112938933	70.569162959088	69.3322773960762	109.292013327271	110.321046676369	70.865827649215	67.5512508992534	40.3168244165271	38.9140583022395	68.2720040669108	55.9047777209595	56.951671187336	57.0827216456217	50.162183245737	51.3698705966389	64.3612007797717	69.7436636713599	82.2753165774052	88.9962130033356	71.8373927608489	64.1176554082263
OX_Smed_1.0.03159	376.601055284234	364.761142324101	328.500183657163	286.992753432976	399.411946005485	397.693989062648	386.179126367356	369.376606654072	403.129041001763	392.336981800368	345.98547242267	344.015207523212	211.112270990925	210.600958685908	456.238349774781	447.3453710813	408.931798718727	411.064542065879	416.185289445917	437.341467377225	416.299240394528	383.502654626632	473.054825731322	430.80894641017	428.74040709567	426.92386237832	348.896742679042	358.275753884135
OX_Smed_1.0.11709	4.776854629219	3.90055660942817	1.8933728164678	1.74995581361571	0.213589275938762	0.575811760225841	0	0.370116840334741	0	0	0	0.621527023528838	0.424346273348593	0.361236635824885	1.64558467006233	1.99559273344818	1.40045136547509	1.31540653461081	1.25168508104035	1.46365952937491	2.34402725447369	4.4284371203999	1.43024890621715	2.33591218038047	0.162278730921904	0.14331113205046	0	0.326298500805223
OX_Smed_1.0.11708	235.914981849493	246.44425850478	155.25657095036	139.996465089257	247.977149364903	266.984719491382	295.709072606015	285.915259158587	353.277430471031	333.559224322855	258.615403629067	234.626451382136	168.041124246043	171.226165380995	206.72657417658	220.679296440478	140.745362230247	148.640938411022	183.371864372411	183.835636889489	197.83590027758	218.764793747755	175.920615464709	158.508326525818	252.505705314482	268.708372594612	196.87328718784	187.784787213406
OX_Smed_1.0.11707	2.31138127220274	2.36397370268374	3.7867456329356	0	0.213589275938762	0.191937253408614	1.51868195762443	0.370116840334741	0.431615675590752	0.727897925418123	1.2708373642706	0.310763511764419	0.636519410022889	1.2643282253871	1.85128275382012	2.66079031126424	1.05033852410632	0	0.938763810780263	0.585463811749966	0	0	1.07268667966286	1.33480696021741	0.162278730921904	0	0.582465346709585	0.489447751207835
OX_Smed_1.0.11706	30.9725090475168	29.9042673389493	30.2939650634848	31.4992046450827	7.47562465785668	12.4759214715599	8.02731891887201	6.47704470585797	14.0275094566995	12.1922902507536	0.635418682135299	0.621527023528838	0.424346273348593	1.08370990747465	26.1236566372395	29.7675916072687	18.9060934339138	17.1002849499406	23.1561739992465	26.3458715287485	34.6916033662107	26.5706227223994	28.604978124343	30.0331566048918	0.811393654609519	0.859866792302759	0.194155115569862	0.652597001610446
OX_Smed_1.0.11705	33.129798234906	29.9042673389493	21.7737873893797	31.4992046450827	16.8735527991622	18.8098508340441	14.5359558801196	13.8793815125528	20.5017445905607	19.4712695049348	23.1927818979384	23.3072633823314	20.3686211207325	25.8284194614793	38.2598435789492	46.5638304471242	23.8076732130766	20.0599496528149	28.475835593668	27.5167991522484	37.5044360715791	29.2276849946394	33.610849296103	31.3679635651092	14.7673645138932	18.2005137704084	18.6388910947067	20.8831040515343
OX_Smed_1.0.11704	31.7429694715843	49.7616464414927	27.4539058387831	20.9994697633885	16.8735527991622	13.435607738603	8.02731891887201	9.80809626887064	17.6962426992208	16.7416522846168	3.1770934106765	3.41839862940861	1.48521195672007	1.98680149703687	20.7755064595369	32.927280101895	14.0045136547509	15.456026781677	18.4623549453452	16.1002548231241	32.347576111737	36.3131843872792	25.3869180853544	16.6850870027177	3.08329588751617	3.29615603716058	2.13570627126848	1.30519400322089
OX_Smed_1.0.11703	37.906652864125	37.5871818726714	31.2406514717187	40.2489837131612	48.6983549140378	54.3182427146377	44.2587313364835	42.7484950586626	50.7148418819134	48.7691610030142	38.4428302691856	51.5867429528935	34.7963944145846	29.4407858197281	15.0159601143188	17.2951370232176	22.7573346889703	22.6907627220365	17.5235911345649	20.7839653171238	21.565050741158	17.2709047695596	13.5873646090629	18.0198939629351	16.7147092849561	21.496669807569	16.5031848234383	22.1882980547552
OX_Smed_1.0.11702	17.1042214143003	16.3114185485178	13.2536097152746	11.3747127885021	21.1453383179375	15.7388547795063	16.4885469684939	15.5449072940591	23.0914386441053	19.8352184676438	15.2500483712472	11.1874864235191	8.69909860364615	10.8370990747465	13.3703754442564	15.7984424731314	15.7550778615948	17.1002849499406	13.7685358914439	9.07468908212447	14.5329689777369	25.6849352983195	14.3024890621715	18.0198939629351	17.6883816704875	19.2036916947616	11.0668415874821	13.7045370338194
OX_Smed_1.0.11700	5.08503879884604	2.95496712835467	7.5734912658712	0.874977906807853	0.213589275938762	0.383874506817227	0	0.185058420167371	0	0.363948962709061	0.31770934106765	0.932290535293257	1.69738509339437	1.08370990747465	3.29116934012466	5.82047880589052	2.80090273095019	3.94621960383244	3.12921270260088	3.22005096462481	4.68805450894739	2.65706227223994	5.7209956248686	4.33812262070659	0.324557461843808	0.42993339615138	0.582465346709585	0.326298500805223
OX_Smed_1.0.15934	6.31777547735416	6.38272899724609	2.8400592247017	8.74977906807853	9.18433886536678	10.7484861908824	8.67818261499677	6.10692786552323	4.96358026929365	8.37082614230841	9.53128023202949	10.2551958882258	5.728674690206	6.68287776276037	6.17094251273374	5.32158062252848	2.80090273095019	4.93277450479055	5.94550413494167	4.97644239987471	6.56327631252634	7.52834310467984	5.36343339831431	4.67182436076095	5.51747685134473	5.58913414996793	7.37789439165475	3.91558200966268
OX_Smed_1.0.15935	15.8714847357922	15.2476303823101	24.6138466140814	16.6245802293492	17.7279099029173	19.7695371010872	22.5632747989916	20.9116014789129	22.0123994551284	21.6549632811892	19.3802698051266	23.6180268940958	24.8242569908927	24.3834729181797	13.781771611772	15.9647418675854	17.5056420684387	16.7714333162879	12.5168508104035	11.4165443291243	13.5953580759474	15.9423736334397	16.4478624214972	16.3513852626633	23.3681372527542	23.2164033921745	22.7161485216738	25.1249845620022
OX_Smed_1.0.15931	18.4910501776219	21.512160694422	22.7204737976136	31.4992046450827	29.0481415276717	26.1034664635715	27.1193206718649	34.7909829914657	37.7663716141908	23.4747080947345	26.6875846496826	27.9687160587977	32.0381436378188	32.3306789063272	12.1361869417097	9.14646669497082	5.95191830326914	4.27507123748514	6.57134667546184	6.44010192924963	12.6577471741579	17.7137484815996	6.43612007797717	5.0055261008153	13.1445772046742	13.0413130165918	15.5324092455889	15.6623280386507
OX_Smed_1.0.15932	10.4782617673191	13.2382527350289	34.0807106964204	19.2495139497728	32.2519806667531	33.9728938533246	29.505820890989	29.979464067114	33.8818305338741	36.0309473081971	30.5000967424944	23.3072633823314	31.4016242277959	31.2469689988525	9.66780993661619	10.1442630616949	21.3568833234952	22.3619110883838	10.9522444591031	13.7583995761242	16.8769962322106	22.1421856019995	13.2298023825086	18.6872974430438	46.2494383127426	50.1588962176609	33.3946798780162	29.6931635732753
OX_Smed_1.0.15933	47.9226383770035	56.7353688644097	35.9740835128882	51.6236965016633	98.0374776558919	91.9379443827259	74.4154159235973	64.4003302182449	86.9705586315366	80.6146952400571	82.2867193365212	71.7863712175808	68.3197500091234	62.6745563156175	39.2883339977381	46.2312316582162	39.9128639160401	48.0123385132947	39.115158782511	35.7132925167479	29.0659379554738	50.0413394605189	39.3318449209716	36.0397879258702	74.4859374931539	83.9803233815695	66.5952046404626	62.4861629042002
OX_Smed_1.0.15938	3.23593378108384	4.60974872023329	4.7334320411695	5.24986744084712	3.63101769095896	2.49518429431198	4.98995500362314	2.77587630251056	4.10034891811215	2.72961722031796	6.03647748028534	5.59374321175954	8.06257919362326	6.32164112693548	3.70256550764024	2.99338910017227	2.80090273095019	4.60392287113784	6.57134667546184	4.68371049399973	7.03208176342108	7.08549939263985	5.36343339831431	2.66961392043483	4.0569682730476	4.01271169741288	5.24218812038627	4.56817901127312
OX_Smed_1.0.15939	23.884273146095	22.2213528052271	34.0807106964204	25.3743592974277	14.3104814878971	21.1130978749475	13.6681376186199	11.8437388907117	18.7752818881977	16.3777033219078	18.7448511229913	20.1996282646872	16.1251583872465	17.5199768375069	32.500297233731	28.7697952405446	19.6063191166513	18.4156914845514	19.0881974858653	24.2967481876236	19.2210234866843	16.8280610575196	18.2356735542686	30.7005600850005	14.4428070520494	13.7578686768441	11.4551518186218	16.9675220418716
OX_Smed_1.0.05214	7.39642007104878	7.91931190399052	18.933728164678	1.74995581361571	9.82510669318306	9.59686267043068	16.9224560992437	14.8046736133896	16.4013956724486	10.5545199185628	9.84898957309714	9.63366886469699	11.2451762437377	11.7401906643088	8.84501760158503	7.15087396152264	11.5537237651695	9.20784574227569	5.94550413494167	7.90376145862454	7.96969266521056	10.1854053769198	7.15124453108575	12.3469643820111	14.2805283211275	12.46806848839	10.8726864719123	12.3993430305985
OX_Smed_1.0.05215	10.9405380217597	11.7016698282845	14.2002961235085	3.49991162723141	3.84460696689772	3.26293330794643	1.0847728268746	1.85058420167371	2.37388621574914	3.27554066438155	0.635418682135299	0.932290535293257	0.424346273348593	0.541854953737327	10.6963003554051	10.3105624561489	4.90157977916282	5.91932940574866	10.639323188843	5.26917430574969	6.56327631252634	7.97118681671983	9.65418011696575	9.00994698146754	0.486836192765712	0.573244528201839	0.582465346709585	0.652597001610446
OX_Smed_1.0.05216	7.39642007104878	6.38272899724609	5.6801184494034	9.62475697488638	2.99024986314267	2.11130978749475	1.30172739224952	1.66552578150633	2.37388621574914	2.54764273896343	1.58854670533825	0.932290535293257	0	0.361236635824885	7.1994329315227	6.15307759479855	5.60180546190037	4.93277450479055	4.06797651338114	5.85463811749966	7.03208176342108	3.98559340835991	6.79368230453146	7.67514002125013	0.162278730921904	0.28662226410092	0.388310231139724	0
OX_Smed_1.0.05217	2.92774961145681	4.25515266483073	2.8400592247017	5.24986744084712	0.427178551877524	0.575811760225841	1.30172739224952	0.740233680669482	0.863231351181505	1.09184688812718	0.953128023202949	0.310763511764419	1.48521195672007	3.25112972242396	4.11396167515583	4.98898183362045	2.45078988958141	5.26162613844325	1.25168508104035	2.04912334112488	4.21924905805265	2.21421856019995	3.21806003898859	2.00221044032612	1.46050857829713	1.14648905640368	1.74739604012876	1.30519400322089
OX_Smed_1.0.05210	1.23273667850813	3.19136449862304	4.7334320411695	3.49991162723141	6.83485683004039	5.37424309544118	6.7255915266225	5.55175260502112	3.02130972913527	4.36738755250874	11.4375362784354	12.1197769588123	8.69909860364615	9.392152531447	2.87977317260908	6.48567638370658	5.60180546190037	7.89243920766487	6.25842540520175	4.68371049399973	6.56327631252634	5.31412454447989	7.15124453108575	5.67292958092401	9.89900258623613	12.7546907524909	11.260996703052	7.83116401932535
OX_Smed_1.0.05211	1.84910501776219	1.7729802770128	0	0.874977906807853	0.640767827816287	0.767749013634455	0.867818261499677	1.48046736133896	0.215807837795376	0.909872406772653	1.2708373642706	1.24305404705768	3.18259705011445	3.79298467616129	1.85128275382012	2.66079031126424	1.05033852410632	1.64425816826352	1.25168508104035	1.17092762349993	1.40641635268422	0.442843712039991	1.78781113277144	1.00110522016306	2.92101715659427	0.716555660252299	3.10648184911779	1.95779100483134
OX_Smed_1.0.05213	18.9533264320625	19.2663856768725	20.8271009811458	19.2495139497728	29.9024986314267	26.8712154772059	20.3937291452424	19.8012509579086	20.5017445905607	19.2892950235803	21.6042351926002	25.1718444529179	50.072860255134	41.3615948019493	19.1299217894746	21.6189212790219	22.7573346889703	23.0196143556892	22.2174101884662	22.5403567523737	13.5953580759474	7.52834310467984	16.8054246480515	14.6828765623915	26.938269333036	27.5157373536883	32.2297491845971	30.8352083260936
OX_Smed_1.0.05219	5.23913088365955	5.55533820130678	6.6268048576373	8.74977906807853	1.28153565563257	3.64680781476366	5.20690956899806	2.03564262184108	2.15807837795376	3.45751514573608	2.5416747285412	6.5260337470528	4.45563587016022	2.52865645077419	5.34815017770257	8.81386790606279	4.20135409642528	6.24818103940136	5.31966159442149	6.73283383512461	2.81283270536843	3.09990598427993	4.29074671865145	3.67071914059789	2.92101715659427	2.1496669807569	2.5240165024082	3.26298500805223
OX_Smed_1.0.09940	16.6419451598598	13.3564514201631	17.9870417564441	16.6245802293492	3.20383913908143	2.68712154772059	4.33909130749838	3.51610998318004	4.10034891811215	4.36738755250874	4.13022143387944	5.59374321175954	1.48521195672007	1.44494654329954	15.0159601143188	16.6299394454015	13.3042879720134	12.16751044515	12.5168508104035	12.5874719526243	5.62566541073686	10.1854053769198	12.8722401559543	10.0110522016306	2.92101715659427	2.8662226410092	1.74739604012876	2.12094025523395
OX_Smed_1.0.09941	20.6483393650112	14.8930343269075	29.3472786552509	19.2495139497728	30.543266459243	29.3663997715179	29.0719117602392	32.5702819494572	19.6385132393792	24.5665549828616	30.1823874014267	27.6579525470333	159.978545052419	173.393585195945	21.5982987945681	19.6233285455738	19.9564319580201	21.046504553773	22.2174101884662	14.6365952937491	31.8787706608422	25.2420915862795	19.6659224604858	23.0254200637504	89.0910232761252	87.4197905507805	93.5827657046734	108.657400768139
OX_Smed_1.0.09943	4.31457837477845	4.60974872023329	3.7867456329356	1.74995581361571	2.56307131126515	0.959686267043068	1.30172739224952	2.03564262184108	1.29484702677226	3.27554066438155	0.953128023202949	1.55381755882209	1.27303882004578	0.903091589562212	5.75954634521816	3.65858667798833	2.80090273095019	1.97310980191622	1.87752762156053	3.22005096462481	3.28163815626317	3.98559340835991	6.79368230453146	3.00331566048918	1.29822984737523	1.00317792435322	0.970775577849309	0.489447751207835
OX_Smed_1.0.09944	79.5115157637744	77.6565361331608	110.762309763366	123.371884859907	163.182206817214	161.035355609827	174.431470561435	182.097485444693	199.190634285132	177.425119320667	263.063334404014	287.145484870323	367.271699583207	343.536040669465	99.1464763712554	95.9547505999666	128.141299940971	139.433092668746	118.597161428573	120.020081408743	138.766413464843	128.424676491597	166.623997574298	156.839817825546	349.548386405781	316.144357303314	345.207795483214	326.298500805223
OX_Smed_1.0.09945	8.16688049511636	10.0468882364059	8.5201776741051	13.9996465089257	13.2425351082033	12.6678587249685	14.9698650108694	14.6196151932223	14.0275094566995	16.3777033219078	7.62502418562359	13.36283100587	12.7303882004578	6.86349608067281	11.5190926904363	9.47906548387885	5.60180546190037	2.63081306922162	15.9589847832645	8.19649336449952	14.0641635268422	14.6138424973197	7.15124453108575	10.6784556817393	12.8200197428304	11.1782682999359	10.4843762407725	8.64691027133841
OX_Smed_1.0.09946	64.8727677064903	58.2719517711541	42.6008883705255	51.6236965016633	13.2425351082033	15.1630430192805	10.4138191379961	9.62303784870327	16.1855878346532	16.3777033219078	10.1666989141648	12.1197769588123	8.91127174032045	13.5463738434332	51.0131247719322	42.5726449802278	37.11196118509	29.925498662396	35.0471822691298	38.6406115754978	32.347576111737	51.3698705966389	45.0528405458402	46.0508401275008	9.08760893162662	8.74197905507805	8.93113531621364	7.50486551852013
OX_Smed_1.0.13837	161.334412799751	176.470636905341	208.271009811458	235.369056931312	233.453078601067	226.677896275573	318.272347405006	316.264840066036	239.330892115072	235.293004391408	348.844856492279	364.525599299663	410.555019464764	398.985864268585	165.175561257506	174.448064782262	283.941514350075	268.671784694258	256.282520343012	237.698307570486	244.247639916159	259.949258967474	220.97345601055	212.234306674569	364.964865843362	352.545384844131	357.439567764116	378.995708685267
OX_Smed_1.0.13836	98.6189342806504	111.22496271127	105.082191313963	90.1227244012089	128.153565563257	139.538383228062	95.4600087649644	100.67178057105	72.0798178236556	64.4189663995039	42.2553423619974	46.6145267646628	31.1894510911216	29.0795491839032	36.4085608251291	32.0957831296249	77.0248251011301	80.2397986112595	66.6522305653987	67.913802162996	45.9429341876844	42.9558400678791	25.3869180853544	21.0232096234243	25.4777607547389	26.2259371652342	8.34866996950405	13.3782385330141
OX_Smed_1.0.13835	6.31777547735416	6.97372242291702	3.7867456329356	4.37488953403927	6.1940890022241	4.2226195749895	3.25431848062379	3.51610998318004	5.17938810708903	4.7313365152178	3.49480275174415	2.48610809411535	0.848692546697186	1.62556486121198	7.81652718279607	4.98898183362045	9.45304671695688	8.55014247497028	8.44887429702237	6.73283383512461	12.1889417232632	17.7137484815996	9.65418011696575	9.34364872152189	2.59645969475046	1.57642245255506	1.35908580898903	1.4683432536235
OX_Smed_1.0.13832	5.7014071381001	5.55533820130678	13.2536097152746	13.1246686021178	2.77666058720391	6.52586661589287	3.90518217674855	2.22070104200845	3.45292540472602	2.54764273896343	1.2708373642706	0.621527023528838	0	0	6.17094251273374	4.15748486135037	5.60180546190037	7.23473594035947	6.57134667546184	6.14737002337464	5.62566541073686	3.98559340835991	5.00587117176002	6.34033306103271	0.162278730921904	0	0.194155115569862	0.489447751207835
OX_Smed_1.0.13830	3.23593378108384	6.02813294184353	1.8933728164678	0.874977906807853	2.13589275938762	3.07099605453782	1.30172739224952	0.740233680669482	2.80550189133989	1.63777033219078	0	0.621527023528838	0	0	3.70256550764024	1.33039515563212	1.40045136547509	1.64425816826352	3.12921270260088	1.46365952937491	1.87522180357895	0.442843712039991	2.8604978124343	0.667403480108707	0.811393654609519	0.14331113205046	0	0
OX_Smed_1.0.13838	2.31138127220274	0.709192110805121	0	0	1.06794637969381	0.767749013634455	0.867818261499677	0.370116840334741	0	1.27382136948171	0.31770934106765	0.310763511764419	0.212173136674296	0	7.1994329315227	6.48567638370658	5.60180546190037	1.97310980191622	4.38089778364123	5.56190621162468	7.96969266521056	4.4284371203999	5.7209956248686	5.67292958092401	0	0.28662226410092	0.194155115569862	0
OX_Smed_1.0.01445	4.16048628996494	3.07316581348886	4.7334320411695	5.24986744084712	1.49512493157134	0.575811760225841	2.38650021912411	2.40575946217582	4.10034891811215	2.54764273896343	0.953128023202949	0.932290535293257	2.12173136674296	1.80618317912442	5.75954634521816	5.15528122807446	1.75056420684387	3.61736797017973	4.69381905390131	1.7563914352499	2.34402725447369	2.21421856019995	4.64830894520573	5.67292958092401	1.46050857829713	2.29297811280736	4.46556765810682	3.75243275926007
OX_Smed_1.0.01444	4.31457837477845	1.89117896214699	3.7867456329356	6.12484534765497	1.92230348344886	2.49518429431198	0.650863696124758	2.96093472267793	1.29484702677226	1.81974481354531	1.2708373642706	1.24305404705768	0.424346273348593	0.903091589562212	2.05698083757791	1.66299394454015	1.05033852410632	2.63081306922162	0.625842540520175	1.17092762349993	0.468805450894739	0	1.78781113277144	1.33480696021741	0.486836192765712	0.716555660252299	1.16493069341917	0.326298500805223
OX_Smed_1.0.01447	29.8938644538221	34.5140160591826	20.8271009811458	27.9992930178513	33.9606948742632	28.7905880112921	35.1466395907369	40.3427355964868	39.0612186409631	31.2996107929793	36.8542835638473	32.3194052234996	18.8834091640124	27.4539843226912	31.6775048986999	29.2686934239066	17.5056420684387	23.3484659893419	30.3533632152285	31.0295820227482	22.9714670938422	30.1133724187194	20.0234846870401	27.0298409444026	35.7013208028188	36.9742720690186	34.7537656870053	42.7451036054842
OX_Smed_1.0.01446	234.065876831731	246.798854560182	220.577933118499	196.870029031767	284.928094102309	277.541268428855	335.628712635	336.43620786428	306.231321831639	311.540312078957	332.006261415694	351.473531805558	388.489013250637	372.254353217544	226.679288301086	208.373141250881	167.704051015642	181.854953409945	245.956118424429	225.110835617862	240.966001759896	234.264323669155	213.107087026355	235.259726738319	373.241081120379	378.341388613214	430.441891218384	406.404782752905
OX_Smed_1.0.01449	40.2180341363277	40.5421490010261	43.5475747787594	41.1239616199691	55.5332117440782	47.7923760987448	57.9268689551034	44.7841376805037	42.7299518834845	48.2232375589506	40.6667956566591	33.5624592705572	28.0068540410071	32.5112972242396	36.6142589088869	52.0517104641067	49.7160234743658	53.6028162853906	56.0129073765557	54.1554025868719	35.6292142680001	33.6561221150393	57.5675184752402	48.3867523078812	39.7582890758664	41.8468505587343	44.6556765810682	39.1558200966268
OX_Smed_1.0.07848	125.585049123016	125.999798353043	89.9352087822205	96.2475697488638	118.969226697891	118.425285353115	123.230193132954	124.729375192808	152.791949159126	152.312640893742	105.161791893392	117.779370958715	60.0449976788259	68.4543424888157	106.551607386536	140.689287708097	87.5282103421933	97.0112319275474	91.9988534564658	89.5759631977448	103.137199196843	106.282490889598	100.1174234352	106.784556817393	115.380177685474	111.066127339106	90.6704389711254	94.4634159831121
OX_Smed_1.0.07843	22.6515364675869	19.7391804174092	32.1873378799526	21.8744476701963	36.9509447374059	34.7406428669591	46.8621861209825	54.2221171090396	43.593183234666	50.2249568538505	60.0470654617858	65.260337470528	116.695225170863	129.322715625309	22.4210911295993	27.6056994793665	16.4553035443323	23.3484659893419	22.2174101884662	20.1985015053738	21.565050741158	25.2420915862795	22.8839824994744	16.3513852626633	78.2183483043576	83.1204565892667	90.2821287399857	95.2791622351251
OX_Smed_1.0.07842	68.7250698268282	55.5533820130678	51.1210660446306	36.7490720859298	72.1931752673016	68.5215994668751	82.4427348424693	82.7211138148146	66.6846218787712	68.0584560265945	107.068047939798	102.551958882258	91.2344487699475	86.154937644235	71.994329315227	57.0406922977271	56.0180546190037	65.7703267305406	54.7612222955153	57.9609173632466	64.6951522234739	52.2555580207189	47.1982139051659	45.3834366473921	99.4768620551271	102.75408168018	93.0003003579638	94.3002667327095
OX_Smed_1.0.07841	0.924552508881097	1.30018553647606	2.8400592247017	2.62493372042356	1.49512493157134	1.3435607738603	3.25431848062379	2.96093472267793	4.96358026929365	1.63777033219078	1.2708373642706	1.55381755882209	1.48521195672007	1.80618317912442	1.23418850254675	0.66519757781606	0.700225682737546	1.64425816826352	0.938763810780263	1.17092762349993	0.937610901789477	1.32853113611997	1.07268667966286	0.667403480108707	2.59645969475046	2.29297811280736	1.74739604012876	1.95779100483134
OX_Smed_1.0.07840	20.8024314498247	24.9399225633134	19.8804145729119	20.1244918565806	18.3686777307336	18.4259763272269	23.8650021912411	20.1713677982434	19.6385132393792	23.4747080947345	20.3333978283296	13.0520674941056	16.3373315239208	14.0882287971705	24.683770050935	27.4394000849125	19.2562062752825	19.7310980191622	15.9589847832645	15.2220591054991	15.4705798795264	16.8280610575196	21.4537335932572	18.0198939629351	20.1225626343161	18.4871360345093	17.2798052857177	19.9042085491186
OX_Smed_1.0.07847	26.1956544182978	29.6678699686809	23.6671602058475	20.1244918565806	19.0094455585498	18.4259763272269	18.4411380568681	24.2426530419255	19.2068975637885	22.7468101693163	28.5938406960885	27.3471890352689	17.3981972072923	20.9517248778433	33.3230895687622	29.2686934239066	18.555980592545	22.3619110883838	15.9589847832645	21.0766972229988	18.2834125848948	17.7137484815996	26.4596047650173	24.6939287640221	28.3987779113332	30.5252711267479	43.8790561187888	43.2345513566921
OX_Smed_1.0.07846	7.39642007104878	6.73732505264865	7.5734912658712	3.49991162723141	0.854357103755049	1.15162352045168	0.216954565374919	1.66552578150633	0.863231351181505	1.45579585083625	0	0.932290535293257	0.424346273348593	0.72247327164977	9.05071568534282	5.65417941143651	4.90157977916282	1.64425816826352	4.69381905390131	5.26917430574969	4.68805450894739	1.77137484815996	9.29661789041147	5.67292958092401	0.324557461843808	0.42993339615138	0.388310231139724	0.163149250402612
OX_Smed_1.0.07845	53.4699534302901	57.7991570306174	56.801184494034	50.7487185948555	85.4357103755049	92.5137561429518	92.4226448497156	95.6752032265306	108.119726735483	104.453352297501	104.844082552324	123.683877682239	81.0501382095812	76.4015484769631	61.7094251273374	56.3754947199111	71.7731324805985	81.8840567795231	71.3460496193	73.4757083746207	82.509759357474	75.2834310467984	75.4456298029546	87.4298558942406	106.617126215691	106.336859981441	81.7393036549118	77.0064461900327
OX_Smed_1.0.07844	29.4315881993816	29.5496712835467	36.9207699211221	34.1241383655063	46.7760514305889	53.9343682078204	51.6351865592308	62.5497460165712	53.7361516110487	54.9562933690683	34.6303181763738	39.1562024823168	34.5842212779103	49.1281824721843	68.2917638075867	84.4800923826396	89.9790002317747	99.642044996769	97.3185150508873	102.748898962119	79.2281212012108	93.440023240438	87.6027455058004	100.777925496415	134.529067934258	131.272996958221	140.76245878815	136.229624086181
OX_Smed_1.0.02369	4.776854629219	5.67353688644097	2.8400592247017	5.24986744084712	9.18433886536678	10.1726744306565	10.4138191379961	7.58739522686219	6.47423513386129	9.4626730304356	6.67189616242064	10.5659593999902	6.1530209635546	4.87669458363594	5.34815017770257	3.15968849462628	3.8512412550565	4.93277450479055	4.69381905390131	4.68371049399973	7.96969266521056	2.21421856019995	3.57562226554287	2.66961392043483	5.51747685134473	5.73244528201839	7.57204950722461	3.58928350885745
OX_Smed_1.0.02368	44.5326125111062	52.4802161995789	63.4279893516713	52.4986744084712	54.6788546403231	53.166619194186	73.3306430967227	73.0980759661114	66.2530062031805	70.2421498028488	71.4846017402212	68.0572090764077	105.025702653777	99.3400748518433	50.8074266881745	49.5572195472965	59.1690701913227	62.4818103940136	68.2168369166991	53.5699387751219	46.8805450894739	42.9558400678791	50.4162739441545	46.7182436076095	73.0254289148567	81.1141007405603	69.3133762584407	73.7434611819804
OX_Smed_1.0.02364	83.2097257992988	86.4032388330906	66.268048576373	60.3734755697419	75.1834251304443	73.3200308020904	66.6050515701002	73.8383096467808	73.3746648504279	75.3374352807757	51.7866225940269	53.1405605117156	29.2798928610529	32.8725338600645	65.6176887187354	73.5043323486746	50.4162491571033	45.0526738104203	48.8157181605737	44.2025177871224	63.2887358707897	65.0980256698786	48.6284628113831	48.7204540479356	36.0258782646627	35.2545384844131	30.4823531444683	35.0770888365615
OX_Smed_1.0.02367	34.5166269982276	33.4502278929749	28.400592247017	36.7490720859298	52.3293726049967	51.0553094066912	84.3953259308436	85.1268732769905	54.5993829622302	60.0515788469951	65.1304149188682	76.1370603822826	126.243016321206	125.890967584972	41.1396167515583	51.5528122807446	42.3636538056216	40.1198993056298	47.8769543497934	57.6681854573716	32.8163815626317	28.7848412825994	54.707020662806	50.7226644882617	99.8014195169709	100.317792435322	103.484676598736	110.452042522568
OX_Smed_1.0.02361	7.39642007104878	8.62850401479564	10.4135504905729	4.37488953403927	6.40767827816287	6.14199210907564	14.9698650108694	9.99315468903801	6.04261945827053	6.73305581011764	7.94273352669124	9.63366886469699	8.91127174032045	12.1014273001336	4.52535784267141	1.99559273344818	3.50112841368773	3.28851633652703	2.81629143234079	3.80551477637478	7.50088721431582	3.54274969631992	3.21806003898859	0.667403480108707	4.70608319673521	6.30568981022023	8.93113531621364	10.2784027753645
OX_Smed_1.0.02363	19.5696947713166	19.7391804174092	11.3602368988068	16.6245802293492	13.0289458322645	15.3549802726891	12.8003193571202	13.6943230923854	17.6962426992208	15.2858564337806	17.1563044176531	16.4704661235142	16.7616777972694	17.8812134733318	21.5982987945681	15.4658436842234	13.3042879720134	15.7848784153297	22.8432527289864	17.563914352499	15.9393853304211	16.8280610575196	21.4537335932572	19.6884026632068	19.9602839033942	16.4807801858029	20.3862871348355	18.2727160450925
OX_Smed_1.0.02362	80.2819761878419	89.7128020168478	151.469825317424	139.121487182449	162.541438989398	160.65148110301	208.493337325297	189.869939091722	180.199544559139	181.974481354531	237.011168436467	230.275762217434	331.626612621925	368.641986859295	79.3994603305075	90.6331699774382	146.697280533516	147.325531876411	108.58368078025	116.800030444118	127.983888094264	116.467896266518	116.207723630143	120.800029899676	274.088776527096	290.205042402181	273.370402722365	282.900800198128
OX_Smed_1.0.06818	2.92774961145681	1.7729802770128	4.7334320411695	5.24986744084712	1.49512493157134	1.53549802726891	0	1.29540894117159	0.863231351181505	0.545923444063592	0.635418682135299	1.55381755882209	0.212173136674296	0.903091589562212	4.31965975891362	3.82488607244234	3.8512412550565	6.24818103940136	9.70055937806272	7.61102955274956	8.4384981161053	3.98559340835991	8.22393121074861	12.3469643820111	0.162278730921904	0.716555660252299	0.582465346709585	0.815746252013058
OX_Smed_1.0.00186	32.821614065279	34.0412213186458	37.867456329356	39.3740058063534	20.7181597660599	23.4163449158509	20.1767745798675	18.5058420167371	19.6385132393792	20.927065355771	13.9792110069766	13.9843580293988	2.12173136674296	3.79298467616129	26.9464489722707	25.7764061403723	23.4575603717078	21.046504553773	23.4690952695066	21.3694291288738	17.3458016831053	15.4995299213997	23.9566691791372	22.691718323696	11.846347357299	9.88846811148173	9.90191089406295	8.64691027133841
OX_Smed_1.0.00183	489.858737622168	599.503731000596	455.356162360506	435.738997590311	511.332726597397	531.858129195268	705.753201164612	745.970491694671	500.026760171887	499.519951318187	701.819934418438	690.205759628774	902.160177139108	958.180176525507	498.817853112644	627.780214063907	482.105382564801	472.230945925282	410.239785310975	423.290335895225	501.153027006476	444.172243176111	406.548251592225	394.7691584843	653.009613229741	669.836231203849	977.182696663114	994.068382703112
OX_Smed_1.0.00182	13.8682876332165	18.9117896214699	18.933728164678	16.6245802293492	7.47562465785668	6.71780386930148	4.77300043824822	7.40233680669482	8.84812134961042	8.00687717959935	7.62502418562359	9.01214184116815	5.9408478268803	4.87669458363594	18.9242237057168	14.9669455008613	15.404965020226	11.1809555441919	11.8910082698833	12.2947400467493	11.2513308214737	10.1854053769198	11.4419912497372	19.0209991830981	8.92533020070471	7.16555660252299	5.43634323595613	7.83116401932535
OX_Smed_1.0.00459	11.5569063610137	13.947444845834	17.9870417564441	11.3747127885021	11.7474101766319	10.1726744306565	10.847728268746	11.6586804705443	9.0639291874058	7.82490269824482	11.4375362784354	14.9166485646921	14.0034270205036	14.9913203867327	15.2216581980766	18.1266339954876	11.9038366065383	11.8386588114973	8.76179556728245	13.1729357643742	12.6577471741579	11.5139365130398	12.1571157028458	14.3491748223372	8.438494007939	10.1750903755827	9.70775577849309	9.95210427455931
OX_Smed_1.0.00458	4.776854629219	3.5459605540256	8.5201776741051	7.87480116127068	0.213589275938762	0.383874506817227	0.216954565374919	0.185058420167371	0.647423513386129	0	0.31770934106765	0	0.636519410022889	0.361236635824885	7.61082909903828	4.32378425580439	3.15101557231896	5.59047777209595	5.0067403241614	2.04912334112488	2.34402725447369	3.54274969631992	4.29074671865145	5.0055261008153	0.649114923687615	0	0.388310231139724	0.978895502415669
OX_Smed_1.0.00455	1.84910501776219	2.36397370268374	2.8400592247017	4.37488953403927	0.213589275938762	0.575811760225841	0.867818261499677	0.370116840334741	0	0	0.953128023202949	0.621527023528838	0.848692546697186	0	5.34815017770257	1.99559273344818	4.20135409642528	2.95966470287433	4.38089778364123	1.46365952937491	2.81283270536843	0.885687424079981	7.50880675764003	4.33812262070659	0.324557461843808	0.28662226410092	0	0.652597001610446
OX_Smed_1.0.00457	55.3190584480523	50.8254346077003	88.9885223739866	71.748188358244	59.8049972628534	49.5198113794223	50.1165046016063	42.1933197981605	55.0309986378209	49.8610078911414	58.4585187564475	60.9096483058261	26.9459883576356	30.1632590913779	25.3008643022083	19.7896279400278	28.3591401508706	26.3081306922162	26.5983079721074	23.1258205641237	30.9411597590527	25.6849352983195	25.0293558588001	25.3613322441309	23.5304159836761	19.7769362229635	24.6576996773724	27.4090740676387
OX_Smed_1.0.00451	10.4782617673191	12.2926632539554	20.8271009811458	8.74977906807853	21.1453383179375	18.8098508340441	29.7227754563639	29.2392303864445	23.9546699952868	20.563116393062	25.416747285412	21.1319187999805	26.7338152209613	22.3966714211429	10.4906022716474	8.81386790606279	8.40270819285056	8.22129084131758	10.9522444591031	14.9293271996241	9.84491446878951	9.74256166487979	10.7268667966286	12.6806661220654	35.7013208028188	31.6717601831516	29.8998877977587	30.1826113244831
OX_Smed_1.0.00452	6.6259596469812	5.43713951617259	4.7334320411695	5.24986744084712	6.83485683004039	6.14199210907564	8.02731891887201	10.5483299495401	12.9484702677226	9.64464751179013	12.708373642706	11.8090134470479	15.2764658405493	15.53317534047	4.31965975891362	5.82047880589052	1.75056420684387	5.26162613844325	8.76179556728245	6.14737002337464	5.62566541073686	7.97118681671983	8.22393121074861	9.00994698146754	12.1709048191428	12.3247573563395	16.3090297078684	15.6623280386507
OX_Smed_1.0.23000	35.9034557615493	38.1781752983423	18.933728164678	12.2496906953099	0.427178551877524	1.3435607738603	0.650863696124758	0.185058420167371	0.863231351181505	0.363948962709061	1.58854670533825	0.621527023528838	0.636519410022889	0.541854953737327	48.5447477668388	32.760980707441	16.1051907029636	20.3888012864676	14.7072997022241	12.2947400467493	14.5329689777369	11.9567802250797	31.107913710223	21.3569113634786	0.324557461843808	0.14331113205046	0.194155115569862	0.163149250402612
OX_Smed_1.0.10689	6.78005173179471	3.90055660942817	13.2536097152746	19.2495139497728	1.28153565563257	0.959686267043068	0.433909130749838	2.03564262184108	0.863231351181505	0.909872406772653	0.953128023202949	1.24305404705768	4.45563587016022	2.70927476868664	5.34815017770257	5.82047880589052	6.65214398600669	7.23473594035947	10.9522444591031	7.02556574099959	9.84491446878951	6.19981196855987	9.65418011696575	11.0121574217937	1.46050857829713	0.28662226410092	2.13570627126848	3.42613425845484
OX_Smed_1.0.10688	5.23913088365955	3.90055660942817	0.9466864082339	1.74995581361571	1.49512493157134	1.15162352045168	0.650863696124758	0.925292100836853	0.431615675590752	0.727897925418123	0	0	0	0	4.31965975891362	5.65417941143651	4.20135409642528	1.64425816826352	4.06797651338114	3.22005096462481	0.937610901789477	1.77137484815996	2.14537335932572	3.00331566048918	0	0.14331113205046	0	0.163149250402612
OX_Smed_1.0.10683	10.7864459369461	13.3564514201631	16.0936689399763	18.3745360429649	1.92230348344886	4.03068232158089	1.95259108837427	3.33105156301267	3.45292540472602	3.09356618302702	0.31770934106765	0.310763511764419	0.212173136674296	0.72247327164977	7.40513101528049	12.4724545840511	12.6040622892758	14.7983235143716	12.5168508104035	11.7092762349993	11.7201362723685	12.3996239371197	13.5873646090629	13.3480696021741	1.46050857829713	0.859866792302759	0.582465346709585	0
OX_Smed_1.0.10682	21.5728918738923	15.9568224931152	19.8804145729119	14.8746244157335	0.854357103755049	0.767749013634455	0	0.925292100836853	1.07903918897688	0.727897925418123	0.635418682135299	0	0.636519410022889	0.361236635824885	10.9019984391629	10.643161245057	6.65214398600669	8.22129084131758	10.0134806483228	7.31829764687457	14.5329689777369	10.6282490889598	9.29661789041147	10.6784556817393	0.324557461843808	0.28662226410092	0.582465346709585	0.326298500805223
OX_Smed_1.0.10685	11.2487221913867	9.21949744046657	25.5605330223153	22.7494255770042	11.9609994525707	11.3242979511082	9.32904631112152	11.2885636302096	15.5381643212671	11.8283412880445	13.3437923248413	10.5659593999902	19.0955823006867	16.2556486121198	2.87977317260908	5.98677820034454	5.60180546190037	6.90588430670677	6.57134667546184	7.61102955274956	8.4384981161053	11.0710928009998	10.7268667966286	7.00773654114142	5.03064065857902	6.87893433842207	7.96035973836433	9.13635802254625
OX_Smed_1.0.10684	7.70460424067581	5.55533820130678	1.8933728164678	0.874977906807853	0.213589275938762	0.767749013634455	0.216954565374919	0	0	0.181974481354531	0	0.310763511764419	0.424346273348593	0.180618317912442	5.14245209394478	6.48567638370658	1.75056420684387	0.986554900958109	2.5033701620807	0.585463811749966	1.40641635268422	0.885687424079981	2.8604978124343	3.00331566048918	0.162278730921904	0.14331113205046	0.388310231139724	0.489447751207835
OX_Smed_1.0.10687	21.2647077042652	22.6941475457639	26.5072194305492	16.6245802293492	28.4073736998554	21.880846888582	23.6480476258662	25.7231204032645	25.0337091842636	25.8403763523434	26.0521659675473	26.72566201174	19.9442748473839	22.3966714211429	29.620524061122	30.7653879739928	35.0112841368773	22.6907627220365	27.5370717828877	25.1749439052485	22.9714670938422	27.4563101464794	27.8898536712344	29.0320513847287	19.3111689797066	21.2100475434681	32.2297491845971	32.9561485813275
OX_Smed_1.0.20884	7.24232798623526	9.69229218100332	4.7334320411695	6.99982325446283	3.20383913908143	3.64680781476366	4.77300043824822	5.18163576468637	3.45292540472602	3.82146410844514	0.31770934106765	1.86458107058651	1.90955823006867	0.361236635824885	14.810262030561	11.9735564006891	9.1029338755881	11.1809555441919	6.88426794572193	4.68371049399973	6.56327631252634	7.97118681671983	6.07855785142288	6.00663132097836	1.46050857829713	1.86304471665598	0.970775577849309	1.30519400322089
OX_Smed_1.0.20885	61.1745576709659	64.4182833981318	90.8818951904544	93.6226360284403	122.813833664788	121.304344154244	137.332239882324	132.31677041967	116.752040247299	113.552076365227	96.9013490256331	96.0259251352054	138.124711974967	152.622478636014	78.5766679954763	114.413983384362	113.086447762114	129.238692025512	93.5634598077662	93.9669417858695	76.8840939467371	74.3977436227184	102.262796794526	91.4342767748928	142.156168287588	140.014976013299	187.747996756056	190.395175219848
OX_Smed_1.0.20880	91.6847904640422	100.350683678925	117.389114621004	111.997172071405	60.8729436425472	63.5312308782511	77.0188707080963	76.0590106887893	85.2440959291736	87.3477510501747	50.8334945708239	49.4113983705426	68.744096282472	76.762785112788	89.684364518397	110.422797917466	139.69502370614	115.426923412099	161.154454183945	169.78450540749	172.520405929264	155.880986638077	179.138675503698	177.529325708916	71.2403628747158	78.1045669675006	92.0295247801145	95.6054607359304
OX_Smed_1.0.20881	15.4092084813516	15.6022264377127	8.5201776741051	17.4995581361571	16.0191956954072	14.5872312590546	18.4411380568681	21.0966598990802	14.2433172944948	16.0137543591987	6.67189616242064	10.8767229117547	5.9408478268803	3.07051140451152	12.5475831092253	17.6277358121256	17.1555292270699	10.5232522768865	19.7140400263855	18.7348419759989	13.1265526250527	16.8280610575196	13.2298023825086	15.0165783024459	9.24988766254852	10.605023771734	8.93113531621364	12.5624922810011
OX_Smed_1.0.20882	48.5390067162576	61.4633162697772	92.7752680069222	94.4976139352481	79.6687999251583	80.6136464316177	88.7344172383419	89.0131001005052	82.6544018756291	90.6232917145563	68.3075083295446	69.6110266352298	67.258884325752	72.0667088470645	61.092330876064	75.3336256876688	72.8234710047048	67.0857332651514	61.0196477007171	57.9609173632466	62.819930419895	54.4697765809188	62.9309518735546	74.7491897721751	66.6965584089025	70.3657658367758	79.2152871525036	88.2637444678129
OX_Smed_1.0.20883	61.1745576709659	69.619025544036	57.7478709022679	74.3731220786675	62.5816578500573	59.6924858100789	59.8794600434777	61.8095123359018	61.5052337716822	59.8696043656406	59.0939374385828	66.8141550293501	36.0694332346304	35.2205719929263	69.3202542263757	57.5395904810892	58.1187316672163	65.7703267305406	62.5842540520175	59.1318449867466	52.9750159511055	57.5696825651988	64.0036385532174	66.4066462708163	51.2800789713216	52.7384965945692	57.8582244398188	50.0868198736017
OX_Smed_1.0.20888	53.3158613454766	53.780401736055	83.3084039245832	80.4979674263225	79.2416213732808	88.4830738213709	67.2559152662249	77.3544196299609	88.4812134961042	82.6164145349569	46.0678544548092	45.0607092058407	15.9129852505722	11.7401906643088	56.3612749496348	76.9966196322089	93.1300158040937	96.353528660242	79.7949239163223	83.1358612684952	85.3225920628424	65.5408693819186	69.0095097249774	71.745874111686	42.192470039695	42.5634062189866	32.8122145313066	33.2824470821328
OX_Smed_1.0.14869	47.9226383770035	45.7428911469303	42.6008883705255	34.1241383655063	41.2227302561811	38.77132518854	31.0245028486134	32.3852235292898	39.2770264787585	42.7640031183147	29.8646780603591	26.4148984999756	25.036430127567	29.802022455553	46.4877669292608	58.8699856367213	26.6085759440268	29.925498662396	39.428080052771	40.9824668224976	56.2566541073686	47.827120900319	48.6284628113831	37.7082966261419	25.1532032928951	25.5093815049819	25.240165024082	24.6355368107943
OX_Smed_1.0.14868	34.2084428286006	29.7860686538151	25.5605330223153	28.8742709246592	15.1648385916521	15.7388547795063	10.847728268746	7.21727838652745	16.1855878346532	16.7416522846168	3.49480275174415	3.72916214117303	0.848692546697186	1.2643282253871	27.7692413073018	27.4394000849125	30.1097043577145	27.9523888604798	23.4690952695066	28.3949948698733	26.7219107010001	24.7992478742395	33.2532870695487	34.037577485544	2.92101715659427	1.28980018845414	0.582465346709585	0.815746252013058
OX_Smed_1.0.19894	14.02237971803	15.7204251228468	24.6138466140814	21.8744476701963	7.04844610597915	6.52586661589287	7.15950065737233	6.2919862856906	8.2006978362243	5.45923444063592	7.30731484455594	7.76908779411047	15.7008121138979	13.3657555255207	21.1869026270525	18.4592327843957	18.9060934339138	19.0733947518568	19.0881974858653	15.5147910113741	14.0641635268422	10.1854053769198	13.9449268356172	17.018788742772	6.49114923687615	7.45217886662391	8.73698020064378	11.9098952793906
OX_Smed_1.0.19891	41.2966787300223	38.1781752983423	37.867456329356	28.8742709246592	63.2224256778736	59.8844230634875	58.7946872166031	59.7738697140607	61.2894259338868	62.417247104604	49.880366547621	58.4235402117108	46.4659169316709	42.445304709424	43.6079937566518	39.2466570911475	38.1622997091963	38.804492771019	49.4415607010938	54.1554025868719	33.7539924644212	25.2420915862795	39.6894071475259	44.0486296871746	64.5869349069177	63.9167648945051	59.7997755955174	56.9390883905114
OX_Smed_1.0.14863	5.23913088365955	5.43713951617259	2.8400592247017	3.49991162723141	0	0.383874506817227	0	0	0	0.363948962709061	0	0	0.212173136674296	0.180618317912442	5.34815017770257	5.48788001698249	3.15101557231896	4.27507123748514	1.87752762156053	0.878195717624949	1.87522180357895	2.21421856019995	2.8604978124343	4.00442088065224	0.324557461843808	0.28662226410092	0	0
OX_Smed_1.0.14864	2.31138127220274	0.945589481073495	0.9466864082339	1.74995581361571	2.56307131126515	0.767749013634455	3.47127304599871	1.29540894117159	3.23711756693064	2.00171929489984	1.9062560464059	2.48610809411535	9.54779115034334	9.392152531447	1.43988658630454	0.99779636672409	2.80090273095019	1.97310980191622	1.87752762156053	1.7563914352499	1.40641635268422	3.54274969631992	1.07268667966286	1.33480696021741	2.59645969475046	3.15284490511012	4.0772574269671	7.34171626811752
OX_Smed_1.0.11988	5.54731505328658	4.72794740536747	0.9466864082339	6.12484534765497	0	0.383874506817227	0	0	0.215807837795376	0	0	0	0	0	5.34815017770257	4.32378425580439	0.700225682737546	2.30196143556892	1.87752762156053	0.878195717624949	0.468805450894739	3.54274969631992	1.43024890621715	3.67071914059789	0	0	0	0
OX_Smed_1.0.11983	55.4731505328658	48.2250635347482	105.082191313963	98.8725034692874	66.6398540928938	70.2490347475526	56.1912324321041	59.0336360333912	72.5114334992464	69.5142518774307	92.1357089096184	85.7707292469796	72.1388664692608	67.9124875350783	71.5829331477114	53.7147044086468	130.942202671921	124.634769154374	115.155027455712	121.776472843993	154.705798795264	160.752267470517	143.740015074823	143.158046483318	79.1920206898891	76.8147667790465	83.4866996950406	76.027550687617
OX_Smed_1.0.11982	4.776854629219	3.30956318375723	5.6801184494034	0.874977906807853	2.56307131126515	4.60649408180673	3.25431848062379	6.10692786552323	3.02130972913527	4.91331099657233	1.9062560464059	2.17534458235093	4.66780900683452	5.9604044911106	3.49686742388245	4.82268243916643	3.50112841368773	4.93277450479055	7.19718921598202	4.09824668224976	5.15685995984212	3.54274969631992	3.21806003898859	3.67071914059789	6.49114923687615	6.30568981022023	6.6012739293753	7.83116401932535
OX_Smed_1.0.11984	6.78005173179471	7.68291453372214	8.5201776741051	6.99982325446283	9.18433886536678	9.98073717724791	12.1494556609955	9.62303784870327	11.8694310787457	10.1905709558537	35.5834461995767	32.3194052234996	28.8555465877043	26.3702744152166	3.49686742388245	5.15528122807446	3.50112841368773	4.60392287113784	3.12921270260088	6.73283383512461	0.468805450894739	2.65706227223994	2.50293558588001	4.67182436076095	12.1709048191428	11.1782682999359	14.7557887833095	11.4204475281828
OX_Smed_1.0.11987	58.0927159746956	45.5064937766619	42.6008883705255	36.7490720859298	117.687691042258	107.292924655415	100.233009203213	102.152247932389	120.42077348982	102.81558196531	108.021175963001	100.376614299907	221.084408414617	216.380744859106	55.3327845308459	72.6728353764045	70.7227939564922	61.8241071267082	57.5775137278561	57.3754535514967	66.1015685761581	61.1124322615187	49.3435872644916	61.401120170001	223.782369941305	228.151322224332	201.144699730377	209.483637516953
OX_Smed_1.0.19769	5.39322296847307	6.61912636751446	6.6268048576373	5.24986744084712	8.75716031348925	9.98073717724791	9.97991000724628	9.80809626887064	8.63231351181505	10.3725454372082	16.2031763944501	17.4027566588075	11.6695225170863	13.3657555255207	6.58233868024932	4.98898183362045	8.05259535148178	8.55014247497028	8.76179556728245	7.31829764687457	13.5953580759474	11.5139365130398	8.58149343730289	10.6784556817393	15.5787581685028	15.4776022614497	16.3090297078684	18.1095667946899
OX_Smed_1.0.19764	8.93734091918394	10.2832856066743	5.6801184494034	13.9996465089257	13.8833029360195	12.2839842181513	18.2241834914932	15.7299657142265	10.3587762141781	11.2824178439809	19.3802698051266	20.5103917764516	21.0051405307553	17.5199768375069	13.5760735280142	11.640957611781	22.4072218476015	22.0330594547311	17.836512404825	21.3694291288738	8.90730356700004	8.85687424079981	18.5932357808229	22.691718323696	18.3374965941751	18.7737582986102	19.0272013258465	21.0462533019369
OX_Smed_1.0.19767	29.4315881993816	27.5402936362655	23.6671602058475	21.8744476701963	36.7373554614671	37.0438899078624	47.7300043824822	54.4071755292069	40.7876813433261	43.3099265623783	75.9325325151682	80.1769860352201	74.8971172460266	80.9170064247742	23.8609777159038	15.9647418675854	33.2607199300335	27.2946855931744	31.2921270260088	27.5167991522484	30.472354308158	29.6705287066794	34.3259737492116	38.0419983661963	69.9421330273406	78.1045669675006	73.002323454268	67.0543419154733
OX_Smed_1.0.19761	22.9597206372139	20.4483725282143	29.3472786552509	28.8742709246592	37.3781232892834	37.8116389214969	38.8348672021105	43.3036703191647	34.3134462094648	36.3948962709061	40.0313769745238	32.3194052234996	30.1285854077501	31.7888239525899	22.0096949620837	17.9603346010336	25.2081245785517	28.6100921277852	23.7820165397667	24.2967481876236	22.5026616429475	20.3708107538396	27.5322914446801	26.6961392043483	42.0301913087731	43.7098952753903	47.3738481990463	41.6030588526659
OX_Smed_1.0.19762	4.46867045959197	4.13695397969654	5.6801184494034	9.62475697488638	39.3004267727323	39.3471369487658	26.4684569757401	22.9472441007539	7.98488999842892	6.73305581011764	7.94273352669124	4.66145267646628	9.54779115034334	9.57277084935945	3.49686742388245	6.98457456706863	1.75056420684387	3.94621960383244	7.19718921598202	7.02556574099959	7.03208176342108	7.08549939263985	2.50293558588001	1.00110522016306	13.469134666518	10.3184015076331	9.51360066292323	7.66801476892274
OX_Smed_1.0.21829	1.54092084813516	2.48217238781792	4.7334320411695	1.74995581361571	2.34948203532638	3.45487056135505	1.95259108837427	2.59081788234319	2.37388621574914	2.54764273896343	2.85938406960885	4.35068916470186	4.03128959681163	2.88989308659908	2.2626789213357	1.99559273344818	5.60180546190037	5.59047777209595	2.5033701620807	3.80551477637478	2.34402725447369	0.442843712039991	2.50293558588001	2.00221044032612	2.43418096382856	3.72608943331196	3.88310231139724	3.91558200966268
OX_Smed_1.0.21828	4.00639420515142	1.89117896214699	2.8400592247017	2.62493372042356	2.56307131126515	4.41455682839811	3.25431848062379	1.85058420167371	1.07903918897688	2.00171929489984	2.5416747285412	2.17534458235093	1.69738509339437	3.79298467616129	1.64558467006233	1.66299394454015	2.80090273095019	0.657703267305406	2.19044889182061	3.5127828704998	4.68805450894739	7.97118681671983	1.78781113277144	2.33591218038047	1.94734477106285	1.4331113205046	3.10648184911779	1.63149250402612
OX_Smed_1.0.21825	52.8535850910361	44.5609042955884	83.3084039245832	69.1232546378204	101.668495346851	91.9379443827259	98.7143272455882	95.4901448063632	100.35064457485	98.084245450092	61.635612167124	74.894006335225	28.8555465877043	27.8152209585161	71.5829331477114	44.900836502584	129.191638465077	128.252137124554	158.651084021864	165.978990631115	106.418837353106	102.296897481238	89.0329944120175	95.1049959154907	54.8502110516035	54.0282967830234	44.4615214654983	50.413118374407
OX_Smed_1.0.21824	16.0255768206057	21.3939620092878	14.2002961235085	15.7496023225414	19.0094455585498	23.0324704090336	14.3190013147447	21.8368935797497	17.2646270236301	17.4695502100349	10.4844082552324	12.4305404705768	7.00171351025178	7.40535103441014	8.22792335031165	10.4768618506029	9.45304671695688	10.8521039105392	17.5235911345649	13.4656676702492	12.6577471741579	15.9423736334397	10.3693045700743	10.0110522016306	6.97798542964187	6.16237867816977	6.98958416051502	5.54707451368879
OX_Smed_1.0.21827	53.3158613454766	52.8348122549815	35.9740835128882	28.8742709246592	80.5231570289134	77.9265248838972	94.3752359380898	90.6786258820116	113.946538355959	110.4585101822	104.208663870189	98.5120332293208	120.302168494326	111.622120469889	50.6017286044167	46.8964292360322	37.4620740264587	42.093009107546	76.9786324839816	55.3263302103718	77.3528993976319	87.2402112718781	75.4456298029546	75.7502949923382	108.889028448597	114.648905640368	110.280105643681	114.693923033036
OX_Smed_1.0.21826	5.85549922291362	5.08254346077003	6.6268048576373	7.87480116127068	2.56307131126515	2.49518429431198	2.16954565374919	0.370116840334741	0.647423513386129	0.545923444063592	0.953128023202949	0.310763511764419	0.212173136674296	0.180618317912442	4.7310559264292	5.98677820034454	7.00225682737546	8.22129084131758	5.94550413494167	4.97644239987471	0.468805450894739	1.77137484815996	6.43612007797717	3.33701740054353	0.324557461843808	0.859866792302759	0.582465346709585	0.163149250402612
OX_Smed_1.0.21821	2.77365752664329	3.66415923915979	6.6268048576373	0.874977906807853	2.34948203532638	2.30324704090336	0.867818261499677	1.66552578150633	0.431615675590752	0.727897925418123	0.635418682135299	0	0	0	6.58233868024932	5.32158062252848	2.80090273095019	5.26162613844325	2.5033701620807	4.68371049399973	1.87522180357895	2.65706227223994	2.50293558588001	2.33591218038047	0.324557461843808	0.28662226410092	0.776620462279447	0
OX_Smed_1.0.21820	71.6528194382851	79.1931190399052	84.2550903328171	78.7480116127068	63.8631935056899	55.2779289816807	35.7975032868617	39.4174434956499	45.7512616126198	43.6738755250874	34.9480275174414	40.3992565293745	47.3146094783681	46.0576710676728	91.3299491884594	99.447037883501	91.029338755881	89.1187927198825	73.8494197813807	81.3794698332453	78.7593157503161	78.3833370310783	104.765732380406	93.7701889552733	32.6180249153027	32.9615603716058	38.8310231139723	39.482118597432
OX_Smed_1.0.21822	28.1988515208735	23.7579357119716	9.466864082339	18.3745360429649	2.34948203532638	1.53549802726891	1.73563652299935	1.11035052100422	3.02130972913527	1.45579585083625	0.635418682135299	1.55381755882209	1.27303882004578	1.08370990747465	30.0319202286375	38.9140583022395	7.70248251011301	11.5098071778446	10.3264019185829	11.1238124232494	11.7201362723685	17.2709047695596	21.4537335932572	22.3580165836417	0.162278730921904	0.42993339615138	0.194155115569862	0.163149250402612
OX_Smed_1.0.16517	69.4955302508958	78.9567216696368	67.2147349846069	74.3731220786675	82.659049788301	83.4927052327469	107.60946442596	97.5257874282043	75.5327432283817	87.3477510501747	91.5002902274831	95.0936345999122	86.1422934897643	88.5029757770968	80.0165545817808	82.4844996491914	82.6266305630305	97.9977868285055	86.9921131323044	84.5995207978701	88.1354247682109	94.768554376558	74.730505349846	84.7602419738057	104.507502713706	111.066127339106	117.658000035336	126.603818312427
OX_Smed_1.0.13589	61.6368339254065	56.9717662346781	66.268048576373	62.9984092901654	118.969226697891	119.960783380384	116.721556171707	136.758172503687	90.8550997118534	80.7966697214116	126.766027085992	127.102276311647	101.206586193639	113.970158602751	46.6934650130186	37.9162619355154	37.4620740264587	36.50253133545	61.6454902412373	66.4501426336211	45.0053232858949	41.1844652197191	37.5440337882002	38.0419983661963	111.323209412426	116.511950357024	106.785313563424	100.336788997606
OX_Smed_1.0.13588	56.5517951265605	67.3732505264865	45.4409475952272	60.3734755697419	67.7078004725876	66.7941641861976	68.7745972238494	65.5106807392492	66.4688140409759	69.8782008401398	73.3908577866271	81.7308035940422	53.679803578597	46.960762657235	62.9436136298842	63.3600692869797	56.3681674603725	64.7837718295825	60.706726430457	56.2045259279967	52.037405049316	40.7416215076791	68.6519474984232	63.0696288702728	65.7228860233711	73.5186107418859	63.6828779069147	65.7491479122525
OX_Smed_1.0.13587	1225.49435052189	1305.97727204763	1071.64901412077	1063.97313467835	1932.9829472458	1936.07107513269	2189.07156463293	2233.28501457983	2281.08884549713	2286.87330718239	1500.54121786251	1496.01554563391	1821.71855148551	1819.36831633203	1814.46279682748	1737.49607325555	1487.27935013455	1523.89847034663	1481.36929341125	1467.46504415129	1641.28788358248	1576.96645857441	1364.45745653116	1382.19260730513	2164.47371303635	2153.53638132226	2153.56854190091	2100.87289743443
OX_Smed_1.0.13586	37.1361924400574	43.4971161293808	65.3213621681391	58.6235197561262	44.4265693952625	38.77132518854	64.6524604817259	72.7279591257766	40.3560656677353	32.3914576811065	55.281425345771	54.0728510470089	46.4659169316709	49.6700374259217	38.8769378302226	32.5946813129869	61.9699729222728	65.7703267305406	51.6320095929145	58.5463811749966	43.130101482316	51.8127143086789	40.4045316006345	52.0574714484791	41.7056338469293	42.706717351037	53.0043465505723	55.4707451368879
OX_Smed_1.0.13585	134.98466629664	125.881599667909	122.122546662173	140.871442996064	115.124619730993	117.849473592889	135.596603359324	126.024784133979	106.824879708711	116.645642548254	135.979597976954	143.261978923397	153.401177815516	152.622478636014	135.143641028869	107.429408817294	145.296829168041	141.07735083701	152.392658616663	158.660692984241	152.830576991685	129.310363915677	140.521955035835	137.485116902394	156.761254070559	158.502112047809	176.098689821865	178.811578441262
OX_Smed_1.0.13584	4.16048628996494	5.43713951617259	3.7867456329356	4.37488953403927	0	0.575811760225841	0.216954565374919	0	0.215807837795376	0.909872406772653	0	0.621527023528838	1.69738509339437	0.903091589562212	7.61082909903828	3.99118546689636	2.80090273095019	0.986554900958109	2.81629143234079	1.7563914352499	0.937610901789477	0	4.64830894520573	4.00442088065224	0.811393654609519	0.573244528201839	0.388310231139724	0.978895502415669
OX_Smed_1.0.13583	15.1010243117246	16.6660146039203	25.5605330223153	22.7494255770042	14.7376600397746	17.0824155533666	15.1868195762443	11.8437388907117	14.4591251322902	10.7364943999173	9.21357089096184	9.32290535293257	8.06257919362326	5.59916785528571	17.4843371194123	16.4636400509475	21.3568833234952	21.7042078210784	20.0269612966456	23.1258205641237	19.2210234866843	17.2709047695596	26.8171669915715	22.3580165836417	6.00431304411044	6.44900094227069	8.15451485393419	6.85226851690969
OX_Smed_1.0.16515	8.01278841030284	6.73732505264865	14.2002961235085	10.4997348816942	19.6502133863661	15.3549802726891	20.8276382759922	20.9116014789129	13.8117016189041	14.3759840270079	10.4844082552324	14.9166485646921	15.9129852505722	9.21153421353456	8.43362143406944	4.82268243916643	9.1029338755881	7.89243920766487	15.3331422427443	11.4165443291243	10.782525370579	14.1709987852797	7.15124453108575	8.00884176130448	10.2235600480799	9.88846811148173	7.76620462279447	11.2572982777802
OX_Smed_1.0.13581	200.011526087944	234.506191306227	164.723435032699	148.746244157335	174.502438441969	175.622586868882	136.681376186199	150.267437175905	195.306093204815	193.438873679866	88.3231968168066	99.7550872763785	24.8242569908927	25.1059461898295	166.204051676295	220.512997046024	192.912175594194	208.491935735814	189.630289777613	201.106819336113	192.210234866843	170.937672847436	198.447035737629	207.228780573753	88.4419083524376	94.0121026251017	77.4678911123748	81.5746252013058
OX_Smed_1.0.13580	68.5709777420147	73.2831847831958	42.6008883705255	62.9984092901654	18.1550884547948	21.880846888582	11.4985919648707	10.5483299495401	21.5807837795376	21.2910143184801	3.1770934106765	2.48610809411535	3.39477018678874	4.87669458363594	53.6871998607835	75.9988232654848	48.6656849502595	41.7641574738933	63.8359391330579	63.8155554807463	67.5079849288424	80.1547118792383	68.6519474984232	65.7392427907076	2.43418096382856	3.43946716921104	2.5240165024082	2.7735372568444
OX_Smed_1.0.16514	3.23593378108384	4.25515266483073	0.9466864082339	4.37488953403927	4.48537479471401	4.99036858862396	4.98995500362314	7.95751206719693	4.5319645937029	4.91331099657233	3.81251209281179	2.17534458235093	4.45563587016022	3.43174804033641	3.70256550764024	3.99118546689636	4.90157977916282	4.93277450479055	2.81629143234079	4.09824668224976	4.21924905805265	3.09990598427993	4.29074671865145	3.67071914059789	6.65342796779806	7.59548999867437	9.1252904317835	9.62580577375408
OX_Smed_1.0.08950	7.55051215586229	10.5196829769426	6.6268048576373	4.37488953403927	11.7474101766319	8.25330189657039	12.3664102263704	13.6943230923854	10.3587762141781	12.1922902507536	17.1563044176531	14.2951215411633	18.8834091640124	16.9781218837696	5.34815017770257	1.49669455008613	3.8512412550565	5.59047777209595	4.38089778364123	3.22005096462481	8.4384981161053	6.19981196855987	4.64830894520573	7.67514002125013	12.9822984737523	12.0381350922386	10.4843762407725	9.46265652335147
OX_Smed_1.0.16512	530.539048012936	532.957871270048	438.315807012296	476.86295921028	603.603293802942	585.024748389455	513.314501677059	491.145047124201	626.705960957772	631.269475818867	534.704821016854	468.320612228979	276.461597086608	266.412018920853	539.340375612929	506.049057323568	458.647822193093	458.748028945521	473.762803173773	446.123424553474	544.751933939686	528.755392175749	485.927065887276	498.21669790115	495.436965504572	468.914024069105	389.863472064282	398.899917234385
OX_Smed_1.0.10580	2.46547335701626	2.95496712835467	5.6801184494034	6.99982325446283	0.854357103755049	0.575811760225841	0.867818261499677	0.740233680669482	2.37388621574914	0.727897925418123	1.58854670533825	0.310763511764419	0.212173136674296	0	8.63931951782724	4.65638304471242	5.60180546190037	5.91932940574866	5.63258286468158	6.14737002337464	6.0944708616316	3.98559340835991	5.36343339831431	4.00442088065224	0	0	0.776620462279447	0.326298500805223
OX_Smed_1.0.10581	4.31457837477845	2.48217238781792	2.8400592247017	7.87480116127068	2.34948203532638	1.15162352045168	1.0847728268746	0.925292100836853	1.29484702677226	3.63948962709061	0.635418682135299	0.310763511764419	0.424346273348593	0.541854953737327	3.70256550764024	4.15748486135037	2.80090273095019	3.61736797017973	4.06797651338114	3.80551477637478	4.21924905805265	3.54274969631992	5.7209956248686	4.67182436076095	0.324557461843808	1.00317792435322	0	0
OX_Smed_1.0.10586	4.16048628996494	2.95496712835467	6.6268048576373	3.49991162723141	0.213589275938762	0.575811760225841	0.216954565374919	0	0	0	0	0.310763511764419	0.424346273348593	0.72247327164977	5.75954634521816	5.98677820034454	3.50112841368773	1.31540653461081	1.56460635130044	2.92731905874983	1.40641635268422	1.77137484815996	1.07268667966286	1.66850870027177	0.162278730921904	0.14331113205046	0.776620462279447	1.14204475281828
OX_Smed_1.0.16511	10.4782617673191	12.8836566796264	11.3602368988068	20.9994697633885	13.6697136600808	14.7791685124633	11.0646828341209	12.5839725713812	15.3223564834717	12.7382136948171	18.109432440856	15.8489390999854	11.0330031070634	11.017717392659	7.61082909903828	8.98016730051681	13.3042879720134	8.87899410862298	12.5168508104035	12.8802038584993	14.0641635268422	12.3996239371197	6.79368230453146	8.34254350135883	6.65342796779806	10.8916460358349	5.82465346709585	10.4415520257671
OX_Smed_1.0.10588	102.779420570615	99.7596902532537	95.6153272316239	90.9977023080167	64.2903720575674	70.2490347475526	56.8420961282288	56.6278765712154	63.0158886362498	65.8747622503401	43.8438890673356	41.3315470646677	25.6729495375899	26.7315110510415	98.7350802037398	113.915085201	92.4297901213561	99.642044996769	84.4887429702237	84.3067888919951	105.950031902211	98.3113040728779	86.8876210526918	93.7701889552733	32.4557461843808	31.2418267870002	27.7641815264902	31.9772530789119
OX_Smed_1.0.12988	14.02237971803	20.4483725282143	29.3472786552509	27.9992930178513	7.47562465785668	10.1726744306565	6.94254609199741	5.92186944535586	5.3951959448844	9.4626730304356	5.71876813921769	6.83679725881722	29.7042391344015	29.6214041376406	22.626789213357	24.9449091681022	29.7595915163457	29.925498662396	26.5983079721074	31.0295820227482	34.6916033662107	28.3419975705594	38.2591582413087	29.6994548648374	5.03064065857902	7.59548999867437	15.7265643611588	14.8465817866377
OX_Smed_1.0.12989	8.01278841030284	6.85552373778284	8.5201776741051	18.3745360429649	1.28153565563257	2.11130978749475	0.433909130749838	0.555175260502112	0.863231351181505	0.727897925418123	0.953128023202949	0.310763511764419	0	0	11.1076965229207	11.640957611781	12.6040622892758	9.86554900958109	10.9522444591031	10.5383486114994	4.21924905805265	3.98559340835991	9.65418011696575	9.67735046157625	0	0.28662226410092	0.388310231139724	0
OX_Smed_1.0.12980	71.8069115230986	59.8085346778985	41.6542019622916	56.8735639425105	27.9801951479779	24.3760311828939	19.5259108837427	15.3598488738918	20.07012891497	19.2892950235803	20.9688165104649	12.7413039823412	15.2764658405493	16.4362669300323	16.2501486168655	13.4702509507752	13.3042879720134	11.8386588114973	14.0814571617039	15.5147910113741	14.5329689777369	15.0566862093597	17.1629868746058	23.6928235438591	4.2192470039695	5.30251188586701	8.15451485393419	8.64691027133841
OX_Smed_1.0.12981	4.62276254440549	6.85552373778284	5.6801184494034	13.9996465089257	0.854357103755049	0.191937253408614	1.0847728268746	0.185058420167371	0.647423513386129	0.909872406772653	0.635418682135299	0	0.424346273348593	0.180618317912442	8.02222526655386	8.64756851160878	5.95191830326914	8.55014247497028	5.0067403241614	5.85463811749966	3.28163815626317	5.75696825651988	8.22393121074861	12.6806661220654	0.162278730921904	0.42993339615138	1.16493069341917	0.978895502415669
OX_Smed_1.0.12982	3.23593378108384	2.7185697580863	4.7334320411695	8.74977906807853	2.77666058720391	2.11130978749475	4.77300043824822	2.96093472267793	1.94227054015839	3.27554066438155	2.22396538747355	3.72916214117303	1.69738509339437	0.72247327164977	2.4683770050935	2.32819152235621	0.700225682737546	2.30196143556892	2.81629143234079	2.92731905874983	4.21924905805265	3.09990598427993	4.29074671865145	2.33591218038047	1.62278730921904	3.29615603716058	2.71817161797806	2.28408950563656
OX_Smed_1.0.12983	40.5262183059548	39.4783608348184	53.0144388610984	40.2489837131612	25.4171238367127	20.9211606215389	26.6854115411151	28.3139382856077	29.1340581023758	24.7485294642162	14.6146296891119	15.2274120764565	14.8521195672007	16.7975035658571	42.1681071703472	38.4151601188775	39.2126382333026	35.5159764344919	40.9926864040715	34.835096799123	55.7878486564739	54.4697765809188	46.8406516786116	48.7204540479356	19.1488902487847	20.6368030152662	18.4447359791369	16.3149250402612
OX_Smed_1.0.12984	5.23913088365955	1.65478159187862	2.8400592247017	5.24986744084712	0	0.191937253408614	0.216954565374919	0.185058420167371	0	0.181974481354531	0	0	0.212173136674296	0.72247327164977	5.34815017770257	4.98898183362045	1.05033852410632	0.328851633652703	0.938763810780263	1.7563914352499	1.40641635268422	1.77137484815996	3.57562226554287	2.66961392043483	0.486836192765712	0	0.194155115569862	0.163149250402612
OX_Smed_1.0.12985	12.7896430395218	12.1744645688212	14.2002961235085	13.1246686021178	6.62126755410163	4.79843133521534	2.82040934987395	4.62646050418426	7.98488999842892	5.64120892199045	2.85938406960885	5.90450672352396	5.51650155353171	3.97360299407373	7.81652718279607	8.98016730051681	7.00225682737546	5.91932940574866	9.38763810780263	10.8310805173744	9.37610901789477	3.09990598427993	8.58149343730289	8.67624524141319	1.46050857829713	2.57960037690828	4.27141254253696	2.61038800644179
OX_Smed_1.0.12986	3.08184169627032	3.30956318375723	2.8400592247017	0.874977906807853	0.427178551877524	0	0.867818261499677	0.370116840334741	0.647423513386129	0.909872406772653	0.635418682135299	0	0	0	3.29116934012466	2.16189212790219	2.10067704821264	1.97310980191622	0.938763810780263	1.46365952937491	3.28163815626317	3.54274969631992	2.14537335932572	2.00221044032612	0	0	0	0
OX_Smed_1.0.18383	7.55051215586229	9.69229218100332	5.6801184494034	8.74977906807853	3.84460696689772	3.83874506817227	2.82040934987395	2.40575946217582	5.17938810708903	7.82490269824482	1.58854670533825	2.17534458235093	1.48521195672007	1.98680149703687	4.93675401018699	5.48788001698249	8.05259535148178	7.23473594035947	5.63258286468158	9.36742098799946	8.90730356700004	13.2853113611997	12.1571157028458	8.67624524141319	1.13595111645333	1.4331113205046	0.776620462279447	1.14204475281828
OX_Smed_1.0.08408	5.85549922291362	6.50092768238028	5.6801184494034	6.99982325446283	1.28153565563257	2.11130978749475	1.0847728268746	1.11035052100422	0.647423513386129	0.363948962709061	0.31770934106765	0.310763511764419	0.424346273348593	0.541854953737327	10.6963003554051	8.81386790606279	3.8512412550565	4.93277450479055	3.75505524312105	4.09824668224976	8.4384981161053	7.52834310467984	11.0844290231829	12.0132626419567	0	0.14331113205046	0.388310231139724	0.978895502415669
OX_Smed_1.0.08409	20.3401551953841	21.8667567498246	17.0403553482102	23.624403483812	21.572516869815	20.5372861147217	45.1265495979832	40.5277940166541	26.975979724422	25.2944529082798	33.3594808121032	29.2117701058554	68.5319231457977	65.0225944484793	15.8387524493499	16.6299394454015	19.2562062752825	14.7983235143716	21.278646377686	16.392986728999	12.6577471741579	19.0422796177196	16.8054246480515	17.6861922228807	27.1005480639579	24.93613697678	71.8373927608489	68.033237417889
OX_Smed_1.0.08402	41.1425866452088	36.8779897618663	50.1743796363967	52.4986744084712	53.3973189846906	54.8940544748635	75.066279619722	68.6566738820945	51.7938810708903	50.5889058165595	80.3804632901153	78.623168476398	101.843105603662	95.9083268115069	45.4592765104719	35.0891722297972	46.2148950606781	43.7372672758095	40.6797651338114	48.3007644693722	36.5668251697896	31.8847472668793	47.5557761317202	48.3867523078812	71.0780841437939	73.5186107418859	85.622405966309	80.5957296988901
OX_Smed_1.0.08400	22.4974443827734	21.512160694422	25.5605330223153	27.9992930178513	14.0968922119583	22.840533155625	27.3362752372398	33.1254572099593	20.5017445905607	19.1073205422257	35.5834461995767	37.9131484352591	38.4033377380477	35.4011903108387	23.2438834646304	19.7896279400278	27.3088016267643	36.1736797017973	34.4213397286096	21.6621610347487	33.2851870135264	28.7848412825994	28.2474158977887	28.0309461645657	32.4557461843808	32.2450047113535	42.7141254253696	42.2556558542764
OX_Smed_1.0.08401	10.0159855128786	7.09192110805121	9.466864082339	4.37488953403927	22.6404632495088	21.1130978749475	43.8248222057337	47.5600139830142	45.5354537748244	46.9494161894689	46.3855637958768	49.722161882307	81.8988307562784	82.3619529680737	12.9589792767409	15.6321430786774	22.4072218476015	27.6235372268271	21.9044889182061	24.5894800934986	23.4402725447369	23.9135604501595	17.8781113277144	17.3524904828264	172.664569700906	175.126203365662	143.092320174988	135.57702708457
OX_Smed_1.0.08406	6.93414381660823	10.4014842918084	12.3069233070407	11.3747127885021	10.0386959691218	14.0114194988288	19.0920017529929	17.2104330755655	20.2859367527654	16.0137543591987	15.8854670533825	18.3350471941007	18.2468897539895	20.0486332882811	8.22792335031165	4.98898183362045	6.65214398600669	7.23473594035947	9.38763810780263	5.26917430574969	10.782525370579	9.2997179528398	8.58149343730289	10.0110522016306	19.7980051724723	19.7769362229635	20.9687524815451	23.0040443067682
OX_Smed_1.0.08407	4.776854629219	4.72794740536747	5.6801184494034	4.37488953403927	3.84460696689772	3.07099605453782	3.25431848062379	4.996577344519	4.10034891811215	2.18369377625437	6.35418682135299	8.07985130587489	4.45563587016022	3.79298467616129	3.90826359139804	4.82268243916643	2.10067704821264	0.657703267305406	5.0067403241614	3.5127828704998	2.34402725447369	3.54274969631992	3.93318449209716	2.33591218038047	3.40785334935998	6.73562320637161	5.24218812038627	5.05762676248096
OX_Smed_1.0.08404	5.23913088365955	7.09192110805121	7.5734912658712	6.12484534765497	3.63101769095896	4.60649408180673	2.82040934987395	3.88622682351478	5.61100378267978	5.64120892199045	3.81251209281179	3.10763511764419	0.424346273348593	0.541854953737327	10.9019984391629	10.643161245057	7.35236966874424	9.20784574227569	4.69381905390131	6.73283383512461	4.21924905805265	7.08549939263985	3.57562226554287	7.34143828119577	2.10962350198475	2.29297811280736	1.55324092455889	0
OX_Smed_1.0.10639	77.3542265763851	83.5664703898701	72.8948534340103	55.1236081288947	43.14503373963	40.6906977226261	30.3736391524887	33.8656908906288	41.866720532303	43.1279520810238	22.5573632158031	25.4826079646823	14.6399464305265	12.643282253871	72.8171216502581	75.3336256876688	56.7182803017413	66.7568816314987	63.8359391330579	68.499265974746	67.9767903797371	69.0836190782385	66.8641363656517	72.4132775917947	25.8023182165827	25.0794481088305	21.3570627126848	22.3514473051578
OX_Smed_1.0.10631	53.3158613454766	41.724135852368	32.1873378799526	39.3740058063534	7.26203538191792	5.18230584203257	3.03736391524887	3.70116840334741	7.76908216063354	6.91503029147217	0.635418682135299	0	0.848692546697186	0.903091589562212	44.8421822591985	50.0561177306585	26.6085759440268	27.9523888604798	27.8499930531478	27.5167991522484	29.5347434063685	28.3419975705594	44.3377160927316	43.0475244670116	0.486836192765712	0.859866792302759	0.582465346709585	0.815746252013058
OX_Smed_1.0.10632	2.77365752664329	2.95496712835467	1.8933728164678	2.62493372042356	2.56307131126515	2.68712154772059	4.12213674212347	4.996577344519	3.02130972913527	3.27554066438155	3.1770934106765	5.59374321175954	7.85040605694897	8.30844262397235	1.23418850254675	2.99338910017227	2.80090273095019	3.94621960383244	3.12921270260088	2.34185524699986	2.34402725447369	3.09990598427993	2.14537335932572	3.33701740054353	7.30254289148567	6.59231207432115	5.82465346709585	7.66801476892274
OX_Smed_1.0.10633	24.0383652309085	22.5759488606297	35.9740835128882	34.1241383655063	23.9219989051414	24.5679684363026	20.3937291452424	19.986309378076	26.7601718866266	21.1090398371256	17.1563044176531	23.6180268940958	12.7303882004578	9.57277084935945	34.3515799875512	20.7874243067519	62.6701986050104	57.8778875228757	43.4960565661522	45.9589092223723	55.7878486564739	42.0701526437991	57.5675184752402	57.7304010294031	19.4734477106285	21.6399809396194	15.1440990144492	19.2516115475082
OX_Smed_1.0.10636	5.54731505328658	4.4915500350991	11.3602368988068	3.49991162723141	2.34948203532638	1.53549802726891	0.433909130749838	1.85058420167371	1.07903918897688	1.81974481354531	0.31770934106765	0	0	0.180618317912442	4.52535784267141	4.4900836502584	2.45078988958141	3.28851633652703	4.06797651338114	3.80551477637478	4.21924905805265	6.19981196855987	4.64830894520573	5.33922784086965	0.811393654609519	0.14331113205046	0.388310231139724	0
OX_Smed_1.0.10637	2.77365752664329	3.90055660942817	3.7867456329356	3.49991162723141	1.06794637969381	2.49518429431198	0.867818261499677	2.40575946217582	1.72646270236301	2.3656682576089	0.31770934106765	0.621527023528838	3.60694332346304	3.07051140451152	4.7310559264292	3.65858667798833	1.75056420684387	1.97310980191622	4.06797651338114	3.80551477637478	3.75044360715791	5.31412454447989	2.8604978124343	4.67182436076095	4.3815257348914	3.00953377305966	3.30063696468765	3.75243275926007
OX_Smed_1.0.12678	26.3497465031113	28.6040818024732	9.466864082339	22.7494255770042	29.9024986314267	25.335717449937	31.4584119793633	36.0863919326373	23.7388621574914	27.8420956472432	20.0156884872619	22.0642093352737	20.1564479840582	19.6873966524562	23.0381853808726	24.2797115902862	12.6040622892758	14.1406202470662	21.591567647946	16.685718634874	22.5026616429475	15.4995299213997	19.6659224604858	17.3524904828264	19.6357264415504	26.5125594293351	25.4343201396519	27.4090740676387
OX_Smed_1.0.12679	11.4028142762002	17.0206106593229	21.7737873893797	13.1246686021178	13.6697136600808	11.5162352045168	12.5833647917453	11.2885636302096	13.1642781055179	11.4643923253354	14.2969203480442	10.2551958882258	12.5182150637835	10.1146258030968	5.14245209394478	6.31937698925257	9.1029338755881	6.90588430670677	10.639323188843	9.07468908212447	5.15685995984212	6.19981196855987	7.15124453108575	7.34143828119577	6.81570669871996	10.1750903755827	6.21296369823558	5.54707451368879
OX_Smed_1.0.12676	13.0978272091489	11.5834711431503	10.4135504905729	9.62475697488638	1.7087142075101	0.767749013634455	2.60345478449903	1.11035052100422	1.94227054015839	2.91159170167249	0.953128023202949	0.310763511764419	0.212173136674296	0	10.6963003554051	17.6277358121256	3.15101557231896	5.59047777209595	6.25842540520175	4.09824668224976	7.50088721431582	7.52834310467984	11.4419912497372	10.344753941685	0	0.716555660252299	0.388310231139724	0.326298500805223
OX_Smed_1.0.12677	7.85869632548933	7.09192110805121	3.7867456329356	6.99982325446283	0.427178551877524	0.191937253408614	0	0	0.431615675590752	0.727897925418123	0	0	0	0.180618317912442	7.81652718279607	5.48788001698249	5.60180546190037	4.60392287113784	3.12921270260088	2.92731905874983	1.87522180357895	0.885687424079981	3.93318449209716	4.00442088065224	0	0	0.194155115569862	0
OX_Smed_1.0.12674	36.2116399311763	41.6059371672338	26.5072194305492	33.2491604586984	32.2519806667531	23.4163449158509	19.0920017529929	29.0541719662772	26.1127483732405	22.9287846506709	38.1251209281179	38.2239119470235	27.7946809043328	26.7315110510415	38.0541454951914	29.6012922128147	33.6108327714022	28.6100921277852	29.4145994044482	17.856646258374	33.2851870135264	23.9135604501595	26.102042538463	32.3690687852723	33.9162547626779	31.5284490511012	27.9583366420601	24.4723875603917
OX_Smed_1.0.12675	8.16688049511636	4.72794740536747	2.8400592247017	4.37488953403927	2.56307131126515	3.07099605453782	3.47127304599871	4.62646050418426	3.23711756693064	3.27554066438155	4.44793077494709	3.72916214117303	4.24346273348593	3.07051140451152	4.31965975891362	4.82268243916643	2.10067704821264	3.61736797017973	3.75505524312105	5.26917430574969	10.3137199196842	9.74256166487979	2.14537335932572	4.00442088065224	3.24557461843808	4.15602282946334	4.85387788924654	3.58928350885745
OX_Smed_1.0.12672	54.3945059391712	54.2531964765918	71.9481670257764	51.6236965016633	38.659658944916	48.3681878589706	31.6753665447382	30.3495809074488	38.6296029653723	38.9425390098696	31.770934106765	28.5902430823265	24.8242569908927	27.0927476868664	64.7948963837043	66.519757781606	52.1668133639472	57.2201842555703	66.9651518356588	59.1318449867466	82.9785648083687	71.7406813504785	82.9544365605946	87.0961541541862	20.9339562889256	24.3628924485782	28.3466468731998	26.7564770660283
OX_Smed_1.0.12673	50.8503879884604	49.6434477563585	33.1340242881865	21.8744476701963	62.3680685741186	61.8037955975736	67.9067789623497	65.1405638989144	67.3320453921574	67.5125325825309	74.9794044919653	72.718661752874	21.8538330774525	25.4671828256544	34.3515799875512	43.0715431635899	44.814443695203	51.3008548498217	58.8291988088965	57.9609173632466	44.5365178350002	56.2411514290788	58.2826429283488	50.7226644882617	67.1833946016682	67.0696097996152	55.5283630529805	53.8392526328618
OX_Smed_1.0.12670	20.6483393650112	10.5196829769426	19.8804145729119	12.2496906953099	2.34948203532638	2.11130978749475	1.51868195762443	1.85058420167371	2.58969405354451	2.3656682576089	0.31770934106765	0.621527023528838	0.212173136674296	0.541854953737327	20.5698083757791	14.4680473174993	8.05259535148178	8.87899410862298	6.57134667546184	7.02556574099959	7.50088721431582	5.31412454447989	8.22393121074861	7.00773654114142	0.486836192765712	0.716555660252299	0	0.326298500805223
OX_Smed_1.0.12671	4.62276254440549	5.90993425670934	3.7867456329356	4.37488953403927	1.7087142075101	2.49518429431198	1.95259108837427	3.33105156301267	2.58969405354451	1.09184688812718	4.13022143387944	2.48610809411535	1.69738509339437	1.2643282253871	2.2626789213357	4.4900836502584	2.10067704821264	1.31540653461081	1.56460635130044	3.22005096462481	0.937610901789477	0	3.21806003898859	2.66961392043483	1.62278730921904	1.14648905640368	1.94155115569862	0.652597001610446
OX_Smed_1.0.02169	3.39002586589736	3.78235792429398	1.8933728164678	4.37488953403927	1.06794637969381	0.959686267043068	0.867818261499677	0.370116840334741	0.215807837795376	0.545923444063592	0.31770934106765	0	0.848692546697186	0.72247327164977	2.87977317260908	2.82708970571825	3.50112841368773	2.95966470287433	1.56460635130044	2.63458715287485	1.40641635268422	2.65706227223994	3.93318449209716	5.0055261008153	0.486836192765712	0.716555660252299	0.970775577849309	0.489447751207835
OX_Smed_1.0.02168	16.0255768206057	14.538438271505	23.6671602058475	24.4993813906199	14.0968922119583	19.1937253408614	16.4885469684939	16.6552578150633	17.6962426992208	12.9201881761717	23.5104912390061	22.996499870567	19.0955823006867	16.0750302942074	14.6045639468032	11.8072570062351	16.8054163857011	23.6773176229946	11.5780869996232	16.392986728999	11.7201362723685	15.9423736334397	18.5932357808229	16.6850870027177	18.0129391323313	20.2068696191148	18.8330462102766	23.1671935571708
OX_Smed_1.0.02167	7.55051215586229	7.56471584858796	7.5734912658712	11.3747127885021	6.1940890022241	9.40492541702207	9.54600087649644	6.84716154619271	8.63231351181505	6.36910684740857	8.26044286775889	6.5260337470528	6.78954037357749	7.2247327164977	10.9019984391629	7.15087396152264	7.35236966874424	7.56358757401217	10.3264019185829	6.73283383512461	13.5953580759474	15.4995299213997	2.8604978124343	5.67292958092401	6.81570669871996	8.31204565892667	5.43634323595613	7.66801476892274
OX_Smed_1.0.02166	32.821614065279	33.3320292078407	21.7737873893797	20.1244918565806	39.3004267727323	39.5390742021744	29.2888663256141	31.6449898486204	33.6660226960787	33.3013300878791	31.770934106765	28.2794795705621	21.6416599407782	20.0486332882811	37.2313531601602	33.592477679711	28.0090273095019	27.9523888604798	26.9112292423675	27.8095310581234	23.4402725447369	28.3419975705594	26.8171669915715	25.3613322441309	29.2101715659427	24.5062035806286	23.2986138683834	21.2094025523395
OX_Smed_1.0.02165	0.308184169627032	1.06378816620768	0.9466864082339	0	1.92230348344886	1.15162352045168	0.650863696124758	1.48046736133896	2.80550189133989	1.27382136948171	0.953128023202949	1.55381755882209	3.18259705011445	2.34803813286175	0.411396167515583	1.66299394454015	0.350112841368773	0.328851633652703	0.938763810780263	1.46365952937491	0	0	0.715124453108575	0.667403480108707	1.29822984737523	1.14648905640368	2.13570627126848	3.58928350885745
OX_Smed_1.0.02164	371.516016485388	421.732908558779	426.955570113489	418.239439454154	333.626449016347	328.020766075321	320.658847624131	322.371767931559	270.838836433197	278.966879916496	293.563431146508	293.360755105611	295.557179387295	289.16992697782	394.734622731202	481.935645127735	474.052787213319	455.459512608994	360.798224609881	360.645708037979	364.730640796107	386.159716898872	366.501282218144	371.076334940441	286.259681346238	278.740151838144	376.078458858822	366.759514905071
OX_Smed_1.0.02161	29.8938644538221	34.3958173740484	43.5475747787594	49.8737406880476	7.47562465785668	6.71780386930148	3.25431848062379	4.81151892435163	6.25842729606591	7.27897925418123	2.22396538747355	1.55381755882209	5.9408478268803	7.58596935232258	33.9401838200356	34.9228728353431	23.8076732130766	22.6907627220365	23.1561739992465	21.9548929406237	33.7539924644212	25.6849352983195	41.119656053743	37.3745948860876	2.10962350198475	2.8662226410092	4.0772574269671	3.75243275926007
OX_Smed_1.0.17006	119.575457815289	110.279373230196	145.789706868021	167.995758107108	105.940280865626	95.2008776906724	70.0763246160989	72.913017545944	93.4447937653979	84.6181338298568	67.3543803063417	77.6908779411047	36.0694332346304	43.8902512527235	124.035944505948	134.868808902206	141.795700754353	137.131131233177	117.658397617793	100.992507526869	124.702249938	135.953019596277	115.850161403589	126.4729594806	57.7712282081978	54.0282967830234	42.7141254253696	48.1290288687704
OX_Smed_1.0.17007	1.23273667850813	2.12757633241536	6.6268048576373	2.62493372042356	10.0386959691218	15.3549802726891	13.8850921839948	17.3954914957328	10.7903918897688	19.4712695049348	11.755245619503	13.0520674941056	4.87998214350882	4.51545794781106	1.64558467006233	1.49669455008613	3.15101557231896	2.95966470287433	7.5101104862421	10.5383486114994	7.96969266521056	10.6282490889598	6.43612007797717	5.0055261008153	11.6840686263771	14.1878020729955	12.2317722809013	14.1939847850272
OX_Smed_1.0.17005	7.85869632548933	4.84614609050166	0.9466864082339	6.99982325446283	5.98049972628534	5.37424309544118	4.98995500362314	7.03221996636008	5.82681162047516	7.46095373553576	9.84898957309714	9.94443237646141	15.064292703875	20.7711065599309	7.81652718279607	3.82488607244234	4.55146693779405	0.657703267305406	3.12921270260088	4.68371049399973	5.15685995984212	4.8712808324399	0.357562226554287	1.33480696021741	10.7103962408457	8.31204565892667	13.2025478587506	9.46265652335147
OX_Smed_1.0.17000	19.8778789409436	24.3489291376425	22.7204737976136	21.8744476701963	20.2909812141824	22.840533155625	25.1667295834906	22.5771272604192	20.9333602661515	27.8420956472432	23.1927818979384	19.8888647529228	24.6120838542184	25.8284194614793	19.9527141245058	22.117819462384	14.0045136547509	24.3350208903	21.591567647946	19.9057695994988	26.2531052501054	22.1421856019995	25.3869180853544	19.6884026632068	25.8023182165827	30.3819599946975	26.0167854863615	28.8774173212622
OX_Smed_1.0.17001	9.09143300399746	9.81049086613751	10.4135504905729	6.99982325446283	8.32998176161173	9.7887999238393	7.59340978812217	10.3632715293727	9.71135270079193	9.64464751179013	8.26044286775889	11.4982499352835	5.30432841685741	7.94720598814747	7.61082909903828	7.8160715393387	11.9038366065383	11.8386588114973	12.8297720806636	9.95288479974942	23.9090779956317	17.2709047695596	8.93905566385718	10.0110522016306	8.11393654609519	5.30251188586701	6.79542904494516	6.52597001610446
OX_Smed_1.0.17008	75.3510294738094	75.5289598007454	34.0807106964204	46.3738290608162	63.0088364019349	58.3489250362186	67.4728698315999	61.8095123359018	54.5993829622302	52.2266761487503	28.9115500371561	32.9409322470284	51.9824184852026	53.6436404199954	91.1242511047016	87.3071820883579	40.9632024401465	38.4756411373663	54.1353797549952	55.6190621162468	41.254879678737	50.9270268845989	28.2474158977887	28.36464790462	37.8109443048036	40.4137392382297	35.3362310337148	33.1192978317302
OX_Smed_1.0.17009	29.4315881993816	15.0112330120417	46.3876340034611	39.3740058063534	2.13589275938762	0.767749013634455	0.433909130749838	0.925292100836853	1.29484702677226	0.545923444063592	0	0	0.424346273348593	0.180618317912442	35.3800704063401	20.4548255178438	31.1600428818208	29.925498662396	32.8567333773092	29.5659224933733	21.565050741158	22.1421856019995	37.5440337882002	42.0464192468485	0.811393654609519	0.573244528201839	0.776620462279447	0.815746252013058
OX_Smed_1.0.18968	5.7014071381001	6.02813294184353	8.5201776741051	6.99982325446283	0.213589275938762	0.191937253408614	0	0.185058420167371	0.215807837795376	0.363948962709061	0	0	0.212173136674296	0.180618317912442	6.58233868024932	10.1442630616949	2.45078988958141	4.27507123748514	4.38089778364123	3.80551477637478	3.28163815626317	6.19981196855987	10.7268667966286	6.00663132097836	0.324557461843808	0.14331113205046	0	0
OX_Smed_1.0.18960	3.69821003552439	1.65478159187862	2.8400592247017	2.62493372042356	1.06794637969381	0.383874506817227	1.95259108837427	0.370116840334741	0.863231351181505	1.45579585083625	0.635418682135299	1.55381755882209	1.90955823006867	2.52865645077419	3.49686742388245	2.66079031126424	0.700225682737546	0.986554900958109	1.87752762156053	2.63458715287485	0.468805450894739	0.442843712039991	6.07855785142288	3.33701740054353	1.46050857829713	0.716555660252299	1.74739604012876	1.30519400322089
OX_Smed_1.0.18963	2.15728918738923	1.89117896214699	0.9466864082339	3.49991162723141	2.34948203532638	2.68712154772059	2.16954565374919	2.77587630251056	3.45292540472602	2.3656682576089	3.49480275174415	3.41839862940861	4.24346273348593	5.59916785528571	3.29116934012466	4.98898183362045	7.00225682737546	4.60392287113784	5.31966159442149	2.34185524699986	7.03208176342108	5.31412454447989	5.7209956248686	6.67403480108707	3.57013208028188	2.8662226410092	3.68894719582737	3.75243275926007
OX_Smed_1.0.18965	56.2436109569334	47.3976727388089	32.1873378799526	41.998939526777	90.1346744461577	85.4120777668331	106.090782468335	107.333883697075	94.3080251165794	94.990679267065	109.292013327271	110.942573699898	134.093422378155	139.979196382143	52.4530113582368	51.8854110696527	50.7663619984721	56.2336293546122	65.0876242140982	69.377461692371	41.7236851296317	44.727214916039	68.6519474984232	71.4121723716316	143.129840673119	149.47351072863	146.198802024106	152.055101375234
OX_Smed_1.0.18966	7.08823590142175	5.67353688644097	11.3602368988068	6.99982325446283	1.92230348344886	1.3435607738603	1.30172739224952	1.29540894117159	2.15807837795376	2.91159170167249	1.9062560464059	1.86458107058651	0.212173136674296	0.903091589562212	5.14245209394478	4.15748486135037	7.35236966874424	6.24818103940136	5.0067403241614	3.22005096462481	6.56327631252634	5.75696825651988	6.79368230453146	6.34033306103271	0.649114923687615	0.28662226410092	0.194155115569862	0.163149250402612
OX_Smed_1.0.03698	315.888773867708	350.104505367461	229.098110792604	252.86861506747	243.064596018311	221.49559043354	172.912788603811	189.129705411053	146.53352186306	146.125508527688	176.010974951478	197.334829970406	60.6815170888488	65.5644494022166	406.665111589153	436.037012258427	307.749187563152	331.153595088272	220.609495533362	217.207074159237	367.07466805058	375.531467809912	307.503514836687	302.667478229298	216.47982704982	210.953986378277	179.011016555413	174.406548680392
OX_Smed_1.0.03697	2.61956544182978	3.19136449862304	4.7334320411695	0.874977906807853	1.7087142075101	2.30324704090336	1.51868195762443	2.03564262184108	2.58969405354451	3.63948962709061	0.635418682135299	0.310763511764419	0.636519410022889	0.541854953737327	5.14245209394478	2.32819152235621	2.45078988958141	4.60392287113784	5.31966159442149	4.09824668224976	4.21924905805265	5.31412454447989	3.57562226554287	3.00331566048918	0	0.28662226410092	0.582465346709585	0.326298500805223
OX_Smed_1.0.03694	1.23273667850813	1.53658290674443	1.8933728164678	0.874977906807853	1.92230348344886	2.49518429431198	3.90518217674855	5.36669418485375	1.29484702677226	1.45579585083625	1.58854670533825	0.621527023528838	3.18259705011445	2.70927476868664	1.02849041878896	1.82929333899416	1.05033852410632	0.328851633652703	2.19044889182061	3.22005096462481	0	0.442843712039991	2.14537335932572	2.00221044032612	2.59645969475046	3.29615603716058	6.79542904494516	5.38392526328618
OX_Smed_1.0.03695	12.6355509547083	13.947444845834	10.4135504905729	18.3745360429649	11.1066423488156	11.3242979511082	13.2342284878701	14.6196151932223	13.5958937811087	11.1004433626264	13.9792110069766	11.8090134470479	37.7668183280248	33.7756254496267	14.6045639468032	8.64756851160878	11.9038366065383	8.22129084131758	6.57134667546184	7.61102955274956	9.37610901789477	5.31412454447989	4.29074671865145	7.34143828119577	11.6840686263771	8.16873452687621	17.4739604012876	19.0884622971056
OX_Smed_1.0.03692	855.056978630201	463.102448355744	384.354681742963	352.616096443565	659.13650554702	655.849594897233	808.155756021574	805.004127728062	683.463422297956	683.678126448972	794.273352669124	795.243826605148	1075.08128352866	1053.36603006536	794.817395640106	749.345071409791	617.949165015885	593.248347109476	608.00602811535	558.239744503593	418.174462198107	401.659246820271	590.692798267683	597.659816437347	1029.00943277579	1033.98981774407	923.595884765832	900.747011472818
OX_Smed_1.0.03693	35.7493636767358	36.1687976510612	46.3876340034611	59.498497662934	26.2714809404678	27.830901744249	24.7328204527408	21.6518351595824	25.6811326976498	33.6652790505882	18.4271417819237	17.4027566588075	8.48692546697186	10.2952441210092	41.9624090865894	54.2136025920089	37.8121868678275	51.9585581171271	39.115158782511	41.8606625401226	36.0980197188949	34.0989658270793	50.4162739441545	48.7204540479356	15.254200706659	15.7642245255506	17.0856501701478	13.867686284222
OX_Smed_1.0.16358	5.23913088365955	5.67353688644097	3.7867456329356	4.37488953403927	5.33973189846906	5.5661803488498	5.20690956899806	4.81151892435163	5.3951959448844	6.91503029147217	5.40105879815004	4.9722161882307	3.81911646013734	5.77978617319816	4.93675401018699	7.8160715393387	5.2516926205316	4.60392287113784	3.12921270260088	5.56190621162468	2.81283270536843	2.21421856019995	5.36343339831431	4.33812262070659	5.84203431318854	5.87575641406885	6.21296369823558	7.17856701771491
OX_Smed_1.0.09461	3.23593378108384	2.36397370268374	3.7867456329356	5.24986744084712	0	0.383874506817227	0	0	0	0	0	0	0.212173136674296	0	5.14245209394478	4.65638304471242	3.50112841368773	2.30196143556892	1.87752762156053	1.7563914352499	2.34402725447369	2.65706227223994	5.36343339831431	5.0055261008153	0	0	0	0
OX_Smed_1.0.09460	177.205897535544	195.146029156542	307.673082676017	285.24279761936	443.197747572932	447.405737695478	524.81309364193	510.761239661943	493.552525038025	484.234094884406	383.475174668653	394.048132917283	995.728530412473	930.184337249078	183.688388795708	228.827966768725	335.758214872653	352.200099642045	277.561166720698	283.949948698733	268.625523362685	294.491068506594	256.01455421287	263.624374642939	725.223648489988	721.141616477914	774.290600892609	767.454073893885
OX_Smed_1.0.09465	39.4475737122602	31.4408502456937	22.7204737976136	32.3741825518906	29.688909355488	38.1955134283141	44.6926404672334	45.3393129410058	40.5718735055307	42.2180796742511	50.5157852297563	50.0329253940714	98.0239891435249	96.4501817652442	11.7247907741941	8.48126911715476	9.45304671695688	7.23473594035947	9.70055937806272	7.61102955274956	6.0944708616316	7.08549939263985	6.43612007797717	4.33812262070659	19.6357264415504	21.7832920716699	26.9875610642108	24.3092383099891
OX_Smed_1.0.09464	3.23593378108384	2.7185697580863	2.8400592247017	0.874977906807853	0.640767827816287	0	0.216954565374919	0.185058420167371	0.647423513386129	0.727897925418123	0	0	0	0	2.87977317260908	2.49449091681022	2.45078988958141	0	4.38089778364123	4.97644239987471	8.4384981161053	5.31412454447989	6.79368230453146	7.00773654114142	0.324557461843808	0.573244528201839	0.194155115569862	0.489447751207835
OX_Smed_1.0.16350	2.61956544182978	2.36397370268374	2.8400592247017	3.49991162723141	0	0.383874506817227	0.216954565374919	0	0.431615675590752	0.545923444063592	0.31770934106765	0	0.212173136674296	0.541854953737327	3.29116934012466	1.99559273344818	1.40045136547509	0.657703267305406	3.75505524312105	3.22005096462481	2.34402725447369	0.885687424079981	6.43612007797717	5.0055261008153	0.162278730921904	0.14331113205046	0.194155115569862	0.489447751207835
OX_Smed_1.0.16353	1.69501293294868	2.7185697580863	5.6801184494034	0	0.427178551877524	0.575811760225841	0.216954565374919	0.370116840334741	0.647423513386129	0.181974481354531	0	0.310763511764419	0.636519410022889	0.180618317912442	3.08547125636687	2.66079031126424	3.8512412550565	2.63081306922162	2.81629143234079	2.63458715287485	7.03208176342108	7.52834310467984	2.8604978124343	3.00331566048918	0	0	0.194155115569862	0
OX_Smed_1.0.16352	10.1700775976921	5.67353688644097	19.8804145729119	8.74977906807853	12.601767280387	9.21298816361346	8.24427348424693	6.84716154619271	7.76908216063354	8.916749586372	8.57815220882654	8.07985130587489	12.7303882004578	13.7269921613456	8.43362143406944	4.32378425580439	6.30203114463792	8.22129084131758	10.3264019185829	10.2456167056244	11.7201362723685	13.2853113611997	10.3693045700743	8.34254350135883	8.11393654609519	6.30568981022023	12.4259273964712	8.97320877214364
OX_Smed_1.0.16355	201.552446936079	199.637579191642	264.125507897258	242.368880185775	363.742536923712	381.763197029733	491.619045139567	472.639205107464	428.594365861617	412.90009819343	555.355928186251	566.211118434771	598.116072284842	598.930342197659	225.445099798539	252.608780175649	244.728876116772	249.927241576054	275.370717828877	285.999072039858	280.814465085948	267.920445784194	281.401472298224	283.980180786255	542.660076202846	548.308391225059	573.340056277802	565.801600396257
OX_Smed_1.0.16354	475.682265819325	569.954059717049	403.288409907641	377.990455740993	470.537174893093	460.649408180673	478.818725782447	471.52885458646	387.806684518291	368.680299224279	483.87132644603	484.791078352493	295.557179387295	279.777774446373	451.301595764594	465.13940628788	481.405156882063	482.754198202168	442.157754877504	439.390590718349	453.803676466107	449.92921143263	488.430001473156	468.183541296258	382.490968782927	380.06112219782	430.830201449523	418.640976533101
OX_Smed_1.0.16357	5.85549922291362	7.32831847831958	6.6268048576373	11.3747127885021	9.6115174172443	12.4759214715599	13.451183053245	13.3242062520507	17.2646270236301	12.1922902507536	13.6615016659089	12.7413039823412	25.8851226742642	24.925327871917	8.22792335031165	6.15307759479855	8.40270819285056	7.56358757401217	6.25842540520175	7.02556574099959	5.15685995984212	7.52834310467984	7.86636898419432	7.00773654114142	16.876988015878	19.4903139588625	21.1629075971149	24.4723875603917
OX_Smed_1.0.16356	8.01278841030284	7.32831847831958	20.8271009811458	23.624403483812	13.8833029360195	13.0517332317857	12.5833647917453	11.8437388907117	11.8694310787457	13.1021626575262	16.5208857355178	17.4027566588075	35.4329138246075	30.1632590913779	7.1994329315227	9.14646669497082	18.555980592545	7.56358757401217	7.5101104862421	9.66015289387444	7.50088721431582	4.4284371203999	9.29661789041147	8.67624524141319	24.0172521764418	24.93613697678	21.3570627126848	19.4147607979108
OX_Smed_1.0.17918	6.6259596469812	2.95496712835467	5.6801184494034	3.49991162723141	2.77666058720391	3.07099605453782	0.433909130749838	1.48046736133896	3.23711756693064	3.27554066438155	3.49480275174415	3.72916214117303	5.51650155353171	6.14102280902304	5.34815017770257	4.32378425580439	4.90157977916282	3.94621960383244	5.63258286468158	6.14737002337464	4.21924905805265	5.31412454447989	7.15124453108575	5.0055261008153	3.24557461843808	4.72926735766517	2.71817161797806	4.73132826167574
OX_Smed_1.0.17919	128.358706649659	156.258661747395	92.7752680069222	109.372238350982	232.812310773251	232.62795113124	256.006387142405	231.323025209213	232.42504130562	243.117907089653	241.141389870346	246.746228340949	256.092975965876	235.526286557825	98.3236840362243	142.684880441545	101.532723996944	102.272858065991	104.202782996609	115.629102820618	105.012421000421	104.511116041438	103.693045700743	106.117153337284	285.772845153473	287.912064289374	263.468491828302	248.150009862372
OX_Smed_1.0.17910	1.69501293294868	1.7729802770128	2.8400592247017	1.74995581361571	1.7087142075101	2.49518429431198	0.867818261499677	1.85058420167371	1.29484702677226	2.18369377625437	1.2708373642706	2.48610809411535	4.66780900683452	5.9604044911106	3.08547125636687	1.82929333899416	2.45078988958141	1.31540653461081	1.25168508104035	1.17092762349993	0.937610901789477	0.885687424079981	2.14537335932572	1.33480696021741	4.2192470039695	3.29615603716058	3.30063696468765	3.42613425845484
OX_Smed_1.0.17914	7.70460424067581	7.09192110805121	1.8933728164678	5.24986744084712	16.6599635232235	15.3549802726891	16.054637837744	16.470199394896	11.4378154031549	16.7416522846168	13.9792110069766	15.8489390999854	21.6416599407782	20.7711065599309	5.75954634521816	8.64756851160878	6.30203114463792	9.53669737592839	10.3264019185829	5.85463811749966	4.21924905805265	6.64265568059986	4.64830894520573	6.34033306103271	17.5261029395656	21.2100475434681	22.7161485216738	23.8197905587813
OX_Smed_1.0.17916	48.6930988010711	51.889222773908	69.1081078010747	82.2479232399382	71.3388181635466	77.1587758702627	99.365190941713	100.67178057105	85.2440959291736	87.7117000128838	88.0054874757389	92.6075265057968	71.7145201959122	74.2341286620138	68.9088580588601	59.8677820034454	74.9241480529174	67.7434365324568	81.985372808143	78.1594188686205	69.8520121833161	68.6407753661985	66.8641363656517	67.4077514909794	89.415580737969	89.139524135386	81.5451485393419	82.7166699541241
OX_Smed_1.0.17917	0.616368339254065	0.354596055402561	0.9466864082339	1.74995581361571	1.06794637969381	1.15162352045168	1.30172739224952	0.740233680669482	1.51065486456763	0.909872406772653	0.635418682135299	1.24305404705768	1.69738509339437	2.16741981494931	0.822792335031165	0.99779636672409	2.10067704821264	1.31540653461081	1.56460635130044	0.878195717624949	6.56327631252634	4.8712808324399	0.357562226554287	0.667403480108707	4.54380446581331	3.5827783012615	1.55324092455889	1.14204475281828
OX_Smed_1.0.03344	11.0946301065732	8.39210664452727	13.2536097152746	13.9996465089257	2.77666058720391	1.3435607738603	0.216954565374919	0.370116840334741	0.431615675590752	2.54764273896343	0.953128023202949	0.310763511764419	0	0.903091589562212	13.1646773604986	16.9625382343095	15.7550778615948	10.8521039105392	11.5780869996232	10.8310805173744	5.15685995984212	9.2997179528398	13.2298023825086	13.0143678621198	0	0.28662226410092	0.388310231139724	0.489447751207835
OX_Smed_1.0.03345	64.8727677064903	61.6997136400455	87.0951495575188	64.7483651037811	26.2714809404678	23.6082821692595	22.3463202336167	28.1288798654403	24.6020935086729	22.2008867252527	17.4740137587207	22.0642093352737	25.6729495375899	22.5772897390553	78.3709699117185	71.8413384041345	83.326856245768	91.7496057891042	112.651657293632	114.165443291243	97.5115337861056	93.882866952478	116.922848083252	102.112732456632	32.131188722537	26.9424928254865	42.13166007866	55.1444466360827
OX_Smed_1.0.03346	0.770460424067581	1.06378816620768	0	0.874977906807853	1.28153565563257	1.72743528067752	1.51868195762443	0.555175260502112	2.15807837795376	0.727897925418123	0	0.932290535293257	4.03128959681163	4.6960762657235	1.43988658630454	1.1640957611781	0.350112841368773	0	0.312921270260088	0.292731905874983	0.468805450894739	0	1.43024890621715	1.66850870027177	2.10962350198475	3.00953377305966	2.5240165024082	1.63149250402612
OX_Smed_1.0.03347	3.23593378108384	2.60037107295211	5.6801184494034	6.99982325446283	2.13589275938762	2.30324704090336	2.16954565374919	3.51610998318004	2.80550189133989	3.63948962709061	0.31770934106765	1.24305404705768	1.06086568337148	1.80618317912442	1.64558467006233	4.4900836502584	3.8512412550565	3.61736797017973	1.56460635130044	0.585463811749966	5.15685995984212	1.32853113611997	2.8604978124343	1.66850870027177	2.75873842567237	2.29297811280736	1.74739604012876	2.12094025523395
OX_Smed_1.0.03340	50.6962959036468	29.07687654301	71.9481670257764	74.3731220786675	12.3881780044482	14.7791685124633	15.6207287069942	12.9540894117159	12.5168545921318	13.8300605829443	16.2031763944501	13.0520674941056	27.1581614943099	24.3834729181797	67.8803676400711	60.6992789757155	53.9173775707911	50.972003216169	66.9651518356588	66.7428745394961	56.2566541073686	53.5840891568389	71.8700075374117	68.4088567111424	10.5481175099237	7.88211226277529	21.5512178282547	24.798686061197
OX_Smed_1.0.03341	14.638748057284	6.85552373778284	12.3069233070407	18.3745360429649	1.7087142075101	1.15162352045168	0.867818261499677	1.66552578150633	2.58969405354451	1.81974481354531	0.635418682135299	0.932290535293257	2.54607764009156	3.43174804033641	20.7755064595369	17.7940352065796	8.75282103421933	9.86554900958109	14.7072997022241	15.8075229172491	7.03208176342108	7.52834310467984	14.6600512887258	21.0232096234243	0.324557461843808	0.28662226410092	1.55324092455889	2.44723875603917
OX_Smed_1.0.03348	16.0255768206057	15.838623807981	16.0936689399763	24.4993813906199	19.2230348344886	23.2244076624423	20.3937291452424	20.7265430587455	17.6962426992208	19.1073205422257	16.2031763944501	16.4704661235142	18.0347166173152	22.7579080569677	12.3418850254675	18.9581309677577	20.6566576407576	17.1002849499406	17.836512404825	18.4421100701239	7.03208176342108	10.6282490889598	18.9507980073772	12.3469643820111	14.2805283211275	15.6209133935001	16.5031848234383	19.2516115475082
OX_Smed_1.0.03349	2.61956544182978	2.60037107295211	1.8933728164678	1.74995581361571	0.854357103755049	0.959686267043068	0	0.555175260502112	0.431615675590752	0.363948962709061	0.635418682135299	0.310763511764419	0	0	2.67407508885129	2.32819152235621	2.80090273095019	0.657703267305406	0.625842540520175	0.878195717624949	2.34402725447369	0.885687424079981	3.93318449209716	3.00331566048918	0.486836192765712	0.14331113205046	0.388310231139724	0
OX_Smed_1.0.11518	108.172643539088	97.8685112911067	57.7478709022679	59.498497662934	3.63101769095896	4.41455682839811	0.650863696124758	2.96093472267793	1.72646270236301	1.09184688812718	1.2708373642706	0.621527023528838	1.69738509339437	1.2643282253871	159.416014912288	152.995442897694	51.4665876812097	50.3142999488636	54.1353797549952	51.520815433997	51.0997941475265	55.7983077170388	99.7598612086461	80.0884176130448	0.486836192765712	0.716555660252299	1.35908580898903	1.30519400322089
OX_Smed_1.0.11519	3.08184169627032	2.7185697580863	0.9466864082339	0	1.28153565563257	1.3435607738603	0.216954565374919	2.40575946217582	1.29484702677226	1.63777033219078	0.635418682135299	1.86458107058651	0.636519410022889	1.80618317912442	1.23418850254675	2.49449091681022	2.80090273095019	1.31540653461081	0.938763810780263	1.17092762349993	0.937610901789477	0.885687424079981	2.14537335932572	1.00110522016306	0.811393654609519	1.00317792435322	0.388310231139724	0.489447751207835
OX_Smed_1.0.11516	0.616368339254065	2.48217238781792	1.8933728164678	0.874977906807853	0.854357103755049	2.30324704090336	1.73563652299935	1.85058420167371	1.72646270236301	1.63777033219078	2.22396538747355	3.10763511764419	1.90955823006867	1.98680149703687	1.85128275382012	1.99559273344818	0.700225682737546	0.986554900958109	0.625842540520175	0.292731905874983	0	2.21421856019995	1.07268667966286	1.33480696021741	2.10962350198475	2.57960037690828	1.16493069341917	3.09983575764962
OX_Smed_1.0.11517	2.00319710257571	2.95496712835467	3.7867456329356	6.99982325446283	3.84460696689772	2.11130978749475	3.03736391524887	2.22070104200845	2.58969405354451	2.00171929489984	1.9062560464059	2.17534458235093	0.424346273348593	0.541854953737327	3.08547125636687	3.15968849462628	3.15101557231896	7.23473594035947	4.69381905390131	4.09824668224976	5.62566541073686	3.09990598427993	2.50293558588001	7.67514002125013	1.46050857829713	2.00635584870644	2.32986138683834	1.4683432536235
OX_Smed_1.0.11512	6.78005173179471	6.38272899724609	6.6268048576373	9.62475697488638	8.75716031348925	9.40492541702207	9.54600087649644	9.25292100836853	9.0639291874058	11.2824178439809	14.2969203480442	12.1197769588123	5.30432841685741	7.2247327164977	3.90826359139804	3.82488607244234	7.35236966874424	2.30196143556892	7.19718921598202	8.48922527037451	14.0641635268422	11.0710928009998	13.5873646090629	7.67514002125013	10.3858387790018	9.45853471533035	7.18373927608489	8.64691027133841
OX_Smed_1.0.11511	0.924552508881097	0.827390795939308	0.9466864082339	0	0.854357103755049	0.959686267043068	0.216954565374919	0.185058420167371	0.215807837795376	0.727897925418123	1.58854670533825	1.24305404705768	2.12173136674296	5.23793121946083	1.23418850254675	2.16189212790219	1.05033852410632	1.31540653461081	0.625842540520175	0.292731905874983	0	0.442843712039991	1.07268667966286	1.00110522016306	0.973672385531423	0.716555660252299	2.13570627126848	2.93668650724701
OX_Smed_1.0.05975	12.0191826154543	9.33769612560076	21.7737873893797	13.9996465089257	12.8153565563257	12.0920469647427	9.97991000724628	12.5839725713812	10.3587762141781	9.28069854908106	10.1666989141648	11.4982499352835	0.848692546697186	1.98680149703687	14.810262030561	12.8050533729592	14.3546264961197	12.4963620788027	15.0202209724842	15.2220591054991	14.5329689777369	11.5139365130398	16.4478624214972	17.6861922228807	9.41216639347042	10.605023771734	7.57204950722461	8.81005952174102
OX_Smed_1.0.05974	1.54092084813516	1.06378816620768	0.9466864082339	0.874977906807853	1.06794637969381	0.959686267043068	3.03736391524887	4.07128524368215	2.15807837795376	3.09356618302702	0.953128023202949	2.48610809411535	1.90955823006867	0.903091589562212	1.23418850254675	1.33039515563212	0.350112841368773	2.30196143556892	2.19044889182061	2.34185524699986	0.937610901789477	1.32853113611997	0.715124453108575	0.667403480108707	1.78506604014094	0.859866792302759	3.10648184911779	1.95779100483134
OX_Smed_1.0.05971	2.77365752664329	3.07316581348886	2.8400592247017	6.99982325446283	1.92230348344886	2.68712154772059	1.73563652299935	2.96093472267793	2.15807837795376	2.72961722031796	2.5416747285412	0.310763511764419	0.424346273348593	0.361236635824885	3.29116934012466	1.66299394454015	4.20135409642528	3.94621960383244	1.87752762156053	3.22005096462481	3.28163815626317	6.64265568059986	3.21806003898859	4.67182436076095	0.973672385531423	1.28980018845414	0.582465346709585	1.14204475281828
OX_Smed_1.0.05973	3.39002586589736	1.53658290674443	1.8933728164678	1.74995581361571	4.05819624283648	2.68712154772059	4.98995500362314	3.88622682351478	3.66873324252139	3.27554066438155	1.9062560464059	1.55381755882209	4.24346273348593	6.68287776276037	2.87977317260908	3.3259878890803	1.75056420684387	2.63081306922162	2.19044889182061	2.92731905874983	1.87522180357895	0.885687424079981	2.14537335932572	1.33480696021741	3.73241081120379	4.01271169741288	6.79542904494516	6.19967151529924
OX_Smed_1.0.05972	31.1266011323303	34.5140160591826	21.7737873893797	22.7494255770042	16.0191956954072	17.2743528067752	14.1020467493697	12.3989141512138	19.2068975637885	20.1991674303529	2.22396538747355	4.03992565293745	0.212173136674296	1.44494654329954	32.2945991499732	36.2532679909753	41.663428122884	45.0526738104203	31.2921270260088	40.3970030107477	49.6933777948423	38.5274029474792	43.9801538661773	44.7160331672833	2.43418096382856	2.43628924485782	0.776620462279447	1.14204475281828
OX_Smed_1.0.05979	76.429674067504	63.7090912873267	39.7608291458238	37.6240499927377	0.640767827816287	1.15162352045168	0.433909130749838	0.370116840334741	0.215807837795376	1.45579585083625	0.953128023202949	1.55381755882209	0.636519410022889	0.903091589562212	95.0325146960996	114.580282778816	29.0593658336082	33.5428666325757	19.7140400263855	23.1258205641237	28.5971325045791	32.7704346909593	69.0095097249774	55.728190589077	1.13595111645333	1.00317792435322	1.16493069341917	1.14204475281828
OX_Smed_1.0.05978	104.474433503564	109.451982434257	171.350239890336	138.246509275641	115.978976834748	108.444548175867	83.0935985385941	82.7211138148146	116.967848085094	114.825897734709	76.2502418562359	87.9460738293305	51.1337259385054	46.7801443393226	106.14021121902	107.429408817294	134.09321824424	141.735054104315	133.617382401057	141.096778631742	168.769962322106	177.580328528036	143.382452848269	156.172414345437	58.2580644009635	56.1779637637803	59.4114653643777	62.8124614050055
OX_Smed_1.0.04375	88.1406725133313	87.5852256844324	103.188818497495	119.871973232676	90.9890315499127	103.262242333834	77.4527798388461	92.7142685038526	105.530032681939	101.905709558537	72.4377297634241	81.4200400822778	90.173583086576	74.5953652978387	91.5356472722171	85.9767869327257	92.4297901213561	84.5148698487447	71.0331283490399	79.9158103038704	107.356448254895	99.1969914969579	93.6813033572233	95.1049959154907	80.4902505372643	83.837012249519	93.3886105891035	84.3481624581502
OX_Smed_1.0.04371	3.23593378108384	2.95496712835467	1.8933728164678	3.49991162723141	1.06794637969381	1.3435607738603	1.95259108837427	1.48046736133896	2.80550189133989	2.18369377625437	2.5416747285412	1.55381755882209	2.75825077676585	2.52865645077419	2.87977317260908	2.16189212790219	2.45078988958141	1.64425816826352	4.06797651338114	1.17092762349993	0.468805450894739	0	1.43024890621715	3.33701740054353	1.29822984737523	1.14648905640368	3.10648184911779	1.14204475281828
OX_Smed_1.0.04372	1.69501293294868	3.07316581348886	6.6268048576373	11.3747127885021	1.49512493157134	3.83874506817227	1.73563652299935	2.96093472267793	3.02130972913527	2.18369377625437	0.635418682135299	0.621527023528838	0.424346273348593	0.903091589562212	2.05698083757791	2.32819152235621	1.40045136547509	2.95966470287433	1.56460635130044	3.22005096462481	2.34402725447369	2.65706227223994	2.8604978124343	2.33591218038047	0.324557461843808	1.4331113205046	0.582465346709585	0.815746252013058
OX_Smed_1.0.15871	18.799234347249	15.6022264377127	20.8271009811458	20.1244918565806	14.9512493157134	15.5469175260977	25.8175932796154	25.1679451427624	17.6962426992208	22.7468101693163	18.4271417819237	23.9287904058603	16.1251583872465	18.4230684270691	15.8387524493499	13.1376521618672	15.0548521788572	18.4156914845514	19.4011187561254	17.856646258374	22.9714670938422	21.6993418899595	21.8112958198115	19.3547009231525	19.1488902487847	17.9138915063075	28.15249175763	24.798686061197
OX_Smed_1.0.15870	12.1732747002678	14.0656435309682	10.4135504905729	7.87480116127068	7.26203538191792	5.37424309544118	3.25431848062379	4.44140208401689	5.82681162047516	6.73305581011764	1.58854670533825	2.79687160587977	2.33390450341726	1.44494654329954	15.2216581980766	13.9691491341373	7.00225682737546	7.23473594035947	9.38763810780263	11.1238124232494	7.96969266521056	15.0566862093597	13.2298023825086	11.0121574217937	1.46050857829713	2.72291150895874	1.16493069341917	1.63149250402612
OX_Smed_1.0.15875	9.24552508881097	10.5196829769426	15.1469825317424	15.7496023225414	16.4463742472847	20.9211606215389	26.4684569757401	19.986309378076	19.6385132393792	19.8352184676438	22.5573632158031	29.2117701058554	39.4642034214191	35.4011903108387	13.5760735280142	11.142059428419	21.7069961648639	24.0061692566473	14.0814571617039	15.2220591054991	14.5329689777369	19.4851233297596	13.9449268356172	19.3547009231525	28.723335373177	28.2322930139406	26.7934059486409	24.3092383099891
OX_Smed_1.0.15874	300.479565386357	289.823175949026	177.030358339739	196.870029031767	192.443937620825	207.484170934711	250.365568442657	255.750736671306	218.181724011125	236.748800242244	297.693652580388	289.320829452674	132.396037284761	152.441860318101	318.214935573303	432.045826791531	190.811498545981	200.270644894496	230.310054911425	233.600060888236	201.586343884738	218.764793747755	186.289920034784	190.87739531109	260.781920591499	273.151017688176	236.480930764092	230.203592318085
OX_Smed_1.0.15877	3.85230212033791	4.13695397969654	1.8933728164678	2.62493372042356	3.20383913908143	2.30324704090336	1.95259108837427	3.1459931428453	2.15807837795376	2.00171929489984	1.9062560464059	2.79687160587977	2.12173136674296	2.52865645077419	2.05698083757791	1.33039515563212	2.10067704821264	2.63081306922162	2.19044889182061	1.46365952937491	1.40641635268422	1.77137484815996	3.57562226554287	2.33591218038047	2.43418096382856	2.8662226410092	1.94155115569862	2.61038800644179
OX_Smed_1.0.15879	31.2806932171438	30.0224660240835	39.7608291458238	34.1241383655063	30.3296771833042	32.6293330794643	40.13659459436	43.8588455796668	28.0550189133989	30.0257894234976	25.0990379443443	32.3194052234996	26.7338152209613	33.4143888138018	35.1743723225823	48.2268243916643	45.1645565365717	51.3008548498217	39.428080052771	39.5188072931227	46.8805450894739	42.5129963558391	51.1313983972631	55.0607871089683	30.346122682396	27.5157373536883	38.6368679984025	42.2556558542764
OX_Smed_1.0.20699	43.4539679174116	42.9061227037098	37.867456329356	42.8739174335848	50.1934798456091	41.4584467362606	54.4555959091047	44.4140208401689	53.0887280976625	47.677314114887	53.0574599582975	53.7620875352445	42.4346273348593	40.6391215302995	38.6712397464648	39.9118546689636	26.9586887853955	27.2946855931744	27.8499930531478	27.5167991522484	27.6595216027896	37.6417155233992	35.0410982023201	31.7016653051636	47.5476681601178	47.2926735766518	51.4511056260134	50.5762676248096
OX_Smed_1.0.20692	21.7269839587058	27.4220949511313	47.334320411695	55.1236081288947	28.1937844239166	30.9018977987868	35.1466395907369	33.8656908906288	32.3711756693064	26.9322232404705	35.9011555406444	35.7378038529082	11.8816956537606	18.2424501091567	32.2945991499732	35.7543698076132	41.3133152815152	36.8313829691027	31.2921270260088	36.0060244226229	35.6292142680001	35.4274969631992	39.3318449209716	40.0442088065224	25.315482023817	28.9488486741929	26.7934059486409	25.2881338124048
OX_Smed_1.0.20695	1.69501293294868	1.53658290674443	4.7334320411695	6.12484534765497	1.7087142075101	2.11130978749475	4.77300043824822	2.77587630251056	1.72646270236301	1.81974481354531	2.85938406960885	0	1.48521195672007	2.52865645077419	2.87977317260908	1.33039515563212	2.80090273095019	2.63081306922162	2.19044889182061	1.46365952937491	0.937610901789477	2.65706227223994	2.14537335932572	1.33480696021741	2.92101715659427	1.14648905640368	2.5240165024082	2.44723875603917
OX_Smed_1.0.20697	3.08184169627032	3.30956318375723	1.8933728164678	7.87480116127068	0.427178551877524	0.191937253408614	0.216954565374919	0	0.647423513386129	0.909872406772653	0	0	0.424346273348593	0.541854953737327	3.90826359139804	3.65858667798833	4.90157977916282	3.28851633652703	6.88426794572193	3.22005096462481	0.937610901789477	3.54274969631992	9.29661789041147	5.67292958092401	0.162278730921904	0	0	0
OX_Smed_1.0.00619	2.77365752664329	3.90055660942817	0.9466864082339	4.37488953403927	3.84460696689772	5.5661803488498	7.59340978812217	7.03221996636008	4.31615675590752	6.18713236605404	0.953128023202949	1.55381755882209	1.90955823006867	3.43174804033641	4.31965975891362	4.4900836502584	2.45078988958141	4.60392287113784	2.81629143234079	8.19649336449952	8.4384981161053	3.98559340835991	4.29074671865145	5.0055261008153	4.86836192765712	4.44264509356426	4.65972277367668	3.58928350885745
OX_Smed_1.0.00618	30.0479565386357	31.5590489308279	34.0807106964204	30.6242267382749	40.7955517043036	42.226195749895	40.5705037251099	30.5346393276161	28.9182502645804	29.1159170167249	38.4428302691856	43.8176551587831	29.4920659977272	26.550892733129	24.2723738834194	28.7697952405446	27.6589144681331	31.8986084643122	31.6050482962689	29.5659224933733	23.4402725447369	25.2420915862795	22.5264202729201	23.3591218038047	31.4820737988493	34.3946716921104	27.3758712953505	33.2824470821328
OX_Smed_1.0.00617	7.39642007104878	6.14633162697772	7.5734912658712	5.24986744084712	14.7376600397746	13.2436704851943	13.6681376186199	13.509264672218	17.4804348614255	18.7433715795167	8.26044286775889	8.70137832940373	9.75996428701764	8.85029757770968	9.05071568534282	9.31276608942484	5.2516926205316	4.60392287113784	7.19718921598202	5.56190621162468	7.50088721431582	3.54274969631992	6.43612007797717	8.34254350135883	11.0349537026895	12.46806848839	10.0960660096328	9.95210427455931
OX_Smed_1.0.00616	9.70780134325152	11.2288750877477	11.3602368988068	13.1246686021178	7.04844610597915	7.10167837611871	7.81036435349709	6.66210312602534	5.82681162047516	7.46095373553576	8.89586154989419	9.63366886469699	8.48692546697186	11.9208089822212	5.55384826146037	5.98677820034454	3.15101557231896	5.26162613844325	7.19718921598202	8.19649336449952	10.782525370579	7.97118681671983	3.21806003898859	5.67292958092401	4.0569682730476	4.01271169741288	4.27141254253696	7.83116401932535
OX_Smed_1.0.00615	2.46547335701626	3.30956318375723	3.7867456329356	0	1.7087142075101	1.53549802726891	3.47127304599871	2.40575946217582	1.07903918897688	2.3656682576089	7.30731484455594	4.66145267646628	1.90955823006867	2.52865645077419	3.29116934012466	0.831496972270075	1.75056420684387	1.97310980191622	0.938763810780263	1.17092762349993	1.87522180357895	0	2.14537335932572	3.67071914059789	2.75873842567237	2.8662226410092	4.0772574269671	3.26298500805223
OX_Smed_1.0.00614	3.23593378108384	2.60037107295211	4.7334320411695	1.74995581361571	0	0	0	0	0.215807837795376	0.181974481354531	0.635418682135299	0	0	0	3.08547125636687	1.99559273344818	2.10067704821264	0.657703267305406	1.25168508104035	0.585463811749966	1.87522180357895	0.442843712039991	0.715124453108575	0.667403480108707	0.162278730921904	0.14331113205046	0	0.163149250402612
OX_Smed_1.0.00613	14.02237971803	18.5571935660673	14.2002961235085	13.1246686021178	7.26203538191792	4.99036858862396	3.68822761137363	3.88622682351478	4.96358026929365	4.54936203386327	0.953128023202949	0.932290535293257	1.48521195672007	0.72247327164977	20.9812045432947	21.4526218845679	17.8557549098074	18.4156914845514	15.3331422427443	15.8075229172491	16.4081907813159	20.8136544658796	20.7386091401487	22.0243148435873	1.78506604014094	1.00317792435322	0.776620462279447	0.978895502415669
OX_Smed_1.0.00612	2.00319710257571	2.48217238781792	2.8400592247017	0.874977906807853	1.28153565563257	1.15162352045168	1.0847728268746	1.48046736133896	1.72646270236301	0.727897925418123	0.953128023202949	1.24305404705768	3.81911646013734	1.80618317912442	1.64558467006233	0.66519757781606	0.350112841368773	1.31540653461081	1.56460635130044	1.46365952937491	1.40641635268422	1.77137484815996	0.715124453108575	1.00110522016306	1.62278730921904	2.29297811280736	3.10648184911779	1.4683432536235
OX_Smed_1.0.00611	1.07864459369461	1.53658290674443	0.9466864082339	1.74995581361571	0.213589275938762	0	0.216954565374919	0.555175260502112	0.647423513386129	0.363948962709061	0.31770934106765	0	2.54607764009156	1.62556486121198	2.05698083757791	3.49228728353431	0.700225682737546	1.31540653461081	0.938763810780263	0.878195717624949	0	0	1.07268667966286	0	0.811393654609519	0.716555660252299	1.16493069341917	0.489447751207835
OX_Smed_1.0.00610	30.2020486234492	31.0862541902911	9.466864082339	33.2491604586984	36.9509447374059	36.6600154010452	48.5978226439819	52.3715329073659	55.4626143134117	51.3168037419777	51.1512039118916	49.722161882307	53.4676304419227	56.5335335065945	26.1236566372395	27.2731006904585	23.107447530339	24.6638725239527	36.2988673501702	28.3949948698733	28.5971325045791	22.1421856019995	23.2415447260287	29.6994548648374	61.3413602884797	55.3180969714775	59.9939307110873	60.2020733985637
OX_Smed_1.0.05391	42.991691662971	32.6228370970356	42.6008883705255	32.3741825518906	8.97074958942802	6.14199210907564	3.03736391524887	3.33105156301267	4.74777243149828	7.46095373553576	0.31770934106765	0.621527023528838	1.48521195672007	1.08370990747465	42.5795033378628	39.4129564856015	47.2652335847844	38.1467895037136	30.0404419449684	33.664169175623	31.8787706608422	35.4274969631992	32.5381626164401	39.0431035863593	0.324557461843808	1.28980018845414	0.582465346709585	1.14204475281828
OX_Smed_1.0.05390	7.39642007104878	9.57409349586913	12.3069233070407	4.37488953403927	5.98049972628534	4.03068232158089	3.90518217674855	3.88622682351478	4.31615675590752	4.54936203386327	1.9062560464059	1.55381755882209	1.27303882004578	0.361236635824885	8.22792335031165	13.9691491341373	3.8512412550565	6.57703267305406	4.38089778364123	7.61102955274956	3.28163815626317	2.65706227223994	6.79368230453146	2.66961392043483	2.43418096382856	1.57642245255506	0	0.652597001610446
OX_Smed_1.0.05393	6.47186756216768	6.97372242291702	3.7867456329356	3.49991162723141	0.640767827816287	0.959686267043068	0.650863696124758	1.11035052100422	1.29484702677226	0	0.31770934106765	1.86458107058651	1.90955823006867	1.08370990747465	5.14245209394478	6.15307759479855	6.65214398600669	7.89243920766487	5.31966159442149	5.56190621162468	11.2513308214737	5.31412454447989	10.01174234352	12.0132626419567	0.649114923687615	0.28662226410092	1.74739604012876	3.26298500805223
OX_Smed_1.0.05392	26.9661148423653	24.4671278227767	26.5072194305492	31.4992046450827	14.5240707638358	14.7791685124633	8.67818261499677	8.88280416803379	12.9484702677226	16.3777033219078	3.49480275174415	2.17534458235093	0.848692546697186	1.44494654329954	27.1521470560285	29.9338910017227	30.4598171990833	35.8448280681446	30.3533632152285	36.0060244226229	37.5044360715791	46.055746052159	39.3318449209716	43.7149279471203	1.62278730921904	1.71973358460552	1.35908580898903	1.14204475281828
OX_Smed_1.0.05394	59.9418209924578	52.7166135698473	32.1873378799526	38.4990278995455	9.18433886536678	10.1726744306565	5.6408186997479	5.92186944535586	6.25842729606591	8.18885166095388	1.2708373642706	0.932290535293257	0.424346273348593	0.541854953737327	51.0131247719322	48.3931237861184	39.2126382333026	43.0795640085041	44.4348203769324	39.8115391989977	38.9108524242633	41.1844652197191	33.9684115226573	41.3790157667398	0.649114923687615	0.42993339615138	1.16493069341917	0.815746252013058
OX_Smed_1.0.05399	3.54411795071087	1.7729802770128	6.6268048576373	5.24986744084712	1.92230348344886	3.07099605453782	1.73563652299935	3.51610998318004	2.58969405354451	2.00171929489984	1.9062560464059	0.932290535293257	2.75825077676585	3.61236635824885	1.43988658630454	1.82929333899416	0.700225682737546	3.28851633652703	2.19044889182061	1.7563914352499	6.0944708616316	3.09990598427993	1.78781113277144	2.66961392043483	2.27190223290665	1.57642245255506	1.94155115569862	3.09983575764962
OX_Smed_1.0.05398	102.163052231361	93.022365200605	65.3213621681391	62.1234313833576	29.688909355488	33.3970820930988	24.9497750181157	26.2782956637666	44.8880302614382	41.490181748833	7.62502418562359	8.70137832940373	4.03128959681163	3.43174804033641	101.614853376349	95.6221518110586	57.4185059844788	62.8106620276663	98.5702001319276	96.8942608446194	97.0427283352109	95.654241800638	107.983792419395	83.091733273534	6.00431304411044	8.02542339482575	7.18373927608489	6.68911926650707
OX_Smed_1.0.09709	28.661127775314	32.8592344673039	33.1340242881865	34.1241383655063	55.9603902959557	58.1569877828099	53.587777647605	49.7807150250227	42.7299518834845	54.7743188877137	67.0366709652741	62.1527023528838	53.679803578597	47.5026176109723	25.0951662184505	26.1090049292804	26.6085759440268	34.2005698998811	28.475835593668	31.6150458344982	39.8484633260528	33.6561221150393	33.610849296103	26.3624374642939	52.253751356853	48.7257848971564	43.2965907720792	48.6184766199782
OX_Smed_1.0.18487	8.78324883437043	8.74670269992983	11.3602368988068	9.62475697488638	2.99024986314267	1.53549802726891	1.95259108837427	2.22070104200845	2.58969405354451	2.18369377625437	1.58854670533825	3.10763511764419	1.90955823006867	1.62556486121198	10.4906022716474	10.4768618506029	10.1532723996944	7.23473594035947	7.5101104862421	3.5127828704998	5.15685995984212	4.8712808324399	6.43612007797717	7.00773654114142	0.649114923687615	0.859866792302759	0.388310231139724	0.652597001610446
OX_Smed_1.0.18486	2.31138127220274	3.42776186889142	9.466864082339	7.87480116127068	2.56307131126515	2.68712154772059	2.82040934987395	3.88622682351478	3.66873324252139	3.27554066438155	2.22396538747355	1.24305404705768	4.66780900683452	4.51545794781106	1.23418850254675	2.49449091681022	9.45304671695688	6.24818103940136	8.13595302676228	5.26917430574969	5.62566541073686	3.54274969631992	8.93905566385718	9.00994698146754	3.24557461843808	2.57960037690828	1.35908580898903	2.12094025523395
OX_Smed_1.0.21128	19.8778789409436	17.9662001403964	30.2939650634848	24.4993813906199	23.4948203532638	17.8501645670011	23.8650021912411	19.986309378076	20.07012891497	18.9253460608712	32.0886434478326	33.5624592705572	41.3737616514878	42.0840680735991	26.7407508885129	18.6255321788497	22.4072218476015	18.7445431182041	13.1426933509237	12.8802038584993	15.4705798795264	14.6138424973197	16.4478624214972	19.0209991830981	24.1795309073637	24.6495147126791	29.1232673354793	33.1192978317302
OX_Smed_1.0.21129	4.46867045959197	2.12757633241536	0	0.874977906807853	1.92230348344886	1.53549802726891	1.51868195762443	2.96093472267793	2.15807837795376	2.91159170167249	1.58854670533825	1.55381755882209	1.27303882004578	0.72247327164977	2.4683770050935	2.66079031126424	2.45078988958141	1.31540653461081	0.938763810780263	0.878195717624949	0	0.885687424079981	1.78781113277144	1.33480696021741	2.59645969475046	1.4331113205046	1.55324092455889	2.7735372568444
OX_Smed_1.0.21121	41.6048628996494	48.697858275285	53.0144388610984	46.3738290608162	78.8144428214033	72.1684072816387	74.8493250543471	68.8417323022618	66.9004297165666	65.3288388062765	70.8491830580858	70.5433171705231	81.2623113462555	70.2605256679401	37.437051243918	49.3909201528424	64.770875653223	63.139513661319	63.8359391330579	58.5463811749966	60.4759031654213	56.6839951411188	48.6284628113831	64.7381375705445	69.7798542964186	73.5186107418859	90.2821287399857	91.6898787262677
OX_Smed_1.0.21123	2.00319710257571	2.12757633241536	2.8400592247017	1.74995581361571	2.56307131126515	1.91937253408614	3.25431848062379	2.59081788234319	3.66873324252139	3.09356618302702	4.13022143387944	4.9722161882307	4.66780900683452	3.61236635824885	3.08547125636687	2.32819152235621	1.40045136547509	2.63081306922162	0.938763810780263	1.17092762349993	2.34402725447369	4.4284371203999	1.07268667966286	0.667403480108707	4.54380446581331	3.86940056536242	2.91232673354793	2.28408950563656
OX_Smed_1.0.21125	1076.48730450722	1185.06001715536	1452.2169502308	1616.0841938741	2487.8878861347	2714.76051221143	2981.82354651289	3259.4339544079	3023.25199967542	3280.81792434083	3399.17224008278	3562.28213535553	6980.071850311	7992.90242257931	1282.73325031359	1434.16597777143	1228.54596036302	1390.05585544998	1257.31766390503	1338.37027366042	1263.89949561222	1328.97397983201	1097.35847329511	1221.34836859893	5342.70265814184	5678.70360749947	5868.1442129835	6341.77451239991
OX_Smed_1.0.21126	9.553709258438	10.9924777174794	15.1469825317424	17.4995581361571	11.9609994525707	16.890478299958	21.9124111028668	24.4277114620929	15.7539721590625	17.833499172744	27.3230033318179	27.9687160587977	34.7963944145846	34.6787170391889	8.43362143406944	7.98237093379272	12.2539494479071	11.1809555441919	12.5168508104035	12.8802038584993	13.1265526250527	13.2853113611997	14.6600512887258	9.00994698146754	24.6663671001294	20.2068696191148	27.1817161797806	26.1038800644179
OX_Smed_1.0.21127	8.62915674955691	7.2101197931854	22.7204737976136	23.624403483812	17.7279099029173	19.9614743544958	13.2342284878701	15.9150241343939	13.5958937811087	12.7382136948171	25.7344566264796	27.0364255235044	11.6695225170863	16.6168852479447	8.02222526655386	9.9779636672409	10.853498082432	12.16751044515	10.639323188843	10.5383486114994	6.0944708616316	10.6282490889598	11.0844290231829	10.0110522016306	17.5261029395656	15.0476688652983	10.4843762407725	12.3993430305985
OX_Smed_1.0.05024	4.93094671403252	4.4915500350991	1.8933728164678	2.62493372042356	4.91255334659153	4.03068232158089	3.03736391524887	3.33105156301267	5.17938810708903	4.7313365152178	7.62502418562359	5.59374321175954	4.24346273348593	4.87669458363594	3.90826359139804	4.98898183362045	4.20135409642528	6.57703267305406	5.31966159442149	4.68371049399973	3.75044360715791	4.8712808324399	5.7209956248686	11.0121574217937	7.78937908425138	6.44900094227069	3.88310231139724	5.22077601288357
OX_Smed_1.0.05020	48.6930988010711	57.4445609752148	78.5749718834137	91.8726802148246	74.1154787507505	76.7749013634455	98.9312818109631	116.956921545778	68.4110845811343	70.6060987655579	75.6148231741006	75.5155333587538	39.4642034214191	45.335197796023	61.2980289598218	76.4977214488469	67.5717783841732	74.9781724728163	66.0263880248785	67.913802162996	60.4759031654213	70.4121502143585	59.712891834566	62.4022253901641	68.6439031799653	77.9612558354502	64.653653484764	72.2751179283569
OX_Smed_1.0.18489	73.0396482016067	62.4089057508506	64.3746757599052	65.623343010589	27.5530165961003	29.1744625181093	27.9871389333646	35.3461582519678	39.0612186409631	37.4867431590333	38.7605396102532	29.5225336176198	46.8902632050195	45.6964344318479	80.839346916812	85.1452899604557	101.532723996944	102.601709699643	104.828625537129	91.0396227271197	108.762864607579	98.3113040728779	95.826676716549	95.4386976555451	29.3724502968646	33.1048715036562	34.3654554558655	35.0770888365615
OX_Smed_1.0.05029	23.7301810612815	28.7222804876074	53.9611252693323	42.8739174335848	26.2714809404678	26.1034664635715	14.9698650108694	16.6552578150633	20.7175524283561	21.2910143184801	10.8021175963001	9.94443237646141	7.63823292027467	5.41854953737327	32.0889010662154	35.9206692020672	56.0180546190037	48.3411901469474	49.1286394308338	42.1533944459975	32.8163815626317	43.3986837799191	42.5499049599602	37.3745948860876	12.1709048191428	11.8948239601882	7.96035973836433	10.6047012761698
OX_Smed_1.0.02137	4.00639420515142	4.37335134996491	7.5734912658712	4.37488953403927	5.12614262253029	4.41455682839811	6.94254609199741	7.95751206719693	6.04261945827053	6.73305581011764	8.26044286775889	8.39061481763931	11.6695225170863	11.1983357105714	2.4683770050935	3.49228728353431	2.45078988958141	0.986554900958109	2.19044889182061	3.5127828704998	1.40641635268422	1.77137484815996	2.14537335932572	3.33701740054353	7.62710035332948	7.30886773457345	9.31944554735337	6.36282076570185
OX_Smed_1.0.02131	61.1745576709659	57.4445609752148	89.9352087822205	89.247746494401	113.415905523483	105.949363881555	135.37964879395	139.34899038603	145.670290511879	139.574427198925	87.3700687936036	88.5676008528594	109.056992250588	105.481097660866	100.380664873802	95.9547505999666	115.887350493064	109.178742372697	98.2572788616675	100.699775620994	122.358222683527	120.010645962837	81.1666254278232	85.4276454539145	98.8277471314395	89.4261463994869	92.8061452423939	79.4536849460718
OX_Smed_1.0.06614	4.00639420515142	3.30956318375723	6.6268048576373	4.37488953403927	3.4174284150202	4.2226195749895	4.33909130749838	3.88622682351478	5.61100378267978	5.09528547792686	3.81251209281179	4.9722161882307	1.48521195672007	1.98680149703687	2.67407508885129	3.15968849462628	4.55146693779405	4.27507123748514	3.44213397286096	5.26917430574969	4.21924905805265	3.09990598427993	5.00587117176002	7.00773654114142	2.92101715659427	4.01271169741288	1.35908580898903	3.09983575764962
OX_Smed_1.0.06616	32.2052457260249	35.459605540256	20.8271009811458	24.4993813906199	45.4945157749564	44.3375055373898	43.1739585096089	51.8163576468638	54.8151908000255	51.8627271860412	51.7866225940269	49.1006348587782	52.8311110318998	51.6568389229585	32.500297233731	26.4416037181884	27.3088016267643	30.5832019297014	36.6117886204303	36.0060244226229	21.0962452902632	19.9279670417996	35.0410982023201	40.3779105465768	51.1178002403997	56.0346526317298	54.9458977062709	54.9812973856801
OX_Smed_1.0.06611	148.236585590603	153.421893304174	171.350239890336	180.245448802418	183.046009479519	188.29044559385	143.840876843571	148.046736133896	150.849678618968	164.504931144496	175.057846928275	173.406039564546	116.270878897514	100.423784759318	153.039374315797	146.676065908441	189.060934339138	192.707057320484	205.276353290617	220.427125123862	176.739654987316	191.308483601276	161.975688629092	163.513852626633	148.809596255386	142.164642994056	107.561934025703	110.778341023373
OX_Smed_1.0.14533	5.85549922291362	5.20074214590422	3.7867456329356	4.37488953403927	5.76691045034658	6.33392936248425	5.85777326512282	5.73681102518849	7.98488999842892	9.64464751179013	5.71876813921769	3.41839862940861	1.90955823006867	1.80618317912442	4.52535784267141	4.4900836502584	7.00225682737546	6.57703267305406	4.69381905390131	4.97644239987471	2.81283270536843	2.21421856019995	6.43612007797717	6.00663132097836	2.92101715659427	3.00953377305966	3.88310231139724	4.2418805104679
OX_Smed_1.0.19720	29.4315881993816	29.1950752281441	31.2406514717187	28.8742709246592	29.4753200795492	23.9921566760767	23.2141384951164	25.5380619830971	34.3134462094648	26.9322232404705	28.9115500371561	24.2395539176247	28.0068540410071	25.6478011435668	26.9464489722707	35.0891722297972	24.5078988958141	20.7176529201203	27.8499930531478	28.3949948698733	23.9090779956317	28.7848412825994	22.5264202729201	19.6884026632068	27.2628267948798	26.5125594293351	29.3174224510491	26.7564770660283
OX_Smed_1.0.19723	47.9226383770035	51.0618319779687	37.867456329356	50.7487185948555	48.2711763621603	55.4698662350894	37.7500943752359	43.3036703191647	31.7237521559203	39.4884624539332	55.5991346868387	57.1804861646531	42.222454198185	46.0576710676728	78.3709699117185	65.0230632315199	51.8167005225784	60.5087005920974	50.067403241614	57.6681854573716	62.819930419895	55.7983077170388	55.4221451159145	52.3911731885335	43.815257348914	47.7226069728031	37.860247536123	35.2402380869641
OX_Smed_1.0.19725	24.5006414853491	21.512160694422	11.3602368988068	12.2496906953099	14.5240707638358	13.0517332317857	9.54600087649644	9.62303784870327	7.33746648504279	9.4626730304356	15.8854670533825	12.7413039823412	12.9425613371321	14.8107020688203	18.9242237057168	18.7918315733037	14.0045136547509	7.23473594035947	14.7072997022241	8.78195717624949	19.2210234866843	16.3852173454796	4.29074671865145	7.67514002125013	8.6007727388609	11.1782682999359	13.3967029743205	15.1728802874429
OX_Smed_1.0.10095	6.00959130772713	2.83676844322048	11.3602368988068	13.9996465089257	0	0.191937253408614	0.433909130749838	0.370116840334741	0.431615675590752	0.181974481354531	0	0	0	0.361236635824885	7.81652718279607	2.49449091681022	8.75282103421933	7.89243920766487	8.76179556728245	7.61102955274956	4.68805450894739	5.75696825651988	8.58149343730289	10.6784556817393	0	0	0	0.163149250402612
OX_Smed_1.0.14535	2.31138127220274	2.7185697580863	1.8933728164678	1.74995581361571	0.854357103755049	1.15162352045168	0.650863696124758	0.925292100836853	0	0.909872406772653	0.31770934106765	0.310763511764419	0	0	1.43988658630454	1.66299394454015	1.40045136547509	1.97310980191622	1.87752762156053	3.5127828704998	2.34402725447369	3.54274969631992	4.64830894520573	3.33701740054353	0	0	0	0
OX_Smed_1.0.14534	3.08184169627032	2.60037107295211	0	0.874977906807853	0	0	0.433909130749838	0	0.431615675590752	0	0.31770934106765	0.932290535293257	0	0	2.4683770050935	1.66299394454015	1.05033852410632	0.328851633652703	1.87752762156053	0.292731905874983	0.937610901789477	0	0	0.333701740054353	0.162278730921904	0	0.194155115569862	0.163149250402612
OX_Smed_1.0.22603	428.067811611948	303.77062079486	196.910772912651	147.871266250527	1.7087142075101	3.64680781476366	0.867818261499677	0.555175260502112	0.863231351181505	1.81974481354531	0.953128023202949	0.621527023528838	1.27303882004578	0.72247327164977	149.336808808157	90.7994693718922	44.1142180124654	45.381525444073	49.1286394308338	46.8371049399973	37.9732415224738	48.269964612359	26.8171669915715	23.0254200637504	0.324557461843808	0.28662226410092	0	0.163149250402612
OX_Smed_1.0.03667	9.86189342806504	8.0375105891247	17.0403553482102	7.87480116127068	1.49512493157134	1.3435607738603	1.0847728268746	1.48046736133896	1.07903918897688	2.72961722031796	0	0.621527023528838	0.212173136674296	0.180618317912442	10.9019984391629	13.3039515563212	5.60180546190037	8.87899410862298	13.7685358914439	12.2947400467493	14.0641635268422	9.2997179528398	11.4419912497372	6.00663132097836	0.649114923687615	0.573244528201839	0.388310231139724	0.163149250402612
OX_Smed_1.0.03666	236.531350188747	194.673234416006	93.7219544151561	122.496906953099	192.016759068947	180.804892710914	226.283611686041	230.397733108376	247.315782113501	237.112749204954	359.011555406444	368.876288464365	365.574314489813	362.320345732359	153.245072399555	98.6155409112309	87.5282103421933	83.8571665814393	93.8763810780263	101.285239432744	69.8520121833161	63.3266508217186	90.1056810916804	86.0950489340232	284.961451498863	287.195508629122	323.65657765496	310.146725015365
OX_Smed_1.0.03665	148.082493505789	143.96599849344	138.216215602149	104.997348816942	146.095064742113	153.7417399803	152.302104893193	146.196151932223	156.460682401648	171.237986954613	157.583833169554	156.003282905738	140.458616478384	152.622478636014	134.11515061008	154.159538658872	163.502696919217	140.419647569704	178.36512404825	156.318837737241	151.424160639001	140.824300428717	181.641611089578	174.526010048427	159.682271227153	159.505289972162	139.403372979161	138.840012092622
OX_Smed_1.0.03664	1.69501293294868	2.60037107295211	1.8933728164678	0.874977906807853	4.91255334659153	5.18230584203257	3.03736391524887	2.96093472267793	2.37388621574914	3.82146410844514	6.98960550348829	7.45832428234605	5.30432841685741	3.25112972242396	3.70256550764024	5.65417941143651	3.50112841368773	5.26162613844325	3.75505524312105	3.5127828704998	6.0944708616316	4.4284371203999	5.36343339831431	4.00442088065224	5.35519812042283	5.58913414996793	3.88310231139724	5.05762676248096
OX_Smed_1.0.03663	19.107418516876	23.1669422863006	26.5072194305492	20.1244918565806	0.213589275938762	0.383874506817227	0.650863696124758	1.66552578150633	0.431615675590752	1.45579585083625	0.953128023202949	0.310763511764419	0.212173136674296	0.72247327164977	25.0951662184505	45.3997346859461	17.5056420684387	13.1540653461081	12.2039295401434	12.8802038584993	9.84491446878951	5.75696825651988	12.8722401559543	15.3502800425003	0.486836192765712	0.28662226410092	0.970775577849309	0.489447751207835
OX_Smed_1.0.03662	4.62276254440549	3.07316581348886	12.3069233070407	11.3747127885021	0.427178551877524	0.575811760225841	0.216954565374919	0.740233680669482	0.863231351181505	0.363948962709061	0.953128023202949	0.621527023528838	0.424346273348593	1.08370990747465	5.14245209394478	6.15307759479855	4.20135409642528	6.57703267305406	5.31966159442149	6.14737002337464	4.68805450894739	3.09990598427993	5.36343339831431	10.344753941685	0.649114923687615	1.14648905640368	1.74739604012876	1.30519400322089
OX_Smed_1.0.03660	11.8650905306407	8.15570927425889	2.8400592247017	7.87480116127068	7.04844610597915	10.1726744306565	11.2816373994958	13.6943230923854	9.49554486299655	14.0120350642989	7.30731484455594	9.94443237646141	13.579080747155	13.0045188896959	9.4621118528584	15.4658436842234	9.1029338755881	7.89243920766487	8.44887429702237	7.61102955274956	7.96969266521056	9.74256166487979	9.29661789041147	8.34254350135883	6.49114923687615	7.73880113072483	7.96035973836433	8.15746252013058
OX_Smed_1.0.19568	28.5070356905005	23.7579357119716	37.867456329356	30.6242267382749	21.7861061457537	24.3760311828939	18.4411380568681	18.1357251764023	27.4075954000128	21.8369377625437	6.98960550348829	8.39061481763931	1.06086568337148	1.62556486121198	23.4495815483882	28.1045976627285	28.3591401508706	19.0733947518568	20.3398825669057	23.4185524699986	25.3154943483159	26.1277790103594	23.599106952583	21.690613103533	6.97798542964187	6.30568981022023	4.27141254253696	5.05762676248096
OX_Smed_1.0.19562	4.46867045959197	5.43713951617259	5.6801184494034	8.74977906807853	8.97074958942802	8.82911365679623	10.847728268746	16.1000825545612	8.84812134961042	10.5545199185628	7.30731484455594	9.63366886469699	16.3373315239208	17.3393585195945	3.70256550764024	3.49228728353431	3.15101557231896	4.27507123748514	6.25842540520175	6.44010192924963	1.87522180357895	4.8712808324399	5.00587117176002	4.33812262070659	9.41216639347042	10.605023771734	14.5616336677396	13.0519400322089
OX_Smed_1.0.12471	4.00639420515142	2.36397370268374	3.7867456329356	4.37488953403927	3.63101769095896	5.37424309544118	4.5560458728733	4.07128524368215	4.5319645937029	2.54764273896343	8.89586154989419	5.90450672352396	7.42605978360037	8.12782430605991	2.87977317260908	2.99338910017227	2.45078988958141	5.26162613844325	2.5033701620807	3.5127828704998	1.87522180357895	5.31412454447989	2.14537335932572	4.00442088065224	6.32887050595425	6.01906754611931	4.65972277367668	6.03652226489663
OX_Smed_1.0.12473	36.9821003552439	32.5046384119014	53.0144388610984	44.6238732472005	18.1550884547948	20.1534116079044	17.3563652299935	11.6586804705443	15.3223564834717	19.1073205422257	10.4844082552324	12.1197769588123	8.06257919362326	9.75338916727189	35.7914665738557	32.760980707441	44.814443695203	29.2677953950906	43.1831352958921	33.0787053638731	47.8181559912633	64.2123382457986	50.7738361707088	42.3801209869029	12.9822984737523	11.1782682999359	11.6493069341917	8.81005952174102
OX_Smed_1.0.12474	49.7717433947657	54.9623885873969	38.8141427375899	43.7488953403927	46.7760514305889	45.4891290578414	55.9742778667291	57.5531686720522	58.483924042547	61.3254002164769	48.927238524418	49.4113983705426	30.1285854077501	30.3438774092903	43.402295672894	53.2158062252848	47.9654592675219	44.7238221767676	51.0061670523943	51.228083528122	48.7557668930528	50.9270268845989	58.2826429283488	58.0641027694575	47.223110698274	44.9996954638444	43.8790561187888	44.8660438607182
OX_Smed_1.0.12477	4.62276254440549	2.36397370268374	2.8400592247017	0	0	0	0	0	0	0	0	0	0	0.180618317912442	5.55384826146037	2.49449091681022	1.05033852410632	0	0.625842540520175	1.17092762349993	1.87522180357895	1.32853113611997	1.43024890621715	2.66961392043483	0	0	0	0
OX_Smed_1.0.12478	1.38682876332165	1.53658290674443	3.7867456329356	2.62493372042356	0.427178551877524	0.191937253408614	0	0	0	0.181974481354531	0.31770934106765	0	0.424346273348593	0.361236635824885	4.31965975891362	2.99338910017227	1.75056420684387	1.64425816826352	0.938763810780263	2.04912334112488	3.75044360715791	6.19981196855987	3.21806003898859	4.33812262070659	0.162278730921904	0.28662226410092	0	0.489447751207835
OX_Smed_1.0.12479	1.23273667850813	0.354596055402561	3.7867456329356	0.874977906807853	1.7087142075101	0.383874506817227	1.95259108837427	1.11035052100422	1.07903918897688	1.45579585083625	2.5416747285412	1.24305404705768	2.54607764009156	3.79298467616129	1.02849041878896	0.33259878890803	3.15101557231896	1.97310980191622	1.56460635130044	2.63458715287485	4.68805450894739	3.54274969631992	1.43024890621715	1.00110522016306	1.13595111645333	3.00953377305966	2.71817161797806	1.63149250402612
OX_Smed_1.0.02013	12.9437351243354	12.0562658836871	5.6801184494034	2.62493372042356	12.3881780044482	11.5162352045168	20.1767745798675	17.5805499159002	17.9120505370162	15.4678309151351	25.416747285412	28.2794795705621	33.5233555945388	33.053152177977	15.6330543655921	10.809460639511	5.60180546190037	9.20784574227569	9.07471683754254	11.7092762349993	3.75044360715791	4.8712808324399	11.4419912497372	10.6784556817393	31.3197950679274	27.6590484857388	33.9771452247258	30.1826113244831
OX_Smed_1.0.11353	11.4028142762002	10.4014842918084	8.5201776741051	11.3747127885021	8.11639248567296	8.82911365679623	8.02731891887201	7.03221996636008	11.2220075653596	8.73477510501747	9.84898957309714	7.14756077058163	4.87998214350882	3.97360299407373	1.23418850254675	0.66519757781606	1.05033852410632	0.986554900958109	3.44213397286096	1.17092762349993	4.21924905805265	2.21421856019995	5.7209956248686	4.67182436076095	5.19291938950092	2.8662226410092	5.82465346709585	5.7102237640914
OX_Smed_1.0.11354	287.844014431648	290.886964115234	353.114030271245	354.366052257181	434.86776581132	428.595886861434	482.50695339382	484.482943998176	481.68309395928	486.78173762337	543.282973225681	544.768436123026	380.850780330362	387.426291922189	269.875885890222	302.664897906307	367.268370595843	357.461725780488	353.601035393899	385.527920037353	388.639718791738	389.259622883152	448.383032099076	455.502875174192	441.722705569422	429.646773887279	494.318924240868	482.106034939717
OX_Smed_1.0.11355	6.00959130772713	4.4915500350991	7.5734912658712	5.24986744084712	1.28153565563257	1.15162352045168	0.867818261499677	0.555175260502112	1.07903918897688	0.727897925418123	2.22396538747355	1.55381755882209	1.06086568337148	0.72247327164977	7.81652718279607	5.98677820034454	1.40045136547509	1.64425816826352	3.44213397286096	2.63458715287485	4.21924905805265	5.75696825651988	3.21806003898859	2.00221044032612	1.94734477106285	0.716555660252299	0.194155115569862	1.4683432536235
OX_Smed_1.0.11356	2.61956544182978	2.24577501754955	1.8933728164678	2.62493372042356	0.427178551877524	0.767749013634455	0.216954565374919	0.555175260502112	0	0.909872406772653	0	0.621527023528838	0.636519410022889	0.361236635824885	3.90826359139804	3.49228728353431	0.700225682737546	0.657703267305406	1.25168508104035	2.34185524699986	0.937610901789477	0.442843712039991	3.57562226554287	2.33591218038047	0.162278730921904	0.28662226410092	0.194155115569862	0
OX_Smed_1.0.11357	11.4028142762002	9.10129875533239	5.6801184494034	4.37488953403927	2.77666058720391	6.52586661589287	3.68822761137363	1.66552578150633	3.66873324252139	4.91331099657233	1.9062560464059	2.17534458235093	1.06086568337148	0.903091589562212	9.05071568534282	9.14646669497082	11.5537237651695	5.26162613844325	7.19718921598202	9.36742098799946	13.1265526250527	11.5139365130398	13.9449268356172	13.6817713422285	0.973672385531423	2.1496669807569	1.55324092455889	0.978895502415669
OX_Smed_1.0.11359	4.00639420515142	3.07316581348886	5.6801184494034	6.12484534765497	1.06794637969381	0.767749013634455	1.30172739224952	0.925292100836853	2.15807837795376	1.63777033219078	0.635418682135299	2.48610809411535	3.18259705011445	3.97360299407373	5.55384826146037	5.65417941143651	1.05033852410632	3.61736797017973	0.625842540520175	2.34185524699986	0.468805450894739	0.442843712039991	2.50293558588001	2.66961392043483	0.973672385531423	0.859866792302759	3.30063696468765	2.61038800644179
OX_Smed_1.0.20318	37.2902845248709	35.1050094848535	47.334320411695	47.2488069676241	54.6788546403231	49.1359368726051	55.7573233013542	54.5922339493743	64.5265435008175	67.3305581011764	85.4638127471977	90.7429454352103	98.0239891435249	99.8819298055806	34.5572780713089	30.7653879739928	36.4117355023524	35.1871248008392	41.3056076743316	41.2751987283726	59.5382922636318	56.6839951411188	41.8347805068516	39.3768053264137	91.6874829708757	93.5821692289503	98.2424884783501	99.1947442447878
OX_Smed_1.0.20459	28.5070356905005	30.7316581348886	38.8141427375899	35.874094179122	21.7861061457537	23.9921566760767	20.8276382759922	16.8403162352307	25.249517022059	26.750248759116	11.755245619503	14.2951215411633	8.27475233029756	11.1983357105714	27.3578451397862	30.5990885795388	26.6085759440268	26.3081306922162	29.1016781341882	21.0766972229988	31.4099652099475	27.8991538585194	35.7562226554287	36.3734896659245	13.6314133974399	11.1782682999359	12.8142376276109	9.78895502415669
OX_Smed_1.0.16889	120.191826154543	113.707135099088	57.7478709022679	75.2480999854754	100.600548967157	111.131669723587	128.220148136577	140.644399327202	75.9643589039724	80.4327207587026	100.396151777377	116.225553399893	186.075840863358	188.023668946853	51.21882285569	37.7499625410614	77.0248251011301	81.5552051458704	130.175248428196	122.654668561618	105.481226451316	117.353583690597	44.6952783192859	47.3856470877182	104.345223982784	113.502416583964	46.7913828523367	49.1079243711861
OX_Smed_1.0.16887	39.4475737122602	50.2344411820294	37.867456329356	41.998939526777	57.2419259515883	60.2682975703047	61.3981420011021	56.9979934115501	57.6206926913654	54.5923444063592	74.6616951508976	67.1249185411145	67.6832305991006	68.8155791246405	38.0541454951914	33.426178285257	47.2652335847844	43.7372672758095	41.9314502148517	37.7624158578728	29.0659379554738	27.8991538585194	43.2650294130688	36.0397879258702	67.6702307944339	73.0886773457345	65.0419637159037	67.8700881674864
OX_Smed_1.0.20450	254.560124111929	247.03525193045	172.29692629857	176.745537175186	320.597503184082	321.686836712837	318.489301970381	323.112001612229	363.636206685209	376.687176403879	273.230033318179	282.173268682092	165.070700332603	152.803096953926	242.10664458292	279.216683288291	225.822782682859	216.713226577131	259.724654315873	243.260213782111	285.502519594896	252.863759574835	267.098983236053	238.930445878917	267.110791097454	271.717906367672	225.02577894547	229.550995316474
OX_Smed_1.0.20457	47.9226383770035	46.3338845726012	36.9207699211221	40.2489837131612	21.572516869815	17.8501645670011	18.4411380568681	20.1713677982434	26.1127483732405	23.1107591320254	16.5208857355178	8.39061481763931	10.6086568337148	14.9913203867327	37.437051243918	33.093579496349	18.9060934339138	22.0330594547311	29.7275206747083	28.6877267757483	29.5347434063685	32.3275909789193	32.1806003898859	32.3690687852723	16.3901518231123	16.7674024499038	21.1629075971149	16.6412235410664
OX_Smed_1.0.20454	6.16368339254065	5.79173557157515	4.7334320411695	2.62493372042356	2.99024986314267	2.11130978749475	2.38650021912411	2.22070104200845	1.29484702677226	1.09184688812718	0.31770934106765	1.55381755882209	0	0.541854953737327	3.29116934012466	5.82047880589052	7.70248251011301	6.57703267305406	3.44213397286096	3.22005096462481	2.81283270536843	4.4284371203999	5.7209956248686	8.00884176130448	0.162278730921904	0	0.582465346709585	0.978895502415669
OX_Smed_1.0.02700	7.08823590142175	6.97372242291702	11.3602368988068	8.74977906807853	11.5338209006932	15.7388547795063	13.6681376186199	14.989732033557	13.3800859433133	11.4643923253354	15.5677577123148	13.9843580293988	22.7025256241497	22.035434785318	2.4683770050935	4.4900836502584	2.80090273095019	3.28851633652703	3.75505524312105	4.39097858812474	6.56327631252634	6.19981196855987	5.7209956248686	2.66961392043483	8.6007727388609	8.74197905507805	9.70775577849309	9.62580577375408
OX_Smed_1.0.21328	346.861282915225	386.746097759059	337.020361331268	348.241206909526	448.751068747339	424.373267286445	403.53549159735	408.053816469052	506.069379630157	528.999817297621	281.17276684487	304.237478017366	212.385309810971	231.191446927926	330.556820598771	365.858667798833	407.881460194621	418.299278006238	408.362257689414	418.021161589476	397.078216907844	435.758212647351	446.952783192859	439.485191651583	287.071075000848	298.947021457259	249.877633738412	250.597248618411
OX_Smed_1.0.21322	87.9865804285178	87.3488283141641	99.4020728645595	97.9975255624796	55.5332117440782	51.6311211669171	44.6926404672334	38.3070929746457	58.0523083669562	52.4086506301048	71.4846017402212	69.6110266352298	35.2207406879332	31.6082056346774	83.5134220056633	77.994415998933	119.388478906752	106.547929303476	89.4954832943851	85.77044842137	108.294059156685	98.3113040728779	138.019019449955	118.464117719295	30.346122682396	34.8246050882617	37.2777821894135	38.1769245942111
OX_Smed_1.0.21323	11.5569063610137	11.1106764026136	11.3602368988068	9.62475697488638	8.11639248567296	8.445239149979	7.37645522274725	10.9184467898749	12.0852389165411	9.28069854908106	7.62502418562359	12.4305404705768	10.1843105603662	9.03091589562212	10.9019984391629	7.31717335597666	13.3042879720134	11.8386588114973	7.19718921598202	8.19649336449952	10.782525370579	12.8424676491597	6.43612007797717	8.00884176130448	8.76305146978281	12.8980018845414	11.8434620497616	10.4415520257671
OX_Smed_1.0.21320	2.77365752664329	2.00937764728118	0.9466864082339	3.49991162723141	1.06794637969381	1.72743528067752	0.867818261499677	2.40575946217582	1.07903918897688	0.909872406772653	6.98960550348829	2.17534458235093	1.48521195672007	2.16741981494931	3.49686742388245	2.82708970571825	4.20135409642528	4.93277450479055	4.06797651338114	3.5127828704998	3.75044360715791	3.09990598427993	2.8604978124343	1.66850870027177	2.92101715659427	2.29297811280736	3.10648184911779	3.58928350885745
OX_Smed_1.0.21326	4349.2490938615	3651.86657590584	2474.63827112341	2569.81011229466	3620.97899498984	3600.16706218537	3368.65353657637	3335.67802351685	3109.79094263137	3184.37144922293	4105.75781461723	3995.7972342669	885.398499341839	861.007521488613	3908.46928948179	4756.16268138483	5259.04499020034	5157.05131894169	5593.46770589907	5464.13375506243	4111.42380434686	4067.07665137527	5371.2997672985	5284.16705376069	2073.11078752732	2038.45754228574	1857.2878355413	1873.60599162359
OX_Smed_1.0.21327	24.8088256549761	23.9943330822399	23.6671602058475	23.624403483812	11.1066423488156	9.98073717724791	4.33909130749838	5.36669418485375	8.84812134961042	6.73305581011764	5.08334945708239	5.28297969999512	4.24346273348593	4.51545794781106	22.0096949620837	20.7874243067519	14.7047393374885	13.8117686134135	20.9657251074259	20.7839653171238	21.0962452902632	27.0134664344394	18.9507980073772	18.0198939629351	3.73241081120379	5.0158896217661	5.82465346709585	6.36282076570185
OX_Smed_1.0.02704	256.409229129691	260.86449809115	344.59385259714	357.865963884412	233.666667877006	223.031088460809	171.177152080811	177.100908100174	212.786528066241	220.007147957628	158.536961192757	165.9477152822	115.210013214143	121.194891319249	255.065623859661	252.941378964557	307.399074721783	311.751348702762	239.071850478707	224.525371806112	278.00163238058	288.291256538034	258.159927572195	241.933761539406	147.511366408011	143.31113205046	118.822930728755	113.71502753062
OX_Smed_1.0.11823	8.32097257992988	9.10129875533239	4.7334320411695	2.62493372042356	1.92230348344886	1.53549802726891	1.30172739224952	1.66552578150633	1.51065486456763	3.63948962709061	0.953128023202949	0.310763511764419	0.212173136674296	0.361236635824885	3.29116934012466	4.65638304471242	3.50112841368773	3.61736797017973	3.44213397286096	6.73283383512461	6.0944708616316	4.8712808324399	5.36343339831431	3.33701740054353	0.811393654609519	0.573244528201839	0	0
OX_Smed_1.0.11820	12.7896430395218	11.3470737728819	9.466864082339	15.7496023225414	15.8056064194684	11.900109711334	13.451183053245	12.0287973108791	11.2220075653596	17.4695502100349	12.708373642706	12.7413039823412	5.51650155353171	6.14102280902304	12.5475831092253	11.308358822873	15.7550778615948	14.4694718807189	9.70055937806272	14.6365952937491	9.37610901789477	8.41403052875982	12.1571157028458	7.34143828119577	9.24988766254852	13.0413130165918	10.4843762407725	8.32061177053319
OX_Smed_1.0.11821	5.85549922291362	8.74670269992983	7.5734912658712	6.99982325446283	3.4174284150202	6.71780386930148	2.16954565374919	4.25634366384952	4.31615675590752	6.00515788469951	2.85938406960885	2.79687160587977	1.27303882004578	0.72247327164977	8.63931951782724	6.81827517261461	8.75282103421933	3.94621960383244	4.06797651338114	7.31829764687457	10.3137199196842	9.2997179528398	7.50880675764003	6.34033306103271	1.78506604014094	1.71973358460552	2.71817161797806	1.79464175442873
OX_Smed_1.0.11824	22.0351681283328	18.320796195799	33.1340242881865	22.7494255770042	13.6697136600808	13.6275449920116	11.0646828341209	9.25292100836853	11.0061997275642	12.3742647321081	9.21357089096184	13.0520674941056	10.6086568337148	13.3657555255207	11.5190926904363	14.6343467119533	12.6040622892758	10.8521039105392	17.5235911345649	10.8310805173744	13.5953580759474	6.19981196855987	15.0176135152801	10.6784556817393	8.438494007939	8.45535679097713	16.891495054578	9.78895502415669
OX_Smed_1.0.11825	19.8778789409436	23.8761343971057	31.2406514717187	28.8742709246592	27.3394273201616	28.4067135044748	31.8923211101131	25.9081788234319	28.4866345889897	34.5751514573608	29.5469687192914	33.2516957587928	18.6712360273381	21.1323431957558	13.3703754442564	17.6277358121256	20.6566576407576	19.0733947518568	18.4623549453452	21.0766972229988	21.0962452902632	20.8136544658796	17.1629868746058	20.3558061433156	29.0478928350208	31.9583824472525	23.881079215093	22.0251488043526
OX_Smed_1.0.11828	71.344635268658	62.9998991765216	55.8544980858001	64.7483651037811	65.1447291613225	61.9957328509822	70.7271883122237	74.7636017476177	72.295625661451	72.6078180604577	77.2033698794388	84.2169116881575	66.6223649157291	67.7318692171659	68.7031599751023	75.9988232654848	41.663428122884	41.4353058402406	54.7612222955153	53.2772068692469	60.944708616316	46.498589764199	56.1372695690231	57.3966992893488	75.946446071451	77.5313224392988	71.2549274141393	71.6225209267465
OX_Smed_1.0.11829	31.7429694715843	29.6678699686809	18.933728164678	28.8742709246592	11.5338209006932	12.8597959783771	10.847728268746	7.95751206719693	12.7326624299272	13.4661116202353	0.635418682135299	0.621527023528838	1.69738509339437	1.98680149703687	24.4780719671772	23.2819152235621	25.2081245785517	16.4425816826352	20.9657251074259	28.1022629639984	14.0641635268422	7.08549939263985	30.3927892571144	28.6983496446744	1.94734477106285	1.86304471665598	1.94155115569862	1.14204475281828
OX_Smed_1.0.13469	1.38682876332165	2.95496712835467	1.8933728164678	3.49991162723141	2.77666058720391	4.60649408180673	3.03736391524887	3.1459931428453	2.37388621574914	3.63948962709061	1.58854670533825	1.55381755882209	9.54779115034334	7.58596935232258	2.4683770050935	3.82488607244234	1.75056420684387	3.61736797017973	5.0067403241614	5.56190621162468	3.75044360715791	6.64265568059986	1.43024890621715	3.67071914059789	2.92101715659427	4.15602282946334	4.85387788924654	6.19967151529924
OX_Smed_1.0.13461	97.5402896869558	98.4595047167776	102.242132089261	116.372061605444	95.6879956205655	104.029991347469	121.494556609955	105.483299495401	107.688111059893	107.000995036464	100.396151777377	94.4721075763833	55.3771886719914	56.7141518245069	103.466136130169	101.941528800311	111.685996396639	113.782665243835	97.6314363211473	97.7724565622443	103.137199196843	114.696521418358	107.983792419395	103.44753941685	92.6611553564071	97.5948809263632	86.0107161974488	84.021863957345
OX_Smed_1.0.13462	22.9597206372139	21.7485580646904	21.7737873893797	26.2493372042356	16.0191956954072	15.3549802726891	14.5359558801196	15.7299657142265	21.1491681039469	20.1991674303529	16.8385950765854	14.9166485646921	8.48692546697186	10.8370990747465	17.8957332869278	19.9559273344818	15.404965020226	16.7714333162879	18.7752762156053	14.3438633878742	22.0338561920527	16.8280610575196	18.2356735542686	21.0232096234243	16.3901518231123	13.6145575447937	9.90191089406295	12.0730445297933
OX_Smed_1.0.13463	75.81330572825	68.9098334332309	90.8818951904544	79.6229895195146	66.8534433688326	70.8248465077784	63.1337785241015	59.7738697140607	61.936849447273	67.1485836198218	43.2084703852003	44.4391821823119	31.1894510911216	39.194174987	60.8866327923062	71.6750390096804	82.2765177216617	74.3204692055109	78.2303175650219	82.2576655508702	84.3849811610529	98.3113040728779	75.0880675764003	72.4132775917947	42.3547487706169	46.5761179163995	39.6076435762518	40.2978648494451
OX_Smed_1.0.13464	9.70780134325152	8.86490138506401	4.7334320411695	12.2496906953099	1.06794637969381	0.959686267043068	0.650863696124758	1.11035052100422	2.15807837795376	1.09184688812718	1.58854670533825	0.621527023528838	1.27303882004578	1.44494654329954	16.8672428681389	15.7984424731314	9.45304671695688	7.23473594035947	13.1426933509237	13.7583995761242	15.4705798795264	14.6138424973197	20.0234846870401	16.3513852626633	0.811393654609519	0.716555660252299	0.970775577849309	0.978895502415669
OX_Smed_1.0.13465	33.5920744893465	34.0412213186458	26.5072194305492	31.4992046450827	45.2809264990176	45.4891290578414	52.2860502553555	47.5600139830142	43.3773753968706	48.7691610030142	55.281425345771	48.7898713470138	51.3458990751797	48.9475641542719	37.8484474114336	38.5814595133315	37.4620740264587	41.7641574738933	45.6865054579728	47.4225687517472	44.5365178350002	42.0701526437991	38.9742826944173	50.7226644882617	48.0345043528835	43.9965175394912	60.9647062889366	58.8968793953428
OX_Smed_1.0.13467	14.1764718028435	15.3658290674443	8.5201776741051	5.24986744084712	20.9317490419987	22.6485959022164	16.9224560992437	14.4345567730549	23.7388621574914	22.0189122438982	10.1666989141648	13.0520674941056	7.42605978360037	8.85029757770968	15.0159601143188	16.6299394454015	16.1051907029636	12.8252137124554	20.9657251074259	20.7839653171238	15.9393853304211	9.74256166487979	15.7327379683886	17.018788742772	14.4428070520494	13.9011798088946	9.1252904317835	10.7678505265724
OX_Smed_1.0.01817	115.26087944051	113.234340358551	97.5087000480917	94.4976139352481	100.600548967157	94.6250659304466	71.1610974429735	78.8348869912999	83.9492489024013	94.990679267065	77.5210792205065	75.5155333587538	44.9807049749508	47.6832359288848	113.339644150543	110.58909731192	101.532723996944	101.615154798685	107.01907442895	103.041630867994	89.5418411208951	91.2258046802381	110.12916577872	90.0994698146754	49.008176738415	46.8627401805004	38.2485577672628	38.8295215958216
OX_Smed_1.0.01814	323.901562278011	326.819364396027	231.938170017305	258.993460415125	357.548447921488	345.295118882096	347.127304599871	342.543135729803	328.675336962358	361.401319970098	481.647361058557	449.985565034879	312.743203457913	327.461010375258	348.452553885698	323.618621607513	268.18643648848	248.611835041444	255.343756532232	243.552945687986	263.937468853738	266.149070936034	276.03803889991	268.2961990037	433.608769023327	431.079885207783	408.890673390129	385.521678701371
OX_Smed_1.0.01812	49.4635592251387	54.3713951617259	53.9611252693323	58.6235197561262	73.0475323710567	85.7959522736503	70.9441428775986	76.429127529124	86.3231351181505	86.8018276061111	61.635612167124	64.3280469352347	46.4659169316709	48.9475641542719	61.7094251273374	56.3754947199111	56.3681674603725	49.3277450479055	57.264592457596	50.6426197163721	74.5400666922635	71.2978376384385	51.4889606238174	57.3966992893488	81.4639229227957	86.9898571546291	66.4010495248927	60.6915211497715
OX_Smed_1.0.01813	33.2838903197195	32.6228370970356	33.1340242881865	22.7494255770042	29.0481415276717	26.4873409703887	23.4310930604913	25.1679451427624	24.1704778330821	24.020631538798	16.5208857355178	20.8211552882161	7.85040605694897	5.9604044911106	37.0256550764024	33.426178285257	27.6589144681331	30.9120535633541	35.9859460799101	33.664169175623	30.9411597590527	28.7848412825994	38.616720467863	37.3745948860876	11.3595111645333	11.7515128281377	11.260996703052	10.4415520257671
OX_Smed_1.0.01810	65.4891360457444	70.0918202845728	134.429469969214	139.121487182449	88.4259602386476	82.7249562191125	83.0935985385941	72.913017545944	83.5176332268106	85.3460317552749	93.0888369328213	91.0537089469747	100.145720510268	100.243166441406	54.5099921958147	59.2025844256293	103.983513886526	100.628599897727	77.2915537542416	76.9884912451205	106.887642804	89.4544298320781	75.8031920295089	81.7569263133166	93.6348277419385	98.8846811148173	94.5535412825227	84.3481624581502
OX_Smed_1.0.01811	5.23913088365955	6.2645303121119	9.466864082339	14.8746244157335	8.32998176161173	9.40492541702207	7.37645522274725	10.7333883697075	6.90585080945204	8.37082614230841	8.26044286775889	9.94443237646141	11.2451762437377	12.4626639359585	5.34815017770257	6.15307759479855	7.35236966874424	8.22129084131758	8.13595302676228	6.73283383512461	7.96969266521056	5.31412454447989	7.15124453108575	5.67292958092401	8.438494007939	12.6113796204405	12.2317722809013	11.746746028988
OX_Smed_1.0.01818	4.46867045959197	4.13695397969654	3.7867456329356	1.74995581361571	3.20383913908143	5.37424309544118	1.95259108837427	3.51610998318004	1.51065486456763	3.45751514573608	0.953128023202949	0.932290535293257	0.212173136674296	0.541854953737327	3.90826359139804	5.48788001698249	3.8512412550565	2.63081306922162	5.94550413494167	4.09824668224976	4.68805450894739	2.65706227223994	1.78781113277144	3.67071914059789	0.973672385531423	0.716555660252299	0.776620462279447	0.815746252013058
OX_Smed_1.0.01819	27.4283910968059	26.2401080997895	30.2939650634848	30.6242267382749	35.4558198058345	28.0228389976576	38.8348672021105	35.5312166721351	31.2921364803295	24.3845805015071	31.4532247656973	31.0763511764419	16.3373315239208	18.784305062894	28.3863355585752	33.592477679711	31.1600428818208	29.925498662396	35.0471822691298	34.249632987373	23.9090779956317	18.1565921936396	37.5440337882002	35.3723844457615	27.4251055258018	31.6717601831516	30.2881980288984	30.9983575764962
OX_Smed_1.0.17048	15.2551163965381	15.1294316971759	28.400592247017	20.1244918565806	21.572516869815	21.3050351283561	23.8650021912411	23.5024193612561	22.6598229685145	21.8369377625437	33.6771901531708	28.2794795705621	47.7389557517167	48.7669458363594	14.810262030561	16.4636400509475	21.3568833234952	18.4156914845514	16.8977485940447	16.392986728999	21.565050741158	23.0278730260795	20.3810469135944	27.363542684457	35.5390420718969	33.8214271639085	40.772574269671	37.3611783421981
OX_Smed_1.0.17049	4.776854629219	5.55533820130678	0.9466864082339	1.74995581361571	2.56307131126515	1.15162352045168	1.95259108837427	4.25634366384952	2.15807837795376	4.91331099657233	2.22396538747355	6.5260337470528	0.636519410022889	2.88989308659908	4.93675401018699	6.15307759479855	2.80090273095019	3.28851633652703	3.12921270260088	4.68371049399973	9.37610901789477	5.75696825651988	4.29074671865145	3.67071914059789	2.92101715659427	4.01271169741288	4.85387788924654	4.40502976087051
OX_Smed_1.0.08679	11.4028142762002	8.39210664452727	17.9870417564441	21.8744476701963	6.62126755410163	9.40492541702207	11.9325010956206	11.473622050377	9.71135270079193	8.916749586372	8.57815220882654	16.7812296352786	14.4277732938522	19.3261600166313	14.3988658630454	10.809460639511	8.05259535148178	6.90588430670677	9.70055937806272	11.1238124232494	5.15685995984212	4.4284371203999	8.22393121074861	14.0154730822828	6.97798542964187	10.1750903755827	8.73698020064378	13.867686284222
OX_Smed_1.0.08678	2.92774961145681	2.7185697580863	2.8400592247017	1.74995581361571	2.13589275938762	1.15162352045168	0.867818261499677	0.740233680669482	2.15807837795376	0.909872406772653	0.635418682135299	0	0	0.180618317912442	3.08547125636687	2.82708970571825	0.700225682737546	1.64425816826352	2.81629143234079	1.7563914352499	6.0944708616316	3.98559340835991	4.64830894520573	2.66961392043483	0.973672385531423	0.716555660252299	1.16493069341917	0
OX_Smed_1.0.08674	1.84910501776219	2.83676844322048	2.8400592247017	2.62493372042356	1.28153565563257	1.53549802726891	0.216954565374919	1.11035052100422	2.37388621574914	2.00171929489984	0.953128023202949	1.24305404705768	0.212173136674296	0.180618317912442	0.822792335031165	2.32819152235621	1.75056420684387	1.97310980191622	0.938763810780263	0.585463811749966	0.937610901789477	3.54274969631992	1.43024890621715	3.00331566048918	0.486836192765712	1.14648905640368	0.388310231139724	0.978895502415669
OX_Smed_1.0.08677	12.7896430395218	8.51030532966145	10.4135504905729	17.4995581361571	3.20383913908143	4.03068232158089	2.60345478449903	0.740233680669482	2.58969405354451	2.91159170167249	1.9062560464059	3.10763511764419	4.87998214350882	4.15422131198618	17.0729409518967	12.3061551895971	11.9038366065383	9.53669737592839	18.7752762156053	21.0766972229988	15.0017744286316	20.8136544658796	26.8171669915715	31.0342618250549	2.75873842567237	2.29297811280736	5.04803300481641	2.12094025523395
OX_Smed_1.0.08676	111.408577320172	118.553281189589	96.5620136398578	116.372061605444	111.920780591911	101.150932546339	85.0461896269683	89.1981585206726	105.530032681939	112.642203958454	64.8127055778005	65.8818644940568	51.558072211854	61.5908464081428	133.498056358807	134.037311929936	120.438817430858	100.299748264074	98.8831214021877	86.648644138995	114.857335469211	124.439083083237	121.213594801903	108.453065517665	78.0560695734358	85.5567458341245	67.9542904494516	68.6858344194995
OX_Smed_1.0.08670	45.4571650199873	42.7879240185756	52.0677524528645	55.9985860357026	66.6398540928938	64.6828543987028	41.4383219866096	42.0082613779931	30.8605208047388	31.8455342370429	61.635612167124	55.626668605831	68.5319231457977	70.2605256679401	16.4558467006233	13.6365503452292	55.3178289362662	61.1664038594028	40.0539225932912	49.4716920928721	41.254879678737	36.3131843872792	15.0176135152801	22.0243148435873	26.938269333036	24.93613697678	16.1148745922985	17.7832682938847
OX_Smed_1.0.08673	17.4124055839273	19.0299883066041	19.8804145729119	20.1244918565806	7.47562465785668	9.02105091020484	7.59340978812217	7.95751206719693	12.7326624299272	10.7364943999173	8.89586154989419	6.5260337470528	9.97213742369193	9.03091589562212	11.3133946066785	11.9735564006891	8.75282103421933	5.26162613844325	19.0881974858653	15.5147910113741	20.6274398393685	19.0422796177196	17.5205491011601	20.3558061433156	9.89900258623613	8.02542339482575	9.51360066292323	9.95210427455931
OX_Smed_1.0.08672	5.54731505328658	4.13695397969654	5.6801184494034	5.24986744084712	1.49512493157134	1.3435607738603	0.216954565374919	1.11035052100422	0.863231351181505	0.727897925418123	0.635418682135299	0	0	0	6.37664059649153	4.32378425580439	2.10067704821264	3.28851633652703	1.56460635130044	2.34185524699986	3.75044360715791	3.54274969631992	2.50293558588001	3.00331566048918	0.162278730921904	0.573244528201839	0	0
OX_Smed_1.0.22143	714.062721025834	613.332977161295	727.055161523635	721.856773116479	682.844915176223	682.52887312103	600.530236957776	612.913487594331	656.055826897944	657.473801133919	549.001741364898	552.848287428901	929.742684906767	893.518818712852	759.848721401281	717.748186463529	859.877138401707	839.558220715351	1190.66543333963	1152.77824533568	1034.65363012469	1054.85372207926	1059.45687728035	1054.1637968317	728.469223108426	712.113015158735	848.846165271436	845.602564836736
OX_Smed_1.0.22142	46.3817175288684	41.3695397969654	39.7608291458238	36.7490720859298	29.2617308036104	29.9422115317437	27.5532298026147	20.3564262184108	32.1553678315111	31.6635597556883	25.0990379443443	24.5503174293891	25.8851226742642	26.7315110510415	42.7852014216206	48.7257225750264	50.7663619984721	47.0257836123365	46.312347998493	46.8371049399973	58.1318759109476	58.0125262772388	53.2767717565888	58.7315062495662	22.8813010599884	22.7864699960231	29.3174224510491	32.4667008301197
OX_Smed_1.0.22141	6.47186756216768	5.67353688644097	3.7867456329356	6.99982325446283	15.3784278675909	9.21298816361346	9.32904631112152	10.3632715293727	10.3587762141781	8.73477510501747	9.21357089096184	8.70137832940373	3.18259705011445	2.70927476868664	4.52535784267141	3.49228728353431	2.45078988958141	2.30196143556892	3.75505524312105	4.68371049399973	4.68805450894739	4.8712808324399	5.7209956248686	5.67292958092401	7.30254289148567	6.59231207432115	6.40711881380544	7.50486551852013
OX_Smed_1.0.22147	102.163052231361	86.9942322587615	65.3213621681391	62.1234313833576	123.668190768543	126.870524503094	177.034925345934	168.958337612809	138.332824026836	127.746085910881	149.958808983931	141.086634341046	118.392610264257	117.763143278912	91.9470434397327	66.68605717606	71.072906797861	69.0588430670676	107.95783823973	110.652660420744	68.9144012815266	73.5120561986384	69.724634178086	61.0674184299467	160.655943612685	162.08489034907	139.98583832587	128.724758567661
OX_Smed_1.0.22146	2.00319710257571	2.48217238781792	7.5734912658712	3.49991162723141	4.69896407065277	4.79843133521534	3.25431848062379	3.33105156301267	3.02130972913527	5.27725995928139	2.85938406960885	7.14756077058163	7.21388664692608	6.32164112693548	2.67407508885129	2.82708970571825	4.90157977916282	2.63081306922162	2.5033701620807	4.09824668224976	5.15685995984212	1.77137484815996	1.07268667966286	2.33591218038047	5.51747685134473	4.44264509356426	5.63049835152599	6.52597001610446
OX_Smed_1.0.22145	18.1828660079949	26.3583067849237	29.3472786552509	27.1243151110434	60.4457650906697	58.5408622896272	53.1538685168552	55.5175260502112	45.9670694504151	49.6790334097869	30.817806083562	32.630168735264	27.5825077676585	24.0222362823548	45.6649745942297	48.5594231805724	54.9677160948974	54.5893711863487	66.0263880248785	66.1574107277462	65.1639576743687	60.2267448374387	55.0645828893602	56.3955940691857	41.0565189232417	45.5729399920462	38.4427128828326	38.3400738446137
OX_Smed_1.0.22144	2.00319710257571	3.07316581348886	1.8933728164678	1.74995581361571	1.92230348344886	1.3435607738603	1.73563652299935	3.51610998318004	1.72646270236301	2.18369377625437	1.58854670533825	3.72916214117303	2.97042391344015	2.34803813286175	2.05698083757791	3.49228728353431	0.700225682737546	1.64425816826352	1.25168508104035	2.34185524699986	2.34402725447369	0	0.357562226554287	0.667403480108707	3.57013208028188	1.28980018845414	1.74739604012876	2.93668650724701
OX_Smed_1.0.22149	269.96933259328	253.536179612831	264.125507897258	260.74341622874	306.714200248063	289.825252647007	234.527885170288	230.027616268042	287.02442426785	287.155731577449	190.307895299522	202.617809670401	64.7128066856604	59.0621899573687	317.392143238272	354.384009581506	349.412615686036	331.482446721925	294.458915314742	309.710356415732	326.288593822738	307.333536155753	322.163566125413	285.314987746472	177.532931628563	177.849114874621	128.142376276109	134.598131582155
OX_Smed_1.0.22148	2.92774961145681	3.78235792429398	2.8400592247017	1.74995581361571	2.77666058720391	2.30324704090336	2.82040934987395	2.96093472267793	2.37388621574914	4.00343858979967	4.44793077494709	3.10763511764419	1.48521195672007	2.70927476868664	2.67407508885129	2.99338910017227	0.700225682737546	0.986554900958109	4.06797651338114	2.34185524699986	8.4384981161053	3.98559340835991	5.00587117176002	3.00331566048918	4.2192470039695	5.15920075381655	4.0772574269671	2.93668650724701
OX_Smed_1.0.18029	515.592115786025	539.104202897026	504.583855588669	411.239616199691	562.380563546761	535.121062503215	585.126462816157	583.859315628054	654.760979871171	659.11157146611	547.095485318492	524.568807858339	371.515162316693	382.910833974378	501.286230117737	624.454226174826	474.052787213319	461.378842014742	500.9869536864	489.447746622972	414.892824041844	384.831185762752	479.133383582745	476.859786537671	530.813728845548	531.397677643105	451.022333468789	427.28788680444
OX_Smed_1.0.18028	35.5952715919222	35.8142015956586	29.3472786552509	35.874094179122	32.8927484945694	31.8615840658299	31.4584119793633	35.1610998318004	31.0763286425342	29.6618404607885	28.9115500371561	27.9687160587977	24.1877375808698	28.5376942301659	46.8991630967764	43.2378425580439	40.2629767574089	39.4621960383244	38.1763949717307	44.4952496929974	46.4117396385791	42.9558400678791	35.0410982023201	38.3757001062506	35.2144846100531	31.8150713152021	37.6660924205532	35.2402380869641
OX_Smed_1.0.00272	13.8682876332165	18.2025975106648	15.1469825317424	11.3747127885021	5.12614262253029	5.37424309544118	4.5560458728733	5.55175260502112	5.82681162047516	3.63948962709061	0.635418682135299	2.17534458235093	0.848692546697186	2.16741981494931	15.8387524493499	16.7962388398555	12.2539494479071	15.7848784153297	11.2651657293632	13.7583995761242	17.3458016831053	13.2853113611997	16.4478624214972	18.6872974430438	2.43418096382856	1.4331113205046	1.74739604012876	2.28408950563656
OX_Smed_1.0.18020	26.8120227575518	21.2757633241536	31.2406514717187	41.1239616199691	5.12614262253029	4.79843133521534	1.73563652299935	2.22070104200845	2.37388621574914	2.72961722031796	2.22396538747355	0.621527023528838	0.848692546697186	1.44494654329954	26.1236566372395	19.1244303622117	11.2036109238007	10.1944006432338	13.7685358914439	20.7839653171238	18.2834125848948	14.1709987852797	28.2474158977887	20.3558061433156	0.811393654609519	1.57642245255506	1.35908580898903	1.14204475281828
OX_Smed_1.0.18023	6.47186756216768	6.02813294184353	4.7334320411695	6.12484534765497	5.12614262253029	6.71780386930148	10.630773703371	8.69774574786642	9.92716053858731	10.0085964744992	6.03647748028534	11.1874864235191	4.87998214350882	6.50225944484793	4.11396167515583	4.65638304471242	7.35236966874424	7.56358757401217	6.88426794572193	6.73283383512461	7.03208176342108	11.5139365130398	3.21806003898859	5.33922784086965	6.49114923687615	7.73880113072483	9.90191089406295	9.13635802254625
OX_Smed_1.0.18022	42.5294154085305	34.9868107997193	40.7075155540577	41.998939526777	60.232175814731	65.4506034123373	67.4728698315999	66.6210312602534	67.5478532299528	63.1451450300221	51.1512039118916	57.8020131881819	42.222454198185	42.8065413452488	37.8484474114336	39.0803576966935	54.6176032535286	54.9182228200014	54.7612222955153	54.1554025868719	42.6612960314212	33.6561221150393	50.7738361707088	50.055261008153	52.7405875496188	48.8690960292068	51.6452607415832	56.6127898897062
OX_Smed_1.0.18025	19.8778789409436	12.4108619390896	27.4539058387831	20.9994697633885	35.8829983577121	39.1551996953572	38.4009580713607	35.7162750923025	31.7237521559203	36.0309473081971	30.1823874014267	33.5624592705572	41.7981079248364	41.3615948019493	15.2216581980766	11.474658217327	12.6040622892758	16.4425816826352	17.836512404825	15.2220591054991	8.90730356700004	10.1854053769198	16.0903001949429	16.017683522609	37.161829381116	37.40420546517	31.2589736067477	31.487805327704
OX_Smed_1.0.17047	62.099110179847	46.0974872023329	54.9078116775662	42.8739174335848	78.8144428214033	91.7460071293173	94.8091450688397	92.5292100836853	92.1499467386256	86.9838020874657	88.0054874757389	89.4998913881526	67.258884325752	62.1327013618802	77.9595737442029	60.8655783701695	66.1713270186981	65.1126234632352	76.6657112137215	69.377461692371	70.3208176342108	77.0548058949584	73.3002564436289	68.4088567111424	93.4725490110166	90.5726354558906	69.5075313740105	70.4804761739282
OX_Smed_1.0.23232	6.16368339254065	3.78235792429398	7.5734912658712	4.37488953403927	7.26203538191792	6.14199210907564	8.02731891887201	6.10692786552323	7.33746648504279	5.82318340334498	5.40105879815004	2.79687160587977	2.75825077676585	2.70927476868664	3.90826359139804	7.15087396152264	7.00225682737546	6.57703267305406	7.82303175650219	8.48922527037451	3.75044360715791	6.19981196855987	6.43612007797717	3.00331566048918	2.92101715659427	4.44264509356426	4.46556765810682	5.38392526328618
OX_Smed_1.0.23230	17.2583134991138	15.0112330120417	19.8804145729119	15.7496023225414	18.3686777307336	16.3146665397322	24.081956756616	26.0932372435992	20.5017445905607	20.1991674303529	33.0417714710356	27.0364255235044	40.5250691047906	42.0840680735991	10.0792061041318	9.9779636672409	14.0045136547509	10.1944006432338	9.07471683754254	8.78195717624949	13.5953580759474	9.74256166487979	4.29074671865145	7.67514002125013	20.1225626343161	21.6399809396194	33.7829901091559	33.1192978317302
OX_Smed_1.0.23234	34.9789032526682	38.1781752983423	40.7075155540577	34.1241383655063	55.9603902959557	48.7520623657879	41.6552765519845	44.0439039998342	41.0034891811215	39.4884624539332	31.770934106765	32.0086417117351	19.307755437361	19.5067783345438	48.1333515993232	41.2422498245957	56.3681674603725	49.6565966815582	41.6185289445917	38.6406115754978	39.379657875158	39.8559340835992	26.8171669915715	26.0287357242396	32.131188722537	32.6749381075048	17.2798052857177	20.5568055507291
OX_Smed_1.0.12512	13.0978272091489	13.0018553647606	10.4135504905729	12.2496906953099	5.33973189846906	5.95005485566702	7.59340978812217	7.03221996636008	8.84812134961042	7.82490269824482	2.5416747285412	3.72916214117303	1.06086568337148	1.2643282253871	16.0444505331077	13.4702509507752	9.1029338755881	6.57703267305406	6.57134667546184	7.61102955274956	8.90730356700004	5.75696825651988	7.15124453108575	8.34254350135883	3.08329588751617	3.00953377305966	4.65972277367668	3.58928350885745
OX_Smed_1.0.23238	64.8727677064903	56.1443754387387	48.2810068199289	42.8739174335848	97.1831205521368	96.7363757179413	95.8939178957143	88.0878079996684	103.15614646619	95.3546282297741	107.703466621933	96.9582156704987	77.8675411594668	68.0931058529908	66.4404810537666	66.68605717606	57.4185059844788	55.5759260873068	66.9651518356588	54.1554025868719	58.1318759109476	57.1268388531588	65.7914496859889	73.4143828119577	94.2839426656261	98.4547477186659	91.252904317835	96.2580577375408
OX_Smed_1.0.23239	14.9469322269111	14.6566369566392	14.2002961235085	16.6245802293492	12.3881780044482	14.0114194988288	18.875047187618	16.8403162352307	11.8694310787457	15.6498053964896	27.3230033318179	18.3350471941007	13.1547344738064	17.5199768375069	9.87350802037398	15.2995442897694	11.2036109238007	10.8521039105392	15.9589847832645	14.6365952937491	9.84491446878951	8.85687424079981	8.58149343730289	11.6795609019024	18.3374965941751	22.3565365998717	15.9207194767287	16.3149250402612
OX_Smed_1.0.02738	29.8938644538221	8.74670269992983	50.1743796363967	55.1236081288947	1.28153565563257	1.91937253408614	0.650863696124758	0.370116840334741	1.07903918897688	1.09184688812718	0.31770934106765	0.621527023528838	1.90955823006867	1.44494654329954	52.8644075257524	22.117819462384	49.365910632997	44.0661189094622	33.4825759178294	35.7132925167479	34.2227979153159	24.3564041621995	40.7620938271887	41.7127175067942	0.486836192765712	0	0.582465346709585	0.489447751207835
OX_Smed_1.0.02736	14.1764718028435	12.1744645688212	4.7334320411695	11.3747127885021	14.3104814878971	11.900109711334	12.1494556609955	11.1035052100422	15.3223564834717	16.3777033219078	13.0260829837736	15.2274120764565	8.69909860364615	8.66967925979723	10.2849041878896	9.47906548387885	9.80315955832565	5.26162613844325	8.13595302676228	5.26917430574969	10.3137199196842	11.5139365130398	5.7209956248686	7.00773654114142	8.92533020070471	7.88211226277529	7.76620462279447	5.87337301449402
OX_Smed_1.0.02737	2.92774961145681	1.7729802770128	2.8400592247017	1.74995581361571	4.05819624283648	4.03068232158089	5.42386413437298	2.96093472267793	2.80550189133989	2.3656682576089	4.44793077494709	4.03992565293745	2.75825077676585	2.70927476868664	2.2626789213357	2.32819152235621	1.40045136547509	1.97310980191622	2.19044889182061	2.04912334112488	1.40641635268422	0.885687424079981	1.07268667966286	3.33701740054353	4.54380446581331	6.01906754611931	4.0772574269671	3.42613425845484
OX_Smed_1.0.02734	49.6176513099522	55.7897793833362	58.6945573105018	54.2486302220869	49.5527120177928	42.8020075101209	40.13659459436	35.3461582519678	50.7148418819134	50.0429823724959	26.0521659675473	27.0364255235044	53.8919767152713	57.2560067782442	45.2535784267141	52.5506086474687	38.8625253919338	45.381525444073	52.2578521334346	61.7664321396214	63.2887358707897	68.6407753661985	56.1372695690231	68.4088567111424	35.2144846100531	33.2481826357067	56.6932937463996	50.413118374407
OX_Smed_1.0.02732	6.78005173179471	9.10129875533239	1.8933728164678	0.874977906807853	4.69896407065277	1.91937253408614	5.42386413437298	4.07128524368215	6.25842729606591	6.5510813287631	3.1770934106765	3.10763511764419	8.27475233029756	7.58596935232258	5.14245209394478	10.1442630616949	2.80090273095019	1.97310980191622	2.5033701620807	1.7563914352499	2.34402725447369	5.75696825651988	5.36343339831431	2.33591218038047	5.51747685134473	4.44264509356426	9.70775577849309	5.38392526328618
OX_Smed_1.0.02733	15.4092084813516	17.8480014552622	8.5201776741051	14.8746244157335	17.087142075101	17.2743528067752	23.2141384951164	24.2426530419255	20.07012891497	15.6498053964896	22.2396538747355	24.5503174293891	25.2486032642413	33.2337704958894	17.2786390356545	9.9779636672409	9.80315955832565	7.89243920766487	10.9522444591031	12.8802038584993	11.2513308214737	13.2853113611997	10.01174234352	11.0121574217937	28.2364991804113	26.0826260331837	28.9291122199094	32.4667008301197
OX_Smed_1.0.02731	44.5326125111062	58.862945196825	64.3746757599052	44.6238732472005	84.1541747198723	99.4234972656619	110.212919210459	104.18789055423	105.745840519734	102.633607483955	135.026469953751	127.413039823412	139.822097068361	137.811776567194	30.0319202286375	34.9228728353431	43.7641051710966	40.1198993056298	29.7275206747083	35.127828704998	33.7539924644212	25.6849352983195	35.0410982023201	34.3712792255984	110.674094488738	111.352749603207	110.280105643681	118.935803543504
OX_Smed_1.0.04947	4.00639420515142	2.48217238781792	5.6801184494034	0	4.27178551877524	2.68712154772059	4.77300043824822	4.25634366384952	5.61100378267978	3.82146410844514	8.89586154989419	8.39061481763931	5.51650155353171	8.85029757770968	3.49686742388245	2.82708970571825	6.30203114463792	5.91932940574866	4.38089778364123	3.80551477637478	3.75044360715791	2.65706227223994	3.93318449209716	4.00442088065224	6.81570669871996	10.1750903755827	7.76620462279447	8.81005952174102
OX_Smed_1.0.04945	15.1010243117246	14.538438271505	10.4135504905729	22.7494255770042	4.27178551877524	5.75811760225841	2.82040934987395	3.88622682351478	5.17938810708903	4.18541307115421	2.22396538747355	1.86458107058651	1.27303882004578	1.44494654329954	16.2501486168655	19.2907297566657	12.9541751306446	12.8252137124554	12.8297720806636	14.9293271996241	6.56327631252634	12.8424676491597	14.6600512887258	20.3558061433156	1.13595111645333	0.859866792302759	0.388310231139724	0.652597001610446
OX_Smed_1.0.04944	12.6355509547083	10.756080347211	16.0936689399763	12.2496906953099	24.1355881810801	27.2550899840231	27.1193206718649	23.3173609410887	26.1127483732405	23.2927336133799	24.7813286032767	29.2117701058554	46.8902632050195	50.3925106975714	17.8957332869278	23.2819152235621	15.0548521788572	22.3619110883838	14.7072997022241	18.4421100701239	16.4081907813159	22.5850293140395	17.5205491011601	12.6806661220654	39.9205678067883	38.5506945215737	34.9479208025751	41.1136111014581
OX_Smed_1.0.04943	4.776854629219	4.60974872023329	36.9207699211221	29.749248831467	11.5338209006932	12.6678587249685	7.81036435349709	5.73681102518849	12.5168545921318	9.28069854908106	10.8021175963001	7.76908779411047	11.0330031070634	10.6564807568341	7.61082909903828	7.8160715393387	30.1097043577145	25.9792790585635	20.3398825669057	18.4421100701239	22.0338561920527	19.0422796177196	20.3810469135944	16.017683522609	9.73672385531423	12.0381350922386	17.8622706324273	11.5835967785854
OX_Smed_1.0.04941	4.62276254440549	6.50092768238028	4.7334320411695	8.74977906807853	11.1066423488156	8.06136464316178	9.97991000724628	6.84716154619271	5.3951959448844	6.73305581011764	13.6615016659089	10.2551958882258	4.24346273348593	6.32164112693548	6.17094251273374	9.14646669497082	6.30203114463792	4.93277450479055	6.88426794572193	7.90376145862454	1.87522180357895	3.09990598427993	7.15124453108575	5.0055261008153	6.16659177503235	5.0158896217661	6.6012739293753	6.85226851690969
OX_Smed_1.0.04940	16.0255768206057	17.6116040849938	13.2536097152746	10.4997348816942	7.26203538191792	6.90974112271009	4.5560458728733	7.03221996636008	12.3010467543364	7.82490269824482	1.9062560464059	5.90450672352396	1.06086568337148	0.72247327164977	12.1361869417097	11.308358822873	5.2516926205316	11.1809555441919	8.44887429702237	13.1729357643742	12.6577471741579	6.19981196855987	13.2298023825086	12.0132626419567	2.43418096382856	2.72291150895874	1.94155115569862	1.30519400322089
OX_Smed_1.0.16148	7.55051215586229	9.57409349586913	12.3069233070407	6.12484534765497	7.26203538191792	5.75811760225841	9.11209174574661	8.88280416803379	7.33746648504279	7.64292821689029	8.89586154989419	8.39061481763931	4.87998214350882	11.7401906643088	8.02222526655386	8.64756851160878	2.80090273095019	7.89243920766487	5.0067403241614	3.5127828704998	5.62566541073686	4.8712808324399	5.00587117176002	8.67624524141319	11.6840686263771	10.605023771734	10.4843762407725	11.9098952793906
OX_Smed_1.0.16149	18.3369580928084	20.9211672687511	23.6671602058475	26.2493372042356	21.7861061457537	19.0017880874528	26.0345478449903	26.8334709242687	19.4227054015839	22.0189122438982	23.8282005800737	26.4148984999756	23.3390450341726	20.5904882420184	18.3071294544434	21.785220673476	23.107447530339	22.3619110883838	20.6528038371658	20.7839653171238	20.6274398393685	18.1565921936396	22.1688580463658	20.0221044032612	29.0478928350208	25.0794481088305	29.3174224510491	30.3457605748858
OX_Smed_1.0.16140	53.9322296847307	61.9361110103139	88.9885223739866	81.3729453331303	59.8049972628534	59.116674049853	45.1265495979832	54.7772923695417	58.0523083669562	71.5159711723306	50.1980758886886	52.2082699764224	17.186024070618	21.6741981494931	58.4182557872127	67.8501529372381	71.4230196392297	68.0722881661095	61.3325689709772	58.2536492691216	54.3814323037897	62.8838071096787	58.6402051549031	61.7348219100554	39.4337316140226	45.1430065958949	31.6472838378875	33.608745582938
OX_Smed_1.0.16141	20.8024314498247	26.8311015254604	20.8271009811458	21.8744476701963	21.3589275938762	19.38566259427	24.2989113219909	20.7265430587455	17.2646270236301	15.6498053964896	13.0260829837736	13.0520674941056	15.9129852505722	12.8239005717834	29.8262221448797	37.9162619355154	21.7069961648639	29.925498662396	30.6662844854886	26.3458715287485	23.4402725447369	32.7704346909593	26.8171669915715	29.3657531247831	16.0655943612685	10.8916460358349	21.9395280593944	15.9886265394559
OX_Smed_1.0.16142	1.54092084813516	1.65478159187862	5.6801184494034	3.49991162723141	2.99024986314267	2.87905880112921	4.98995500362314	3.88622682351478	4.10034891811215	3.27554066438155	4.13022143387944	5.28297969999512	6.1530209635546	3.25112972242396	1.02849041878896	0.831496972270075	2.80090273095019	3.28851633652703	2.81629143234079	2.34185524699986	3.28163815626317	3.98559340835991	3.21806003898859	4.33812262070659	5.19291938950092	4.87257848971564	3.10648184911779	4.56817901127312
OX_Smed_1.0.16144	2.61956544182978	3.90055660942817	0	0	1.7087142075101	0.575811760225841	1.51868195762443	1.29540894117159	0.863231351181505	1.45579585083625	2.22396538747355	0.310763511764419	0	0	2.4683770050935	3.65858667798833	1.75056420684387	2.95966470287433	4.06797651338114	0.878195717624949	0.937610901789477	2.21421856019995	3.57562226554287	2.00221044032612	0.486836192765712	0.28662226410092	0.194155115569862	0
OX_Smed_1.0.16145	5.23913088365955	3.30956318375723	0.9466864082339	0.874977906807853	4.27178551877524	2.68712154772059	4.77300043824822	2.96093472267793	4.10034891811215	4.00343858979967	1.58854670533825	1.55381755882209	1.48521195672007	1.62556486121198	3.08547125636687	4.15748486135037	4.55146693779405	3.94621960383244	4.38089778364123	4.39097858812474	5.15685995984212	4.8712808324399	3.93318449209716	3.00331566048918	1.62278730921904	2.43628924485782	3.49479208025751	2.7735372568444
OX_Smed_1.0.16147	135.909218805521	91.9585770343974	116.44242821277	107.622282537366	89.9210851702189	87.9072620611451	75.5001887504719	69.0267907224292	87.186366469332	89.8953937891382	65.4481242599358	64.3280469352347	57.9232663120829	59.7846632290184	100.792061041318	84.9789905660016	74.2239223701799	78.9243920766487	97.3185150508873	87.5268398566199	100.793171942369	77.0548058949584	88.6754321854632	86.0950489340232	59.5562942483387	51.5920075381655	61.741326751216	68.6858344194995
OX_Smed_1.0.03061	34.9789032526682	34.15942000378	45.4409475952272	25.3743592974277	8.54357103755049	8.06136464316178	3.90518217674855	4.25634366384952	9.71135270079193	7.46095373553576	1.58854670533825	0.310763511764419	0.424346273348593	1.80618317912442	38.6712397464648	38.9140583022395	33.2607199300335	27.9523888604798	28.7887568639281	33.664169175623	21.0962452902632	29.2276849946394	37.1864715616459	38.709401846305	1.13595111645333	0.716555660252299	0.194155115569862	1.14204475281828
OX_Smed_1.0.03063	98.1566580262098	95.5045375884229	80.4683446998815	83.9978790535539	44.4265693952625	41.0745722294433	27.7701843679897	30.7196977477835	33.4502148582833	41.1262327861239	20.9688165104649	13.6735945176344	7.21388664692608	5.05731290154839	101.203457208833	96.7862475722367	73.1735838460736	79.5820953439541	103.264019185829	84.3067888919951	119.076584527264	108.496709449798	90.1056810916804	103.113837676795	18.0129391323313	18.0572026383579	12.2317722809013	13.0519400322089
OX_Smed_1.0.03062	300.17138121673	298.451679963822	188.390595238546	188.995227870496	234.948203532638	225.526272755121	213.049383198171	205.229787965614	210.628449688287	194.712695049348	173.151590881869	163.772370699849	127.303882004578	139.076104792581	301.347692705164	338.585567108375	211.468156186739	189.089689350304	199.956691696196	193.788521689239	207.212009295474	209.022232082876	198.089473511075	181.533746589568	188.567885331252	190.317183363011	212.017386202289	206.057503258498
OX_Smed_1.0.03065	117.264076543086	113.352539043685	76.6815990669459	91.8726802148246	120.250762353523	115.162352045168	102.836463987712	96.2303784870327	107.256495384302	108.4567908873	96.5836396845655	98.2012697175564	80.4136187995583	76.4015484769631	121.97896366837	109.75760033965	102.933175362419	90.4341992544934	113.903342374672	104.212558491494	98.9179501387899	106.725334601638	103.335483474189	119.465222939458	102.722436673565	92.5789913045971	88.534732699857	84.5113117085528
OX_Smed_1.0.03064	5.54731505328658	4.4915500350991	4.7334320411695	4.37488953403927	5.55332117440782	3.07099605453782	3.47127304599871	1.85058420167371	3.88454108031677	3.27554066438155	0.635418682135299	0	0.212173136674296	0.180618317912442	5.75954634521816	4.98898183362045	4.55146693779405	3.61736797017973	1.87752762156053	5.85463811749966	8.90730356700004	5.31412454447989	3.57562226554287	3.00331566048918	1.62278730921904	0.573244528201839	0	0
OX_Smed_1.0.03067	37.906652864125	45.3882950915277	31.2406514717187	39.3740058063534	28.6209629757941	27.6389644908404	14.3190013147447	20.9116014789129	11.2220075653596	9.64464751179013	8.89586154989419	6.83679725881722	5.09215528018311	4.51545794781106	15.6330543655921	18.4592327843957	40.9632024401465	38.804492771019	37.2376311609504	42.4461263518725	46.4117396385791	37.1988718113592	11.0844290231829	9.67735046157625	0.973672385531423	2.00635584870644	0.970775577849309	0.652597001610446
OX_Smed_1.0.03066	12.7896430395218	20.8029685836169	28.400592247017	34.1241383655063	11.9609994525707	13.6275449920116	7.15950065737233	8.88280416803379	17.9120505370162	18.1974481354531	2.85938406960885	1.55381755882209	0.212173136674296	0.361236635824885	12.7532811929831	19.2907297566657	31.1600428818208	30.5832019297014	34.7342609988697	31.0295820227482	25.7842997992106	28.3419975705594	34.6835359757659	28.6983496446744	3.24557461843808	1.4331113205046	0.970775577849309	0.489447751207835
OX_Smed_1.0.03068	3.39002586589736	4.01875529456235	5.6801184494034	5.24986744084712	1.28153565563257	2.49518429431198	1.95259108837427	3.33105156301267	0.863231351181505	0.363948962709061	1.2708373642706	0.621527023528838	1.69738509339437	1.08370990747465	5.96524442897595	3.15968849462628	2.80090273095019	3.94621960383244	3.44213397286096	3.22005096462481	3.28163815626317	7.08549939263985	5.00587117176002	5.67292958092401	0.162278730921904	0.859866792302759	2.13570627126848	1.30519400322089
OX_Smed_1.0.04495	44.5326125111062	32.9774331524381	48.2810068199289	47.2488069676241	29.9024986314267	34.1648311067332	22.1293656682418	27.3886461847708	21.1491681039469	21.1090398371256	26.3698753086149	26.1041349882112	35.6450869612818	33.5950071317143	40.5225225002849	37.0847649632453	32.9106070886647	25.9792790585635	32.5438121070491	36.5914882343729	34.2227979153159	43.3986837799191	43.2650294130688	34.037577485544	20.1225626343161	21.0667364114176	26.9875610642108	26.2670293148205
OX_Smed_1.0.04494	1.07864459369461	0.945589481073495	0.9466864082339	0.874977906807853	2.13589275938762	1.3435607738603	1.51868195762443	2.03564262184108	2.58969405354451	4.54936203386327	3.1770934106765	1.86458107058651	3.81911646013734	3.61236635824885	1.23418850254675	1.82929333899416	0.700225682737546	0.986554900958109	2.5033701620807	0.878195717624949	0.937610901789477	2.21421856019995	2.50293558588001	1.00110522016306	2.43418096382856	3.86940056536242	4.46556765810682	4.89447751207835
OX_Smed_1.0.04496	63.9482151976092	64.0636873427293	46.3876340034611	48.9987627812398	56.3875688478332	66.602226932789	61.615096566477	62.7348044367386	66.9004297165666	68.6043794706581	57.5053907332446	53.7620875352445	47.7389557517167	48.7669458363594	63.5607078811575	60.2003807923534	38.1622997091963	41.1064542065879	56.3258286468158	50.6426197163721	34.6916033662107	48.712808324399	45.0528405458402	49.0541557879899	49.1704554693369	49.7289628215096	45.2381419277778	52.0446108784331
OX_Smed_1.0.04491	3.85230212033791	5.90993425670934	2.8400592247017	0.874977906807853	2.77666058720391	3.07099605453782	1.51868195762443	1.11035052100422	3.66873324252139	4.91331099657233	1.58854670533825	1.24305404705768	0.212173136674296	0.903091589562212	3.49686742388245	5.15528122807446	3.15101557231896	1.64425816826352	5.0067403241614	4.09824668224976	4.21924905805265	2.65706227223994	6.79368230453146	8.67624524141319	0.649114923687615	0.716555660252299	0.970775577849309	0.326298500805223
OX_Smed_1.0.04490	1.07864459369461	0.472794740536747	0.9466864082339	2.62493372042356	1.06794637969381	1.72743528067752	1.30172739224952	3.1459931428453	3.23711756693064	2.72961722031796	0.953128023202949	0.932290535293257	3.81911646013734	3.97360299407373	0.822792335031165	1.66299394454015	1.40045136547509	1.31540653461081	0	1.17092762349993	0.468805450894739	1.32853113611997	0	1.00110522016306	1.94734477106285	1.71973358460552	3.30063696468765	2.44723875603917
OX_Smed_1.0.04492	20.6483393650112	11.8198685134187	17.0403553482102	16.6245802293492	6.83485683004039	9.21298816361346	3.25431848062379	4.25634366384952	4.31615675590752	5.64120892199045	0.953128023202949	1.86458107058651	0.212173136674296	1.08370990747465	21.5982987945681	15.7984424731314	24.1577860544453	19.4022463855095	23.7820165397667	21.6621610347487	25.7842997992106	23.9135604501595	23.599106952583	28.0309461645657	1.29822984737523	1.28980018845414	0.194155115569862	0.978895502415669
OX_Smed_1.0.04499	19.8778789409436	19.1481869917383	6.6268048576373	6.99982325446283	6.40767827816287	3.26293330794643	4.5560458728733	4.25634366384952	2.58969405354451	5.64120892199045	0.635418682135299	2.79687160587977	1.27303882004578	3.97360299407373	19.747016040748	17.1288376287635	9.45304671695688	10.1944006432338	9.07471683754254	12.8802038584993	13.1265526250527	13.7281550732397	13.5873646090629	16.6850870027177	1.46050857829713	1.86304471665598	2.13570627126848	3.09983575764962
OX_Smed_1.0.04498	5.39322296847307	4.4915500350991	3.7867456329356	7.87480116127068	10.4658745209993	12.6678587249685	11.0646828341209	9.25292100836853	8.63231351181505	8.37082614230841	6.35418682135299	8.07985130587489	12.3060419271092	11.017717392659	5.96524442897595	6.15307759479855	9.80315955832565	7.23473594035947	11.2651657293632	6.14737002337464	13.5953580759474	11.5139365130398	3.93318449209716	5.33922784086965	9.24988766254852	9.45853471533035	10.6785313563424	15.8254772890533
OX_Smed_1.0.07768	23.884273146095	26.8311015254604	29.3472786552509	42.8739174335848	38.4460696689772	37.6197016680883	52.5030048207304	56.8129349913828	47.2619164771874	42.4000541556057	42.8907610441327	55.0051415823021	42.8589736082079	37.2073734899631	23.2438834646304	30.5990885795388	28.3591401508706	24.9927241576054	34.7342609988697	33.956901081498	34.2227979153159	40.2987777956391	38.2591582413087	40.3779105465768	51.6046364331654	53.1684299907206	66.012739293753	59.8757748977584
OX_Smed_1.0.07766	40.5262183059548	37.2325858172689	39.7608291458238	46.3738290608162	46.7760514305889	57.1973015157669	56.1912324321041	54.2221171090396	58.6997318803423	63.8730429554403	57.1876813921769	56.2481956293598	37.5546451913505	41.0003581661244	25.7122604697239	23.4482146180161	31.8602685645584	26.3081306922162	24.7207803505469	23.7112843758736	33.2851870135264	26.1277790103594	28.2474158977887	27.6972444245113	50.3064065857902	50.4455184817619	55.1400528218407	61.5072674017846
OX_Smed_1.0.07767	72.1150956927256	59.6903359927644	65.3213621681391	79.6229895195146	15.3784278675909	16.3146665397322	8.46122804962185	9.4379794285359	15.1065486456763	15.6498053964896	2.22396538747355	3.72916214117303	0.848692546697186	1.44494654329954	44.0193899241673	48.2268243916643	41.663428122884	29.2677953950906	39.7410013230311	35.7132925167479	29.5347434063685	34.5418095391193	45.7679649989488	35.0386827057071	1.78506604014094	0.859866792302759	2.91232673354793	2.44723875603917
OX_Smed_1.0.07764	17.4124055839273	13.4746501052973	3.7867456329356	0.874977906807853	4.27178551877524	4.41455682839811	2.60345478449903	2.96093472267793	2.37388621574914	1.63777033219078	9.84898957309714	7.45832428234605	0.424346273348593	0	12.1361869417097	7.15087396152264	7.70248251011301	6.24818103940136	9.38763810780263	6.73283383512461	12.6577471741579	13.2853113611997	5.36343339831431	6.34033306103271	1.62278730921904	1.14648905640368	1.16493069341917	1.14204475281828
OX_Smed_1.0.07763	146.079296403213	153.894688044711	127.802665111576	116.372061605444	177.70627758105	171.591904547301	202.852518625549	190.795231192559	154.95002753708	161.04741599876	185.22454584244	172.162985517488	265.852940252893	264.786454059641	154.067864734586	164.802699903929	142.495926437091	143.708163906231	150.515130995102	151.342395337366	119.076584527264	138.167238156477	116.922848083252	116.461907278969	149.783268640917	157.928867519607	255.119821858798	240.155696592644
OX_Smed_1.0.07760	281.988515208735	308.616766885362	337.020361331268	276.493018551282	492.109691762908	494.430364780589	531.755639733927	563.502889409643	438.737334238	484.234094884406	368.860544979541	412.072416599619	358.784774116235	359.249834327848	328.088443593677	410.094306723601	255.932487040573	264.396713456773	261.602181937433	278.095310581234	312.224430295896	311.761973276153	268.886794368824	272.300619884352	476.288075255788	486.541293311311	494.124769125298	526.808929550033
OX_Smed_1.0.07761	24.6547335701626	26.594704155192	25.5605330223153	14.8746244157335	32.8927484945694	28.2147762510662	44.0417767711086	39.6025019158173	34.3134462094648	36.9408197149697	42.8907610441327	40.7100200411389	44.9807049749508	45.8770527497604	35.3800704063401	26.9405019015504	22.0571090062327	17.757988217246	25.6595441613272	23.1258205641237	26.7219107010001	25.6849352983195	23.9566691791372	18.0198939629351	56.9598345535883	61.4804756496473	60.9647062889366	61.1809689009793
OX_Smed_1.0.05727	6.16368339254065	9.57409349586913	12.3069233070407	12.2496906953099	5.12614262253029	7.86942738975316	9.97991000724628	7.77245364702956	4.5319645937029	7.64292821689029	7.94273352669124	9.63366886469699	5.51650155353171	6.86349608067281	6.78803676400711	6.31937698925257	8.40270819285056	6.57703267305406	11.5780869996232	8.78195717624949	6.0944708616316	10.6282490889598	6.79368230453146	7.00773654114142	4.3815257348914	7.02224547047253	10.6785313563424	9.95210427455931
OX_Smed_1.0.05720	1.38682876332165	2.12757633241536	0	1.74995581361571	2.13589275938762	2.30324704090336	2.16954565374919	2.40575946217582	3.02130972913527	5.09528547792686	0.953128023202949	0.310763511764419	0.212173136674296	0.361236635824885	2.05698083757791	1.99559273344818	1.40045136547509	3.94621960383244	0.938763810780263	2.34185524699986	1.87522180357895	2.65706227223994	1.78781113277144	2.33591218038047	0.486836192765712	0.716555660252299	0.582465346709585	0.978895502415669
OX_Smed_1.0.05721	3.23593378108384	3.5459605540256	2.8400592247017	2.62493372042356	0.427178551877524	0.575811760225841	0.433909130749838	0.370116840334741	0.647423513386129	0.727897925418123	0	0.310763511764419	0	0	3.29116934012466	2.82708970571825	1.05033852410632	2.30196143556892	2.81629143234079	1.17092762349993	5.62566541073686	6.64265568059986	4.29074671865145	4.00442088065224	0	0.28662226410092	0	0
OX_Smed_1.0.05729	311.266011323303	348.331525090449	227.204737976136	225.744299956426	445.12005105638	481.378631548803	447.360313803083	431.371177410141	496.14221909157	462.215182640508	695.783456938153	696.731793375827	1115.81852577013	1095.63071645688	594.056065892501	644.0775547204	687.971733289639	695.85005680912	515.068410848104	534.821192033594	482.869614421581	469.85717847443	560.300009010568	588.649869455879	1747.09281710522	1733.77807554646	1438.49525125711	1400.14686695521
OX_Smed_1.0.16393	2.61956544182978	3.30956318375723	0	1.74995581361571	2.77666058720391	3.83874506817227	1.73563652299935	3.33105156301267	3.23711756693064	4.00343858979967	1.58854670533825	2.48610809411535	0.424346273348593	0.72247327164977	1.64558467006233	4.15748486135037	5.95191830326914	5.59047777209595	2.5033701620807	3.80551477637478	7.03208176342108	6.19981196855987	4.64830894520573	5.67292958092401	1.13595111645333	1.28980018845414	1.16493069341917	2.28408950563656
OX_Smed_1.0.16392	2.31138127220274	3.30956318375723	3.7867456329356	2.62493372042356	2.77666058720391	2.68712154772059	2.38650021912411	2.40575946217582	3.66873324252139	2.3656682576089	1.9062560464059	0.932290535293257	1.06086568337148	2.16741981494931	1.23418850254675	2.82708970571825	2.45078988958141	2.30196143556892	1.56460635130044	1.17092762349993	1.40641635268422	1.32853113611997	1.43024890621715	0.667403480108707	2.27190223290665	2.57960037690828	3.30063696468765	2.44723875603917
OX_Smed_1.0.20152	79.3574236789609	86.5214375182248	86.1484631492849	76.1230778922832	98.0374776558919	93.0895679031776	81.5749165809696	82.3509969744799	82.4385940378337	78.7949504265118	52.7397506172298	48.4791078352493	24.3999107175441	27.4539843226912	68.4974618913445	60.2003807923534	55.3178289362662	55.9047777209595	72.9106559706004	79.0376145862454	88.1354247682109	73.0692124865984	56.1372695690231	60.400014949838	68.8061819108872	70.3657658367758	55.1400528218407	51.0657153760174
OX_Smed_1.0.20150	24.6547335701626	26.4765054700579	30.2939650634848	24.4993813906199	11.5338209006932	13.435607738603	12.8003193571202	14.0644399327202	21.3649759417422	21.1090398371256	9.84898957309714	10.5659593999902	4.66780900683452	4.6960762657235	25.7122604697239	25.2775079570103	10.5033852410632	11.8386588114973	15.3331422427443	15.2220591054991	10.3137199196842	12.8424676491597	19.6659224604858	14.6828765623915	9.89900258623613	10.605023771734	7.96035973836433	8.4837610209358
OX_Smed_1.0.20157	3.23593378108384	2.60037107295211	0	0.874977906807853	2.99024986314267	1.72743528067752	2.16954565374919	1.48046736133896	2.15807837795376	2.54764273896343	4.76564011601474	3.41839862940861	1.27303882004578	1.62556486121198	2.87977317260908	1.49669455008613	3.15101557231896	0.986554900958109	1.56460635130044	3.5127828704998	4.68805450894739	2.21421856019995	1.78781113277144	3.00331566048918	1.78506604014094	2.57960037690828	1.74739604012876	2.7735372568444
OX_Smed_1.0.20154	4.00639420515142	4.4915500350991	7.5734912658712	2.62493372042356	5.12614262253029	4.03068232158089	3.68822761137363	4.996577344519	4.31615675590752	3.63948962709061	2.5416747285412	3.41839862940861	1.90955823006867	2.52865645077419	5.55384826146037	3.82488607244234	7.35236966874424	5.91932940574866	6.88426794572193	4.09824668224976	4.21924905805265	3.98559340835991	3.93318449209716	7.00773654114142	1.13595111645333	1.86304471665598	2.13570627126848	3.42613425845484
OX_Smed_1.0.20158	2.92774961145681	3.78235792429398	0	0.874977906807853	1.7087142075101	1.3435607738603	0.867818261499677	0.370116840334741	0.863231351181505	0.727897925418123	0.31770934106765	0.310763511764419	0	0	3.49686742388245	3.82488607244234	1.75056420684387	1.31540653461081	1.25168508104035	2.04912334112488	2.81283270536843	3.09990598427993	1.43024890621715	0.667403480108707	0.324557461843808	0.14331113205046	0	0
OX_Smed_1.0.20159	167.498096192292	166.187351298667	173.243612706804	182.870382522841	233.02590004919	231.092453103971	301.783800436513	287.765843360261	248.826436978069	246.757396716744	311.037444905229	313.249619858534	479.299115747236	487.30822172777	152.216581980766	165.135298692837	169.454615222486	169.029739697489	176.174675156429	178.273730677865	242.37241811258	248.878166166475	187.005044487892	214.903920595004	339.162547626779	343.516783524952	383.262198134907	384.21648469815
OX_Smed_1.0.04231	15.4092084813516	16.3114185485178	22.7204737976136	13.1246686021178	23.7084096292026	26.1034664635715	25.6006387142405	21.0966598990802	16.8330113480393	21.1090398371256	18.109432440856	13.9843580293988	8.27475233029756	10.4758624389217	12.1361869417097	12.4724545840511	18.2058677511762	14.4694718807189	13.4556146211838	18.1493781642489	16.4081907813159	8.41403052875982	14.3024890621715	9.00994698146754	13.9559708592837	11.6082016960872	14.5616336677396	15.4991787882481
OX_Smed_1.0.04230	0.154092084813516	0.827390795939308	0.9466864082339	0.874977906807853	0.427178551877524	1.91937253408614	3.47127304599871	4.07128524368215	3.02130972913527	1.45579585083625	0.953128023202949	0.932290535293257	1.69738509339437	1.08370990747465	0.205698083757791	1.1640957611781	0.350112841368773	0	0.625842540520175	0.585463811749966	0	0.885687424079981	0.357562226554287	0.667403480108707	2.10962350198475	1.4331113205046	3.68894719582737	3.09983575764962
OX_Smed_1.0.04233	2.61956544182978	3.07316581348886	3.7867456329356	0.874977906807853	2.77666058720391	1.72743528067752	3.47127304599871	4.07128524368215	3.45292540472602	4.00343858979967	0.635418682135299	0.932290535293257	0.848692546697186	2.16741981494931	2.2626789213357	2.32819152235621	1.40045136547509	2.95966470287433	0.625842540520175	2.34185524699986	8.90730356700004	7.08549939263985	1.07268667966286	2.00221044032612	2.27190223290665	1.14648905640368	1.55324092455889	2.61038800644179
OX_Smed_1.0.04232	10.6323538521326	9.81049086613751	26.5072194305492	31.4992046450827	9.18433886536678	9.40492541702207	7.37645522274725	8.32762890753167	4.5319645937029	6.18713236605404	13.6615016659089	7.76908779411047	30.9772779544473	28.8989308659908	24.0666757996616	14.8006461064073	23.8076732130766	23.6773176229946	16.5848273237846	14.3438633878742	21.0962452902632	19.9279670417996	16.4478624214972	27.6972444245113	12.6577410119085	8.31204565892667	21.5512178282547	23.3303428075735
OX_Smed_1.0.04234	226.515364675869	237.342959749447	230.991483609072	193.370117404536	113.84308407536	117.465599086072	97.4125998533387	112.145402621427	122.578851867774	136.480861015898	77.2033698794388	66.5033915175856	62.3789021822431	66.4675409917788	214.748799443134	208.040542461973	163.502696919217	183.170359944556	180.555572940071	211.352436041738	228.308254585738	230.278730260795	232.057885033732	244.603375459841	54.6879323206816	52.3085631984178	70.28415183629	86.958550464592
OX_Smed_1.0.04236	25.8874702486707	29.07687654301	28.400592247017	20.9994697633885	32.6791592186306	31.0938350521954	19.9598200144926	17.3954914957328	11.4378154031549	9.82662199314466	9.21357089096184	5.59374321175954	4.03128959681163	5.77978617319816	5.34815017770257	3.65858667798833	14.7047393374885	12.8252137124554	10.3264019185829	8.48922527037451	14.0641635268422	18.5994359056796	1.43024890621715	1.33480696021741	1.29822984737523	2.1496669807569	2.32986138683834	1.79464175442873
OX_Smed_1.0.00808	8.16688049511636	10.6378816620768	73.8415398422442	85.7478348671696	95.9015848965042	96.3525012111241	65.3033241778507	70.1371412434334	62.8000807984545	56.7760381826136	41.3022143387944	49.4113983705426	21.4294868041039	25.6478011435668	16.0444505331077	12.6387539785051	91.3794515972498	104.245967867907	124.542665563515	112.994515667743	57.6630704600529	60.2267448374387	47.5557761317202	45.3834366473921	50.1441278548683	48.7257848971564	39.4134884606819	39.8084170982372
OX_Smed_1.0.00809	6.16368339254065	4.01875529456235	10.4135504905729	11.3747127885021	8.11639248567296	5.75811760225841	5.85777326512282	6.84716154619271	8.2006978362243	8.55280062366294	6.35418682135299	7.45832428234605	5.51650155353171	5.41854953737327	2.4683770050935	4.82268243916643	2.45078988958141	4.60392287113784	5.63258286468158	3.5127828704998	6.56327631252634	4.4284371203999	5.36343339831431	3.67071914059789	3.24557461843808	5.30251188586701	3.88310231139724	5.05762676248096
OX_Smed_1.0.00806	5.39322296847307	3.30956318375723	3.7867456329356	4.37488953403927	0.213589275938762	0.383874506817227	1.30172739224952	1.85058420167371	1.51065486456763	2.3656682576089	0.31770934106765	0	2.12173136674296	2.34803813286175	4.31965975891362	6.31937698925257	1.05033852410632	0.657703267305406	2.81629143234079	1.46365952937491	0	0	0.357562226554287	0.667403480108707	0.973672385531423	0.716555660252299	1.74739604012876	2.12094025523395
OX_Smed_1.0.00807	25.8874702486707	23.2851409714348	14.2002961235085	23.624403483812	40.5819624283648	40.3068232158089	54.0216867783549	54.4071755292069	35.6082932362371	34.2112024946518	56.5522627100416	56.2481956293598	53.8919767152713	55.8110602349447	21.8039968783259	21.4526218845679	18.2058677511762	27.6235372268271	32.230890836789	27.8095310581234	16.4081907813159	16.8280610575196	20.0234846870401	20.3558061433156	45.4380446581331	42.2767839548857	50.2861749325942	51.0657153760174
OX_Smed_1.0.00804	0.924552508881097	0.590993425670934	0	1.74995581361571	0.213589275938762	1.72743528067752	3.25431848062379	1.48046736133896	2.80550189133989	3.09356618302702	0.635418682135299	0.932290535293257	7.21388664692608	8.12782430605991	1.85128275382012	2.82708970571825	1.40045136547509	0.986554900958109	0	0.292731905874983	0	0.442843712039991	0.715124453108575	0.667403480108707	2.27190223290665	2.8662226410092	5.43634323595613	4.73132826167574
OX_Smed_1.0.00805	0.924552508881097	1.06378816620768	0.9466864082339	0	0.854357103755049	1.3435607738603	1.51868195762443	0.925292100836853	1.07903918897688	1.63777033219078	1.2708373642706	0.310763511764419	5.09215528018311	4.87669458363594	1.43988658630454	2.66079031126424	0.350112841368773	0	0	0.292731905874983	0	0	0.357562226554287	0.333701740054353	4.54380446581331	1.28980018845414	4.27141254253696	2.44723875603917
OX_Smed_1.0.00802	3.08184169627032	2.00937764728118	0.9466864082339	2.62493372042356	1.49512493157134	2.11130978749475	3.03736391524887	3.70116840334741	4.10034891811215	3.45751514573608	1.58854670533825	1.55381755882209	1.06086568337148	1.44494654329954	3.08547125636687	4.65638304471242	3.50112841368773	1.97310980191622	5.63258286468158	3.80551477637478	6.56327631252634	2.21421856019995	4.29074671865145	1.66850870027177	2.59645969475046	2.43628924485782	1.16493069341917	0.978895502415669
OX_Smed_1.0.00803	9.24552508881097	6.50092768238028	17.0403553482102	13.9996465089257	8.97074958942802	8.82911365679623	10.4138191379961	8.1425704873643	7.98488999842892	8.55280062366294	10.8021175963001	9.32290535293257	6.1530209635546	7.40535103441014	7.81652718279607	7.48347275043067	14.3546264961197	12.4963620788027	7.82303175650219	6.44010192924963	4.21924905805265	6.19981196855987	13.9449268356172	12.0132626419567	6.81570669871996	7.30886773457345	7.57204950722461	6.68911926650707
OX_Smed_1.0.00800	113.874050677188	99.7596902532537	71.0014806175425	85.7478348671696	17.087142075101	23.4163449158509	15.1868195762443	12.9540894117159	20.9333602661515	21.8369377625437	8.89586154989419	8.07985130587489	5.30432841685741	4.51545794781106	111.282663312965	113.249887623184	58.1187316672163	65.1126234632352	74.1623410516408	74.3539040922457	91.8858683753688	88.1258986959581	82.2393121074861	93.7701889552733	3.40785334935998	5.30251188586701	4.27141254253696	4.40502976087051
OX_Smed_1.0.00801	44.5326125111062	51.5346267185055	39.7608291458238	55.9985860357026	44.6401586712013	47.216564338519	64.2185513509761	69.7670244030987	54.3835751244348	44.4017734505055	65.1304149188682	62.1527023528838	83.3840427129985	81.0976247426866	51.21882285569	46.5638304471242	47.9654592675219	47.3546352459892	47.8769543497934	49.4716920928721	48.2869614421581	44.727214916039	35.7562226554287	41.0453140266855	67.3456733325901	70.3657658367758	80.5743729614926	76.8432969396301
OX_Smed_1.0.06401	12.0191826154543	13.947444845834	12.3069233070407	7.87480116127068	1.49512493157134	2.11130978749475	1.30172739224952	1.48046736133896	2.15807837795376	2.54764273896343	0.31770934106765	0.310763511764419	0	0.541854953737327	13.781771611772	12.8050533729592	8.40270819285056	10.8521039105392	11.2651657293632	12.2947400467493	13.1265526250527	10.6282490889598	14.3024890621715	17.6861922228807	0.162278730921904	0.716555660252299	0.388310231139724	0.489447751207835
OX_Smed_1.0.06409	14.9469322269111	13.5928487904315	10.4135504905729	7.87480116127068	10.2522852450606	9.59686267043068	8.67818261499677	7.58739522686219	8.63231351181505	8.18885166095388	7.30731484455594	10.2551958882258	9.75996428701764	7.58596935232258	11.5190926904363	8.81386790606279	14.7047393374885	18.0868398508987	14.7072997022241	13.7583995761242	26.7219107010001	28.3419975705594	23.599106952583	20.6895078833699	6.49114923687615	6.01906754611931	5.63049835152599	7.50486551852013
OX_Smed_1.0.10319	20.8024314498247	18.2025975106648	38.8141427375899	20.9994697633885	11.9609994525707	9.21298816361346	8.24427348424693	6.2919862856906	8.63231351181505	6.36910684740857	3.49480275174415	2.17534458235093	1.06086568337148	1.2643282253871	13.1646773604986	16.9625382343095	17.8557549098074	12.4963620788027	22.5303314587263	17.856646258374	14.0641635268422	8.85687424079981	13.2298023825086	19.3547009231525	2.75873842567237	1.4331113205046	3.30063696468765	1.79464175442873
OX_Smed_1.0.10313	93.9961717362449	96.0955310140939	80.4683446998815	87.4977906807853	48.0575870862215	45.6810663112501	26.6854115411151	29.7944056469467	34.5292540472602	38.9425390098696	16.2031763944501	8.70137832940373	6.1530209635546	7.40535103441014	62.7379155461264	78.9922123656571	68.6221169082795	51.3008548498217	69.7814432679995	69.670193598246	71.2584285360003	85.0259927116782	89.7481188651261	76.4176984724469	6.32887050595425	7.45217886662391	4.27141254253696	5.7102237640914
OX_Smed_1.0.10312	1.84910501776219	2.60037107295211	0	0	0	0	0	0	0	0.181974481354531	0	0	0	0	4.11396167515583	2.66079031126424	0.350112841368773	0	1.25168508104035	0.878195717624949	0.468805450894739	0	2.50293558588001	3.00331566048918	0	0	0	0
OX_Smed_1.0.10311	1.84910501776219	1.89117896214699	2.8400592247017	4.37488953403927	0.854357103755049	2.11130978749475	2.60345478449903	3.33105156301267	4.31615675590752	3.09356618302702	1.9062560464059	0.932290535293257	2.97042391344015	3.61236635824885	1.43988658630454	1.1640957611781	0.700225682737546	3.94621960383244	0.938763810780263	4.97644239987471	0.937610901789477	3.98559340835991	3.21806003898859	2.66961392043483	3.24557461843808	3.29615603716058	3.49479208025751	4.2418805104679
OX_Smed_1.0.10310	4.46867045959197	3.19136449862304	10.4135504905729	3.49991162723141	1.92230348344886	0.959686267043068	2.38650021912411	2.03564262184108	2.58969405354451	2.3656682576089	3.49480275174415	1.24305404705768	0.848692546697186	0.541854953737327	4.31965975891362	3.82488607244234	5.2516926205316	9.20784574227569	8.13595302676228	5.56190621162468	4.21924905805265	2.65706227223994	3.21806003898859	7.67514002125013	0.486836192765712	1.4331113205046	1.16493069341917	0.815746252013058
OX_Smed_1.0.10315	87.3702120892637	80.7297019466496	36.9207699211221	37.6240499927377	15.1648385916521	9.21298816361346	5.42386413437298	5.55175260502112	10.1429683763827	14.0120350642989	4.76564011601474	4.35068916470186	8.69909860364615	9.03091589562212	111.899757564238	96.7862475722367	60.219408715429	62.1529587603609	75.7269474029412	71.7193169393708	53.4438214020002	55.7983077170388	70.4397586311946	81.7569263133166	5.03064065857902	4.44264509356426	8.15451485393419	8.15746252013058
OX_Smed_1.0.07688	92.1470667184827	81.5570927425889	90.8818951904544	89.247746494401	80.9503355807909	74.6635915759507	58.5777326512282	59.9589281342281	71.2165864724741	70.7880732469124	55.281425345771	63.3957563999414	68.3197500091234	65.9256860380415	97.9122878687087	102.606726378127	75.2742608942862	80.2397986112595	96.0668299698469	103.627094679744	132.671942603211	128.867520203637	137.661457223401	141.155836042991	71.0780841437939	77.2447001751979	113.192432377229	111.920385776192
OX_Smed_1.0.19333	4.31457837477845	3.30956318375723	6.6268048576373	5.24986744084712	3.20383913908143	3.83874506817227	3.90518217674855	4.07128524368215	1.72646270236301	3.82146410844514	1.2708373642706	0.621527023528838	0.212173136674296	0.180618317912442	3.29116934012466	3.82488607244234	3.8512412550565	2.95966470287433	3.44213397286096	6.73283383512461	13.5953580759474	14.6138424973197	5.00587117176002	4.00442088065224	0.811393654609519	0.14331113205046	0.582465346709585	0.163149250402612
OX_Smed_1.0.19330	19.8778789409436	23.403339656569	21.7737873893797	23.624403483812	39.0868374967935	36.4680781476366	37.0992306791112	43.1186118989973	35.1766775606463	36.7588452336152	41.9376330209297	43.8176551587831	87.8396785831587	91.2122505457834	14.3988658630454	30.5990885795388	21.0067704821264	21.7042078210784	22.8432527289864	23.1258205641237	33.2851870135264	22.5850293140395	21.0961713667029	18.0198939629351	42.6793062324607	44.7130731997435	57.0816039775394	61.6704166521872
OX_Smed_1.0.07681	2.46547335701626	2.83676844322048	0.9466864082339	0.874977906807853	3.20383913908143	3.83874506817227	3.47127304599871	2.77587630251056	4.31615675590752	2.00171929489984	1.2708373642706	2.79687160587977	2.12173136674296	1.44494654329954	4.11396167515583	3.3259878890803	7.00225682737546	2.63081306922162	5.31966159442149	5.26917430574969	1.87522180357895	5.75696825651988	2.50293558588001	3.67071914059789	4.86836192765712	5.44582301791747	2.5240165024082	2.28408950563656
OX_Smed_1.0.07680	10.1700775976921	8.15570927425889	9.466864082339	6.99982325446283	2.34948203532638	4.03068232158089	3.68822761137363	3.51610998318004	4.31615675590752	5.45923444063592	4.44793077494709	6.21527023528838	10.1843105603662	7.94720598814747	16.2501486168655	9.64536487833287	5.60180546190037	7.56358757401217	10.639323188843	7.02556574099959	4.68805450894739	8.41403052875982	10.7268667966286	9.34364872152189	3.24557461843808	5.58913414996793	6.98958416051502	7.17856701771491
OX_Smed_1.0.07683	5.7014071381001	5.08254346077003	6.6268048576373	3.49991162723141	1.7087142075101	2.87905880112921	0.650863696124758	0.925292100836853	1.94227054015839	1.63777033219078	0.953128023202949	2.17534458235093	4.24346273348593	2.16741981494931	3.70256550764024	3.99118546689636	1.40045136547509	1.64425816826352	3.12921270260088	2.63458715287485	6.0944708616316	3.98559340835991	3.57562226554287	3.33701740054353	2.27190223290665	2.72291150895874	2.91232673354793	3.58928350885745
OX_Smed_1.0.08858	2.31138127220274	4.4915500350991	1.8933728164678	3.49991162723141	1.7087142075101	1.53549802726891	1.0847728268746	0.740233680669482	1.72646270236301	1.81974481354531	0.953128023202949	1.55381755882209	1.69738509339437	1.08370990747465	4.31965975891362	2.16189212790219	1.40045136547509	1.64425816826352	0.938763810780263	2.04912334112488	0.937610901789477	3.09990598427993	2.14537335932572	2.33591218038047	0.973672385531423	1.28980018845414	0.776620462279447	2.12094025523395
OX_Smed_1.0.19302	4.93094671403252	4.25515266483073	3.7867456329356	2.62493372042356	1.28153565563257	2.49518429431198	2.60345478449903	2.22070104200845	1.29484702677226	2.18369377625437	2.22396538747355	1.86458107058651	0	0.180618317912442	2.87977317260908	3.99118546689636	3.8512412550565	2.95966470287433	2.19044889182061	1.46365952937491	1.87522180357895	3.54274969631992	2.8604978124343	4.67182436076095	0.973672385531423	0.859866792302759	1.16493069341917	0.652597001610446
OX_Smed_1.0.13667	7.08823590142175	5.67353688644097	7.5734912658712	3.49991162723141	1.28153565563257	2.11130978749475	1.0847728268746	2.03564262184108	2.80550189133989	1.81974481354531	0.635418682135299	1.55381755882209	0	0.903091589562212	5.55384826146037	2.82708970571825	1.05033852410632	1.97310980191622	3.44213397286096	2.92731905874983	2.34402725447369	0.442843712039991	1.43024890621715	2.00221044032612	0.811393654609519	0.14331113205046	1.35908580898903	0.163149250402612
OX_Smed_1.0.14156	1.69501293294868	2.60037107295211	0.9466864082339	1.74995581361571	0.854357103755049	0.959686267043068	0.650863696124758	1.66552578150633	1.07903918897688	1.27382136948171	0.953128023202949	0.932290535293257	1.69738509339437	2.52865645077419	1.02849041878896	1.82929333899416	0.350112841368773	1.31540653461081	1.56460635130044	0.292731905874983	1.40641635268422	0.442843712039991	1.78781113277144	0.667403480108707	0.973672385531423	1.00317792435322	0.388310231139724	1.4683432536235
OX_Smed_1.0.07687	40.2180341363277	46.2156858874671	39.7608291458238	50.7487185948555	39.7276053246098	36.8519526544538	47.7300043824822	44.2289624200016	36.0399089118278	35.1210749014244	27.0052939907502	35.7378038529082	26.7338152209613	29.0795491839032	39.2883339977381	47.2290280249402	52.516926205316	50.972003216169	55.6999861062956	46.5443730341223	47.3493505403686	54.9126202929588	37.1864715616459	41.3790157667398	19.4734477106285	19.633625090913	34.3654554558655	31.6509545781066
OX_Smed_1.0.19307	3.08184169627032	5.67353688644097	1.8933728164678	4.37488953403927	2.13589275938762	3.45487056135505	3.03736391524887	3.1459931428453	1.94227054015839	2.54764273896343	1.9062560464059	1.86458107058651	2.97042391344015	3.25112972242396	4.11396167515583	6.81827517261461	3.15101557231896	3.28851633652703	6.57134667546184	6.14737002337464	2.81283270536843	1.32853113611997	3.93318449209716	4.00442088065224	2.27190223290665	1.4331113205046	4.27141254253696	3.91558200966268
OX_Smed_1.0.07686	16.3337609902327	18.5571935660673	18.933728164678	20.9994697633885	13.0289458322645	10.940423444291	12.1494556609955	13.3242062520507	9.27973702520118	10.7364943999173	9.21357089096184	13.9843580293988	11.6695225170863	9.93400748518433	13.781771611772	18.2929333899416	10.5033852410632	10.8521039105392	14.394378431964	18.1493781642489	18.7522180357895	17.2709047695596	17.8781113277144	13.6817713422285	7.62710035332948	7.30886773457345	18.250580863567	18.9253130467029
OX_Smed_1.0.19306	2.15728918738923	2.60037107295211	0.9466864082339	2.62493372042356	2.13589275938762	1.72743528067752	2.16954565374919	1.66552578150633	1.51065486456763	0.727897925418123	1.58854670533825	4.03992565293745	2.97042391344015	1.62556486121198	2.4683770050935	4.15748486135037	1.75056420684387	2.30196143556892	3.12921270260088	2.04912334112488	2.81283270536843	1.77137484815996	1.43024890621715	2.33591218038047	2.10962350198475	2.00635584870644	1.16493069341917	1.95779100483134
OX_Smed_1.0.14120	3.85230212033791	3.78235792429398	0.9466864082339	7.87480116127068	1.28153565563257	1.15162352045168	0.867818261499677	1.11035052100422	1.29484702677226	1.09184688812718	1.58854670533825	1.24305404705768	0.848692546697186	0.72247327164977	3.08547125636687	4.15748486135037	2.10067704821264	5.26162613844325	4.69381905390131	2.63458715287485	1.40641635268422	3.54274969631992	8.93905566385718	5.67292958092401	0.973672385531423	1.57642245255506	0.970775577849309	0.815746252013058
OX_Smed_1.0.14122	191.998737677641	215.476202999623	145.789706868021	153.996111598182	202.482633589947	202.877676852905	210.012019282922	228.362090486535	215.16041428199	222.736765177946	151.865065030336	149.477249158685	145.338598621893	158.041028173387	159.827411079804	159.148520492492	112.036109238007	133.184911629345	136.120752563138	158.953424890116	180.490098594474	187.765733904956	106.195981286623	103.781241156904	139.884266054681	138.008620164593	139.209217863591	157.112728137715
OX_Smed_1.0.14123	204.017920293095	169.024119741887	88.0418359657527	90.1227244012089	243.491774570189	238.386068733498	304.604209786387	301.645224872814	262.853946434768	263.681023482715	402.537735132712	401.817220711394	414.586309061575	389.051856783401	187.596652387106	122.728953107063	134.793443926978	136.473427965872	160.528611643425	156.026105831366	124.233444487106	140.824300428717	127.292152653326	128.80887166098	378.920836702645	344.376650317255	380.932336748069	373.448634171578
OX_Smed_1.0.14124	7.24232798623526	6.2645303121119	4.7334320411695	3.49991162723141	2.13589275938762	2.68712154772059	2.16954565374919	0.555175260502112	0.863231351181505	1.81974481354531	0.635418682135299	0.621527023528838	0	0	5.96524442897595	4.15748486135037	3.8512412550565	4.27507123748514	3.12921270260088	4.09824668224976	4.68805450894739	3.98559340835991	5.36343339831431	6.00663132097836	0.162278730921904	0.14331113205046	0.194155115569862	0
OX_Smed_1.0.14125	3.08184169627032	2.83676844322048	4.7334320411695	1.74995581361571	0.427178551877524	0.383874506817227	0.433909130749838	0	0	0.545923444063592	0	0	0	0	3.70256550764024	2.99338910017227	3.8512412550565	2.30196143556892	2.19044889182061	3.5127828704998	3.28163815626317	2.21421856019995	2.50293558588001	3.67071914059789	0	0	0	0
OX_Smed_1.0.14126	37.598468694498	33.8048239483774	38.8141427375899	34.1241383655063	9.39792814130554	12.0920469647427	8.02731891887201	7.03221996636008	11.6536232409503	8.55280062366294	2.22396538747355	4.03992565293745	3.81911646013734	1.98680149703687	26.9464489722707	22.284118856838	22.7573346889703	22.0330594547311	22.5303314587263	22.2476248464987	16.4081907813159	20.8136544658796	22.1688580463658	28.0309461645657	2.59645969475046	1.86304471665598	1.16493069341917	0.978895502415669
OX_Smed_1.0.14127	110.946301065732	86.048642777688	47.334320411695	58.6235197561262	9.82510669318306	7.48555288293593	2.38650021912411	5.55175260502112	8.41650567401967	9.82662199314466	0.635418682135299	1.24305404705768	1.27303882004578	2.16741981494931	156.124845572164	93.6265590776104	49.0157977916282	50.3142999488636	58.8291988088965	55.3263302103718	69.3832067324213	50.4841831725589	58.9977673814574	52.3911731885335	0.486836192765712	0.859866792302759	0.388310231139724	1.14204475281828
OX_Smed_1.0.22305	61.482741840593	52.8348122549815	101.295445681027	95.372591842056	53.1837297087518	49.5198113794223	24.7328204527408	26.463354083934	49.6358026929365	54.5923444063592	15.2500483712472	17.091993147043	16.7616777972694	16.0750302942074	76.931083325414	68.5153505150542	91.7295644386186	95.6958253929366	125.794350644555	109.774464703119	107.82525370579	90.7829609681981	110.486728005275	104.114942896958	11.0349537026895	14.0444909409451	14.7557887833095	12.5624922810011
OX_Smed_1.0.22301	5.7014071381001	5.08254346077003	16.0936689399763	8.74977906807853	8.54357103755049	9.98073717724791	9.76295544187136	8.32762890753167	8.2006978362243	8.37082614230841	12.0729549605707	10.2551958882258	12.7303882004578	14.9913203867327	7.40513101528049	8.81386790606279	11.5537237651695	10.5232522768865	9.38763810780263	7.02556574099959	9.37610901789477	8.85687424079981	7.15124453108575	11.6795609019024	9.41216639347042	10.7483349037845	12.8142376276109	13.5413877834168
OX_Smed_1.0.22300	55.9354267873064	57.562759660349	44.4942611869933	58.6235197561262	17.941499178856	18.4259763272269	13.2342284878701	12.9540894117159	18.5594740504024	17.1056012473259	4.44793077494709	7.45832428234605	3.81911646013734	4.87669458363594	54.7156902795725	59.3688838200833	43.4139923297279	52.2874097507798	47.8769543497934	41.2751987283726	53.9126268528949	39.8559340835992	44.6952783192859	55.0607871089683	4.3815257348914	4.01271169741288	4.27141254253696	5.22077601288357
OX_Smed_1.0.22303	51.0044800732739	49.0524543306875	51.1210660446306	49.8737406880476	52.5429618809355	52.0149956737343	33.1940485023626	30.3495809074488	42.7299518834845	45.8575693013417	22.5573632158031	22.996499870567	8.69909860364615	12.2820456180461	63.7664059649153	64.1915662592498	66.8715527014357	48.3411901469474	52.8836946739548	52.6917430574969	61.8823195181055	66.4265568059986	61.8582651938917	54.0596818888052	26.6137118711922	26.9424928254865	19.609666672556	22.677745805963
OX_Smed_1.0.22302	181.366383825509	186.162929086344	183.657163197377	154.87108950499	83.7269961679948	88.4830738213709	68.5576426584745	75.1337185879524	101.213875926031	95.1726537484195	61.0001934849887	56.8697226528887	48.1633020250653	52.0180755587834	201.789820166393	241.799319536138	176.106759208493	173.304810934975	175.548832615909	169.19904159574	174.395627732843	184.222984208636	218.112958198115	188.875184870764	36.1881569955846	39.4105613138765	61.9354818667859	58.7337301449402
OX_Smed_1.0.22309	6.78005173179471	5.67353688644097	5.6801184494034	3.49991162723141	7.47562465785668	8.445239149979	5.85777326512282	6.47704470585797	8.2006978362243	6.5510813287631	7.94273352669124	11.1874864235191	25.6729495375899	26.7315110510415	8.63931951782724	5.82047880589052	5.2516926205316	2.30196143556892	4.06797651338114	3.5127828704998	2.34402725447369	3.09990598427993	3.21806003898859	3.33701740054353	11.846347357299	12.7546907524909	12.620082512041	15.4991787882481
OX_Smed_1.0.22308	4.46867045959197	2.12757633241536	9.466864082339	18.3745360429649	1.06794637969381	0	0.650863696124758	0	0.647423513386129	0.181974481354531	0	0	0.212173136674296	0.180618317912442	5.96524442897595	2.82708970571825	7.70248251011301	7.89243920766487	5.94550413494167	5.56190621162468	2.81283270536843	7.97118681671983	7.86636898419432	8.00884176130448	0.162278730921904	0.14331113205046	0	0
OX_Smed_1.0.23406	122.657299511559	134.628302367839	105.082191313963	115.497083698637	93.1249243093003	85.6040150202417	69.6424154853491	61.8095123359018	100.134836737055	103.361505409373	42.2553423619974	40.7100200411389	23.1268718974983	21.1323431957558	119.304888579519	146.676065908441	98.0315955832565	103.259412966949	119.535925239353	122.654668561618	141.110440719316	131.081738763837	126.577028200218	133.480696021741	39.7582890758664	38.8373167856746	27.7641815264902	28.3879695700544
OX_Smed_1.0.12203	6.31777547735416	5.43713951617259	7.5734912658712	11.3747127885021	5.76691045034658	6.71780386930148	7.37645522274725	6.47704470585797	7.33746648504279	7.82490269824482	7.62502418562359	2.79687160587977	2.12173136674296	4.87669458363594	5.96524442897595	3.15968849462628	3.15101557231896	4.60392287113784	4.69381905390131	4.09824668224976	0.468805450894739	5.31412454447989	5.7209956248686	5.0055261008153	3.40785334935998	4.72926735766517	4.65972277367668	6.19967151529924
OX_Smed_1.0.12202	2.77365752664329	3.42776186889142	1.8933728164678	5.24986744084712	2.56307131126515	1.53549802726891	3.03736391524887	1.85058420167371	3.88454108031677	2.54764273896343	2.85938406960885	3.72916214117303	0.848692546697186	1.80618317912442	3.90826359139804	3.3259878890803	1.75056420684387	2.30196143556892	4.38089778364123	3.5127828704998	2.34402725447369	0.885687424079981	1.07268667966286	2.33591218038047	3.89468954212569	4.44264509356426	2.91232673354793	1.4683432536235
OX_Smed_1.0.12207	24.192457315722	27.8948896916681	20.8271009811458	15.7496023225414	9.39792814130554	8.06136464316178	2.38650021912411	4.07128524368215	9.71135270079193	9.28069854908106	2.85938406960885	1.55381755882209	0.424346273348593	1.44494654329954	28.7977317260908	26.9405019015504	14.3546264961197	13.8117686134135	19.4011187561254	23.1258205641237	18.2834125848948	20.8136544658796	28.2474158977887	21.0232096234243	0.811393654609519	1.28980018845414	1.16493069341917	1.4683432536235
OX_Smed_1.0.12206	7.85869632548933	5.20074214590422	5.6801184494034	1.74995581361571	0.213589275938762	0.383874506817227	1.30172739224952	0.555175260502112	0.215807837795376	0.909872406772653	0	1.24305404705768	0.212173136674296	0.361236635824885	5.96524442897595	4.65638304471242	3.15101557231896	1.31540653461081	3.75505524312105	3.22005096462481	7.96969266521056	6.64265568059986	6.79368230453146	4.00442088065224	0	0	0.388310231139724	0.163149250402612
OX_Smed_1.0.12208	3.39002586589736	2.00937764728118	2.8400592247017	3.49991162723141	2.13589275938762	1.53549802726891	1.0847728268746	1.48046736133896	0.431615675590752	1.27382136948171	0.31770934106765	1.24305404705768	0.848692546697186	0.541854953737327	1.23418850254675	2.49449091681022	1.05033852410632	2.95966470287433	0.938763810780263	1.46365952937491	3.28163815626317	3.09990598427993	1.78781113277144	1.33480696021741	2.43418096382856	0.859866792302759	0.388310231139724	0.978895502415669
OX_Smed_1.0.09447	11.0946301065732	7.2101197931854	21.7737873893797	18.3745360429649	4.05819624283648	5.95005485566702	4.33909130749838	3.1459931428453	6.90585080945204	8.18885166095388	10.4844082552324	9.32290535293257	2.33390450341726	1.08370990747465	9.87350802037398	10.3105624561489	14.7047393374885	11.5098071778446	14.7072997022241	16.978450540749	26.2531052501054	24.3564041621995	28.2474158977887	28.0309461645657	3.40785334935998	2.8662226410092	1.55324092455889	2.28408950563656
OX_Smed_1.0.09278	25.7333781638572	21.6303593795562	37.867456329356	27.1243151110434	48.0575870862215	47.216564338519	47.2960952517324	55.3324676300438	51.5780732330949	54.0464209622956	77.8387885615741	67.1249185411145	112.239589300703	106.926044204166	29.620524061122	15.2995442897694	18.9060934339138	19.4022463855095	19.0881974858653	17.563914352499	25.3154943483159	25.2420915862795	14.6600512887258	18.0198939629351	72.2140352602472	81.973967532863	71.4490825297091	73.5803119315778
OX_Smed_1.0.18350	4.31457837477845	4.60974872023329	5.6801184494034	0.874977906807853	2.34948203532638	4.41455682839811	1.30172739224952	1.48046736133896	4.5319645937029	1.81974481354531	0	0.621527023528838	0.212173136674296	0.180618317912442	4.52535784267141	3.65858667798833	5.95191830326914	4.60392287113784	6.57134667546184	4.68371049399973	10.782525370579	11.0710928009998	5.7209956248686	4.00442088065224	0.811393654609519	0.28662226410092	0	0.489447751207835
OX_Smed_1.0.05526	15.4092084813516	11.2288750877477	8.5201776741051	12.2496906953099	8.54357103755049	9.02105091020484	9.32904631112152	8.69774574786642	11.4378154031549	9.28069854908106	22.8750725568708	21.7534458235093	13.7912538838293	10.4758624389217	16.0444505331077	12.8050533729592	12.2539494479071	11.1809555441919	9.70055937806272	8.78195717624949	13.1265526250527	8.41403052875982	10.3693045700743	8.67624524141319	13.469134666518	11.4648905640368	10.6785313563424	11.2572982777802
OX_Smed_1.0.05527	19.5696947713166	24.3489291376425	17.9870417564441	23.624403483812	29.4753200795492	30.5180232919696	32.109275675488	36.6415671931394	29.7814816157619	26.5682742777615	27.6407126728855	25.4826079646823	23.1268718974983	19.8680149703687	18.718525621959	24.9449091681022	23.107447530339	27.2946855931744	25.6595441613272	26.9313353404984	24.8466888974211	21.2564981779195	20.0234846870401	29.3657531247831	23.0435797909103	19.633625090913	30.0940429133286	30.5089098252884
OX_Smed_1.0.05524	11.2487221913867	10.0468882364059	8.5201776741051	5.24986744084712	2.99024986314267	2.68712154772059	0.867818261499677	0.555175260502112	2.80550189133989	1.27382136948171	0.635418682135299	0.932290535293257	1.27303882004578	1.44494654329954	14.1931677792876	8.14867032824673	4.20135409642528	4.93277450479055	6.25842540520175	7.31829764687457	3.28163815626317	1.77137484815996	7.86636898419432	8.00884176130448	1.29822984737523	0.573244528201839	2.32986138683834	1.14204475281828
OX_Smed_1.0.05522	1.23273667850813	1.53658290674443	2.8400592247017	0.874977906807853	0.640767827816287	1.15162352045168	1.95259108837427	2.03564262184108	2.37388621574914	1.63777033219078	1.2708373642706	0.310763511764419	3.39477018678874	3.07051140451152	2.67407508885129	4.98898183362045	0.700225682737546	1.64425816826352	0.625842540520175	2.34185524699986	0.937610901789477	0.885687424079981	0.357562226554287	1.66850870027177	0.973672385531423	0.859866792302759	1.94155115569862	0.815746252013058
OX_Smed_1.0.05521	3.39002586589736	3.30956318375723	1.8933728164678	3.49991162723141	2.13589275938762	2.49518429431198	2.82040934987395	2.40575946217582	4.5319645937029	3.82146410844514	4.44793077494709	4.35068916470186	6.1530209635546	8.12782430605991	2.05698083757791	3.99118546689636	5.2516926205316	1.97310980191622	3.12921270260088	3.22005096462481	2.34402725447369	0.442843712039991	5.36343339831431	3.67071914059789	4.54380446581331	3.43946716921104	6.01880858266571	6.68911926650707
OX_Smed_1.0.16430	9.70780134325152	9.45589481073495	3.7867456329356	6.99982325446283	12.3881780044482	15.3549802726891	12.1494556609955	10.7333883697075	9.92716053858731	9.09872406772653	9.21357089096184	7.76908779411047	4.87998214350882	5.59916785528571	8.63931951782724	13.4702509507752	9.80315955832565	8.22129084131758	5.0067403241614	8.19649336449952	8.4384981161053	11.5139365130398	5.36343339831431	9.34364872152189	7.78937908425138	6.44900094227069	5.04803300481641	5.38392526328618
OX_Smed_1.0.16431	5.23913088365955	5.55533820130678	17.0403553482102	12.2496906953099	7.68921393379544	6.90974112271009	4.33909130749838	6.47704470585797	7.12165864724741	6.73305581011764	1.58854670533825	3.10763511764419	1.90955823006867	1.62556486121198	8.43362143406944	9.81166427278688	7.35236966874424	9.86554900958109	10.0134806483228	8.78195717624949	5.15685995984212	8.85687424079981	8.22393121074861	9.67735046157625	4.86836192765712	4.01271169741288	1.16493069341917	1.95779100483134
OX_Smed_1.0.16432	23.4219968916545	22.1031541200929	30.2939650634848	20.1244918565806	29.4753200795492	27.0631527306145	31.6753665447382	28.1288798654403	25.249517022059	29.1159170167249	69.5783456938153	63.084992888177	48.3754751617396	43.3483962989862	20.3641102920213	18.4592327843957	25.5582374199204	27.9523888604798	28.7887568639281	18.4421100701239	30.9411597590527	24.3564041621995	21.4537335932572	21.3569113634786	56.4729983608225	62.626964706051	52.6160363194325	44.8660438607182
OX_Smed_1.0.16435	9.09143300399746	7.32831847831958	10.4135504905729	2.62493372042356	10.6794637969381	6.14199210907564	9.11209174574661	12.5839725713812	12.0852389165411	10.9184688812718	15.8854670533825	12.1197769588123	10.6086568337148	11.017717392659	6.99373484776491	8.31496972270075	11.5537237651695	11.8386588114973	8.44887429702237	11.1238124232494	5.62566541073686	4.8712808324399	6.79368230453146	8.00884176130448	9.24988766254852	9.74515697943127	14.3674785521698	9.95210427455931
OX_Smed_1.0.16436	15.5633005661651	17.6116040849938	24.6138466140814	9.62475697488638	21.7861061457537	23.8002194226681	35.5805487214867	27.0185293444361	31.9395599937157	34.0292280132972	16.8385950765854	20.8211552882161	17.186024070618	17.7005951554194	16.6615447843811	19.4570291511198	12.9541751306446	14.1406202470662	16.5848273237846	11.1238124232494	21.0962452902632	19.9279670417996	13.5873646090629	17.3524904828264	21.2585137507694	19.633625090913	19.2213564414163	19.0884622971056
OX_Smed_1.0.16437	12.1732747002678	12.2926632539554	24.6138466140814	20.1244918565806	13.0289458322645	10.5565489374738	8.02731891887201	5.92186944535586	10.5745840519734	12.5562392134626	2.5416747285412	2.48610809411535	1.69738509339437	0.903091589562212	14.1931677792876	16.6299394454015	17.8557549098074	21.3753561874257	21.591567647946	12.0020081408743	20.6274398393685	30.5562161307593	15.0176135152801	17.3524904828264	3.24557461843808	3.15284490511012	2.5240165024082	2.93668650724701
OX_Smed_1.0.16439	123.735944105254	109.924777174794	65.3213621681391	55.1236081288947	105.726691589687	100.767058039522	148.17996815107	131.391478318833	146.10190618747	145.215636120915	166.161985378381	155.692519393974	203.049691797302	195.24840166335	138.229112285236	125.888641601689	77.7250507838676	77.2801339083852	70.7202070787798	75.2320998098706	82.9785648083687	76.1691184708784	82.2393121074861	82.4243297934253	170.068110006155	150.763310917084	192.019409298593	197.247443736757
OX_Smed_1.0.11554	1.23273667850813	0.827390795939308	0.9466864082339	1.74995581361571	0.854357103755049	0.383874506817227	0.216954565374919	0.370116840334741	0.431615675590752	1.27382136948171	0.31770934106765	0.932290535293257	0.636519410022889	0.180618317912442	3.08547125636687	1.99559273344818	1.05033852410632	1.97310980191622	3.44213397286096	2.04912334112488	6.0944708616316	11.5139365130398	1.78781113277144	3.33701740054353	0.486836192765712	0.28662226410092	0.970775577849309	0.489447751207835
OX_Smed_1.0.05294	1.84910501776219	2.36397370268374	0.9466864082339	0.874977906807853	0	0	0	0	0	0.181974481354531	0	0	0.212173136674296	0.180618317912442	0.822792335031165	2.49449091681022	0.700225682737546	0.657703267305406	1.25168508104035	1.7563914352499	0	0	2.50293558588001	2.66961392043483	0	0.14331113205046	0.776620462279447	0.326298500805223
OX_Smed_1.0.05290	7.55051215586229	5.67353688644097	11.3602368988068	18.3745360429649	1.49512493157134	2.49518429431198	4.33909130749838	2.77587630251056	4.31615675590752	3.09356618302702	1.9062560464059	4.66145267646628	4.03128959681163	6.14102280902304	10.6963003554051	9.9779636672409	2.80090273095019	0.986554900958109	6.88426794572193	2.92731905874983	4.68805450894739	3.98559340835991	5.36343339831431	3.00331566048918	1.46050857829713	3.86940056536242	4.46556765810682	5.22077601288357
OX_Smed_1.0.20794	17.4124055839273	14.538438271505	23.6671602058475	22.7494255770042	8.75716031348925	7.29361562952732	3.47127304599871	4.81151892435163	4.74777243149828	4.91331099657233	1.2708373642706	1.55381755882209	0.212173136674296	0.361236635824885	14.3988658630454	12.8050533729592	11.5537237651695	11.5098071778446	13.1426933509237	14.6365952937491	22.9714670938422	22.1421856019995	14.3024890621715	16.017683522609	0.486836192765712	0.42993339615138	0.194155115569862	0.326298500805223
OX_Smed_1.0.20796	23.576088976468	20.211975157946	48.2810068199289	34.1241383655063	24.1355881810801	27.4470272374318	30.3736391524887	25.7231204032645	18.7752818881977	22.0189122438982	44.1615984084033	39.1562024823168	20.3686211207325	18.9649233808065	23.8609777159038	20.9537237012059	33.960945612771	30.5832019297014	25.033701620807	33.664169175623	38.4420469733686	26.5706227223994	42.1923427334059	33.7038757454897	27.7496629876456	22.9297811280736	19.2213564414163	22.677745805963
OX_Smed_1.0.20792	12.1732747002678	13.0018553647606	2.8400592247017	4.37488953403927	4.91255334659153	6.52586661589287	6.50863696124758	4.996577344519	3.66873324252139	3.27554066438155	6.03647748028534	5.28297969999512	10.8208299703891	9.392152531447	8.43362143406944	7.8160715393387	1.75056420684387	1.97310980191622	3.12921270260088	1.7563914352499	3.75044360715791	4.8712808324399	3.57562226554287	2.00221044032612	6.97798542964187	5.58913414996793	12.620082512041	8.4837610209358
OX_Smed_1.0.20798	8.93734091918394	6.02813294184353	4.7334320411695	5.24986744084712	3.20383913908143	3.83874506817227	2.82040934987395	2.22070104200845	2.37388621574914	1.63777033219078	1.9062560464059	2.48610809411535	0.636519410022889	0	9.87350802037398	7.8160715393387	9.45304671695688	11.5098071778446	4.38089778364123	4.97644239987471	13.1265526250527	12.8424676491597	12.1571157028458	11.345859161848	0.811393654609519	0.14331113205046	0.582465346709585	0.326298500805223
OX_Smed_1.0.20799	13.8682876332165	13.2382527350289	15.1469825317424	13.9996465089257	11.3202316247544	9.7887999238393	8.02731891887201	6.10692786552323	15.7539721590625	10.1905709558537	3.81251209281179	4.35068916470186	0.848692546697186	1.2643282253871	11.1076965229207	15.6321430786774	14.3546264961197	12.16751044515	22.2174101884662	14.0511314819992	18.2834125848948	16.8280610575196	20.0234846870401	19.6884026632068	4.2192470039695	3.72608943331196	1.74739604012876	1.95779100483134
OX_Smed_1.0.10876	22.8056285524004	20.3301738430801	20.8271009811458	13.9996465089257	8.97074958942802	6.71780386930148	3.68822761137363	3.70116840334741	9.71135270079193	8.18885166095388	1.58854670533825	1.55381755882209	0.848692546697186	0.72247327164977	14.3988658630454	11.308358822873	9.80315955832565	9.53669737592839	16.8977485940447	14.9293271996241	8.90730356700004	8.85687424079981	17.8781113277144	19.3547009231525	0.973672385531423	1.14648905640368	0.970775577849309	0.326298500805223
OX_Smed_1.0.10877	9.24552508881097	5.67353688644097	18.933728164678	13.1246686021178	0.213589275938762	0.191937253408614	0	0.185058420167371	1.07903918897688	0.545923444063592	0.31770934106765	0	1.90955823006867	1.08370990747465	13.3703754442564	9.47906548387885	4.20135409642528	6.24818103940136	7.19718921598202	7.90376145862454	7.96969266521056	3.98559340835991	10.3693045700743	14.3491748223372	0.486836192765712	0.859866792302759	0.970775577849309	1.63149250402612
OX_Smed_1.0.10874	8.16688049511636	6.85552373778284	9.466864082339	7.87480116127068	5.55332117440782	3.07099605453782	4.12213674212347	3.51610998318004	4.96358026929365	5.82318340334498	1.58854670533825	1.24305404705768	0.424346273348593	0.541854953737327	9.25641376910061	10.1442630616949	8.05259535148178	9.20784574227569	7.5101104862421	6.14737002337464	3.75044360715791	5.31412454447989	8.58149343730289	11.345859161848	1.94734477106285	0.859866792302759	0.970775577849309	1.14204475281828
OX_Smed_1.0.10872	2.77365752664329	2.48217238781792	2.8400592247017	1.74995581361571	0.640767827816287	0.767749013634455	0.867818261499677	0.370116840334741	0.863231351181505	1.09184688812718	0.635418682135299	0	0.212173136674296	0.180618317912442	1.64558467006233	1.33039515563212	1.05033852410632	1.97310980191622	1.25168508104035	2.04912334112488	1.87522180357895	1.77137484815996	1.43024890621715	2.66961392043483	0.649114923687615	0.42993339615138	0.776620462279447	0.652597001610446
OX_Smed_1.0.10873	8.01278841030284	9.92868955127169	11.3602368988068	5.24986744084712	4.05819624283648	3.07099605453782	1.73563652299935	0.555175260502112	1.94227054015839	2.54764273896343	0.953128023202949	1.24305404705768	1.06086568337148	0.361236635824885	8.63931951782724	14.1354485285913	16.8054163857011	10.8521039105392	10.9522444591031	14.3438633878742	22.0338561920527	16.3852173454796	13.5873646090629	14.6828765623915	0.486836192765712	0.28662226410092	1.74739604012876	0.815746252013058
OX_Smed_1.0.10871	2.61956544182978	4.37335134996491	5.6801184494034	6.12484534765497	2.34948203532638	1.72743528067752	3.47127304599871	5.18163576468637	5.3951959448844	4.36738755250874	2.85938406960885	2.17534458235093	2.97042391344015	4.87669458363594	3.90826359139804	4.32378425580439	1.05033852410632	1.31540653461081	1.87752762156053	3.5127828704998	3.28163815626317	3.98559340835991	1.78781113277144	1.00110522016306	1.62278730921904	2.00635584870644	4.46556765810682	5.38392526328618
OX_Smed_1.0.15319	49.6176513099522	44.7973016658568	34.0807106964204	28.8742709246592	63.6496042297512	63.7231681316597	68.3406880930995	69.9520828232661	55.6784221512071	59.1417064402225	73.7085671276947	101.308904835201	61.530209635546	59.7846632290184	46.282068845503	45.8986328693081	31.5101557231896	33.214014998923	32.5438121070491	36.0060244226229	31.8787706608422	27.8991538585194	35.7562226554287	30.0331566048918	72.8631501839348	76.958077911097	68.5367557961612	69.9910284227204
OX_Smed_1.0.15315	0.308184169627032	0.827390795939308	0	0	0.213589275938762	0	0.867818261499677	2.03564262184108	0	0	0	0.310763511764419	1.27303882004578	0.72247327164977	2.67407508885129	3.49228728353431	1.40045136547509	0.328851633652703	1.87752762156053	1.46365952937491	2.81283270536843	1.32853113611997	0	0	0.973672385531423	0.859866792302759	1.16493069341917	0.489447751207835
OX_Smed_1.0.15316	142.535178452503	144.911587974513	94.66864082339	96.2475697488638	115.338209006932	114.394603031534	106.958600729835	102.707423192891	95.6028721433516	103.179530928019	129.943120496669	133.939073570465	146.18729116859	149.732585549415	168.466730597631	162.141909592665	109.935432189795	124.305917520722	106.08031061817	100.992507526869	146.736106130053	158.095205198277	134.085834957858	133.480696021741	167.633929042327	167.530713366988	167.555864736791	163.801847404222
OX_Smed_1.0.15317	16.1796689054192	19.7391804174092	23.6671602058475	20.9994697633885	19.2230348344886	13.8194822454202	13.8850921839948	16.8403162352307	18.1278583748116	16.3777033219078	9.21357089096184	13.6735945176344	11.0330031070634	13.9076104792581	13.781771611772	19.1244303622117	10.1532723996944	19.4022463855095	12.5168508104035	14.0511314819992	13.1265526250527	15.9423736334397	15.0176135152801	15.3502800425003	13.9559708592837	10.8916460358349	13.7850132054602	14.5202832858324
OX_Smed_1.0.01993	49.4635592251387	49.7616464414927	42.6008883705255	60.3734755697419	33.9606948742632	28.9825252647007	39.9196400289851	40.5277940166541	48.9883791795504	54.9562933690683	43.526179726268	44.1284186705475	44.7685318382765	47.3219992930599	45.0478803429563	41.0759504301417	43.0638794883591	38.804492771019	42.2443714851118	42.1533944459975	48.7557668930528	52.6984017327589	44.6952783192859	48.7204540479356	40.0828465377103	44.1398286715416	30.2881980288984	31.8141038285093
OX_Smed_1.0.01992	2.77365752664329	2.36397370268374	3.7867456329356	3.49991162723141	2.13589275938762	5.18230584203257	2.16954565374919	1.66552578150633	2.37388621574914	3.45751514573608	0.953128023202949	1.86458107058651	1.06086568337148	0.903091589562212	1.85128275382012	3.3259878890803	2.45078988958141	1.97310980191622	2.5033701620807	2.63458715287485	0.937610901789477	0.885687424079981	3.57562226554287	3.67071914059789	2.27190223290665	1.57642245255506	1.16493069341917	2.12094025523395
OX_Smed_1.0.01991	3.69821003552439	3.5459605540256	2.8400592247017	1.74995581361571	1.06794637969381	1.72743528067752	1.30172739224952	0.370116840334741	0.647423513386129	0.727897925418123	0.635418682135299	2.79687160587977	1.48521195672007	2.16741981494931	3.90826359139804	3.82488607244234	1.05033852410632	5.26162613844325	2.5033701620807	3.22005096462481	0.468805450894739	1.77137484815996	3.21806003898859	5.0055261008153	0.486836192765712	0.573244528201839	1.94155115569862	1.79464175442873
OX_Smed_1.0.01996	59.1713605683902	77.4201387628924	86.1484631492849	96.2475697488638	97.6102991040143	91.1701953690915	95.8939178957143	103.44765687356	97.54514268351	98.9941178568647	117.234746853963	126.169985776354	92.7196607266675	101.688112984705	65.8233868024932	65.8545602037899	85.0774204526119	85.5014247497028	85.740428051264	87.2341079507449	69.3832067324213	73.0692124865984	84.0271232402575	83.7591367536427	121.546769460506	127.403596392859	101.931435674177	100.173639747203
OX_Smed_1.0.01994	2.31138127220274	0.590993425670934	1.8933728164678	4.37488953403927	6.83485683004039	6.33392936248425	6.7255915266225	9.06786258820116	9.71135270079193	12.010315769399	7.30731484455594	5.28297969999512	8.27475233029756	11.5595723463963	1.64558467006233	1.49669455008613	3.15101557231896	2.95966470287433	1.87752762156053	2.04912334112488	7.03208176342108	5.75696825651988	5.00587117176002	2.66961392043483	12.3331835500647	8.74197905507805	8.34866996950405	8.4837610209358
OX_Smed_1.0.01999	39.7557578818872	39.7147582050868	35.9740835128882	43.7488953403927	35.2422305298958	38.1955134283141	59.011641781978	59.7738697140607	49.4199948551411	37.1227941963243	34.6303181763738	29.5225336176198	39.0398571480705	33.5950071317143	30.6490144799109	40.5770522467797	41.3133152815152	47.0257836123365	35.67302480965	44.7879815988724	47.3493505403686	65.0980256698786	50.0587117176002	43.0475244670116	36.6749931883503	37.1175832010691	53.1985016661421	50.0868198736017
OX_Smed_1.0.01998	21.7269839587058	21.8667567498246	25.5605330223153	16.6245802293492	5.76691045034658	7.29361562952732	5.42386413437298	8.69774574786642	10.5745840519734	8.73477510501747	3.1770934106765	4.35068916470186	1.69738509339437	2.52865645077419	16.4558467006233	19.7896279400278	17.5056420684387	19.4022463855095	21.9044889182061	20.1985015053738	15.4705798795264	17.2709047695596	26.4596047650173	28.36464790462	4.86836192765712	2.8662226410092	4.0772574269671	4.40502976087051
OX_Smed_1.0.06174	29.1234040297546	26.8311015254604	35.0273971046543	27.1243151110434	30.543266459243	33.780956599916	32.326230240863	32.7553403696246	40.14025782994	33.1193556065246	27.3230033318179	31.3871146882063	28.2190271776814	27.9958392764286	24.2723738834194	36.5858667798833	21.7069961648639	21.3753561874257	24.4078590802868	25.7604077169985	27.6595216027896	33.6561221150393	31.4654759367773	36.7071914059789	29.2101715659427	29.3787820703443	38.0544026516929	36.2191335893798
OX_Smed_1.0.06171	12.3273667850813	16.7842132890545	20.8271009811458	20.1244918565806	11.3202316247544	11.5162352045168	8.24427348424693	5.92186944535586	11.8694310787457	12.1922902507536	1.58854670533825	4.03992565293745	1.90955823006867	1.2643282253871	14.1931677792876	17.4614364176716	22.0571090062327	27.9523888604798	23.1561739992465	27.8095310581234	24.3778834465264	26.5706227223994	39.6894071475259	32.0353670452179	1.78506604014094	2.29297811280736	2.32986138683834	2.12094025523395
OX_Smed_1.0.06172	795.885618061811	828.336385420381	398.554977866472	358.74094179122	546.361367851354	529.554882154365	754.784932939344	727.464649677934	626.274345282182	618.349287642695	1613.96345262366	1586.75849106912	1112.21158244666	1137.89540284839	792.349018635012	636.427782575515	377.771755836906	386.729521175579	512.565040686024	489.155014717097	471.149478149212	470.30002218647	436.583478622785	438.817788171475	1124.42932655787	1112.66762923977	1048.04931384611	1072.70632139717
OX_Smed_1.0.06173	15.2551163965381	15.3658290674443	19.8804145729119	29.749248831467	3.4174284150202	2.30324704090336	2.16954565374919	2.96093472267793	3.23711756693064	3.27554066438155	5.40105879815004	3.10763511764419	3.39477018678874	4.87669458363594	17.4843371194123	15.4658436842234	12.6040622892758	10.5232522768865	15.6460635130044	15.5147910113741	11.2513308214737	14.6138424973197	15.7327379683886	17.018788742772	3.24557461843808	3.29615603716058	6.98958416051502	8.15746252013058
OX_Smed_1.0.18278	2.31138127220274	2.12757633241536	1.8933728164678	2.62493372042356	1.7087142075101	1.72743528067752	1.51868195762443	2.22070104200845	2.80550189133989	3.82146410844514	0.31770934106765	0.310763511764419	0.212173136674296	0.180618317912442	1.64558467006233	2.49449091681022	2.10067704821264	1.31540653461081	2.81629143234079	1.46365952937491	1.40641635268422	1.77137484815996	4.64830894520573	1.00110522016306	0.649114923687615	1.00317792435322	0.582465346709585	0.815746252013058
OX_Smed_1.0.18270	5.39322296847307	5.90993425670934	12.3069233070407	6.99982325446283	5.76691045034658	3.64680781476366	5.85777326512282	6.66210312602534	10.7903918897688	11.64636680669	2.22396538747355	0.621527023528838	0.848692546697186	1.62556486121198	9.05071568534282	7.31717335597666	9.45304671695688	6.24818103940136	8.44887429702237	5.85463811749966	6.56327631252634	8.41403052875982	8.93905566385718	9.00994698146754	1.62278730921904	1.86304471665598	1.74739604012876	0.978895502415669
OX_Smed_1.0.18273	95.3830004995665	112.288750877477	74.7882262504781	75.2480999854754	77.5329071657707	76.7749013634455	72.6797794005979	73.0980759661114	81.3595548488568	83.1623379790205	63.5418682135299	74.2724793116961	50.2850333918082	54.9079686453825	109.431380559145	91.2983675552542	78.775389307974	83.8571665814393	71.0331283490399	72.3047807511208	95.1675065316319	80.1547118792383	73.6578186701832	68.0751549710881	73.3499863767005	78.534500363652	54.3634323595613	54.3287003840696
OX_Smed_1.0.18275	13.8682876332165	11.5834711431503	6.6268048576373	11.3747127885021	7.04844610597915	6.71780386930148	4.12213674212347	5.55175260502112	4.96358026929365	3.63948962709061	2.22396538747355	2.48610809411535	1.06086568337148	1.08370990747465	16.6615447843811	12.4724545840511	10.5033852410632	12.4963620788027	14.7072997022241	11.7092762349993	11.2513308214737	13.2853113611997	12.1571157028458	12.6806661220654	3.57013208028188	2.00635584870644	1.74739604012876	3.42613425845484
OX_Smed_1.0.17428	0.924552508881097	0.827390795939308	0.9466864082339	0.874977906807853	3.63101769095896	2.87905880112921	5.6408186997479	5.73681102518849	4.74777243149828	5.64120892199045	4.13022143387944	3.41839862940861	22.914698760824	21.8548164674055	1.64558467006233	0.66519757781606	1.40045136547509	1.97310980191622	3.12921270260088	1.7563914352499	0.468805450894739	4.8712808324399	5.00587117176002	2.33591218038047	10.3858387790018	10.0317792435322	12.8142376276109	15.9886265394559
OX_Smed_1.0.17429	25.5792860790437	39.4783608348184	17.9870417564441	20.1244918565806	26.912248768284	26.4873409703887	28.8549571948643	25.3530035629298	26.975979724422	22.3828612066073	13.6615016659089	6.83679725881722	14.8521195672007	21.6741981494931	11.3133946066785	9.14646669497082	12.2539494479071	16.4425816826352	14.394378431964	15.2220591054991	7.96969266521056	9.74256166487979	5.7209956248686	5.33922784086965	11.846347357299	11.7515128281377	4.65972277367668	7.34171626811752
OX_Smed_1.0.17420	25.4251939942302	23.7579357119716	24.6138466140814	26.2493372042356	13.456124384142	9.98073717724791	8.67818261499677	6.47704470585797	11.2220075653596	8.55280062366294	5.08334945708239	5.59374321175954	2.75825077676585	5.23793121946083	6.37664059649153	10.809460639511	5.2516926205316	3.94621960383244	9.07471683754254	9.07468908212447	9.84491446878951	14.6138424973197	11.7995534762915	9.67735046157625	4.2192470039695	2.72291150895874	2.91232673354793	2.44723875603917
OX_Smed_1.0.17421	6.16368339254065	8.74670269992983	8.5201776741051	13.1246686021178	10.0386959691218	13.8194822454202	8.67818261499677	8.51268732769904	9.71135270079193	11.1004433626264	6.67189616242064	6.83679725881722	3.39477018678874	5.59916785528571	9.87350802037398	9.64536487833287	6.30203114463792	5.91932940574866	6.25842540520175	7.90376145862454	7.50088721431582	8.85687424079981	9.29661789041147	10.0110522016306	5.35519812042283	6.59231207432115	6.21296369823558	5.22077601288357
OX_Smed_1.0.17422	65.0268597913038	55.3169846427994	43.5475747787594	44.6238732472005	54.4652653643844	65.2586661589287	82.2257802770944	71.2474917644377	59.9945789071146	63.8730429554403	74.0262764687623	76.1370603822826	71.7145201959122	67.370632581341	62.7379155461264	68.5153505150542	53.5672647294223	49.6565966815582	51.0061670523943	56.7899897397467	65.6327631252634	57.5696825651988	56.1372695690231	63.4033306103271	92.3365978945633	103.327326208382	87.3698020064378	93.4845204806964
OX_Smed_1.0.17424	32.2052457260249	31.7954463010963	36.9207699211221	36.7490720859298	37.5917125652222	34.7406428669591	32.5431848062379	40.3427355964868	36.4715245874186	43.8558500064419	60.0470654617858	62.7742293764126	29.4920659977272	32.6919155421521	30.0319202286375	32.927280101895	51.4665876812097	54.9182228200014	31.9179695665289	28.1022629639984	37.0356306206844	33.2132784029993	36.8289093350916	38.0419983661963	45.7626021199769	38.1207611254223	32.4239043001669	33.2824470821328
OX_Smed_1.0.17425	21.4187997890788	26.594704155192	29.3472786552509	25.3743592974277	21.3589275938762	17.8501645670011	21.9124111028668	21.0966598990802	15.7539721590625	20.1991674303529	17.7917230997884	20.5103917764516	7.00171351025178	8.66967925979723	12.9589792767409	12.9713527674132	18.555980592545	16.4425816826352	16.8977485940447	18.7348419759989	18.7522180357895	19.4851233297596	18.2356735542686	16.6850870027177	12.6577410119085	10.4617126396836	13.0083927431807	9.95210427455931
OX_Smed_1.0.17427	16.6419451598598	20.5665712133485	50.1743796363967	39.3740058063534	58.7370508831596	71.2087210145957	70.7271883122237	68.2865570417597	67.5478532299528	60.9614512537678	74.34398580983	71.1648441940519	170.587201886134	170.503692109346	26.3293547209973	27.4394000849125	40.9632024401465	40.7776025729352	26.5983079721074	34.835096799123	43.130101482316	64.2123382457986	40.7620938271887	35.7060861858158	109.051307179519	113.789038848065	121.735257462303	118.609505042699
OX_Smed_1.0.02501	46.9980858681224	52.4802161995789	53.0144388610984	54.2486302220869	51.4750155012417	44.5294427907984	42.957003944234	42.93355347883	48.5567635039596	54.2283954436501	40.9845049977268	54.0728510470089	58.3476125854315	52.3793121946083	56.5669730333926	53.8810038031009	60.5695215567978	62.1529587603609	58.8291988088965	64.9864831042462	59.0694868127371	65.5408693819186	73.6578186701832	67.4077514909794	61.1790815575578	52.5951854625188	60.5763960577969	60.8546704001741
OX_Smed_1.0.02503	3.23593378108384	5.08254346077003	0.9466864082339	5.24986744084712	6.83485683004039	6.14199210907564	6.07472783049774	7.95751206719693	7.33746648504279	6.91503029147217	7.94273352669124	5.59374321175954	19.0955823006867	17.8812134733318	4.11396167515583	6.98457456706863	2.80090273095019	5.59047777209595	3.75505524312105	3.80551477637478	2.81283270536843	1.77137484815996	3.57562226554287	4.33812262070659	12.0086260882209	10.3184015076331	10.2902211252027	10.1152535249619
OX_Smed_1.0.02502	6.31777547735416	4.84614609050166	1.8933728164678	4.37488953403927	3.4174284150202	3.07099605453782	5.6408186997479	2.59081788234319	2.80550189133989	4.91331099657233	1.58854670533825	2.48610809411535	1.06086568337148	1.44494654329954	3.90826359139804	5.98677820034454	3.15101557231896	0.657703267305406	3.44213397286096	2.34185524699986	4.68805450894739	2.21421856019995	4.29074671865145	4.00442088065224	2.27190223290665	3.43946716921104	1.16493069341917	0.489447751207835
OX_Smed_1.0.02507	24.9629177397896	24.1125317673741	17.0403553482102	25.3743592974277	1.7087142075101	1.91937253408614	0.216954565374919	0.925292100836853	1.07903918897688	1.45579585083625	0	0.310763511764419	0.636519410022889	0	23.655279632146	19.9559273344818	10.1532723996944	11.8386588114973	10.0134806483228	12.5874719526243	12.1889417232632	12.3996239371197	18.2356735542686	14.3491748223372	0.649114923687615	0.28662226410092	0.970775577849309	0.652597001610446
OX_Smed_1.0.02506	26.0415623334842	21.3939620092878	28.400592247017	26.2493372042356	21.3589275938762	22.4566586488078	24.5158658873659	23.6874777814234	21.1491681039469	18.1974481354531	18.7448511229913	24.5503174293891	26.7338152209613	26.1896560973041	26.1236566372395	23.2819152235621	18.9060934339138	22.0330594547311	25.033701620807	28.9804586816233	29.0659379554738	27.8991538585194	24.6717936322458	27.363542684457	24.9909245619732	20.3501807511653	28.5408019887697	28.8774173212622
OX_Smed_1.0.02509	16.1796689054192	21.1575646390194	14.2002961235085	13.1246686021178	15.8056064194684	13.6275449920116	16.4885469684939	15.7299657142265	19.4227054015839	21.4729887998346	8.89586154989419	9.63366886469699	2.12173136674296	3.61236635824885	16.8672428681389	19.6233285455738	16.1051907029636	20.7176529201203	14.7072997022241	11.1238124232494	17.3458016831053	16.8280610575196	18.9507980073772	19.0209991830981	11.0349537026895	10.1750903755827	7.76620462279447	8.64691027133841
OX_Smed_1.0.02508	19.7237868561301	25.5309159889844	38.8141427375899	44.6238732472005	52.970140432813	48.176250605562	47.5130498171073	45.5243713611732	48.3409556661643	52.9545740741684	41.9376330209297	50.6544524176003	27.5825077676585	38.8329383511751	31.6775048986999	21.785220673476	60.5695215567978	51.6297064834744	61.6454902412373	57.9609173632466	30.9411597590527	36.7560280993192	39.6894071475259	37.7082966261419	30.346122682396	29.9520265985461	26.5992508330711	25.61443231321
OX_Smed_1.0.03454	1725.9854419962	1305.26807993683	1325.36097152746	1278.34272184627	584.380258968454	572.548826917895	713.780520083484	720.247371291406	667.925257976689	702.057549065779	620.804052446187	622.148550552367	991.909413952336	1025.37019078894	1351.23071220493	1576.51825942406	553.52840220403	520.243284438576	376.444288122885	401.335442954602	458.960536425949	471.62855332259	453.74646549739	439.485191651583	710.456283976095	731.603329117597	725.363511769004	777.406178168444
OX_Smed_1.0.03456	1423.65677159208	1447.69749552352	2770.95111690062	2702.80675412946	3193.80044311231	3100.74632881615	3123.27792313734	3098.43312886228	3278.98428746295	3252.24793076817	2537.22679776625	2508.17230345062	2793.89586372714	2836.97191945073	1690.63255040529	1782.72950854704	2107.67930504001	2142.79724488101	2206.09495533362	2193.73290262712	2101.65483636111	2060.10894841004	2106.04151440475	2142.698872889	3377.34494794666	3398.91011884076	3369.95034094609	3348.6383645136
OX_Smed_1.0.03450	1.69501293294868	0.827390795939308	6.6268048576373	4.37488953403927	3.20383913908143	2.49518429431198	1.95259108837427	1.48046736133896	4.31615675590752	2.54764273896343	5.71876813921769	6.5260337470528	0.848692546697186	0	2.87977317260908	0.498898183362045	5.60180546190037	8.22129084131758	5.0067403241614	4.09824668224976	2.34402725447369	4.4284371203999	6.43612007797717	3.67071914059789	3.08329588751617	2.43628924485782	1.35908580898903	1.95779100483134
OX_Smed_1.0.03451	14.9469322269111	12.8836566796264	1.8933728164678	6.99982325446283	5.55332117440782	4.99036858862396	9.97991000724628	10.5483299495401	12.5168545921318	10.9184688812718	4.13022143387944	3.72916214117303	12.3060419271092	12.2820456180461	12.5475831092253	11.9735564006891	6.30203114463792	9.53669737592839	11.2651657293632	10.5383486114994	6.0944708616316	8.85687424079981	5.36343339831431	7.34143828119577	10.5481175099237	7.73880113072483	17.0856501701478	15.3360295378455
OX_Smed_1.0.03452	205.09656488679	168.196728945948	200.697518545587	212.619631354308	87.7851924108313	81.7652699520694	50.984322863106	59.0336360333912	84.1650567401967	92.0790875653925	25.7344566264796	26.72566201174	6.36519410022889	7.04411439858525	295.176750192431	246.954600764212	229.323911096546	233.155808259767	217.793204101021	195.252181218614	217.525729215159	211.236450643076	218.828082651224	217.573534515438	18.9866115178627	19.4903139588625	10.6785313563424	9.46265652335147
OX_Smed_1.0.03453	603.578696214543	653.047735366382	313.353201125421	316.742002264443	613.428400496125	592.702238525799	530.236957776302	531.672841140856	429.889212888389	411.626276823948	521.996447374148	501.883071499536	501.365121961362	501.757687160765	196.235971904933	218.517404312576	178.207436256706	182.51265667725	117.032555077273	104.798022303244	185.178153103422	178.023172240076	102.262796794526	95.1049959154907	219.238565475492	216.113187132093	155.518247571459	153.849743129663
OX_Smed_1.0.03531	16.1796689054192	3.66415923915979	15.1469825317424	17.4995581361571	0.213589275938762	0.767749013634455	0.216954565374919	0.185058420167371	0.431615675590752	0.181974481354531	1.9062560464059	1.55381755882209	2.97042391344015	2.16741981494931	42.1681071703472	14.8006461064073	47.9654592675219	51.6297064834744	55.6999861062956	46.8371049399973	54.3814323037897	50.4841831725589	96.5418011696575	96.4398028757081	1.13595111645333	1.57642245255506	2.91232673354793	3.26298500805223
OX_Smed_1.0.07093	5.39322296847307	4.4915500350991	3.7867456329356	3.49991162723141	2.34948203532638	1.53549802726891	1.95259108837427	2.59081788234319	2.15807837795376	1.63777033219078	1.58854670533825	1.24305404705768	0.424346273348593	0.72247327164977	5.96524442897595	2.49449091681022	2.80090273095019	0.986554900958109	3.44213397286096	2.34185524699986	1.40641635268422	8.41403052875982	3.57562226554287	4.00442088065224	2.27190223290665	2.43628924485782	1.94155115569862	0.978895502415669
OX_Smed_1.0.03536	37.4443766096844	39.24196346455	42.6008883705255	53.373652315279	63.4360149538124	59.8844230634875	63.7846422202262	54.2221171090396	52.225496746481	55.1382678504228	74.0262764687623	73.9617157999317	101.630932466988	97.172655036894	39.4940320814959	43.0715431635899	37.11196118509	35.8448280681446	47.5640330795333	33.0787053638731	44.0677123841054	26.1277790103594	42.1923427334059	35.3723844457615	79.8411356135767	75.095033194441	68.5367557961612	72.9277149299674
OX_Smed_1.0.05885	2.31138127220274	1.89117896214699	3.7867456329356	9.62475697488638	0	0.575811760225841	0	0.185058420167371	1.51065486456763	0.363948962709061	0	0.310763511764419	0	0	3.49686742388245	4.65638304471242	5.2516926205316	6.90588430670677	6.88426794572193	5.56190621162468	3.75044360715791	4.8712808324399	7.50880675764003	5.67292958092401	0.162278730921904	0	0	0
OX_Smed_1.0.00109	42.375323323717	48.4614609050166	59.6412437187357	66.4983209173968	85.0085318236274	84.2604542463814	87.8665989768423	99.1913132097106	94.7396407921701	102.451633002601	83.8752660418595	87.9460738293305	144.489906075196	145.758982555341	46.8991630967764	60.0340813978994	51.1164748398409	56.8913326219176	49.4415607010938	58.8391130808716	64.6951522234739	59.7839011253987	52.2040850769259	49.0541557879899	128.849312351992	128.120152053111	136.491046245613	141.124101598259
OX_Smed_1.0.00108	2.61956544182978	1.89117896214699	1.8933728164678	3.49991162723141	1.28153565563257	1.53549802726891	0.867818261499677	2.22070104200845	2.15807837795376	2.18369377625437	1.9062560464059	3.41839862940861	7.21388664692608	4.33483962989862	2.2626789213357	2.82708970571825	3.8512412550565	1.64425816826352	0.938763810780263	3.5127828704998	4.21924905805265	3.54274969631992	2.50293558588001	1.00110522016306	3.89468954212569	4.87257848971564	2.71817161797806	4.73132826167574
OX_Smed_1.0.00107	3.69821003552439	2.60037107295211	0	0.874977906807853	0.854357103755049	2.30324704090336	1.30172739224952	0.925292100836853	1.72646270236301	1.63777033219078	5.08334945708239	3.41839862940861	4.24346273348593	3.43174804033641	3.08547125636687	1.49669455008613	1.05033852410632	1.64425816826352	1.87752762156053	1.17092762349993	2.34402725447369	3.54274969631992	4.29074671865145	3.67071914059789	3.24557461843808	5.58913414996793	2.32986138683834	3.75243275926007
OX_Smed_1.0.00106	9.86189342806504	5.43713951617259	3.7867456329356	3.49991162723141	3.63101769095896	4.2226195749895	3.25431848062379	2.77587630251056	3.02130972913527	3.82146410844514	2.5416747285412	2.48610809411535	0	0.541854953737327	5.14245209394478	6.15307759479855	2.80090273095019	4.27507123748514	3.75505524312105	5.56190621162468	5.15685995984212	3.54274969631992	5.00587117176002	4.00442088065224	0.649114923687615	0.859866792302759	1.16493069341917	0.815746252013058
OX_Smed_1.0.00105	6.6259596469812	5.43713951617259	5.6801184494034	6.12484534765497	7.47562465785668	7.86942738975316	7.37645522274725	7.77245364702956	9.27973702520118	7.64292821689029	7.94273352669124	9.63366886469699	5.09215528018311	6.14102280902304	8.02222526655386	7.98237093379272	7.00225682737546	5.26162613844325	8.13595302676228	6.73283383512461	5.62566541073686	7.52834310467984	10.3693045700743	13.0143678621198	8.76305146978281	10.1750903755827	8.93113531621364	8.97320877214364
OX_Smed_1.0.00103	7.24232798623526	4.84614609050166	3.7867456329356	18.3745360429649	1.92230348344886	0.575811760225841	2.38650021912411	0.555175260502112	1.51065486456763	1.45579585083625	0.635418682135299	0.621527023528838	1.90955823006867	2.34803813286175	8.63931951782724	7.8160715393387	5.60180546190037	5.26162613844325	7.5101104862421	6.14737002337464	7.03208176342108	5.31412454447989	6.43612007797717	8.34254350135883	0.649114923687615	1.00317792435322	2.32986138683834	1.79464175442873
OX_Smed_1.0.00102	10.3241696825056	6.50092768238028	11.3602368988068	15.7496023225414	0.427178551877524	0.767749013634455	0.433909130749838	0.555175260502112	0.215807837795376	1.27382136948171	0.635418682135299	0.310763511764419	0.636519410022889	0.903091589562212	17.0729409518967	16.1310412620395	10.5033852410632	10.1944006432338	16.8977485940447	14.0511314819992	18.2834125848948	20.3708107538396	16.8054246480515	15.0165783024459	0.162278730921904	0.14331113205046	1.35908580898903	0.978895502415669
OX_Smed_1.0.00100	17.4124055839273	15.838623807981	19.8804145729119	19.2495139497728	30.7568557351818	27.4470272374318	36.8822761137363	38.8622682351478	42.9457597212799	49.4970589284323	43.2084703852003	40.3992565293745	120.089995357652	116.679433371438	21.3926007108103	26.2753043237344	17.1555292270699	16.4425816826352	19.0881974858653	19.9057695994988	24.8466888974211	11.9567802250797	27.1747292181258	25.3613322441309	57.446670746354	65.0632539509088	76.8854257656653	81.2483267005006
OX_Smed_1.0.01764	1.23273667850813	3.5459605540256	1.8933728164678	1.74995581361571	3.84460696689772	5.75811760225841	3.25431848062379	3.1459931428453	2.37388621574914	3.45751514573608	6.35418682135299	6.5260337470528	5.9408478268803	6.14102280902304	2.4683770050935	3.82488607244234	3.8512412550565	6.24818103940136	6.25842540520175	6.14737002337464	5.15685995984212	6.19981196855987	2.8604978124343	3.33701740054353	3.73241081120379	4.01271169741288	2.91232673354793	5.7102237640914
OX_Smed_1.0.01766	4.46867045959197	6.02813294184353	1.8933728164678	3.49991162723141	4.27178551877524	4.99036858862396	4.12213674212347	6.10692786552323	6.47423513386129	5.27725995928139	5.71876813921769	7.76908779411047	5.30432841685741	4.87669458363594	7.81652718279607	7.48347275043067	9.80315955832565	6.24818103940136	9.38763810780263	9.36742098799946	4.21924905805265	6.64265568059986	10.01174234352	10.0110522016306	14.7673645138932	13.7578686768441	12.0376171653314	11.9098952793906
OX_Smed_1.0.01767	4.93094671403252	5.20074214590422	4.7334320411695	5.24986744084712	4.48537479471401	6.71780386930148	4.98995500362314	6.66210312602534	7.55327432283817	8.00687717959935	8.57815220882654	6.5260337470528	7.00171351025178	6.32164112693548	4.31965975891362	6.48567638370658	7.00225682737546	6.57703267305406	8.13595302676228	7.61102955274956	6.56327631252634	8.41403052875982	4.29074671865145	3.00331566048918	11.0349537026895	9.88846811148173	6.21296369823558	6.85226851690969
OX_Smed_1.0.01760	17.1042214143003	11.5834711431503	17.0403553482102	11.3747127885021	8.32998176161173	5.95005485566702	8.02731891887201	4.996577344519	4.31615675590752	5.45923444063592	9.84898957309714	7.76908779411047	16.3373315239208	16.4362669300323	21.8039968783259	11.9735564006891	9.45304671695688	15.456026781677	19.7140400263855	14.3438633878742	11.2513308214737	11.9567802250797	17.5205491011601	13.6817713422285	7.78937908425138	7.88211226277529	9.70775577849309	10.1152535249619
OX_Smed_1.0.01761	20.3401551953841	26.0037107295211	13.2536097152746	10.4997348816942	21.3589275938762	20.5372861147217	25.1667295834906	24.6127698822603	29.1340581023758	24.7485294642162	17.7917230997884	23.9287904058603	24.1877375808698	23.8416179644424	28.3863355585752	28.4371964516366	13.6544008133822	18.4156914845514	23.1561739992465	23.1258205641237	29.0659379554738	20.3708107538396	17.8781113277144	21.3569113634786	29.5347290277865	28.9488486741929	32.2297491845971	36.7085813405876
OX_Smed_1.0.01769	25.7333781638572	19.0299883066041	15.1469825317424	19.2495139497728	19.8638026623049	22.6485959022164	22.7802293643665	21.6518351595824	23.523054319696	26.2043253150524	19.6979791461943	23.9287904058603	30.5529316810987	26.0090377793917	22.2153930458415	20.2885261233898	13.6544008133822	13.1540653461081	21.591567647946	21.3694291288738	14.0641635268422	19.9279670417996	17.8781113277144	19.6884026632068	20.4471200961599	22.9297811280736	29.511577566619	27.735372568444
OX_Smed_1.0.06236	19.7237868561301	20.5665712133485	9.466864082339	10.4997348816942	12.3881780044482	20.9211606215389	16.9224560992437	17.7656083360676	17.2646270236301	21.6549632811892	22.8750725568708	24.2395539176247	22.4903524874754	20.5904882420184	19.3356198732324	19.1244303622117	11.5537237651695	11.5098071778446	18.4623549453452	16.392986728999	15.4705798795264	18.1565921936396	14.6600512887258	13.6817713422285	28.723335373177	24.6495147126791	23.1044587528135	24.1460890595865
OX_Smed_1.0.06230	61.1745576709659	67.7278465818891	53.0144388610984	53.373652315279	12.3881780044482	14.395294005646	8.67818261499677	10.7333883697075	11.0061997275642	10.7364943999173	7.94273352669124	8.07985130587489	5.30432841685741	5.9604044911106	48.1333515993232	69.0142486984162	46.5650079020468	52.9451130180852	49.1286394308338	50.935351622247	30.472354308158	37.1988718113592	45.7679649989488	45.3834366473921	4.70608319673521	5.44582301791747	6.21296369823558	7.66801476892274
OX_Smed_1.0.22388	2.31138127220274	2.95496712835467	0	3.49991162723141	3.84460696689772	3.07099605453782	3.25431848062379	3.51610998318004	2.80550189133989	3.45751514573608	2.22396538747355	4.35068916470186	1.69738509339437	1.08370990747465	1.02849041878896	0.66519757781606	3.50112841368773	2.95966470287433	3.44213397286096	3.22005096462481	4.68805450894739	7.97118681671983	5.7209956248686	7.00773654114142	1.46050857829713	2.00635584870644	1.94155115569862	0.652597001610446
OX_Smed_1.0.22385	29.7397723690086	36.8779897618663	34.0807106964204	22.7494255770042	34.8150519780182	38.0035761749055	32.326230240863	34.4208661511309	41.866720532303	36.5768707522607	23.1927818979384	20.5103917764516	12.9425613371321	20.0486332882811	32.0889010662154	32.4283819185329	22.7573346889703	26.6369823258689	30.6662844854886	35.127828704998	32.8163815626317	39.4130903715592	38.616720467863	32.0353670452179	24.8286458310513	25.6526926370323	22.7161485216738	22.5145965555604
OX_Smed_1.0.22384	4.16048628996494	2.83676844322048	2.8400592247017	2.62493372042356	2.56307131126515	3.64680781476366	3.90518217674855	2.40575946217582	2.80550189133989	3.09356618302702	3.49480275174415	1.55381755882209	2.33390450341726	1.08370990747465	3.49686742388245	4.15748486135037	3.50112841368773	3.61736797017973	5.31966159442149	3.5127828704998	3.75044360715791	2.21421856019995	2.8604978124343	1.33480696021741	2.92101715659427	3.15284490511012	2.71817161797806	3.09983575764962
OX_Smed_1.0.22387	25.8874702486707	19.2663856768725	23.6671602058475	30.6242267382749	16.0191956954072	15.3549802726891	14.3190013147447	14.0644399327202	14.2433172944948	14.9219074710715	13.0260829837736	13.36283100587	8.27475233029756	9.57277084935945	14.6045639468032	14.1354485285913	17.5056420684387	12.16751044515	20.9657251074259	19.9057695994988	18.2834125848948	15.9423736334397	21.4537335932572	20.6895078833699	10.2235600480799	10.0317792435322	8.73698020064378	10.1152535249619
OX_Smed_1.0.19301	18.4910501776219	16.3114185485178	28.400592247017	34.1241383655063	16.8735527991622	20.9211606215389	21.6954565374919	19.4311341175739	19.8543210771746	18.5613970981621	18.109432440856	28.5902430823265	12.5182150637835	13.9076104792581	20.7755064595369	14.8006461064073	19.9564319580201	19.0733947518568	24.0949378100267	22.2476248464987	24.3778834465264	22.5850293140395	32.8957248429944	35.3723844457615	18.8243327869408	20.9234252793671	16.6973399390081	20.0673577995212
OX_Smed_1.0.22380	23.576088976468	21.9849554349587	21.7737873893797	33.2491604586984	23.7084096292026	23.6082821692595	21.9124111028668	24.0575946217582	25.0337091842636	27.6601211658887	10.8021175963001	10.8767229117547	5.728674690206	6.50225944484793	26.1236566372395	22.450418251292	28.0090273095019	25.9792790585635	36.9247098906903	37.1769520461228	33.7539924644212	34.5418095391193	46.4830894520573	43.0475244670116	11.1972324336114	12.3247573563395	9.90191089406295	12.3993430305985
OX_Smed_1.0.22383	63.1777547735417	57.2081636049464	67.2147349846069	53.373652315279	40.7955517043036	37.8116389214969	32.109275675488	31.459931428453	41.0034891811215	38.5785900471605	20.9688165104649	18.9565742176296	15.7008121138979	17.7005951554194	61.2980289598218	70.6772426429564	62.6701986050104	73.3339143045528	76.0398686732013	77.5739550568705	77.8217048485266	75.2834310467984	69.0095097249774	77.7525054326643	21.907628674457	17.6272692422066	18.4447359791369	19.5779100483134
OX_Smed_1.0.22382	73.0396482016067	67.2550518413523	75.734912658712	70.8732104514361	42.9314444636912	37.0438899078624	25.8175932796154	27.0185293444361	41.0034891811215	43.6738755250874	10.1666989141648	13.0520674941056	4.24346273348593	5.59916785528571	54.0985960282991	57.5395904810892	51.4665876812097	47.3546352459892	54.1353797549952	65.8646788218712	58.6006813618423	62.4409633976387	51.1313983972631	61.0674184299467	5.67975558226663	8.88529018712851	5.82465346709585	5.22077601288357
OX_Smed_1.0.15159	995.743052064942	1074.18965049949	1014.84782962674	964.225653302254	930.394885989248	942.219976982885	729.401248790478	754.113062182035	837.76602632165	836.172741824069	621.439471128322	625.87771269354	489.695599444276	447.030336833295	1156.4346268863	1298.13307310804	1075.1965358435	1024.70169046182	939.389653320783	930.301996870696	819.471928164003	839.631678027822	912.141239939987	905.666522507515	720.679844024175	739.055507984221	791.376251062757	778.874521422068
OX_Smed_1.0.15152	18.799234347249	17.1388093444571	26.5072194305492	24.4993813906199	22.42687397357	22.4566586488078	25.3836841488655	20.3564262184108	28.702442426785	25.4764273896343	19.3802698051266	20.5103917764516	23.5512181708469	20.0486332882811	13.781771611772	14.3017479230453	17.5056420684387	15.456026781677	20.6528038371658	17.563914352499	20.1586343884738	22.5850293140395	14.3024890621715	15.6839817825546	18.0129391323313	15.7642245255506	15.1440990144492	17.620119043482
OX_Smed_1.0.15153	2.31138127220274	3.42776186889142	6.6268048576373	5.24986744084712	4.48537479471401	4.2226195749895	2.82040934987395	2.22070104200845	3.02130972913527	2.91159170167249	6.67189616242064	4.9722161882307	0.212173136674296	0.180618317912442	2.2626789213357	2.16189212790219	2.10067704821264	5.59047777209595	4.69381905390131	4.39097858812474	6.56327631252634	5.31412454447989	3.21806003898859	4.33812262070659	1.46050857829713	1.28980018845414	0.776620462279447	0.815746252013058
OX_Smed_1.0.15150	2.46547335701626	3.07316581348886	1.8933728164678	1.74995581361571	5.55332117440782	4.2226195749895	3.90518217674855	4.81151892435163	3.02130972913527	6.91503029147217	6.03647748028534	4.9722161882307	13.579080747155	14.2688471150829	1.64558467006233	4.4900836502584	1.75056420684387	2.30196143556892	1.56460635130044	1.7563914352499	1.87522180357895	1.32853113611997	0.357562226554287	2.33591218038047	10.2235600480799	11.0349571678854	12.0376171653314	11.2572982777802
OX_Smed_1.0.15156	3.08184169627032	4.13695397969654	8.5201776741051	4.37488953403927	2.56307131126515	2.49518429431198	6.94254609199741	4.25634366384952	3.45292540472602	3.82146410844514	8.26044286775889	9.01214184116815	7.63823292027467	7.94720598814747	1.85128275382012	1.99559273344818	2.10067704821264	3.28851633652703	1.87752762156053	2.34185524699986	5.15685995984212	5.31412454447989	3.93318449209716	4.33812262070659	5.19291938950092	4.15602282946334	4.46556765810682	3.58928350885745
OX_Smed_1.0.15157	77.6624107460122	84.5120598709436	78.5749718834137	83.122901146746	99.3190133115244	106.141301134963	92.6395994150905	86.0521653778273	102.724530790599	105.363224704273	71.8023110812888	70.5433171705231	60.6815170888488	63.3970295872673	76.931083325414	76.6640208433009	70.0225682737546	76.6224306410798	66.6522305653987	69.377461692371	83.9161757101582	78.3833370310783	64.718763006326	74.0817862920665	64.2623774450739	67.7861654598675	56.3049835152599	55.6338943872905
OX_Smed_1.0.15154	59.9418209924578	67.1368531562181	45.4409475952272	32.3741825518906	38.4460696689772	41.8423212430778	30.5905937178636	25.5380619830971	31.2921364803295	31.8455342370429	23.1927818979384	30.454824152913	5.51650155353171	3.97360299407373	58.4182557872127	70.8435420374104	65.4711013359606	64.7837718295825	69.1556007274794	70.5483893158709	39.8484633260528	39.8559340835992	62.9309518735546	65.4055410506533	15.254200706659	18.3438249024589	7.76620462279447	7.0154177673123
OX_Smed_1.0.15155	29.8938644538221	23.1669422863006	45.4409475952272	22.7494255770042	14.9512493157134	17.2743528067752	16.9224560992437	17.9506667562349	22.2282072929237	15.103881952426	19.3802698051266	18.9565742176296	13.579080747155	14.4494654329954	30.4433163961531	19.4570291511198	33.2607199300335	40.7776025729352	47.8769543497934	43.0315901636225	54.8502377546844	51.8127143086789	44.3377160927316	28.36464790462	11.3595111645333	12.7546907524909	12.620082512041	12.8887907818063
OX_Smed_1.0.20998	5.39322296847307	4.25515266483073	4.7334320411695	5.24986744084712	10.4658745209993	7.86942738975316	8.24427348424693	9.80809626887064	12.9484702677226	10.3725454372082	7.62502418562359	6.83679725881722	6.36519410022889	9.392152531447	3.70256550764024	8.81386790606279	2.10067704821264	2.30196143556892	1.87752762156053	3.22005096462481	0	2.21421856019995	1.43024890621715	1.00110522016306	7.78937908425138	11.3215794319863	11.260996703052	10.2784027753645
OX_Smed_1.0.20806	1.69501293294868	2.12757633241536	2.8400592247017	5.24986744084712	1.49512493157134	0.767749013634455	1.30172739224952	1.11035052100422	0.431615675590752	1.27382136948171	0.31770934106765	0.621527023528838	0.848692546697186	0.361236635824885	1.64558467006233	3.82488607244234	2.80090273095019	1.64425816826352	2.5033701620807	2.92731905874983	0.937610901789477	0.442843712039991	1.78781113277144	2.33591218038047	0.811393654609519	0.573244528201839	1.16493069341917	1.30519400322089
OX_Smed_1.0.20802	1.38682876332165	0.827390795939308	0.9466864082339	3.49991162723141	5.12614262253029	1.3435607738603	0.867818261499677	2.59081788234319	3.23711756693064	2.18369377625437	0.31770934106765	0.621527023528838	0.212173136674296	0.361236635824885	0.822792335031165	1.49669455008613	4.90157977916282	3.28851633652703	2.19044889182061	2.34185524699986	2.34402725447369	0.885687424079981	1.78781113277144	3.33701740054353	1.62278730921904	1.86304471665598	1.35908580898903	2.28408950563656
OX_Smed_1.0.20803	4.00639420515142	5.67353688644097	4.7334320411695	3.49991162723141	0.854357103755049	3.45487056135505	3.47127304599871	3.70116840334741	3.02130972913527	2.00171929489984	4.76564011601474	2.79687160587977	0.848692546697186	1.98680149703687	2.05698083757791	3.82488607244234	3.15101557231896	3.28851633652703	4.06797651338114	2.63458715287485	2.81283270536843	2.21421856019995	2.14537335932572	4.33812262070659	3.08329588751617	3.15284490511012	1.94155115569862	1.95779100483134
OX_Smed_1.0.19818	144.384283470265	131.55513655435	130.642724336278	130.37170811437	151.434796640582	150.670743925762	136.898330751574	130.466186217996	204.370022392221	183.066328242658	143.604622162578	137.668235711638	117.119571444212	108.551609065378	148.514016473125	149.170556825251	174.706307843018	163.110410291741	155.834792589524	162.466207760616	153.768187893474	147.024112397277	189.865542300327	184.203360510003	149.13415371723	138.438553560744	145.228026446257	129.051057068466
OX_Smed_1.0.19815	3.69821003552439	3.07316581348886	6.6268048576373	2.62493372042356	3.84460696689772	5.18230584203257	3.90518217674855	4.996577344519	3.88454108031677	3.27554066438155	2.22396538747355	4.03992565293745	2.75825077676585	2.52865645077419	5.34815017770257	2.82708970571825	8.40270819285056	9.86554900958109	11.2651657293632	10.2456167056244	4.21924905805265	4.4284371203999	6.43612007797717	5.33922784086965	7.14026416056377	8.88529018712851	5.82465346709585	4.73132826167574
OX_Smed_1.0.19814	22.6515364675869	23.1669422863006	17.0403553482102	20.9994697633885	32.4655699426919	36.4680781476366	31.4584119793633	33.3105156301267	26.7601718866266	26.9322232404705	31.770934106765	30.7655876646775	36.493779507979	33.053152177977	19.1299217894746	23.7808134069241	18.555980592545	17.1002849499406	16.2719060535246	18.1493781642489	16.8769962322106	17.2709047695596	16.8054246480515	13.0143678621198	35.8635995337408	32.101693579303	40.1901089229614	35.8928350885745
OX_Smed_1.0.19812	6.31777547735416	5.31894083103841	6.6268048576373	5.24986744084712	3.4174284150202	5.75811760225841	6.94254609199741	9.06786258820116	8.41650567401967	8.73477510501747	5.40105879815004	4.35068916470186	2.75825077676585	3.97360299407373	5.96524442897595	7.8160715393387	5.95191830326914	6.24818103940136	9.38763810780263	10.2456167056244	3.75044360715791	4.4284371203999	3.93318449209716	5.67292958092401	6.32887050595425	6.44900094227069	6.01880858266571	5.87337301449402
OX_Smed_1.0.19811	196.005131882793	233.324204454885	303.886337043082	314.992046450827	280.656308583534	284.642946804974	271.193206718649	268.14965082252	241.488970493026	254.582299414988	160.760926580231	175.892147658661	471.236536553612	473.581229566424	219.479855369563	247.120900158666	326.655280997065	314.053310138331	251.27578001885	257.89680907586	230.652281840211	257.735040407275	284.977094563767	291.655320807505	406.345942228447	424.057639737311	498.202026552265	472.969676917171
OX_Smed_1.0.20991	5.39322296847307	7.09192110805121	10.4135504905729	8.74977906807853	9.82510669318306	10.7484861908824	9.11209174574661	8.1425704873643	14.4591251322902	11.1004433626264	8.26044286775889	12.4305404705768	8.27475233029756	5.23793121946083	7.61082909903828	8.31496972270075	9.1029338755881	11.5098071778446	8.76179556728245	9.36742098799946	5.62566541073686	3.98559340835991	8.58149343730289	8.34254350135883	11.0349537026895	9.17191245122943	12.2317722809013	8.81005952174102
OX_Smed_1.0.10508	5.08503879884604	4.13695397969654	6.6268048576373	5.24986744084712	1.7087142075101	1.3435607738603	0.433909130749838	2.03564262184108	1.29484702677226	3.27554066438155	1.9062560464059	1.86458107058651	0.636519410022889	0.903091589562212	3.70256550764024	2.82708970571825	4.20135409642528	4.27507123748514	1.56460635130044	1.46365952937491	2.34402725447369	4.8712808324399	7.50880675764003	2.33591218038047	1.29822984737523	2.29297811280736	1.35908580898903	1.79464175442873
OX_Smed_1.0.10509	78.1246870004527	81.2024966871864	70.0547942093086	88.3727685875932	105.940280865626	96.5444384645327	95.4600087649644	101.041897411384	122.794659705569	117.191565992318	70.2137643759505	65.8818644940568	67.258884325752	63.9388845410046	79.810856498023	93.7928584720644	72.473358163336	76.9512822747325	72.5977347003403	81.9649336449952	89.0730356700003	89.0115861200381	88.3178699589089	94.1038906953276	92.1743191636414	85.1268124379731	91.6412145489747	89.2426399702285
OX_Smed_1.0.14688	93.9961717362449	84.9848546114803	88.9885223739866	93.6226360284403	10.4658745209993	12.0920469647427	9.32904631112152	7.77245364702956	11.0061997275642	9.4626730304356	6.35418682135299	5.59374321175954	5.30432841685741	7.40535103441014	66.029084886251	61.3644765535315	50.4162491571033	54.5893711863487	69.1556007274794	77.8666869627455	83.4473702592635	69.5264627902785	75.8031920295089	78.419908912773	1.94734477106285	2.1496669807569	4.0772574269671	5.7102237640914
OX_Smed_1.0.10500	12.1732747002678	5.55533820130678	6.6268048576373	5.24986744084712	0.213589275938762	0	1.30172739224952	0.555175260502112	0.647423513386129	0.545923444063592	0.31770934106765	0	2.12173136674296	2.52865645077419	13.781771611772	11.308358822873	6.30203114463792	4.27507123748514	4.69381905390131	6.14737002337464	0.468805450894739	0	6.07855785142288	6.00663132097836	0	0.716555660252299	0.970775577849309	1.63149250402612
OX_Smed_1.0.14686	18.1828660079949	16.0750211782494	1.8933728164678	1.74995581361571	12.3881780044482	10.5565489374738	15.1868195762443	16.470199394896	12.5168545921318	13.4661116202353	19.3802698051266	17.7135201705719	26.0972958109385	23.2997630107051	4.7310559264292	3.49228728353431	1.40045136547509	2.30196143556892	1.87752762156053	1.7563914352499	0.937610901789477	0	0.357562226554287	0.333701740054353	8.438494007939	7.88211226277529	9.90191089406295	7.17856701771491
OX_Smed_1.0.14680	7.08823590142175	3.42776186889142	0.9466864082339	4.37488953403927	2.99024986314267	2.87905880112921	3.03736391524887	1.85058420167371	3.45292540472602	3.09356618302702	3.49480275174415	3.41839862940861	1.69738509339437	1.98680149703687	5.34815017770257	3.99118546689636	3.8512412550565	3.28851633652703	6.57134667546184	6.73283383512461	6.56327631252634	12.3996239371197	5.00587117176002	6.34033306103271	1.29822984737523	2.8662226410092	3.30063696468765	2.12094025523395
OX_Smed_1.0.10505	0.770460424067581	1.18198685134187	4.7334320411695	2.62493372042356	4.05819624283648	1.15162352045168	1.51868195762443	1.66552578150633	2.58969405354451	1.63777033219078	3.81251209281179	3.10763511764419	7.63823292027467	10.2952441210092	0.617094251273374	0.33259878890803	6.65214398600669	3.94621960383244	2.81629143234079	3.22005096462481	4.21924905805265	2.65706227223994	2.50293558588001	4.67182436076095	1.62278730921904	3.29615603716058	2.32986138683834	3.09983575764962
OX_Smed_1.0.15480	6.31777547735416	8.74670269992983	2.8400592247017	4.37488953403927	4.27178551877524	4.79843133521534	5.6408186997479	4.81151892435163	4.96358026929365	5.64120892199045	3.81251209281179	4.9722161882307	5.30432841685741	5.9604044911106	7.40513101528049	8.31496972270075	4.55146693779405	4.93277450479055	5.63258286468158	5.26917430574969	3.75044360715791	7.08549939263985	8.58149343730289	7.67514002125013	5.84203431318854	4.58595622561471	6.98958416051502	7.17856701771491
OX_Smed_1.0.15481	20.6483393650112	21.9849554349587	18.933728164678	27.9992930178513	27.3394273201616	27.6389644908404	26.90236610649	28.8691135461098	36.0399089118278	27.8420956472432	27.0052939907502	27.9687160587977	32.8868361845159	29.4407858197281	16.2501486168655	22.117819462384	16.4553035443323	20.7176529201203	25.3466228910671	24.5894800934986	31.8787706608422	25.6849352983195	23.9566691791372	23.0254200637504	34.0785334935998	27.9456707498397	31.6472838378875	28.8774173212622
OX_Smed_1.0.15482	26.3497465031113	25.8855120443869	31.2406514717187	32.3741825518906	24.5627667329577	21.6889096351733	20.6106837106173	17.5805499159002	18.1278583748116	20.7450908744165	15.2500483712472	15.2274120764565	11.0330031070634	10.6564807568341	29.2091278936064	18.9581309677577	19.9564319580201	24.3350208903	28.7887568639281	27.8095310581234	32.347576111737	30.9990598427993	21.8112958198115	28.0309461645657	9.24988766254852	8.31204565892667	10.8726864719123	9.78895502415669
OX_Smed_1.0.15483	12.0191826154543	12.647259309358	9.466864082339	8.74977906807853	13.0289458322645	13.6275449920116	21.2615474067421	17.2104330755655	20.07012891497	24.7485294642162	17.7917230997884	14.2951215411633	19.7321017107096	16.7975035658571	8.84501760158503	11.474658217327	12.9541751306446	20.7176529201203	11.5780869996232	11.4165443291243	9.84491446878951	7.97118681671983	9.65418011696575	11.0121574217937	16.7147092849561	14.6177354691469	20.3862871348355	25.2881338124048
OX_Smed_1.0.15484	3.85230212033791	5.20074214590422	3.7867456329356	6.99982325446283	2.34948203532638	1.91937253408614	4.12213674212347	2.96093472267793	2.58969405354451	2.91159170167249	2.5416747285412	3.10763511764419	1.27303882004578	0.361236635824885	3.70256550764024	3.49228728353431	3.8512412550565	3.28851633652703	5.0067403241614	3.5127828704998	7.03208176342108	9.74256166487979	3.93318449209716	4.33812262070659	2.43418096382856	2.1496669807569	3.10648184911779	3.09983575764962
OX_Smed_1.0.15485	4.16048628996494	3.30956318375723	3.7867456329356	6.99982325446283	3.20383913908143	3.45487056135505	3.90518217674855	2.59081788234319	3.02130972913527	2.54764273896343	2.5416747285412	4.9722161882307	0	0.180618317912442	4.31965975891362	3.15968849462628	3.50112841368773	2.95966470287433	3.75505524312105	5.85463811749966	6.0944708616316	8.85687424079981	5.7209956248686	6.67403480108707	1.62278730921904	1.4331113205046	0.194155115569862	0.978895502415669
[truncated: 14,605 more rows]
