# Supplementary material for: The planarian regeneration transcriptome reveals a shared but temporally shifted regulatory program between opposing head and tail scenarios
Source: BMC Genomics. 2013 Nov 16;14(1):797. doi: 10.1186/1471-2164-14-797 (PMC4046745; doi:10.1186/1471-2164-14-797)
Supplement: Supplementary file 5 — Additional file 5: Tab delimited blast annotations against selected proteomes for consolidated transcriptome. (ZIP 2 MB) [file 12864_2013_5532_MOESM5_ESM.zip › OX_Smed_0.1.blast]

OX_Smed_1.0.10151	40S ribosomal protein S28, putative	3.91956262059e-15	sman
OX_Smed_1.0.10151	40S ribosomal protein S28	6.68576120174e-15	hsap
OX_Smed_1.0.10151	40S ribosomal protein S28	6.68576120174e-15	mmus
OX_Smed_1.0.10151	40S ribosomal protein S28	4.33358428138e-14	drer
OX_Smed_1.0.10151	RT02924p	2.15073551838e-13	dmel
OX_Smed_1.0.10151	Small subunit ribosomal protein S28e (Fragment)	5.29744586542e-12	csin
OX_Smed_1.0.10151	40S ribosomal protein S28	6.91867856248e-12	cele
#
OX_Smed_1.0.10403	Tubulin-specific chaperone D	0.0	csin
OX_Smed_1.0.10403	beta-tubulin cofactor d, putative	1.186649812e-156	sman
OX_Smed_1.0.10403	Tubulin-specific chaperone D	2.74202865036e-145	mmus
OX_Smed_1.0.10403	Tubulin-specific chaperone D	3.35483677302e-143	hsap
OX_Smed_1.0.10403	CG7261	4.12602892877e-117	dmel
OX_Smed_1.0.10403	Protein F16D3.4	1.42632269376e-100	cele
#
OX_Smed_1.0.14180	Isoform 4 of ETS translocation variant 1	1.58628030211e-36	hsap
OX_Smed_1.0.14180	ETS translocation variant 5	1.58628030211e-36	mmus
OX_Smed_1.0.14180	ETS translocation variant 1/4/5 (Fragment)	6.66457876015e-35	csin
OX_Smed_1.0.14180	Ets96B, isoform A	8.14689248099e-33	dmel
OX_Smed_1.0.14180	polyomavirus enhancer activator 3, pea3, putative	2.53841764606e-26	sman
OX_Smed_1.0.14180	Protein ETS-5, isoform a	3.10300416254e-24	cele
#
OX_Smed_1.0.20822	cAMP-dependent protein kinase catalytic subunit beta	6.29231592887e-101	hsap
OX_Smed_1.0.20822	cAMP-dependent protein kinase catalytic subunit	3.10283300356e-100	dmel
OX_Smed_1.0.20822	Isoform 2 of cAMP-dependent protein kinase catalytic subunit alpha	6.89142862164e-100	mmus
OX_Smed_1.0.20822	Isoform m of cAMP-dependent protein kinase catalytic subunit	7.54501933223e-99	cele
OX_Smed_1.0.20822	cAMP-dependent protein kinase catalytic subunit beta	3.6765418895e-98	csin
OX_Smed_1.0.20822	serine/threonine kinase	2.20823095795e-92	sman
#
OX_Smed_1.0.10407	SID1 transmembrane family member 1	8.46672179549e-46	csin
OX_Smed_1.0.10407	Isoform 2 of SID1 transmembrane family member 2	4.65663212398e-36	mmus
OX_Smed_1.0.10407	Isoform 2 of SID1 transmembrane family member 2	4.66072047527e-36	hsap
OX_Smed_1.0.10407	Protein C33E10.6	5.51832511834e-29	cele
#
OX_Smed_1.0.10154	G-protein signaling modulator 2 (AGS3-like, C. elegans) (Fragment)	5.61707214899e-23	hsap
OX_Smed_1.0.10154	G-protein-signaling modulator 2	3.64088019864e-22	mmus
OX_Smed_1.0.10154	LD33695p	2.52724509517e-15	dmel
OX_Smed_1.0.10154	G-protein-signaling modulator 2	2.61528881072e-12	csin
OX_Smed_1.0.10154	G-protein signalling modulator, putative	4.93222123965e-11	sman
#
OX_Smed_1.0.14184	S-adenosylmethionine decarboxylase proenzyme	1.26354321191e-32	hsap
OX_Smed_1.0.14184	S-adenosylmethionine decarboxylase proenzyme 2	1.64550879782e-32	mmus
OX_Smed_1.0.14184	S-adenosylmethionine decarboxylase proenzyme	1.76479765559e-31	dmel
OX_Smed_1.0.14184	S-adenosylmethionine decarboxylase proenzyme	2.4083282472e-31	nvec
OX_Smed_1.0.14184	S-adenosylmethionine decarboxylase proenzyme	8.63991257e-31	drer
OX_Smed_1.0.14184	S-adenosylmethionine decarboxylase proenzyme	9.43323200008e-26	cele
OX_Smed_1.0.14184	Glycine dehydrogenase (Fragment)	6.99770585683e-23	csin
OX_Smed_1.0.14184	glycine dehydrogenase (decarboxylating)	5.18960141527e-18	sman
#
OX_Smed_1.0.10156	lectin-like protein mRNA, partial cds	0.0	smed
OX_Smed_1.0.10156	Macrophage mannose receptor 1	6.41280926469e-17	hsap
OX_Smed_1.0.10156	Macrophage mannose receptor 1	9.58267773304e-13	mmus
OX_Smed_1.0.10156	Protein CLEC-48	8.11222329339e-12	cele
#
OX_Smed_1.0.10159	putative neutral sphingomyelinase	1.25329191413e-22	sman
OX_Smed_1.0.10159	Putative neutral sphingomyelinase	1.38567658303e-21	csin
OX_Smed_1.0.10159	Putative neutral sphingomyelinase	6.66095630104e-16	cele
OX_Smed_1.0.10159	Sphingomyelin phosphodiesterase 2	5.83528256832e-12	mmus
OX_Smed_1.0.10159	Sphingomyelin phosphodiesterase 2	2.71785995614e-09	hsap
OX_Smed_1.0.10159	Putative neutral sphingomyelinase	5.65193082684e-07	dmel
#
OX_Smed_1.0.10409	DPY30 domain-containing protein 1	5.00117814339e-06	hsap
#
OX_Smed_1.0.10408	NFX1-type zinc finger-containing protein 1	0.0	hsap
OX_Smed_1.0.10408	NFX1-type zinc finger-containing protein 1	0.0	mmus
OX_Smed_1.0.10408	Protein ZK1067.2, isoform a	2.95547938243e-114	cele
OX_Smed_1.0.10408	CG6204	4.65582564655e-43	dmel
OX_Smed_1.0.10408	nonsense-mediated mRNA decay protein 1 (rent1), putative	3.83529830554e-21	sman
OX_Smed_1.0.10408	Regulator of nonsense transcripts 1	1.1159009704e-20	csin
#
OX_Smed_1.0.10401	Sperm flagellar protein 2	6.32486142162e-126	hsap
OX_Smed_1.0.10401	Novel protein	3.97083963295e-120	drer
OX_Smed_1.0.10401	Isoform 2 of Sperm flagellar protein 2	2.49295064975e-114	mmus
OX_Smed_1.0.10401	Sperm flagellar protein 2 (Fragment)	3.69092880678e-25	csin
#
OX_Smed_1.0.10400	Transmembrane protein 33	1.15629073957e-07	csin
#
OX_Smed_1.0.14186	ubiquitin-like protein sumo/smt3-related	1.36260509519e-28	sman
OX_Smed_1.0.14186	LD07775p	1.27535961864e-26	dmel
OX_Smed_1.0.14186	Small ubiquitin-related modifier 3	2.28482172014e-23	mmus
OX_Smed_1.0.14186	Small ubiquitin-related modifier 3-like	6.64781347254e-23	drer
OX_Smed_1.0.14186	Small ubiquitin-related modifier	2.04087219435e-16	cele
OX_Smed_1.0.14186	Small ubiquitin-related modifier (Fragment)	3.37181709968e-11	csin
#
OX_Smed_1.0.10406	Selenocysteine insertion sequence-binding protein 2-like	1.89698633851e-36	mmus
OX_Smed_1.0.10406	Isoform 2 of Selenocysteine insertion sequence-binding protein 2-like	2.47754088422e-36	hsap
OX_Smed_1.0.10406	GH01354p	8.8528090497e-18	dmel
#
OX_Smed_1.0.10405	Nucleolar complex protein 3	1.68553180528e-32	csin
OX_Smed_1.0.10405	Nucleolar complex protein 3 homolog	3.30991465701e-30	mmus
OX_Smed_1.0.10405	Isoform 2 of Nucleolar complex protein 3 homolog	4.75246460786e-14	drer
OX_Smed_1.0.10405	Nucleolar complex protein 3 homolog	8.10647680966e-14	hsap
OX_Smed_1.0.10405	Nucleolar complex protein 3 homolog	3.88875403217e-08	cele
OX_Smed_1.0.10405	Nucleolar complex protein 3 homolog	8.10854642895e-06	dmel
#
OX_Smed_1.0.14185	Probable methyltransferase TARBP1	8.97796918928e-77	hsap
OX_Smed_1.0.14185	Protein Gm17296	4.9378142739e-67	mmus
OX_Smed_1.0.14185	Protein T14B4.1	3.33522510479e-39	cele
OX_Smed_1.0.14185	CG18596	3.81598873983e-35	dmel
#
OX_Smed_1.0.13602	PLAC8-like protein 1	8.42121090269e-22	csin
OX_Smed_1.0.13602	Placenta-specificprotein 8 protein (C15 protein), putative	9.63510556879e-18	sman
OX_Smed_1.0.13602	PLAC8-like protein 1	7.91595973075e-12	hsap
OX_Smed_1.0.13602	Cornifelin	3.00211670333e-11	mmus
#
OX_Smed_1.0.08235	Hemicentin-1	2.95088014128e-19	csin
OX_Smed_1.0.08235	Isoform 2 of Hemicentin-1	3.85396881679e-19	hsap
OX_Smed_1.0.08235	titin, putative	2.49806988036e-18	sman
OX_Smed_1.0.08235	Protein Hmcn1	5.56511909844e-18	mmus
OX_Smed_1.0.08235	Semaphorin-5c, isoform A	1.67561123287e-14	dmel
OX_Smed_1.0.08235	ADT-1	6.58913931234e-11	cele
#
OX_Smed_1.0.08234	REM2- and Rab-like small GTPase 1	9.16697011693e-27	drer
OX_Smed_1.0.08234	REM2- and Rab-like small GTPase 1	7.51646735645e-21	mmus
OX_Smed_1.0.08234	REM2- and Rab-like small GTPase 1	1.68364447291e-20	hsap
OX_Smed_1.0.08234	GTP binding protein	4.00410412455e-06	cele
#
OX_Smed_1.0.01362	FACT complex subunit SPT16	2.35489224658e-151	mmus
OX_Smed_1.0.01362	FACT complex subunit SPT16	3.07334364484e-151	hsap
OX_Smed_1.0.01362	Isoform A of FACT complex subunit spt16	2.84029024962e-149	dmel
OX_Smed_1.0.01362	FACT complex subunit spt-16	2.6644295939e-144	cele
OX_Smed_1.0.01362	FACT complex subunit SPT16	3.14047096197e-124	csin
OX_Smed_1.0.01362	chromatin-specific transcription elongation factor 140 kDa subunit (M24 family)	1.31943364878e-122	sman
#
OX_Smed_1.0.08236	Isoform 2 of Transcription elongation factor SPT5	1.53518871127e-58	mmus
OX_Smed_1.0.08236	Isoform 2 of Transcription elongation factor SPT5	3.78130133697e-57	hsap
OX_Smed_1.0.08236	Transcription elongation factor SPT5	4.62232596226e-55	dmel
OX_Smed_1.0.08236	Transcription elongation factor SPT5	7.88449390192e-55	drer
OX_Smed_1.0.08236	suppressor of ty, putative	3.92211950013e-46	sman
OX_Smed_1.0.08236	Transcription elongation factor SPT5	2.54224386761e-45	cele
OX_Smed_1.0.08236	Transcription elongation factor SPT5 (Fragment)	1.54232624364e-42	csin
#
OX_Smed_1.0.01364	CG31800	1.2656600819e-19	dmel
#
OX_Smed_1.0.01365	F-box/LRR-repeat protein 7	4.38767263694e-176	csin
OX_Smed_1.0.01365	CG2010, isoform B	1.58242612704e-125	dmel
OX_Smed_1.0.01365	Protein T28B4.1, isoform a	1.30052482021e-111	cele
OX_Smed_1.0.01365	Isoform 2 of F-box/LRR-repeat protein 20	2.70067924196e-08	mmus
OX_Smed_1.0.01365	Isoform 2 of F-box/LRR-repeat protein 20	4.60666105942e-08	hsap
#
OX_Smed_1.0.01366	Novel protein	8.09355793724e-43	drer
OX_Smed_1.0.01366	Protein YIPF1	1.16870727274e-41	mmus
OX_Smed_1.0.01366	Protein YIPF1	2.61588934635e-41	hsap
OX_Smed_1.0.01366	CG4645	1.93087405357e-36	dmel
OX_Smed_1.0.01366	Protein Y25C1A.7, isoform a	1.34027809624e-29	cele
OX_Smed_1.0.01366	Protein YIPF1	4.32153770864e-20	csin
#
OX_Smed_1.0.08232	UDP-glcNAc:betaGal beta-1,3-N-acetylglucosaminyltransferase 5 (Fragment)	2.66281828414e-36	csin
OX_Smed_1.0.08232	beta-1,3-galactosyltransferase brn, putative	2.39950653201e-31	sman
OX_Smed_1.0.08232	Beta-1,3-galactosyltransferase 5	6.15282740926e-19	mmus
OX_Smed_1.0.08232	Novel protein (Zgc:91787)	6.80274783893e-18	drer
OX_Smed_1.0.08232	Beta-1,3-galactosyltransferase 5	6.80274783893e-18	hsap
OX_Smed_1.0.08232	Beta-1,3-galactosyltransferase brn	4.39326111732e-17	dmel
OX_Smed_1.0.08232	Beta-1,3-galactosyltransferase bre-5	2.11960759226e-11	cele
#
OX_Smed_1.0.01368	WW domain-binding protein 4 (Fragment)	1.40242519599e-18	csin
OX_Smed_1.0.01368	WW domain-binding protein 4	3.46231411147e-09	hsap
OX_Smed_1.0.01368	WW domain-binding protein 4	5.9058133765e-09	mmus
#
OX_Smed_1.0.01369	EED-1 mRNA, complete cds	0.0	smed
OX_Smed_1.0.01369	embryonic ectoderm development protein, putative	3.93181525078e-65	sman
OX_Smed_1.0.01369	Polycomb protein EED	1.2677583792e-55	csin
OX_Smed_1.0.01369	Polycomb protein EED	1.71342622489e-52	hsap
OX_Smed_1.0.01369	Isoform 3 of Polycomb protein EED	1.71342622489e-52	mmus
OX_Smed_1.0.01369	Escl, isoform A	1.8944146769e-51	dmel
OX_Smed_1.0.01369	Polycomb protein eed	9.40188229329e-51	drer
#
OX_Smed_1.0.23208	Methionine adenosyltransferase 2 subunit beta	2.26505740447e-61	drer
OX_Smed_1.0.23208	Isoform 2 of Methionine adenosyltransferase 2 subunit beta	6.59030811761e-61	mmus
OX_Smed_1.0.23208	Isoform 2 of Methionine adenosyltransferase 2 subunit beta	6.19743692757e-59	hsap
#
OX_Smed_1.0.20719	Isoform 2 of Nipped-B-like protein B	0.0	drer
OX_Smed_1.0.20719	nipped-b-like protein (delangin) (scc2 homolog), putative	0.0	sman
OX_Smed_1.0.20719	Cohesin loading factor subunit SCC2	4.46756051761e-175	csin
OX_Smed_1.0.20719	Nipped-B protein	2.41308125535e-145	dmel
OX_Smed_1.0.20719	Nipped-B-like protein	8.71336550625e-131	mmus
OX_Smed_1.0.20719	Nipped-B-like protein	2.52916903024e-130	hsap
OX_Smed_1.0.20719	Nipped-B-like protein pqn-85	3.12417908406e-60	cele
#
OX_Smed_1.0.14238	cell division cycle, putative	1.65550036612e-13	sman
OX_Smed_1.0.14238	CDC16 cell division cycle 16 homolog (S. cerevisiae)	8.28638651092e-13	drer
OX_Smed_1.0.14238	Anaphase-promoting complex subunit 6	1.83037013537e-12	csin
OX_Smed_1.0.14238	CDC16 cell division cycle 16 homolog (S. cerevisiae), isoform CRA_h	1.7278169099e-10	hsap
OX_Smed_1.0.14238	Cell division cycle protein 16 homolog	1.7278169099e-10	mmus
OX_Smed_1.0.14238	APC6	9.48084660735e-09	cele
OX_Smed_1.0.14238	Cdc16	1.14913288877e-06	dmel
#
OX_Smed_1.0.14239	NADH dehydrogenase (Ubiquinone) 1 alpha subcomplex 7	4.04596273565e-11	csin
OX_Smed_1.0.14239	CG3621	9.96555289221e-10	dmel
OX_Smed_1.0.14239	Protein F45H10.3	1.75908548562e-06	cele
OX_Smed_1.0.14239	NADH dehydrogenase [ubiquinone] 1 alpha subcomplex subunit 7	3.00054537425e-06	mmus
#
OX_Smed_1.0.06405	Serine/threonine-protein kinase haspin	3.16549674922e-59	hsap
OX_Smed_1.0.06405	Serine/threonine-protein kinase haspin	2.60605854657e-55	mmus
OX_Smed_1.0.06405	Putative serine/threonine-protein kinase haspin homolog	2.36870838627e-53	dmel
OX_Smed_1.0.06405	Serine/threonine-protein kinase haspin	7.27968906436e-49	csin
OX_Smed_1.0.06405	Protein C01H6.9	4.43026082765e-42	cele
OX_Smed_1.0.06405	hypothetical protein	1.45436671701e-36	sman
#
OX_Smed_1.0.14230	Beta-G spectrin	0.0	cele
OX_Smed_1.0.14230	Spectrin beta (Fragment)	0.0	csin
OX_Smed_1.0.14230	Spectrin beta chain	0.0	dmel
OX_Smed_1.0.14230	Spectrin beta chain, non-erythrocytic 1	0.0	hsap
OX_Smed_1.0.14230	Spectrin beta chain, non-erythrocytic 1	0.0	mmus
OX_Smed_1.0.14230	Spectrin beta chain, brain 3 (Spectrin, non-erythroid beta chain 3) (Beta-IV spectrin), putative	0.0	sman
#
OX_Smed_1.0.14234	Beta-catenin-like protein 1	2.75981329389e-77	hsap
OX_Smed_1.0.14234	Beta-catenin-like protein 1	1.35848684926e-76	mmus
OX_Smed_1.0.14234	Catenin, beta like 1	2.3108627644e-76	drer
OX_Smed_1.0.14234	Beta-catenin-like protein 1 (Fragment)	2.51302293236e-75	csin
OX_Smed_1.0.14234	CG11964	6.59012593662e-67	dmel
OX_Smed_1.0.14234	Protein M01E11.2	4.11129184387e-57	cele
#
OX_Smed_1.0.14235	Twitchin (Fragment)	3.67999936674e-18	csin
OX_Smed_1.0.14235	protein kinase	7.67326641821e-16	sman
OX_Smed_1.0.14235	Isoform e of Twitchin	1.71339461414e-07	cele
OX_Smed_1.0.14235	Bent, isoform C	2.47413654432e-06	dmel
#
OX_Smed_1.0.14236	Serine/threonine-protein phosphatase	0.0	nvec
OX_Smed_1.0.14236	Serine/threonine-protein phosphatase PP1-alpha catalytic subunit	7.98075389676e-180	hsap
OX_Smed_1.0.14236	Serine/threonine-protein phosphatase PP1-alpha catalytic subunit	1.77792648156e-179	mmus
OX_Smed_1.0.14236	Serine/threonine-protein phosphatase PP1-beta	2.17336705074e-177	cele
OX_Smed_1.0.14236	Serine/threonine-protein phosphatase	2.40293884814e-176	drer
OX_Smed_1.0.14236	Serine/threonine-protein phosphatase alpha-1 isoform	1.31433722471e-174	dmel
OX_Smed_1.0.14236	protein phosphatase-1, putative	2.92803786176e-174	sman
OX_Smed_1.0.14236	Serine/threonine-protein phosphatase	9.12321230943e-168	csin
OX_Smed_1.0.14236	Serine/threonine-protein phosphatase	3.05385753004e-155	spur
#
OX_Smed_1.0.00943	protease, putative	9.97719681917e-25	sman
OX_Smed_1.0.00943	Protease-associated domain-containing protein 1	3.43707709005e-17	hsap
OX_Smed_1.0.00943	Protease-associated domain-containing protein 1	3.43707709005e-17	mmus
OX_Smed_1.0.00943	PRADC1-like protein	1.76523010872e-13	dmel
OX_Smed_1.0.00943	Protein T07F12.2	2.72968277863e-06	cele
#
OX_Smed_1.0.00942	cyln2 (cytoplasmic linker protein-115) (clip-115), putative	1.7547041747e-79	sman
OX_Smed_1.0.00942	CAP-gly domain-containing linker protein 1	9.01189167401e-76	csin
OX_Smed_1.0.00942	Isoform B of Restin homolog	7.9499242353e-48	dmel
OX_Smed_1.0.00942	Isoform 3 of CAP-Gly domain-containing linker protein 1	1.18914603971e-43	hsap
OX_Smed_1.0.00942	CAP-Gly domain-containing linker protein 2	1.66150924914e-37	mmus
OX_Smed_1.0.00942	Protein EEA-1, isoform b	1.50975891724e-22	cele
#
OX_Smed_1.0.00413	Disintegrin and metalloproteinase domain-containing protein 10	3.63546188109e-67	csin
OX_Smed_1.0.00413	Disintegrin and metalloproteinase domain-containing protein 10	4.05693636579e-34	mmus
OX_Smed_1.0.00413	Disintegrin and metalloproteinase domain-containing protein 10	6.94488849337e-34	hsap
OX_Smed_1.0.00413	dihydroceramidedesaturase	3.55404974693e-30	sman
OX_Smed_1.0.00413	ADAM 10	2.15616773266e-27	cele
OX_Smed_1.0.00413	Kuzbanian, isoform A	2.15616773266e-27	dmel
#
OX_Smed_1.0.12378	WD repeat domain phosphoinositide-interacting protein 3	1.3184161606e-84	csin
OX_Smed_1.0.12378	WD repeat domain phosphoinositide-interacting protein 3	2.75544845488e-74	mmus
OX_Smed_1.0.12378	WD repeat domain phosphoinositide-interacting protein 3	1.15767076113e-72	drer
OX_Smed_1.0.12378	WD repeat domain phosphoinositide-interacting protein 3	1.16121103868e-72	hsap
OX_Smed_1.0.12378	WD-repeat protein, putative	5.56493083979e-67	sman
OX_Smed_1.0.12378	CG11975	2.76184646181e-66	dmel
OX_Smed_1.0.12378	Protein ATG-18, isoform a	1.21197471251e-29	cele
#
OX_Smed_1.0.00947	CG5174, isoform H	2.39580970982e-18	dmel
OX_Smed_1.0.00947	tumor protein d52, putative	3.12902438274e-18	sman
OX_Smed_1.0.00947	Tumor protein D52-like 2b	2.09883176002e-14	drer
OX_Smed_1.0.00947	Isoform 6 of Tumor protein D54	1.15166727779e-12	hsap
OX_Smed_1.0.00947	Tumor protein D52-like 2	1.96444683973e-12	mmus
#
OX_Smed_1.0.00414	protein phosphatase 2C, putative	4.01111128562e-47	sman
OX_Smed_1.0.00414	Integrin-linked kinase-associated serine/threonine phosphatase 2C (Fragment)	1.99069383449e-46	csin
OX_Smed_1.0.00414	Integrin-linked kinase-associated serine/threonine phosphatase 2C	2.99364615472e-42	mmus
OX_Smed_1.0.00414	Integrin-linked kinase-associated serine/threonine phosphatase 2C	5.10638692384e-42	hsap
OX_Smed_1.0.00414	Protein F33A8.6	1.52775982311e-38	cele
OX_Smed_1.0.00414	Probable protein phosphatase CG10417	1.7561091203e-18	dmel
#
OX_Smed_1.0.00417	Isoform 4 of Cingulin-like protein 1	2.7417293603e-07	mmus
OX_Smed_1.0.00417	Isoform Embryonic of Tropomyosin-2	1.36070613472e-06	dmel
OX_Smed_1.0.00417	Tropomyosin alpha-1 chain	2.32101312393e-06	hsap
#
OX_Smed_1.0.00944	Ribonuclease P protein subunit p25	6.53814426709e-11	mmus
OX_Smed_1.0.00944	Novel protein	1.90230875176e-10	drer
OX_Smed_1.0.00944	CG9422, isoform A	4.23790176919e-10	dmel
OX_Smed_1.0.00944	Ribonuclease P protein subunit p25	1.23630265735e-09	hsap
#
OX_Smed_1.0.00419	Peroxisomal NADH pyrophosphatase NUDT12	4.31865173004e-31	hsap
OX_Smed_1.0.00419	Peroxisomal NADH pyrophosphatase NUDT12	4.75819196158e-30	mmus
OX_Smed_1.0.00419	NADH pyrophosphatase (Fragment)	5.28525662395e-13	csin
OX_Smed_1.0.00419	NADH pyrophosphatase	6.2577802165e-06	cele
#
OX_Smed_1.0.12372	Actin beta/gamma 1	3.45947992116e-08	csin
OX_Smed_1.0.12372	Protein ACT-5	3.45985020072e-08	cele
OX_Smed_1.0.12372	actin, putative	7.53413331303e-08	sman
#
OX_Smed_1.0.12803	Nucb2b protein	6.27430535193e-39	drer
OX_Smed_1.0.12803	Isoform 2 of Nucleobindin-2	8.220104364e-39	hsap
OX_Smed_1.0.12803	Nucleobindin-1	1.40213743601e-38	mmus
OX_Smed_1.0.12803	NUCB1	1.00170895763e-36	dmel
OX_Smed_1.0.12803	Protein NUCB-1, isoform b	2.72791426863e-34	cele
OX_Smed_1.0.12803	Nucleobindin-2	3.70402677765e-15	csin
OX_Smed_1.0.12803	nucleobindin, putative	5.00614054118e-12	sman
#
OX_Smed_1.0.12802	myosin regulatory light chain, putative	4.5563497561e-74	sman
OX_Smed_1.0.12802	Probable myosin regulatory light chain	3.88411238748e-49	cele
OX_Smed_1.0.12802	Myosin regulatory light polypeptide 9	3.89636510795e-49	hsap
OX_Smed_1.0.12802	Myosin regulatory light polypeptide 9	8.68019587732e-49	mmus
OX_Smed_1.0.12802	Myosin regulatory light chain sqh	5.60864632167e-48	dmel
OX_Smed_1.0.12802	RuvB-like protein 2	7.09495471595e-43	csin
#
OX_Smed_1.0.12805	E1A/CREB-binding protein	0.0	csin
OX_Smed_1.0.12805	Nejire	0.0	dmel
OX_Smed_1.0.12805	CREB-binding protein	0.0	hsap
OX_Smed_1.0.12805	CREB-binding protein	0.0	mmus
OX_Smed_1.0.12805	CREB-binding protein 2, putative	0.0	sman
OX_Smed_1.0.12805	Isoform c of Protein cbp-1	1.30779454656e-173	cele
#
OX_Smed_1.0.12804	Actin beta/gamma 1	7.24466467156e-19	csin
OX_Smed_1.0.12804	Actin-57B	7.24466467156e-19	dmel
OX_Smed_1.0.12804	actin, putative	7.27450990254e-19	sman
OX_Smed_1.0.12804	Actin-2	3.50086136563e-18	cele
OX_Smed_1.0.12804	Actin, cytoplasmic 2, N-terminally processed	5.91505358154e-18	hsap
OX_Smed_1.0.12804	Actin, cytoplasmic 1	5.91815401791e-18	drer
OX_Smed_1.0.12804	Actin, cytoplasmic 2	5.91815401791e-18	mmus
#
OX_Smed_1.0.12375	NAD dependent epimerase/dehydratase, putative	4.71501030326e-21	sman
OX_Smed_1.0.12375	Spermatogenesis-associated serine-rich protein 1	5.77709043706e-11	hsap
OX_Smed_1.0.12375	Isoform 2 of Spermatogenesis-associated serine-rich protein 1	7.80796910583e-08	mmus
#
OX_Smed_1.0.06401	Rac guanyl-nucleotide exchange factor (Fragment)	1.09841326344e-11	csin
OX_Smed_1.0.06401	Centriolar coiled-coil protein of 110 kDa	1.93888171567e-08	mmus
OX_Smed_1.0.06401	Centriolar coiled-coil protein of 110 kDa	2.53225794131e-08	hsap
#
OX_Smed_1.0.06098	E3 SUMO-protein ligase RanBP2	1.23305530991e-10	mmus
#
OX_Smed_1.0.02233	Isoform 3 of Pantothenate kinase 4	1.11252319938e-07	mmus
OX_Smed_1.0.02233	Protein PNK-1, isoform c	9.41807380349e-07	cele
#
OX_Smed_1.0.20717	bromodomain-containing protein 3, brd3, putative	1.91865384165e-51	sman
OX_Smed_1.0.20717	Bromodomain-containing protein 3	4.72580880995e-50	csin
OX_Smed_1.0.20717	Protein BET-1, isoform a	7.84402244796e-29	cele
OX_Smed_1.0.20717	Isoform A of Homeotic protein female sterile	1.29594636516e-23	dmel
OX_Smed_1.0.20717	Isoform 4 of Bromodomain testis-specific protein	3.52919932879e-21	hsap
OX_Smed_1.0.20717	Isoform 2 of Bromodomain-containing protein 2	4.60927706656e-21	mmus
#
OX_Smed_1.0.23109	Synapse-associated protein 1	1.55798319689e-32	hsap
OX_Smed_1.0.23109	Synapse-associated protein 1	2.93147459847e-31	mmus
OX_Smed_1.0.23109	Isoform G of Synapse-associated protein of 47 kDa	3.83751425822e-23	dmel
OX_Smed_1.0.23109	Protein C16C2.4	5.01194883461e-23	cele
OX_Smed_1.0.23109	synapse-associated protein, putative	8.8469215356e-20	sman
OX_Smed_1.0.23109	Synapse-associated protein	2.66373474479e-16	csin
#
OX_Smed_1.0.23104	Ubiquitin-like protein 3	3.7412796701e-19	hsap
OX_Smed_1.0.23104	Ubiquitin-like protein 3	3.7412796701e-19	mmus
OX_Smed_1.0.23104	LD03728p	4.57340280767e-17	dmel
OX_Smed_1.0.23104	Protein C46F11.6	3.06766643209e-13	cele
#
OX_Smed_1.0.08891	Intraflagellar transport protein 81 homolog	5.77045488972e-08	hsap
OX_Smed_1.0.08891	Protein C18C4.5, isoform a	1.6789453383e-07	cele
OX_Smed_1.0.08891	Coiled-coil domain-containing protein 102A	3.74029999755e-07	drer
OX_Smed_1.0.08891	hypothetical protein	1.0882606943e-06	sman
OX_Smed_1.0.08891	Isoform 3 of Girdin	1.85629158955e-06	mmus
OX_Smed_1.0.08891	Structural maintenance of chromosome 3	5.40098167365e-06	csin
OX_Smed_1.0.08891	CG3532	7.05390051567e-06	dmel
#
OX_Smed_1.0.23106	bcl2-associated athanogene, putative	8.59994569909e-17	sman
OX_Smed_1.0.23106	BAG family molecular chaperone regulator 3	1.5180331508e-13	mmus
OX_Smed_1.0.23106	BAG family molecular chaperone regulator 3	3.40030496087e-13	hsap
OX_Smed_1.0.23106	Starvin, isoform B	1.08789575586e-11	dmel
OX_Smed_1.0.23106	Novel protein	2.42357889812e-11	drer
OX_Smed_1.0.23106	BAG domain-containing protein Samui	1.20280970193e-10	csin
#
OX_Smed_1.0.23107	Thioredoxin domain containing 9	4.31625919951e-60	drer
OX_Smed_1.0.23107	CG4511, isoform A	2.45092042117e-55	dmel
OX_Smed_1.0.23107	Thioredoxin domain-containing protein 9	2.07482859017e-54	hsap
OX_Smed_1.0.23107	Thioredoxin domain-containing protein 9	3.91295737553e-53	mmus
OX_Smed_1.0.23107	thioredoxin domain containing protein 9-related	5.65029839554e-52	sman
OX_Smed_1.0.23107	Thioredoxin domain-containing protein 9	1.39171690884e-50	csin
OX_Smed_1.0.23107	Thioredoxin domain-containing protein 9 homolog	3.55557592807e-38	cele
#
OX_Smed_1.0.23100	chimerin-related rho-gtpase-activating protein	8.11880168773e-21	sman
OX_Smed_1.0.23100	Rho GTPase-activating protein 21-A	1.06034833799e-20	csin
OX_Smed_1.0.23100	Rho GTPase-activating protein 23	3.08828624466e-20	mmus
OX_Smed_1.0.23100	Rho GTPase-activating protein 21	8.98553734998e-20	hsap
OX_Smed_1.0.23100	Si:dkey-29n19.1 (Fragment)	4.92550737144e-18	drer
OX_Smed_1.0.23100	RhoGAP19D, isoform A	8.13765311985e-13	dmel
OX_Smed_1.0.23100	Isoform b of GTPase-activating protein pac-1	5.27467323217e-12	cele
#
OX_Smed_1.0.23101	Cytosolic Fe-S cluster assembly factor NUBP2 homolog	1.16975502426e-54	dmel
OX_Smed_1.0.23101	Cytosolic Fe-S cluster assembly factor NUBP2	1.53516362336e-54	hsap
OX_Smed_1.0.23101	Cytosolic Fe-S cluster assembly factor NUBP2 homolog	5.80543382826e-54	csin
OX_Smed_1.0.23101	Cytosolic Fe-S cluster assembly factor NUBP2	2.89519329508e-53	mmus
OX_Smed_1.0.23101	Cytosolic Fe-S cluster assembly factor nubp1	3.20101127845e-52	drer
OX_Smed_1.0.23101	nucleotide binding protein 2 (nbp 2), putative	1.74796800612e-50	sman
OX_Smed_1.0.23101	Cytosolic Fe-S cluster assembly factor NUBP1 homolog	1.8718802668e-44	cele
#
OX_Smed_1.0.23102	Probable protein disulfide-isomerase A6	2.65248785925e-140	cele
OX_Smed_1.0.23102	Protein disulfide isomerase-related protein (Provisional) (Precursor)	1.71929259011e-139	drer
OX_Smed_1.0.23102	CaBP1	1.90090070367e-138	dmel
OX_Smed_1.0.23102	Isoform 2 of Protein disulfide-isomerase A6	3.58494357743e-137	hsap
OX_Smed_1.0.23102	Protein disulfide-isomerase A6	4.68208130994e-137	mmus
OX_Smed_1.0.23102	shc transforming protein, putative	2.35079583181e-96	sman
OX_Smed_1.0.23102	Protein disulfide-isomerase A6	2.43269243928e-93	csin
#
OX_Smed_1.0.23103	Metalloendopeptidase OMA1, mitochondrial	5.05540268749e-43	drer
OX_Smed_1.0.23103	Metalloendopeptidase OMA1, mitochondrial	2.77399168535e-41	hsap
OX_Smed_1.0.23103	Metalloendopeptidase OMA1, mitochondrial	2.34832482031e-40	mmus
OX_Smed_1.0.23103	TPR repeat-containing protein yfgC (Fragment)	1.698607962e-06	csin
#
OX_Smed_1.0.01096	Progestin and adipoQ receptor family member 3	3.37670008194e-15	mmus
OX_Smed_1.0.01096	Progestin and adipoQ receptor family member 3	9.85047974385e-15	hsap
OX_Smed_1.0.01096	CG7530, isoform A	2.85854808255e-14	dmel
OX_Smed_1.0.01096	Protein PAQR-3	9.51598922853e-10	cele
OX_Smed_1.0.01096	Adiponectin receptor	3.74204812497e-06	csin
#
OX_Smed_1.0.09711	Isoform 3 of Inositol 1,4,5-trisphosphate receptor type 2	2.54637406899e-21	mmus
OX_Smed_1.0.09711	Isoform A of Inositol 1,4,5-trisphosphate receptor	9.67621114023e-21	dmel
OX_Smed_1.0.09711	Inositol 1,4,5-trisphosphate receptor type 3	2.81719014308e-20	hsap
OX_Smed_1.0.09711	Inositol 1,4,5-trisphosphate receptor	1.00133092646e-17	cele
OX_Smed_1.0.09711	Inositol 1 4 5-triphosphate receptor type 1	2.09275025335e-07	csin
#
OX_Smed_1.0.01094	Probable phospholipid-transporting ATPase IF	1.17355397372e-176	hsap
OX_Smed_1.0.01094	ATPase, Class VI, type 11B	1.99976602544e-176	mmus
OX_Smed_1.0.01094	phospholipid-transportingatpase	6.65713901188e-172	sman
OX_Smed_1.0.01094	Probable phospholipid-transporting ATPase IF	1.224523675e-141	csin
OX_Smed_1.0.01094	CG9981	3.45087032269e-136	dmel
OX_Smed_1.0.01094	Protein TAT-2, isoform a	1.77642932205e-124	cele
#
OX_Smed_1.0.08588	DEAD box ATP-dependent RNA helicase, putative	4.63669817968e-164	sman
OX_Smed_1.0.08588	Probable ATP-dependent RNA helicase DDX46	1.70658100333e-158	mmus
OX_Smed_1.0.08588	Probable ATP-dependent RNA helicase DDX46	1.10711343566e-157	hsap
OX_Smed_1.0.08588	Protein F53H1.1	5.13837394743e-155	cele
OX_Smed_1.0.08588	Probable ATP-dependent RNA helicase DDX46	8.48933960119e-150	drer
OX_Smed_1.0.08588	Probable ATP-dependent RNA helicase DDX46 (Fragment)	8.22259412972e-145	csin
OX_Smed_1.0.08588	CG6227	5.89270744924e-143	dmel
#
OX_Smed_1.0.01092	Solute carrier family 43 member 3	1.10297362661e-14	csin
#
OX_Smed_1.0.01093	Protein DEL-4	2.43556164444e-15	cele
OX_Smed_1.0.01093	Acid-sensing ion channel 4	4.52921936257e-06	drer
#
OX_Smed_1.0.09710	nephrin related	1.20602767742e-19	sman
OX_Smed_1.0.09710	Kin of IRRE-like protein 3	2.27446976479e-18	csin
OX_Smed_1.0.09710	Isoform 2 of Hemicentin-1	3.18112973682e-12	hsap
OX_Smed_1.0.09710	Protein Hmcn1	3.51715105968e-11	mmus
OX_Smed_1.0.09710	Kin of irre, isoform A	2.97744696708e-10	dmel
OX_Smed_1.0.09710	Hemicentin (Precursor)	4.29942424778e-09	cele
#
OX_Smed_1.0.08583	Novel protein (Zgc:85777)	1.03406656456e-127	drer
OX_Smed_1.0.08583	Probable acyl coa dehydrogenase 6	2.55883625924e-110	cele
OX_Smed_1.0.08583	Short-chain specific acyl-CoA dehydrogenase, mitochondrial	5.25243464112e-47	hsap
OX_Smed_1.0.08583	Short-chain specific acyl-CoA dehydrogenase, mitochondrial	5.25243464112e-47	mmus
OX_Smed_1.0.08583	Arc42	7.09887578446e-44	dmel
OX_Smed_1.0.08583	Short/branched chain acyl-CoA dehydrogenase	5.82073110534e-38	csin
#
OX_Smed_1.0.08582	GH09868p	1.1634181483e-29	dmel
OX_Smed_1.0.08582	TAR DNA-binding protein 43	4.36964960478e-29	mmus
OX_Smed_1.0.08582	tar DNA-binding protein, putative	1.26324722952e-28	sman
OX_Smed_1.0.08582	Isoform 2 of TAR DNA-binding protein 43	2.76953264506e-28	hsap
OX_Smed_1.0.08582	Tardbpl protein	3.89539337553e-27	drer
OX_Smed_1.0.08582	TAR DNA-binding protein 43	4.13594545084e-26	csin
OX_Smed_1.0.08582	Protein SQD-1, isoform a	1.33507851491e-10	cele
#
OX_Smed_1.0.08581	Nucleoside diphosphate kinase	8.88499010601e-53	drer
OX_Smed_1.0.08581	Isoform 2 of Nucleoside diphosphate kinase A	6.36741234678e-51	hsap
OX_Smed_1.0.08581	Nucleoside diphosphate kinase A	6.36741234678e-51	mmus
OX_Smed_1.0.08581	Protein NDK-1	1.56834821955e-49	cele
OX_Smed_1.0.08581	Nucleoside diphosphate kinase	5.95971687687e-49	dmel
OX_Smed_1.0.08581	nucleoside diphosphate kinase	1.91717507997e-47	sman
OX_Smed_1.0.08581	Nucleoside diphosphate kinase	7.10561341323e-18	csin
#
OX_Smed_1.0.20713	C-type mannose receptor 2	3.55037452548e-12	hsap
OX_Smed_1.0.20713	C-type mannose receptor 2	2.30128578817e-11	mmus
OX_Smed_1.0.20713	Protein F52E1.2	5.79053233778e-07	cele
#
OX_Smed_1.0.08586	Isoform 2 of Vesicle-associated membrane protein 1	1.7886800377e-29	mmus
OX_Smed_1.0.08586	vamp-2, putative	3.05102603427e-29	sman
OX_Smed_1.0.08586	Synaptobrevin-like protein (Fragment)	3.98476340356e-29	csin
OX_Smed_1.0.08586	Isoform 2 of Vesicle-associated membrane protein 1	5.20426217411e-29	hsap
OX_Smed_1.0.08586	Novel protein (Zgc:73378)	2.58284846402e-28	drer
OX_Smed_1.0.08586	Synaptobrevin-1	5.38556733498e-26	cele
OX_Smed_1.0.08586	N-synaptobrevin, isoform E	1.19977923226e-25	dmel
#
OX_Smed_1.0.01098	Isoform 2 of Sarcolemmal membrane-associated protein	1.13789714053e-83	hsap
OX_Smed_1.0.01098	Sarcolemmal membrane-associated protein	2.53497036197e-83	mmus
OX_Smed_1.0.01098	SLAP , putative	1.1790564063e-72	sman
OX_Smed_1.0.01098	Protein M4.1	1.82748018151e-57	cele
OX_Smed_1.0.01098	CG17494, isoform A	1.54705477004e-56	dmel
OX_Smed_1.0.01098	Myosin heavy chain	1.51592193263e-11	csin
#
OX_Smed_1.0.01099	DNA topoisomerase II, putative	4.71232544495e-127	sman
OX_Smed_1.0.01099	DNA topoisomerase 2	1.16068613418e-125	csin
OX_Smed_1.0.01099	DNA topoisomerase 2	1.24296638321e-119	dmel
OX_Smed_1.0.01099	DNA topoisomerase 2 (Fragment)	3.99848553942e-118	nvec
OX_Smed_1.0.01099	DNA topoisomerase 2-alpha	6.38368481787e-116	mmus
OX_Smed_1.0.01099	DNA topoisomerase 2	1.42213660945e-115	drer
OX_Smed_1.0.01099	Isoform 2 of DNA topoisomerase 2-alpha	2.43333117617e-115	hsap
OX_Smed_1.0.01099	Probable DNA topoisomerase 2	2.05356088285e-114	cele
OX_Smed_1.0.01099	DNA topoisomerase 2	9.53915699563e-112	spur
#
OX_Smed_1.0.09712	Translation initiation factor eIF-2B subunit delta	6.58631663139e-42	csin
OX_Smed_1.0.09712	Novel protein similar to vertebrate eukaryotic translation initiation factor 2B, subunit 4 delta, 67kDa (EIF2B4)	1.85611148752e-36	drer
OX_Smed_1.0.09712	Isoform 3 of Translation initiation factor eIF-2B subunit delta	1.85611148752e-36	hsap
OX_Smed_1.0.09712	Isoform 2 of Translation initiation factor eIF-2B subunit delta	5.97090560347e-35	mmus
OX_Smed_1.0.09712	LD05345p	9.86480273974e-30	dmel
OX_Smed_1.0.09712	translation initiation factor 2b, delta subunit, putative	1.52545450138e-22	sman
#
OX_Smed_1.0.22679	Serine/threonine-protein kinase SIK3	9.97793253673e-121	csin
OX_Smed_1.0.22679	serine/threonine kinase	1.10575126112e-111	sman
OX_Smed_1.0.22679	Serine/threonine-protein kinase SIK3 homolog	4.25085975815e-71	drer
OX_Smed_1.0.22679	Serine/threonine-protein kinase SIK2	1.23681084266e-70	mmus
OX_Smed_1.0.22679	Serine/threonine-protein kinase SIK2	2.10967976435e-70	hsap
OX_Smed_1.0.22679	CG4290	8.01677455276e-70	dmel
OX_Smed_1.0.22679	Isoform d of Serine/threonine-protein kinase par-1	2.49787536004e-63	cele
#
OX_Smed_1.0.22678	Metabotropic glutamate receptor 5	1.20327083389e-165	mmus
OX_Smed_1.0.22678	Metabotropic glutamate receptor 5	1.57070701179e-165	hsap
OX_Smed_1.0.22678	Protein MGL-2	1.93275931776e-77	cele
OX_Smed_1.0.22678	Mangetout, isoform D	6.26088378802e-52	dmel
OX_Smed_1.0.22678	Metabotropic glutamate receptor 3	8.75662710719e-46	csin
OX_Smed_1.0.22678	metabotropic glutamate receptor, putative	3.67899865815e-44	sman
#
OX_Smed_1.0.03226	conserved hypothetical protein	1.29213562274e-17	sman
#
OX_Smed_1.0.22675	Sorting nexin-25	7.49237523583e-15	hsap
OX_Smed_1.0.22675	Sorting nexin-25	9.15880473025e-13	mmus
#
OX_Smed_1.0.02127	Splicing factor 45	5.23817701926e-66	csin
OX_Smed_1.0.02127	Splicing factor 45	1.38809361928e-42	hsap
OX_Smed_1.0.02127	Splicing factor 45	1.17509173379e-41	mmus
OX_Smed_1.0.02127	RNA binding motif protein 17	3.4189935217e-41	drer
OX_Smed_1.0.02127	FI02801p	4.94847960511e-32	dmel
OX_Smed_1.0.02127	Protein F58B3.7	6.93713647015e-18	cele
#
OX_Smed_1.0.22677	DNA repair endonuclease xp-f / mei-9 / rad1, putative	1.59940201934e-67	sman
OX_Smed_1.0.22677	DNA repair endonuclease XPF	3.94467115668e-52	mmus
OX_Smed_1.0.22677	DNA repair endonuclease XPF	6.72858987745e-52	hsap
OX_Smed_1.0.22677	DNA excision repair protein ERCC-4	1.40299651177e-49	csin
OX_Smed_1.0.22677	DNA repair endonuclease XPF	9.41077242589e-46	dmel
OX_Smed_1.0.22677	Protein C47D12.8	8.0037361785e-29	cele
#
OX_Smed_1.0.22676	E1A/CREB-binding protein	0.0	csin
OX_Smed_1.0.22676	Nejire	0.0	dmel
OX_Smed_1.0.22676	CREB-binding protein	0.0	hsap
OX_Smed_1.0.22676	CREB-binding protein	0.0	mmus
OX_Smed_1.0.22676	CREB-binding protein 2, putative	0.0	sman
OX_Smed_1.0.22676	Isoform c of Protein cbp-1	4.74559069198e-163	cele
#
OX_Smed_1.0.22670	Homeobox even-skipped homolog protein 1	7.29555307006e-21	hsap
OX_Smed_1.0.22670	Even-skipped homeobox 1	9.52828738786e-21	drer
OX_Smed_1.0.22670	Homeobox even-skipped homolog protein 1	3.62074534502e-20	mmus
OX_Smed_1.0.22670	Segmentation protein even-skipped	3.97376775286e-19	dmel
OX_Smed_1.0.22670	Homeobox protein vab-7	1.51003013529e-18	cele
OX_Smed_1.0.22670	Homeobox even-skipped homolog protein 1	1.84588607892e-16	csin
OX_Smed_1.0.22670	homeobox protein even skipped, putative	3.14860476127e-16	sman
OX_Smed_1.0.22670	EVX (Fragment)	1.32285097332e-14	nvec
#
OX_Smed_1.0.09717	Protein NID-1, isoform a	1.69557193785e-18	cele
OX_Smed_1.0.09717	egf-like domain protein	2.70540896011e-16	sman
OX_Smed_1.0.09717	Tenascin	2.29163338391e-15	csin
OX_Smed_1.0.09717	Dumpy	2.80133095526e-13	dmel
OX_Smed_1.0.09717	Stabilin-2	1.06450462746e-12	hsap
OX_Smed_1.0.09717	Fibrillin 1	1.17624554286e-11	mmus
#
OX_Smed_1.0.16948	T-cell activation inhibitor, mitochondrial	2.68818111739e-24	mmus
OX_Smed_1.0.16948	T-cell activation inhibitor, mitochondrial	1.47505402226e-22	hsap
OX_Smed_1.0.16948	CG13295	1.33722819899e-15	dmel
#
OX_Smed_1.0.02124	TNF receptor-associated factor 3	3.44228506068e-10	drer
OX_Smed_1.0.02124	TNF receptor-associated factor 5	1.59900287797e-07	mmus
OX_Smed_1.0.02124	Protein Y110A7A.2	3.56220677596e-07	cele
OX_Smed_1.0.02124	Isoform 2 of TNF receptor-associated factor 3	3.56220677596e-07	hsap
OX_Smed_1.0.02124	tnf receptor-associated factor, putative	1.3536371309e-06	sman
#
OX_Smed_1.0.06325	Glutamate receptor ionotropic, NMDA 3A	1.7291440941e-26	hsap
OX_Smed_1.0.06325	Glutamate receptor ionotropic, NMDA3A	2.94563763009e-26	mmus
OX_Smed_1.0.06325	NMDA receptor 2, isoform C	1.85360798974e-12	dmel
OX_Smed_1.0.06325	glutamate receptor, NMDA, putative	9.19936081045e-12	sman
OX_Smed_1.0.06325	Glutamate [NMDA] receptor subunit epsilon-2 (Fragment)	2.67660422674e-11	csin
OX_Smed_1.0.06325	NMDA-type ionotropic glutamate receptor NMR-2	1.46870157115e-09	cele
#
OX_Smed_1.0.06324	N-acetyllactosaminide beta-1 6-N-acetylglucosaminyl-transferase	1.70752618441e-48	csin
OX_Smed_1.0.06324	glycosyltransferase 14 family member, putative	3.56867620943e-38	sman
OX_Smed_1.0.06324	N-acetyllactosaminide beta-1,6-N-acetylglucosaminyl-transferase, isoform B	2.10676659552e-30	hsap
OX_Smed_1.0.06324	Beta-1,3-galactosyl-O-glycosyl-glycoprotein beta-1,6-N-acetylglucosaminyltransferase	3.5769624886e-30	mmus
OX_Smed_1.0.06324	GLY-1	6.11554095865e-22	cele
OX_Smed_1.0.06324	Xylosyltransferase oxt	8.8513270107e-13	dmel
#
OX_Smed_1.0.06327	T-complex protein 1 subunit alpha	0.0	drer
OX_Smed_1.0.06327	T-complex protein 1 subunit alpha	0.0	hsap
OX_Smed_1.0.06327	T-complex protein 1 subunit alpha	0.0	mmus
OX_Smed_1.0.06327	T-complex protein 1 subunit alpha (TCP-1-alpha) (CCT-alpha), putative	0.0	sman
OX_Smed_1.0.06327	T-complex protein 1 subunit alpha	0.0	spur
OX_Smed_1.0.06327	T-complex protein 1 subunit alpha	3.22387485892e-180	dmel
OX_Smed_1.0.06327	T-complex protein 1 subunit alpha	1.68059951185e-172	cele
OX_Smed_1.0.06327	T-complex protein 1 subunit alpha (Fragment)	3.23136052742e-172	nvec
OX_Smed_1.0.06327	T-complex protein 1 subunit alpha (Fragment)	2.64890794862e-136	csin
#
OX_Smed_1.0.09187	UPF0327 protein C1orf151 homolog	8.50886869384e-07	csin
OX_Smed_1.0.09187	Mitochondrial inner membrane organizing system protein F54A3.5	4.22290762862e-06	cele
#
OX_Smed_1.0.06321	TBC1 domain family member 15	8.70446594797e-81	mmus
OX_Smed_1.0.06321	TBC1 domain family member 15	9.53051747994e-80	hsap
OX_Smed_1.0.06321	TBC1 domain family member 15, putative	8.41141772662e-79	sman
OX_Smed_1.0.06321	CG11490	3.88653864686e-69	dmel
OX_Smed_1.0.06321	Protein TBC-15	3.93453429419e-52	cele
OX_Smed_1.0.06321	TBC1 domain family member 25	3.47088609933e-24	csin
#
OX_Smed_1.0.09182	cadherin, putative	2.58963265722e-62	sman
OX_Smed_1.0.09182	Protocadherin alpha-2	3.6219243627e-56	csin
OX_Smed_1.0.09182	Isoform 2 of Protocadherin gamma-C5	1.74915607827e-34	hsap
OX_Smed_1.0.09182	Protein Pcdha1	1.74915607827e-34	mmus
OX_Smed_1.0.09182	Hedgehog protein (Fragment)	1.21414215198e-27	nvec
OX_Smed_1.0.09182	Protein dachsous	2.28977300152e-26	dmel
OX_Smed_1.0.09182	Flamingo-like protein FMI-1	2.29508973445e-18	cele
#
OX_Smed_1.0.06322	Novel protein similar to human and mouse SLIT-ROBO Rho GTPase activating protein 1 (SRGAP1)	2.51642072928e-61	drer
OX_Smed_1.0.06322	SLIT-ROBO Rho GTPase-activating protein 3	1.52665988509e-58	mmus
OX_Smed_1.0.06322	SLIT-ROBO Rho GTPase-activating protein 3	3.40104340161e-58	hsap
OX_Smed_1.0.06322	SLIT-ROBO Rho GTPase activating protein	4.76782852526e-44	csin
OX_Smed_1.0.06322	Protein SRGP-1, isoform a	5.10581664004e-38	cele
OX_Smed_1.0.06322	slit-robo rho gtpase activating protein 1,3, putative	4.80111764537e-20	sman
OX_Smed_1.0.06322	GTPase-activating protein CdGAPr	2.08740834173e-15	dmel
#
OX_Smed_1.0.06329	strain CIWsx2 Rap55 protein mRNA, partial cds	0.0	smed
OX_Smed_1.0.06329	Protein LSM14 homolog B	4.72298120904e-33	hsap
OX_Smed_1.0.06329	C19orf13-like protein	5.45429890135e-31	drer
OX_Smed_1.0.06329	Protein LSM14 homolog B	2.86539706121e-29	mmus
OX_Smed_1.0.06329	Protein CAR-1	1.3145891057e-17	cele
OX_Smed_1.0.06329	GH08269p	2.08977512719e-13	dmel
OX_Smed_1.0.06329	Protein LSM14 homolog B-B (Fragment)	5.15591494847e-10	csin
#
OX_Smed_1.0.06328	Phosphatidylinositol 3-kinase regulatory subunit alpha	7.26509028424e-65	csin
OX_Smed_1.0.06328	Phosphatidylinositol 3-kinase regulatory subunit alpha	8.05114958871e-56	mmus
OX_Smed_1.0.06328	Phosphatidylinositol 3-kinase regulatory subunit alpha	3.38260019193e-54	hsap
OX_Smed_1.0.06328	Phosphoinositide-3-kinase, regulatory subunit 1 (P85 alpha)	1.67876702168e-53	drer
OX_Smed_1.0.06328	LD42724p	2.78646190156e-32	dmel
OX_Smed_1.0.06328	GTPase activating protein,putative	1.75344312249e-18	sman
OX_Smed_1.0.06328	Phosphoinositide 3-kinase adapter subunit	1.30037916658e-13	cele
#
OX_Smed_1.0.13172	DNA/RNA-binding protein KIN17	1.09493075303e-72	hsap
OX_Smed_1.0.13172	DNA/RNA-binding protein KIN17	3.89432722301e-70	mmus
OX_Smed_1.0.13172	FI03293p	5.26333921488e-67	dmel
OX_Smed_1.0.13172	DNA/RNA-binding protein KIN17 (Fragment)	2.00006676812e-66	csin
OX_Smed_1.0.13172	Protein Y52B11A.9	3.19315794355e-64	cele
#
OX_Smed_1.0.13173	Gamma-tubulin complex component 3	7.50171642288e-106	mmus
OX_Smed_1.0.13173	Gamma-tubulin complex component 3	1.27959901299e-105	hsap
OX_Smed_1.0.13173	gamma-tubulin complex component 3 (gcp-3), putative	3.72306315326e-105	sman
OX_Smed_1.0.13173	Gamma-tubulin complex component 3 homolog	4.25973258899e-101	csin
OX_Smed_1.0.13173	Gamma-tubulin complex component 3 homolog	3.888675079e-70	dmel
#
OX_Smed_1.0.13170	Transposon Ty3-G gap-Pol polyprotein	1.31343005502e-25	csin
OX_Smed_1.0.13170	Retrotransposon-like protein 1	9.63179129931e-08	hsap
OX_Smed_1.0.13170	KRAB-A domain-containing protein	3.97877322625e-06	sman
#
OX_Smed_1.0.13171	Fcp1	1.42018543056e-46	dmel
OX_Smed_1.0.13171	rna polymerase II ctd phosphatase, putative	5.9667497878e-45	sman
OX_Smed_1.0.13171	Protein FCP-1	5.97496845142e-45	cele
OX_Smed_1.0.13171	RNA polymerase II subunit A C-terminal domain phosphatase	1.0177733613e-44	csin
OX_Smed_1.0.13171	RNA polymerase II subunit A C-terminal domain phosphatase	3.87286183001e-44	mmus
OX_Smed_1.0.13171	Isoform 4 of RNA polymerase II subunit A C-terminal domain phosphatase	4.73425103947e-42	hsap
#
OX_Smed_1.0.13176	receptor protein tyrosine phosphatase, putative	8.12140230545e-171	sman
OX_Smed_1.0.13176	Protein-tyrosine phosphatase	2.38498961057e-138	csin
OX_Smed_1.0.13176	Protein tyrosine phosphatase 99A, isoform E	3.02402449733e-125	dmel
OX_Smed_1.0.13176	Receptor-type tyrosine-protein phosphatase zeta	3.46796318531e-113	hsap
OX_Smed_1.0.13176	Protein Ptprz1	1.90293466927e-111	mmus
OX_Smed_1.0.13176	Isoform b of Tyrosine-protein phosphatase Lar-like	4.88424468112e-83	cele
#
OX_Smed_1.0.13177	cAMP-dependent protein kinase catalytic subunit alpha	1.34940008228e-126	mmus
OX_Smed_1.0.13177	cAMP-dependent protein kinase catalytic subunit alpha	2.30172791941e-126	hsap
OX_Smed_1.0.13177	Isoform h of cAMP-dependent protein kinase catalytic subunit	7.40440443587e-125	cele
OX_Smed_1.0.13177	Novel protein similar to human protein kinase, cAMP-dependent, catalytic, beta (PRKACB, zgc:110804)	7.40440443587e-125	drer
OX_Smed_1.0.13177	cAMP-dependent protein kinase catalytic subunit	4.06293179985e-123	dmel
OX_Smed_1.0.13177	Protein kinase A	4.21423806774e-112	csin
OX_Smed_1.0.13177	serine/threonine kinase	8.78722201308e-110	sman
#
OX_Smed_1.0.13174	Ankyrin repeat and MYND domain containing 1	1.42223903509e-116	mmus
OX_Smed_1.0.13174	Ankyrin repeat and MYND domain-containing protein 1	9.28830381261e-92	hsap
OX_Smed_1.0.13174	conserved hypothetical protein	3.66741965438e-72	sman
OX_Smed_1.0.13174	Ankyrin repeat and MYND domain-containing protein 1	2.91261790477e-61	csin
OX_Smed_1.0.13174	Protein F14B4.2, isoform b	5.56993143233e-12	cele
OX_Smed_1.0.13174	AT19426p	1.2408512682e-11	dmel
#
OX_Smed_1.0.01899	Novel protein containing a Kunitz/Bovine pancreatic trypsin inhibitor domain (Likely orthologue of H. sapiens SPINT3)	2.2527716214e-10	mmus
OX_Smed_1.0.01899	Isoform G of Papilin	1.90708556949e-09	dmel
OX_Smed_1.0.01899	Protein MLT-11, isoform a	2.49073088837e-09	cele
OX_Smed_1.0.01899	WAP, Kazal, immunoglobulin, Kunitz and NTR domain-containing protein 2	3.59660772957e-08	hsap
OX_Smed_1.0.01899	Papilin	6.13488359387e-08	csin
OX_Smed_1.0.01899	serine-type protease inhibitor, putative	1.04645264483e-07	sman
#
OX_Smed_1.0.01896	retinoblastoma binding protein, putative	8.80890762174e-50	sman
OX_Smed_1.0.01896	E3 ubiquitin-protein ligase RBBP6	1.40636471715e-47	csin
OX_Smed_1.0.01896	Isoform 4 of E3 ubiquitin-protein ligase RBBP6	6.79183535306e-26	hsap
OX_Smed_1.0.01896	Isoform 2 of E3 ubiquitin-protein ligase RBBP6	2.58089468104e-25	mmus
OX_Smed_1.0.01896	Protein TAG-214, isoform a	1.01490574127e-21	cele
OX_Smed_1.0.01896	Something that sticks like glue	2.42125302351e-15	dmel
#
OX_Smed_1.0.13178	conserved hypothetical protein	1.9737735776e-61	sman
OX_Smed_1.0.13178	CG3033	5.03094007419e-57	dmel
OX_Smed_1.0.13178	Glycosylphosphatidylinositol anchor attachment 1 protein	1.12077652071e-56	mmus
OX_Smed_1.0.13178	Glycosylphosphatidylinositol anchor attachment 1 protein	3.98625255839e-54	hsap
OX_Smed_1.0.13178	Glycosylphosphatidylinositol anchor attachment 1 protein	6.84699143543e-30	csin
OX_Smed_1.0.13178	Protein HPO-3, isoform b	2.20771582867e-20	cele
#
OX_Smed_1.0.13179	Golgin subfamily A member 5	1.75787507244e-64	csin
OX_Smed_1.0.13179	Golgin subfamily A member 5	2.80981397666e-62	mmus
OX_Smed_1.0.13179	Golgi autoantigen, golgin subfamily a, 5	1.88471743669e-58	drer
OX_Smed_1.0.13179	Golgin subfamily A member 5	7.16191861955e-58	hsap
OX_Smed_1.0.13179	Golgin-84, putative	1.55072587938e-36	sman
OX_Smed_1.0.13179	Golgin-84	4.67994850961e-25	dmel
OX_Smed_1.0.13179	Golgin-84	8.8260009162e-24	cele
#
OX_Smed_1.0.01892	Chromatin-remodeling complex ATPase chain isw-1	0.0	cele
OX_Smed_1.0.01892	SWI/SNF-related matrix-associated actin-dependent regulator of chromatin subfamily A member 5 (Fragment)	0.0	csin
OX_Smed_1.0.01892	Chromatin-remodeling complex ATPase chain Iswi	0.0	dmel
OX_Smed_1.0.01892	SWI/SNF-related matrix-associated actin-dependent regulator of chromatin subfamily A member 5	0.0	hsap
OX_Smed_1.0.01892	SWI/SNF-related matrix-associated actin-dependent regulator of chromatin subfamily A member 5	0.0	mmus
OX_Smed_1.0.01892	helicase, putative	0.0	sman
#
OX_Smed_1.0.01893	Vegetative incompatibility protein HET-E-1	2.00806974668e-28	csin
OX_Smed_1.0.01893	family S9 non-peptidase homologue (S09 family)	3.4252481979e-28	sman
#
OX_Smed_1.0.01890	Carnitine O-acetyltransferase	1.14318352352e-14	mmus
OX_Smed_1.0.01890	Isoform 2 of Carnitine O-acetyltransferase	1.26612045826e-13	hsap
OX_Smed_1.0.01890	Protein B0395.3	1.39744664851e-12	cele
OX_Smed_1.0.01890	CG5122	1.30797032171e-10	dmel
OX_Smed_1.0.01890	choline o-acyltransferase, putative	2.91385388166e-10	sman
OX_Smed_1.0.01890	Choline O-acetyltransferase	2.46672527146e-09	csin
#
OX_Smed_1.0.16860	FMRFamide-activated amiloride-sensitive sodium channel	9.65486602762e-15	csin
OX_Smed_1.0.16860	amiloride-sensitive sodium channel-related	1.22134349941e-09	sman
OX_Smed_1.0.16860	Isoform Short of Degenerin deg-1	3.67736404308e-06	cele
#
OX_Smed_1.0.04566	CG9986	7.93938084487e-34	dmel
OX_Smed_1.0.04566	Protein C55A6.10, isoform a	9.70523185885e-32	cele
#
OX_Smed_1.0.10782	Potassium voltage-gated channel protein Shal	8.27461209861e-153	dmel
OX_Smed_1.0.10782	Potassium voltage-gated channel subfamily D member 3	1.01150241471e-150	hsap
OX_Smed_1.0.10782	Potassium voltage-gated channel subfamily D member 3	1.01150241471e-150	mmus
OX_Smed_1.0.10782	Potassium voltage-gated channel, Shal-related subfamily, member 3	1.11834696605e-149	drer
OX_Smed_1.0.10782	Protein SHL-1	1.23647745994e-148	cele
OX_Smed_1.0.10782	Potassium voltage-gated channel protein Shal	1.41799721343e-136	csin
OX_Smed_1.0.10782	voltage-gated potassium channel, putative	3.49264863636e-135	sman
#
OX_Smed_1.0.20344	F-box/LRR-repeat protein 7	2.07115753532e-27	hsap
OX_Smed_1.0.20344	F-box/LRR-repeat protein 7	4.61405761556e-27	mmus
OX_Smed_1.0.20344	CG9003, isoform B	1.13912077729e-17	dmel
OX_Smed_1.0.20344	fbxl20, putative	8.18244397061e-08	sman
OX_Smed_1.0.20344	F-box/LRR-repeat protein 7	2.63220183069e-06	csin
#
OX_Smed_1.0.07327	Histone H2A.Z	1.43077217481e-51	hsap
OX_Smed_1.0.07327	Histone H2A.Z	1.43077217481e-51	mmus
OX_Smed_1.0.07327	Histone H2A.v	1.86277008346e-51	dmel
OX_Smed_1.0.07327	Histone H2A (Fragment)	3.18742786907e-51	drer
OX_Smed_1.0.07327	Histone H2A	2.68983426185e-50	nvec
OX_Smed_1.0.07327	histone H2A, putative	2.68983426185e-50	sman
OX_Smed_1.0.07327	Histone H2A	3.5130323399e-50	spur
OX_Smed_1.0.07327	Histone H2A	4.58816232518e-50	csin
OX_Smed_1.0.07327	Histone H2A.V	1.05774491903e-46	cele
#
OX_Smed_1.0.07324	Polycomb protein Su(Z)12	2.11009790431e-08	csin
OX_Smed_1.0.07324	Polycomb protein suz12-A	1.36772565372e-07	drer
OX_Smed_1.0.07324	Polycomb protein SUZ12	1.78630502325e-07	hsap
OX_Smed_1.0.07324	Polycomb protein Suz12	1.78630502325e-07	mmus
OX_Smed_1.0.07324	Isoform 2 of Polycomb protein Su(z)12	3.36882547734e-06	dmel
OX_Smed_1.0.07324	conserved hypothetical protein	3.36882547734e-06	sman
#
OX_Smed_1.0.07325	ATP-dependent RNA helicase DDX42	0.0	hsap
OX_Smed_1.0.07325	ATP-dependent RNA helicase DDX42	0.0	mmus
OX_Smed_1.0.07325	DEAD box ATP-dependent RNA helicase, putative	0.0	sman
OX_Smed_1.0.07325	CG6418	2.74483298405e-180	dmel
OX_Smed_1.0.07325	Protein C46F11.4	3.61827449588e-148	cele
OX_Smed_1.0.07325	ATP-dependent RNA helicase DDX42	3.0916013249e-115	csin
#
OX_Smed_1.0.07323	Adenosine monophosphate-protein transferase FICD	3.36621237066e-93	csin
OX_Smed_1.0.07323	Adenosine monophosphate-protein transferase FICD homolog	3.15799476054e-83	dmel
OX_Smed_1.0.07323	Adenosine monophosphate-protein transferase FICD	5.40366256658e-83	hsap
OX_Smed_1.0.07323	Adenosine monophosphate-protein transferase FICD	5.40366256658e-83	mmus
OX_Smed_1.0.07323	Adenosine monophosphate-protein transferase FICD	9.18835808079e-83	drer
OX_Smed_1.0.07323	Adenosine monophosphate-protein transferase FICD homolog	1.0206152001e-65	cele
#
OX_Smed_1.0.07320	Lachesin	2.15642311725e-38	csin
OX_Smed_1.0.07320	Neurotrimin precursor (hNT), putative	8.77529447216e-32	sman
OX_Smed_1.0.07320	Lachesin	1.36012803536e-16	dmel
OX_Smed_1.0.07320	Hemicentin (Precursor)	2.17147932738e-14	cele
OX_Smed_1.0.07320	Neural cell adhesion molecule 1	3.13560945902e-13	mmus
OX_Smed_1.0.07320	Isoform 4 of Neural cell adhesion molecule 1	4.10606672653e-13	hsap
#
OX_Smed_1.0.07321	hepatoma up-regulated protein, putative	2.43121716275e-23	sman
OX_Smed_1.0.07321	Disks large-associated protein 1	1.80302634704e-18	csin
OX_Smed_1.0.07321	LD44824p	9.26006694413e-15	dmel
OX_Smed_1.0.07321	Isoform 3 of Disks large-associated protein 4	4.5957234442e-14	hsap
OX_Smed_1.0.07321	Disks large-associated protein 4	6.00220069827e-14	mmus
OX_Smed_1.0.07321	Protein W03A5.4	5.44136818623e-07	cele
#
OX_Smed_1.0.02237	eIF4E1-like protein mRNA, partial cds	0.0	smed
OX_Smed_1.0.02237	Isoform 3 of Eukaryotic translation initiation factor 4E	2.56799170623e-54	hsap
OX_Smed_1.0.02237	Eukaryotic translation initiation factor 4E	5.72088867543e-54	mmus
OX_Smed_1.0.02237	Novel protein similar to vertebrate eukaryotic translation initiation factor 4E (Zgc:110154, EIF4E)	7.47171199906e-54	drer
OX_Smed_1.0.02237	Eukaryotic translation initiation factor 4E	1.40910389962e-52	spur
OX_Smed_1.0.02237	Isoform II of Eukaryotic translation initiation factor 4E	1.97080760833e-46	dmel
OX_Smed_1.0.02237	Isoform b of Eukaryotic translation initiation factor 4E-3	5.36702218199e-44	cele
OX_Smed_1.0.02237	eukaryotic translation initiation factor 4e, putative	1.24017451832e-32	sman
OX_Smed_1.0.02237	Translation initiation factor 4E	9.82649121949e-30	csin
#
OX_Smed_1.0.04562	Inhibitor of growth protein 3	1.3521522318e-37	hsap
OX_Smed_1.0.04562	Inhibitor of growth protein 3	2.98995843114e-37	mmus
OX_Smed_1.0.04562	Inhibitor of growth family, member 3	5.47786773398e-36	drer
OX_Smed_1.0.04562	Inhibitor of growth protein 3	9.74308982368e-19	csin
OX_Smed_1.0.04562	FI05329p	1.55550930404e-16	dmel
OX_Smed_1.0.04562	Protein ING-3	6.76297340897e-12	cele
#
OX_Smed_1.0.07328	CG32473, isoform A	1.04572767511e-137	dmel
OX_Smed_1.0.07328	Endoplasmic reticulum aminopeptidase 2	3.72316949953e-135	hsap
OX_Smed_1.0.07328	Novel protein similar to vertebrate type 1 tumor necrosis factor receptor shedding aminopeptidase regulator (ARTS-1)	3.15185203768e-134	drer
OX_Smed_1.0.07328	Endoplasmic reticulum aminopeptidase 1	1.73349447439e-124	mmus
OX_Smed_1.0.07328	Aminopeptidase N	6.58047396553e-124	csin
OX_Smed_1.0.07328	Protein F49B2.6	7.06332195043e-110	cele
OX_Smed_1.0.07328	cytosol alanyl aminopeptidase (M01 family)	8.65437126732e-100	sman
#
OX_Smed_1.0.07329	mediterranea pedal peptide prohormone like-1 mRNA, complete cds	0.0	smed
OX_Smed_1.0.07329	Signal recognition particle receptor subunit beta	1.38466531843e-38	mmus
OX_Smed_1.0.07329	Signal recognition particle receptor subunit beta	1.17218950304e-37	hsap
OX_Smed_1.0.07329	GM04779p	2.5213345504e-32	dmel
OX_Smed_1.0.07329	Protein R186.3	1.06177009347e-22	cele
#
OX_Smed_1.0.03871	Sodium/hydrogen exchanger	1.60610414244e-112	spur
OX_Smed_1.0.03871	Sodium/hydrogen exchanger	1.77540879431e-108	dmel
OX_Smed_1.0.03871	Sodium/hydrogen exchanger 8	1.63452220854e-106	mmus
OX_Smed_1.0.03871	Sodium/hydrogen exchanger 8	3.04809910827e-105	hsap
OX_Smed_1.0.03871	Sodium/hydrogen exchanger (Fragment)	4.03439407315e-99	drer
OX_Smed_1.0.03871	Sodium/hydrogen exchanger	2.20267003275e-88	cele
OX_Smed_1.0.03871	Sodium/hydrogen exchanger (Fragment)	1.1205571044e-57	nvec
OX_Smed_1.0.03871	Sodium/hydrogen exchanger (Fragment)	2.58930617403e-46	csin
OX_Smed_1.0.03871	sodium/hydrogen exchanger, putative	2.59202373691e-36	sman
#
OX_Smed_1.0.02668	MCG115602	1.77414152785e-91	mmus
OX_Smed_1.0.02668	DnaJ homolog subfamily C member 13	2.31710059289e-91	hsap
OX_Smed_1.0.02668	DnaJ homolog subfamily C member 13	3.13165425424e-88	csin
OX_Smed_1.0.02668	endosomal trafficking protein, putative	1.23148530843e-84	sman
OX_Smed_1.0.02668	Receptor mediated endocytosis 8	1.15799415866e-66	dmel
OX_Smed_1.0.02668	Protein RME-8, isoform b	6.80456481878e-59	cele
#
OX_Smed_1.0.02669	Isoform 3 of 5'-3' exoribonuclease 1	6.11101582157e-37	mmus
OX_Smed_1.0.02669	Isoform 3 of 5'-3' exoribonuclease 1	6.12177465225e-37	hsap
OX_Smed_1.0.02669	Protein XRN-1	9.75639364888e-35	cele
OX_Smed_1.0.02669	LD22664p	2.83867597068e-34	dmel
OX_Smed_1.0.02669	5'-3' exoribonuclease, putative	5.93274381113e-24	sman
OX_Smed_1.0.02669	5'-3' exoribonuclease 2	2.94439014164e-23	csin
#
OX_Smed_1.0.17166	CEP41 mRNA, complete cds	0.0	smed
OX_Smed_1.0.17166	Centrosomal protein of 41 kDa (Cep41 protein) (Testis-specificprotein A14 protein), putative	3.46055170012e-69	sman
OX_Smed_1.0.17166	Centrosomal protein of 41 kDa	3.84401696322e-60	hsap
OX_Smed_1.0.17166	Centrosomal protein of 41 kDa	6.54147182809e-60	drer
OX_Smed_1.0.17166	Centrosomal protein of 41 kDa	3.97793414314e-57	mmus
OX_Smed_1.0.17166	Centrosomal protein of 41 kDa	2.58431460697e-40	csin
#
OX_Smed_1.0.02664	Titin	1.68526801894e-180	csin
OX_Smed_1.0.02664	Bent, isoform C	1.51803284147e-80	dmel
OX_Smed_1.0.02664	Isoform e of Twitchin	1.57091779986e-77	cele
OX_Smed_1.0.02664	protein kinase	2.50801059806e-75	sman
OX_Smed_1.0.02664	Isoform 9 of Titin	3.2831689672e-67	hsap
OX_Smed_1.0.02664	Titin	3.07295278487e-65	mmus
#
OX_Smed_1.0.02841	CCR4-NOT transcription complex, subunit 6	2.13661804899e-09	drer
OX_Smed_1.0.02841	Isoform 2 of Protein angel homolog 2	2.61183761863e-07	mmus
OX_Smed_1.0.02841	Isoform 2 of CCR4-NOT transcription complex subunit 6-like	4.46192191271e-07	hsap
OX_Smed_1.0.02841	Protein W02G9.5	3.77148547496e-06	cele
#
OX_Smed_1.0.02666	Potassium voltage-gated channel protein Shaker	1.18129151449e-157	csin
OX_Smed_1.0.02666	voltage-gated potassium channel, putative	4.20148551903e-155	sman
OX_Smed_1.0.02666	Isoform Gamma of Potassium voltage-gated channel protein Shaker	6.1519469014e-106	dmel
OX_Smed_1.0.02666	Potassium voltage-gated channel subfamily A member 2	4.8744794637e-103	mmus
OX_Smed_1.0.02666	Potassium voltage-gated channel subfamily A member 2	1.42153939987e-102	hsap
OX_Smed_1.0.02666	Potassium channel (Fragment)	8.90401914481e-97	nvec
OX_Smed_1.0.02666	Isoform f of Potassium voltage-gated channel protein shk-1	7.81841343309e-85	cele
#
OX_Smed_1.0.02843	Protein FAM18A	1.22191966383e-38	hsap
OX_Smed_1.0.02843	Family with sequence similarity 18, member A	2.99134104542e-37	mmus
#
OX_Smed_1.0.02660	Lysophospholipase III (Fragment)	1.76359760905e-74	csin
OX_Smed_1.0.02660	phosphatidylcholine-sterol acyltransferase (lecithin-cholesterol acyltransferase)/ Phospholipase A	1.5988109038e-67	sman
OX_Smed_1.0.02660	CG18858	9.12080719087e-47	dmel
OX_Smed_1.0.02660	Group XV phospholipase A2	9.12080719087e-47	mmus
OX_Smed_1.0.02660	Group XV phospholipase A2	1.72010979304e-45	hsap
OX_Smed_1.0.02660	Protein M05B5.4	1.27565868001e-40	cele
#
OX_Smed_1.0.02661	Putative ATP-dependent RNA helicase DHX33	7.33084731743e-104	hsap
OX_Smed_1.0.02661	Putative ATP-dependent RNA helicase DHX33	9.57438310244e-104	mmus
OX_Smed_1.0.02661	Pre-mRNA-splicing factor ATP-dependent RNA helicase DHX16 (Fragment)	1.93013611122e-96	csin
OX_Smed_1.0.02661	CG4901	3.6400791699e-95	dmel
OX_Smed_1.0.02661	Probable pre-mRNA-splicing factor ATP-dependent RNA helicase mog-5	3.19467351419e-91	cele
#
OX_Smed_1.0.02662	Isoform 4 of Anion exchange protein 4	7.540864651e-113	hsap
OX_Smed_1.0.02662	Electroneutral sodium bicarbonate exchanger 1	2.32993066127e-89	mmus
OX_Smed_1.0.02662	Na+ driven anion exchanger NDAE1	1.47767750184e-77	dmel
OX_Smed_1.0.02662	Protein ABTS-1, isoform b	2.36462789133e-67	cele
OX_Smed_1.0.02662	Electrogenic sodium bicarbonate cotransporter 1	2.14865974821e-52	csin
OX_Smed_1.0.02662	sodium bicarbonate cotransporter (nbc2, 3), putative	1.53983318457e-50	sman
#
OX_Smed_1.0.02663	mitochondrial carrier, putative	2.04360440098e-37	sman
OX_Smed_1.0.02663	Mitochondrial carrier homolog 2	1.47247675245e-27	hsap
OX_Smed_1.0.02663	LD43650p	8.05488781436e-26	dmel
OX_Smed_1.0.02663	Mitochondrial carrier homolog 2	1.7944417954e-25	mmus
OX_Smed_1.0.02663	Mitochondrial carrier homolog 2	2.86487239554e-23	drer
OX_Smed_1.0.02663	NADH dehydrogenase (Ubiquinone) Fe-S protein 7 (Fragment)	2.51557824136e-11	csin
OX_Smed_1.0.02663	Protein MTCH-1, isoform a	4.29092657371e-11	cele
#
OX_Smed_1.0.22235	Cysteine-rich motor neuron 1 protein	3.25773150263e-06	hsap
#
OX_Smed_1.0.14890	DNA polymerase	1.84406699658e-28	csin
OX_Smed_1.0.14890	DNA polymerase epsilon, catalytic subunit, putative	1.46114178951e-25	sman
OX_Smed_1.0.14890	DNA polymerase epsilon catalytic subunit A	1.23693071916e-24	hsap
OX_Smed_1.0.14890	DNA polymerase epsilon catalytic subunit A	3.59891742406e-24	mmus
OX_Smed_1.0.14890	DNA polymerase (Fragment)	1.78612414784e-23	nvec
OX_Smed_1.0.14890	DNA polymerase	7.50420026197e-22	drer
OX_Smed_1.0.14890	DNA polymerase	6.15307736208e-16	dmel
#
OX_Smed_1.0.09659	Junction plakoglobin	1.17820851178e-07	csin
OX_Smed_1.0.09659	plakoglobin, putative	1.30266215419e-06	sman
#
OX_Smed_1.0.17270	conserved hypothetical protein	1.35946658187e-72	sman
OX_Smed_1.0.17270	Protein FAM188A	9.74259306446e-71	csin
OX_Smed_1.0.17270	Protein FAM188A	4.53611667307e-60	drer
OX_Smed_1.0.17270	Protein FAM188A	4.53611667307e-60	mmus
OX_Smed_1.0.17270	Protein FAM188A	1.31980789864e-59	hsap
OX_Smed_1.0.17270	Protein FAM188A homolog	2.6654970318e-52	dmel
#
OX_Smed_1.0.17273	Vesicular glutamate transporter 2	1.04365473278e-135	csin
OX_Smed_1.0.17273	phosphate transporter, putative	4.46293602396e-99	sman
OX_Smed_1.0.17273	Vesicular glutamate transporter 2	3.45777860323e-47	hsap
OX_Smed_1.0.17273	Vesicular glutamate transporter 2	7.65424676789e-47	mmus
OX_Smed_1.0.17273	Vesicular glutamate transporter 2.2	3.74991695478e-46	drer
OX_Smed_1.0.17273	Probable vesicular glutamate transporter eat-4	2.33679791381e-42	cele
OX_Smed_1.0.17273	Vesicular glutamate transporter	6.72902590494e-42	dmel
#
OX_Smed_1.0.17272	multidrug resistance pump, putative	2.94083256228e-95	sman
OX_Smed_1.0.17272	Multidrug and toxin extrusion protein 1 (Fragment)	2.04298791773e-69	csin
OX_Smed_1.0.17272	Multidrug and toxin extrusion protein 2	8.89533054554e-67	mmus
OX_Smed_1.0.17272	Multidrug and toxin extrusion protein 1	1.24368403882e-65	drer
OX_Smed_1.0.17272	Multidrug and toxin extrusion protein 1	4.02797409857e-40	hsap
#
OX_Smed_1.0.17275	Calmodulin-binding transcription activator 1	4.55575776194e-32	csin
OX_Smed_1.0.17275	calmodulin-binding transcription activator (camta), putative	1.05027444181e-28	sman
OX_Smed_1.0.17275	Isoform 2 of Calmodulin-binding transcription activator 1	9.20808662402e-25	hsap
OX_Smed_1.0.17275	Isoform 5 of Calmodulin-binding transcription activator 1	9.20808662402e-25	mmus
OX_Smed_1.0.17275	Calmodulin-binding transcription activator, isoform G	8.61850721583e-23	dmel
OX_Smed_1.0.17275	Protein CAMT-1, isoform b	4.28725237583e-14	cele
#
OX_Smed_1.0.17274	WD repeat-containing protein 16	0.0	csin
OX_Smed_1.0.17274	Novel protein	0.0	drer
OX_Smed_1.0.17274	WD repeat-containing protein 16	0.0	hsap
OX_Smed_1.0.17274	WD repeat-containing protein 16	0.0	mmus
OX_Smed_1.0.17274	WD-repeat protein, putative	1.11409411931e-145	sman
OX_Smed_1.0.17274	CG10064	4.13874741323e-108	dmel
OX_Smed_1.0.17274	Isoform b of F-box/WD repeat-containing protein sel-10	6.14500258967e-11	cele
#
OX_Smed_1.0.03139	Calpain-7	0.0	hsap
OX_Smed_1.0.03139	Calpain-7	0.0	mmus
OX_Smed_1.0.03139	calpain-7 (C02 family)	0.0	sman
OX_Smed_1.0.03139	Protein CLP-2	1.58802451299e-173	cele
OX_Smed_1.0.03139	Calpain-7	5.54729645819e-118	csin
OX_Smed_1.0.03139	Isoform D of Calpain-D	6.51092886588e-26	dmel
#
OX_Smed_1.0.03138	Lysine-specific demethylase 5B	5.72848859194e-173	hsap
OX_Smed_1.0.03138	Novel protein similar to vertebrate Jumonji, AT rich interactive domain 1B (RBP2-like) (JARID1B)	4.10416761366e-171	drer
OX_Smed_1.0.03138	Isoform 2 of Lysine-specific demethylase 5B	1.19412996276e-170	mmus
OX_Smed_1.0.03138	jumonji/arid domain-containing protein, putative	5.20383960997e-158	sman
OX_Smed_1.0.03138	Lysine-specific demethylase rbr-2	9.9054852647e-125	cele
OX_Smed_1.0.03138	Lysine-specific demethylase lid	5.08730539718e-121	dmel
OX_Smed_1.0.03138	Lysine-specific demethylase 5B	5.8206266449e-117	csin
#
OX_Smed_1.0.03137	Isoform 3 of Probable E3 ubiquitin-protein ligase HERC4	6.16299648896e-15	hsap
OX_Smed_1.0.03137	Isoform 2 of Probable E3 ubiquitin-protein ligase HERC4	8.04912268517e-15	mmus
OX_Smed_1.0.03137	CG9153, isoform A	9.17084886747e-11	dmel
OX_Smed_1.0.03137	Protein HERC-1	3.48491885216e-10	cele
OX_Smed_1.0.03137	E3 ubiquitin-protein ligase HERC4	5.03221208646e-09	csin
OX_Smed_1.0.03137	hect E3 ubiquitin ligase, putative	1.6188070354e-07	sman
#
OX_Smed_1.0.03136	Asparagine synthetase [glutamine-hydrolyzing]	6.43483538352e-110	hsap
OX_Smed_1.0.03136	Asparagine synthetase [glutamine-hydrolyzing]	9.29188246988e-109	mmus
OX_Smed_1.0.03136	Asparagine synthetase	3.09322953271e-104	nvec
OX_Smed_1.0.03136	Asparagine synthetase	1.17542596856e-103	spur
OX_Smed_1.0.03136	Asparagine synthetase	8.42366928455e-102	drer
OX_Smed_1.0.03136	Asparagine synthetase	7.70775441178e-63	cele
OX_Smed_1.0.03136	Asparagine synthetase	6.31998181392e-57	dmel
OX_Smed_1.0.03136	Asparagine synthase (Glutamine-hydrolysing) (Fragment)	4.74165933858e-12	csin
#
OX_Smed_1.0.03135	hepatoma derived growth factor, putative	8.01611468709e-26	sman
OX_Smed_1.0.03135	Isoform 3 of PC4 and SFRS1-interacting protein	1.28509720256e-15	hsap
OX_Smed_1.0.03135	Isoform 2 of PC4 and SFRS1-interacting protein	1.28509720256e-15	mmus
OX_Smed_1.0.03135	Hepatoma-derived growth factor-related protein 2	4.88336416049e-15	drer
OX_Smed_1.0.03135	Protein C06A5.3, isoform b	1.9872240369e-08	cele
#
OX_Smed_1.0.00764	Non-lysosomal glucosylceramidase	0.0	drer
OX_Smed_1.0.00764	bile acid beta-glucosidase-related	0.0	sman
OX_Smed_1.0.00764	Non-lysosomal glucosylceramidase	2.7481040844e-176	hsap
OX_Smed_1.0.00764	Non-lysosomal glucosylceramidase	1.66721733647e-173	mmus
OX_Smed_1.0.00764	Non-lysosomal glucosylceramidase (Fragment)	4.39760607993e-166	nvec
OX_Smed_1.0.00764	Non-lysosomal glucosylceramidase	3.73144098897e-157	cele
OX_Smed_1.0.00764	Non-lysosomal glucosylceramidase	7.798594719e-147	dmel
OX_Smed_1.0.00764	Non-lysosomal glucosylceramidase	7.83485262128e-131	csin
#
OX_Smed_1.0.03133	pangolin, putative	2.26377859295e-44	sman
OX_Smed_1.0.03133	Protein pangolin, isoform J	4.7202660991e-42	dmel
OX_Smed_1.0.03133	Isoform 5 of Transcription factor 7-like 2	8.91807630489e-41	hsap
OX_Smed_1.0.03133	Isoform 4 of Transcription factor 7-like 2	8.91807630489e-41	mmus
OX_Smed_1.0.03133	Protein pangolin isoform J	3.74009082524e-39	csin
OX_Smed_1.0.03133	Tcf-lef (Fragment)	2.96345144264e-36	nvec
OX_Smed_1.0.03133	Protein pop-1	5.06661971832e-28	cele
#
OX_Smed_1.0.03132	Voltage-gated sodium channel Nav2.1	1.19799685182e-55	nvec
OX_Smed_1.0.03132	Sodium channel protein 60E	2.95076889519e-54	dmel
OX_Smed_1.0.03132	Sodium channel protein type 4 subunit alpha A	7.03962724676e-48	drer
OX_Smed_1.0.03132	Isoform 2 of Sodium channel protein type 2 subunit alpha	5.9594019249e-47	hsap
OX_Smed_1.0.03132	Protein Scn2a1	5.9594019249e-47	mmus
OX_Smed_1.0.03132	Protein CCA-1, isoform d	1.99308397436e-26	cele
OX_Smed_1.0.03132	high voltage-activated calcium channel Cav1	8.66544088513e-22	sman
OX_Smed_1.0.03132	Voltage-dependent calcium channel alpha 1 invertebrate	1.93045882925e-21	csin
#
OX_Smed_1.0.03131	SLIT-ROBO Rho GTPase-activating protein 1	4.09921583649e-83	hsap
OX_Smed_1.0.03131	SLIT-ROBO Rho GTPase-activating protein 1	1.19268921617e-82	mmus
OX_Smed_1.0.03131	Novel protein similar to human and mouse SLIT-ROBO Rho GTPase activating protein 1 (SRGAP1)	2.24931451554e-81	drer
OX_Smed_1.0.03131	Protein SRGP-1, isoform a	6.7384876576e-62	cele
OX_Smed_1.0.03131	slit-robo rho gtpase activating protein 1,3, putative	2.0409965156e-51	sman
OX_Smed_1.0.03131	SLIT-ROBO Rho GTPase activating protein	1.62699108407e-47	csin
OX_Smed_1.0.03131	GTPase-activating protein CdGAPr	2.80109208762e-15	dmel
#
OX_Smed_1.0.03130	Glutaryl-Coenzyme A dehydrogenase	1.88080482875e-158	drer
OX_Smed_1.0.03130	Glutaryl-CoA dehydrogenase, mitochondrial	5.54493280795e-155	mmus
OX_Smed_1.0.03130	Glutaryl-CoA dehydrogenase, mitochondrial	1.23264994902e-154	hsap
OX_Smed_1.0.03130	Probable glutaryl-CoA dehydrogenase, mitochondrial	2.19799082493e-145	cele
OX_Smed_1.0.03130	CG9547	1.18946977984e-143	dmel
OX_Smed_1.0.03130	Glutaryl-CoA dehydrogenase (Fragment)	2.27741143012e-65	csin
#
OX_Smed_1.0.18537	Protein Y41E3.7, isoform b	4.48439433774e-49	cele
OX_Smed_1.0.18537	Golgi resident protein GCP60	2.54639333528e-44	hsap
OX_Smed_1.0.18537	Golgi resident protein GCP60	5.67277252478e-44	mmus
OX_Smed_1.0.18537	CG14232	5.85811839536e-41	dmel
OX_Smed_1.0.18537	Golgi resident protein GCP60 (Fragment)	2.18884411381e-39	csin
#
OX_Smed_1.0.18536	Retinal degeneration B, isoform H	7.41993655122e-67	dmel
OX_Smed_1.0.18536	Isoform 2 of Membrane-associated phosphatidylinositol transfer protein 3	5.01468478363e-65	hsap
OX_Smed_1.0.18536	Isoform 2 of Membrane-associated phosphatidylinositol transfer protein 3	8.55375668427e-65	mmus
OX_Smed_1.0.18536	phosphatidylinositol transfer protein	4.29418006556e-61	sman
OX_Smed_1.0.18536	Protein PITP-1	1.24667175329e-31	cele
OX_Smed_1.0.18536	Membrane-associated phosphatidylinositol transfer protein 1	5.23775153534e-30	csin
#
OX_Smed_1.0.18535	loss of heterozygosity 11 chromosomal region 2 gene a protein homolog (mast cell surface antigen 1) (masa-1), putative	1.91855166928e-26	sman
OX_Smed_1.0.18535	von Willebrand factor A domain-containing protein 5A	1.7957098017e-24	csin
OX_Smed_1.0.18535	von Willebrand factor A domain-containing protein 5A	2.42697371756e-21	hsap
OX_Smed_1.0.18535	von Willebrand factor A domain-containing protein 5A	8.63198863643e-19	mmus
#
OX_Smed_1.0.18534	Cbsa protein	2.29264872837e-51	drer
OX_Smed_1.0.18534	Isoform 2 of Cystathionine beta-synthase	7.64612943284e-46	mmus
OX_Smed_1.0.18534	Cystathionine beta-synthase	7.69310451011e-46	hsap
OX_Smed_1.0.18534	CG1753, isoform A	1.91561027098e-26	dmel
OX_Smed_1.0.18534	Protein CBS-1, isoform a	1.07646712279e-23	cele
OX_Smed_1.0.18534	cysteine synthase, putative	3.13203983427e-23	sman
#
OX_Smed_1.0.18533	Probable methyltransferase-like protein 15	1.49504669981e-64	csin
OX_Smed_1.0.18533	Probable methyltransferase-like protein 15	2.39242265029e-54	mmus
OX_Smed_1.0.18533	Probable methyltransferase-like protein 15	2.24830531097e-52	hsap
OX_Smed_1.0.18533	Probable methyltransferase-like protein 15 homolog	6.5151897012e-52	dmel
OX_Smed_1.0.18533	S-adenosyl-methyltransferase mraW, putative	1.04258197514e-41	sman
#
OX_Smed_1.0.18532	tropomyosin, putative	5.95174400088e-86	sman
OX_Smed_1.0.18532	Tropomyosin	3.623906378e-80	csin
OX_Smed_1.0.18532	Tropomyosin isoforms a/b/d/f	7.33587106431e-65	cele
OX_Smed_1.0.18532	Isoform D of Tropomyosin-1, isoforms 9A/A/B	2.21306809501e-64	dmel
OX_Smed_1.0.18532	Tropomyosin alpha-3 chain	8.12958862059e-56	hsap
OX_Smed_1.0.18532	Novel protein similar to vertebrate tropomyosin 1 (Alpha) (TPM1, zgc:77592)	1.38669778868e-55	drer
OX_Smed_1.0.18532	Tropomyosin alpha-3 chain	1.81108339885e-55	mmus
#
OX_Smed_1.0.18531	UDP-glucose 6-dehydrogenase	1.42418950287e-132	hsap
OX_Smed_1.0.18531	UDP-glucose 6-dehydrogenase	4.10637098024e-132	mmus
OX_Smed_1.0.18531	UDP-glucose 6-dehydrogenase	2.19924254897e-130	nvec
OX_Smed_1.0.18531	UDP-glucose 6-dehydrogenase	6.92300608636e-129	drer
OX_Smed_1.0.18531	UDP-glucose 6-dehydrogenase, putative	8.13083637279e-124	sman
OX_Smed_1.0.18531	UDP-glucose 6-dehydrogenase	5.6664789127e-122	spur
OX_Smed_1.0.18531	UDP-glucose 6-dehydrogenase	6.09472603555e-118	cele
OX_Smed_1.0.18531	UDP-glucose 6-dehydrogenase	1.99816474124e-93	dmel
OX_Smed_1.0.18531	UDPglucose 6-dehydrogenase	1.55333972191e-78	csin
#
OX_Smed_1.0.18530	ctd sr related rna binding protein	2.18401935735e-39	sman
OX_Smed_1.0.18530	Protein Scaf4	3.91385237222e-33	mmus
OX_Smed_1.0.18530	Splicing factor, arginine/serine-rich 15	3.91634362736e-33	hsap
OX_Smed_1.0.18530	CG4266, isoform B	5.90084352278e-31	dmel
OX_Smed_1.0.18530	Protein SCAF8 (Fragment)	2.42032319803e-30	csin
OX_Smed_1.0.18530	Protein NRD-1	3.39298404084e-16	cele
#
OX_Smed_1.0.18539	Synembryn-A	3.90606659447e-45	csin
OX_Smed_1.0.18539	Synembryn-A	6.35198061241e-40	drer
OX_Smed_1.0.18539	Isoform 4 of Synembryn-A	1.20779155543e-37	hsap
OX_Smed_1.0.18539	Isoform 1 of Synembryn-B	2.12829844895e-36	mmus
OX_Smed_1.0.18539	synembryn, putative	4.57121994276e-33	sman
OX_Smed_1.0.18539	Synembryn	2.43268646568e-27	dmel
OX_Smed_1.0.18539	Synembryn	1.04361337512e-24	cele
#
OX_Smed_1.0.16276	Dual specificity tyrosine-phosphorylation-regulated kinase 2	3.40081057433e-111	dmel
OX_Smed_1.0.16276	Isoform 2 of Dual specificity tyrosine-phosphorylation-regulated kinase 4	4.44159616039e-111	mmus
OX_Smed_1.0.16276	Isoform 2 of Dual specificity tyrosine-phosphorylation-regulated kinase 4	9.89484394095e-111	hsap
OX_Smed_1.0.16276	Dual specificity tyrosine-phosphorylation-regulated kinase 2	3.19045288674e-101	csin
OX_Smed_1.0.16276	Dual specificity tyrosine-phosphorylation-regulated kinase mbk-2	7.85835883082e-100	cele
OX_Smed_1.0.16276	serine/threonine kinase	1.81164887729e-96	sman
#
OX_Smed_1.0.16274	dolichol-phosphatebeta-D-mannosyltransferase	1.57415840706e-88	sman
OX_Smed_1.0.16274	Dolichol-phosphate mannosyltransferase	3.66303675192e-79	hsap
OX_Smed_1.0.16274	Protein DPM-1	2.46193445142e-77	cele
OX_Smed_1.0.16274	Dolichyl-phosphate mannosyltransferase polypeptide 1, catalytic subunit	4.47775735658e-77	drer
OX_Smed_1.0.16274	Dolichol-phosphate mannosyltransferase	7.63789721031e-77	mmus
OX_Smed_1.0.16274	Probable dolichol-phosphate mannosyltransferase	2.90239784383e-76	dmel
OX_Smed_1.0.16274	Dolichol-phosphate mannosyltransferase	2.51910771369e-52	csin
#
OX_Smed_1.0.16275	NF-YA subunit	7.00395964043e-24	sman
OX_Smed_1.0.16275	Nuclear transcription factor Y alpha (Fragment)	2.66150182425e-23	csin
OX_Smed_1.0.16275	Nuclear transcription factor Y subunit alpha	2.25309644085e-22	mmus
OX_Smed_1.0.16275	NFYA, nuclear transcription factor Y, alpha (NFYA, zgc:92567)	8.56175734211e-22	drer
OX_Smed_1.0.16275	Isoform Short of Nuclear transcription factor Y subunit alpha	2.49109001836e-21	hsap
OX_Smed_1.0.16275	LD21748p	2.3315894143e-19	dmel
OX_Smed_1.0.16275	Protein NFYA-1	4.25902230943e-13	cele
#
OX_Smed_1.0.16272	Isoform 3 of Baculoviral IAP repeat-containing protein 6	2.86131854817e-85	mmus
OX_Smed_1.0.16272	Baculoviral IAP repeat-containing protein 6	3.73699775374e-85	hsap
OX_Smed_1.0.16272	BIR-containing ubiquitin-conjugating enzyme	7.29319832445e-81	dmel
OX_Smed_1.0.16272	Baculoviral IAP repeat-containing protein 6	5.80561417481e-62	csin
OX_Smed_1.0.16272	inhibitor of apoptosis (iap) domain family member, putative	3.18564641529e-60	sman
OX_Smed_1.0.16272	Probable ubiquitin-conjugating enzyme protein 17	9.92587185058e-54	cele
#
OX_Smed_1.0.16273	Protein FLN-1, isoform g	0.0	cele
OX_Smed_1.0.16273	Filamin	0.0	csin
OX_Smed_1.0.16273	Filamin-A	0.0	dmel
OX_Smed_1.0.16273	Filamin-B	0.0	hsap
OX_Smed_1.0.16273	Filamin, alpha (Fragment)	0.0	mmus
OX_Smed_1.0.16273	filamin	0.0	sman
#
OX_Smed_1.0.16270	Dihydroxyacetone phosphate acyltransferase	9.38288403483e-76	hsap
OX_Smed_1.0.16270	Dihydroxyacetone phosphate acyltransferase	6.2936853805e-72	mmus
OX_Smed_1.0.16270	Dihydroxyacetone phosphate acyltransferase	9.42650775227e-60	cele
OX_Smed_1.0.16270	Dihydroxyacetone phosphate acyltransferase	1.15231206491e-57	dmel
#
OX_Smed_1.0.16278	high mobility group protein	2.31312127567e-45	sman
OX_Smed_1.0.16278	High mobility group protein B1 (Fragment)	4.36235793118e-44	csin
OX_Smed_1.0.16278	Isoform A of High mobility group protein DSP1	1.19074206659e-33	dmel
OX_Smed_1.0.16278	High-mobility group box 1	1.55515730011e-33	drer
OX_Smed_1.0.16278	High mobility group protein B1	1.71942787581e-32	hsap
OX_Smed_1.0.16278	High mobility group protein B1	1.71942787581e-32	mmus
OX_Smed_1.0.16278	Isoform b of High mobility group protein 1.2	4.68244972814e-30	cele
OX_Smed_1.0.16278	High mobility group protein 1 homolog	1.96727873139e-28	spur
#
OX_Smed_1.0.08230	Protein Scaf4	2.82991515577e-13	mmus
OX_Smed_1.0.08230	Pericardin	3.12883783824e-12	dmel
OX_Smed_1.0.08230	Collagen alpha-1(VIII) chain	1.71685040433e-10	hsap
OX_Smed_1.0.08230	Annexin	3.82474367488e-10	csin
OX_Smed_1.0.08230	Putative cuticle collagen 80	9.42067139059e-09	cele
#
OX_Smed_1.0.04679	Ankyrin, isoform A	1.16997446288e-56	dmel
OX_Smed_1.0.04679	Ankyrin	1.18298672758e-56	csin
OX_Smed_1.0.04679	Ankyrin-3	3.50768149134e-55	mmus
OX_Smed_1.0.04679	ankyrin 2,3/unc44, putative	3.33353056657e-52	sman
OX_Smed_1.0.04679	Ankyrin-3	1.23034380113e-51	hsap
OX_Smed_1.0.04679	Protein UNC-44, isoform f	5.73351145127e-50	cele
#
OX_Smed_1.0.04678	Glycerophosphodiester phosphodiesterase domain-containing protein 1	1.99067761308e-62	hsap
OX_Smed_1.0.04678	Glycerophosphodiester phosphodiesterase domain-containing protein 1	6.40378996334e-61	mmus
OX_Smed_1.0.04678	Glycerophosphodiester phosphodiesterase domain containing 1	1.0923211242e-60	drer
OX_Smed_1.0.04678	Glycerophosphodiester phosphodiesterase domain-containing protein 1	4.90209330656e-45	csin
#
OX_Smed_1.0.04670	Ras association domain-containing protein 1 (Fragment)	9.76687726826e-17	csin
OX_Smed_1.0.04670	rassf1, putative	2.17583325611e-16	sman
OX_Smed_1.0.04670	Novel protein similar to vertebrate Ras association (RalGDS/AF-6) domain family 1 (RASSF1)	8.00836189329e-11	drer
OX_Smed_1.0.04670	Isoform 2 of Ras association domain-containing protein 5	4.39433427533e-09	mmus
OX_Smed_1.0.04670	Isoform 2 of Ras association domain-containing protein 5	7.49559898625e-09	hsap
OX_Smed_1.0.04670	Protein RSF-1, isoform b	3.14919183778e-07	cele
#
OX_Smed_1.0.04673	small nuclear ribonucleoprotein U)1a,U)2b, putative	8.03063518564e-48	sman
OX_Smed_1.0.04673	U2 small nuclear ribonucleoprotein B	3.98556280609e-47	csin
OX_Smed_1.0.04673	Snrpb2 protein (Fragment)	2.27764694081e-42	drer
OX_Smed_1.0.04673	U2 small nuclear ribonucleoprotein B''	2.97469902716e-42	mmus
OX_Smed_1.0.04673	U2 small nuclear ribonucleoprotein B''	1.1303844245e-41	hsap
OX_Smed_1.0.04673	U1 small nuclear ribonucleoprotein A	1.24182600667e-40	dmel
OX_Smed_1.0.04673	Protein RNP-3	3.0658260556e-31	cele
#
OX_Smed_1.0.04672	Nucleoside diphosphate kinase	3.74048798904e-109	drer
OX_Smed_1.0.04672	Nucleoside diphosphate kinase 7	6.38030614469e-109	hsap
OX_Smed_1.0.04672	Nucleoside diphosphate kinase	1.3303749267e-106	spur
OX_Smed_1.0.04672	Nucleoside diphosphate kinase 7	3.87079844495e-106	mmus
OX_Smed_1.0.04672	nucleoside diphosphate kinase	1.06641419778e-63	sman
OX_Smed_1.0.04672	Nmdyn-D7	1.26264174936e-56	dmel
OX_Smed_1.0.04672	Nucleoside-diphosphate kinase	9.09076962374e-39	csin
OX_Smed_1.0.04672	Protein NDK-1	1.61587558532e-11	cele
#
OX_Smed_1.0.04675	Isoform 6 of Hydrocephalus-inducing protein homolog	6.36520691144e-45	hsap
OX_Smed_1.0.04675	Isoform 3 of Hydrocephalus-inducing protein	1.20042607129e-43	mmus
OX_Smed_1.0.04675	CG9067	4.289391491e-25	dmel
OX_Smed_1.0.04675	Trafficking protein particle complex subunit 2-like protein	1.16811296964e-22	csin
OX_Smed_1.0.04675	Protein T10F2.5	9.91163040851e-14	cele
#
OX_Smed_1.0.04674	VASA-2 mRNA, complete cds	0.0	smed
OX_Smed_1.0.04674	Probable ATP-dependent RNA helicase DDX4	1.23777270867e-90	hsap
OX_Smed_1.0.04674	DEAD box polypeptide 4	7.95659617567e-90	mmus
OX_Smed_1.0.04674	ATP-dependent RNA helicase	1.62109827105e-87	csin
OX_Smed_1.0.04674	DEAD box ATP-dependent RNA helicase, putative	2.75799920609e-87	sman
OX_Smed_1.0.04674	ATP-dependent RNA helicase vasa, isoform A	1.93754657193e-85	dmel
OX_Smed_1.0.04674	Vasa-like protein (Fragment)	4.69275149659e-84	nvec
OX_Smed_1.0.04674	Protein LAF-1, isoform b	2.11913105084e-78	cele
#
OX_Smed_1.0.04677	Vesicle transport protein SFT2A	1.2813991621e-43	mmus
OX_Smed_1.0.04677	Vesicle transport protein SFT2A	8.3057876276e-43	hsap
OX_Smed_1.0.04677	CG5104	1.04902482063e-37	dmel
OX_Smed_1.0.04677	hypothetical protein	1.08557056093e-34	sman
OX_Smed_1.0.04677	Protein F27D4.7	1.68524397309e-19	cele
#
OX_Smed_1.0.04676	histone H2A, putative	1.9984072387e-36	sman
OX_Smed_1.0.04676	Histone H2A	2.61000068198e-36	drer
OX_Smed_1.0.04676	Histone H2A	3.40876645562e-36	spur
OX_Smed_1.0.04676	Histone H2A	4.45198686313e-36	csin
OX_Smed_1.0.04676	Histone H2A	4.45198686313e-36	dmel
OX_Smed_1.0.04676	Histone H2A	5.81447490978e-36	nvec
OX_Smed_1.0.04676	Histone H2A type 1-A	7.59393940635e-36	hsap
OX_Smed_1.0.04676	Histone H2A type 2-B	7.59393940635e-36	mmus
OX_Smed_1.0.04676	Histone H2A	5.44218316056e-34	cele
#
OX_Smed_1.0.08710	Epididymal secretory protein E1	1.37113366127e-28	hsap
OX_Smed_1.0.08710	Niemann-Pick C2 protein	3.98938820728e-28	csin
OX_Smed_1.0.08710	Epididymal secretory protein E1	1.08641426543e-25	mmus
OX_Smed_1.0.08710	Epididymal secretory protein E1	2.42027848176e-25	drer
OX_Smed_1.0.08710	Protein NPC2 homolog	1.37431736179e-20	dmel
#
OX_Smed_1.0.14893	Son of sevenless homolog 1 (Fragment)	1.58787012789e-151	csin
OX_Smed_1.0.14893	ras GTP exchange factor, son of sevenless, putative	1.10218869436e-144	sman
OX_Smed_1.0.14893	Protein son of sevenless	7.56653478651e-61	dmel
OX_Smed_1.0.14893	Son of sevenless homolog 2	3.17899471859e-59	mmus
OX_Smed_1.0.14893	Son of sevenless homolog 2	1.02264748137e-57	hsap
OX_Smed_1.0.14893	Protein SOS-1	4.7614102942e-47	cele
#
OX_Smed_1.0.09531	Isoform c of Tropomyosin isoforms c/e	8.9016635808e-27	cele
OX_Smed_1.0.09531	Isoform A of Tropomyosin-1, isoforms 9A/A/B	2.55639608517e-26	dmel
OX_Smed_1.0.09531	Tpm1 protein	7.83927563698e-25	drer
OX_Smed_1.0.09531	Tropomyosin alpha-1 chain	1.32769260468e-24	mmus
OX_Smed_1.0.09531	Tropomyosin alpha-1 chain (Fragment)	1.73072024899e-24	hsap
OX_Smed_1.0.09531	Tropomyosin	1.79748383178e-18	csin
OX_Smed_1.0.09531	tropomyosin, putative	5.22987729339e-18	sman
#
OX_Smed_1.0.06881	Inositol-tetrakisphosphate 1-kinase	7.38596346643e-59	mmus
OX_Smed_1.0.06881	Inositol-tetrakisphosphate 1-kinase	2.81314502426e-58	hsap
OX_Smed_1.0.06881	Inositol-tetrakisphosphate 1-kinase	9.02872520456e-57	drer
OX_Smed_1.0.06881	Inositol-tetrakisphosphate 1-kinase	1.22594175009e-37	csin
OX_Smed_1.0.06881	hypothetical protein	1.11915220787e-06	sman
#
OX_Smed_1.0.15384	Magnesium-dependent phosphatase 1 (EC 3.1.3.-), putative	4.64374059183e-35	sman
OX_Smed_1.0.15384	Magnesium-dependent phosphatase 1	7.44966678053e-33	hsap
OX_Smed_1.0.15384	Magnesium-dependent phosphatase 1	9.10659720057e-31	mmus
OX_Smed_1.0.15384	Magnesium-dependent phosphatase 1	1.83033514159e-23	csin
#
OX_Smed_1.0.06815	ATPase, Ca++ transporting, plasma membrane 3	7.0520476818e-28	mmus
OX_Smed_1.0.06815	Plasma membrane calcium-transporting ATPase 3	3.45434339101e-27	hsap
OX_Smed_1.0.06815	plasma membrane calcium-transporting atpase, putative	1.66801119733e-26	sman
OX_Smed_1.0.06815	Protein MCA-3, isoform b	2.32464567662e-25	cele
OX_Smed_1.0.06815	Ca2+ transporting ATPase plasma membrane	6.67210408694e-21	csin
OX_Smed_1.0.06815	Plasma membrane calcium ATPase, isoform I	3.49668895537e-10	dmel
#
OX_Smed_1.0.06814	Innexin unc-9	2.63130873063e-89	csin
OX_Smed_1.0.06814	innexin, putative	2.22753645394e-88	sman
OX_Smed_1.0.06814	Innexin unc-9	1.90771736953e-47	cele
OX_Smed_1.0.06814	Innexin inx3	6.39505367994e-19	dmel
OX_Smed_1.0.06814	Isoform 1 of Pannexin-2	3.2988294629e-07	hsap
OX_Smed_1.0.06814	Pannexin-2	3.2988294629e-07	mmus
#
OX_Smed_1.0.06813	Integrator complex subunit 1 (Fragment)	1.88411797733e-50	csin
OX_Smed_1.0.06813	Integrator complex subunit 1	2.46868613618e-42	hsap
OX_Smed_1.0.06813	Integrator complex subunit 1	1.03719078947e-40	mmus
OX_Smed_1.0.06813	CG3173	3.01776319924e-40	dmel
OX_Smed_1.0.06813	host cell factor-related	6.1033174646e-25	sman
#
OX_Smed_1.0.06812	[pyruvate dehydrogenase [acetyl-transferring]]-phosphatase 2 mitochondrial	1.16065159502e-43	csin
OX_Smed_1.0.06812	MCG53395	8.05643385853e-37	mmus
OX_Smed_1.0.06812	[Pyruvate dehydrogenase [acetyl-transferring]]-phosphatase 2, mitochondrial	8.90743139295e-36	hsap
OX_Smed_1.0.06812	pyruvate dehydrogenase, putative	7.54059297862e-35	sman
OX_Smed_1.0.06812	Putative pyruvate dehydrogenase phosphatase isoenzyme 2 (Fragment)	9.8483194194e-35	drer
OX_Smed_1.0.06812	GM14286p	3.50274008743e-32	dmel
OX_Smed_1.0.06812	Protein PDP-1	3.75104694504e-26	cele
#
OX_Smed_1.0.06811	Transporter	5.71354422768e-35	dmel
OX_Smed_1.0.06811	Transporter	9.71672110091e-35	spur
OX_Smed_1.0.06811	Transporter	1.36055212664e-33	csin
OX_Smed_1.0.06811	Sodium-dependent dopamine transporter	6.6581244463e-33	mmus
OX_Smed_1.0.06811	Sodium-dependent dopamine transporter	1.12915518021e-32	hsap
OX_Smed_1.0.06811	Transporter	6.36453787822e-30	nvec
OX_Smed_1.0.06811	Transporter	1.83326018485e-29	drer
OX_Smed_1.0.06811	norepinephrine/norepinephrine transporter, putative	1.95878928066e-28	sman
OX_Smed_1.0.06811	Transporter	2.7530864793e-19	cele
#
OX_Smed_1.0.06810	Cytochrome c oxidase assembly protein COX11, mitochondrial	3.48080008702e-52	hsap
OX_Smed_1.0.06810	Cytochrome c oxidase assembly protein COX11, mitochondrial	5.91479087501e-52	mmus
OX_Smed_1.0.06810	Cytochrome c oxidase subunit XI assembly protein	1.00761094945e-51	csin
OX_Smed_1.0.06810	CG31648	1.28968468029e-48	dmel
OX_Smed_1.0.06810	cytochrome C oxidase assembly protein cox11, putative	1.75617806303e-47	sman
OX_Smed_1.0.06810	Protein JC8.5	3.64120627873e-45	cele
#
OX_Smed_1.0.02255	Solute carrier family 40 member 1	7.23448257401e-26	drer
OX_Smed_1.0.02255	Solute carrier family 40 member 1	2.74910044557e-25	hsap
OX_Smed_1.0.02255	Solute carrier family 40 member 1	1.04465705495e-24	mmus
OX_Smed_1.0.02255	Protein FPN-1.2	3.26251167946e-10	cele
#
OX_Smed_1.0.06819	Anaphase-promoting complex subunit 6	1.46276436515e-19	csin
OX_Smed_1.0.06819	cell division cycle, putative	5.43860953376e-17	sman
OX_Smed_1.0.06819	CDC16 cell division cycle 16 homolog (S. cerevisiae)	1.23484579095e-13	drer
OX_Smed_1.0.06819	Cell division cycle protein 16 homolog	1.60925646271e-12	hsap
OX_Smed_1.0.06819	Cell division cycle protein 16 homolog	7.46533168632e-12	mmus
OX_Smed_1.0.06819	Cdc16	8.33868657759e-07	dmel
#
OX_Smed_1.0.09534	acyl-protein thioesterase 1,2 (lysophospholipase I,II), putative	2.75079263458e-64	sman
OX_Smed_1.0.09534	Acyl-protein thioesterase 1	2.33409273188e-55	hsap
OX_Smed_1.0.09534	Acyl-protein thioesterase 1	3.98135918178e-55	mmus
OX_Smed_1.0.09534	CG18815, isoform A	1.62016437962e-48	dmel
OX_Smed_1.0.09534	Protein ATH-1	1.32845558742e-42	cele
#
OX_Smed_1.0.16491	Dual specificity phosphatase	6.00854785779e-57	csin
OX_Smed_1.0.16491	Dual specificity protein phosphatase 16	4.47674466704e-36	hsap
OX_Smed_1.0.16491	Isoform 2 of Dual specificity protein phosphatase 7	9.97314664464e-36	mmus
OX_Smed_1.0.16491	Isoform c of Tyrosine-protein phosphatase vhp-1	4.96111398133e-27	cele
OX_Smed_1.0.16491	Dual specificity protein phosphatase Mpk3	2.54795209511e-23	dmel
OX_Smed_1.0.16491	dual specificity protein phosphatase, putative	6.27582432899e-22	sman
#
OX_Smed_1.0.04419	Puromycin-sensitive aminopeptidase	3.55990724833e-141	mmus
OX_Smed_1.0.04419	Puromycin-sensitive aminopeptidase	3.55993295486e-141	hsap
OX_Smed_1.0.04419	FI19310p1	2.91208310781e-131	dmel
OX_Smed_1.0.04419	cytosol alanyl aminopeptidase (M01 family)	1.30402905026e-128	sman
OX_Smed_1.0.04419	Protein PAM-1, isoform b	1.37384782146e-118	cele
OX_Smed_1.0.04419	Puromycin-sensitive aminopeptidase (Fragment)	1.84196227704e-98	csin
#
OX_Smed_1.0.16497	heat shock protein 70 (hsp70)-interacting protein, putative	4.29612268455e-13	sman
OX_Smed_1.0.16497	Translocase of outer mitochondrial membrane 70 homolog A (Yeast)	5.61090998842e-13	drer
OX_Smed_1.0.16497	FI03495p	4.74992021784e-12	dmel
OX_Smed_1.0.16497	Mitochondrial import receptor subunit TOM70	4.74992021784e-12	hsap
OX_Smed_1.0.16497	Mitochondrial import receptor subunit TOM70	6.85887016139e-11	csin
OX_Smed_1.0.16497	Mitochondrial import receptor subunit TOM70	6.85887016139e-11	mmus
#
OX_Smed_1.0.16494	Polymerase delta-interacting protein 3	2.02302364116e-22	csin
OX_Smed_1.0.16494	RNA and export factor binding protein, putative	4.50682648653e-22	sman
OX_Smed_1.0.16494	Polymerase delta-interacting protein 3	6.52295443404e-13	mmus
OX_Smed_1.0.16494	Isoform 2 of Polymerase delta-interacting protein 3	4.22805600597e-12	hsap
OX_Smed_1.0.16494	CG18259	2.74054613908e-11	dmel
#
OX_Smed_1.0.16495	Leucine rich repeat containing 49, isoform CRA_c	7.54787306644e-44	mmus
OX_Smed_1.0.16495	Isoform 2 of Leucine-rich repeat-containing protein 49	1.08991054551e-42	hsap
OX_Smed_1.0.16495	CG13708	4.75321009946e-22	dmel
OX_Smed_1.0.16495	conserved hypothetical protein	4.75321009946e-22	sman
OX_Smed_1.0.16495	Protein C06A8.6	8.96416629512e-21	cele
OX_Smed_1.0.16495	Dynein assembly factor 1, axonemal	5.09817792703e-16	drer
OX_Smed_1.0.16495	Protein phosphatase 1 regulatory subunit 7	8.12657419275e-14	csin
#
OX_Smed_1.0.04415	peptide (allatostatin/somatostatin)-like receptor, putative	5.12369818666e-39	sman
OX_Smed_1.0.04415	Type-1 angiotensin II receptor A	3.26504063284e-31	csin
#
OX_Smed_1.0.04414	Protein UNC-44, isoform a	0.0	cele
OX_Smed_1.0.04414	Ankyrin	0.0	csin
OX_Smed_1.0.04414	Ank2, isoform K	0.0	dmel
OX_Smed_1.0.04414	Isoform 2 of Ankyrin-2	0.0	hsap
OX_Smed_1.0.04414	Isoform 3 of Ankyrin-3	0.0	mmus
OX_Smed_1.0.04414	ankyrin 2,3/unc44, putative	0.0	sman
#
OX_Smed_1.0.04417	actin bundling/missing in metastasis-related	1.39491241797e-25	sman
OX_Smed_1.0.04417	Metastasis suppressor protein 1	1.93622278541e-24	csin
OX_Smed_1.0.04417	MTSS1-like protein	4.91119856218e-22	hsap
OX_Smed_1.0.04417	MTSS1-like protein	8.86576606454e-21	mmus
OX_Smed_1.0.04417	CG33558, isoform C	1.10326889512e-16	dmel
#
OX_Smed_1.0.06887	tRNA guanosine-2'-O-methyltransferase TRM11 homolog	2.98869139952e-65	csin
OX_Smed_1.0.06887	tRNA (guanine(10)-N2)-methyltransferase homolog	2.5361318511e-64	mmus
OX_Smed_1.0.06887	tRNA (guanine(10)-N2)-methyltransferase homolog	1.25866915175e-63	hsap
OX_Smed_1.0.06887	Protein Y71F9AL.1	1.58842027025e-58	cele
OX_Smed_1.0.06887	CG1074	1.88070053167e-51	dmel
#
OX_Smed_1.0.04411	Epithelial splicing regulatory protein 1/2	1.2236441073e-39	csin
OX_Smed_1.0.04411	Isoform C of RNA-binding protein fusilli	1.14529608582e-37	dmel
OX_Smed_1.0.04411	heterogeneous nuclear ribonucleoprotein-related	3.11893939904e-35	sman
OX_Smed_1.0.04411	Epithelial splicing regulatory protein 1	2.64034057582e-34	drer
OX_Smed_1.0.04411	Isoform 5 of Epithelial splicing regulatory protein 1	9.3908680106e-32	hsap
OX_Smed_1.0.04411	Isoform 5 of Epithelial splicing regulatory protein 1	4.66063933858e-31	mmus
OX_Smed_1.0.04411	RNA-binding protein sym-2	3.95462902923e-22	cele
#
OX_Smed_1.0.04413	CEP97 mRNA, complete cds	0.0	smed
OX_Smed_1.0.04413	Isoform 2 of Centrosomal protein of 97 kDa	2.78308309783e-42	hsap
OX_Smed_1.0.04413	Centrosomal protein of 97 kDa	7.95991182564e-42	mmus
OX_Smed_1.0.04413	Cep97, isoform B	3.62369922458e-15	dmel
OX_Smed_1.0.04413	Protein phosphatase 1 regulatory subunit 7	1.3227161967e-07	csin
OX_Smed_1.0.04413	thymidine kinase, putative	2.12535794004e-07	sman
#
OX_Smed_1.0.04412	Protein-methionine sulfoxide oxidase Mical	3.82235141261e-85	dmel
OX_Smed_1.0.04412	Protein-methionine sulfoxide oxidase MICAL3	4.29491165482e-51	hsap
OX_Smed_1.0.04412	Isoform 2 of Protein-methionine sulfoxide oxidase MICAL2	1.24578606995e-50	mmus
OX_Smed_1.0.04412	Protein-methionine sulfoxide oxidase mical3a	2.10252774389e-50	drer
#
OX_Smed_1.0.06888	Voltage-dependent calcium channel gamma-7 subunit	5.36899603658e-18	hsap
OX_Smed_1.0.06888	Voltage-dependent calcium channel gamma-7 subunit	5.36899603658e-18	mmus
OX_Smed_1.0.06888	Stargazin-like protein	5.02640238602e-08	dmel
#
OX_Smed_1.0.06880	Protein PAT1 homolog 1	1.99178404898e-15	drer
OX_Smed_1.0.06880	Isoform 2 of Protein PAT1 homolog 1	3.40144730602e-15	hsap
OX_Smed_1.0.06880	Protein PAT1 homolog 1	8.37805616437e-14	mmus
OX_Smed_1.0.06880	Protein associated with topo II related-1	2.88280825383e-06	dmel
#
OX_Smed_1.0.09538	heterogeneous nuclear ribonucleoprotein, putative	6.87886716953e-68	sman
OX_Smed_1.0.09538	Heterogeneous nuclear ribonucleoprotein D0	1.13912757106e-54	csin
OX_Smed_1.0.09538	Isoform 4 of Heterogeneous nuclear ribonucleoprotein D0	7.65858053585e-43	hsap
OX_Smed_1.0.09538	Isoform 4 of Heterogeneous nuclear ribonucleoprotein D0	7.65858053585e-43	mmus
OX_Smed_1.0.09538	Isoform C of RNA-binding protein squid	9.06781206168e-36	dmel
OX_Smed_1.0.09538	Neural RNA-binding protein MSI-1	1.26824665e-29	cele
#
OX_Smed_1.0.10789	Ubiquitin-conjugating enzyme E2H (UBC8 homolog, yeast)	1.85656549465e-61	drer
OX_Smed_1.0.10789	Ubiquitin-conjugating enzyme E2 H	1.55084943485e-60	hsap
OX_Smed_1.0.10789	Ubiquitin-conjugating enzyme E2 H	1.55084943485e-60	mmus
OX_Smed_1.0.10789	CG2257	3.65400085739e-56	dmel
OX_Smed_1.0.10789	Protein UBC-8	7.21157651179e-51	cele
OX_Smed_1.0.10789	Ubiquitin-conjugating enzyme E2 H	1.91872374944e-18	csin
OX_Smed_1.0.10789	ubiquitin-conjugating enzyme h, putative	3.27284700938e-18	sman
#
OX_Smed_1.0.15133	LD10456p	7.49629651242e-08	dmel
OX_Smed_1.0.15133	RNA polymerase I-specific transcription initiation factor RRN3	6.34599564719e-07	mmus
OX_Smed_1.0.15133	RNA polymerase I-specific transcription initiation factor RRN3	2.41147577353e-06	hsap
#
OX_Smed_1.0.16905	Enhancer of filamentation 1	3.77464716139e-16	mmus
OX_Smed_1.0.16905	Isoform 3 of Enhancer of filamentation 1	2.07121776208e-14	hsap
OX_Smed_1.0.16905	Breast cancer anti-estrogen resistance protein 1	2.99083206761e-13	csin
OX_Smed_1.0.16905	hypothetical protein	1.48433452303e-12	sman
OX_Smed_1.0.16905	Crk-associated substrate	2.14337447844e-11	dmel
#
OX_Smed_1.0.11728	Protein cramped-like	1.53239578753e-12	csin
OX_Smed_1.0.11728	Protein cramped	9.2967251052e-10	dmel
OX_Smed_1.0.11728	Protein cramped-like	9.2967251052e-10	mmus
OX_Smed_1.0.11728	Protein cramped-like	1.58578111968e-09	hsap
#
OX_Smed_1.0.11059	Protein T08G11.4, isoform a	3.35073236487e-25	cele
OX_Smed_1.0.11059	Trimethylguanosine synthase	1.2732769404e-24	mmus
OX_Smed_1.0.11059	Trimethylguanosine synthase	2.83656509146e-24	hsap
OX_Smed_1.0.11059	Trimethylguanosine synthase (Fragment)	3.8337313293e-21	csin
OX_Smed_1.0.11059	Tat-like	1.11544505011e-20	dmel
OX_Smed_1.0.11059	s-adenosylmethionine-dependent methyltransferase related	3.24544824073e-20	sman
#
OX_Smed_1.0.11058	Thimet oligopeptidase	2.20574350583e-178	hsap
OX_Smed_1.0.11058	Thimet oligopeptidase	7.09563318115e-177	mmus
OX_Smed_1.0.11058	Thimet oligopeptidase	1.75177335398e-167	csin
OX_Smed_1.0.11058	thimet oligopeptidase (M03 family)	3.30370156755e-166	sman
OX_Smed_1.0.11058	CG7791	5.2895687285e-39	dmel
OX_Smed_1.0.11058	Protein ZK550.3	6.29200372917e-16	cele
#
OX_Smed_1.0.15008	Dnl2l protein	2.31308905601e-36	drer
OX_Smed_1.0.15008	Dynein light chain 2, cytoplasmic	6.73005882875e-36	mmus
OX_Smed_1.0.15008	Dynein light chain 2, cytoplasmic	6.95439412304e-36	hsap
OX_Smed_1.0.15008	Dynein light chain 1, cytoplasmic	1.49930068874e-35	dmel
OX_Smed_1.0.15008	Dynein light chain 1, cytoplasmic	3.34009347089e-35	cele
OX_Smed_1.0.15008	Dynein light chain LC8-type	3.34009347089e-35	csin
OX_Smed_1.0.15008	cytoplasmic dynein light chain, putative	5.33254497739e-33	sman
#
OX_Smed_1.0.15009	rabphilin , putative	2.42442331622e-07	sman
OX_Smed_1.0.15009	Protein piccolo	1.57146545585e-06	csin
OX_Smed_1.0.15009	Regulating synaptic membrane exocytosis 2	2.68051407557e-06	mmus
#
OX_Smed_1.0.22921	SCAN domain-containing protein 3	2.62780466591e-28	hsap
OX_Smed_1.0.22921	MCG130675	3.67531267933e-22	mmus
OX_Smed_1.0.22921	Transposase	4.20509901401e-18	spur
#
OX_Smed_1.0.11053	SH2 domain-containing adapter protein F	3.79571085331e-21	csin
OX_Smed_1.0.11053	Isoform 2 of Girdin	4.80158581493e-16	hsap
OX_Smed_1.0.11053	Isoform 3 of Girdin	2.38300226469e-15	mmus
OX_Smed_1.0.11053	CG42251, isoform D	7.66585502592e-14	dmel
OX_Smed_1.0.11053	Protein HUM-9	2.72650556508e-11	cele
#
OX_Smed_1.0.03656	eukaryotictranslation initiation factor, putative	1.36780359578e-44	sman
OX_Smed_1.0.03656	Folliculin	5.21882468254e-36	hsap
OX_Smed_1.0.03656	Folliculin	2.85866664653e-34	mmus
OX_Smed_1.0.03656	Birt-Hogg-Dube homolog	3.74220333388e-26	dmel
OX_Smed_1.0.03656	Folliculin	8.92774645788e-20	csin
OX_Smed_1.0.03656	Protein FLCN-1, isoform d	9.56062831985e-14	cele
#
OX_Smed_1.0.11051	Furin	0.0	csin
OX_Smed_1.0.11051	Furin-like protease 1, isoform 1-CRR	1.26498931128e-175	dmel
OX_Smed_1.0.11051	Protein Pcsk6	6.3011347118e-167	mmus
OX_Smed_1.0.11051	Isoform PACE4E-II of Proprotein convertase subtilisin/kexin type 6	1.83334952834e-166	hsap
OX_Smed_1.0.11051	Protein KPC-1, isoform a	1.2708706092e-159	cele
OX_Smed_1.0.11051	furin-1 (S08 family)	3.73213034561e-127	sman
#
OX_Smed_1.0.04291	Cyclin-dependent kinase 13	5.25968274176e-151	csin
OX_Smed_1.0.04291	protein kinase	1.09671070374e-148	sman
OX_Smed_1.0.04291	Isoform 3 of Cyclin-dependent kinase 12	2.80839619364e-128	hsap
OX_Smed_1.0.04291	Isoform 3 of Cyclin-dependent kinase 12	3.10504583769e-127	mmus
OX_Smed_1.0.04291	Cyclin-dependent kinase 12	5.2964060026e-127	dmel
OX_Smed_1.0.04291	Cyclin-dependent kinase 12	9.71971631114e-105	cele
#
OX_Smed_1.0.11056	Isoform b of Neprilysin-2	7.40778396447e-17	cele
OX_Smed_1.0.11056	Isoform D of Endothelin-converting enzyme 1	1.54461711167e-14	mmus
OX_Smed_1.0.11056	Isoform D of Endothelin-converting enzyme 1	2.23042235072e-13	hsap
OX_Smed_1.0.11056	hypothetical protein	1.95394536083e-09	sman
#
OX_Smed_1.0.15002	Protein-lysine 6-oxidase	1.0165511471e-57	csin
OX_Smed_1.0.15002	Lysyl oxidase-like 2	8.33522245174e-52	dmel
OX_Smed_1.0.15002	Lysyl oxidase homolog 2	5.07280787615e-49	hsap
OX_Smed_1.0.15002	Lysyl oxidase homolog 3	1.13010369391e-48	mmus
OX_Smed_1.0.15002	lysyl oxidase-like	2.87142798208e-44	sman
#
OX_Smed_1.0.15003	Myocyte-specific enhancer factor 2C (Fragment)	5.26342615207e-40	csin
OX_Smed_1.0.15003	Isoform 5 of Myocyte-specific enhancer factor 2C	4.45575750572e-39	mmus
OX_Smed_1.0.15003	Myocyte enhancer factor 2a	5.81939952151e-39	drer
OX_Smed_1.0.15003	Myocyte-specific enhancer factor 2C (Fragment)	1.693186046e-38	hsap
OX_Smed_1.0.15003	myocyte-specific enhancer factor 2a, putative	2.21136945923e-38	sman
OX_Smed_1.0.15003	Protein MEF-2	1.4333679651e-37	cele
OX_Smed_1.0.15003	Myocyte enhancer factor 2 splice variant V	2.44495543419e-37	nvec
OX_Smed_1.0.15003	Isoform F of Myocyte-specific enhancer factor 2	3.53050811475e-36	dmel
#
OX_Smed_1.0.10963	Torsin-1B	1.18375802858e-52	csin
OX_Smed_1.0.10963	Torsin-1A	1.97770050969e-49	hsap
OX_Smed_1.0.10963	Torsin-like protein	1.26274699243e-48	cele
OX_Smed_1.0.10963	Torsin-1A	3.6467953612e-48	mmus
OX_Smed_1.0.10963	Torsin-like protein	1.61310503949e-45	dmel
OX_Smed_1.0.10963	torsin A, putative	1.89847482307e-43	sman
#
OX_Smed_1.0.19278	Ubiquitin carboxyl-terminal hydrolase (Fragment)	4.6645234179e-11	drer
OX_Smed_1.0.19278	Isoform 4 of Ubiquitin carboxyl-terminal hydrolase 2	6.30429021964e-08	hsap
OX_Smed_1.0.19278	Isoform 4 of Ubiquitin carboxyl-terminal hydrolase 2	1.55280069878e-06	mmus
OX_Smed_1.0.19278	Ubiquitin carboxyl-terminal hydrolase (Fragment)	5.90063636098e-06	nvec
#
OX_Smed_1.0.03655	eukaryotictranslation initiation factor, putative	2.45019451295e-43	sman
OX_Smed_1.0.03655	Folliculin	3.79799283179e-36	hsap
OX_Smed_1.0.03655	Folliculin	4.64272992454e-34	mmus
OX_Smed_1.0.03655	Birt-Hogg-Dube homolog	3.55452284541e-26	dmel
OX_Smed_1.0.03655	Folliculin	6.49290651482e-20	csin
OX_Smed_1.0.03655	Protein FLCN-1, isoform d	6.96989861779e-14	cele
#
OX_Smed_1.0.10965	Novel protein similar to leucine carboxyl methyltransferase 2	5.58572788015e-68	drer
OX_Smed_1.0.10965	Leucine carboxyl methyltransferase 2	8.93846453127e-58	hsap
OX_Smed_1.0.10965	Isoform 2 of Leucine carboxyl methyltransferase 2	7.83047717318e-54	mmus
OX_Smed_1.0.10965	CG3793	3.52310500984e-46	dmel
OX_Smed_1.0.10965	Probable leucine carboxyl methyltransferase 1	5.0991653471e-37	cele
#
OX_Smed_1.0.18925	Alpha-1 6-mannosyltransferase (Fragment)	8.95745875739e-16	csin
OX_Smed_1.0.18925	glycosyltransferase,putative	6.41934687682e-14	sman
OX_Smed_1.0.18925	Probable Dol-P-Man:Man(7)GlcNAc(2)-PP-Dol alpha-1,6-mannosyltransferase	1.0605692815e-08	dmel
OX_Smed_1.0.18925	Asparagine-linked glycosylation 12 homolog (Yeast, alpha-1,6-mannosyltransferase)	8.40339369855e-06	mmus
#
OX_Smed_1.0.10898	CD151 antigen	2.34480260784e-08	hsap
OX_Smed_1.0.10898	CD151 antigen	5.22367523725e-08	mmus
OX_Smed_1.0.10898	Tetraspanin-11	1.68039861584e-06	csin
OX_Smed_1.0.10898	Protein TSP-7	2.19466855825e-06	cele
#
OX_Smed_1.0.10899	E3 ubiquitin-protein ligase RFWD3	7.5191177808e-38	hsap
OX_Smed_1.0.10899	E3 ubiquitin-protein ligase RFWD3	2.85726170877e-37	mmus
OX_Smed_1.0.10899	E3 ubiquitin-protein ligase RFWD3	3.38301752719e-30	csin
OX_Smed_1.0.10899	CG13025	1.80217032705e-15	dmel
OX_Smed_1.0.10899	DEAD box ATP-dependent RNA helicase, putative	4.90777896337e-13	sman
#
OX_Smed_1.0.18251	Protein Y40C5A.1	6.84931489802e-07	cele
OX_Smed_1.0.18251	Dystrotelin	6.84931489802e-07	mmus
#
OX_Smed_1.0.10238	Zinc finger SWIM domain-containing protein 5	2.84934795223e-94	hsap
OX_Smed_1.0.10238	Novel protein similar to vertebrate zinc finger, SWIM-type containing 5 (ZSWIM5)	8.2903333498e-94	drer
OX_Smed_1.0.10238	Zinc finger SWIM domain-containing protein 4	1.08275106684e-93	mmus
OX_Smed_1.0.10238	CG34401	7.34242236238e-50	dmel
OX_Smed_1.0.10238	Zinc finger SWIM domain-containing protein 6	9.92357789651e-47	csin
OX_Smed_1.0.10238	zinc finger protein, putative	1.02692937399e-43	sman
OX_Smed_1.0.10238	Protein PQN-55	1.49078653395e-26	cele
#
OX_Smed_1.0.10239	Diacylglycerol kinase (Fragment)	0.0	csin
OX_Smed_1.0.10239	CG31140, isoform F	0.0	dmel
OX_Smed_1.0.10239	diacylglycerol kinase, theta, putative	0.0	sman
OX_Smed_1.0.10239	Protein DGK-1, isoform a	2.46524453836e-155	cele
OX_Smed_1.0.10239	Diacylglycerol kinase theta	2.40445510411e-126	mmus
OX_Smed_1.0.10239	Diacylglycerol kinase theta	4.69258187778e-122	hsap
#
OX_Smed_1.0.14759	Fibrillin-1	7.53064891959e-20	hsap
OX_Smed_1.0.14759	Dumpy	9.83533207609e-20	dmel
OX_Smed_1.0.14759	Fibrillin 1	1.85486335451e-18	mmus
OX_Smed_1.0.14759	titin, putative	6.59717049363e-16	sman
OX_Smed_1.0.14759	Protein B0393.5	8.06449148921e-14	cele
OX_Smed_1.0.14759	Fibulin-2 (Fragment)	8.91634014758e-13	csin
#
OX_Smed_1.0.10234	Isoform 2 of Epimerase family protein SDR39U1	7.4100905747e-60	mmus
OX_Smed_1.0.10234	Isoform 2 of Epimerase family protein SDR39U1	1.07001479614e-58	hsap
OX_Smed_1.0.10234	DnaJ homolog subfamily C member 16	3.33084791982e-52	csin
OX_Smed_1.0.10234	CG8768	4.3542915352e-52	dmel
OX_Smed_1.0.10234	Protein DNJ-8, isoform a	2.2393951033e-40	cele
#
OX_Smed_1.0.10235	Protein Y64G10A.7, isoform a	0.0	cele
OX_Smed_1.0.10235	Multiple epidermal growth factor-like domains protein 6 (Fragment)	0.0	csin
OX_Smed_1.0.10235	Multiple epidermal growth factor-like domains protein 6	0.0	hsap
OX_Smed_1.0.10235	Multiple epidermal growth factor-like domains protein 6	0.0	mmus
OX_Smed_1.0.10235	egf-like domain protein	0.0	sman
OX_Smed_1.0.10235	Draper, isoform B	9.26366577931e-155	dmel
#
OX_Smed_1.0.10892	Monocarboxylate transporter 14	1.07039468782e-64	csin
OX_Smed_1.0.10892	oxalate:formate antiporter, putative	8.21475392447e-57	sman
OX_Smed_1.0.10892	Protein Y59A8B.21	1.89381142359e-53	cele
OX_Smed_1.0.10892	Monocarboxylate transporter 13	8.32986569425e-09	mmus
OX_Smed_1.0.10892	CG13907	4.13406936355e-08	dmel
OX_Smed_1.0.10892	Monocarboxylate transporter 12	5.39926179673e-08	hsap
#
OX_Smed_1.0.10893	Novel protein similar to vertebrate phosphoribosylformylglycinamidine synthase (FGAR amidotransferase) (PFAS)	0.0	drer
OX_Smed_1.0.10893	Phosphoribosylformylglycinamidine synthase	1.26873373215e-176	hsap
OX_Smed_1.0.10893	Phosphoribosylformylglycinamidine synthase	8.22369270007e-176	mmus
OX_Smed_1.0.10893	Phosphoribosylformylglycinamidine synthase	7.23780136852e-156	dmel
OX_Smed_1.0.10893	Probable phosphoribosylformylglycinamidine synthase	2.95217175309e-141	cele
#
OX_Smed_1.0.10230	dynamin, putative	3.80889315811e-19	sman
OX_Smed_1.0.10230	Dynamin GTPase	1.10821824866e-18	csin
OX_Smed_1.0.10230	Isoform b of Dynamin	1.89033402121e-18	cele
OX_Smed_1.0.10230	Isoform 4 of Dynamin-3	1.89033402121e-18	hsap
OX_Smed_1.0.10230	Isoform 2 of Dynamin-3	4.21122485267e-18	mmus
OX_Smed_1.0.10230	Isoform 2 of Dynamin	5.50002998618e-18	dmel
#
OX_Smed_1.0.10231	UPF0577 protein KIAA1324-like	2.51540544939e-118	hsap
OX_Smed_1.0.10231	Isoform 2 of UPF0577 protein KIAA1324-like homolog	6.40661933049e-114	mmus
OX_Smed_1.0.10231	Protein Y73F8A.5	1.0633876203e-92	cele
OX_Smed_1.0.10231	UPF0577 protein KIAA1324-like homolog (Fragment)	3.14462445463e-36	csin
#
OX_Smed_1.0.10232	Protein EAT-6	0.0	cele
OX_Smed_1.0.10232	Na+/K+ transporting ATPase subunit alpha K01539 sodium/potassium-transporting ATPase subunit alpha (Fragment)	0.0	csin
OX_Smed_1.0.10232	Isoform 6 of Sodium/potassium-transporting ATPase subunit alpha	0.0	dmel
OX_Smed_1.0.10232	ATPase, Na+/K+ transporting, alpha 1 polypeptide	0.0	drer
OX_Smed_1.0.10232	Sodium/potassium-transporting ATPase subunit alpha-3	0.0	hsap
OX_Smed_1.0.10232	Sodium/potassium-transporting ATPase subunit alpha-2	0.0	mmus
OX_Smed_1.0.10232	sodium potassium transporting ATPase alpha subunit;with=UniProt:Q95WT4;evidence=inferred from sequence or structural similarity	0.0	sman
#
OX_Smed_1.0.10233	Protein OGT-1, isoform b	0.0	cele
OX_Smed_1.0.10233	Polypeptide N-acetylglucosaminyltransferase	0.0	csin
OX_Smed_1.0.10233	O-glycosyltransferase	0.0	dmel
OX_Smed_1.0.10233	Isoform 1 of UDP-N-acetylglucosamine--peptide N-acetylglucosaminyltransferase 110 kDa subunit	0.0	hsap
OX_Smed_1.0.10233	Isoform 2 of UDP-N-acetylglucosamine--peptide N-acetylglucosaminyltransferase 110 kDa subunit	0.0	mmus
OX_Smed_1.0.10233	o-linked n-acetylglucosamine transferase, ogt, putative	0.0	sman
#
OX_Smed_1.0.00411	LD27861p	5.44293346447e-28	dmel
OX_Smed_1.0.00411	SUMO ligase, putative	1.1349208086e-25	sman
OX_Smed_1.0.00411	Protein inhibitor of activated STAT	8.13338977655e-24	csin
OX_Smed_1.0.00411	Isoform 5 of E3 SUMO-protein ligase PIAS2	1.06225360139e-23	mmus
OX_Smed_1.0.00411	E3 SUMO-protein ligase PIAS2	2.36878103454e-23	hsap
OX_Smed_1.0.00411	Isoform 6 of E3 SUMO-protein ligase gei-17	8.70996023474e-18	cele
#
OX_Smed_1.0.02389	Splicing factor arginine/serine-rich 1/9	6.48483496217e-57	csin
OX_Smed_1.0.02389	LD40489p	1.21441276277e-54	dmel
OX_Smed_1.0.02389	Serine/arginine-rich splicing factor 1B	1.76598938128e-54	drer
OX_Smed_1.0.02389	Isoform ASF-3 of Serine/arginine-rich splicing factor 1	5.13824247108e-54	hsap
OX_Smed_1.0.02389	Isoform 2 of Serine/arginine-rich splicing factor 1	5.13824247108e-54	mmus
OX_Smed_1.0.02389	arginine/serine-rich splicing factor, putative	4.80924882898e-52	sman
OX_Smed_1.0.02389	Probable splicing factor, arginine/serine-rich 3	6.08371444773e-47	cele
#
OX_Smed_1.0.15918	vesicle transport V-snare protein vti1a, putative	3.32438221488e-36	sman
OX_Smed_1.0.15918	Vesicle transport through interaction with t-SNAREs homolog 1A	3.8140036518e-32	hsap
OX_Smed_1.0.15918	Vesicle transport through interaction with t-SNAREs homolog 1A	5.50740952333e-31	mmus
OX_Smed_1.0.15918	LD27967p	8.76869687014e-29	dmel
OX_Smed_1.0.15918	Protein VTI-1	7.42314716036e-28	cele
OX_Smed_1.0.15918	Vesicle transport through interaction with t-SNAREs 1	4.21511825952e-23	csin
#
OX_Smed_1.0.15919	TBC1 domain family member 22B	1.98532766063e-116	csin
OX_Smed_1.0.15919	TBC1 domain family member 22B	5.80148126708e-108	hsap
OX_Smed_1.0.15919	Protein Tbc1d22b	1.68458312882e-107	mmus
OX_Smed_1.0.15919	Protein TBC-3, isoform a	4.02822901896e-93	cele
OX_Smed_1.0.15919	CG5745	1.58405253362e-89	dmel
#
OX_Smed_1.0.15916	tropomyosin, putative	1.42728398432e-30	sman
OX_Smed_1.0.15916	Isoform A of Tropomyosin-1, isoforms 9A/A/B	1.5780473584e-29	dmel
OX_Smed_1.0.15916	Tropomyosin isoforms c/e	1.02286052721e-28	cele
OX_Smed_1.0.15916	Novel protein similar to vertebrate tropomyosin 1 (Alpha) (TPM1, zgc:77592)	1.80551859661e-25	drer
OX_Smed_1.0.15916	Tropomyosin alpha-3 chain	5.80815386259e-24	mmus
OX_Smed_1.0.15916	Tropomyosin	1.29392168896e-23	csin
OX_Smed_1.0.15916	Tropomyosin 3	1.2978907739e-23	hsap
#
OX_Smed_1.0.15917	transmembrane 4 superfamily member, putative	1.81103199003e-12	sman
OX_Smed_1.0.15917	Tetraspanin-31	7.12893213094e-09	mmus
OX_Smed_1.0.15917	Tetraspanin-31	4.62083931708e-08	hsap
OX_Smed_1.0.15917	Tetraspanin 97E, isoform D	2.9920877206e-07	dmel
#
OX_Smed_1.0.15915	Ubiquitin carboxyl-terminal hydrolase	1.00772814367e-07	nvec
OX_Smed_1.0.15915	Ubiquitin carboxyl-terminal hydrolase	5.52958817417e-06	cele
#
OX_Smed_1.0.15912	F-box and WD-40 domain protein 7	7.30793923041e-89	csin
OX_Smed_1.0.15912	f-box and wd40 domain protein, putative	2.60524129892e-78	sman
OX_Smed_1.0.15912	Isoform 4 of F-box/WD repeat-containing protein 7	1.53800030317e-54	hsap
OX_Smed_1.0.15912	F-box/WD repeat-containing protein 7	1.53800030317e-54	mmus
OX_Smed_1.0.15912	F-box/WD repeat-containing protein 7	2.6234311709e-54	dmel
OX_Smed_1.0.15912	Isoform b of F-box/WD repeat-containing protein sel-10	1.07005138779e-39	cele
#
OX_Smed_1.0.15913	CG7728	9.70343211167e-15	dmel
OX_Smed_1.0.15913	Ribosome biogenesis protein BMS1	1.25628903713e-14	csin
OX_Smed_1.0.15913	ribosome biogenesis protein BMS1, putative	2.12109499556e-14	sman
OX_Smed_1.0.15913	Protein Y61A9LA.10	1.32899370872e-13	cele
OX_Smed_1.0.15913	Ribosome biogenesis protein BMS1 homolog	5.11568222222e-12	hsap
OX_Smed_1.0.15913	BMS1 homolog, ribosome assembly protein (Yeast)	8.61795284935e-12	mmus
#
OX_Smed_1.0.15910	Liprin-beta-1	4.03042465028e-54	csin
OX_Smed_1.0.15910	Isoform 4 of Liprin-beta-1	2.00027895771e-53	hsap
OX_Smed_1.0.15910	Isoform 3 of Liprin-beta-1	4.45615661808e-53	mmus
OX_Smed_1.0.15910	AT31531p	5.27612010358e-46	dmel
OX_Smed_1.0.15910	Liprin-beta	6.46459308352e-36	cele
OX_Smed_1.0.15910	lip-related protein (liprin) alpha	3.44375922913e-21	sman
#
OX_Smed_1.0.15911	SAFB-like transcription modulator	2.32200033435e-18	hsap
OX_Smed_1.0.15911	Isoform 2 of SAFB-like transcription modulator	8.82359185812e-18	mmus
OX_Smed_1.0.15911	CG6995, isoform C	1.72202954339e-13	dmel
OX_Smed_1.0.15911	scaffold attachment factor B-related	4.68953474624e-11	sman
OX_Smed_1.0.15911	Scaffold attachment factor B2	1.50857152074e-09	csin
#
OX_Smed_1.0.09276	hypothetical protein	1.07583313322e-17	sman
#
OX_Smed_1.0.00946	UPF0691 protein C9orf116 homolog	2.01299223748e-06	drer
#
OX_Smed_1.0.18928	Arginine-glutamic acid dipeptide repeats protein	2.86143765189e-30	mmus
OX_Smed_1.0.18928	Arginine-glutamic acid dipeptide repeats protein	6.3746180404e-30	hsap
OX_Smed_1.0.18928	Egg-laying defective protein 27	1.16442630429e-23	cele
OX_Smed_1.0.18928	Cullin-associated NEDD8-dissociated protein 2	1.62859546443e-17	csin
OX_Smed_1.0.18928	MTA1-like, isoform B	5.23901169176e-16	dmel
#
OX_Smed_1.0.06884	Lysosomal protein NCU-G1	6.39498282628e-23	drer
OX_Smed_1.0.06884	Lysosomal protein NCU-G1-B	1.57513906489e-21	csin
OX_Smed_1.0.06884	Lysosomal protein NCU-G1	1.93449894017e-11	hsap
OX_Smed_1.0.06884	Lysosomal protein NCU-G1	3.29975540919e-11	mmus
#
OX_Smed_1.0.13287	hypothetical protein	1.5497744309e-14	sman
#
OX_Smed_1.0.18929	CG40451	2.74195260279e-24	dmel
OX_Smed_1.0.18929	mitochondrial import inner membrane translocase subunit Tim17, putative	2.74195260279e-24	sman
OX_Smed_1.0.18929	Mitochondrial import inner membrane translocase subunit Tim17-A	4.67706274992e-24	csin
OX_Smed_1.0.18929	Timm17a protein	2.32120211004e-23	drer
OX_Smed_1.0.18929	Mitochondrial import inner membrane translocase subunit Tim17-A	2.32120211004e-23	hsap
OX_Smed_1.0.18929	Mitochondrial import inner membrane translocase subunit Tim17-A	3.95937111124e-23	mmus
OX_Smed_1.0.18929	Probable mitochondrial import inner membrane translocase subunit Tim17	1.61121660902e-16	cele
#
OX_Smed_1.0.12801	Novel protein (Zgc:63952)	1.28332347321e-54	drer
OX_Smed_1.0.12801	Programmed cell death protein 6	5.57957609246e-50	hsap
OX_Smed_1.0.12801	Protein M04F3.4, isoform a	1.24299987432e-49	cele
OX_Smed_1.0.12801	Programmed cell death protein 6	1.24299987432e-49	mmus
OX_Smed_1.0.12801	Apoptosis-linked gene-2, isoform C	1.28630328307e-46	dmel
OX_Smed_1.0.12801	programmed cell death protein, putative	2.86558475538e-46	sman
OX_Smed_1.0.12801	Sorcin	5.98898232778e-36	csin
#
OX_Smed_1.0.14438	RRP12-like protein	4.20036699048e-30	hsap
OX_Smed_1.0.14438	RRP12-like protein	7.16474091024e-30	mmus
OX_Smed_1.0.14438	Ribosomal RNA-processing protein 12	4.64404989228e-29	csin
OX_Smed_1.0.14438	Ribosomal RNA processing 12 homolog (S. cerevisiae)	3.69680909304e-10	drer
#
OX_Smed_1.0.01413	septin, putative	5.70615053985e-52	sman
OX_Smed_1.0.01413	Septin-5	4.83054618078e-51	csin
OX_Smed_1.0.01413	HCG2002594, isoform CRA_c	1.90470193506e-47	hsap
OX_Smed_1.0.01413	Septin 4, isoform G	3.24014852629e-47	dmel
OX_Smed_1.0.01413	Septin-5	5.52685628522e-47	mmus
OX_Smed_1.0.01413	Protein UNC-59	1.08113667149e-34	cele
#
OX_Smed_1.0.04452	Cell wall protein Awa1p-like	2.6444763038e-12	csin
OX_Smed_1.0.04452	cell wall protein Awa1p-like	1.71409965101e-11	sman
#
OX_Smed_1.0.02950	hypothetical protein	1.31142555257e-68	sman
#
OX_Smed_1.0.01410	Inhibin beta A chain	4.03367617066e-09	hsap
OX_Smed_1.0.01410	Inhibin beta A chain	4.03367617066e-09	mmus
OX_Smed_1.0.01410	Inhibin beta B chain	1.69071626e-07	csin
OX_Smed_1.0.01410	tgf-beta family, putative	2.20814381882e-07	sman
OX_Smed_1.0.01410	Dawdle, isoform A	6.42471493453e-07	dmel
OX_Smed_1.0.01410	Activin (Fragment)	3.18855287171e-06	nvec
#
OX_Smed_1.0.01143	von Willebrand factor D and EGF domain-containing protein	9.65955522484e-53	hsap
OX_Smed_1.0.01143	CG4239, isoform A	2.08914794758e-39	dmel
OX_Smed_1.0.01143	Protein Y57A10A.28	4.35613900746e-37	cele
OX_Smed_1.0.01143	Wnt inhibitory factor 1	1.18629005602e-34	mmus
OX_Smed_1.0.01143	Trimeric intracellular cation channel type B-A	2.83012329922e-28	csin
#
OX_Smed_1.0.01464	inosine triphosphate pyrophosphatase (itpase) (inosine triphosphatase), putative	4.95154735724e-35	sman
OX_Smed_1.0.01464	Inosine triphosphate pyrophosphatase	3.92334594126e-32	dmel
OX_Smed_1.0.01464	Inosine triphosphate pyrophosphatase	2.15281149545e-30	hsap
OX_Smed_1.0.01464	Inosine triphosphate pyrophosphatase	1.82246424707e-29	drer
OX_Smed_1.0.01464	Inosine triphosphate pyrophosphatase	4.06002677001e-29	mmus
OX_Smed_1.0.01464	Nucleoside-triphosphate pyrophosphatase	1.00001938139e-27	csin
OX_Smed_1.0.01464	Inosine triphosphate pyrophosphatase	2.90961095906e-27	cele
#
OX_Smed_1.0.01144	unkempt protein, putative	1.82166773234e-91	sman
OX_Smed_1.0.01144	RING finger protein unkempt homolog	4.447891279e-84	csin
OX_Smed_1.0.01144	Putative E3 ubiquitin-protein ligase UNKL	6.35884089986e-77	mmus
OX_Smed_1.0.01144	RING finger protein unkempt	1.41249073874e-76	dmel
OX_Smed_1.0.01144	Putative E3 ubiquitin-protein ligase UNKL	1.83990559047e-76	hsap
OX_Smed_1.0.01144	Protein C34D10.2	1.07988819788e-73	cele
#
OX_Smed_1.0.01145	leucine zipper-ef-hand containing transmembrane protein, putative	6.0921926524e-108	sman
OX_Smed_1.0.01145	LETM1 and EF-hand domain-containing protein 1, mitochondrial	7.44719813492e-106	drer
OX_Smed_1.0.01145	LETM1 and EF-hand domain-containing protein 1, mitochondrial	5.90076848071e-103	hsap
OX_Smed_1.0.01145	LETM1 and EF-hand domain-containing protein 1, mitochondrial	5.90076848071e-103	mmus
OX_Smed_1.0.01145	LETM1 and EF-hand domain-containing protein anon-60Da, mitochondrial	1.041583573e-99	dmel
OX_Smed_1.0.01145	LETM1 and EF-hand domain-containing protein 1 mitochondrial (Fragment)	2.32040611847e-99	csin
OX_Smed_1.0.01145	Protein LETM-1, isoform a	2.83650322694e-97	cele
#
OX_Smed_1.0.21245	60S ribosomal protein L10, mitochondrial, putative	1.36811334796e-63	sman
OX_Smed_1.0.21245	FI06804p	8.58921380616e-58	dmel
OX_Smed_1.0.21245	39S ribosomal protein L15, mitochondrial	9.82732563423e-54	hsap
OX_Smed_1.0.21245	39S ribosomal protein L15, mitochondrial	1.28348847576e-53	mmus
OX_Smed_1.0.21245	39S ribosomal protein L15, mitochondrial	2.50488135602e-49	drer
OX_Smed_1.0.21245	Protein MRPL-15	3.51967735423e-27	cele
OX_Smed_1.0.21245	39S ribosomal protein L15 mitochondrial	2.2148352528e-13	csin
#
OX_Smed_1.0.09963	Protein NPP-11	3.43889066022e-26	cele
OX_Smed_1.0.09963	Chromosome 6 open reading frame 205	3.6858161698e-20	hsap
OX_Smed_1.0.09963	Nuclear envelope pore membrane protein POM 121	2.09114740711e-15	mmus
OX_Smed_1.0.09963	GH09355p	6.0843074904e-15	dmel
OX_Smed_1.0.09963	Nuclear pore complex protein Nup98-Nup96	1.03782566823e-14	csin
#
OX_Smed_1.0.21710	Hexosaminidase D	3.04856100334e-75	mmus
OX_Smed_1.0.21710	Hexosaminidase D	6.7914853767e-75	hsap
OX_Smed_1.0.21710	Hexosaminidase	3.73526492763e-65	cele
OX_Smed_1.0.21710	BcDNA.GH04120	4.56605028594e-63	dmel
#
OX_Smed_1.0.21241	TATA-box binding protein, putative	2.07454466583e-42	sman
OX_Smed_1.0.21241	TATA-box-binding protein	9.63663041458e-40	hsap
OX_Smed_1.0.21241	TATA-box-binding protein	9.63663041458e-40	mmus
OX_Smed_1.0.21241	TATA-box-binding protein	1.25858290878e-39	drer
OX_Smed_1.0.21241	TBP-related factor	2.62430533433e-37	dmel
OX_Smed_1.0.21241	Transcription initiation factor TFIID TATA-box-binding protein	3.42744891015e-37	csin
OX_Smed_1.0.21241	TATA-box-binding protein	9.97234963261e-37	cele
#
OX_Smed_1.0.21716	Isoform 3 of Nephrocystin-1	5.49221525973e-47	hsap
OX_Smed_1.0.21716	Nephrocystin-1	9.10677062384e-44	mmus
OX_Smed_1.0.21716	myosin II heavy chain, putative	1.09659306318e-15	sman
#
OX_Smed_1.0.09964	zinc finger protein, putative	2.55780088674e-100	sman
OX_Smed_1.0.09964	Zinc finger and SCAN domain-containing protein 2	1.26942338233e-99	csin
OX_Smed_1.0.09964	Zinc finger protein 333	2.07365545418e-25	hsap
OX_Smed_1.0.09964	Protein suppressor of hairy wing	2.52968730479e-23	dmel
OX_Smed_1.0.09964	Protein Gm3604	3.3106441701e-23	mmus
OX_Smed_1.0.09964	Protein Y38H8A.5	2.00439129505e-20	cele
#
OX_Smed_1.0.09965	nuclear hormone receptor, putative	1.84464721074e-63	sman
OX_Smed_1.0.09965	Protein embryonic gonad	2.49890346731e-52	csin
OX_Smed_1.0.09965	Isoform f of Nuclear hormone receptor family member nhr-23	1.43616664032e-15	cele
OX_Smed_1.0.09965	GH21112p	2.44294329747e-15	dmel
OX_Smed_1.0.09965	Isoform 3 of Nuclear receptor subfamily 5 group A member 2	5.4574274116e-15	hsap
OX_Smed_1.0.09965	Liver receptor-like protein 1 variant 2	7.12762093246e-15	mmus
OX_Smed_1.0.09965	Ff1d	1.21578798717e-14	drer
#
OX_Smed_1.0.05234	UDP-GalNAc:beta-1,3-N-acetylgalactosaminyltransferase 1	1.44076186855e-27	hsap
OX_Smed_1.0.05234	UDP-GalNAc:beta-1,3-N-acetylgalactosaminyltransferase 1	9.3387466264e-27	mmus
OX_Smed_1.0.05234	UDP-GlcNAc:betaGal beta-1,3-N-acetylglucosaminyltransferase 7	4.06025826675e-22	drer
OX_Smed_1.0.05234	beta-1,3-galactosyltransferase brn, putative	8.73354632549e-17	sman
OX_Smed_1.0.05234	Protein B0024.15	1.48971736973e-16	cele
OX_Smed_1.0.05234	CG11357, isoform A	4.33441397792e-16	dmel
OX_Smed_1.0.05234	Beta-1 3-galactosyltransferase brn	5.6609199663e-16	csin
#
OX_Smed_1.0.05235	CG3608	7.73703294958e-23	dmel
OX_Smed_1.0.05235	Protein D2023.6	8.6267799495e-17	cele
#
OX_Smed_1.0.21249	Tctex1 domain-containing protein 1	5.64243195465e-13	mmus
OX_Smed_1.0.21249	Tctex1 domain-containing protein 1	2.14412185556e-12	hsap
OX_Smed_1.0.21249	Tctex1 domain-containing protein 1	2.37060449597e-11	drer
OX_Smed_1.0.21249	AT23443p	1.43016160687e-08	dmel
OX_Smed_1.0.21249	Protein DYLT-2	6.68067826617e-06	cele
#
OX_Smed_1.0.21248	arginine/serine-rich splicing factor, putative	4.84085223159e-54	sman
OX_Smed_1.0.21248	Splicing factor, arginine/serine-rich 5	2.74880238694e-49	drer
OX_Smed_1.0.21248	Serine/arginine-rich splicing factor 4	1.04454379279e-48	hsap
OX_Smed_1.0.21248	Serine/arginine-rich splicing factor 4	1.04454379279e-48	mmus
OX_Smed_1.0.21248	Isoform A of Serine-arginine protein 55	1.19511194186e-44	dmel
OX_Smed_1.0.21248	Probable splicing factor, arginine/serine-rich 1	2.04328562403e-36	cele
OX_Smed_1.0.21248	Serine/arginine-rich splicing factor 4	1.51884913997e-23	csin
#
OX_Smed_1.0.05230	beta-1,4-galactosyltransferase,putative	2.50985575317e-70	sman
OX_Smed_1.0.05230	Beta-1 4-N-acetylgalactosaminyltransferase bre-4	5.23336825527e-68	csin
OX_Smed_1.0.05230	Beta-1,4-N-acetylgalactosaminyltransferase bre-4	4.14664601226e-65	cele
OX_Smed_1.0.05230	Beta4GalNAcTA	1.20648928462e-64	dmel
OX_Smed_1.0.05230	Beta-1,4-galactosyltransferase 4	2.51568350671e-62	hsap
OX_Smed_1.0.05230	Beta-1,4-galactosyltransferase 4	3.28558440994e-62	mmus
OX_Smed_1.0.05230	Novel protein similar to vertebrate UDP-Gal:betaGlcNAc beta 1,4-galactosyltransferase, polypeptide 2 (B4GALT2)	3.40004701579e-59	drer
#
OX_Smed_1.0.13768	Translation initiation factor 3 subunit H	6.16512093207e-26	csin
OX_Smed_1.0.13768	Mername-AA168 protein (M67 family)	3.16631160956e-22	sman
OX_Smed_1.0.13768	Novel protein similar to H.sapiens PQLC2, PQ loop repeat containing 2 (PQLC2, zgc:113491)	2.50881894201e-19	drer
OX_Smed_1.0.13768	Lysosomal amino acid transporter 1 homolog	9.25577714317e-14	mmus
OX_Smed_1.0.13768	Lysosomal amino acid transporter 1 homolog	8.66314418551e-12	hsap
OX_Smed_1.0.13768	Lysosomal amino acid transporter 1	8.94380551502e-09	cele
#
OX_Smed_1.0.13767	U2 snRNP auxiliary factor, small subunit, putative	2.19019765876e-73	sman
OX_Smed_1.0.13767	Splicing factor U2af 38 kDa subunit	8.32274222514e-73	dmel
OX_Smed_1.0.13767	Isoform 2 of Splicing factor U2AF 35 kDa subunit	9.25299129303e-72	hsap
OX_Smed_1.0.13767	MCG14259, isoform CRA_b	9.25299129303e-72	mmus
OX_Smed_1.0.13767	Splicing factor U2AF 35 kDa subunit	1.42294114429e-64	csin
OX_Smed_1.0.13767	Protein UAF-2	1.24655729294e-60	cele
#
OX_Smed_1.0.13766	Splicing factor U2af 38 kDa subunit	9.92316008309e-56	dmel
OX_Smed_1.0.13766	U2 snRNP auxiliary factor, small subunit, putative	4.88279079624e-55	sman
OX_Smed_1.0.13766	MCG14259, isoform CRA_b	1.53166267111e-53	mmus
OX_Smed_1.0.13766	Isoform 2 of Splicing factor U2AF 35 kDa subunit	1.54087463931e-53	hsap
OX_Smed_1.0.13766	Splicing factor U2AF 35 kDa subunit	2.73139521804e-46	csin
OX_Smed_1.0.13766	Protein UAF-2	2.0408199901e-43	cele
#
OX_Smed_1.0.13764	monocarboxylate transporter, putative	1.40964772177e-96	sman
OX_Smed_1.0.13764	Monocarboxylate transporter 9	2.0355269675e-95	csin
OX_Smed_1.0.13764	Monocarboxylate transporter 10	2.81564684129e-12	mmus
OX_Smed_1.0.13764	Monocarboxylate transporter 10	1.06994465834e-11	hsap
OX_Smed_1.0.13764	CG13907	4.97008399304e-09	dmel
OX_Smed_1.0.13764	Protein T02G5.12	1.35348325855e-06	cele
#
OX_Smed_1.0.13762	TNF receptor-associated factor 6	5.78960957418e-07	mmus
OX_Smed_1.0.13762	Tripartite motif-containing protein 49-like protein 1	7.56146427234e-07	hsap
OX_Smed_1.0.13762	TNF receptor-associated factor 3	2.20004929132e-06	drer
#
OX_Smed_1.0.13761	Isoform 4 of AMME syndrome candidate gene 1 protein	1.29400538426e-59	hsap
OX_Smed_1.0.13761	AMME syndrome candidate gene 1 protein homolog	1.29400538426e-59	mmus
OX_Smed_1.0.13761	AMME syndrome candidate gene 1 protein homolog	2.06591281731e-57	csin
OX_Smed_1.0.13761	ammecr1 homolog, putative	2.06591281731e-57	sman
#
OX_Smed_1.0.13760	Eph receptor tyrosine kinase, isoform C	5.45846390692e-43	dmel
OX_Smed_1.0.13760	Ephrin type-A receptor 2	1.14089506263e-40	mmus
OX_Smed_1.0.13760	Ephrin type-A receptor 2	7.3950665615e-40	hsap
OX_Smed_1.0.13760	ephrin receptor, putative	4.95992698338e-28	sman
OX_Smed_1.0.13760	Ephrin type-B receptor 4 (Fragment)	1.10495645454e-27	csin
OX_Smed_1.0.13760	Isoform b of Ephrin receptor 1	3.23014214539e-19	cele
#
OX_Smed_1.0.07756	Isoform 6 of General transcription factor II-I repeat domain-containing protein 2A	2.32031043542e-46	hsap
OX_Smed_1.0.07756	Transposase	6.72282267213e-46	spur
OX_Smed_1.0.07756	General transcription factor II-I repeat domain-containing protein 2	5.34919298774e-43	mmus
#
OX_Smed_1.0.19831	Novel protein	7.22648008741e-20	drer
OX_Smed_1.0.19831	Protein 6430548M08Rik	2.7460595039e-19	mmus
OX_Smed_1.0.19831	CG17378, isoform A	6.3307055892e-16	dmel
#
OX_Smed_1.0.14533	Cell cycle checkpoint control protein RAD9A	3.14752883482e-37	hsap
OX_Smed_1.0.14533	Cell cycle checkpoint control protein RAD9A	7.01196270339e-37	mmus
OX_Smed_1.0.14533	DNA repair protein Rad9	3.25718188507e-34	dmel
OX_Smed_1.0.14533	Protein HPR-9	1.85813893868e-13	cele
OX_Smed_1.0.14533	hypothetical protein	1.2897904525e-06	sman
#
OX_Smed_1.0.11211	LMBR1 domain-containing protein 2	9.44153469729e-112	mmus
OX_Smed_1.0.11211	LMBR1 domain-containing protein 2	1.23310261901e-111	hsap
OX_Smed_1.0.11211	LMBR1 domain-containing protein 2-B (Fragment)	1.27606122894e-108	drer
OX_Smed_1.0.11211	LMBR1 domain-containing protein 2 homolog	2.33093065568e-102	dmel
OX_Smed_1.0.11211	LMBR1 domain-containing protein 2 homolog	2.41773605523e-91	cele
OX_Smed_1.0.11211	LMBR1 domain-containing protein 2 (Fragment)	3.05844348942e-86	csin
#
OX_Smed_1.0.10092	ETS translocation variant 4	1.69154698408e-28	mmus
OX_Smed_1.0.10092	ETS translocation variant 4	1.69853684765e-28	hsap
OX_Smed_1.0.10092	ETS translocation variant 1/4/5 (Fragment)	6.42787168269e-28	csin
OX_Smed_1.0.10092	Ets96B, isoform A	1.58323987203e-26	dmel
OX_Smed_1.0.10092	Protein AST-1	3.64996661311e-23	cele
OX_Smed_1.0.10092	hypothetical protein	5.27054054481e-22	sman
#
OX_Smed_1.0.14530	Galanin receptor type 2	1.02772501781e-18	csin
OX_Smed_1.0.14530	Galanin receptor type 1	6.66151968096e-18	hsap
OX_Smed_1.0.14530	GH23382p	2.53137477846e-17	dmel
OX_Smed_1.0.14530	Galanin receptor type 1	2.79876277332e-16	mmus
OX_Smed_1.0.14530	G-protein coupled receptor fragment, putative	4.7739662238e-16	sman
OX_Smed_1.0.14530	Protein NPR-14	8.72041557872e-10	cele
#
OX_Smed_1.0.14537	40S ribosomal protein S12	7.777564191e-28	nvec
OX_Smed_1.0.14537	40S ribosomal protein S12	5.04127038171e-27	spur
OX_Smed_1.0.14537	40S ribosomal protein S12, putative	4.26769136541e-26	sman
OX_Smed_1.0.14537	40S ribosomal protein S12	1.24170809064e-25	dmel
OX_Smed_1.0.14537	40S ribosomal protein S12	4.79846004516e-25	hsap
OX_Smed_1.0.14537	40S ribosomal protein S12	4.79846004516e-25	mmus
OX_Smed_1.0.14537	40S ribosomal protein S12	2.34176011192e-24	drer
OX_Smed_1.0.14537	40S ribosomal protein S12	1.16220346051e-23	cele
OX_Smed_1.0.14537	Small subunit ribosomal protein S12e	1.5214091751e-15	csin
#
OX_Smed_1.0.14536	dynein light chain, putative	7.87657386349e-69	sman
OX_Smed_1.0.14536	Dynein light chain 1, axonemal	4.32201977904e-67	mmus
OX_Smed_1.0.14536	Dynein light chain 1, axonemal	1.81584813113e-65	hsap
OX_Smed_1.0.14536	Dynein light chain 1, axonemal	2.00765536366e-64	drer
OX_Smed_1.0.14536	CG8800	8.47415526502e-47	dmel
OX_Smed_1.0.14536	Protein K10D2.8	5.0259638917e-07	cele
#
OX_Smed_1.0.19055	Ras-related protein Rab-32	9.2506388253e-67	mmus
OX_Smed_1.0.19055	Ras-related protein Rab-32	9.28855127951e-67	hsap
OX_Smed_1.0.19055	Lightoid, isoform B	2.0608273293e-66	dmel
OX_Smed_1.0.19055	RAB32, member RAS oncogene family	7.83113549761e-66	drer
OX_Smed_1.0.19055	Protein GLO-1	5.09959404449e-49	cele
OX_Smed_1.0.19055	rab9 and, putative	3.55623997027e-26	sman
OX_Smed_1.0.19055	Probable Ras-related protein Rab-4A	2.15749649541e-23	csin
#
OX_Smed_1.0.10097	Neuropeptide Y receptor invertebrate	2.07085077132e-38	csin
OX_Smed_1.0.10097	Isoform 6 of Neuropeptide F receptor	4.94041317079e-32	dmel
OX_Smed_1.0.10097	neuropeptide receptor, putative	3.10166296366e-26	sman
OX_Smed_1.0.10097	Isoform 3 of Neuropeptide FF receptor 2	1.82760925913e-18	hsap
OX_Smed_1.0.10097	Protein NPR-22, isoform a	3.10886486255e-18	cele
OX_Smed_1.0.10097	Protein Npffr1	4.50155820211e-17	mmus
#
OX_Smed_1.0.19729	UBX domain-containing protein 4	1.22692976615e-17	mmus
OX_Smed_1.0.19729	UBX domain-containing protein 4	6.10534081745e-17	hsap
OX_Smed_1.0.19729	UBX domain-containing protein 4	1.96337315966e-07	cele
OX_Smed_1.0.19729	BcDNA.GH10229	9.74411968511e-07	dmel
#
OX_Smed_1.0.00775	Acetyl cholinesterase	1.77340710488e-08	csin
OX_Smed_1.0.00775	BC026374 protein (S09 family)	6.73893980989e-08	sman
#
OX_Smed_1.0.14538	voltage-gated potassium channel, KCNQ	9.48931436427e-141	sman
OX_Smed_1.0.14538	Potassium voltage-gated channel KQT-like subfamily invertebrate (Fragment)	2.86378806254e-129	csin
OX_Smed_1.0.14538	KCNQ potassium channel, isoform E	5.99912468023e-111	dmel
OX_Smed_1.0.14538	Potassium voltage-gated channel subfamily KQT member 4	3.29182916002e-109	hsap
OX_Smed_1.0.14538	Protein KQT-1, isoform b	1.8062867162e-107	cele
OX_Smed_1.0.14538	Potassium voltage-gated channel subfamily KQT member 5	4.61472410554e-95	mmus
#
OX_Smed_1.0.07225	Protein SET	6.15272819774e-51	mmus
OX_Smed_1.0.07225	SET translocation (Myeloid leukemia-associated) A	1.16035432011e-49	drer
OX_Smed_1.0.07225	Template-activating factor I	2.58499973864e-49	csin
OX_Smed_1.0.07225	set, putative	3.37611421241e-49	sman
OX_Smed_1.0.07225	Isoform 2 of Protein SET	4.40934171284e-49	hsap
OX_Smed_1.0.07225	Protein SET	1.37386750071e-42	dmel
OX_Smed_1.0.07225	Protein SPR-2, isoform b	2.96448786561e-37	cele
#
OX_Smed_1.0.00771	Novel protein similar to vertebrate thyrotropin-releasing hormone receptor (TRHR)	1.09044606703e-63	drer
OX_Smed_1.0.00771	Thyrotropin-releasing hormone receptor	1.92481829167e-60	mmus
OX_Smed_1.0.00771	Thyrotropin-releasing hormone receptor	2.51389054076e-60	hsap
OX_Smed_1.0.00771	Protein NMUR-4	9.54857761877e-52	cele
OX_Smed_1.0.00771	thyrotropin-releasing hormone receptor, putative	8.36496232866e-48	sman
OX_Smed_1.0.00771	ETHR, isoform A	2.36283112445e-34	dmel
OX_Smed_1.0.00771	Allatostatin receptor	2.7097040252e-22	csin
#
OX_Smed_1.0.00772	Copine VIII	7.0327130828e-114	mmus
OX_Smed_1.0.00772	Copine-8	2.03863061803e-113	hsap
OX_Smed_1.0.00772	Isoform b of Nicotinic receptor-associated protein 1	1.05858670528e-85	cele
OX_Smed_1.0.00772	Copine-8 (Fragment)	4.59825623809e-59	csin
OX_Smed_1.0.00772	copine, putative	3.40473140076e-50	sman
#
OX_Smed_1.0.15717	methionine sulfoxide reductase B2b, putative	1.05774491903e-46	sman
OX_Smed_1.0.15717	Peptide-methionine (R)-S-oxide reductase (Fragment)	2.61136577549e-37	csin
OX_Smed_1.0.15717	Methionine-R-sulfoxide reductase B2, mitochondrial	1.69797758335e-36	mmus
OX_Smed_1.0.15717	Methionine-R-sulfoxide reductase B2, mitochondrial	8.42697513378e-36	drer
OX_Smed_1.0.15717	Methionine-R-sulfoxide reductase B2, mitochondrial	1.43742424477e-35	hsap
OX_Smed_1.0.15717	Protein F44E2.6, isoform b	1.87577599941e-27	cele
OX_Smed_1.0.15717	Isoform C of Methionine-R-sulfoxide reductase B1	9.30937949864e-27	dmel
#
OX_Smed_1.0.11949	Galanin receptor type 2	2.21803106422e-22	csin
OX_Smed_1.0.11949	Bombesin receptor subtype-3	2.89683828109e-22	hsap
OX_Smed_1.0.11949	Galanin receptor type 2	1.10079737256e-21	mmus
OX_Smed_1.0.11949	Protein NPR-9	3.54114353813e-20	cele
OX_Smed_1.0.11949	Allatostatin G-protein coupled receptor	5.65352657134e-18	dmel
OX_Smed_1.0.11949	G-protein coupled receptor fragment, putative	7.38373436658e-18	sman
#
OX_Smed_1.0.11945	Androglobin	9.75943641833e-47	mmus
OX_Smed_1.0.11945	Androglobin	6.12711557485e-41	hsap
#
OX_Smed_1.0.11944	transforming growth factor-beta receptor type I, putative	1.22297384411e-40	sman
OX_Smed_1.0.11944	DNA polymerase alpha subunit B	1.49498367018e-38	csin
OX_Smed_1.0.11944	Polymerase (DNA directed), alpha 2	6.09777519128e-24	drer
OX_Smed_1.0.11944	DNA polymerase alpha subunit B	1.50193427779e-22	hsap
OX_Smed_1.0.11944	DNA polymerase alpha subunit B	1.66058292926e-21	mmus
OX_Smed_1.0.11944	DNA polymerase alpha subunit B	4.99987755906e-18	dmel
OX_Smed_1.0.11944	DNA polymerase alpha subunit B	5.52801240754e-17	cele
#
OX_Smed_1.0.11946	Leucine-rich repeat and death domain-containing protein 1	5.0240682566e-69	hsap
OX_Smed_1.0.11946	Leucine-rich repeat and death domain-containing protein LOC401387	1.37136143181e-58	csin
OX_Smed_1.0.11946	Leucine-rich repeat and death domain-containing protein 1	1.62370137313e-51	mmus
OX_Smed_1.0.11946	leucine-rich repeat-containing protein, putative	1.79521222885e-50	sman
OX_Smed_1.0.11946	Leucine-rich repeat protein SHOC-2	5.59354184527e-44	drer
OX_Smed_1.0.11946	Isoform b of Leucine-rich repeat protein soc-2	1.52326706233e-41	cele
OX_Smed_1.0.11946	Isoform 2 of Leucine-rich repeat protein soc-2 homolog	1.92693748325e-36	dmel
#
OX_Smed_1.0.11941	Transcription factor hamlet	6.43295742724e-30	dmel
OX_Smed_1.0.11941	MDS1 and EVI1 complex locus protein EVI1	8.4017025895e-30	mmus
OX_Smed_1.0.11941	Isoform 6 of MDS1 and EVI1 complex locus protein EVI1	8.41833962433e-30	hsap
OX_Smed_1.0.11941	MDS1 and EVI1 complex locus protein EVI1	2.4445212147e-29	csin
OX_Smed_1.0.11941	ectopic virus integration site, putative	2.52968301041e-26	sman
OX_Smed_1.0.11941	Protein EGL-43, isoform b	7.88201391824e-20	cele
#
OX_Smed_1.0.11943	Transmembrane protein 39A	4.53431190842e-44	drer
OX_Smed_1.0.11943	Transmembrane protein 39A	4.25249198117e-42	hsap
OX_Smed_1.0.11943	Transmembrane protein 39A	1.61271333861e-41	mmus
OX_Smed_1.0.11943	Transmembrane protein 39A	7.49134143253e-39	csin
OX_Smed_1.0.11943	CG13016	5.94952779977e-28	dmel
OX_Smed_1.0.11943	Protein D1007.5, isoform a	1.05019040208e-24	cele
#
OX_Smed_1.0.11942	Tyrosine-protein kinase HCK	7.82520359853e-103	csin
OX_Smed_1.0.11942	tyrosine kinase	1.80400534247e-99	sman
OX_Smed_1.0.11942	Tyrosine-protein kinase Src42A	1.17475874392e-82	dmel
OX_Smed_1.0.11942	Novel protein (Zgc:92124)	2.00383491522e-82	drer
OX_Smed_1.0.11942	Tyrosine-protein kinase FRK	5.83026703079e-82	mmus
OX_Smed_1.0.11942	Tyrosine-protein kinase FRK	4.93561709279e-81	hsap
OX_Smed_1.0.11942	Protein SRC-1	2.29268227262e-78	cele
#
OX_Smed_1.0.21861	Dynein intermediate chain 1 axonemal	0.0	csin
OX_Smed_1.0.21861	Dynein intermediate chain 1, axonemal	0.0	hsap
OX_Smed_1.0.21861	Dynein intermediate chain 1, axonemal	0.0	mmus
OX_Smed_1.0.21861	axonemal dynein intermediate chain polypeptide, putative	4.21296306525e-127	sman
OX_Smed_1.0.21861	CG9313	3.72677519205e-119	dmel
OX_Smed_1.0.21861	Protein DYCI-1	5.17903680253e-20	cele
#
OX_Smed_1.0.21860	Hippocampus abundant transcript 1 protein	2.41857193448e-155	hsap
OX_Smed_1.0.21860	Hippocampus abundant transcript 1 protein	2.41857193448e-155	mmus
OX_Smed_1.0.21860	drug efflux protein-related	1.56484296647e-154	sman
OX_Smed_1.0.21860	Hippocampus abundant transcript 1 protein	1.2398993402e-151	csin
OX_Smed_1.0.21860	CG11537, isoform A	3.50231434059e-138	dmel
OX_Smed_1.0.21860	Protein T25D3.4	4.74450908466e-127	cele
#
OX_Smed_1.0.03020	E3 ubiquitin-protein ligase RNF34	3.94367542721e-07	mmus
OX_Smed_1.0.03020	Isoform 2 of E3 ubiquitin-protein ligase RNF34	1.49859506374e-06	hsap
OX_Smed_1.0.03020	multiple ankyrin repeats single kh domain protein, putative	7.94745196706e-06	sman
#
OX_Smed_1.0.21862	cadherin, putative	6.0926026166e-28	sman
OX_Smed_1.0.21862	Isoform 2 of Protocadherin-9	2.83012270818e-25	hsap
OX_Smed_1.0.21862	Protein Pcdh9	6.30485562395e-25	mmus
OX_Smed_1.0.21862	Protocadherin-16	6.9708347265e-24	csin
OX_Smed_1.0.21862	Fat-like cadherin-related tumor suppressor homolog	4.09617754829e-16	dmel
OX_Smed_1.0.21862	Flamingo-like protein FMI-1	1.6107724742e-12	cele
#
OX_Smed_1.0.21865	CG15040	3.12861977115e-10	dmel
#
OX_Smed_1.0.21869	Actin-related protein 2	1.66943320734e-174	hsap
OX_Smed_1.0.21869	Actin-related protein 2	1.66943320734e-174	mmus
OX_Smed_1.0.21869	Actin-related protein 2-A	2.84401079117e-174	drer
OX_Smed_1.0.21869	actin-related protein 2, arp2	4.93082845873e-171	sman
OX_Smed_1.0.21869	Actin-related protein 2	9.39314157629e-167	dmel
OX_Smed_1.0.21869	Actin-related protein 2	4.29679098586e-164	cele
OX_Smed_1.0.21869	Actin beta/gamma 1	3.24567066187e-94	csin
#
OX_Smed_1.0.21868	Fanconi anemia group D2 protein	5.02953793246e-10	csin
OX_Smed_1.0.21868	Fancd2	8.02978643384e-08	dmel
#
OX_Smed_1.0.15713	Collagen alpha-1(V) chain precursor, putative	1.83616987201e-27	sman
OX_Smed_1.0.15713	Collagen type I/II/III/V/XI alpha	2.77067938328e-22	csin
OX_Smed_1.0.15713	Collagen alpha-1(V) chain	1.92321238263e-15	mmus
OX_Smed_1.0.15713	Collagen alpha-1(V) chain	1.24658998424e-14	hsap
#
OX_Smed_1.0.19029	Isoform 7 of E3 ubiquitin-protein ligase MIB2	7.71807520682e-09	hsap
OX_Smed_1.0.19029	Isoform 2 of E3 ubiquitin-protein ligase MIB2	1.71137315878e-08	mmus
OX_Smed_1.0.19029	E3 ubiquitin-protein ligase mib1	9.39061674501e-07	drer
#
OX_Smed_1.0.02797	multiple inositol polyphosphate phosphatase-related	7.05637441885e-53	sman
OX_Smed_1.0.02797	Multiple inositol-polyphosphate phosphatase	9.55642927372e-29	csin
OX_Smed_1.0.02797	Isoform 4 of Multiple inositol polyphosphate phosphatase 1	1.71458965086e-18	hsap
OX_Smed_1.0.02797	GH13296p	2.40635802417e-18	dmel
OX_Smed_1.0.02797	Multiple inositol polyphosphate phosphatase 1	3.23357613836e-17	mmus
#
OX_Smed_1.0.13542	rb-like protein mRNA, complete cds	0.0	smed
OX_Smed_1.0.13542	Retinoblastoma-like (Fragment)	3.96040187698e-180	csin
OX_Smed_1.0.13542	Retinoblastoma-like protein 2	6.49268880056e-90	hsap
OX_Smed_1.0.13542	Retinoblastoma-like protein 2	5.49095416928e-89	mmus
OX_Smed_1.0.13542	Retinoblastoma family protein	3.38577067868e-30	dmel
OX_Smed_1.0.13542	Protein LIN-35	1.16637518962e-22	cele
#
OX_Smed_1.0.13541	DNA polymerase gamma 1 (Fragment)	6.98461083192e-88	csin
OX_Smed_1.0.13541	DNA polymerase gamma, putative	7.22793946298e-85	sman
OX_Smed_1.0.13541	DNA polymerase subunit gamma-1	6.3319840646e-81	mmus
OX_Smed_1.0.13541	DNA polymerase subunit gamma-1	6.33743327636e-81	hsap
OX_Smed_1.0.13541	DNA polymerase subunit gamma-1, mitochondrial	2.33595855619e-67	dmel
OX_Smed_1.0.13541	Protein POLG-1	2.19655593486e-49	cele
#
OX_Smed_1.0.13540	Isoform 6 of Pleckstrin homology domain-containing family G member 5	5.14408598555e-34	hsap
OX_Smed_1.0.13540	Pleckstrin homology domain-containing family G member 5	5.5441602318e-33	mmus
OX_Smed_1.0.13540	Pleckstrin homology domain-containing family G member 6	1.1055032861e-28	csin
OX_Smed_1.0.13540	CG42348, isoform C	1.03118924806e-27	dmel
OX_Smed_1.0.13540	rho/rac guanine nucleotide exchange factor, putative	3.56453944243e-19	sman
OX_Smed_1.0.13540	Protein RHGF-2	3.8172272142e-13	cele
#
OX_Smed_1.0.01139	Protein CCA-1, isoform d	4.46789468602e-46	cele
OX_Smed_1.0.01139	Ca-alpha1T, isoform B	5.83525116988e-46	dmel
OX_Smed_1.0.01139	Isoform 2 of Voltage-dependent T-type calcium channel subunit alpha-1H	5.11192956304e-42	hsap
OX_Smed_1.0.01139	Isoform 2 of Voltage-dependent T-type calcium channel subunit alpha-1H	2.53702426556e-41	mmus
OX_Smed_1.0.01139	high voltage-activated calcium channel cav2b (fragment)	3.01781996969e-18	sman
OX_Smed_1.0.01139	Voltage-dependent P/Q-type calcium channel subunit alpha-1A (Fragment)	5.69136215125e-17	csin
#
OX_Smed_1.0.01138	loxhd1, putative	0.0	sman
OX_Smed_1.0.01138	Lipoxygenase homology domain-containing protein 1	5.87850918651e-159	mmus
OX_Smed_1.0.01138	Lipoxygenase homology domain-containing protein 1	7.67072722301e-159	hsap
OX_Smed_1.0.01138	Lipoxygenase homology domain-containing protein 1 (Fragment)	2.42027108696e-157	csin
OX_Smed_1.0.01138	Protein F27C1.11	1.04290043765e-06	cele
OX_Smed_1.0.01138	CG7852, isoform A	1.77891871065e-06	dmel
#
OX_Smed_1.0.01429	CTD small phosphatase-like protein	1.69731520388e-60	csin
OX_Smed_1.0.01429	CTD small phosphatase-like protein	3.31251373875e-56	mmus
OX_Smed_1.0.01429	Protein SCPL-1, isoform a	4.32627692184e-56	cele
OX_Smed_1.0.01429	CTD small phosphatase-like protein	2.14710891355e-55	hsap
OX_Smed_1.0.01429	CG5830	1.1781578327e-53	dmel
OX_Smed_1.0.01429	nuclear lim interactor-interacting factor (nli-interacting factor) (nli-if), putative	9.97370430267e-53	sman
#
OX_Smed_1.0.01428	CTD small phosphatase-like protein	1.77813973739e-60	csin
OX_Smed_1.0.01428	CTD small phosphatase-like protein	3.47025248822e-56	mmus
OX_Smed_1.0.01428	Protein SCPL-1, isoform a	4.53229010859e-56	cele
OX_Smed_1.0.01428	CTD small phosphatase-like protein	2.25328462905e-55	hsap
OX_Smed_1.0.01428	CG5830	1.23426058664e-53	dmel
OX_Smed_1.0.01428	nuclear lim interactor-interacting factor (nli-interacting factor) (nli-if), putative	1.04486426028e-52	sman
#
OX_Smed_1.0.01135	T-box transcription factor TBX2	1.69331896756e-71	csin
OX_Smed_1.0.01135	t-box transcription factor tbx2, putative	5.83336976812e-64	sman
OX_Smed_1.0.01135	T-box transcription factor TBX2	1.87653061089e-62	mmus
OX_Smed_1.0.01135	T-box transcription factor TBX2	2.45516261974e-62	hsap
OX_Smed_1.0.01135	T-box transcription factor TBX2b	4.18047406263e-62	drer
OX_Smed_1.0.01135	Bifid, isoform B	2.07474770684e-61	dmel
OX_Smed_1.0.01135	T-box protein 2	4.32611267519e-59	cele
#
OX_Smed_1.0.01134	NK-1 homeobox protein	6.16225715034e-28	nvec
OX_Smed_1.0.01134	nk homeobox protein, putative	8.04815707904e-28	sman
OX_Smed_1.0.01134	Homeobox protein slou	2.34165521921e-27	dmel
OX_Smed_1.0.01134	Homeodomain protein Sax2	2.34165521921e-27	drer
OX_Smed_1.0.01134	Homeobox protein Nkx-1	3.99425883138e-27	csin
OX_Smed_1.0.01134	NK1 transcription factor-related protein 1	1.1621514028e-26	hsap
OX_Smed_1.0.01134	Protein Nkx1-1	1.1621514028e-26	mmus
OX_Smed_1.0.01134	Homeobox protein ceh-1 (Fragment)	1.42063330122e-24	cele
#
OX_Smed_1.0.01137	Electron transfer flavoprotein-ubiquinone oxidoreductase, mitochondrial	0.0	cele
OX_Smed_1.0.01137	CG12140	0.0	dmel
OX_Smed_1.0.01137	Electron transfer flavoprotein-ubiquinone oxidoreductase, mitochondrial	0.0	hsap
OX_Smed_1.0.01137	Electron transfer flavoprotein-ubiquinone oxidoreductase, mitochondrial	0.0	mmus
OX_Smed_1.0.01137	Electron-transferring-flavoprotein dehydrogenase	3.36604863925e-141	csin
#
OX_Smed_1.0.01424	2MDa_1 protein	3.67273660774e-08	cele
#
OX_Smed_1.0.01131	USP6 N-terminal-like protein	1.75640019394e-92	csin
OX_Smed_1.0.01131	USP6 N-terminal-like protein	5.30065473158e-81	sman
OX_Smed_1.0.01131	Novel protein (Fragment)	4.64360022164e-77	drer
OX_Smed_1.0.01131	Isoform 2 of USP6 N-terminal-like protein	3.93104338189e-76	hsap
OX_Smed_1.0.01131	Isoform 2 of USP6 N-terminal-like protein	2.54802815941e-75	mmus
OX_Smed_1.0.01131	Protein TBC-17, isoform a	9.37826074566e-70	cele
OX_Smed_1.0.01131	LD38355p	2.02361145938e-64	dmel
#
OX_Smed_1.0.01130	Sodium channel protein type 4 subunit alpha A	3.45835838365e-93	drer
OX_Smed_1.0.01130	Isoform 4 of Sodium channel protein type 3 subunit alpha	1.57031847832e-87	hsap
OX_Smed_1.0.01130	Sodium channel protein type 10 subunit alpha	1.71327107451e-74	mmus
OX_Smed_1.0.01130	Isoform C of Sodium channel protein para	2.2333515634e-74	dmel
OX_Smed_1.0.01130	Voltage-dependent P/Q-type calcium channel subunit alpha-1A (Fragment)	7.40474036711e-18	csin
OX_Smed_1.0.01130	high voltage-activated calcium channel Cav2A	3.11101860809e-16	sman
OX_Smed_1.0.01130	Protein EGL-19, isoform b	9.36701916559e-13	cele
#
OX_Smed_1.0.01133	DNA-directed RNA polymerase	5.5724318814e-23	drer
OX_Smed_1.0.01133	DNA-directed RNA polymerase	4.71734654639e-22	mmus
OX_Smed_1.0.01133	DNA-directed RNA polymerase	1.05091517118e-21	dmel
OX_Smed_1.0.01133	DNA-directed RNA polymerase III subunit RPC1	1.05091517118e-21	hsap
OX_Smed_1.0.01133	DNA-directed RNA polymerase	1.28465627226e-19	nvec
OX_Smed_1.0.01133	DNA-directed RNA polymerase	2.67867161119e-17	cele
OX_Smed_1.0.01133	DNA-directed RNA polymerase III largest subunit, putative	6.59779769769e-16	sman
OX_Smed_1.0.01133	DNA-directed RNA polymerase	2.42838239159e-10	spur
OX_Smed_1.0.01133	DNA-directed RNA polymerase	1.57403165381e-09	csin
#
OX_Smed_1.0.01132	Histone deacetylase 8	1.84861243135e-48	csin
OX_Smed_1.0.01132	histone deacetylase 1, 2 ,3, putative	9.17456811191e-48	sman
OX_Smed_1.0.01132	Histone deacetylase	3.16057690753e-40	drer
OX_Smed_1.0.01132	Isoform 2 of Histone deacetylase 8	3.16057690753e-40	mmus
OX_Smed_1.0.01132	Isoform 5 of Histone deacetylase 8	3.49442724415e-39	hsap
OX_Smed_1.0.01132	Histone deacetylase	2.5915185552e-34	nvec
OX_Smed_1.0.01132	Histone deacetylase	2.68180141813e-31	dmel
OX_Smed_1.0.01132	Histone deacetylase 1	1.33096420624e-30	cele
#
OX_Smed_1.0.22446	Isoform B of Nuclear hormone receptor family member nhr-41	1.66180950081e-33	cele
OX_Smed_1.0.22446	Novel protein (Zgc:77259)	1.60959340632e-28	drer
OX_Smed_1.0.22446	Tr4/Tr2 (homologue)	1.77961404377e-27	sman
OX_Smed_1.0.22446	Nuclear receptor subfamily 2 group C member 2	5.17788417006e-27	csin
OX_Smed_1.0.22446	Retinoic acid receptor RXR-gamma	8.83213267456e-27	hsap
OX_Smed_1.0.22446	Retinoic acid receptor RXR-gamma	2.56975719671e-26	mmus
OX_Smed_1.0.22446	Nuclear hormone receptor HR78	1.27535723727e-25	dmel
#
OX_Smed_1.0.22447	Espin	6.53965261811e-14	hsap
OX_Smed_1.0.22447	Receptor-interacting serine/threonine-protein kinase 4	2.87697709949e-12	mmus
OX_Smed_1.0.22447	Ankyrin, isoform A	1.4090212631e-10	dmel
OX_Smed_1.0.22447	ankyrin 2,3/unc44, putative	5.13601364824e-10	sman
OX_Smed_1.0.22447	Protein UNC-44, isoform f	3.14210348253e-08	cele
OX_Smed_1.0.22447	Ankyrin-2 (Fragment)	7.09967439356e-08	csin
#
OX_Smed_1.0.02334	Selenoprotein W	1.4791075807e-22	drer
OX_Smed_1.0.02334	Selenoprotein W	2.49069465602e-17	hsap
OX_Smed_1.0.02334	Selenoprotein W	2.70182740821e-16	mmus
#
OX_Smed_1.0.22445	Copine-8	1.19859559255e-124	hsap
OX_Smed_1.0.22445	Copine-8	5.94856808061e-124	mmus
OX_Smed_1.0.22445	Isoform b of Nicotinic receptor-associated protein 1	2.13543906605e-89	cele
OX_Smed_1.0.22445	Copine-8 (Fragment)	5.48101154949e-61	csin
OX_Smed_1.0.22445	copine, putative	1.10695049116e-53	sman
#
OX_Smed_1.0.22442	Cadherin EGF LAG seven-pass G-type receptor 1	2.3161571647e-137	csin
OX_Smed_1.0.22442	SI:bZ6L08.1 (Novel protein similar to human cadherin, EGF LAG seven-pass G-type receptor (CELSR)) (Fragment)	1.59743643856e-37	drer
OX_Smed_1.0.22442	Cadherin EGF LAG seven-pass G-type receptor 1	2.08631659921e-37	hsap
OX_Smed_1.0.22442	Probable G-protein coupled receptor 133	8.20418868776e-34	mmus
OX_Smed_1.0.22442	Latrophilin-like protein LAT-2	1.7146497228e-23	cele
OX_Smed_1.0.22442	Isoform B of Protocadherin-like wing polarity protein stan	6.11263467057e-13	dmel
#
OX_Smed_1.0.22443	SCAN domain-containing protein 3	2.05127092748e-13	hsap
OX_Smed_1.0.22443	MCG130675	5.58614474723e-11	mmus
OX_Smed_1.0.22443	Transposase	1.77465776829e-06	spur
#
OX_Smed_1.0.22440	Protein phosphatase 2 (Formerly 2A) regulatory subunit B	7.95240715047e-156	csin
OX_Smed_1.0.22440	Isoform B of Protein phosphatase PP2A 55 kDa regulatory subunit	3.69403512382e-153	dmel
OX_Smed_1.0.22440	Isoform 3 of Serine/threonine-protein phosphatase 2A 55 kDa regulatory subunit B beta isoform	6.96664873992e-152	hsap
OX_Smed_1.0.22440	Serine/threonine-protein phosphatase 2A 55 kDa regulatory subunit B alpha isoform	6.96664873992e-152	mmus
OX_Smed_1.0.22440	Serine/threonine-protein phosphatase 2A 55 kDa regulatory subunit B delta isoform	5.89762191313e-151	drer
OX_Smed_1.0.22440	protein phosphatase pp2a regulatory subunit B, putative	2.24109393634e-150	sman
OX_Smed_1.0.22440	PP2A-B regulatory subunit PR55/B	1.31996157086e-134	cele
#
OX_Smed_1.0.22441	CG9143	6.80926467123e-83	dmel
OX_Smed_1.0.22441	ATP-dependent RNA helicase DDX24	5.96520704285e-79	hsap
OX_Smed_1.0.22441	ATP-dependent RNA helicase DDX24	8.61374059274e-78	mmus
OX_Smed_1.0.22441	DEAD box ATP-dependent RNA helicase, putative	1.12498936083e-77	sman
OX_Smed_1.0.22441	ATP-dependent RNA helicase DDX24/MAK5 (Fragment)	2.43310293231e-64	csin
OX_Smed_1.0.22441	Protein F55F8.2, isoform b	2.60558394097e-58	cele
#
OX_Smed_1.0.14443	Selenoprotein M	6.94505761661e-16	drer
OX_Smed_1.0.14443	Selenoprotein M	1.22591793775e-12	mmus
OX_Smed_1.0.14443	Selenoprotein M	2.09109928278e-12	hsap
#
OX_Smed_1.0.08589	N-acetylglucosaminylphosphatidylinositol deacetylase	1.20922631283e-25	csin
OX_Smed_1.0.08589	Protein Y52B11C.1	4.59505508704e-25	cele
OX_Smed_1.0.08589	Novel protein similar to vertebrate phosphatidylinositol glycan, class L (PIGL)	1.3369563518e-24	drer
OX_Smed_1.0.08589	N-acetylglucosaminyl-phosphatidylinositol de-N-acetylase	1.3369563518e-24	hsap
OX_Smed_1.0.08589	N-acetylglucosaminyl-phosphatidylinositol de-N-acetylase	1.80695005634e-21	mmus
OX_Smed_1.0.08589	CG4433, isoform B	2.35994985808e-21	dmel
OX_Smed_1.0.08589	N-acetylglucosaminyl-phosphatidylinositol de-n-acetylase, putative	4.1657031848e-18	sman
#
OX_Smed_1.0.22448	Ras guanyl-releasing protein 3	3.16384208281e-101	hsap
OX_Smed_1.0.22448	Protein Rasgrp3	1.32925276305e-99	mmus
OX_Smed_1.0.22448	Protein RGEF-1, isoform a	6.18895357869e-89	cele
OX_Smed_1.0.22448	Ras-specific guanine nucleotide-releasing factor RalGPS1	1.45688261038e-13	csin
OX_Smed_1.0.22448	Isoform C of Guanine nucleotide-releasing factor 2	2.74756169382e-12	dmel
OX_Smed_1.0.22448	guanine-nucleotide-exchange-factor,putative	6.76747987398e-11	sman
#
OX_Smed_1.0.22449	Nucleolar GTP-binding protein 2	1.36968878875e-104	mmus
OX_Smed_1.0.22449	Nucleolar GTP-binding protein 2	1.78886895699e-104	hsap
OX_Smed_1.0.22449	GTP binding protein, putative	9.81585032812e-103	sman
OX_Smed_1.0.22449	Nuclear GTP binding protein	2.85597521595e-102	dmel
OX_Smed_1.0.22449	Protein NGP-1, isoform a	4.12401941337e-101	cele
OX_Smed_1.0.22449	Nuclear GTP-binding protein	3.21678470524e-37	csin
#
OX_Smed_1.0.01095	cyclin B3, putative	4.93196058753e-08	sman
OX_Smed_1.0.01095	G2/mitotic-specific cyclin-B3	1.21478415172e-06	csin
#
OX_Smed_1.0.14661	Endoplasmic reticulum resident protein 29	1.46328555434e-37	mmus
OX_Smed_1.0.14661	Endoplasmic reticulum resident protein 29	1.23874552495e-36	hsap
OX_Smed_1.0.14661	Protein windbeutel	2.18659144844e-33	dmel
#
OX_Smed_1.0.16634	bromodomain-containing protein 3, brd3, putative	6.51565433351e-15	sman
OX_Smed_1.0.16634	Bromodomain-containing protein 3	1.11140229571e-14	csin
OX_Smed_1.0.16634	Isoform A of Homeotic protein female sterile	1.11140229571e-14	dmel
OX_Smed_1.0.16634	Isoform 5 of Bromodomain testis-specific protein	1.11398095533e-14	hsap
OX_Smed_1.0.16634	Bromodomain testis-specific protein	1.45153635034e-14	mmus
#
OX_Smed_1.0.02335	DnaJ homolog subfamily B member 13 (Fragment)	1.79189483338e-95	csin
OX_Smed_1.0.02335	DnaJ homolog subfamily B member 13	1.65116142127e-93	mmus
OX_Smed_1.0.02335	DnaJ homolog subfamily B member 13	3.36443162574e-91	hsap
OX_Smed_1.0.02335	DnaJ (Hsp40) related, subfamily B, member 13	2.83016670103e-87	drer
OX_Smed_1.0.02335	DNAj homolog subfamily B member 4,, putative	7.8680965812e-79	sman
OX_Smed_1.0.02335	CG5001	2.74380457076e-60	dmel
OX_Smed_1.0.02335	Protein DNJ-13	1.73836361877e-56	cele
#
OX_Smed_1.0.08172	40S ribosomal protein S3A, putative	9.58369569064e-75	sman
OX_Smed_1.0.08172	40S ribosomal protein S3a	1.99832236304e-72	hsap
OX_Smed_1.0.08172	40S ribosomal protein S3a	4.45179777989e-72	drer
OX_Smed_1.0.08172	40S ribosomal protein S3a	5.81422795942e-72	mmus
OX_Smed_1.0.08172	40S ribosomal protein S3a	4.92203920444e-71	cele
OX_Smed_1.0.08172	40S ribosomal protein S3a	1.21515542101e-61	dmel
OX_Smed_1.0.08172	Small subunit ribosomal protein S3Ae (Fragment)	4.04520251659e-57	csin
#
OX_Smed_1.0.01091	Protein SCAI	1.29094556183e-166	csin
OX_Smed_1.0.01091	CG13293	6.82327938862e-154	dmel
OX_Smed_1.0.01091	Novel protein similar to human chromosome 9 open reading frame 126 (C9orf126)	3.70519482085e-152	drer
OX_Smed_1.0.01091	Isoform 2 of Protein SCAI	2.20800463839e-149	hsap
OX_Smed_1.0.01091	Protein SCAI	1.8584155481e-148	mmus
#
OX_Smed_1.0.18758	Isoform 4 of Mediator of RNA polymerase II transcription subunit 25	2.87554976369e-09	hsap
OX_Smed_1.0.18758	General transcription factor II-I repeat domain-containing protein 2	3.17929280956e-08	mmus
OX_Smed_1.0.18758	Transposase	2.06075762051e-07	spur
#
OX_Smed_1.0.19272	Hydrolethalus syndrome protein 1	1.71345619378e-12	hsap
OX_Smed_1.0.19272	Hydrolethalus syndrome protein 1 homolog	1.76588227097e-09	mmus
OX_Smed_1.0.19272	Protein VTS1, putative	4.34951934126e-08	sman
#
OX_Smed_1.0.17402	COP9 signalosome complex subunit 8	4.4844788506e-06	drer
#
OX_Smed_1.0.08173	Heat shock 70 kDa protein C	0.0	cele
OX_Smed_1.0.08173	Heat shock 70kDa protein 5	0.0	csin
OX_Smed_1.0.08173	Heat shock 70 kDa protein cognate 3	0.0	dmel
OX_Smed_1.0.08173	Heat shock protein 5	0.0	drer
OX_Smed_1.0.08173	78 kDa glucose-regulated protein	0.0	hsap
OX_Smed_1.0.08173	78 kDa glucose-regulated protein	0.0	mmus
OX_Smed_1.0.08173	heat shock protein 70 (hsp70), putative	0.0	sman
#
OX_Smed_1.0.17955	Transmembrane and ubiquitin-like domain-containing protein 1	1.48685167485e-09	drer
OX_Smed_1.0.17955	Transmembrane and ubiquitin-like domain-containing protein 1	5.65003033737e-09	mmus
#
OX_Smed_1.0.17400	Cell adhesion molecule-related/down-regulated by oncogenes	8.55669440505e-36	csin
OX_Smed_1.0.17400	Protogenin	4.14192708132e-06	hsap
OX_Smed_1.0.17400	Protogenin	9.22725088111e-06	mmus
#
OX_Smed_1.0.21047	Erlin-2 (Fragment)	3.31695295503e-26	csin
OX_Smed_1.0.21047	Phosphomannomutase 2	7.3894002661e-26	hsap
OX_Smed_1.0.21047	Isoform a of Probable phosphomannomutase	3.66732122418e-25	cele
OX_Smed_1.0.21047	Phosphomannomutase 2	1.39358057861e-24	drer
OX_Smed_1.0.21047	Phosphomannomutase 2	2.37708843201e-24	mmus
OX_Smed_1.0.21047	phosphomannomutase	3.10457363671e-24	sman
OX_Smed_1.0.21047	Probable phosphomannomutase	6.91626850555e-24	dmel
#
OX_Smed_1.0.17401	CG15387, isoform B	6.91855811786e-07	dmel
#
OX_Smed_1.0.08585	60S ribosomal protein L18	1.33155920519e-53	csin
OX_Smed_1.0.08585	60S ribosomal protein L18	3.06974750206e-50	cele
OX_Smed_1.0.08585	60S ribosomal protein L18	7.58834733929e-49	mmus
OX_Smed_1.0.08585	60S ribosomal protein L18, putative	1.68442645882e-48	sman
OX_Smed_1.0.08585	60S ribosomal protein L18	2.88356891293e-48	hsap
OX_Smed_1.0.08585	60S ribosomal protein L18	2.4323066173e-47	dmel
OX_Smed_1.0.08585	60S ribosomal protein L18	5.99097960818e-46	drer
OX_Smed_1.0.08585	60S ribosomal protein L18	1.33465101589e-45	nvec
#
OX_Smed_1.0.12499	CG42638	2.31488025495e-28	dmel
OX_Smed_1.0.12499	Mucolipin-1	1.61051031441e-25	csin
OX_Smed_1.0.12499	Isoform 2 of Mucolipin-3	1.97049637179e-23	hsap
OX_Smed_1.0.12499	Mucolipin-3	2.5735479609e-23	mmus
OX_Smed_1.0.12499	CUP-5L	3.36115772751e-23	cele
OX_Smed_1.0.12499	mucolipin, putative	3.5961734525e-17	sman
#
OX_Smed_1.0.12494	transient receptor potential cation channel, subfamily m, member, putative	2.19695006163e-07	sman
#
OX_Smed_1.0.12490	Heat shock 70kDa protein 1/8	1.38081184139e-15	csin
OX_Smed_1.0.12490	Heat shock 70 kDa protein cognate 1	1.38081184139e-15	dmel
OX_Smed_1.0.12490	Heat shock-related 70 kDa protein 2	1.80339611363e-15	hsap
OX_Smed_1.0.12490	Heat shock-related 70 kDa protein 2	1.80339611363e-15	mmus
OX_Smed_1.0.12490	Heat shock 70 kDa protein A	3.07612785786e-15	cele
OX_Smed_1.0.12490	heat shock protein 70, putative	8.95016186014e-15	sman
#
OX_Smed_1.0.17951	serine/threonine kinase	5.82193316841e-160	sman
OX_Smed_1.0.17951	MAP/microtubule affinity-regulating kinase 3 (Fragment)	4.17227804379e-158	csin
OX_Smed_1.0.17951	Isoform 9 of Serine/threonine-protein kinase MARK2	2.14996524244e-146	hsap
OX_Smed_1.0.17951	Serine/threonine-protein kinase MARK2	2.14996524244e-146	mmus
OX_Smed_1.0.17951	PAR-1	8.16160682316e-146	dmel
OX_Smed_1.0.17951	Isoform d of Serine/threonine-protein kinase par-1	2.22777881334e-135	cele
#
OX_Smed_1.0.12144	Checkpoint protein HUS1	6.55471951334e-45	mmus
OX_Smed_1.0.12144	Checkpoint protein HUS1	3.59669418121e-43	hsap
OX_Smed_1.0.12144	HUS1 checkpoint protein (Fragment)	7.26391899471e-36	csin
OX_Smed_1.0.12144	mitotic and DNA damage checkpoint protein hus1, putative	2.58354945357e-33	sman
OX_Smed_1.0.12144	Hus1-like	3.06604303248e-18	dmel
OX_Smed_1.0.12144	Hus1-like protein	6.61581073908e-13	cele
#
OX_Smed_1.0.12633	O-phosphoseryl-tRNA(Sec) selenium transferase	1.01300392136e-113	mmus
OX_Smed_1.0.12633	O-phosphoseryl-tRNA(Sec) selenium transferase	2.29523783182e-113	drer
OX_Smed_1.0.12633	Isoform 3 of O-phosphoseryl-tRNA(Sec) selenium transferase	8.57559258076e-113	hsap
OX_Smed_1.0.12633	CG1427	2.41653231208e-99	dmel
OX_Smed_1.0.12633	O-phospho-L-seryl-tRNASec:L-selenocysteinyl-tRNA synthase	3.7518123432e-90	csin
OX_Smed_1.0.12633	Isoform b of O-phosphoseryl-tRNA(Sec) selenium transferase	1.18871517452e-88	cele
#
OX_Smed_1.0.12630	CG7039	2.40711388873e-66	dmel
OX_Smed_1.0.12630	ADP-ribosylation factor-related protein 1	9.49889831353e-63	hsap
OX_Smed_1.0.12630	ADP-ribosylation factor-related protein 1	2.10873470416e-62	mmus
OX_Smed_1.0.12630	arf-related protein 1, arfrp1	1.91169914323e-55	sman
OX_Smed_1.0.12630	Protein Y54E10BR.2	3.62207066599e-38	cele
OX_Smed_1.0.12630	ADP-ribosylation factor related protein 1 (Fragment)	1.37958127958e-29	csin
#
OX_Smed_1.0.12631	Probable DNA topoisomerase 2	0.0	cele
OX_Smed_1.0.12631	DNA topoisomerase 2	0.0	csin
OX_Smed_1.0.12631	DNA topoisomerase 2	0.0	dmel
OX_Smed_1.0.12631	DNA topoisomerase 2	0.0	drer
OX_Smed_1.0.12631	Isoform Beta-1 of DNA topoisomerase 2-beta	0.0	hsap
OX_Smed_1.0.12631	DNA topoisomerase 2-beta	0.0	mmus
OX_Smed_1.0.12631	DNA topoisomerase II, putative	0.0	sman
OX_Smed_1.0.12631	DNA topoisomerase 2	0.0	spur
OX_Smed_1.0.12631	DNA topoisomerase 2 (Fragment)	1.83678968573e-152	nvec
#
OX_Smed_1.0.08849	CG14903	3.66168452249e-25	dmel
OX_Smed_1.0.08849	Novel protein	1.06538709284e-24	drer
OX_Smed_1.0.08849	Putative peptidyl-tRNA hydrolase PTRHD1	1.06538709284e-24	mmus
OX_Smed_1.0.08849	Putative peptidyl-tRNA hydrolase PTRHD1	1.81727513492e-24	hsap
OX_Smed_1.0.08849	Protein Y94H6A.12	1.10250285907e-21	cele
#
OX_Smed_1.0.12637	Cytoplasmic tRNA 2-thiolation protein 1	8.59043697499e-136	drer
OX_Smed_1.0.12637	Cytoplasmic tRNA 2-thiolation protein 1	1.98501900613e-124	dmel
OX_Smed_1.0.12637	cancer-associatedprotein protein, putative	5.77552111656e-124	sman
OX_Smed_1.0.12637	Cytoplasmic tRNA 2-thiolation protein 1	6.18494387238e-118	cele
OX_Smed_1.0.12637	Cytoplasmic tRNA 2-thiolation protein 1	1.02897703743e-88	csin
OX_Smed_1.0.12637	Cytoplasmic tRNA 2-thiolation protein 1	3.91918763843e-80	mmus
OX_Smed_1.0.12637	Cytoplasmic tRNA 2-thiolation protein 1	9.65329496516e-79	hsap
#
OX_Smed_1.0.12634	U3 small nucleolar RNA-associated protein MPP10 (Fragment)	2.77308759592e-14	csin
OX_Smed_1.0.12634	U3 small nucleolar ribonucleoprotein protein MPP10	2.197248896e-11	mmus
OX_Smed_1.0.12634	U3 small nucleolar ribonucleoprotein protein MPP10	2.87983619714e-11	hsap
OX_Smed_1.0.12634	U3 small nucleolar ribonucleoprotein protein MPP10, putative	2.42934332213e-10	sman
OX_Smed_1.0.12634	CG13097	2.27379626261e-08	dmel
#
OX_Smed_1.0.12635	Isoform 2 of PiggyBac transposable element-derived protein 2	8.96294887707e-21	hsap
#
OX_Smed_1.0.21591	EF-hand calcium-binding domain-containing protein 6	3.33041503201e-55	hsap
OX_Smed_1.0.21591	EF-hand calcium-binding domain-containing protein 6	1.37646825576e-40	mmus
#
OX_Smed_1.0.12638	transient receptor potential cation channel, subfamily m, member, putative	1.35874218946e-45	sman
OX_Smed_1.0.12638	Transient receptor potential cation channel subfamily M member 3	1.45506249726e-39	csin
OX_Smed_1.0.12638	Isoform 7 of Transient receptor potential cation channel subfamily M member 3	1.32685606757e-24	hsap
OX_Smed_1.0.12638	Transient receptor potential cation channel subfamily M member 1	5.02423125537e-24	mmus
OX_Smed_1.0.12638	Protein GTL-2	2.85293130354e-19	cele
OX_Smed_1.0.12638	CG34123, isoform G	4.26314274258e-15	dmel
#
OX_Smed_1.0.17953	Collagen alpha-2(V) chain	8.44934561075e-49	csin
OX_Smed_1.0.17953	Collagen alpha-1(V) chain precursor, putative	7.41917511064e-37	sman
OX_Smed_1.0.17953	Protein Col22a1	2.31704226146e-22	mmus
OX_Smed_1.0.17953	Collagen alpha-2(XI) chain	9.73479316458e-21	hsap
OX_Smed_1.0.17953	Collagen alpha-1(IV) chain	7.98205449674e-15	dmel
OX_Smed_1.0.17953	Isoform b of Collagen alpha-1(IV) chain	3.35357066406e-13	cele
#
OX_Smed_1.0.12148	WD repeat-containing protein 41	1.60919019339e-06	hsap
#
OX_Smed_1.0.19837	LIM domain and actin-binding protein 1	2.79739012939e-19	csin
OX_Smed_1.0.19837	Isoform 3 of LIM domain and actin-binding protein 1	2.21650494651e-16	hsap
OX_Smed_1.0.19837	Xin actin-binding repeat-containing protein 2	3.78078479905e-16	mmus
OX_Smed_1.0.19837	Protein TAG-273, isoform b	2.14685964019e-11	cele
OX_Smed_1.0.19837	Isoform B of LIM and SH3 domain protein Lasp	2.22165155486e-08	dmel
#
OX_Smed_1.0.16135	voltage-gated potassium channel, KCNQ	3.97392565807e-99	sman
OX_Smed_1.0.16135	Potassium voltage-gated channel KQT-like subfamily invertebrate (Fragment)	3.31288582571e-78	csin
OX_Smed_1.0.16135	Protein KQT-1, isoform b	2.50753341138e-64	cele
OX_Smed_1.0.16135	KCNQ potassium channel, isoform F	2.06171039302e-63	dmel
OX_Smed_1.0.16135	Potassium voltage-gated channel subfamily KQT member 1	9.81358504451e-48	hsap
OX_Smed_1.0.16135	Potassium voltage-gated channel subfamily KQT member 1	1.27682664842e-47	mmus
OX_Smed_1.0.16135	Potassium voltage-gated channel, KQT-like subfamily, member 1	5.06797075549e-46	drer
#
OX_Smed_1.0.09793	CG7878	7.47539781634e-11	dmel
OX_Smed_1.0.09793	Novel protein similar to vertebrate DEAD (Asp-Glu-Ala-Asp) box polypeptide 43 (DDX43)	4.10188716292e-09	drer
OX_Smed_1.0.09793	Probable ATP-dependent RNA helicase DDX43	2.65876587524e-08	hsap
OX_Smed_1.0.09793	Protein Ddx43	3.47245577039e-08	mmus
OX_Smed_1.0.09793	Protein F58E10.3, isoform a	1.11705065976e-06	cele
#
OX_Smed_1.0.16134	stomatin-related	3.04830460658e-96	sman
OX_Smed_1.0.16134	Mechanosensory protein 2	1.15835451485e-95	csin
OX_Smed_1.0.16134	CG42540, isoform F	8.33992226415e-78	dmel
OX_Smed_1.0.16134	Protein MEC-2, isoform b	2.27117794749e-75	cele
OX_Smed_1.0.16134	Erythrocyte band 7 integral membrane protein	8.93113366963e-72	hsap
OX_Smed_1.0.16134	Erythrocyte band 7 integral membrane protein	2.8730470358e-70	mmus
#
OX_Smed_1.0.09798	CAP-Gly domain-containing linker protein 1	7.75607101637e-13	mmus
OX_Smed_1.0.09798	Isoform 3 of Centromere-associated protein E	1.72787235783e-12	hsap
OX_Smed_1.0.09798	Protein C18C4.5, isoform a	3.84929802558e-12	cele
OX_Smed_1.0.09798	Hypothetical protein, putative	1.11997426534e-11	sman
OX_Smed_1.0.09798	Isoform BABDB of Myosin heavy chain, muscle	3.04998148978e-09	dmel
#
OX_Smed_1.0.17990	Isoform 2 of Migration and invasion-inhibitory protein	1.50778916751e-06	mmus
OX_Smed_1.0.17990	Migration and invasion-inhibitory protein	1.96923363731e-06	hsap
#
OX_Smed_1.0.08775	Thiopurine S-methyltransferase	5.0003820051e-21	mmus
OX_Smed_1.0.08775	Novel protein (Zgc:109981)	1.60856764987e-19	drer
OX_Smed_1.0.08775	Thiopurine S-methyltransferase	8.88201676654e-18	hsap
OX_Smed_1.0.08775	Thiopurine S-methyltransferase	2.93830700423e-13	csin
#
OX_Smed_1.0.17048	Isoform 2 of Oxidoreductase NAD-binding domain-containing protein 1	1.50208581046e-25	mmus
OX_Smed_1.0.17048	Oxidoreductase NAD-binding domain-containing protein 1	9.73623684887e-25	hsap
OX_Smed_1.0.17048	Oxidoreductase NAD-binding domain-containing protein 1	4.0648438433e-23	drer
#
OX_Smed_1.0.17518	TNF receptor-associated factor 3	3.11130400187e-09	drer
OX_Smed_1.0.17518	TNF receptor-associated factor 3	1.70722926843e-07	mmus
OX_Smed_1.0.17518	TNF receptor-associated factor 3	2.22971047573e-07	hsap
OX_Smed_1.0.17518	tnf receptor-associated factor, putative	4.96727671632e-07	sman
OX_Smed_1.0.17518	TNF receptor-associated factor 4	3.21969505784e-06	csin
#
OX_Smed_1.0.08771	Activating transcription factor-2, isoform A	2.36207157805e-10	dmel
OX_Smed_1.0.08771	Neural proliferation differentiation and control protein 1	1.53105023546e-09	mmus
OX_Smed_1.0.08771	Neural proliferation differentiation and control protein 1	1.87158140074e-07	hsap
#
OX_Smed_1.0.08772	myosin light chain, putative	5.40213056589e-48	sman
OX_Smed_1.0.08772	Myosin-2 essential light chain (Fragment)	2.8711072996e-41	csin
OX_Smed_1.0.08772	Myosin-2 essential light chain	1.74184081743e-38	dmel
OX_Smed_1.0.08772	Protein MLC-5	1.24828712184e-36	cele
OX_Smed_1.0.08772	Isoform MLC3 of Myosin light chain 1/3, skeletal muscle isoform	1.87573950089e-32	hsap
OX_Smed_1.0.08772	Isoform MLC3 of Myosin light chain 1/3, skeletal muscle isoform	2.44979165494e-32	mmus
#
OX_Smed_1.0.08773	WASH complex subunit CCDC53	1.49985503256e-13	mmus
OX_Smed_1.0.08773	WASH complex subunit CCDC53	1.67392824346e-12	hsap
OX_Smed_1.0.08773	WASH complex subunit CCDC53	1.18840631623e-10	drer
#
OX_Smed_1.0.17042	ubiquitin-protein ligase, putative	8.70859737032e-165	sman
OX_Smed_1.0.17042	E3 ubiquitin-protein ligase HUWE1	5.28664130285e-159	csin
OX_Smed_1.0.17042	E3 ubiquitin-protein ligase HUWE1	7.92896504177e-149	hsap
OX_Smed_1.0.17042	E3 ubiquitin-protein ligase HUWE1	1.03478287483e-148	mmus
OX_Smed_1.0.17042	CG8184	3.61844171158e-146	dmel
OX_Smed_1.0.17042	Protein EEL-1	4.9272065712e-137	cele
#
OX_Smed_1.0.17515	Mediator of RNA polymerase II transcription subunit 31	5.50901437743e-28	csin
OX_Smed_1.0.17515	Mediator of RNA polymerase II transcription subunit 31	3.14541910924e-25	drer
OX_Smed_1.0.17515	Mediator of RNA polymerase II transcription subunit 31	7.46556036471e-24	mmus
OX_Smed_1.0.17515	Mediator of RNA polymerase II transcription subunit 31	1.26444085428e-23	hsap
OX_Smed_1.0.17515	Mediator of RNA polymerase II transcription subunit 31	2.37744275295e-19	dmel
OX_Smed_1.0.17515	Protein MDT-31, isoform b	4.59909270337e-19	cele
#
OX_Smed_1.0.17516	Solute carrier family 41 member 1	1.32107833753e-24	hsap
OX_Smed_1.0.17516	Solute carrier family 41 member 1	1.72538174158e-24	mmus
OX_Smed_1.0.17516	Protein K07H8.2, isoform b	2.74713087638e-22	cele
OX_Smed_1.0.17516	CG33181, isoform D	4.38586497196e-20	dmel
#
OX_Smed_1.0.17041	Large subunit ribosomal protein L13	5.33071233762e-50	csin
OX_Smed_1.0.17041	50S ribosomal protein L13, putative	2.09623840766e-46	sman
OX_Smed_1.0.17041	39S ribosomal protein L13, mitochondrial	8.02131418762e-22	dmel
OX_Smed_1.0.17041	Protein MRPL-13	2.33384513348e-21	cele
OX_Smed_1.0.17041	39S ribosomal protein L13, mitochondrial	5.19926453108e-21	mmus
OX_Smed_1.0.17041	39S ribosomal protein L13, mitochondrial	1.51811876384e-20	hsap
#
OX_Smed_1.0.08778	Sodium/potassium-transporting ATPase subunit alpha-2	6.82195804113e-32	hsap
OX_Smed_1.0.08778	Sodium/potassium-transporting ATPase subunit alpha-2	6.82195804113e-32	mmus
OX_Smed_1.0.08778	Isoform 7 of Sodium/potassium-transporting ATPase subunit alpha	1.98488591803e-31	dmel
OX_Smed_1.0.08778	sodium potassium transporting ATPase alpha subunit;with=UniProt:Q95WT4;evidence=inferred from sequence or structural similarity	3.38570257582e-31	sman
OX_Smed_1.0.08778	Na+/K+ transporting ATPase subunit alpha K01539 sodium/potassium-transporting ATPase subunit alpha (Fragment)	4.42186450326e-31	csin
OX_Smed_1.0.08778	Protein EAT-6	2.194548537e-30	cele
#
OX_Smed_1.0.08779	RNA-binding protein 8A	2.39851468226e-45	drer
OX_Smed_1.0.08779	RNA-binding protein 8A	6.97860934981e-45	hsap
OX_Smed_1.0.08779	RNA-binding protein 8A	2.0304644711e-44	mmus
OX_Smed_1.0.08779	serine/arginine rich splicing factor, putative	1.0077090402e-43	sman
OX_Smed_1.0.08779	RNA-binding protein 8A	2.24494153241e-43	csin
OX_Smed_1.0.08779	RNA-binding protein 8A	3.03412839394e-40	dmel
OX_Smed_1.0.08779	Protein RNP-4	8.55057672109e-35	cele
#
OX_Smed_1.0.17512	Actin, cytoskeletal 2B	8.94847687162e-42	spur
OX_Smed_1.0.17512	Actin beta/gamma 1	4.44108289896e-41	csin
OX_Smed_1.0.17512	actin, putative	4.44108289896e-41	sman
OX_Smed_1.0.17512	Actin, cytoplasmic 1	1.68760970138e-40	drer
OX_Smed_1.0.17512	Protein ACT-4, isoform b	3.75960218474e-40	cele
OX_Smed_1.0.17512	Actin-5C	3.75960218474e-40	dmel
OX_Smed_1.0.17512	Actin, cytoplasmic 2	3.75960218474e-40	mmus
OX_Smed_1.0.17512	Actin, cytoplasmic 2	3.77733615731e-40	hsap
#
OX_Smed_1.0.17045	TRAF4 protein	1.21505890305e-18	drer
OX_Smed_1.0.17045	TNF receptor-associated factor 5	6.05519313135e-18	hsap
OX_Smed_1.0.17045	TNF receptor-associated factor 5	2.53355225035e-16	mmus
OX_Smed_1.0.17045	tnf receptor-associated factor, putative	2.53355225035e-16	sman
OX_Smed_1.0.17045	LD20987p	4.47214022027e-13	dmel
OX_Smed_1.0.17045	TNF receptor-associated factor 4	6.45775670066e-12	csin
OX_Smed_1.0.17045	Protein Y110A7A.2	8.72791682267e-09	cele
#
OX_Smed_1.0.03836	chimerin-related rho-gtpase-activating protein	7.99466098914e-21	sman
OX_Smed_1.0.03836	Rho GTPase-activating protein 21-A	1.04413506065e-20	csin
OX_Smed_1.0.03836	Rho GTPase-activating protein 23	3.04111282952e-20	mmus
OX_Smed_1.0.03836	Rho GTPase-activating protein 21	8.84828372447e-20	hsap
OX_Smed_1.0.03836	Si:dkey-29n19.1 (Fragment)	4.85521470762e-18	drer
OX_Smed_1.0.03836	RhoGAP19D, isoform A	8.01322417306e-13	dmel
OX_Smed_1.0.03836	Isoform b of GTPase-activating protein pac-1	5.19939756932e-12	cele
#
OX_Smed_1.0.03837	rhogef and pleckstrin domain protein, putative	8.05738419433e-27	sman
OX_Smed_1.0.03837	FERM RhoGEF and pleckstrin domain-containing protein 2	2.86576028004e-24	csin
OX_Smed_1.0.03837	FERM, RhoGEF and pleckstrin domain-containing protein 2	3.50315327015e-22	mmus
OX_Smed_1.0.03837	Isoform 2 of FERM, RhoGEF and pleckstrin domain-containing protein 1	7.30451982918e-20	hsap
OX_Smed_1.0.03837	Cdep, isoform E	4.00812329386e-18	dmel
OX_Smed_1.0.03837	Protein F52D10.6	8.35744651176e-16	cele
#
OX_Smed_1.0.03834	Fatty acyl-CoA reductase 1	5.57080525651e-42	hsap
OX_Smed_1.0.03834	Isoform 4 of Fatty acyl-CoA reductase 1	7.27569698363e-42	mmus
OX_Smed_1.0.03834	Novel protein similar to vertebrate male sterility domain containing 2 (MLSTD2)	7.52916642231e-39	drer
OX_Smed_1.0.03834	CG5065, isoform B	1.41993933491e-37	dmel
OX_Smed_1.0.03834	Protein FARD-1	4.27531964274e-34	cele
#
OX_Smed_1.0.03835	ubiquitin-specific peptidase 42 (C19 family)	5.51395150372e-18	sman
OX_Smed_1.0.03835	Ubiquitin carboxyl-terminal hydrolase	7.20144368297e-18	csin
OX_Smed_1.0.03835	Ubiquitin carboxyl-terminal hydrolase	1.22838024118e-17	dmel
OX_Smed_1.0.03835	Ubiquitin carboxyl-terminal hydrolase	4.66783993715e-17	cele
OX_Smed_1.0.03835	Putative ubiquitin carboxyl-terminal hydrolase 50	4.66783993715e-17	mmus
OX_Smed_1.0.03835	Isoform 3 of Ubiquitin carboxyl-terminal hydrolase 46	3.34519918357e-15	hsap
OX_Smed_1.0.03835	Ubiquitin carboxyl-terminal hydrolase (Fragment)	2.39733104142e-13	nvec
OX_Smed_1.0.03835	Ubiquitin carboxyl-terminal hydrolase	2.39733104142e-13	spur
#
OX_Smed_1.0.03832	family S33 non-peptidase homologue (S33 family)	1.88201337137e-79	sman
OX_Smed_1.0.03832	BcDNA.GH02439	1.408737207e-42	dmel
OX_Smed_1.0.03832	Protein NDRG1	8.58624952597e-24	mmus
OX_Smed_1.0.03832	Isoform 2 of Protein NDRG3	4.72419987011e-22	hsap
#
OX_Smed_1.0.03833	family S33 non-peptidase homologue (S33 family)	9.67955961341e-83	sman
OX_Smed_1.0.03833	BcDNA.GH02439	8.55874064129e-47	dmel
OX_Smed_1.0.03833	Protein NDRG1	2.19167502946e-26	mmus
OX_Smed_1.0.03833	Novel protein similar to vertebrate NDRG family member 4 (NDRG4)	1.42060240726e-25	drer
OX_Smed_1.0.03833	Isoform 2 of Protein NDRG2	1.57066000932e-24	hsap
#
OX_Smed_1.0.03830	Glucose-6-phosphate isomerase	0.0	cele
OX_Smed_1.0.03830	Glucose-6-phosphate isomerase (Fragment)	0.0	csin
OX_Smed_1.0.03830	Glucose-6-phosphate isomerase	0.0	dmel
OX_Smed_1.0.03830	Glucose-6-phosphate isomerase	0.0	drer
OX_Smed_1.0.03830	Glucose-6-phosphate isomerase	0.0	hsap
OX_Smed_1.0.03830	Glucose-6-phosphate isomerase	0.0	mmus
OX_Smed_1.0.03830	Glucose-6-phosphate isomerase	0.0	nvec
OX_Smed_1.0.03830	glucose-6-phosphate isomerase, putative	0.0	sman
OX_Smed_1.0.03830	Glucose-6-phosphate isomerase	0.0	spur
#
OX_Smed_1.0.03831	Isoform 2 of IST1 homolog	9.17875679069e-66	hsap
OX_Smed_1.0.03831	IST1 homolog	5.87993920881e-65	mmus
OX_Smed_1.0.03831	CG10103	1.14230020721e-53	dmel
OX_Smed_1.0.03831	Protein K10C8.3, isoform a	3.74142361723e-45	cele
OX_Smed_1.0.03831	IST1 homolog	1.07478660303e-44	csin
OX_Smed_1.0.03831	protein kiaa0174, putative	9.22826061991e-37	sman
#
OX_Smed_1.0.02339	RanBP-type and C3HC4-type zinc finger-containing protein 1	6.9444328905e-47	drer
OX_Smed_1.0.02339	Isoform 2 of RanBP-type and C3HC4-type zinc finger-containing protein 1	4.21304235627e-44	hsap
OX_Smed_1.0.02339	RanBP-type and C3HC4-type zinc finger-containing protein 1	7.18636180957e-44	mmus
OX_Smed_1.0.02339	Ariadne-1	3.84605194701e-13	csin
OX_Smed_1.0.02339	AT17761p	7.25334006098e-12	dmel
OX_Smed_1.0.02339	Protein Y57A10A.31	3.59979524642e-11	cele
OX_Smed_1.0.02339	ariadne-2 protein homolog (ari-2), putative	1.67216917183e-08	sman
#
OX_Smed_1.0.07869	elongation of fatty acids protein 1	6.5086821957e-57	sman
OX_Smed_1.0.07869	Elongation of very long chain fatty acids protein 7	4.82693428752e-52	csin
OX_Smed_1.0.07869	Elongation of very long chain fatty acids protein 4	2.48941201116e-48	hsap
OX_Smed_1.0.07869	CG2781	5.52272374737e-48	dmel
OX_Smed_1.0.07869	Elongation of very long chain fatty acids protein 4	6.1316350863e-47	mmus
OX_Smed_1.0.07869	Putative fatty acid elongation protein 4	1.12316230715e-16	cele
#
OX_Smed_1.0.07868	Splicing factor 3B subunit 2	6.00177776975e-100	csin
OX_Smed_1.0.07868	Splicing factor 3B subunit 2	1.17131875528e-95	hsap
OX_Smed_1.0.07868	Protein Sf3b2	1.17131875528e-95	mmus
OX_Smed_1.0.07868	CG3605	1.52978966994e-95	dmel
OX_Smed_1.0.07868	Protein W03F9.10	4.1756887944e-85	cele
#
OX_Smed_1.0.03838	Calpain-9 (Fragment)	3.02882710228e-45	csin
OX_Smed_1.0.03838	Calpain-B	6.74752283166e-45	dmel
OX_Smed_1.0.03838	calpain C (C02 family)	7.46026067497e-44	sman
OX_Smed_1.0.03838	Calpain-3	9.74340218168e-44	mmus
OX_Smed_1.0.03838	Calpain-1 catalytic subunit	2.39988344272e-42	hsap
OX_Smed_1.0.03838	Protein CLP-7	2.65338206612e-41	cele
#
OX_Smed_1.0.03839	Sarcolemmal membrane-associated protein	1.4438952426e-78	hsap
OX_Smed_1.0.03839	Sarcolemmal membrane-associated protein	4.2010919986e-78	mmus
OX_Smed_1.0.03839	SLAP , putative	8.65826104731e-69	sman
OX_Smed_1.0.03839	Protein M4.1	1.11212653695e-54	cele
OX_Smed_1.0.03839	CG17494, isoform A	7.45972613635e-51	dmel
OX_Smed_1.0.03839	Myosin heavy chain	2.05517233111e-08	csin
#
OX_Smed_1.0.04169	U2-associated protein SR140	2.54369103347e-97	csin
OX_Smed_1.0.04169	Isoform 2 of U2 snRNP-associated SURP motif-containing protein	7.97838885729e-81	hsap
OX_Smed_1.0.04169	Isoform 2 of U2 snRNP-associated SURP motif-containing protein	1.03948216294e-80	mmus
OX_Smed_1.0.04169	CG9346	2.5123958009e-73	dmel
OX_Smed_1.0.04169	Novel protein similar to vertebrate U2-associated SR140 protein (SR140)	1.23644297053e-72	drer
OX_Smed_1.0.04169	Protein C07H6.4	3.97355817346e-40	cele
#
OX_Smed_1.0.02305	Glutamate receptor ionotropic kainate 2 (Fragment)	9.59193797766e-21	csin
OX_Smed_1.0.02305	glutamate receptor, kainate, putative	5.26327136357e-19	sman
OX_Smed_1.0.02305	Isoform GluR6-2 of Glutamate receptor ionotropic, kainate 2	1.1725345322e-18	mmus
OX_Smed_1.0.02305	Isoform 5 of Glutamate receptor ionotropic, kainate 2	1.17354620997e-18	hsap
OX_Smed_1.0.02305	Protein GLR-3	1.53137752377e-18	cele
OX_Smed_1.0.02305	Glutamate receptor IIA	5.81922838277e-18	dmel
#
OX_Smed_1.0.02304	Mechanosensory protein 2	7.3340634131e-93	csin
OX_Smed_1.0.02304	stomatin-related	2.35928717773e-91	sman
OX_Smed_1.0.02304	Protein MEC-2, isoform b	9.93529623758e-82	cele
OX_Smed_1.0.02304	Stom protein	2.70563981316e-79	drer
OX_Smed_1.0.02304	CG42540, isoform F	6.02753666585e-79	dmel
OX_Smed_1.0.02304	Erythrocyte band 7 integral membrane protein	3.90693555489e-78	hsap
OX_Smed_1.0.02304	Erythrocyte band 7 integral membrane protein	4.31962342432e-77	mmus
#
OX_Smed_1.0.16399	ubiquitin-conjugating enzyme morgue, putative	3.15880910311e-66	sman
OX_Smed_1.0.16399	Ubiquitin-conjugating enzyme E2 D/E	7.28224949817e-63	csin
OX_Smed_1.0.16399	BcDNA.GH02435	1.42451813058e-50	dmel
OX_Smed_1.0.16399	Protein Ube2dnl1	4.61451272673e-25	mmus
OX_Smed_1.0.16399	Ubiquitin-conjugating enzyme E2 2	3.90641934043e-24	cele
OX_Smed_1.0.16399	Ubiquitin-conjugating enzyme E2 D1	6.68115858427e-24	hsap
#
OX_Smed_1.0.02302	Intersectin-1	3.70830107079e-122	mmus
OX_Smed_1.0.02302	Intersectin-1	6.31406012846e-122	hsap
OX_Smed_1.0.02302	Intersectin-1	1.41376645604e-39	csin
OX_Smed_1.0.02302	dynamin-associated protein, putative	1.24632469059e-31	sman
OX_Smed_1.0.02302	Dynamin associated protein 160, isoform A	1.90673792789e-28	dmel
OX_Smed_1.0.02302	Protein NCK-1, isoform a	1.43260879288e-11	cele
#
OX_Smed_1.0.02301	26S proteasome regulatory subunit T4 (Fragment)	0.0	csin
OX_Smed_1.0.02301	Rpt4	0.0	dmel
OX_Smed_1.0.02301	26S protease regulatory subunit S10B	0.0	drer
OX_Smed_1.0.02301	26S protease regulatory subunit 10B	0.0	hsap
OX_Smed_1.0.02301	26S protease regulatory subunit 10B	0.0	mmus
OX_Smed_1.0.02301	26S protease regulatory subunit S10b, putative	0.0	sman
OX_Smed_1.0.02301	Probable 26S protease regulatory subunit 10B	4.9336892842e-173	cele
#
OX_Smed_1.0.02300	Enoyl-CoA hydratase	6.47652542248e-85	csin
OX_Smed_1.0.02300	Enoyl-CoA hydratase, mitochondrial	3.94351271687e-82	mmus
OX_Smed_1.0.02300	CG6543, isoform A	4.34420943674e-81	dmel
OX_Smed_1.0.02300	Enoyl-CoA hydratase, mitochondrial	3.69101575537e-80	hsap
OX_Smed_1.0.02300	Protein ECH-7	1.3080054535e-77	cele
OX_Smed_1.0.02300	Novel protein similar to vertebrate mitochondrial enoyl Coenzyme A hydratase 1 (ECHS1)	1.31277919603e-77	drer
OX_Smed_1.0.02300	enoyl hydratase	3.38853556972e-17	sman
#
OX_Smed_1.0.16647	peptide (allatostatin/somatostatin)-like receptor, putative	3.54515143265e-39	sman
OX_Smed_1.0.16647	Type-1 angiotensin II receptor A	2.37795411949e-35	csin
OX_Smed_1.0.16647	C-C chemokine receptor type 7	1.35971185709e-06	mmus
#
OX_Smed_1.0.16646	Ubiquitin-conjugating enzyme E2 G1	1.44625083714e-76	csin
OX_Smed_1.0.16646	ubiquitin-conjugating enzyme E2 G, putative	1.14593316847e-73	sman
OX_Smed_1.0.16646	Ubiquitin-conjugating enzyme E2G 2	1.82951172331e-71	drer
OX_Smed_1.0.16646	Ubiquitin-conjugating enzyme E2 G1	3.12067434096e-71	mmus
OX_Smed_1.0.16646	Ubiquitin-conjugating enzyme E2 G1	3.14604567706e-71	hsap
OX_Smed_1.0.16646	CG40045	2.23642571256e-69	dmel
OX_Smed_1.0.16646	Probable ubiquitin-conjugating enzyme E2 7	2.09323086634e-67	cele
#
OX_Smed_1.0.08826	beta-1,4-galactosyltransferase,putative	1.27471093838e-62	sman
OX_Smed_1.0.08826	Malignant T-cell-amplified sequence 1	1.23465795591e-57	hsap
OX_Smed_1.0.08826	Malignant T-cell-amplified sequence 1	2.10600749575e-57	mmus
OX_Smed_1.0.08826	Malignant T-cell-amplified sequence 1	2.75053096973e-57	drer
OX_Smed_1.0.08826	Protein C11D2.7	6.77479345496e-56	cele
OX_Smed_1.0.08826	CG5941	9.78278087772e-55	dmel
OX_Smed_1.0.08826	Beta-1 4-galactosyltransferase 7	1.98953473749e-23	csin
#
OX_Smed_1.0.16643	Isoform B of DNA-binding protein D-ETS-3	1.93812544618e-47	dmel
OX_Smed_1.0.16643	Fli-1 protein	3.30594129153e-47	drer
OX_Smed_1.0.16643	DNA-binding protein D-ETS-3	7.36486883913e-47	csin
OX_Smed_1.0.16643	Isoform 5 of Transcriptional regulator ERG	9.61881658582e-47	hsap
OX_Smed_1.0.16643	Isoform 5 of Transcriptional regulator ERG	9.61881658582e-47	mmus
OX_Smed_1.0.16643	ets-related	1.3889541517e-45	sman
OX_Smed_1.0.16643	Ets domain transcription factor	7.62144483107e-44	nvec
OX_Smed_1.0.16643	Protein ETS-5, isoform a	1.30002158621e-43	cele
#
OX_Smed_1.0.16390	SIFamide receptor, isoform B	7.65497875692e-46	dmel
OX_Smed_1.0.16390	Neuropeptide GnIHR1	3.55587432398e-43	drer
OX_Smed_1.0.16390	Isoform 3 of Neuropeptide FF receptor 2	5.67704464914e-41	hsap
OX_Smed_1.0.16390	Protein Npffr1	1.54600704967e-38	mmus
OX_Smed_1.0.16390	Protein C50F7.1, isoform b	3.01721776871e-34	cele
OX_Smed_1.0.16390	neuropeptide receptor, putative	1.1423107485e-33	sman
OX_Smed_1.0.16390	Neuropeptide Y receptor invertebrate	5.32589013504e-31	csin
#
OX_Smed_1.0.02309	conserved hypothetical protein	1.14630121747e-41	sman
OX_Smed_1.0.02309	Immunoglobulin superfamily member 10	7.6889570278e-38	csin
OX_Smed_1.0.02309	Immunoglobulin superfamily member 10	1.15430472656e-17	hsap
OX_Smed_1.0.02309	Immunoglobulin superfamily member 10	4.84968183311e-16	mmus
OX_Smed_1.0.02309	Isoform B of Protein slit	8.56049334619e-13	dmel
OX_Smed_1.0.02309	1D304	3.97650202005e-10	cele
#
OX_Smed_1.0.08823	Novel protein with HECT-domain (Ubiquitin-transferase)	4.37735016752e-37	drer
OX_Smed_1.0.08823	E3 ubiquitin-protein ligase HECTD1	2.17245630185e-36	hsap
OX_Smed_1.0.08823	E3 ubiquitin-protein ligase HECTD1	3.70564919134e-36	mmus
OX_Smed_1.0.08823	Protein HECD-1	1.04430115005e-30	cele
OX_Smed_1.0.08823	CG5604	1.04430115005e-30	dmel
OX_Smed_1.0.08823	E3 ubiquitin-protein ligase HECTD1 (Fragment)	1.11833094687e-24	csin
#
OX_Smed_1.0.12996	Zinc finger CCHC domain-containing protein 7	1.63737100766e-24	csin
OX_Smed_1.0.12996	Zinc finger CCHC domain-containing protein 7	3.41412666556e-22	mmus
OX_Smed_1.0.12996	Zinc finger CCHC domain-containing protein 7	1.02796524029e-18	hsap
OX_Smed_1.0.12996	CG9715	7.38400014299e-09	dmel
#
OX_Smed_1.0.01514	p21-activated protein kinase-interacting protein 1	1.98149845239e-15	hsap
OX_Smed_1.0.01514	pak inhibitor skb15, putative	2.86127766081e-14	sman
OX_Smed_1.0.01514	p21-activated protein kinase-interacting protein 1	3.49767364147e-12	mmus
OX_Smed_1.0.01514	p21-activated protein kinase-interacting protein 1-like	1.32911456595e-11	drer
OX_Smed_1.0.01514	Protein MAK11	5.05062996294e-11	csin
#
OX_Smed_1.0.07754	peptide (allatostatin/somatostatin)-like receptor, putative	1.83092919147e-45	sman
OX_Smed_1.0.07754	Type-1 angiotensin II receptor A	6.9736785108e-37	csin
OX_Smed_1.0.07754	CG33696	1.97899681876e-07	dmel
#
OX_Smed_1.0.18857	app binding protein, putative	7.28795141199e-101	sman
OX_Smed_1.0.18857	NEDD8-activating enzyme E1 regulatory subunit	5.63399569068e-98	hsap
OX_Smed_1.0.18857	NEDD8-activating enzyme E1 regulatory subunit	9.57276417148e-98	mmus
OX_Smed_1.0.18857	NEDD8-activating enzyme E1 regulatory subunit	1.15252597486e-92	drer
OX_Smed_1.0.18857	NEDD8-activating enzyme E1 regulatory subunit	1.38871240986e-81	dmel
OX_Smed_1.0.18857	Amyloid beta protein binding protein 1	3.50250334602e-72	csin
OX_Smed_1.0.18857	NEDD8-activating enzyme E1 regulatory subunit	1.04331406672e-63	cele
#
OX_Smed_1.0.01869	Plasminogen	8.67738503046e-09	hsap
OX_Smed_1.0.01869	Tyrosine-protein kinase transmembrane receptor Ror2	8.12178561662e-07	dmel
OX_Smed_1.0.01869	Plasminogen	1.80934507092e-06	mmus
#
OX_Smed_1.0.19989	L antigen family member 3	4.45282765843e-07	hsap
OX_Smed_1.0.19989	CG42498	2.20991539114e-06	dmel
#
OX_Smed_1.0.17734	CG10185	7.2068136138e-09	dmel
#
OX_Smed_1.0.12994	Novel protein	2.59042088375e-76	drer
OX_Smed_1.0.12994	pseudouridylate synthase, putative	7.12013868945e-42	sman
#
OX_Smed_1.0.01868	Potassium/sodium hyperpolarization-activated cyclic nucleotide-gated channel 4	3.98851839651e-180	csin
OX_Smed_1.0.01868	hyperpolarization activated cyclic nucleotide-gated potassium channel, putative	2.09236639025e-170	sman
OX_Smed_1.0.01868	Potassium/sodium hyperpolarization-activated cyclic nucleotide-gated channel 3	2.3095991741e-120	mmus
OX_Smed_1.0.01868	Potassium/sodium hyperpolarization-activated cyclic nucleotide-gated channel 3	1.92768544695e-119	hsap
OX_Smed_1.0.01868	I[[h]] channel, isoform B	1.11894005774e-111	dmel
OX_Smed_1.0.01868	Protein DNJ-7	2.86473650279e-86	cele
#
OX_Smed_1.0.08919	hsp70 binding protein hspbp, putative	1.22053656723e-20	sman
OX_Smed_1.0.08919	Hsp70-interacting protein	9.67089041403e-18	csin
OX_Smed_1.0.08919	Hsp70-binding protein 1	1.35259468179e-11	mmus
OX_Smed_1.0.08919	Hsp70-binding protein 1	3.01781834666e-11	hsap
OX_Smed_1.0.08919	CG10973, isoform B	5.68277483833e-10	dmel
#
OX_Smed_1.0.07689	Parathyroid hormone 1 receptor a	5.65309334949e-17	drer
OX_Smed_1.0.07689	Parathyroid hormone/parathyroid hormone-related peptide receptor	1.8185376786e-15	hsap
OX_Smed_1.0.07689	Parathyroid hormone/parathyroid hormone-related peptide receptor	2.37508376143e-15	mmus
OX_Smed_1.0.07689	PDF receptor	6.92648147695e-07	dmel
#
OX_Smed_1.0.03309	HID-1	0.0	cele
OX_Smed_1.0.03309	CG8841, isoform A	0.0	dmel
OX_Smed_1.0.03309	Isoform 2 of Protein HID1	0.0	hsap
OX_Smed_1.0.03309	Isoform 2 of Protein HID1	0.0	mmus
#
OX_Smed_1.0.21528	heat shock protein 70 (hsp70)-interacting protein, putative	1.73060646427e-25	sman
OX_Smed_1.0.21528	Tetratricopeptide repeat protein 12	4.71289193464e-23	csin
OX_Smed_1.0.21528	Tetratricopeptide repeat protein 12	2.585203321e-15	mmus
OX_Smed_1.0.21528	Tetratricopeptide repeat protein 12	3.35883526171e-15	hsap
#
OX_Smed_1.0.21529	Eukaryotic translation initiation factor 2A	7.65381337513e-53	hsap
OX_Smed_1.0.21529	Eukaryotic translation initiation factor 2A	1.22195095518e-50	mmus
OX_Smed_1.0.21529	Eukaryotic translation initiation factor 2A	2.22676237269e-44	cele
OX_Smed_1.0.21529	Eukaryotic translation initiation factor 2A	6.06405363859e-42	dmel
OX_Smed_1.0.21529	Translation initiation factor 2A	1.00419597033e-28	csin
OX_Smed_1.0.21529	nuclease-related	1.03917997111e-25	sman
#
OX_Smed_1.0.03300	Isoform 2 of Tensin-3	5.17015523604e-56	hsap
OX_Smed_1.0.03300	Isoform 2 of Tensin-3	3.35119708693e-55	mmus
OX_Smed_1.0.03300	Protein TAG-163, isoform c	3.71378578827e-46	cele
OX_Smed_1.0.03300	Blistery, isoform A	1.01045187218e-43	dmel
OX_Smed_1.0.03300	Tensin-1	1.01279808848e-35	csin
OX_Smed_1.0.03300	tensin, putative	2.18538370117e-30	sman
#
OX_Smed_1.0.07680	Phosphatidylinositol 3-kinase regulatory subunit alpha	5.84359678669e-55	mmus
OX_Smed_1.0.07680	Phosphatidylinositol 3-kinase regulatory subunit alpha	1.87982052978e-53	hsap
OX_Smed_1.0.07680	Phosphoinositide-3-kinase, regulatory subunit 1 (P85 alpha)	1.03149182012e-51	drer
OX_Smed_1.0.07680	Phosphatidylinositol 3-kinase regulatory subunit alpha	8.74648762435e-43	csin
OX_Smed_1.0.07680	LD42724p	3.11807611708e-32	dmel
OX_Smed_1.0.07680	GTPase activating protein,putative	3.5758219527e-20	sman
OX_Smed_1.0.07680	Phosphoinositide 3-kinase adapter subunit	4.68101198472e-12	cele
#
OX_Smed_1.0.03302	Isoform 5 of GTPase-activating protein and VPS9 domain-containing protein 1	9.000149443e-43	hsap
OX_Smed_1.0.03302	Isoform 6 of GTPase-activating protein and VPS9 domain-containing protein 1	5.82874098597e-42	mmus
OX_Smed_1.0.03302	rab GDP/GTP exchange factor, putative	1.87504158281e-40	sman
OX_Smed_1.0.03302	GTPase-activating protein and VPS9 domain-containing protein 1	5.28411617025e-35	csin
OX_Smed_1.0.03302	Receptor-mediated endocytosis protein 6 homolog	5.46820327045e-32	dmel
OX_Smed_1.0.03302	Receptor-mediated endocytosis protein 6	9.67469844338e-21	cele
#
OX_Smed_1.0.07682	DnaJ homolog subfamily C member 27	5.48374831071e-85	drer
OX_Smed_1.0.07682	DnaJ homolog subfamily C member 27	1.95039825774e-82	hsap
OX_Smed_1.0.07682	DnaJ homolog subfamily C member 27	3.32687553735e-82	mmus
OX_Smed_1.0.07682	Rab and DnaJ domain-containing protein	5.50924382849e-69	sman
OX_Smed_1.0.07682	DnaJ homolog subfamily C member 27	9.48493169253e-37	csin
OX_Smed_1.0.07682	Ras-related protein Rab-18	1.08773569639e-24	cele
OX_Smed_1.0.07682	GH01619p	1.1256300393e-21	dmel
#
OX_Smed_1.0.03304	dynactin subunit, putative	1.10223693946e-19	sman
OX_Smed_1.0.03304	Dynactin subunit 2	7.16702972946e-19	hsap
OX_Smed_1.0.03304	Dynactin subunit 2	2.08528640873e-18	mmus
OX_Smed_1.0.03304	Dynactin subunit 2	1.95176877613e-16	drer
OX_Smed_1.0.03304	Probable dynactin subunit 2	2.81600884783e-07	dmel
OX_Smed_1.0.03304	Probable dynactin subunit 2	8.19333140631e-07	cele
#
OX_Smed_1.0.03305	protein kinase	1.96028609278e-150	sman
OX_Smed_1.0.03305	Mitogen-activated protein kinase kinase kinase 15	1.71740433945e-88	mmus
OX_Smed_1.0.03305	Mitogen-activated protein kinase kinase kinase 15	2.24299953003e-88	hsap
OX_Smed_1.0.03305	Protein kinase at 92B, isoform C	7.46685336434e-84	dmel
OX_Smed_1.0.03305	Protein NSY-1	8.86133365888e-69	cele
OX_Smed_1.0.03305	Mitogen-activated protein kinase kinase kinase 15	1.79796424032e-45	csin
#
OX_Smed_1.0.03306	Isoform 2 of Long-chain-fatty-acid--CoA ligase ACSBG2	5.00919650319e-146	hsap
OX_Smed_1.0.03306	Long-chain-fatty-acid--CoA ligase ACSBG2	8.54439509577e-146	mmus
OX_Smed_1.0.03306	Very long-chain-fatty-acid--CoA ligase bubblegum	1.96980617908e-142	dmel
OX_Smed_1.0.03306	FAA1 Long-chain-fatty-acid--CoA ligase 1	9.71354694266e-49	sman
OX_Smed_1.0.03306	Protein ACS-13	2.8262094877e-48	cele
OX_Smed_1.0.03306	Long-chain-fatty-acid--CoA ligase 5	6.53061021777e-37	csin
#
OX_Smed_1.0.03307	Terminal uridylyltransferase 7	2.21046279795e-43	csin
OX_Smed_1.0.03307	Terminal uridylyltransferase 7	1.5285742934e-41	mmus
OX_Smed_1.0.03307	Terminal uridylyltransferase 7	1.27013029999e-40	hsap
OX_Smed_1.0.03307	zinc finger protein, putative	1.41615272629e-28	sman
OX_Smed_1.0.03307	Protein CID-1	2.27410997954e-21	cele
OX_Smed_1.0.03307	Isoform A of Homeotic protein female sterile	2.29181716232e-14	dmel
#
OX_Smed_1.0.05939	Transmembrane protein 41A-A	1.2881092027e-60	drer
OX_Smed_1.0.05939	Transmembrane protein 41A	1.69136746382e-60	hsap
OX_Smed_1.0.05939	Transmembrane protein 41A	6.39281950905e-60	mmus
OX_Smed_1.0.05939	Protein BUS-19, isoform a	5.43700755599e-43	cele
OX_Smed_1.0.05939	Transmembrane protein 41 homolog	8.12453467593e-39	dmel
OX_Smed_1.0.05939	D2013.10	2.07085795195e-34	sman
#
OX_Smed_1.0.05938	Histone-lysine N-methyltransferase PRDM9	1.68092798687e-08	csin
#
OX_Smed_1.0.05429	Ras-related protein Rab-3	5.60160040796e-94	dmel
OX_Smed_1.0.05429	rab 3 and, putative	7.31591669697e-94	sman
OX_Smed_1.0.05429	Protein RAB-3, isoform a	1.68659545278e-90	cele
OX_Smed_1.0.05429	Ras-related protein Rab-3C	2.69269294078e-88	hsap
OX_Smed_1.0.05429	Ras-related protein Rab-3A	7.83453704568e-88	mmus
OX_Smed_1.0.05429	RAB3C, member RAS oncogene family	2.27950130483e-87	drer
OX_Smed_1.0.05429	Ras-related protein Rab-3B (Fragment)	7.65909128338e-51	csin
#
OX_Smed_1.0.05428	Coiled-coil domain-containing protein 61	5.13197597979e-09	drer
OX_Smed_1.0.05428	Coiled-coil domain-containing protein 61	1.82528381002e-06	hsap
OX_Smed_1.0.05428	Coiled-coil domain-containing protein 61	3.11346261317e-06	mmus
#
OX_Smed_1.0.05423	MAP kinase-activating death domain protein	7.3163147194e-157	mmus
OX_Smed_1.0.05423	MAP kinase-activating death domain protein	3.61972184718e-156	hsap
OX_Smed_1.0.05423	MAP kinase-activating death domain protein	3.40352484916e-151	csin
OX_Smed_1.0.05423	map-kinase activating death domain protein, putative	5.67291674402e-137	sman
OX_Smed_1.0.05423	MAP kinase-activating death domain protein	7.23770594964e-120	cele
OX_Smed_1.0.05423	MAP kinase-activating death domain protein	9.43063783472e-120	dmel
#
OX_Smed_1.0.09180	Isoform 2 of Insulin-like growth factor-binding protein complex acid labile subunit	8.44729673996e-13	hsap
OX_Smed_1.0.09180	Protein slit	4.19234978561e-12	dmel
OX_Smed_1.0.09180	Leucine-rich repeats and immunoglobulin-like domains protein 1	1.21978704688e-11	mmus
OX_Smed_1.0.09180	Protein SMA-10, isoform a	7.90642952008e-11	cele
OX_Smed_1.0.09180	Leucine-rich repeats and immunoglobulin-like domains 1	4.3384021225e-09	csin
#
OX_Smed_1.0.05420	Isoform 4 of Membrane-associated guanylate kinase, WW and PDZ domain-containing protein 3	1.05399339887e-81	hsap
OX_Smed_1.0.05420	Isoform 3 of Membrane-associated guanylate kinase, WW and PDZ domain-containing protein 1	5.23091485457e-81	mmus
OX_Smed_1.0.05420	Protein MAGI-1, isoform c	2.69533595897e-61	cele
OX_Smed_1.0.05420	membrane associated guanylate kinase inverted related	7.59581465053e-56	sman
OX_Smed_1.0.05420	LD27118p	9.60872871732e-51	dmel
OX_Smed_1.0.05420	Membrane-associated guanylate kinase WW and PDZ domain-containing protein 3	3.00084984987e-36	csin
#
OX_Smed_1.0.05427	Anaphase-promoting complex subunit 1	5.05422004749e-93	hsap
OX_Smed_1.0.05427	Anaphase-promoting complex subunit 1	2.49098759104e-92	mmus
OX_Smed_1.0.05427	Shattered, isoform A	5.55254524655e-74	dmel
OX_Smed_1.0.05427	Protein MAT-2	8.55126000383e-31	cele
OX_Smed_1.0.05427	Anaphase-promoting complex subunit 1	8.2825689173e-26	csin
OX_Smed_1.0.05427	meiotic checkpoint regulator cut4, putative	1.01247506953e-23	sman
#
OX_Smed_1.0.05426	Glutathione gamma-glutamylcysteinyltransferase 1	1.14014366816e-74	csin
OX_Smed_1.0.05426	family C83 unassigned peptidase (C83 family)	9.45532128875e-68	sman
OX_Smed_1.0.05426	Protein PCS-1, isoform a	1.33834910958e-63	cele
#
OX_Smed_1.0.05424	DEAD box ATP-dependent RNA helicase, putative	3.1402799714e-68	sman
OX_Smed_1.0.05424	ATP-dependent RNA helicase DDX51/DBP6 (Fragment)	1.72312891154e-66	csin
OX_Smed_1.0.05424	ATP-dependent RNA helicase DDX51	9.78451858982e-62	drer
OX_Smed_1.0.05424	ATP-dependent RNA helicase DDX51	1.61654449429e-56	hsap
OX_Smed_1.0.05424	ATP-dependent RNA helicase DDX51	3.04867097541e-55	mmus
OX_Smed_1.0.05424	Probable ATP-dependent RNA helicase Dbp73D	1.51655287338e-46	dmel
OX_Smed_1.0.05424	Putative ATP-dependent RNA helicase ZK686.2	1.73918879894e-34	cele
#
OX_Smed_1.0.16023	protein phosphatase 2C, putative	4.60748114863e-75	sman
OX_Smed_1.0.16023	Integrin-linked kinase-associated serine/threonine phosphatase 2C (Fragment)	2.14499382741e-65	csin
OX_Smed_1.0.16023	Integrin-linked kinase-associated serine/threonine phosphatase 2C	4.94502190963e-62	hsap
OX_Smed_1.0.16023	Integrin-linked kinase-associated serine/threonine phosphatase 2C	6.45839862196e-62	mmus
OX_Smed_1.0.16023	Protein F33A8.6	2.63426709454e-47	cele
OX_Smed_1.0.16023	CG6036	1.55513563819e-23	dmel
#
OX_Smed_1.0.16022	DNA repair and recombination protein RAD54B	1.25100216142e-45	hsap
OX_Smed_1.0.16022	DNA repair and recombination protein RAD54B	4.70300946044e-45	mmus
OX_Smed_1.0.16022	DNA repair and recombination protein RAD54 and RAD54-like protein (Fragment)	1.49759666115e-38	csin
OX_Smed_1.0.16022	DNA repair and recombination protein rad54-related	6.29198439009e-37	sman
OX_Smed_1.0.16022	Protein Y116A8C.13, isoform a	6.95660390992e-36	cele
OX_Smed_1.0.16022	DNA repair and recombination protein RAD54-like	1.11063967409e-33	dmel
#
OX_Smed_1.0.16021	Choline O-acetyltransferase	0.0	csin
OX_Smed_1.0.16021	choline o-acyltransferase, putative	0.0	sman
OX_Smed_1.0.16021	Choline O-acetyltransferase	5.51259186842e-146	drer
OX_Smed_1.0.16021	Isoform R of Choline O-acetyltransferase	3.57850709084e-145	hsap
OX_Smed_1.0.16021	Choline O-acetyltransferase	1.50122227624e-143	mmus
OX_Smed_1.0.16021	Isoform B of Choline O-acetyltransferase	5.3642037705e-125	dmel
OX_Smed_1.0.16021	Choline O-acetyltransferase	8.64390796601e-91	cele
#
OX_Smed_1.0.04889	Alpha-ketoglutarate-dependent dioxygenase alkB homolog 3	2.27101010469e-39	hsap
OX_Smed_1.0.04889	AlkB, alkylation repair homolog 3 (E. coli)	2.77612071401e-37	mmus
#
OX_Smed_1.0.16027	bestrophin-related	1.84432999374e-56	sman
OX_Smed_1.0.16027	Bestrophin-2	1.72624042414e-54	csin
OX_Smed_1.0.16027	Bestrophin-1	1.33096420624e-30	hsap
OX_Smed_1.0.16027	Bestrophin-3	3.87251298591e-30	mmus
OX_Smed_1.0.16027	Bestrophin 4	1.92190821348e-29	dmel
OX_Smed_1.0.16027	Protein BEST-4	1.2457446464e-28	cele
#
OX_Smed_1.0.16026	Bardet-Biedl syndrome 7 protein	3.9931924574e-157	hsap
OX_Smed_1.0.16026	Isoform 2 of Bardet-Biedl syndrome 7 protein homolog	1.72051707309e-101	mmus
OX_Smed_1.0.16026	Bardet-Biedl syndrome 7 protein homolog	1.08770729261e-71	csin
OX_Smed_1.0.16026	Bardet-Biedl syndrome 7-like protein	6.59889290783e-69	sman
OX_Smed_1.0.16026	Protein OSM-12	6.2194997401e-43	cele
#
OX_Smed_1.0.16025	tbc1 domain family member, putative	7.76400657034e-77	sman
OX_Smed_1.0.16025	TBC1 domain family member 10B	3.99679129492e-73	hsap
OX_Smed_1.0.16025	TBC1 domain family member 10B	6.80160177498e-73	mmus
OX_Smed_1.0.16025	Novel protein similar to vertebrate TBC1 domain family proteins	1.1601775417e-72	drer
OX_Smed_1.0.16025	RE26521p	5.77127082157e-64	dmel
OX_Smed_1.0.16025	Protein TBC-10	7.8001036624e-61	cele
OX_Smed_1.0.16025	TBC1 domain family member 10B	6.86499399009e-41	csin
#
OX_Smed_1.0.04882	Exosome complex exonuclease RRP42	6.368234425e-36	mmus
OX_Smed_1.0.04882	Exosome complex component RRP42	9.24568758058e-35	hsap
OX_Smed_1.0.04882	exosome complex exonuclease rrp42 (ribosomal rna processing protein 42), putative	2.34388943884e-30	sman
OX_Smed_1.0.04882	IP10364p	2.12488153357e-23	dmel
OX_Smed_1.0.04882	Exosome complex component RRP42 (Fragment)	5.41609827056e-19	csin
OX_Smed_1.0.04882	Protein EXOS-7	5.2459178143e-14	cele
#
OX_Smed_1.0.04883	EG:132E8.2 protein	3.64925306852e-23	dmel
OX_Smed_1.0.04883	serine/threonine kinase	4.76607210638e-23	sman
OX_Smed_1.0.04883	5'-AMP-activated protein kinase catalytic subunit alpha-2	1.38671468678e-22	csin
OX_Smed_1.0.04883	5'-AMP-activated protein kinase catalytic subunit alpha-1	1.81683681488e-22	hsap
OX_Smed_1.0.04883	Serine/threonine-protein kinase PLK1	3.09905422176e-22	mmus
OX_Smed_1.0.04883	Isoform a of Serine/threonine-protein kinase plk-1	2.61523071695e-21	cele
#
OX_Smed_1.0.14032	thyrotropin-releasing hormone receptor, putative	1.09834206277e-06	sman
OX_Smed_1.0.14032	Protein NMUR-4	9.29802328113e-06	cele
#
OX_Smed_1.0.04884	Isoform Er13 of Ankyrin-1	1.46174928072e-16	hsap
OX_Smed_1.0.04884	Isoform 6 of Ankyrin-1	1.46288706396e-16	mmus
OX_Smed_1.0.04884	Ank2, isoform K	4.32664410455e-15	dmel
OX_Smed_1.0.04884	ankyrin 2,3/unc44, putative	5.71017259113e-15	sman
OX_Smed_1.0.04884	Protein UNC-44, isoform f	4.71771156855e-13	cele
OX_Smed_1.0.04884	Ankyrin-2 (Fragment)	6.30116618089e-13	csin
#
OX_Smed_1.0.04885	conserved hypothetical protein	3.0494301776e-62	sman
OX_Smed_1.0.04885	GPN-loop GTPase 3	4.40336778202e-61	drer
OX_Smed_1.0.04885	GPN-loop GTPase 3	1.68232271802e-60	hsap
OX_Smed_1.0.04885	GPN-loop GTPase 3	6.35844951169e-60	mmus
OX_Smed_1.0.04885	Protein Y75B8A.14	2.41620823699e-59	cele
OX_Smed_1.0.04885	CG2656	5.57027368447e-56	dmel
#
OX_Smed_1.0.07021	RE54962p	2.96244437648e-164	dmel
OX_Smed_1.0.07021	voltage-gated potassium channel, putative	1.9917100961e-152	sman
OX_Smed_1.0.07021	Protein SHW-3	1.13358752613e-139	cele
OX_Smed_1.0.07021	Diacylglycerol kinase (Fragment)	3.80883762686e-103	csin
OX_Smed_1.0.07021	Similar to voltage-gated potassium channel type 3	7.94191056628e-101	drer
OX_Smed_1.0.07021	Potassium voltage-gated channel subfamily C member 1	7.95247161756e-101	hsap
OX_Smed_1.0.07021	Potassium voltage-gated channel subfamily C member 1	1.03724564207e-100	mmus
#
OX_Smed_1.0.19389	UPF0602 protein C4orf47 homolog	1.48330338357e-34	csin
OX_Smed_1.0.19389	UPF0602 protein C4orf47 homolog	2.7973891156e-33	mmus
OX_Smed_1.0.19389	UPF0602 protein C4orf47	1.53497844327e-31	hsap
OX_Smed_1.0.19389	conserved hypothetical protein	6.44903975465e-30	sman
#
OX_Smed_1.0.01944	2-deoxyglucose-6-phosphate phosphatase, putative	5.22568242116e-41	sman
OX_Smed_1.0.01944	Probable pseudouridine-5'-monophosphatase	4.89109013559e-39	dmel
OX_Smed_1.0.01944	Pseudouridine-5'-monophosphatase	1.85861226888e-38	csin
OX_Smed_1.0.01944	Pseudouridine-5'-monophosphatase	6.1872439504e-34	hsap
OX_Smed_1.0.01944	Protein R151.10	2.20060971754e-31	cele
OX_Smed_1.0.01944	Pseudouridine-5'-monophosphatase	2.05970811356e-29	mmus
#
OX_Smed_1.0.07020	Isoform B of Dopamine receptor 2	6.4087364268e-46	dmel
OX_Smed_1.0.07020	Adrenergic receptor, alpha 1b	1.05881628115e-40	mmus
OX_Smed_1.0.07020	Alpha-1B adrenergic receptor	1.1706585752e-39	hsap
OX_Smed_1.0.07020	Octopamine receptor beta-1R	1.69042737612e-38	csin
OX_Smed_1.0.07020	Protein SER-6	2.2077665248e-38	cele
OX_Smed_1.0.07020	amine GPCR, putative	2.69881070477e-36	sman
#
OX_Smed_1.0.07150	Amine oxidase [flavin-containing] B	4.22944922772e-26	hsap
OX_Smed_1.0.07150	Amine oxidase [flavin-containing] B	6.09119737631e-25	mmus
#
OX_Smed_1.0.07023	chitobiosyldiphosphodolicholalpha-mannosyltransferase	3.63716706923e-76	sman
OX_Smed_1.0.07023	Chitobiosyldiphosphodolichol beta-mannosyltransferase	8.10276288919e-76	hsap
OX_Smed_1.0.07023	Chitobiosyldiphosphodolichol beta-mannosyltransferase	1.38212201195e-75	mmus
OX_Smed_1.0.07023	CG18012	1.33869404169e-70	dmel
OX_Smed_1.0.07023	Protein T26A5.4	5.63743235723e-61	cele
OX_Smed_1.0.07023	Beta-1 4-mannosyltransferase	2.22199977534e-49	csin
#
OX_Smed_1.0.11552	Geranylgeranyl transferase type-2 subunit beta	1.42884990784e-100	csin
OX_Smed_1.0.11552	Novel protein similar to vertebrate Rab geranylgeranyltransferase, beta subunit (RABGGTB, zgc:56443)	8.66853388524e-98	drer
OX_Smed_1.0.11552	geranylgeranyl transferase type II beta subunit, putative	1.63481473901e-96	sman
OX_Smed_1.0.11552	Geranylgeranyl transferase type-2 subunit beta	6.21228938139e-96	hsap
OX_Smed_1.0.11552	Geranylgeranyl transferase type-2 subunit beta	8.97052672841e-95	mmus
OX_Smed_1.0.11552	Beta subunit of type II geranylgeranyl transferase	4.03603854002e-87	dmel
OX_Smed_1.0.11552	Probable geranylgeranyl transferase type-2 subunit beta	3.09746150772e-79	cele
#
OX_Smed_1.0.11553	Golgi-associated plant pathogenesis-related protein 1	7.83482931621e-30	csin
OX_Smed_1.0.11553	venom allergen-like (VAL) 13 protein	3.34609800895e-27	sman
OX_Smed_1.0.11553	Si:dkey-2n12.1 protein (Fragment)	2.25581181108e-21	drer
OX_Smed_1.0.11553	CG31482	1.11438209675e-20	dmel
OX_Smed_1.0.11553	Golgi-associated plant pathogenesis-related protein 1	1.1298696024e-20	mmus
OX_Smed_1.0.11553	Golgi-associated plant pathogenesis-related protein 1	3.23838013246e-20	hsap
OX_Smed_1.0.11553	Protein C07A4.3	7.68079682967e-08	cele
#
OX_Smed_1.0.09887	Neuropeptide FF receptor 2 (Fragment)	4.88204288452e-69	csin
OX_Smed_1.0.09887	neuropeptide F-like receptor, putative	2.97560383829e-50	sman
OX_Smed_1.0.09887	NPY receptor Y7	7.13188049284e-28	drer
OX_Smed_1.0.09887	GH23382p	3.53951548946e-27	dmel
OX_Smed_1.0.09887	Neuropeptide Y receptor type 6	4.62275038965e-27	mmus
OX_Smed_1.0.09887	Neuropeptide Y receptor type 1	1.48708773102e-25	hsap
OX_Smed_1.0.09887	Protein NPR-2, isoform b	1.81784090044e-23	cele
#
OX_Smed_1.0.11551	RING finger protein nhl-1	4.43229828634e-09	cele
OX_Smed_1.0.11551	Tripartite motif-containing protein 59 (Fragment)	7.07627800572e-07	hsap
OX_Smed_1.0.11551	E3 ubiquitin-protein ligase TRIM50	9.24190528495e-07	mmus
#
OX_Smed_1.0.09881	Protein TIAR-1, isoform a	5.24643537313e-06	cele
#
OX_Smed_1.0.09880	Cdep, isoform E	7.44910340736e-56	dmel
OX_Smed_1.0.09880	4.1 G protein, putative	3.46024154789e-53	sman
OX_Smed_1.0.09880	Isoform 2 of FERM, RhoGEF and pleckstrin domain-containing protein 2	1.23361635809e-50	hsap
OX_Smed_1.0.09880	FERM, RhoGEF and pleckstrin domain-containing protein 2	1.61115285892e-50	mmus
OX_Smed_1.0.09880	FERM RhoGEF and pleckstrin domain-containing protein 2 (Fragment)	4.67665503924e-50	csin
OX_Smed_1.0.09880	Protein FRM-3	1.55683926573e-45	cele
#
OX_Smed_1.0.11554	1-acyl-sn-glycerol-3-phosphate acyltransferase epsilon	1.96627669523e-57	hsap
OX_Smed_1.0.11554	1-acyl-sn-glycerol-3-phosphate acyltransferase epsilon	1.27450345924e-56	mmus
OX_Smed_1.0.11554	Protein ACL-11	4.86562497606e-40	cele
OX_Smed_1.0.11554	1-acyl-sn-glycerol-3-phosphate acyltransferase epsilon	1.91334840564e-36	csin
OX_Smed_1.0.11554	1-acyl-sn-glycerol-3-phosphate acyltransferase epsilon, fragment	3.74279883522e-24	sman
OX_Smed_1.0.11554	CG4729, isoform A	1.57249494856e-22	dmel
#
OX_Smed_1.0.05688	Titin	1.70170546063e-177	csin
OX_Smed_1.0.05688	hemicentin, putative	9.05186845024e-148	sman
OX_Smed_1.0.05688	Titin	1.82213855706e-128	hsap
OX_Smed_1.0.05688	Titin (Fragment)	1.35428487429e-114	mmus
OX_Smed_1.0.05688	Isoform f of Muscle M-line assembly protein unc-89	4.06457245146e-99	cele
OX_Smed_1.0.05688	Isoform E of Titin	8.08540787347e-61	dmel
#
OX_Smed_1.0.05687	Novel protein (Zgc:113421)	5.17404127787e-75	drer
OX_Smed_1.0.05687	zinc finger protein, putative	3.61137062448e-69	sman
OX_Smed_1.0.05687	CG34401	2.39656431929e-53	dmel
OX_Smed_1.0.05687	Isoform 2 of Zinc finger SWIM domain-containing protein 8	3.39700574104e-52	hsap
OX_Smed_1.0.05687	Zinc finger SWIM domain-containing protein 8	3.39787045894e-52	mmus
OX_Smed_1.0.05687	Zinc finger SWIM domain-containing protein KIAA0913	6.83789985773e-40	csin
OX_Smed_1.0.05687	Protein PQN-55	5.94605099147e-35	cele
#
OX_Smed_1.0.05686	bromodomain-containing protein 3, brd3, putative	4.36720973535e-45	sman
OX_Smed_1.0.05686	Bromodomain-containing protein 3	1.00680699167e-41	csin
OX_Smed_1.0.05686	Isoform 2 of Bromodomain testis-specific protein	2.93616170171e-33	hsap
OX_Smed_1.0.05686	Protein BET-1, isoform a	9.79705733672e-21	cele
OX_Smed_1.0.05686	Isoform 2 of Bromodomain-containing protein 2	9.16976705347e-19	mmus
OX_Smed_1.0.05686	Isoform A of Homeotic protein female sterile	3.48450776328e-18	dmel
#
OX_Smed_1.0.15613	Protein SET	5.6645252402e-54	hsap
OX_Smed_1.0.15613	Isoform 2 of Protein SET	5.6645252402e-54	mmus
OX_Smed_1.0.15613	Template-activating factor I	9.9988272008e-51	csin
OX_Smed_1.0.15613	set, putative	3.21651224955e-49	sman
OX_Smed_1.0.15613	Protein SET	2.54859529129e-46	dmel
OX_Smed_1.0.15613	Protein SPR-2, isoform b	8.8001251794e-31	cele
#
OX_Smed_1.0.15612	Leucine-rich repeat-containing protein 23	1.00704092266e-59	hsap
OX_Smed_1.0.15612	Leucine-rich repeat-containing protein 23	1.00704092266e-59	mmus
OX_Smed_1.0.15612	calpain 4, 6, 7, invertebrate, putative	1.77759436896e-56	sman
OX_Smed_1.0.15612	Novel protein similar to vertebrate leucine rich repeat containing 23 (LRRC23, zgc:101782)	5.53864792526e-50	drer
OX_Smed_1.0.15612	Leucine-rich repeat-containing protein 23	3.84454308829e-43	csin
OX_Smed_1.0.15612	GH07711p	2.77442174515e-17	dmel
#
OX_Smed_1.0.09889	Beta-1 4-N-acetylgalactosaminyltransferase bre-4	9.68604552184e-53	csin
OX_Smed_1.0.09889	beta-1,4-galactosyltransferase,putative	4.80713441435e-52	sman
OX_Smed_1.0.09889	Beta-1,4-N-acetylgalactosaminyltransferase bre-4	7.18331358548e-48	cele
OX_Smed_1.0.09889	Isoform Short of Beta-1,4-galactosyltransferase 1	2.31079262358e-46	mmus
OX_Smed_1.0.09889	Isoform Short of Beta-1,4-galactosyltransferase 1	1.14683445583e-45	hsap
OX_Smed_1.0.09889	Beta4GalNAcTA	6.29288988753e-44	dmel
#
OX_Smed_1.0.05682	Tubulin alpha	1.45070415535e-121	csin
OX_Smed_1.0.05682	Protein TBA-7	1.40512124996e-116	cele
OX_Smed_1.0.05682	Tubulin alpha-8 chain	3.82651096183e-114	hsap
OX_Smed_1.0.05682	Tubulin alpha-8 chain	3.82651096183e-114	mmus
OX_Smed_1.0.05682	Tubulin alpha-1 chain	1.89907764629e-113	dmel
OX_Smed_1.0.05682	tubulin alpha chain, putative	1.60766565958e-112	sman
#
OX_Smed_1.0.05681	Protein Y41E3.7, isoform b	5.87293530141e-49	cele
OX_Smed_1.0.05681	Golgi resident protein GCP60	2.16747976146e-43	hsap
OX_Smed_1.0.05681	Golgi resident protein GCP60	6.30640064067e-43	mmus
OX_Smed_1.0.05681	CG14232	5.88657194945e-41	dmel
OX_Smed_1.0.05681	Golgi resident protein GCP60 (Fragment)	6.84998288401e-38	csin
#
OX_Smed_1.0.15616	zinc finger protein, putative	2.09757673674e-84	sman
OX_Smed_1.0.15616	LD36095p	2.84154159662e-73	dmel
OX_Smed_1.0.15616	Isoform 6 of Splicing factor 1	1.55920571512e-71	hsap
OX_Smed_1.0.15616	Isoform 3 of Splicing factor 1	2.0363857281e-71	mmus
OX_Smed_1.0.15616	Splicing factor 1	1.11740200081e-69	csin
OX_Smed_1.0.15616	Protein SFA-1	8.87426414511e-59	cele
#
OX_Smed_1.0.20387	calmodulin, putative	1.14209442702e-21	sman
OX_Smed_1.0.20387	Aryl hydrocarbon receptor (Fragment)	1.26273335468e-20	csin
OX_Smed_1.0.20387	Novel protein similar to vertebrate troponin C (Zgc:86932, TNNC)	3.94357392044e-06	drer
OX_Smed_1.0.20387	Troponin C, isoform 2	5.15046704319e-06	cele
#
OX_Smed_1.0.20386	Dual 3',5'-cyclic-AMP and-GMP phosphodiesterase 11	0.0	csin
OX_Smed_1.0.20386	Isoform C of Dual 3',5'-cyclic-AMP and -GMP phosphodiesterase 11	0.0	dmel
OX_Smed_1.0.20386	Dual 3',5'-cyclic-AMP and -GMP phosphodiesterase 11A	0.0	hsap
OX_Smed_1.0.20386	Dual 3',5'-cyclic-AMP and -GMP phosphodiesterase 11A	0.0	mmus
OX_Smed_1.0.20386	camp/cgmp cyclic nucleotide phosphodiesterase, putative	4.60032900742e-174	sman
OX_Smed_1.0.20386	Probable 3',5'-cyclic phosphodiesterase pde-5	1.17415916021e-93	cele
#
OX_Smed_1.0.20385	tRNA (guanine(37)-N1)-methyltransferase	1.40070145736e-60	hsap
OX_Smed_1.0.20385	tRNA (guanine(37)-N1)-methyltransferase	2.38923481147e-60	drer
OX_Smed_1.0.20385	Isoform 2 of tRNA (guanine(37)-N1)-methyltransferase	2.9206405718e-58	mmus
OX_Smed_1.0.20385	tRNA (guanine(37)-N1)-methyltransferase	3.57023985618e-56	dmel
OX_Smed_1.0.20385	tRNA (guanine(37)-N1)-methyltransferase	6.96775033136e-52	cele
#
OX_Smed_1.0.20384	Isoform D of Calcium-activated potassium channel slowpoke	3.78589378427e-12	dmel
OX_Smed_1.0.20384	Isoform c of Calcium-activated potassium channel slo-1	1.87891955065e-11	cele
OX_Smed_1.0.20384	Calcium-activated potassium channel subunit alpha-1	1.13990123826e-08	csin
OX_Smed_1.0.20384	Potassium channel subfamily U member 1	5.68064818178e-08	hsap
#
OX_Smed_1.0.20382	Otoferlin	1.27531815714e-124	drer
OX_Smed_1.0.20382	Isoform 2 of Otoferlin	1.72902995371e-121	mmus
OX_Smed_1.0.20382	Isoform 5 of Otoferlin	3.85187688016e-121	hsap
OX_Smed_1.0.20382	otoferlin, putative	1.32588334875e-105	sman
OX_Smed_1.0.20382	Myoferlin	1.13026440351e-80	csin
OX_Smed_1.0.20382	Misfire, isoform J	1.25837885043e-55	dmel
OX_Smed_1.0.20382	Sperm vesicle fusion protein fer-1	2.01837471701e-37	cele
#
OX_Smed_1.0.20381	Protein BC048562	1.54291894015e-13	mmus
OX_Smed_1.0.20381	Protein LOC646498	2.92546337875e-12	hsap
#
OX_Smed_1.0.20380	Cystathionine gamma-lyase	2.54149109012e-112	csin
OX_Smed_1.0.20380	cystathionine beta-lyase, putative	5.66185146193e-112	sman
OX_Smed_1.0.20380	Putative cystathionine gamma-lyase 2	8.17569606845e-111	cele
OX_Smed_1.0.20380	Eip55E	5.8590980371e-109	dmel
OX_Smed_1.0.20380	Cystathionase (Cystathionine gamma-lyase)	8.75526559084e-105	drer
OX_Smed_1.0.20380	Cystathionine gamma-lyase	9.08807224763e-102	hsap
OX_Smed_1.0.20380	Cystathionine gamma-lyase	7.17888977178e-99	mmus
#
OX_Smed_1.0.20431	dual specificity protein phosphatase, putative	2.32558430459e-20	sman
OX_Smed_1.0.20431	Protein Y54F10BM.13	3.47512673651e-16	cele
OX_Smed_1.0.20431	Dual specificity phosphatase 19	2.25251159094e-15	mmus
OX_Smed_1.0.20431	Dual specificity protein phosphatase 19	2.94187124359e-15	csin
OX_Smed_1.0.20431	Novel protein similar to vertebrate dual specificity phosphatase 19 (DUSP19)	2.94187124359e-15	drer
OX_Smed_1.0.20431	Dual specificity protein phosphatase 19	5.5481290527e-14	hsap
OX_Smed_1.0.20431	Isoform 2 of Protein phosphatase Slingshot	4.39604592868e-11	dmel
#
OX_Smed_1.0.20922	Novel protein (Zgc:113421)	3.07449689411e-81	drer
OX_Smed_1.0.20922	CG34401	1.93918780914e-59	dmel
OX_Smed_1.0.20922	Isoform 5 of Zinc finger SWIM domain-containing protein 8	2.80018122231e-58	mmus
OX_Smed_1.0.20922	Isoform 5 of Zinc finger SWIM domain-containing protein 8	2.80666312328e-58	hsap
OX_Smed_1.0.20922	zinc finger protein, putative	8.72483519753e-52	sman
OX_Smed_1.0.20922	Zinc finger SWIM domain-containing protein KIAA0913	7.15393833689e-46	csin
OX_Smed_1.0.20922	Protein PQN-55	1.30678166534e-39	cele
#
OX_Smed_1.0.20433	Disintegrin and metalloproteinase domain-containing protein 10	0.0	csin
OX_Smed_1.0.20433	dihydroceramidedesaturase	2.21375592365e-177	sman
OX_Smed_1.0.20433	Disintegrin and metalloproteinase domain-containing protein 10	8.21196695933e-125	hsap
OX_Smed_1.0.20433	Disintegrin and metalloproteinase domain-containing protein 10	2.2363323869e-122	mmus
OX_Smed_1.0.20433	ADAM 10	3.48743308851e-121	cele
OX_Smed_1.0.20433	Kuzbanian, isoform A	2.64783293679e-115	dmel
#
OX_Smed_1.0.20432	Isoform c of Putative ribosomal protein S6 kinase alpha-1	0.0	cele
OX_Smed_1.0.20432	RPS6-protein kinase-II	0.0	dmel
OX_Smed_1.0.20432	Ribosomal protein S6 kinase	0.0	drer
OX_Smed_1.0.20432	Ribosomal protein S6 kinase alpha-3	0.0	hsap
OX_Smed_1.0.20432	Ribosomal protein S6 kinase alpha-3	0.0	mmus
OX_Smed_1.0.20432	serine/threonine kinase	0.0	sman
OX_Smed_1.0.20432	p90 ribosomal S6 kinase	2.56850230514e-164	csin
#
OX_Smed_1.0.20435	Transporter	1.46741062244e-178	csin
OX_Smed_1.0.20435	sodium/chloride dependent transporter, putative	1.33029898173e-171	sman
OX_Smed_1.0.20435	Isoform b of Sodium- and chloride-dependent glycine transporter 2	2.22864502029e-118	mmus
OX_Smed_1.0.20435	Sodium- and chloride-dependent glycine transporter 2	4.2030426084e-117	hsap
OX_Smed_1.0.20435	Transporter	2.81924275307e-113	drer
OX_Smed_1.0.20435	Transporter	9.06919248387e-112	nvec
OX_Smed_1.0.20435	Transporter	7.67753195605e-111	spur
OX_Smed_1.0.20435	Transporter	4.36968938092e-98	dmel
OX_Smed_1.0.20435	Sodium-dependent dopamine transporter	6.75711670232e-91	cele
#
OX_Smed_1.0.20926	TBC1 domain family member 13	4.24195446057e-56	mmus
OX_Smed_1.0.20926	TBC1 domain family member 13	7.27500272906e-56	hsap
OX_Smed_1.0.20926	TBC1 domain family member 13	7.48775366801e-53	csin
OX_Smed_1.0.20926	tbc1 domain family member, putative	1.84429788651e-51	sman
OX_Smed_1.0.20926	CG5978	1.36775839365e-46	dmel
OX_Smed_1.0.20926	Protein TBC-13	1.37093425698e-38	cele
#
OX_Smed_1.0.20437	Leishmanolysin-like peptidase (Fragment)	2.2392309577e-67	csin
OX_Smed_1.0.20437	Isoform 2 of Leishmanolysin-like peptidase	1.72193686776e-59	hsap
OX_Smed_1.0.20437	Leishmanolysin-like peptidase	5.52822422604e-58	mmus
OX_Smed_1.0.20437	Leishmanolysin-like peptidase	1.40908588065e-53	dmel
OX_Smed_1.0.20437	leishmanolysin-2 (M08 family)	1.23441948948e-49	sman
OX_Smed_1.0.20437	Leishmanolysin-like peptidase	8.0012742526e-49	cele
#
OX_Smed_1.0.20388	Heterogeneous nuclear ribonucleoproteins A2/B1	2.66712146218e-62	csin
OX_Smed_1.0.20388	heterogeneous nuclear ribonucleoprotein, putative	7.77815406117e-54	sman
OX_Smed_1.0.20388	Isoform D of Heterogeneous nuclear ribonucleoprotein A1	3.99474069952e-50	dmel
OX_Smed_1.0.20388	Isoform A2 of Heterogeneous nuclear ribonucleoproteins A2/B1	2.97329226723e-45	hsap
OX_Smed_1.0.20388	Isoform 2 of Heterogeneous nuclear ribonucleoproteins A2/B1	2.97329226723e-45	mmus
OX_Smed_1.0.20388	Isoform d of Heterogeneous nuclear ribonucleoprotein A1	7.55124789654e-41	cele
#
OX_Smed_1.0.04082	Novel protein (Fragment)	8.68027365742e-27	drer
OX_Smed_1.0.04082	Isoform 2 of Mitogen-activated protein kinase kinase kinase 3	6.22793604342e-25	hsap
OX_Smed_1.0.04082	Mitogen-activated protein kinase kinase kinase 3	8.1244892893e-25	mmus
OX_Smed_1.0.04082	protein kinase	1.3858279745e-24	sman
OX_Smed_1.0.04082	p21-activated kinase 1	5.26614068555e-24	csin
OX_Smed_1.0.04082	LD20767p	8.98267548868e-24	dmel
OX_Smed_1.0.04082	Protein PAK-2, isoform b	9.93151151558e-23	cele
#
OX_Smed_1.0.04083	Novel protein (Fragment)	2.78260739189e-25	drer
OX_Smed_1.0.04083	protein kinase	5.24777042734e-24	sman
OX_Smed_1.0.04083	Isoform 5 of Mitogen-activated protein kinase kinase kinase 19	1.52864908408e-23	hsap
OX_Smed_1.0.04083	Serine/threonine-protein kinase PAK 1	3.40547487463e-23	mmus
OX_Smed_1.0.04083	p21-activated kinase 1	9.89686670797e-23	csin
OX_Smed_1.0.04083	LD20767p	6.41496229171e-22	dmel
OX_Smed_1.0.04083	Protein PAK-2, isoform b	5.43059132101e-21	cele
#
OX_Smed_1.0.04080	Cat eye syndrome critical region protein 5	4.63185194935e-121	csin
OX_Smed_1.0.04080	Cat eye syndrome critical region protein 5 homolog	2.25250402963e-75	mmus
OX_Smed_1.0.04080	Isoform 1 of Cat eye syndrome critical region protein 5	4.69675720156e-73	hsap
OX_Smed_1.0.04080	conserved hypothetical protein	5.38625962844e-61	sman
OX_Smed_1.0.04080	Protein H32C10.1, isoform b	1.16223007687e-55	cele
#
OX_Smed_1.0.04081	Nucleoside diphosphate-linked moiety X motif 18	4.35650126717e-25	mmus
OX_Smed_1.0.04081	Nucleoside diphosphate-linked moiety X motif 18	2.82380193422e-24	hsap
OX_Smed_1.0.04081	Nucleoside diphosphate-linked moiety X motif 18	2.39049172526e-23	drer
OX_Smed_1.0.04081	Nucleoside diphosphate-linked moiety X motif 18	1.30536967576e-21	csin
OX_Smed_1.0.04081	CG10898	2.22662342127e-21	dmel
OX_Smed_1.0.04081	Putative nudix hydrolase 1	5.6754275806e-17	cele
#
OX_Smed_1.0.19268	Isoform 2 of Single-stranded DNA-binding protein 2	2.23935150288e-39	mmus
OX_Smed_1.0.19268	Isoform 2 of Single-stranded DNA-binding protein 2	2.24451129897e-39	hsap
OX_Smed_1.0.19268	Sequence-specific single-stranded DNA-binding protein, isoform A	1.11137859625e-38	dmel
OX_Smed_1.0.19268	Protein SAM-10, isoform a	1.46163985162e-14	cele
#
OX_Smed_1.0.04084	Probable ATP-dependent RNA helicase DDX58	2.60723538782e-72	hsap
OX_Smed_1.0.04084	Probable ATP-dependent RNA helicase DDX58	2.17128772326e-68	mmus
OX_Smed_1.0.04084	Dicer-related helicase	1.22754463074e-25	cele
OX_Smed_1.0.04084	Endoribonuclease Dcr-1	2.48491770964e-10	dmel
OX_Smed_1.0.04084	Fanconi anemia group M protein	7.23657640343e-10	csin
#
OX_Smed_1.0.04085	nucleoporin seh1 (sec13-like protein)	4.21443455675e-96	sman
OX_Smed_1.0.04085	Nucleoporin seh1	3.02026702463e-94	drer
OX_Smed_1.0.04085	Nucleoporin SEH1	3.94459089289e-94	csin
OX_Smed_1.0.04085	Isoform B of Nucleoporin SEH1	1.49894294033e-93	hsap
OX_Smed_1.0.04085	Isoform 2 of Nucleoporin SEH1	4.36125627897e-93	mmus
OX_Smed_1.0.04085	Nup44A, isoform A	6.99522993801e-75	dmel
OX_Smed_1.0.04085	Nucleoporin SEH1	3.6009847993e-63	cele
#
OX_Smed_1.0.19912	Ras-related protein Rab-33B	8.19281956345e-58	hsap
OX_Smed_1.0.19912	Ras-related protein Rab-33B	1.07001537193e-57	mmus
OX_Smed_1.0.19912	Ras-related protein Rab-33	3.93829366555e-52	cele
OX_Smed_1.0.19912	LD44762p	5.71332387374e-35	dmel
OX_Smed_1.0.19912	rab15, 13, 10, 1, 35, 5, and, putative	1.72023446229e-31	sman
OX_Smed_1.0.19912	Ras-related protein Rab-18	6.76461478626e-28	csin
#
OX_Smed_1.0.19913	transporterspinster-related	3.92488849124e-106	sman
OX_Smed_1.0.19913	Protein spinster homolog 1	3.67358400983e-104	drer
OX_Smed_1.0.19913	Protein spinster homolog 1	1.82318078909e-103	hsap
OX_Smed_1.0.19913	Protein spinster homolog 1	1.82318078909e-103	mmus
OX_Smed_1.0.19913	Isoform D of Protein spinster	1.00273546661e-93	dmel
OX_Smed_1.0.19913	Protein C13C4.5	2.09083089847e-91	cele
OX_Smed_1.0.19913	Protein spinster homolog 1 (Fragment)	1.76999452445e-90	csin
#
OX_Smed_1.0.04088	Dynein heavy chain axonemal	0.0	csin
OX_Smed_1.0.04088	Male fertility factor kl2 (Fragment)	0.0	dmel
OX_Smed_1.0.04088	Dynein heavy chain 2, axonemal	0.0	hsap
OX_Smed_1.0.04088	Dynein heavy chain 2, axonemal	0.0	mmus
OX_Smed_1.0.04088	dynein heavy chain, putative	0.0	sman
OX_Smed_1.0.04088	Dynein heavy chain, cytoplasmic	2.80017157241e-135	cele
#
OX_Smed_1.0.19267	DnaJ homolog subfamily B member 13	8.03181566343e-90	hsap
OX_Smed_1.0.19267	DnaJ homolog subfamily B member 13	5.20607138958e-89	mmus
OX_Smed_1.0.19267	DnaJ (Hsp40) related, subfamily B, member 13	9.81822572619e-88	drer
OX_Smed_1.0.19267	DnaJ homolog subfamily B member 13 (Fragment)	2.85666635098e-87	csin
OX_Smed_1.0.19267	DNAj homolog subfamily B member 4,, putative	2.26872797388e-76	sman
OX_Smed_1.0.19267	CG5001	4.4379750144e-64	dmel
OX_Smed_1.0.19267	Protein DNJ-13	1.42764753409e-62	cele
#
OX_Smed_1.0.19916	TLC domain-containing protein 2	3.52550353556e-53	drer
OX_Smed_1.0.19916	TLC domain-containing protein 2	7.90883936696e-29	hsap
OX_Smed_1.0.19916	TLC domain-containing protein 2	2.54418625231e-27	mmus
OX_Smed_1.0.19916	Protein Y63D3A.8	5.6678556569e-27	cele
OX_Smed_1.0.19916	TLC domain-containing protein 2	1.03772878064e-12	csin
#
OX_Smed_1.0.19262	Isoform 6 of Ankyrin-2	4.49508912565e-20	mmus
OX_Smed_1.0.19262	Isoform Er8 of Ankyrin-1	1.00140138348e-19	hsap
OX_Smed_1.0.19262	Ankyrin-2 (Fragment)	1.44602051272e-18	csin
OX_Smed_1.0.19262	Ank2, isoform N	7.17652519272e-18	dmel
OX_Smed_1.0.19262	Protein UNC-44, isoform e	2.72707666417e-17	cele
OX_Smed_1.0.19262	ankyrin 2,3/unc44, putative	2.72707666417e-17	sman
#
OX_Smed_1.0.19263	Centrosomal protein of 135 kDa (Cep135 protein) (Centrosomal protein 4), putative	7.46516825924e-42	sman
OX_Smed_1.0.19263	Coiled-coil domain-containing protein 18	1.24196546935e-12	mmus
OX_Smed_1.0.19263	Isoform 2 of Coiled-coil domain-containing protein 18	1.79339431159e-11	hsap
OX_Smed_1.0.19263	Protein F48E3.9	1.51819935033e-10	cele
OX_Smed_1.0.19263	Paramyosin	2.86320006074e-09	csin
OX_Smed_1.0.19263	FI04037p	6.37854427771e-09	dmel
#
OX_Smed_1.0.10393	Kinesin-like protein KIF1A	3.48366742874e-157	csin
OX_Smed_1.0.10393	Kinesin like protein KLP-6	3.22646980596e-155	cele
OX_Smed_1.0.10393	Kinesin-like protein KLP6	2.74070988327e-103	mmus
OX_Smed_1.0.10393	Isoform 3 of Kinesin-like protein KIF1B	1.40758658548e-99	hsap
OX_Smed_1.0.10393	Isoform E of Kinesin-like protein unc-104	5.00634651408e-97	dmel
OX_Smed_1.0.10393	kif1, putative	1.5598829079e-90	sman
#
OX_Smed_1.0.10392	ribosome biogenesis protein tsr1 (20S rRNA accumulation protein 1), putative	6.35029731353e-84	sman
OX_Smed_1.0.10392	Pre-rRNA-processing protein TSR1 (Fragment)	2.85713932682e-76	csin
OX_Smed_1.0.10392	Pre-rRNA-processing protein TSR1 homolog	1.52556334747e-53	cele
OX_Smed_1.0.10392	Isoform 2 of Pre-rRNA-processing protein TSR1 homolog	2.27965331834e-49	mmus
OX_Smed_1.0.10392	Pre-rRNA-processing protein TSR1 homolog	3.29181236871e-48	hsap
OX_Smed_1.0.10392	Pre-rRNA-processing protein TSR1 homolog	4.44901625777e-45	dmel
#
OX_Smed_1.0.10391	F-box only protein 10	1.19362914522e-30	hsap
OX_Smed_1.0.10391	F-box only protein 10	1.19362914522e-30	mmus
OX_Smed_1.0.10391	CG9461	1.56405594124e-22	dmel
OX_Smed_1.0.10391	Protein BE0003N10.3	2.04272031958e-22	cele
#
OX_Smed_1.0.03079	Membrane-bound transcription factor site-1 protease	0.0	csin
OX_Smed_1.0.03079	Membrane-bound transcription factor protease, site 1	0.0	drer
OX_Smed_1.0.03079	Membrane-bound transcription factor site-1 protease	0.0	hsap
OX_Smed_1.0.03079	Membrane-bound transcription factor site-1 protease	0.0	mmus
OX_Smed_1.0.03079	site-1 peptidase (S08 family)	0.0	sman
OX_Smed_1.0.03079	S1P	1.47902776378e-177	dmel
#
OX_Smed_1.0.10396	Glutamate [NMDA] receptor subunit 1	0.0	csin
OX_Smed_1.0.10396	glutamate receptor, NMDA, putative	0.0	sman
OX_Smed_1.0.10396	Novel protein similar to vertebrate ionotropic N-methyl D-aspartate glutamate receptor 1 (GRIN1, NR1, NMDAR1)	1.81232173171e-147	drer
OX_Smed_1.0.10396	Glutamate [NMDA] receptor subunit 1	4.48223753339e-146	dmel
OX_Smed_1.0.10396	Glutamate [NMDA] receptor subunit zeta-1	1.10401351008e-144	hsap
OX_Smed_1.0.10396	Glutamate receptor ionotropic, NMDA 1	1.10401351008e-144	mmus
OX_Smed_1.0.10396	NMDA-type ionotropic glutamate receptor NMR-1	2.11125515003e-95	cele
#
OX_Smed_1.0.07152	Protein purity of essence	1.13572453928e-51	dmel
OX_Smed_1.0.07152	Isoform 5 of E3 ubiquitin-protein ligase UBR4	3.21601587599e-48	mmus
OX_Smed_1.0.07152	Isoform 5 of E3 ubiquitin-protein ligase UBR4	6.8019927552e-35	hsap
OX_Smed_1.0.07152	E3 ubiquitin-protein ligase UBR4 (Fragment)	8.77746711709e-28	csin
#
OX_Smed_1.0.10394	dihydrolipoamide acetyltransferase component of pyruvate dehydrogenase, putative	1.47992795069e-15	sman
OX_Smed_1.0.10394	Thioredoxin (Fragment)	7.34480605782e-15	nvec
OX_Smed_1.0.10394	AT08565p	1.80908866528e-13	dmel
OX_Smed_1.0.10394	Thioredoxin-like protein 1	6.87452959479e-13	csin
OX_Smed_1.0.10394	Peptide-N(4)-(N-acetyl-beta-glucosaminyl)asparagine amidase	8.9784137003e-13	cele
OX_Smed_1.0.10394	Thioredoxin	2.21146022503e-11	mmus
OX_Smed_1.0.10394	Thioredoxin	2.21740501058e-11	hsap
OX_Smed_1.0.10394	Thioredoxin	4.92661939945e-11	drer
#
OX_Smed_1.0.14776	Zinc finger protein 346	9.89428389965e-06	drer
#
OX_Smed_1.0.13175	5'-3' exoribonuclease 2 homolog	0.0	dmel
OX_Smed_1.0.13175	5'-3' exoribonuclease 2	0.0	drer
OX_Smed_1.0.13175	5'-3' exoribonuclease 2	0.0	hsap
OX_Smed_1.0.13175	Isoform 2 of 5'-3' exoribonuclease 2	0.0	mmus
OX_Smed_1.0.13175	5'-3' exoribonuclease, putative	0.0	sman
OX_Smed_1.0.13175	5'-3' exoribonuclease 2 homolog	2.59741619525e-151	cele
OX_Smed_1.0.13175	5'-3' exoribonuclease 2	1.38688474461e-128	csin
#
OX_Smed_1.0.21388	calmodulin, putative	4.50762865474e-29	sman
OX_Smed_1.0.21388	Calmodulin	1.00419489913e-28	drer
OX_Smed_1.0.21388	Calmodulin	1.00419489913e-28	hsap
OX_Smed_1.0.21388	Calmodulin	1.00419489913e-28	mmus
OX_Smed_1.0.21388	Calmodulin	3.8159365461e-28	dmel
OX_Smed_1.0.21388	Calmodulin	4.98376746983e-28	cele
OX_Smed_1.0.21388	Calmodulin-like protein 1	2.92854402906e-20	csin
#
OX_Smed_1.0.21389	RE48347p	1.0103642013e-24	dmel
OX_Smed_1.0.21389	rab-18, putative	5.01438539818e-24	sman
OX_Smed_1.0.21389	Protein RAB-30	1.90546441869e-23	cele
OX_Smed_1.0.21389	Ras-related protein Rab-43	3.25023001669e-23	hsap
OX_Smed_1.0.21389	Ras-related protein Rab-1B	5.54405270327e-23	mmus
OX_Smed_1.0.21389	Ras-related protein Rab-18	9.45672159163e-23	csin
#
OX_Smed_1.0.21380	Isoform Testis-specific of Angiotensin-converting enzyme	3.2977883863e-97	mmus
OX_Smed_1.0.21380	Angiotensin-converting enzyme	2.21203230029e-93	hsap
OX_Smed_1.0.21380	Angiotensin-converting enzyme	1.2560680178e-88	dmel
OX_Smed_1.0.21380	Inactive angiotensin-converting enzyme-related protein	6.54136904845e-37	cele
#
OX_Smed_1.0.21381	NAD dependent epimerase/dehydratase, putative	1.04683085289e-97	sman
OX_Smed_1.0.21381	GDP-L-fucose synthase	5.19536750842e-97	csin
OX_Smed_1.0.21381	Tissue specific transplantation antigen P35B	3.73189607212e-87	drer
OX_Smed_1.0.21381	GDP-L-fucose synthase	8.31379709097e-87	hsap
OX_Smed_1.0.21381	GDP-L-fucose synthase	8.31379709097e-87	mmus
OX_Smed_1.0.21381	GDP-4-keto-6-deoxy-D-mannose-3,5-epimerase-4-reductase	3.1592395245e-86	cele
OX_Smed_1.0.21381	Probable GDP-L-fucose synthase	3.27689169426e-75	dmel
#
OX_Smed_1.0.21384	PWWP domain-containing protein 2A	8.53170770141e-09	hsap
OX_Smed_1.0.21384	Protein Pwwp2b	5.53009197794e-08	mmus
#
OX_Smed_1.0.21385	pou4/brn-3, putative	2.17339504268e-65	sman
OX_Smed_1.0.21385	POU domain class 4 transcription factor 2	2.8385418316e-65	csin
OX_Smed_1.0.21385	POU domain, class 4, transcription factor 3	1.27712280189e-57	drer
OX_Smed_1.0.21385	POU domain, class 4, transcription factor 3	1.27712280189e-57	hsap
OX_Smed_1.0.21385	POU domain, class 4, transcription factor 3	1.27712280189e-57	mmus
OX_Smed_1.0.21385	Inhibitory POU protein	1.11881418923e-53	dmel
OX_Smed_1.0.21385	Isoform a of Transcription factor unc-86	3.72448651064e-49	cele
#
OX_Smed_1.0.21454	rtdr1, putative	5.56877902801e-63	sman
OX_Smed_1.0.21454	MCG5994, isoform CRA_b	1.12467609757e-55	mmus
OX_Smed_1.0.21454	Rhabdoid tumor deletion region protein 1	4.29866599962e-47	hsap
OX_Smed_1.0.21454	Novel protein similar to vertebrate rhabdoid tumor deletion region gene 1 (RTDR1)	9.87552089245e-44	drer
OX_Smed_1.0.21454	Rhabdoid tumor deletion region protein 1 (Fragment)	6.0051836329e-33	csin
#
OX_Smed_1.0.09521	Sodium/potassium/calcium exchanger 5	9.52082163949e-45	drer
OX_Smed_1.0.09521	Isoform F of Sodium/potassium/calcium exchanger Nckx30C	3.39412205723e-34	dmel
OX_Smed_1.0.09521	Isoform 2 of Sodium/potassium/calcium exchanger 2	6.40103717494e-33	hsap
OX_Smed_1.0.09521	Protein Slc24a2	1.09185156962e-32	mmus
OX_Smed_1.0.09521	Protein NCX-4, isoform a	5.99118875979e-31	cele
OX_Smed_1.0.09521	Probable sodium/potassium/calcium exchanger CG1090 (Fragment)	9.58729629845e-21	csin
#
OX_Smed_1.0.01895	Isoform 2 of WD repeat-containing protein 52	1.15286597786e-52	hsap
OX_Smed_1.0.01895	WD repeat-containing protein 52	3.96081172061e-45	csin
OX_Smed_1.0.01895	WD-repeat protein, putative	1.66409061696e-43	sman
OX_Smed_1.0.01895	Protein Wdr52	2.93739613117e-40	mmus
OX_Smed_1.0.01895	CG34124	3.98846622547e-21	dmel
#
OX_Smed_1.0.16965	Collagen alpha-1(XV) chain	1.70271280348e-15	hsap
OX_Smed_1.0.16965	Protein CLE-1, isoform d	2.45296738834e-14	cele
OX_Smed_1.0.16965	Collagen alpha-1(XV) chain	2.14890433069e-10	mmus
OX_Smed_1.0.16965	Collagen type XV alpha	8.45030740187e-07	csin
OX_Smed_1.0.16965	Multiplexin, isoform E	1.10364432508e-06	dmel
#
OX_Smed_1.0.20658	Coiled-coil domain-containing protein C16orf93 homolog	3.0390670267e-34	mmus
OX_Smed_1.0.20658	Isoform 2 of Coiled-coil domain-containing protein C16orf93	4.38840342404e-33	hsap
#
OX_Smed_1.0.05534	Methyltransferase-like protein 17 mitochondrial	2.75665215778e-77	csin
OX_Smed_1.0.05534	huntingtin interacting protein-related	2.67003476302e-72	sman
OX_Smed_1.0.05534	Methyltransferase-like protein 17, mitochondrial	1.1701576798e-43	hsap
OX_Smed_1.0.05534	Methyltransferase-like protein 17, mitochondrial	5.80743218694e-43	mmus
OX_Smed_1.0.05534	CG13126	9.28381782189e-33	dmel
OX_Smed_1.0.05534	Protein F32A7.4	2.80177109036e-21	cele
#
OX_Smed_1.0.20655	katanin-related	4.53747061944e-121	sman
OX_Smed_1.0.20655	Katanin p60 ATPase-containing subunit A1	7.01656704542e-114	drer
OX_Smed_1.0.20655	Microtubule-severing ATPase	2.04150846976e-113	csin
OX_Smed_1.0.20655	Katanin p60 ATPase-containing subunit A1	2.1159055747e-110	mmus
OX_Smed_1.0.20655	Katanin p60 ATPase-containing subunit A1	2.76345826118e-110	hsap
OX_Smed_1.0.20655	Katanin p60 ATPase-containing subunit A1	2.18622961386e-107	spur
OX_Smed_1.0.20655	FI18748p1	2.11753559565e-102	dmel
OX_Smed_1.0.20655	Isoform b of Meiotic spindle formation protein mei-1	1.06317971057e-61	cele
#
OX_Smed_1.0.20654	Golgi phosphoprotein 3	7.26986927445e-92	drer
OX_Smed_1.0.20654	LD23816p	1.61397577778e-91	dmel
OX_Smed_1.0.20654	Golgi phosphoprotein 3	5.11306846132e-90	mmus
OX_Smed_1.0.20654	Golgi phosphoprotein 3	1.13761768553e-89	hsap
OX_Smed_1.0.20654	Protein Y47G6A.18	9.52239079303e-89	cele
OX_Smed_1.0.20654	trans-golgi protein gmx33-related	1.48577890159e-86	sman
OX_Smed_1.0.20654	Golgi phosphoprotein 3	9.54704680767e-86	csin
#
OX_Smed_1.0.20657	sex comb on midleg homolog, putative	1.18533900294e-60	sman
OX_Smed_1.0.20657	Polycomb protein SCMH1	6.2998023138e-54	csin
OX_Smed_1.0.20657	Isoform 2 of Polycomb protein SCMH1	1.84518158365e-37	hsap
OX_Smed_1.0.20657	Polycomb protein Scm	2.40505235667e-37	dmel
OX_Smed_1.0.20657	Isoform 2 of Polycomb protein SCMH1	2.65909697015e-36	mmus
OX_Smed_1.0.20657	Isoform a of Protein lin-61	3.49713600207e-12	cele
#
OX_Smed_1.0.20656	Rhodopsin-like orphan GPCR	1.8261293688e-56	csin
OX_Smed_1.0.20656	rhodopsin-like orphan GPCR, putative	1.07306375983e-48	sman
OX_Smed_1.0.20656	Protein NPR-21	2.26357173204e-06	cele
#
OX_Smed_1.0.20651	Isoform a of Putative acetylcholine regulator unc-18	0.0	cele
OX_Smed_1.0.20651	Protein ROP	0.0	dmel
OX_Smed_1.0.20651	Syntaxin-binding protein 1	0.0	hsap
OX_Smed_1.0.20651	Syntaxin-binding protein 1	0.0	mmus
OX_Smed_1.0.20651	syntaxin binding protein-1,2,3, putative	0.0	sman
OX_Smed_1.0.20651	Syntaxin binding protein	0.0	spur
OX_Smed_1.0.20651	Syntaxin-binding protein 1	2.51271968366e-166	csin
#
OX_Smed_1.0.20650	DNAj homolog subfamily B member, putative	7.73169787119e-26	sman
OX_Smed_1.0.20650	DnaJ homolog subfamily B member 9	1.23835449986e-23	mmus
OX_Smed_1.0.20650	DnaJ homolog subfamily B member 9	1.61734106372e-23	hsap
OX_Smed_1.0.20650	Isoform b of DnaJ homolog dnj-10	4.40444076233e-21	cele
OX_Smed_1.0.20650	DnaJ homolog subfamily B member 9	3.7166321697e-20	csin
OX_Smed_1.0.20650	Lethal (2) tumorous imaginal discs, isoform C	2.41679700087e-19	dmel
#
OX_Smed_1.0.20653	tRNA methyltransferase 10 homolog A	2.95750353148e-39	mmus
OX_Smed_1.0.20653	tRNA methyltransferase 10 homolog A	2.76813919848e-37	hsap
OX_Smed_1.0.20653	Protein F25H8.1, isoform a	2.68116086679e-32	cele
OX_Smed_1.0.20653	tRNA methyltransferase 10 homolog A	3.06764291941e-28	dmel
OX_Smed_1.0.20653	RNA (Guanine-9-)-methyltransferase domain-containing protein 2	3.74993798317e-26	csin
OX_Smed_1.0.20653	rna (guanine-9-) methyltransferase domain containing, putative	9.58038889949e-14	sman
#
OX_Smed_1.0.20652	Kyphoscoliosis peptidase	0.0	csin
OX_Smed_1.0.20652	Hillarin, isoform A	3.26766549674e-69	dmel
OX_Smed_1.0.20652	Lim and transglutaminase domain protein	4.42663539798e-58	cele
OX_Smed_1.0.20652	Kyphoscoliosis peptidase	7.35114426512e-37	mmus
OX_Smed_1.0.20652	Isoform 4 of Kyphoscoliosis peptidase	1.0615029672e-35	hsap
#
OX_Smed_1.0.04338	Fibronectin type-III domain-containing protein 3A	7.53631197686e-149	mmus
OX_Smed_1.0.04338	Isoform 2 of Fibronectin type-III domain-containing protein 3A	4.57212303283e-146	hsap
OX_Smed_1.0.04338	Novel protein similar to vertebrate fibronectin type III domain containing protein family	8.94376408987e-134	drer
OX_Smed_1.0.04338	CG42389, isoform F	3.29948117954e-120	dmel
OX_Smed_1.0.04338	factor for adipocyte differentiation, putative	1.76584151355e-89	sman
OX_Smed_1.0.04338	Fibronectin type-III domain-containing protein 3A	1.4948745077e-88	csin
OX_Smed_1.0.04338	Isoform e of Twitchin	1.79891085886e-25	cele
#
OX_Smed_1.0.04339	WD-repeat protein, putative	5.03377051282e-147	sman
OX_Smed_1.0.04339	pre-mRNA 3' end processing protein WDR33	7.02665120819e-132	hsap
OX_Smed_1.0.04339	pre-mRNA 3' end processing protein WDR33	7.0267600431e-132	mmus
OX_Smed_1.0.04339	CG1109, isoform A	1.71656130523e-130	dmel
OX_Smed_1.0.04339	Protein PFS-2	1.37714494155e-118	cele
OX_Smed_1.0.04339	WD repeat-containing protein 33	4.62570265699e-96	csin
#
OX_Smed_1.0.22879	DNA-directed RNA polymerase II subunit RPB1	0.0	cele
OX_Smed_1.0.22879	DNA-directed RNA polymerase	0.0	csin
OX_Smed_1.0.22879	DNA-directed RNA polymerase II subunit RPB1	0.0	dmel
OX_Smed_1.0.22879	DNA-directed RNA polymerase	0.0	drer
OX_Smed_1.0.22879	DNA-directed RNA polymerase II subunit RPB1	0.0	hsap
OX_Smed_1.0.22879	DNA-directed RNA polymerase II subunit RPB1	0.0	mmus
OX_Smed_1.0.22879	DNA-directed RNA polymerase	0.0	nvec
OX_Smed_1.0.22879	DNA-directed RNA polymerase II largest subunit, putative	0.0	sman
OX_Smed_1.0.22879	DNA-directed RNA polymerase	0.0	spur
#
OX_Smed_1.0.04330	splicing factor, putative	5.51185320049e-82	sman
OX_Smed_1.0.04330	CG11266, isoform A	1.00682845801e-75	dmel
OX_Smed_1.0.04330	Protein Y55F3AM.3, isoform a	1.89879629544e-74	cele
OX_Smed_1.0.04330	Isoform 2 of RNA-binding protein 39	2.32112033168e-72	mmus
OX_Smed_1.0.04330	Isoform 2 of RNA-binding protein 39	2.32574407736e-72	hsap
OX_Smed_1.0.04330	RNA binding motif protein 39a	5.17091663014e-72	drer
OX_Smed_1.0.04330	RNA-binding protein 39	6.57163735163e-51	csin
#
OX_Smed_1.0.04331	tumor protein d52, putative	5.18646398961e-15	sman
OX_Smed_1.0.04331	Tumor protein D52-like 2b	7.00971380672e-12	drer
OX_Smed_1.0.04331	CG5174, isoform G	1.56160131817e-11	dmel
OX_Smed_1.0.04331	Isoform 6 of Tumor protein D54	2.49313659586e-09	hsap
OX_Smed_1.0.04331	Tumor protein D52-like 2	5.55412888715e-09	mmus
#
OX_Smed_1.0.04332	tumor protein d52, putative	2.88263893667e-15	sman
OX_Smed_1.0.04332	Tumor protein D52-like 2b	6.64557282975e-12	drer
OX_Smed_1.0.04332	CG5174, isoform H	2.52531498147e-11	dmel
OX_Smed_1.0.04332	Isoform 6 of Tumor protein D54	2.36362300646e-09	hsap
OX_Smed_1.0.04332	Tumor protein D52-like 2	5.2656027112e-09	mmus
#
OX_Smed_1.0.04333	F-box/LRR-repeat protein 4	4.64006416272e-59	hsap
OX_Smed_1.0.04333	F-box/LRR-repeat protein 4	7.9147506892e-59	mmus
OX_Smed_1.0.04333	F-box/LRR-repeat protein 4	5.50662437552e-44	csin
OX_Smed_1.0.04333	F box and leucine-rich-repeat gene 4	8.22856327227e-40	dmel
OX_Smed_1.0.04333	fbxl4, putative	2.25127035822e-21	sman
#
OX_Smed_1.0.04334	CG8671, isoform A	1.25524027957e-31	dmel
OX_Smed_1.0.04334	Isoform 2 of Protein FAM102B	2.79638360315e-31	hsap
OX_Smed_1.0.04334	Protein FAM102B	2.79638360315e-31	mmus
OX_Smed_1.0.04334	Family with sequence similarity 102, member B, a	8.136230686e-31	drer
OX_Smed_1.0.04334	Protein SYM-3, isoform a	9.0165445684e-22	cele
OX_Smed_1.0.04334	Protein FAM102B (Fragment)	3.6603074379e-15	csin
#
OX_Smed_1.0.04335	ADP-ribosylation factor, arf, putative	6.60808101632e-80	sman
OX_Smed_1.0.04335	ADP-ribosylation factor-like protein 1	1.16643597494e-76	cele
OX_Smed_1.0.04335	ADP-ribosylation factor-like protein 1	1.98963842153e-76	dmel
OX_Smed_1.0.04335	ADP-ribosylation factor-like protein 1	1.68432995435e-75	hsap
OX_Smed_1.0.04335	ADP-ribosylation factor-like protein 1	8.35924265522e-75	mmus
OX_Smed_1.0.04335	ADP-ribosylation factor	3.54477493414e-41	csin
#
OX_Smed_1.0.04336	Molybdopterin synthase catalytic subunit	1.70910856289e-30	hsap
OX_Smed_1.0.04336	Molybdopterin synthase catalytic subunit	4.03036326277e-29	mmus
OX_Smed_1.0.04336	Molybdopterin synthase catalytic subunit	1.24129292845e-23	dmel
OX_Smed_1.0.04336	Protein T27A3.6	1.27336160572e-14	cele
OX_Smed_1.0.04336	Molybdopterin synthase catalytic subunit (Fragment)	1.48357847411e-11	csin
#
OX_Smed_1.0.04337	Xenotropic and polytropic retrovirus receptor 1	2.94227834615e-97	csin
OX_Smed_1.0.04337	Xenotropic and polytropic retrovirus receptor 1	5.55066115796e-87	hsap
OX_Smed_1.0.04337	CG7536, isoform A	9.44653003461e-87	dmel
OX_Smed_1.0.04337	Xenotropic and polytropic retrovirus receptor 1	3.56704424826e-86	mmus
OX_Smed_1.0.04337	Xenotropic and polytropic retrovirus receptor 1 homolog	7.9172506428e-86	drer
OX_Smed_1.0.04337	Protein Y39A1A.22	6.61877386643e-73	cele
OX_Smed_1.0.04337	xenotropic and polytropic murine leukemia virus receptor xpr1, putative	7.04313256606e-63	sman
#
OX_Smed_1.0.10176	Zonadhesin	1.34619136335e-55	mmus
OX_Smed_1.0.10176	Isoform 7 of Zonadhesin	5.29373536065e-52	hsap
OX_Smed_1.0.10176	Protein T01D3.6, isoform a	1.18205952475e-43	cele
OX_Smed_1.0.10176	Hemolectin	1.14757620249e-30	dmel
OX_Smed_1.0.10176	titin, putative	2.03106655422e-19	sman
OX_Smed_1.0.10176	Hemicentin-1	1.71940097232e-18	csin
#
OX_Smed_1.0.10174	Protein LOC440233	8.33552257635e-21	hsap
OX_Smed_1.0.10174	CG2839	3.39006236594e-14	dmel
OX_Smed_1.0.10174	Plectin	7.48726226125e-10	mmus
OX_Smed_1.0.10174	Protein AJM-1, isoform c	3.07330234936e-07	cele
OX_Smed_1.0.10174	hypothetical protein	3.39793391312e-06	sman
#
OX_Smed_1.0.10173	Transient receptor potential cation channel subfamily M member 7	8.02418359602e-14	csin
OX_Smed_1.0.10173	transient receptor potential cation channel, subfamily m, member, putative	2.33468000351e-13	sman
#
OX_Smed_1.0.10172	Protein F11C1.5, isoform a	0.0	cele
OX_Smed_1.0.10172	C12.2	0.0	dmel
OX_Smed_1.0.10172	von Willebrand factor A domain-containing protein 8	0.0	drer
OX_Smed_1.0.10172	Isoform 3 of von Willebrand factor A domain-containing protein 8	0.0	hsap
OX_Smed_1.0.10172	von Willebrand factor A domain-containing protein 8	0.0	mmus
#
OX_Smed_1.0.10171	Elongation factor 2	0.0	cele
OX_Smed_1.0.10171	Elongation factor 2	0.0	csin
OX_Smed_1.0.10171	Elongation factor 2	0.0	dmel
OX_Smed_1.0.10171	Eukaryotic translation elongation factor 2	0.0	drer
OX_Smed_1.0.10171	Elongation factor 2	0.0	hsap
OX_Smed_1.0.10171	Elongation factor 2	0.0	mmus
OX_Smed_1.0.10171	eukaryotic translation elongation factor, putative	0.0	sman
#
OX_Smed_1.0.14551	Isoform 4 of Trafficking protein particle complex subunit 9	3.64648308939e-13	mmus
OX_Smed_1.0.14551	Isoform 3 of Trafficking protein particle complex subunit 9	1.80973074211e-12	hsap
#
OX_Smed_1.0.16902	CG9175, isoform A	6.03115023641e-06	dmel
#
OX_Smed_1.0.12151	UPF0364 protein C6orf211 homolog	8.21124773053e-64	mmus
OX_Smed_1.0.12151	UPF0364 protein C6orf211 homolog	1.54857430256e-62	drer
OX_Smed_1.0.12151	UPF0364 protein C6orf211	4.66262886815e-59	hsap
OX_Smed_1.0.12151	CG2921	5.71290981636e-49	dmel
OX_Smed_1.0.12151	Protein F31D4.2	1.40713863827e-47	cele
OX_Smed_1.0.12151	UPF0364 protein C6orf211 homolog (Fragment)	1.72410379785e-37	csin
#
OX_Smed_1.0.10179	Ribonucleoside-diphosphate reductase large subunit	0.0	cele
OX_Smed_1.0.10179	Ribonucleoside-diphosphate reductase	0.0	csin
OX_Smed_1.0.10179	Ribonucleoside-diphosphate reductase large subunit	0.0	dmel
OX_Smed_1.0.10179	Ribonucleoside-diphosphate reductase	0.0	drer
OX_Smed_1.0.10179	Ribonucleoside-diphosphate reductase large subunit	0.0	hsap
OX_Smed_1.0.10179	Ribonucleoside-diphosphate reductase large subunit	0.0	mmus
OX_Smed_1.0.10179	Ribonucleoside-diphosphate reductase	0.0	nvec
OX_Smed_1.0.10179	ribonucleoside-diphosphate reductase, alpha subunit, putative	0.0	sman
OX_Smed_1.0.10179	Ribonucleoside-diphosphate reductase	0.0	spur
#
OX_Smed_1.0.10178	Cytoskeleton-associated protein 5	0.0	csin
OX_Smed_1.0.10178	LP04448p	0.0	dmel
OX_Smed_1.0.10178	Cytoskeleton-associated protein 5	0.0	hsap
OX_Smed_1.0.10178	Cytoskeleton-associated protein 5	0.0	mmus
OX_Smed_1.0.10178	microtubule associated protein xmap215, putative	0.0	sman
OX_Smed_1.0.10178	Zygote defective protein 9	8.10038775299e-57	cele
#
OX_Smed_1.0.12150	UPF0712 protein C7orf64 homolog	9.09475151945e-23	csin
OX_Smed_1.0.12150	CG34231	3.23471948621e-20	dmel
OX_Smed_1.0.12150	RNA-binding protein 48	3.23471948621e-20	hsap
OX_Smed_1.0.12150	RNA-binding protein 48	1.60537459047e-19	mmus
OX_Smed_1.0.12150	conserved hypothetical protein	4.37185294043e-17	sman
OX_Smed_1.0.12150	RNA-binding protein 48	7.45725163702e-17	drer
#
OX_Smed_1.0.06294	Suppressor of cytokine signaling 7	4.65843464034e-40	csin
OX_Smed_1.0.06294	suppressor of cytokine signaling, putative	1.03779096772e-39	sman
OX_Smed_1.0.06294	Isoform 2 of Suppressor of cytokine signaling 7	9.13376163286e-20	hsap
OX_Smed_1.0.06294	Suppressor of cytokine signaling 7	9.13376163286e-20	mmus
OX_Smed_1.0.06294	Suppressor of cytokine signaling at 16D	2.32809922822e-15	dmel
#
OX_Smed_1.0.12157	Histone H2B	4.11073045657e-40	spur
OX_Smed_1.0.12157	histone H2B, putative	7.01184414122e-40	sman
OX_Smed_1.0.12157	Histone H2B	2.04013431501e-39	csin
OX_Smed_1.0.12157	Probable histone H2B 4	2.66449793135e-39	cele
OX_Smed_1.0.12157	Histone H2B	4.54494509106e-39	dmel
OX_Smed_1.0.12157	Histone H2B	7.7525021272e-39	drer
OX_Smed_1.0.12157	Histone H2B type 1-L	1.72707729227e-38	hsap
OX_Smed_1.0.12157	Histone H2B type 3-A	1.72707729227e-38	mmus
#
OX_Smed_1.0.12156	mannose-6-phosphate isomerase, putative	2.39803471565e-79	sman
OX_Smed_1.0.12156	Mannose-6-phosphate isomerase	1.36546904911e-74	drer
OX_Smed_1.0.12156	Mannose-6-phosphate isomerase	1.15593888631e-73	mmus
OX_Smed_1.0.12156	Mannose-6-phosphate isomerase	2.18000639295e-72	hsap
OX_Smed_1.0.12156	Mannose-6-phosphate isomerase	3.8480731033e-69	nvec
OX_Smed_1.0.12156	Mannose-6-phosphate isomerase	7.23704888322e-68	dmel
OX_Smed_1.0.12156	Probable mannose-6-phosphate isomerase	4.26442218484e-60	cele
OX_Smed_1.0.12156	Mannose-6-phosphate isomerase	1.24595890924e-35	csin
#
OX_Smed_1.0.09853	S phase cyclin A-associated protein in the endoplasmic reticulum	2.78532947152e-72	csin
OX_Smed_1.0.09853	Isoform 2 of S phase cyclin A-associated protein in the endoplasmic reticulum	4.9545856253e-45	hsap
OX_Smed_1.0.09853	Protein Scaper	1.88133863755e-44	mmus
OX_Smed_1.0.09853	LD01527p	2.65581089773e-06	dmel
#
OX_Smed_1.0.02112	family C48 unassigned peptidase (C48 family)	4.98879740775e-57	sman
OX_Smed_1.0.02112	Sentrin-specific protease 7 (Fragment)	4.66937249969e-55	csin
OX_Smed_1.0.02112	CG12717	9.75884218048e-45	dmel
OX_Smed_1.0.02112	Isoform 5 of Sentrin-specific protease 7	1.15545363032e-37	hsap
OX_Smed_1.0.02112	Sentrin-specific protease 7	3.14660103704e-35	mmus
#
OX_Smed_1.0.05538	DNA polymerase nu (Fragment)	2.57406009653e-19	hsap
OX_Smed_1.0.05538	DNA polymerase nu	3.35408045312e-19	mmus
OX_Smed_1.0.05538	DNA polymerase (Fragment)	1.45827201786e-14	nvec
OX_Smed_1.0.05538	Protein POLQ-1	3.97125433967e-12	cele
OX_Smed_1.0.05538	DNA polymerase theta subunit	1.41245132093e-09	csin
OX_Smed_1.0.05538	FI03732p	9.15524299764e-09	dmel
OX_Smed_1.0.05538	DNA polymerase I, putative	2.66376790836e-08	sman
#
OX_Smed_1.0.01306	venom allergen-like (VAL) 28 protein	2.5263748066e-22	sman
OX_Smed_1.0.01306	Isoform 2 of Peptidase inhibitor 16	2.79323465665e-21	mmus
OX_Smed_1.0.01306	Isoform 2 of Peptidase inhibitor 16	5.26781258131e-20	hsap
OX_Smed_1.0.01306	GLIPR1-like protein 1	2.44699300889e-17	csin
OX_Smed_1.0.01306	CG8483	6.02715344908e-16	dmel
OX_Smed_1.0.01306	Protein SCL-7	7.87170618073e-16	cele
#
OX_Smed_1.0.02196	Protein UNC-26, isoform a	0.0	cele
OX_Smed_1.0.02196	Phosphatidylinositol-bisphosphatase	0.0	csin
OX_Smed_1.0.02196	GH06496p	0.0	dmel
OX_Smed_1.0.02196	Isoform 3 of Synaptojanin-1	0.0	hsap
OX_Smed_1.0.02196	Synaptojanin-1	0.0	mmus
OX_Smed_1.0.02196	synaptojanin, putative	0.0	sman
#
OX_Smed_1.0.01304	TNF receptor-associated factor 6	8.56052302952e-09	mmus
OX_Smed_1.0.01304	TNF receptor-associated factor 6	1.11803893183e-08	hsap
OX_Smed_1.0.01304	GH01161p	8.01240610712e-07	dmel
#
OX_Smed_1.0.01305	lozenge, putative	4.66112710364e-38	sman
OX_Smed_1.0.01305	Lozenge splice variant	4.82351062143e-35	dmel
OX_Smed_1.0.01305	Protein lozenge	6.96513447746e-34	csin
OX_Smed_1.0.01305	Runt-related transcription factor 2	1.00786298734e-32	hsap
OX_Smed_1.0.01305	Isoform 8 of Runt-related transcription factor 2	1.00786298734e-32	mmus
OX_Smed_1.0.01305	Protein RNT-1	1.0080986024e-24	cele
#
OX_Smed_1.0.01300	Acetolactate synthase-like protein	1.47257473481e-58	drer
OX_Smed_1.0.01300	Acetolactate synthase-like protein	2.78781537134e-49	hsap
OX_Smed_1.0.01300	Acetolactate synthase-like protein	1.99486497433e-47	mmus
OX_Smed_1.0.01300	Acetolactate synthase-like protein	6.4172602419e-46	cele
OX_Smed_1.0.01300	Acetolactate synthase-like protein (Fragment)	3.29580649421e-42	csin
OX_Smed_1.0.01300	acetolactate synthase	4.3445749343e-10	sman
#
OX_Smed_1.0.02197	U2-associated protein SR140	8.2544979917e-160	csin
OX_Smed_1.0.02197	U2 snRNP-associated SURP motif-containing protein	4.97573920318e-137	hsap
OX_Smed_1.0.02197	U2 snRNP-associated SURP motif-containing protein	6.49331228715e-137	mmus
OX_Smed_1.0.02197	Novel protein similar to vertebrate U2-associated SR140 protein (SR140)	1.48139725837e-130	drer
OX_Smed_1.0.02197	CG9346	1.16259339276e-124	dmel
OX_Smed_1.0.02197	Protein C07H6.4	1.51235140081e-68	cele
#
OX_Smed_1.0.08213	six/sine homebox transcription factors, putative	4.41988695804e-47	sman
OX_Smed_1.0.08213	Homeobox protein SIX6	3.16750412237e-45	hsap
OX_Smed_1.0.08213	Homeobox protein SIX6	3.16750412237e-45	mmus
OX_Smed_1.0.08213	Novel protein similar to vertebrate sine oculis homeobox homolog 6 (Drosophila) (SIX6, zgc:63871)	9.21602608792e-45	drer
OX_Smed_1.0.08213	Homeobox protein SIX6	2.68145308015e-44	csin
OX_Smed_1.0.08213	Six3/6	2.68145308015e-44	nvec
OX_Smed_1.0.08213	Protein Optix	8.62593832826e-43	dmel
OX_Smed_1.0.08213	Homeobox protein ceh-32	2.5097638265e-42	cele
#
OX_Smed_1.0.08212	NADH-ubiquinone oxidoreductase 1, chain, putative	8.82353152431e-80	sman
OX_Smed_1.0.08212	NADH dehydrogenase [ubiquinone] iron-sulfur protein 8, mitochondrial	1.50506651986e-79	mmus
OX_Smed_1.0.08212	NADH dehydrogenase [ubiquinone] iron-sulfur protein 8, mitochondrial	9.75555724486e-79	hsap
OX_Smed_1.0.08212	NADH dehydrogenase (Ubiquinone) Fe-S protein 8, (NADH-coenzyme Q reductase)	2.17331141799e-78	drer
OX_Smed_1.0.08212	NADH dehydrogenase (Ubiquinone) Fe-S protein 8 (Fragment)	3.13825499222e-77	csin
OX_Smed_1.0.08212	Probable NADH dehydrogenase [ubiquinone] iron-sulfur protein 8, mitochondrial	6.99130273748e-77	cele
OX_Smed_1.0.08212	GM02062p	5.91849277395e-76	dmel
#
OX_Smed_1.0.08210	mitochondrial solute carrier-related	1.29992376141e-73	sman
OX_Smed_1.0.08210	Mitoferrin-2	1.88497282235e-72	drer
OX_Smed_1.0.08210	Mitoferrin-2	7.91950188032e-71	mmus
OX_Smed_1.0.08210	Mitoferrin-2	1.7642809559e-70	hsap
OX_Smed_1.0.08210	Mitoferrin	5.84864474404e-66	dmel
OX_Smed_1.0.08210	Mitoferrin	6.92483562799e-59	cele
OX_Smed_1.0.08210	Mitoferrin-1	7.67408047758e-50	csin
#
OX_Smed_1.0.08217	UPF0368 protein Cxorf26 homolog	1.61117436491e-34	csin
OX_Smed_1.0.08217	UPF0368 protein Cxorf26	4.85111246714e-31	hsap
OX_Smed_1.0.08217	UPF0368 protein Cxorf26 homolog	8.27474457168e-31	mmus
OX_Smed_1.0.08217	Protein Y54E5A.5	1.78549822753e-25	cele
OX_Smed_1.0.08217	CG7519	1.84770109752e-22	dmel
OX_Smed_1.0.08217	conserved hypothetical protein	8.60283058098e-12	sman
#
OX_Smed_1.0.01308	Mitogen-activated protein kinase kinase kinase 3	3.70265694363e-19	mmus
OX_Smed_1.0.01308	Isoform 2 of Mitogen-activated protein kinase kinase kinase 3	4.83581972727e-19	hsap
OX_Smed_1.0.01308	STE20-like serine/threonine-protein kinase	1.18861198504e-17	csin
OX_Smed_1.0.01308	serine/threonine kinase	1.71635204462e-16	sman
OX_Smed_1.0.01308	Sterile20-like kinase, isoform B	2.24162519042e-16	dmel
OX_Smed_1.0.01308	Isoform c of Serine/threonine-protein kinase pak-1	1.11483931547e-15	cele
#
OX_Smed_1.0.01309	TNF receptor-associated factor 3	6.04207666278e-29	mmus
OX_Smed_1.0.01309	Isoform 2 of TNF receptor-associated factor 3	1.4916842862e-27	hsap
OX_Smed_1.0.01309	TNF receptor-associated factor 3	1.06652681246e-25	drer
OX_Smed_1.0.01309	tnf receptor-associated factor, putative	5.66834303449e-19	sman
OX_Smed_1.0.01309	TNF receptor-associated factor 4	4.49129717107e-16	csin
OX_Smed_1.0.01309	Protein TRF-1	1.35229235114e-12	cele
OX_Smed_1.0.01309	LD20987p	7.42027484281e-11	dmel
#
OX_Smed_1.0.11336	Glycine--tRNA ligase	2.3194301912e-179	mmus
OX_Smed_1.0.11336	Glycine--tRNA ligase	9.74482578354e-178	hsap
OX_Smed_1.0.11336	glycyl-tRNA synthetase, putative	8.53688411334e-174	sman
OX_Smed_1.0.11336	FI18749p1	2.17596146194e-169	dmel
OX_Smed_1.0.11336	Protein GARS-1, isoform b	4.69522086128e-164	cele
OX_Smed_1.0.11336	Glycyl-tRNA synthetase (Fragment)	1.85923023428e-136	csin
#
OX_Smed_1.0.22389	Exocyst complex component 3 (Fragment)	3.15873026556e-127	csin
OX_Smed_1.0.22389	exocyst complex component sec6, 3' fragment	2.35345198301e-106	sman
OX_Smed_1.0.22389	Exocyst complex component 3	2.99572812827e-85	hsap
OX_Smed_1.0.22389	SEC6-like 1 (S. cerevisiae)	3.66202814036e-83	drer
OX_Smed_1.0.22389	Exocyst complex component 3	4.78275686691e-83	mmus
OX_Smed_1.0.22389	Exocyst complex component 3	4.64323314336e-70	dmel
OX_Smed_1.0.22389	Exocyst complex component 3	4.65401448742e-62	cele
#
OX_Smed_1.0.22388	Complexin-1	2.27260201816e-40	csin
OX_Smed_1.0.22388	complexin, putative	2.27260201816e-40	sman
OX_Smed_1.0.22388	Isoform C of Complexin	2.13698031471e-22	dmel
OX_Smed_1.0.22388	Putative complexin-1	5.26356562018e-21	cele
OX_Smed_1.0.22388	Complexin 2	1.69983099931e-11	drer
OX_Smed_1.0.22388	Complexin-1	1.10179838575e-10	mmus
OX_Smed_1.0.22388	Complexin-1	2.45455072629e-10	hsap
#
OX_Smed_1.0.04487	KIF27-like protein mRNA, partial cds	0.0	smed
OX_Smed_1.0.04487	Kinesin-like protein KIF27	3.86860069532e-111	hsap
OX_Smed_1.0.04487	Kinesin-like protein KIF27	3.24697730451e-110	mmus
OX_Smed_1.0.04487	Kinesin-like protein kif7	2.16091552689e-94	drer
OX_Smed_1.0.04487	Kinesin family member 4/7/21/27 (Fragment)	2.38086454635e-84	csin
OX_Smed_1.0.04487	kif21, putative	5.29342876521e-84	sman
OX_Smed_1.0.04487	Protein KLP-12, isoform a	2.30162495642e-79	cele
OX_Smed_1.0.04487	Klp31E, isoform A	3.80261851114e-74	dmel
#
OX_Smed_1.0.22385	Discoidin domain-containing receptor 2	9.84887685274e-23	mmus
OX_Smed_1.0.22385	Discoidin domain-containing receptor 2	1.28827298843e-22	hsap
OX_Smed_1.0.22385	Protein DDR-2, isoform a	4.8879467637e-22	cele
OX_Smed_1.0.22385	Discoidin domain receptor, isoform A	8.62803729959e-19	dmel
OX_Smed_1.0.22385	Tyrosine-protein kinase RYK (Fragment)	1.28928988058e-14	csin
OX_Smed_1.0.22385	ephrin receptor, putative	6.39867915243e-14	sman
#
OX_Smed_1.0.14257	Protein Dgki	2.5370133363e-58	mmus
OX_Smed_1.0.14257	Diacylglycerol kinase iota	9.64064039396e-58	hsap
OX_Smed_1.0.14257	Diacylglycerol kinase	1.0948585244e-45	csin
OX_Smed_1.0.14257	Putative diacylglycerol kinase K06A1.6	7.34389880887e-42	cele
OX_Smed_1.0.14257	Isoform B of Eye-specific diacylglycerol kinase	5.26299201138e-40	dmel
OX_Smed_1.0.14257	diacylglycerol kinase, zeta, iota, putative	1.69304638773e-38	sman
#
OX_Smed_1.0.22387	Isoform 3 of Kinesin-like protein KIF6	0.0	hsap
OX_Smed_1.0.22387	Protein Kif6	0.0	mmus
OX_Smed_1.0.22387	krp3, putative	1.78986776766e-112	sman
OX_Smed_1.0.22387	Kinesin family member 6/9	2.28529085145e-75	csin
OX_Smed_1.0.22387	Protein KLP-20	9.9589554102e-63	cele
OX_Smed_1.0.22387	Kinesin-like protein at 64D	1.58997279913e-60	dmel
#
OX_Smed_1.0.09855	hypothetical protein	3.1932928791e-38	sman
#
OX_Smed_1.0.14252	L(3)82Fd, isoform B	9.10419209749e-24	dmel
OX_Smed_1.0.14252	Novel protein similar to vertebrate oxidation resistance 1 (OXR1)	2.02820240202e-23	drer
OX_Smed_1.0.14252	nucleolar protein c7c, putative	2.40140560232e-16	sman
OX_Smed_1.0.14252	Protein F52E1.13, isoform c	3.46762229169e-15	cele
#
OX_Smed_1.0.14253	KRAB-A domain-containing protein	4.8581073774e-97	sman
OX_Smed_1.0.14253	Transposon Ty3-G gap-Pol polyprotein	1.01297713614e-94	csin
OX_Smed_1.0.14253	Gypsy retrotransposon integrase-like protein 1	1.59637543805e-23	hsap
OX_Smed_1.0.14253	Gypsy retrotransposon integrase-like protein 1	3.93200948776e-22	mmus
#
OX_Smed_1.0.14250	transient receptor potential cation channel, subfamily m, member, putative	8.14295471269e-35	sman
OX_Smed_1.0.14250	Transient receptor potential cation channel subfamily M member 3	5.66539549639e-20	csin
OX_Smed_1.0.14250	Isoform 5 of Transient receptor potential cation channel subfamily M member 1	4.96312872936e-16	mmus
OX_Smed_1.0.14250	Isoform 4 of Transient receptor potential cation channel subfamily M member 1	6.48204686089e-16	hsap
OX_Smed_1.0.14250	Transient receptor potential channel	7.16674259519e-15	cele
OX_Smed_1.0.14250	CG34123, isoform F	5.67855024788e-12	dmel
#
OX_Smed_1.0.22382	hypothetical protein	5.88485263624e-15	sman
#
OX_Smed_1.0.10296	Neuron navigator 3	2.21402866331e-24	mmus
OX_Smed_1.0.10296	Isoform 3 of Neuron navigator 3	4.93234128299e-24	hsap
OX_Smed_1.0.10296	Isoform D of Protein sickie	8.40530251244e-24	dmel
OX_Smed_1.0.10296	Neuron navigator 2 (Fragment)	1.87685390681e-15	csin
OX_Smed_1.0.10296	Isoform b of Adapter protein unc-53	3.43163692754e-09	cele
#
OX_Smed_1.0.00435	CG6209	5.93713693983e-09	dmel
#
OX_Smed_1.0.00434	flotillin-1, putative	1.2401011012e-13	sman
OX_Smed_1.0.00434	Isoform Long of Flotillin-1	3.0544752691e-12	dmel
OX_Smed_1.0.00434	Flotillin-1 (Fragment)	3.98926824376e-12	csin
OX_Smed_1.0.00434	Flotillin-1	5.76049105417e-11	mmus
OX_Smed_1.0.00434	Flotillin-1	7.52343430747e-11	hsap
OX_Smed_1.0.00434	Flotillin 1	4.87654818547e-10	drer
#
OX_Smed_1.0.02790	Solute carrier family 2, facilitated glucose transporter member 1	1.13646443766e-89	mmus
OX_Smed_1.0.02790	Solute carrier family 2, facilitated glucose transporter member 1	7.32170811251e-89	hsap
OX_Smed_1.0.02790	Novel protein (Zgc:92476)	8.73242243116e-87	drer
OX_Smed_1.0.02790	glucose transport protein, putative	8.00500365649e-85	sman
OX_Smed_1.0.02790	Solute carrier family 2 facilitated glucose transporter member 3	2.76968675757e-82	csin
OX_Smed_1.0.02790	Isoform F of Glucose transporter type 1	1.62705167137e-79	dmel
OX_Smed_1.0.02790	Protein FGT-1, isoform b	2.28856461632e-66	cele
#
OX_Smed_1.0.00432	N-alpha-acetyltransferase 35, NatC auxiliary subunit	9.046851369e-16	mmus
OX_Smed_1.0.00432	N-alpha-acetyltransferase 35, NatC auxiliary subunit	2.01542822041e-15	hsap
OX_Smed_1.0.00432	N-alpha-acetyltransferase 35, NatC auxiliary subunit	1.3063625506e-14	drer
OX_Smed_1.0.00432	Isoform B of N-alpha-acetyltransferase, 35 NatC auxiliary subunit homolog	2.72393196046e-12	dmel
OX_Smed_1.0.00432	N-alpha-acetyltransferase 35 NatC auxiliary subunit	2.81882781808e-09	csin
OX_Smed_1.0.00432	conserved hypothetical protein	1.18429888967e-07	sman
#
OX_Smed_1.0.00431	RanBP-type and C3HC4-type zinc finger-containing protein 1	3.84816218377e-09	mmus
OX_Smed_1.0.00431	E3 ubiquitin-protein ligase ARIH1	9.47835318458e-08	hsap
OX_Smed_1.0.00431	E3 ubiquitin-protein ligase arih1	1.23110955213e-07	drer
#
OX_Smed_1.0.10297	hyperpolarization activated cyclic nucleotide-gated potassium channel, putative	1.82339581234e-52	sman
OX_Smed_1.0.10297	Potassium/sodium hyperpolarization-activated cyclic nucleotide-gated channel 4	2.22894952075e-50	csin
OX_Smed_1.0.10297	Hyperpolarization-activated ion channel variant DMIH-A2B1C1	4.8520277635e-37	dmel
OX_Smed_1.0.10297	Potassium/sodium hyperpolarization-activated cyclic nucleotide-gated channel 2	1.56446792663e-27	mmus
OX_Smed_1.0.10297	Potassium/sodium hyperpolarization-activated cyclic nucleotide-gated channel 4	3.4852709309e-27	hsap
OX_Smed_1.0.10297	Protein TAX-2	2.96417634803e-10	cele
#
OX_Smed_1.0.11332	Mitofusin-1	1.21414788596e-31	mmus
OX_Smed_1.0.11332	Mitofusin-1	2.07102261525e-31	hsap
OX_Smed_1.0.11332	Transmembrane GTPase Marf	2.70483930078e-31	dmel
OX_Smed_1.0.11332	Novel protein similar to H.sapiens MNFN2, mitofusin 2 (MNFN2)	1.25644615427e-28	drer
OX_Smed_1.0.11332	Transmembrane GTPase fzo-1	2.61984992959e-26	cele
OX_Smed_1.0.11332	transmembrane gtpase mfn (mitofusin 1) (fzo homolog), putative	4.46878713498e-26	sman
#
OX_Smed_1.0.12825	gsx family homeobox protein	4.71511496591e-30	sman
OX_Smed_1.0.12825	Homeobox protein Hox-B4a	3.05624856835e-29	csin
OX_Smed_1.0.12825	Homeobox protein Hox-C4a	9.83161400867e-28	drer
OX_Smed_1.0.12825	Homeobox protein Hox-D4	1.08701230348e-26	hsap
OX_Smed_1.0.12825	Homeobox protein Hox-D4	3.16272161291e-26	mmus
OX_Smed_1.0.12825	Homeotic protein deformed	2.9602174866e-24	dmel
OX_Smed_1.0.12825	Anthox8b (Fragment)	2.59327710876e-20	nvec
OX_Smed_1.0.12825	Homeobox protein lin-39	1.68091329868e-19	cele
#
OX_Smed_1.0.12823	Solute carrier family 13 member 2	5.12527432381e-86	csin
OX_Smed_1.0.12823	sodium/dicarboxylatecotransporter-related	4.33880496797e-85	sman
OX_Smed_1.0.12823	Solute carrier family 13 member 3	4.06099806088e-83	hsap
OX_Smed_1.0.12823	Solute carrier family 13 member 2	5.30382771998e-83	mmus
OX_Smed_1.0.12823	Isoform B of Protein I'm not dead yet	2.47517723689e-64	dmel
#
OX_Smed_1.0.00438	CDGSH-type Zn finger-containing protein-like protein	9.46914809163e-28	sman
OX_Smed_1.0.00438	CDGSH iron-sulfur domain-containing protein 2	1.08341000556e-23	mmus
OX_Smed_1.0.00438	CDGSH iron-sulfur domain-containing protein 2	5.37690795573e-23	hsap
OX_Smed_1.0.00438	CDGSH iron-sulfur domain-containing protein 2	1.01404095464e-21	drer
OX_Smed_1.0.00438	CDGSH iron-sulfur domain-containing protein 2 homolog	2.95040749157e-21	dmel
OX_Smed_1.0.00438	Protein W02B12.15, isoform a	6.36629602409e-16	cele
#
OX_Smed_1.0.09277	Novel protein (Zgc:101123)	4.45919952071e-12	drer
OX_Smed_1.0.09277	Isoform 1 of Transmembrane protein 230	1.58599820476e-09	hsap
OX_Smed_1.0.09277	Transmembrane protein 230	1.58599820476e-09	mmus
#
OX_Smed_1.0.10295	CG15040	9.37189064499e-07	dmel
#
OX_Smed_1.0.11330	Myotubularin-related protein 14	1.41636258064e-80	mmus
OX_Smed_1.0.11330	Isoform 3 of Myotubularin-related protein 14	4.55628195082e-79	hsap
OX_Smed_1.0.11330	BcDNA.LD23181	8.06126833936e-68	dmel
OX_Smed_1.0.11330	Myotubularin-related protein 14 (Fragment)	1.98555946416e-66	csin
#
OX_Smed_1.0.06341	Epithelial cell-transforming sequence 2 oncogene-like	1.81690775874e-32	hsap
OX_Smed_1.0.06341	Protein Ect2l	3.7090934537e-23	mmus
OX_Smed_1.0.06341	Pebble	3.2668765296e-06	dmel
#
OX_Smed_1.0.07784	Novel protein similar to H.sapiens C1orf156, chromosome 1 open reading frame 156 (C1orf156)	2.44888212616e-32	drer
OX_Smed_1.0.07784	Histidine protein methyltransferase 1 homolog	2.99355444634e-30	csin
OX_Smed_1.0.07784	CG17219	1.9403655175e-29	dmel
OX_Smed_1.0.07784	Histidine protein methyltransferase 1 homolog	8.15222807575e-28	hsap
OX_Smed_1.0.07784	Histidine protein methyltransferase 1 homolog	2.3719352436e-27	mmus
OX_Smed_1.0.07784	Protein K01A11.2	3.54438906645e-23	cele
#
OX_Smed_1.0.10292	Baculoviral IAP repeat-containing protein 6	8.27933600522e-112	hsap
OX_Smed_1.0.10292	Isoform 3 of Baculoviral IAP repeat-containing protein 6	1.41224082374e-111	mmus
OX_Smed_1.0.10292	BIR-containing ubiquitin-conjugating enzyme	9.47277979042e-108	dmel
OX_Smed_1.0.10292	Baculoviral IAP repeat-containing protein 6	1.34033962036e-61	csin
OX_Smed_1.0.10292	inhibitor of apoptosis (iap) domain family member, putative	7.35468802834e-60	sman
OX_Smed_1.0.10292	Probable ubiquitin-conjugating enzyme protein 17	2.29158171855e-53	cele
#
OX_Smed_1.0.18395	PERQ amino acid-rich with GYF domain-containing protein 2	1.11217639252e-10	csin
OX_Smed_1.0.18395	Isoform 3 of PERQ amino acid-rich with GYF domain-containing protein 2	2.32263571645e-08	hsap
OX_Smed_1.0.18395	PERQ amino acid-rich with GYF domain-containing protein 2	2.32263571645e-08	mmus
#
OX_Smed_1.0.10291	Isoform 8 of Protocadherin-11 X-linked	1.90754809224e-84	hsap
OX_Smed_1.0.10291	Protein Pcdh11x	3.59748000971e-83	mmus
OX_Smed_1.0.10291	Protocadherin-1	8.90209838149e-66	csin
OX_Smed_1.0.10291	Cadherin-related tumor suppressor	1.2854602638e-64	dmel
OX_Smed_1.0.10291	cadherin-related	4.73125914545e-59	sman
OX_Smed_1.0.10291	Flamingo-like protein FMI-1	1.79787655742e-58	cele
#
OX_Smed_1.0.10032	Protein PGP-9	0.0	cele
OX_Smed_1.0.10032	ATP-binding cassette subfamily B (MDR/TAP) member 1	0.0	csin
OX_Smed_1.0.10032	LP14331p	0.0	dmel
OX_Smed_1.0.10032	Isoform 2 of Multidrug resistance protein 3	0.0	hsap
OX_Smed_1.0.10032	Multidrug resistance protein 1A	0.0	mmus
OX_Smed_1.0.10032	multidrug resistance protein 1, 2, 3 (p glycoprotein 1, 2, 3), putative	0.0	sman
#
OX_Smed_1.0.22653	Heat shock protein Hsp-16.2	3.09113643077e-07	cele
OX_Smed_1.0.22653	heat shock protein hsp16, putative	8.99383012198e-07	sman
OX_Smed_1.0.22653	Major egg antigen	2.00361631888e-06	csin
OX_Smed_1.0.22653	CG14207, isoform A	5.82963101283e-06	dmel
#
OX_Smed_1.0.22652	4.1 G protein, putative	3.94987734155e-14	sman
OX_Smed_1.0.22652	Band 4.1-like protein 2	2.83067256719e-12	mmus
OX_Smed_1.0.22652	Isoform 7 of Protein 4.1	6.30608058204e-12	hsap
OX_Smed_1.0.22652	LD33734p	2.9292870351e-09	dmel
OX_Smed_1.0.22652	Protein FRM-4, isoform a	4.22988145438e-08	cele
OX_Smed_1.0.22652	Band 4.1-like protein 3	1.60735323805e-07	csin
#
OX_Smed_1.0.22651	Insulin-induced gene 1 protein	2.6307671153e-38	drer
OX_Smed_1.0.22651	Insulin-induced gene 1 protein	1.30563614507e-37	hsap
OX_Smed_1.0.22651	insulin-inducedprotein,putative	4.93744388456e-37	sman
OX_Smed_1.0.22651	Insulin-induced gene 1 protein	4.96141205875e-37	mmus
OX_Smed_1.0.22651	Insulin-induced gene 2 protein	4.97191726414e-13	csin
#
OX_Smed_1.0.14044	Isoform 2 of Indoleamine 2,3-dioxygenase 2	9.12494817323e-20	hsap
OX_Smed_1.0.14044	Indoleamine 2 3-dioxygenase	2.03282637329e-19	csin
OX_Smed_1.0.14044	Indoleamine 2,3-dioxygenase 1	1.00888124007e-18	mmus
OX_Smed_1.0.14044	Indoleamine 2,3-dioxygenase 1	2.32585277058e-15	drer
#
OX_Smed_1.0.22125	Isoform M1 of Pyruvate kinase isozymes M1/M2	2.0104383224e-179	hsap
OX_Smed_1.0.22125	Isoform M1 of Pyruvate kinase isozymes M1/M2	4.95188185048e-178	mmus
OX_Smed_1.0.22125	Pyruvate kinase	2.45759341163e-177	drer
OX_Smed_1.0.22125	pyruvate kinase, putative	1.00008693597e-170	sman
OX_Smed_1.0.22125	Isoform B of Pyruvate kinase	1.44412245456e-169	dmel
OX_Smed_1.0.22125	Pyruvate kinase	7.18374687083e-161	csin
OX_Smed_1.0.22125	Pyruvate kinase	9.3822639695e-161	cele
OX_Smed_1.0.22125	Pyruvate kinase	2.321676192e-143	nvec
OX_Smed_1.0.22125	Pyruvate kinase	1.98834097197e-102	spur
#
OX_Smed_1.0.22124	ribonuclease II-related	9.73166568618e-150	sman
OX_Smed_1.0.22124	DIS3-like exonuclease 2	4.11719725712e-124	hsap
OX_Smed_1.0.22124	DIS3-like exonuclease 2	5.37722614332e-124	mmus
OX_Smed_1.0.22124	DIS3-like exonuclease 2	3.85357954572e-122	csin
OX_Smed_1.0.22124	CG16940, isoform A	9.62470193376e-73	dmel
#
OX_Smed_1.0.22655	Melanopsin-A	1.10214172001e-25	drer
OX_Smed_1.0.22655	Melanopsin	6.04765269235e-24	mmus
OX_Smed_1.0.22655	Isoform 2 of Melanopsin	2.29810557163e-23	hsap
OX_Smed_1.0.22655	Opsin	1.18027179541e-19	nvec
OX_Smed_1.0.22655	Opsin Rh6	1.10470083534e-17	dmel
OX_Smed_1.0.22655	R-opsin	6.06169502502e-16	csin
OX_Smed_1.0.22655	opsin-like receptor, putative	1.4930474237e-14	sman
OX_Smed_1.0.22655	Isoform g of Tyramine receptor ser-2	1.10726589279e-09	cele
#
OX_Smed_1.0.22126	Regulator of microtubule dynamics protein 1	1.51731709285e-39	mmus
OX_Smed_1.0.22126	Regulator of microtubule dynamics protein 1	7.53036644118e-39	hsap
OX_Smed_1.0.22126	Protein F33H2.6	3.86748077607e-35	cele
OX_Smed_1.0.22126	Regulator of microtubule dynamics protein 1 (Fragment)	1.79651388029e-32	csin
#
OX_Smed_1.0.22128	Adenylate cyclase 9	4.95153360898e-51	csin
OX_Smed_1.0.22128	Adenylate cyclase type 9	9.35987103091e-42	hsap
OX_Smed_1.0.22128	Adenylate cyclase type 9	3.55674719765e-41	mmus
OX_Smed_1.0.22128	Protein ACY-1	2.15780421966e-38	cele
OX_Smed_1.0.22128	Ac3, isoform A	1.30909474068e-35	dmel
OX_Smed_1.0.22128	soluble guanylate cyclase gcy, putative	4.84064950906e-14	sman
#
OX_Smed_1.0.22659	Isoform 4 of Histone-lysine N-methyltransferase NSD3	2.32686134672e-19	hsap
OX_Smed_1.0.22659	Histone-lysine N-methyltransferase NSD3	3.96448308921e-19	mmus
OX_Smed_1.0.22659	SET domain protein, putative	8.26645113827e-17	sman
OX_Smed_1.0.22659	Probable histone-lysine N-methyltransferase NSD2	2.10703095709e-12	csin
OX_Smed_1.0.22659	Histone-lysine N-methyltransferase E(z)	5.37059903925e-08	dmel
OX_Smed_1.0.22659	Protein SET-12	2.66540059192e-07	cele
#
OX_Smed_1.0.22658	Isoform 2 of TNF receptor-associated factor 2	1.69671195563e-07	mmus
OX_Smed_1.0.22658	Isoform 4 of TNF receptor-associated factor 2	1.43635282664e-06	hsap
#
OX_Smed_1.0.10741	Adenosine deaminase, RNA-specific, B1	2.25532444625e-69	drer
OX_Smed_1.0.10741	Isoform 4 of Double-stranded RNA-specific editase 1	1.90924666536e-68	hsap
OX_Smed_1.0.10741	Isoform 5 of Double-stranded RNA-specific editase 1	2.49355336698e-68	mmus
OX_Smed_1.0.10741	Isoform E of Double-stranded RNA-specific editase Adar	6.79059497032e-66	dmel
OX_Smed_1.0.10741	Probable double-stranded RNA-specific adenosine deaminase	2.69520755016e-30	cele
#
OX_Smed_1.0.06659	U3 small nucleolar RNA-associated protein 13	6.4410317831e-33	csin
OX_Smed_1.0.06659	Transducin beta-like protein 3	1.20413304027e-27	mmus
OX_Smed_1.0.06659	CG1671	7.19374697761e-24	dmel
OX_Smed_1.0.06659	Transducin beta-like protein 3	1.30044355816e-22	hsap
OX_Smed_1.0.06659	Protein Y53C12B.1	4.54540409969e-08	cele
#
OX_Smed_1.0.06658	Rab11 family-interacting protein 4B	7.63225481175e-26	drer
OX_Smed_1.0.06658	Isoform 3 of Rab11 family-interacting protein 3	1.87988975635e-24	mmus
OX_Smed_1.0.06658	Isoform 3 of Rab11 family-interacting protein 3	3.54531864568e-23	hsap
OX_Smed_1.0.06658	Nuclear fallout, isoform E	9.03664222317e-19	dmel
OX_Smed_1.0.06658	Protein F55C12.1, isoform b	1.70423696708e-17	cele
OX_Smed_1.0.06658	Rab11 family-interacting protein 4	1.35034782167e-14	csin
#
OX_Smed_1.0.06309	Arf-GAP with Rho-GAP domain, ANK repeat and PH domain-containing protein 2	3.73164345136e-57	hsap
OX_Smed_1.0.06309	Arf-GAP with Rho-GAP domain, ANK repeat and PH domain-containing protein 2	4.43500685127e-34	mmus
OX_Smed_1.0.06309	Protein F23H11.4, isoform a	2.61213442027e-18	cele
OX_Smed_1.0.06309	RhoGAP15B, isoform C	3.19311677957e-16	dmel
OX_Smed_1.0.06309	Arf-GAP GTPase ANK repeat and PH domain-containing protein 1/2/3	4.03930247238e-11	csin
OX_Smed_1.0.06309	centaurin/arf-related	4.03930247238e-11	sman
#
OX_Smed_1.0.09650	E3 ubiquitin-protein ligase MYLIP-A	1.15853969289e-62	csin
OX_Smed_1.0.09650	E3 ubiquitin-protein ligase MYLIP	1.91407573583e-57	hsap
OX_Smed_1.0.09650	E3 ubiquitin-protein ligase MYLIP	7.27348003729e-57	mmus
OX_Smed_1.0.09650	E3 ubiquitin-protein ligase MYLIP-A	6.15737018674e-56	drer
OX_Smed_1.0.09650	inhibitor of apoptosis 1, diap1, putative	1.33479500103e-34	sman
OX_Smed_1.0.09650	LD33734p	3.09151405362e-15	dmel
OX_Smed_1.0.09650	Protein FRM-2, isoform a	4.93568155587e-13	cele
#
OX_Smed_1.0.07786	sugar transporter, putative	1.11318431123e-88	sman
OX_Smed_1.0.07786	Centrosomal protein of 135 kDa	6.91743441931e-64	mmus
OX_Smed_1.0.07786	Centrosomal protein of 135 kDa	7.64811994825e-63	hsap
OX_Smed_1.0.07786	Centrosomal protein	1.46316805492e-38	csin
OX_Smed_1.0.07786	Cep135	3.48119419889e-15	dmel
OX_Smed_1.0.07786	Protein LFI-1, isoform b	2.04560717306e-07	cele
#
OX_Smed_1.0.10742	Protein FAM13B	1.46822738377e-31	hsap
OX_Smed_1.0.10742	Protein FAM13A	3.27846415669e-23	csin
OX_Smed_1.0.10742	Protein FAM13A	1.62708484472e-22	mmus
OX_Smed_1.0.10742	CG6424, isoform A	1.38060821542e-13	dmel
OX_Smed_1.0.10742	hypothetical protein	4.44126410782e-12	sman
OX_Smed_1.0.10742	WW domain-containing protein tag-325	9.89410420499e-12	cele
#
OX_Smed_1.0.06303	Isoform Short of Tyrosine-protein kinase PR2	9.58836818893e-50	dmel
OX_Smed_1.0.06303	tyrosine kinase	1.69250612528e-46	sman
OX_Smed_1.0.06303	Ack related non-receptor tyrosine kinase	2.7962657879e-41	cele
OX_Smed_1.0.06303	Tyrosine-protein kinase PR2	1.43611924651e-37	csin
OX_Smed_1.0.06303	Isoform 3 of Activated CDC42 kinase 1	1.34848014861e-27	hsap
OX_Smed_1.0.06303	Isoform 3 of Activated CDC42 kinase 1	1.34848014861e-27	mmus
#
OX_Smed_1.0.06653	voltage-gated cation channel, putative	9.02104731842e-36	sman
OX_Smed_1.0.06653	Voltage-dependent calcium channel alpha 1 invertebrate (Fragment)	1.21923067558e-32	csin
OX_Smed_1.0.06653	Isoform 8 of Voltage-dependent L-type calcium channel subunit alpha-1C	1.14381496513e-22	hsap
OX_Smed_1.0.06653	Isoform 3 of Voltage-dependent L-type calcium channel subunit alpha-1C	1.951052823e-22	mmus
OX_Smed_1.0.06653	Isoform C of Voltage-dependent calcium channel type D subunit alpha-1	3.32799205657e-22	dmel
OX_Smed_1.0.06653	Protein EGL-19, isoform b	1.26463563247e-21	cele
#
OX_Smed_1.0.06300	PIWI-like protein 1 (wi-1) mRNA, complete cds	0.0	smed
OX_Smed_1.0.06300	Protein piwi	9.72645272021e-66	dmel
OX_Smed_1.0.06300	Piwi-like protein 3	2.76746540314e-59	hsap
OX_Smed_1.0.06300	Piwi-like protein 1	6.45471324811e-59	drer
OX_Smed_1.0.06300	Seawi (Fragment)	8.72380347466e-56	spur
OX_Smed_1.0.06300	Protein PRG-1	2.2773803745e-55	cele
OX_Smed_1.0.06300	Isoform 2 of Piwi-like protein 1	3.00529152669e-48	mmus
OX_Smed_1.0.06300	eukaryotic translation initiation factor 2c, putative	2.0236595026e-26	sman
OX_Smed_1.0.06300	Protein argonaute-3	1.04955522174e-20	csin
#
OX_Smed_1.0.06307	Bromodomain-containing protein 3	8.28436160946e-41	csin
OX_Smed_1.0.06307	bromodomain-containing protein 3, brd3, putative	8.28436160946e-41	sman
OX_Smed_1.0.06307	Isoform A of Homeotic protein female sterile	4.56691499082e-23	dmel
OX_Smed_1.0.06307	Protein BET-1, isoform a	5.96457569297e-23	cele
OX_Smed_1.0.06307	BRD4 protein	5.58900997098e-21	hsap
OX_Smed_1.0.06307	Bromodomain testis-specific protein	7.29119703047e-21	mmus
#
OX_Smed_1.0.06654	Mechanosensory protein 2	6.46198498669e-65	csin
OX_Smed_1.0.06654	stomatin-related	2.60900777962e-63	sman
OX_Smed_1.0.06654	Protein MEC-2, isoform b	1.58650576379e-52	cele
OX_Smed_1.0.06654	Erythrocyte band 7 integral membrane protein	1.9483754436e-51	hsap
OX_Smed_1.0.06654	Stom protein	8.70544656786e-51	drer
OX_Smed_1.0.06654	Erythrocyte band 7 integral membrane protein	2.75913637584e-50	mmus
OX_Smed_1.0.06654	CG42540, isoform F	1.34441484755e-49	dmel
#
OX_Smed_1.0.06657	Protein PLC-3	5.37235166544e-08	cele
OX_Smed_1.0.06657	1-phosphatidylinositol 4,5-bisphosphate phosphodiesterase gamma-2	2.04149145514e-07	hsap
OX_Smed_1.0.06657	1-phosphatidylinositol 4,5-bisphosphate phosphodiesterase gamma-2	2.04149145514e-07	mmus
OX_Smed_1.0.06657	Novel protein similar to vertebrate phospholipase C, gamma 2 (Phosphatidylinositol-specific) (PLCG2)	1.01318167548e-06	drer
OX_Smed_1.0.06657	RE62235p	1.32325624766e-06	dmel
#
OX_Smed_1.0.06304	Short stop, isoform L	0.0	dmel
OX_Smed_1.0.06304	Isoform 2 of Dystonin	0.0	hsap
OX_Smed_1.0.06304	Isoform 3 of Dystonin	0.0	mmus
OX_Smed_1.0.06304	Microtubule-actin cross-linking factor 1 isoforms 1/2/3/5	3.4436882784e-115	csin
OX_Smed_1.0.06304	Protein VAB-10, isoform b	7.95743767601e-104	cele
#
OX_Smed_1.0.23386	histidyl-tRNA synthetase, putative	1.7742689348e-77	sman
OX_Smed_1.0.23386	Histidine--tRNA ligase, cytoplasmic	5.16233228384e-77	mmus
OX_Smed_1.0.23386	Isoform 2 of Histidine--tRNA ligase, cytoplasmic	9.7357373427e-76	hsap
OX_Smed_1.0.23386	Histidyl-tRNA synthetase	3.69957624377e-75	csin
OX_Smed_1.0.23386	GH22474p	3.58333101672e-70	dmel
OX_Smed_1.0.23386	Isoform a of Histidine--tRNA ligase	1.9708046073e-60	cele
#
OX_Smed_1.0.13159	Protein PMP-2	0.0	cele
OX_Smed_1.0.13159	CG12703	0.0	dmel
OX_Smed_1.0.13159	Abcd3b protein	0.0	drer
OX_Smed_1.0.13159	ATP-binding cassette sub-family D member 3	0.0	hsap
OX_Smed_1.0.13159	ATP-binding cassette sub-family D member 3	0.0	mmus
OX_Smed_1.0.13159	smdr2	1.76672011522e-12	sman
OX_Smed_1.0.13159	ATP-binding cassette subfamily B (MDR/TAP) member 1	5.14036858135e-12	csin
#
OX_Smed_1.0.23384	hypothetical protein	1.37871703326e-14	sman
#
OX_Smed_1.0.23385	Protein PNK-1, isoform c	3.9534793701e-10	cele
OX_Smed_1.0.23385	Pantothenate kinase 4	4.37108364209e-09	hsap
OX_Smed_1.0.23385	Isoform 3 of Pantothenate kinase 4	9.73775843851e-09	mmus
#
OX_Smed_1.0.23382	ubiquitously transcribed sex (X/Y) chromosome tetratricopeptide repeat protein-related	6.81059446444e-157	sman
OX_Smed_1.0.23382	LD02225p	9.85731256639e-148	dmel
OX_Smed_1.0.23382	Lysine-specific demethylase 6A	5.6023276429e-143	hsap
OX_Smed_1.0.23382	Isoform 2 of Lysine-specific demethylase 6A	7.31686649523e-143	mmus
OX_Smed_1.0.23382	Histone demethylase	2.88806361292e-123	csin
OX_Smed_1.0.23382	Protein UTX-1	1.21902891872e-105	cele
#
OX_Smed_1.0.23383	Sodium-dependent glucose transporter 1	1.12601318825e-58	csin
OX_Smed_1.0.23383	Protein BC021785	1.3925120362e-16	mmus
OX_Smed_1.0.23383	Sodium-dependent glucose transporter 1	1.30335166492e-14	hsap
OX_Smed_1.0.23383	Sodium-dependent glucose transporter 1	1.70222999018e-14	drer
#
OX_Smed_1.0.07662	Guanylate cyclase	0.0	dmel
OX_Smed_1.0.07662	Guanylate cyclase	0.0	spur
OX_Smed_1.0.07662	Guanylate cyclase	7.57140863867e-163	drer
OX_Smed_1.0.07662	Atrial natriuretic peptide receptor 1	8.66931511267e-159	hsap
OX_Smed_1.0.07662	Atrial natriuretic peptide receptor 1	3.29186300324e-158	mmus
OX_Smed_1.0.07662	Guanylate cyclase	8.39061059977e-154	cele
OX_Smed_1.0.07662	Guanylate cyclase (Fragment)	1.09584768127e-153	nvec
OX_Smed_1.0.07662	protein kinase	2.14862121709e-133	sman
OX_Smed_1.0.07662	Guanylate cyclase	5.12594954061e-127	csin
#
OX_Smed_1.0.23381	40S ribosomal protein S20	3.42366084432e-07	dmel
OX_Smed_1.0.23381	Ribosomal protein S20	5.8398808889e-07	drer
OX_Smed_1.0.23381	Isoform 2 of 40S ribosomal protein S20	5.8398808889e-07	hsap
OX_Smed_1.0.23381	40S ribosomal protein S20	5.8398808889e-07	mmus
OX_Smed_1.0.23381	40s rRNA protein, putative	6.45674491646e-06	sman
OX_Smed_1.0.23381	Protein RPS-20	8.43277001254e-06	cele
#
OX_Smed_1.0.13150	Golgi-associated plant pathogenesis-related protein 1 (Fragment)	3.06665130818e-81	csin
OX_Smed_1.0.13150	venom allergen-like (VAL) 11 protein	5.9849370153e-77	sman
OX_Smed_1.0.13150	Si:dkey-2n12.1 protein (Fragment)	1.54180991209e-40	drer
OX_Smed_1.0.13150	Golgi-associated plant pathogenesis-related protein 1	9.3973273092e-22	hsap
OX_Smed_1.0.13150	Golgi-associated plant pathogenesis-related protein 1	9.3973273092e-22	mmus
OX_Smed_1.0.13150	AT04879p	6.95972690335e-17	dmel
OX_Smed_1.0.13150	Protein F09B9.5	4.6683227994e-13	cele
#
OX_Smed_1.0.13151	Isoform 3 of Polypyrimidine tract-binding protein 1	3.40839841386e-38	hsap
OX_Smed_1.0.13151	polypyrimidine tract binding protein, putative	4.44816170323e-38	sman
OX_Smed_1.0.13151	Hephaestus	1.69029964413e-37	dmel
OX_Smed_1.0.13151	MCG13402, isoform CRA_c	4.91801905061e-37	mmus
OX_Smed_1.0.13151	Polypyrimidine tract-binding protein 1 (Fragment)	3.52448959998e-35	csin
OX_Smed_1.0.13151	Protein PTB-1, isoform b	2.36409493998e-31	cele
#
OX_Smed_1.0.13153	upstream transcription factor 1, usf1, putative	7.74627363975e-13	sman
OX_Smed_1.0.13153	Upstream stimulatory factor 1	1.90797357065e-11	csin
OX_Smed_1.0.13153	Upstream stimulatory factor 2	1.04693990727e-09	hsap
OX_Smed_1.0.13153	Isoform USF2B of Upstream stimulatory factor 2	3.97836740376e-09	mmus
OX_Smed_1.0.13153	Novel protein similar to vertebrate upstream transcription factor 2, c-fos interacting (USF2)	1.51177800077e-08	drer
OX_Smed_1.0.13153	Protein HLH-30, isoform d	2.4135923905e-06	cele
#
OX_Smed_1.0.13155	hypothetical protein	6.21122611884e-50	sman
#
OX_Smed_1.0.13156	DNA replication licensing factor mcm-5	0.0	cele
OX_Smed_1.0.13156	Minichromosome maintenance protein 5	0.0	csin
OX_Smed_1.0.13156	DNA replication licensing factor Mcm5	0.0	dmel
OX_Smed_1.0.13156	DNA replication licensing factor MCM5	0.0	hsap
OX_Smed_1.0.13156	DNA replication licensing factor MCM5	0.0	mmus
OX_Smed_1.0.13156	DNA replication licensing factor MCM5, putative	0.0	sman
#
OX_Smed_1.0.13157	neuropathy target esterase/swiss cheese -related protein	8.45172702672e-147	sman
OX_Smed_1.0.13157	Isoform 2 of Patatin-like phospholipase domain-containing protein 7	9.6924737901e-135	mmus
OX_Smed_1.0.13157	Isoform 5 of Patatin-like phospholipase domain-containing protein 7	1.31148758277e-131	hsap
OX_Smed_1.0.13157	Isoform C of Neuropathy target esterase sws	4.09111689617e-117	dmel
OX_Smed_1.0.13157	Patatin-like phospholipase domain-containing protein 7	5.18729207903e-104	csin
#
OX_Smed_1.0.07787	Protein GPR107	1.2047110377e-90	csin
OX_Smed_1.0.07787	CG12121	1.63199584815e-79	dmel
OX_Smed_1.0.07787	Protein GPR107	2.79022703915e-71	mmus
OX_Smed_1.0.07787	Isoform 2 of Protein GPR107	2.80161572094e-71	hsap
OX_Smed_1.0.07787	Protein C15H9.5	9.94701034938e-61	cele
OX_Smed_1.0.07787	lung seven transmembrane receptor, putative	1.70459144057e-44	sman
#
OX_Smed_1.0.08762	Isoform 2 of Mucosa-associated lymphoid tissue lymphoma translocation protein 1	1.89729959263e-11	hsap
OX_Smed_1.0.08762	Isoform 2 of Mucosa-associated lymphoid tissue lymphoma translocation protein 1 homolog	1.22979380262e-10	mmus
#
OX_Smed_1.0.21007	CG15445, isoform A	1.22591663003e-12	dmel
OX_Smed_1.0.21007	NEDD8 ultimate buster 1	2.09109705214e-12	mmus
OX_Smed_1.0.21007	Isoform 2 of NEDD8 ultimate buster 1	4.73611952849e-12	hsap
#
OX_Smed_1.0.07308	Toll-interacting protein	4.99091266942e-44	drer
OX_Smed_1.0.07308	Toll-interacting protein	4.22506100488e-43	mmus
OX_Smed_1.0.07308	Protein TLI-1	1.60552146919e-42	cele
OX_Smed_1.0.07308	Toll-interacting protein	2.74710981984e-42	hsap
OX_Smed_1.0.07308	Toll-interacting protein	4.69307078044e-26	csin
#
OX_Smed_1.0.07304	Isoform 2 of Vam6/Vps39-like protein	6.24054161821e-63	mmus
OX_Smed_1.0.07304	Isoform 2 of Vam6/Vps39-like protein	8.15039976039e-63	hsap
OX_Smed_1.0.07304	CG7146	1.59434145083e-50	dmel
OX_Smed_1.0.07304	Vam6/Vps39-like protein	1.54783094192e-37	csin
OX_Smed_1.0.07304	vam6/vps39 related	1.95801086591e-32	sman
OX_Smed_1.0.07304	Protein VPS-39, isoform c	1.4520896089e-27	cele
#
OX_Smed_1.0.07305	Enkurin domain-containing protein 1	1.64097562729e-29	hsap
OX_Smed_1.0.07305	Enkurin domain-containing protein 1	3.09474609822e-28	mmus
OX_Smed_1.0.07305	Novel protein	4.0418635754e-28	drer
OX_Smed_1.0.07305	AT01712p	3.32182577745e-14	dmel
#
OX_Smed_1.0.07307	Calcium/calmodulin-dependent 3' 5'-cyclic nucleotide phosphodiesterase	2.19896032734e-106	csin
OX_Smed_1.0.07307	Calcium/calmodulin-dependent 3',5'-cyclic nucleotide phosphodiesterase 1C	4.14705970033e-105	mmus
OX_Smed_1.0.07307	Isoform 3 of Calcium/calmodulin-dependent 3',5'-cyclic nucleotide phosphodiesterase 1C	5.41622770198e-105	hsap
OX_Smed_1.0.07307	Probable 3',5'-cyclic phosphodiesterase pde-1	4.74484708606e-101	cele
OX_Smed_1.0.07307	calcium/calmodulin-dependent 3,5-cyclic nucleotide phosphodiesterase, putative	9.89360925822e-99	sman
OX_Smed_1.0.07307	Phosphodiesterase 1c, isoform B	1.38374469087e-92	dmel
#
OX_Smed_1.0.07300	Protein transport protein SFT2	2.11151642645e-18	csin
OX_Smed_1.0.07300	Protein C18E9.10	7.02915150967e-14	cele
OX_Smed_1.0.07300	CG33635	4.71489021175e-10	dmel
#
OX_Smed_1.0.07302	Protein Zfp236	3.48477509887e-72	mmus
OX_Smed_1.0.07302	Isoform A of Zinc finger protein 236	3.60617707455e-69	hsap
OX_Smed_1.0.07302	Zinc finger protein 26	5.61538609001e-38	csin
OX_Smed_1.0.07302	zinc finger protein, putative	1.21167026049e-32	sman
OX_Smed_1.0.07302	FI01201p	9.935103795e-27	dmel
OX_Smed_1.0.07302	Protein Y55F3AM.14	2.70558740604e-24	cele
#
OX_Smed_1.0.07303	Cleavage and polyadenylation specificity factor subunit 1	0.0	hsap
OX_Smed_1.0.07303	Cleavage and polyadenylation specificity factor subunit 1	0.0	mmus
OX_Smed_1.0.07303	Cleavage and polyadenylation specificity factor subunit 1	4.46379851896e-175	dmel
OX_Smed_1.0.07303	Cleavage and polyadenylation specificity factor subunit 1	9.94430563564e-175	csin
OX_Smed_1.0.07303	cleavage and polyadenylation specificity factor cpsf, putative	2.72068400884e-156	sman
OX_Smed_1.0.07303	Probable cleavage and polyadenylation specificity factor subunit 1	1.7080848371e-150	cele
#
OX_Smed_1.0.18087	Isoform 3 of Phospholipase B1, membrane-associated	3.36931868863e-58	mmus
OX_Smed_1.0.18087	Isoform 4 of Phospholipase B1, membrane-associated	2.8522993583e-57	hsap
OX_Smed_1.0.18087	Protein Y73B6BL.37	8.90786112602e-43	cele
OX_Smed_1.0.18087	CG7365	1.28629240233e-41	dmel
#
OX_Smed_1.0.18086	Transmembrane protease serine 3	1.80537286952e-62	csin
OX_Smed_1.0.18086	Plasma kallikrein	1.22159242221e-42	hsap
OX_Smed_1.0.18086	Isoform 2 of Transmembrane protease serine 3	1.94234324121e-40	mmus
OX_Smed_1.0.18086	subfamily S1A unassigned peptidase (S01 family)	2.53677883367e-40	sman
OX_Smed_1.0.18086	CG7432	1.10292929473e-35	dmel
OX_Smed_1.0.18086	Protein TRY-1	3.10820121237e-30	cele
#
OX_Smed_1.0.18085	Clot	1.41209542543e-12	dmel
OX_Smed_1.0.18085	Thioredoxin domain-containing protein 17	1.84425373969e-12	hsap
OX_Smed_1.0.18085	Thioredoxin domain-containing protein 17	4.10856869529e-12	mmus
OX_Smed_1.0.18085	Protein Y71H2AR.1	1.56125443877e-11	cele
OX_Smed_1.0.18085	Thioredoxin domain-containing protein 17	1.56125443877e-11	csin
OX_Smed_1.0.18085	Thioredoxin domain-containing protein 17	2.94439844343e-10	drer
#
OX_Smed_1.0.18084	JmjC domain-containing histone demethylation protein 1	4.30292283144e-97	dmel
OX_Smed_1.0.18084	Lysine-specific demethylase 2B	3.05340609788e-89	hsap
OX_Smed_1.0.18084	Histone lysine demethylase PHF8	6.14232405894e-66	mmus
OX_Smed_1.0.18084	JmjC domain-containing histone demethylation protein 1	8.0067300242e-66	cele
OX_Smed_1.0.18084	phd/f-box containing protein, putative	3.91821531168e-62	sman
OX_Smed_1.0.18084	F-box and leucine-rich repeat protein 10/11	6.1037528508e-39	csin
#
OX_Smed_1.0.18083	N-synaptobrevin, isoform E	5.90155675659e-08	dmel
OX_Smed_1.0.18083	Novel protein (Zgc:73378)	1.00665311445e-07	drer
OX_Smed_1.0.18083	Vesicle-associated membrane protein 2	1.71709014186e-07	hsap
OX_Smed_1.0.18083	Vesicle-associated membrane protein 2	1.71709014186e-07	mmus
OX_Smed_1.0.18083	Synaptobrevin-1	2.92891216739e-07	cele
OX_Smed_1.0.18083	Vesicle-associated membrane protein 2 (Fragment)	2.47947287497e-06	csin
#
OX_Smed_1.0.09308	Collagen type I/II/III/V/XI alpha	8.16040745438e-52	csin
OX_Smed_1.0.09308	Isoform Short of Collagen alpha-1(XI) chain	6.92953546801e-50	mmus
OX_Smed_1.0.09308	Isoform 1 of Collagen alpha-1(II) chain	2.6332206689e-49	hsap
OX_Smed_1.0.09308	Collagen, type I, alpha 2	3.4390926977e-49	drer
OX_Smed_1.0.09308	Collagen alpha-1(V) chain precursor, putative	1.30685383106e-48	sman
OX_Smed_1.0.09308	Collagen alpha-2(IV) chain	6.07056940409e-46	cele
OX_Smed_1.0.09308	Collagen alpha-1(IV) chain	2.81988788753e-43	dmel
#
OX_Smed_1.0.02829	Novel protein containing lectin C-type domains	8.33357293634e-21	drer
OX_Smed_1.0.02829	Macrophage mannose receptor 1	2.96399200234e-18	hsap
OX_Smed_1.0.02829	Macrophage mannose receptor 1	4.27999532016e-17	mmus
OX_Smed_1.0.02829	CG9134, isoform A	9.55697421463e-09	dmel
OX_Smed_1.0.02829	Protein CLEC-53	5.79801659818e-06	cele
#
OX_Smed_1.0.09306	Nephrin	1.29251712186e-33	csin
OX_Smed_1.0.09306	nephrin, putative	5.10629865201e-14	sman
OX_Smed_1.0.09306	Sticks and stones, isoform B	6.66903257057e-14	dmel
OX_Smed_1.0.09306	Novel protein similar to vertebrate kin of IRRE like (Drosophila) (KIRREL)	2.62251671652e-10	drer
OX_Smed_1.0.09306	Protein SYG-1, isoform a	4.94585248006e-09	cele
OX_Smed_1.0.09306	Isoform 2 of Kin of IRRE-like protein 1	1.87942193758e-08	mmus
OX_Smed_1.0.09306	Isoform 3 of Kin of IRRE-like protein 1	1.89732119413e-08	hsap
#
OX_Smed_1.0.02827	protease, putative	6.72676526932e-39	sman
OX_Smed_1.0.02827	Protease-associated domain-containing protein 1	1.31891236593e-18	hsap
OX_Smed_1.0.02827	Protease-associated domain-containing protein 1	1.31891236593e-18	mmus
OX_Smed_1.0.02827	PRADC1-like protein	9.45196199763e-17	dmel
OX_Smed_1.0.02827	Protein T07F12.2	5.02349892434e-10	cele
#
OX_Smed_1.0.09304	phenylalanyl-tRNA synthetase mitochondrial, putative	2.12023665341e-49	sman
OX_Smed_1.0.09304	Phenylalanine--tRNA ligase, mitochondrial	2.76911482515e-49	hsap
OX_Smed_1.0.09304	Phenylalanine--tRNA ligase, mitochondrial	4.72339448383e-49	mmus
OX_Smed_1.0.09304	Phenylalanyl-tRNA synthetase alpha chain	8.05689068841e-49	csin
OX_Smed_1.0.09304	Probable phenylalanine--tRNA ligase, mitochondrial	5.97510843907e-44	dmel
OX_Smed_1.0.09304	Protein FARS-2, isoform c	2.34963941152e-40	cele
#
OX_Smed_1.0.18732	Glucosamine-6-phosphate isomerase 2	6.76863220361e-84	hsap
OX_Smed_1.0.18732	Glucosamine-6-phosphate isomerase 1	8.84010742425e-84	mmus
OX_Smed_1.0.18732	Glucosamine-6-phosphate deaminase	7.24845592756e-78	csin
OX_Smed_1.0.18732	Glucosamine-6-phosphate isomerase	2.10897780539e-77	dmel
OX_Smed_1.0.18732	Probable glucosamine-6-phosphate isomerase	3.48433745471e-72	cele
OX_Smed_1.0.18732	glucosamine-6-phosphate isomerase, putative	1.20033077994e-64	sman
#
OX_Smed_1.0.18735	Glycoprotein-N-acetylgalactosamine 3-beta-galactosyltransferase 1	8.46154068358e-39	cele
OX_Smed_1.0.18735	Glycoprotein-N-acetylgalactosamine 3-beta-galactosyltransferase 1	3.21538202981e-38	mmus
OX_Smed_1.0.18735	Glycoprotein-N-acetylgalactosamine 3-beta-galactosyltransferase 1	5.48461104071e-38	hsap
OX_Smed_1.0.18735	Glycoprotein-N-acetylgalactosamine 3-beta-galactosyltransferase	1.22184386795e-37	csin
OX_Smed_1.0.18735	Glycoprotein-N-acetylgalactosamine 3-beta-galactosyltransferase 1	1.76433878115e-36	dmel
OX_Smed_1.0.18735	core 1 udp-galactose:n-acetylgalactosamine-alpha-r beta 1,3-galactosyltransferase, putative	5.14535953855e-28	sman
#
OX_Smed_1.0.18734	Protein unc-45 homolog A	5.97038874443e-167	csin
OX_Smed_1.0.18734	Protein unc-45 homolog B	4.31854646761e-133	drer
OX_Smed_1.0.18734	Protein unc-45 homolog A	2.00604194848e-130	mmus
OX_Smed_1.0.18734	Isoform 2 of Protein unc-45 homolog A	2.89671839355e-129	hsap
OX_Smed_1.0.18734	Translocase of outer membrane 34	2.53764918778e-125	dmel
OX_Smed_1.0.18734	unc45a homologue, 3' fragment	4.19256480049e-120	sman
OX_Smed_1.0.18734	Protein UNC-45	5.34063721261e-91	cele
#
OX_Smed_1.0.02820	carbonic anhydrase VII-like mRNA, complete sequence	0.0	smed
OX_Smed_1.0.02820	Carbonic anhydrase 7	2.6052729073e-34	hsap
OX_Smed_1.0.02820	Carbonic anhydrase 7	4.44392250095e-34	mmus
OX_Smed_1.0.02820	Carbonic anhydrase VII	4.15938508236e-32	drer
OX_Smed_1.0.02820	Carbonic anhydrase 1	1.63562807552e-28	dmel
OX_Smed_1.0.02820	Carbonic anhydrase	1.38464222039e-27	csin
OX_Smed_1.0.02820	Carbonic anhydrase 1	1.53090136386e-26	nvec
OX_Smed_1.0.02820	carbonic anhydrase, putative	3.77074123295e-25	sman
OX_Smed_1.0.02820	Putative carbonic anhydrase 3	2.14115655794e-20	cele
#
OX_Smed_1.0.02821	Tyrosyl-DNA phosphodiesterase 1 (Fragment)	5.72416012082e-80	csin
OX_Smed_1.0.02821	tyrosyl-DNA phosphodiesterase, putative	2.65897458978e-77	sman
OX_Smed_1.0.02821	Transcription factor Dp-2	1.16621863804e-48	mmus
OX_Smed_1.0.02821	Isoform Epsilon of Transcription factor Dp-2	1.52312871055e-48	hsap
OX_Smed_1.0.02821	Transcription factor Dp-1, like	3.39317676543e-48	drer
OX_Smed_1.0.02821	Isoform B of Transcription factor Dp	5.97878625577e-45	dmel
OX_Smed_1.0.02821	Transcription factor dpl-1	5.59597390764e-43	cele
#
OX_Smed_1.0.02840	Isoform PDE7A2 of High affinity cAMP-specific 3',5'-cyclic phosphodiesterase 7A	4.18792151759e-67	hsap
OX_Smed_1.0.02840	Isoform 2 of High affinity cAMP-specific 3',5'-cyclic phosphodiesterase 7A	1.21849861813e-66	mmus
OX_Smed_1.0.02840	High affinity cAMP-specific 3' 5'-cyclic phosphodiesterase 7A	7.6499108566e-61	csin
OX_Smed_1.0.02840	Phosphodiesterase 8, isoform E	8.49729106222e-44	dmel
OX_Smed_1.0.02840	camp-specific cyclic nucleotide phosphodiesterase, putative	1.49991290361e-40	sman
OX_Smed_1.0.02840	Protein PDE-4, isoform g	4.51611342932e-37	cele
#
OX_Smed_1.0.11887	Isoform 4 of Whirlin	1.16499264667e-13	hsap
OX_Smed_1.0.11887	Isoform 9 of Whirlin	5.78179839402e-13	mmus
OX_Smed_1.0.11887	CG34400, isoform C	7.55126255512e-13	dmel
#
OX_Smed_1.0.02665	E3 ubiquitin-protein ligase CHIP	2.27509214083e-08	csin
#
OX_Smed_1.0.14559	signal transduction protein lnk-related	2.63645607625e-32	sman
OX_Smed_1.0.14559	SH2B adapter protein 1	1.00185224027e-31	csin
OX_Smed_1.0.14559	Isoform 3 of SH2B adapter protein 1	5.88704913298e-24	hsap
OX_Smed_1.0.14559	SH2B adapter protein 1	5.88704913298e-24	mmus
OX_Smed_1.0.14559	LD10453p	3.23033126254e-22	dmel
#
OX_Smed_1.0.02842	amiloride-sensitive sodium channel-related	1.9591822791e-17	sman
OX_Smed_1.0.02842	Acid-sensing ion channel 5	2.39493716751e-15	hsap
OX_Smed_1.0.02842	FMRFamide-activated amiloride-sensitive sodium channel	1.55235309052e-14	csin
OX_Smed_1.0.02842	Acid-sensing ion channel 2	2.64791331806e-14	mmus
OX_Smed_1.0.02842	Protein ACD-1	3.82357867379e-13	cele
#
OX_Smed_1.0.23522	Isoform 2 of Thyroglobulin	1.77332082736e-10	hsap
OX_Smed_1.0.23522	Thyroglobulin	1.6364007108e-08	mmus
#
OX_Smed_1.0.17052	nucleolar protein c7c, putative	2.13604249966e-45	sman
OX_Smed_1.0.17052	Isoform 5 of Oxidation resistance protein 1	2.80756891986e-29	hsap
OX_Smed_1.0.17052	Isoform 4 of Oxidation resistance protein 1	3.6604764987e-29	mmus
OX_Smed_1.0.17052	L(3)82Fd, isoform B	4.18812423826e-25	dmel
OX_Smed_1.0.17052	Protein F52E1.13, isoform c	1.75959342154e-23	cele
#
OX_Smed_1.0.23526	conserved hypothetical protein	2.08936162794e-16	sman
OX_Smed_1.0.23526	CG7071, isoform A	1.49733729221e-14	dmel
OX_Smed_1.0.23526	Transmembrane protein 199	1.83037013537e-12	hsap
OX_Smed_1.0.23526	Transmembrane protein 199	2.64304883662e-11	mmus
#
OX_Smed_1.0.23527	Ribulose-phosphate 3-epimerase	1.37456942276e-79	nvec
OX_Smed_1.0.23527	ribulose-phosphate3-epimerase	2.19453537313e-77	sman
OX_Smed_1.0.23527	Ribulose-phosphate 3-epimerase	8.33922552217e-77	csin
OX_Smed_1.0.23527	Ribulose-phosphate 3-epimerase	2.05402269994e-75	drer
OX_Smed_1.0.23527	Ribulose-phosphate 3-epimerase	1.93467459857e-73	hsap
OX_Smed_1.0.23527	Ribulose-phosphate 3-epimerase	2.52676327622e-73	mmus
OX_Smed_1.0.23527	Ribulose-phosphate 3-epimerase	1.33447015586e-66	dmel
OX_Smed_1.0.23527	Ribulose-phosphate 3-epimerase	1.74691885543e-58	cele
#
OX_Smed_1.0.23524	hypothetical protein	4.46665021243e-29	sman
#
OX_Smed_1.0.23525	Acylpyruvase FAHD1, mitochondrial	1.90627744017e-52	hsap
OX_Smed_1.0.23525	Acylpyruvase FAHD1, mitochondrial	4.22036579835e-52	mmus
OX_Smed_1.0.23525	fumarylacetoacetate hydrolase, putative	6.52620855625e-45	sman
OX_Smed_1.0.23525	CG5793	5.52476693284e-44	dmel
#
OX_Smed_1.0.02844	Golgin subfamily B member 1	7.21793361372e-14	hsap
OX_Smed_1.0.02844	Intraflagellar transport protein 74 homolog	6.11034731863e-13	mmus
OX_Smed_1.0.02844	Myosin-10 (Myosin heavy chain, nonmuscle IIb) (Nonmuscle myosin heavy chain IIb) (NMMHC II-b) (NMMHC-IIB) (Cellular myosin heavy chain, type B) (Nonmuscle myosin heavy chain-B) (NMMHC-B), putative	1.77468669859e-12	sman
OX_Smed_1.0.02844	Protein DYF-14, isoform d	9.73802968881e-11	cele
OX_Smed_1.0.02844	Rootletin	2.16940668588e-10	csin
OX_Smed_1.0.02844	Myosin heavy chain-like, isoform A	1.07666534448e-09	dmel
#
OX_Smed_1.0.20377	Major facilitator superfamily domain-containing protein 7	1.74985547676e-52	drer
OX_Smed_1.0.20377	Major facilitator superfamily domain-containing protein 7	3.08878534327e-49	mmus
OX_Smed_1.0.20377	Major facilitator superfamily domain-containing protein 7-a	2.44739120231e-46	csin
OX_Smed_1.0.20377	Isoform 2 of Major facilitator superfamily domain-containing protein 7	3.20382536774e-46	hsap
OX_Smed_1.0.20377	feline leukemia virus subgroup C receptor-related	4.33008260379e-35	sman
OX_Smed_1.0.20377	CG1358, isoform A	7.42034187574e-19	dmel
#
OX_Smed_1.0.23529	Zinc finger protein 706	2.676885946e-23	csin
OX_Smed_1.0.23529	Zinc finger protein 706	2.50548911882e-21	hsap
OX_Smed_1.0.23529	Zinc finger protein 706	2.50548911882e-21	mmus
OX_Smed_1.0.23529	conserved hypothetical protein	7.28985731035e-21	sman
OX_Smed_1.0.23529	HSPC038 protein	2.12102376363e-20	drer
OX_Smed_1.0.23529	CG15715	3.61791856886e-20	dmel
OX_Smed_1.0.23529	Nx	2.59277490353e-18	cele
#
OX_Smed_1.0.17257	protein kinase	2.07813335816e-18	sman
OX_Smed_1.0.17257	p21-activated kinase 1	3.31779325878e-16	csin
OX_Smed_1.0.17257	LD20767p	3.31779325878e-16	dmel
OX_Smed_1.0.17257	Protein MAX-2, isoform b	9.65330053126e-16	cele
OX_Smed_1.0.17257	Serine/threonine-protein kinase PAK 6	1.82053369088e-14	hsap
OX_Smed_1.0.17257	Serine/threonine-protein kinase PAK 6	4.0557259395e-14	mmus
#
OX_Smed_1.0.01661	Isoform 5 of Serine/threonine-protein kinase N2	1.31509685013e-84	hsap
OX_Smed_1.0.01661	Isoform 2 of Serine/threonine-protein kinase N1	2.2379497037e-84	mmus
OX_Smed_1.0.01661	Protein kinase related to protein kinase N, isoform H	2.09465727871e-82	dmel
OX_Smed_1.0.01661	Protein PKN-1, isoform b	4.82897712993e-79	cele
OX_Smed_1.0.01661	Protein kinase N (Fragment)	1.5534285951e-77	csin
OX_Smed_1.0.01661	serine/threonine kinase	2.24314610565e-76	sman
#
OX_Smed_1.0.17254	ATP-binding cassette sub-family A member 1	0.0	hsap
OX_Smed_1.0.17254	ATP-binding cassette sub-family A member 1	0.0	mmus
OX_Smed_1.0.17254	ATP-binding cassette sub-family A member 1	4.76018698469e-177	csin
OX_Smed_1.0.17254	hypothetical protein	9.06099449025e-144	sman
OX_Smed_1.0.17254	Protein ABT-2	5.00664716901e-118	cele
OX_Smed_1.0.17254	CG1718	8.8375632159e-115	dmel
#
OX_Smed_1.0.17252	Dynein light chain roadblock-type	5.9676161593e-34	csin
OX_Smed_1.0.17252	dynein light chain, putative	3.86809621297e-33	sman
OX_Smed_1.0.17252	Dynein light chain roadblock-type 2	9.52745240652e-32	mmus
OX_Smed_1.0.17252	RE64145p	2.12249496157e-31	dmel
OX_Smed_1.0.17252	Dynein light chain roadblock-type 2	3.62042805245e-31	hsap
OX_Smed_1.0.17252	Protein DYRB-1	4.90451516191e-20	cele
#
OX_Smed_1.0.17251	Guanine nucleotide binding protein (G protein) alpha o polypeptide	2.40404511324e-162	csin
OX_Smed_1.0.17251	trimeric G-protein alpha o subunit, putative	4.100679872e-162	sman
OX_Smed_1.0.17251	Guanine nucleotide-binding protein G(o) subunit alpha	1.32220639489e-152	cele
OX_Smed_1.0.17251	Isoform B of Guanine nucleotide-binding protein G(o) subunit alpha 47A	1.32220639489e-152	dmel
OX_Smed_1.0.17251	Guanine nucleotide-binding protein G(o) subunit alpha	9.82071615422e-148	hsap
OX_Smed_1.0.17251	Guanine nucleotide-binding protein G(o) subunit alpha	1.84927060633e-146	mmus
OX_Smed_1.0.17251	Guanine nucleotide binding protein (G protein), alpha activating activity polypeptide O	2.26057930144e-144	drer
#
OX_Smed_1.0.17250	Synaptosomal-associated protein	3.89726860133e-79	csin
OX_Smed_1.0.17250	synaptosomal associated protein, putative	8.40940299681e-74	sman
OX_Smed_1.0.17250	Synaptosomal-associated protein	3.79236181907e-58	cele
OX_Smed_1.0.17250	Synaptosomal-associated protein	1.59331828029e-56	spur
OX_Smed_1.0.17250	Synaptosomal-associated protein 25	6.69414803603e-55	dmel
OX_Smed_1.0.17250	Synaptosomal-associated protein 25	6.92735757582e-52	hsap
OX_Smed_1.0.17250	Synaptosomal-associated protein 25	6.92735757582e-52	mmus
OX_Smed_1.0.17250	Synaptosomal-associated protein 25-A	2.22845440291e-50	drer
#
OX_Smed_1.0.17701	ribonuclease III, putative	1.58896741596e-123	sman
OX_Smed_1.0.17701	Ribonuclease III	1.10763471588e-121	csin
OX_Smed_1.0.17701	Ribonuclease 3	9.3197836212e-75	hsap
OX_Smed_1.0.17701	Ribonuclease 3	2.68203098714e-74	mmus
OX_Smed_1.0.17701	Drosha	1.41205532999e-72	dmel
OX_Smed_1.0.17701	Isoform b of Ribonuclease 3	9.57719499329e-38	cele
#
OX_Smed_1.0.17700	conserved hypothetical protein	5.37434219888e-11	sman
OX_Smed_1.0.17700	ETS homologous factor	8.58027529743e-09	csin
OX_Smed_1.0.17700	Protein F19F10.1	1.12061865791e-08	cele
OX_Smed_1.0.17700	Transcription factor ETV6	3.60490642337e-07	hsap
OX_Smed_1.0.17700	Transcription factor ETV6	3.60490642337e-07	mmus
OX_Smed_1.0.17700	Ets96B, isoform A	5.20547376965e-06	dmel
#
OX_Smed_1.0.17702	CG10492, isoform A	7.57252149326e-18	dmel
OX_Smed_1.0.17702	Zinc finger CCHC domain-containing protein 2	8.10933238109e-12	hsap
OX_Smed_1.0.17702	Isoform 2 of Zinc finger CCHC domain-containing protein 2	1.80657077948e-11	mmus
OX_Smed_1.0.17702	Zinc finger CCHC domain-containing protein 2	3.18889726571e-08	csin
#
OX_Smed_1.0.17704	H/ACA ribonucleoprotein complex subunit 3	6.22581334269e-14	hsap
OX_Smed_1.0.17704	H/ACA ribonucleoprotein complex subunit 3	6.22581334269e-14	mmus
OX_Smed_1.0.17704	ribosome biogenesis protein Nop10, putative	6.22581334269e-14	sman
OX_Smed_1.0.17704	H/ACA ribonucleoprotein complex subunit 3 (Fragment)	1.38696651399e-13	csin
OX_Smed_1.0.17704	H/ACA ribonucleoprotein complex subunit 3	6.88344324413e-13	drer
OX_Smed_1.0.17704	H/ACA ribonucleoprotein complex subunit 3	1.29816121384e-11	dmel
OX_Smed_1.0.17704	Putative H/ACA ribonucleoprotein complex subunit 3-like protein	8.41443608473e-11	cele
#
OX_Smed_1.0.17259	Pre-mRNA-splicing regulator female-lethal(2)D	8.41993412272e-42	dmel
OX_Smed_1.0.17259	Pre-mRNA-splicing regulator WTAP	6.67151336394e-39	mmus
OX_Smed_1.0.17259	Pre-mRNA-splicing regulator WTAP	6.67825226633e-39	hsap
OX_Smed_1.0.17259	Pre-mRNA-splicing regulator WTAP	3.31103765879e-38	drer
OX_Smed_1.0.17259	Pre-mRNA-splicing regulator female-lethal(2)D (Fragment)	6.06218520778e-24	csin
#
OX_Smed_1.0.17706	Kelch-like protein 12	2.96604311933e-172	csin
OX_Smed_1.0.17706	kelch-like protein	1.23504414122e-170	sman
OX_Smed_1.0.17706	Isoform 2 of Kelch-like protein 12	1.39336192223e-129	hsap
OX_Smed_1.0.17706	Kelch-like protein 12	4.04145673785e-129	mmus
OX_Smed_1.0.17706	Kelch-like protein 12	1.17058396566e-128	drer
OX_Smed_1.0.17706	KLHL18, isoform A	1.558823986e-87	dmel
OX_Smed_1.0.17706	Protein KEL-3, isoform a	4.1280920671e-73	cele
#
OX_Smed_1.0.11845	Galectin-3-binding protein A	2.27488310488e-14	csin
OX_Smed_1.0.11845	macrophage scavenger receptor-related	2.27488310488e-14	sman
OX_Smed_1.0.11845	Neurotrypsin	2.97798805943e-06	hsap
#
OX_Smed_1.0.01662	Cathepsin L2	4.4375513342e-82	hsap
OX_Smed_1.0.01662	Cathepsin L1	3.4001748262e-76	mmus
OX_Smed_1.0.01662	Cathepsin L	2.82533406697e-72	dmel
OX_Smed_1.0.01662	Protein CPL-1, isoform a	1.15843179436e-67	cele
OX_Smed_1.0.01662	subfamily C1A unassigned peptidase (C01 family)	1.94922297109e-67	sman
OX_Smed_1.0.01662	Cathepsin L	3.58913227903e-60	csin
#
OX_Smed_1.0.18559	Glycoprotein-N-acetylgalactosamine 3-beta-galactosyltransferase 1	4.52398862094e-52	cele
OX_Smed_1.0.18559	Glycoprotein-N-acetylgalactosamine 3-beta-galactosyltransferase 1	4.23432469371e-50	mmus
OX_Smed_1.0.18559	Glycoprotein-N-acetylgalactosamine 3-beta-galactosyltransferase 1	2.10147349719e-49	hsap
OX_Smed_1.0.18559	Glycoprotein-N-acetylgalactosamine 3-beta-galactosyltransferase	1.36213547573e-48	csin
OX_Smed_1.0.18559	Glycoprotein-N-acetylgalactosamine 3-beta-galactosyltransferase 1	2.56887633103e-47	dmel
OX_Smed_1.0.18559	core 1 udp-galactose:n-acetylgalactosamine-alpha-r beta 1,3-galactosyltransferase, putative	1.78313477881e-40	sman
#
OX_Smed_1.0.18889	Dynein heavy chain, cytoplasmic	0.0	cele
OX_Smed_1.0.18889	Dynein beta chain ciliary	0.0	csin
OX_Smed_1.0.18889	Dynein heavy chain at 93AB	0.0	dmel
OX_Smed_1.0.18889	Dynein heavy chain 9, axonemal	0.0	hsap
OX_Smed_1.0.18889	Dynein, axonemal, heavy chain 9	0.0	mmus
OX_Smed_1.0.18889	dynein heavy chain, putative	0.0	sman
#
OX_Smed_1.0.18888	cdc73-like protein mRNA, partial cds	0.0	smed
OX_Smed_1.0.18888	hyperparathyroidism homolog, putative	2.21125561939e-131	sman
OX_Smed_1.0.18888	Parafibromin	9.04026476276e-109	mmus
OX_Smed_1.0.18888	Parafibromin	9.05823745613e-109	hsap
OX_Smed_1.0.18888	Parafibromin	2.38454353942e-101	csin
OX_Smed_1.0.18888	Hyrax	2.91490588243e-99	dmel
OX_Smed_1.0.18888	Protein F35F11.1	1.67837758446e-46	cele
#
OX_Smed_1.0.18887	Mitogen-activated protein kinase kinase kinase 3	4.28124834604e-36	mmus
OX_Smed_1.0.18887	Isoform 2 of Mitogen-activated protein kinase kinase kinase 3	7.33731357663e-36	hsap
OX_Smed_1.0.18887	protein kinase	2.87170021773e-32	sman
OX_Smed_1.0.18887	Protein GCK-1, isoform d	8.35536848601e-32	cele
OX_Smed_1.0.18887	LD20767p	2.43104005445e-31	dmel
OX_Smed_1.0.18887	Mitogen-activated protein kinase kinase kinase 15	5.41579222522e-31	csin
#
OX_Smed_1.0.01665	Rho GTPase-activating protein 100F	2.18465165967e-43	csin
OX_Smed_1.0.01665	Isoform B of Rho GTPase-activating protein 100F	1.32845999042e-32	dmel
OX_Smed_1.0.01665	rho gtpase activating protein, putative	3.06260264005e-29	sman
OX_Smed_1.0.01665	Protein Syde2	5.97703555495e-25	mmus
OX_Smed_1.0.01665	Rho GTPase-activating protein SYDE2	7.83373698035e-25	hsap
OX_Smed_1.0.01665	Isoform c of Rho GTPase-activating protein syd-1	6.18526245755e-22	cele
#
OX_Smed_1.0.18557	Isoform 2 of Proteasome-associated protein ECM29 homolog	9.91535852478e-86	mmus
OX_Smed_1.0.18557	Protein KIAA0368	3.73695599368e-77	hsap
OX_Smed_1.0.18557	Proteasome-associated protein ECM29 homolog	1.52741927479e-47	dmel
OX_Smed_1.0.18557	Protein D2045.2	1.34604560661e-42	cele
OX_Smed_1.0.18557	Proteasome-associated protein ECM29 homolog (Fragment)	8.25515711684e-16	csin
#
OX_Smed_1.0.18884	Ubiquitin-like protein 3	1.54340468062e-13	mmus
OX_Smed_1.0.18884	Ubiquitin-like protein 3	1.54975614021e-13	hsap
OX_Smed_1.0.18884	Protein C46F11.6	1.00040579702e-12	cele
OX_Smed_1.0.18884	LD03728p	6.4844416457e-12	dmel
#
OX_Smed_1.0.18883	ornithine transporter 2 (solute carrier family 25 member 2)	6.61987438815e-32	sman
OX_Smed_1.0.18883	CG1628	2.6031858535e-28	dmel
OX_Smed_1.0.18883	Protein T10F2.2	8.37416130659e-27	cele
OX_Smed_1.0.18883	Mitochondrial ornithine transporter 1	1.865568509e-26	csin
OX_Smed_1.0.18883	Mitochondrial ornithine transporter 1	1.13180144021e-23	mmus
OX_Smed_1.0.18883	Mitochondrial ornithine transporter 2	1.93056085322e-23	hsap
#
OX_Smed_1.0.18550	High affinity cationic amino acid transporter 1	9.94851031042e-101	csin
OX_Smed_1.0.18550	rRNA 2'-O-methyltransferase fibrillarin	2.01173835095e-85	dmel
OX_Smed_1.0.18550	rRNA 2'-O-methyltransferase fibrillarin	2.45918258826e-83	hsap
OX_Smed_1.0.18550	rRNA 2'-O-methyltransferase fibrillarin	2.45918258826e-83	mmus
OX_Smed_1.0.18550	Fibrillarin	7.91091871092e-82	drer
OX_Smed_1.0.18550	fibrillarin, putative	1.94852706242e-80	sman
OX_Smed_1.0.18550	rRNA 2'-O-methyltransferase fibrillarin	3.67476300282e-79	cele
#
OX_Smed_1.0.18553	nuclear factor Y subunit B (NF-YB) mRNA, partial cds	0.0	smed
OX_Smed_1.0.18553	Nuclear transcription factor Y subunit beta	5.89055947073e-24	csin
OX_Smed_1.0.18553	Nuclear factor Y-box B	2.40378525971e-22	dmel
OX_Smed_1.0.18553	Nuclear transcription factor Y, beta	1.59882386908e-20	drer
OX_Smed_1.0.18553	Nuclear transcription factor Y subunit beta	7.73908616168e-20	hsap
OX_Smed_1.0.18553	Nuclear transcription factor Y subunit beta	7.73908616168e-20	mmus
OX_Smed_1.0.18553	Protein NFYB-1	2.45090038993e-17	cele
OX_Smed_1.0.18553	nuclear factor Y transcription factor subunit B homolog, putative	6.50970924669e-14	sman
#
OX_Smed_1.0.18880	Cbsa protein	6.15649129442e-87	drer
OX_Smed_1.0.18880	Isoform 2 of Cystathionine beta-synthase	1.25263084195e-84	mmus
OX_Smed_1.0.18880	Cystathionine beta-synthase	3.62616700297e-84	hsap
OX_Smed_1.0.18880	CG1753, isoform A	3.87461641667e-62	dmel
OX_Smed_1.0.18880	cysteine synthase, putative	9.87598741008e-58	sman
OX_Smed_1.0.18880	Protein CBS-1, isoform a	1.24931542178e-52	cele
OX_Smed_1.0.18880	Cysteine synthase	1.5840573995e-39	csin
#
OX_Smed_1.0.01667	Essential for mitotic growth 1	1.81651239936e-29	csin
OX_Smed_1.0.01667	nep1, putative	7.63187309219e-28	sman
OX_Smed_1.0.01667	Ribosomal RNA small subunit methyltransferase NEP1	2.29789372966e-24	mmus
OX_Smed_1.0.01667	Ribosomal RNA small subunit methyltransferase NEP1	1.14043280134e-23	hsap
OX_Smed_1.0.01667	Ribosomal RNA small subunit methyltransferase nep-1	6.47576967133e-19	cele
OX_Smed_1.0.01667	Ribosomal RNA small subunit methyltransferase NEP1	2.4607898501e-18	dmel
#
OX_Smed_1.0.13103	DEAD box ATP-dependent RNA helicase, putative	2.31290776451e-09	sman
OX_Smed_1.0.13103	ATP-dependent RNA helicase DDX50 (Fragment)	4.08266608198e-06	csin
#
OX_Smed_1.0.16254	Chmp1	1.07166246816e-61	dmel
OX_Smed_1.0.16254	Charged multivesicular body protein 1b	2.91841588896e-59	hsap
OX_Smed_1.0.16254	Charged multivesicular body protein 1b-2	2.91841588896e-59	mmus
OX_Smed_1.0.16254	Charged multivesicular body protein 1b	4.21418355283e-58	drer
OX_Smed_1.0.16254	Protein F23C8.6	3.69180500729e-54	cele
OX_Smed_1.0.16254	vacuolar assembly/sorting protein D1D2-like protein	1.15029663128e-47	sman
OX_Smed_1.0.16254	Charged multivesicular body protein 1	2.67658464222e-12	csin
#
OX_Smed_1.0.16255	vinculin, putative	1.24664843282e-165	sman
OX_Smed_1.0.16255	Vinculin	1.80852593997e-148	cele
OX_Smed_1.0.16255	Vinculin	3.41073231263e-147	dmel
OX_Smed_1.0.16255	Vinculin	1.14866205881e-102	csin
OX_Smed_1.0.16255	Vinculin (Fragment)	8.52701451569e-98	hsap
OX_Smed_1.0.16255	Vinculin	1.32341462566e-74	mmus
#
OX_Smed_1.0.16256	Dynein heavy chain axonemal	0.0	csin
OX_Smed_1.0.16256	Dynein heavy chain at 36C	0.0	dmel
OX_Smed_1.0.16256	Dynein heavy chain 3, axonemal	0.0	hsap
OX_Smed_1.0.16256	Dynein heavy chain 3, axonemal	0.0	mmus
OX_Smed_1.0.16256	dynein heavy chain, putative	0.0	sman
OX_Smed_1.0.16256	Cytoplasmic dynein 2 heavy chain 1	7.04477101372e-57	cele
#
OX_Smed_1.0.16257	2-methoxy-6-polyprenyl-1,4-benzoquinol methylase, mitochondrial	1.27727378251e-76	hsap
OX_Smed_1.0.16257	Novel protein similar to vertebrate coenzyme Q5 homolog, methyltransferase (S. cerevisiae) (COQ5, zgc:92445)	2.16969619724e-76	drer
OX_Smed_1.0.16257	2-methoxy-6-polyprenyl-1,4-benzoquinol methylase, mitochondrial	2.17869908602e-76	mmus
OX_Smed_1.0.16257	2-methoxy-6-polyprenyl-1,4-benzoquinol methylase, mitochondrial	2.39888024401e-75	dmel
OX_Smed_1.0.16257	2-methoxy-6-polyprenyl-1,4-benzoquinol methylase, mitochondrial	4.10137104706e-67	cele
OX_Smed_1.0.16257	ubiquinone/menaquinone biosynthesis methyltransferase, putative	8.57173694633e-57	sman
OX_Smed_1.0.16257	Ubiquinone biosynthesis methyltransferase	1.58402807741e-10	csin
#
OX_Smed_1.0.16250	Serine/threonine-protein kinase/endoribonuclease IRE2	1.98023999073e-19	mmus
OX_Smed_1.0.16250	Serine/threonine-protein kinase/endoribonuclease IRE2	2.10255245024e-18	hsap
OX_Smed_1.0.16250	Ire-1, isoform B	1.07157478793e-16	dmel
OX_Smed_1.0.16250	Serine/threonine-protein kinase/endoribonuclease ire-1	1.39571155238e-16	cele
OX_Smed_1.0.16250	Serine/threonine-protein kinase/endoribonuclease ire-1	7.0833097059e-08	csin
OX_Smed_1.0.16250	serine/threonine kinase	3.88674126346e-06	sman
#
OX_Smed_1.0.16251	Tachykinin-like peptides receptor 86C	8.70760152769e-21	dmel
OX_Smed_1.0.16251	Pyroglutamylated RFamide peptide receptor	1.48529185752e-20	mmus
OX_Smed_1.0.16251	Galanin receptor type 1	3.32449299918e-20	hsap
OX_Smed_1.0.16251	peptide (allatostatin)-like receptor, putative	6.45768515228e-16	sman
OX_Smed_1.0.16251	Protein NPR-6	1.21786671271e-14	cele
OX_Smed_1.0.16251	Tachykinin-like receptor	6.91546605169e-10	csin
#
OX_Smed_1.0.16252	E3 ubiquitin-protein ligase synoviolin	1.1716164519e-113	drer
OX_Smed_1.0.16252	E3 ubiquitin-protein ligase synoviolin	4.85716419804e-112	mmus
OX_Smed_1.0.16252	E3 ubiquitin-protein ligase synoviolin	6.33728742577e-112	hsap
OX_Smed_1.0.16252	E3 ubiquitin-protein ligase HRD1	4.54330883469e-104	dmel
OX_Smed_1.0.16252	synoviolin, putative	1.91401710019e-93	sman
OX_Smed_1.0.16252	E3 ubiquitin-protein ligase hrd-1	8.65722842826e-91	cele
OX_Smed_1.0.16252	E3 ubiquitin-protein ligase synoviolin (Fragment)	1.24110092818e-80	csin
#
OX_Smed_1.0.16253	Venom allergen-like (VAL) 14 protein	2.78746642843e-13	sman
OX_Smed_1.0.16253	Protein Glipr1l1	8.39283037094e-10	mmus
OX_Smed_1.0.16253	Isoform 3 of Cysteine-rich secretory protein 3	1.86972754263e-09	hsap
OX_Smed_1.0.16253	CG8483	7.85545054763e-08	dmel
OX_Smed_1.0.16253	GLIPR1-like protein 1	6.65003777523e-07	csin
#
OX_Smed_1.0.22240	Calcineurin-binding protein cabin-1	2.00052121489e-90	csin
OX_Smed_1.0.22240	Calcineurin binding protein 1, isoform CRA_a	3.46018927156e-42	mmus
OX_Smed_1.0.22240	Calcineurin-binding protein cabin-1	3.58305085911e-39	hsap
#
OX_Smed_1.0.04658	ran binding protein 9-related	3.85752236198e-34	sman
OX_Smed_1.0.04658	Histone-lysine N-methyltransferase MLL5	1.04057063741e-31	csin
OX_Smed_1.0.04658	Isoform 7 of Histone-lysine N-methyltransferase MLL5	1.39411224319e-10	hsap
OX_Smed_1.0.04658	Histone-lysine N-methyltransferase MLL5	1.39411224319e-10	mmus
OX_Smed_1.0.04658	CG9007	3.55344464623e-06	dmel
#
OX_Smed_1.0.04657	Protein Y57G11C.9, isoform a	4.3335796586e-13	cele
OX_Smed_1.0.04657	Novel protein similar to vertebrate periphilin 1 (PPHLN1)	6.70127804046e-06	drer
#
OX_Smed_1.0.04654	Phosphatidylinositol 3-kinase regulatory subunit alpha	1.09915270708e-30	mmus
OX_Smed_1.0.04654	Isoform 4 of Phosphatidylinositol 3-kinase regulatory subunit alpha	2.07291229377e-29	hsap
OX_Smed_1.0.04654	Phosphoinositide-3-kinase, regulatory subunit 1 (P85 alpha)	3.90934339693e-28	drer
OX_Smed_1.0.04654	GTPase activating protein,putative	2.29719470901e-20	sman
OX_Smed_1.0.04654	Phosphatidylinositol 3-kinase regulatory subunit alpha	9.6514058992e-19	csin
OX_Smed_1.0.04654	LD42724p	1.10426298309e-14	dmel
OX_Smed_1.0.04654	Phosphoinositide 3-kinase adapter subunit	1.65010307693e-10	cele
#
OX_Smed_1.0.04653	Isoform 2 of Adenylate kinase 2, mitochondrial	9.68946939308e-69	mmus
OX_Smed_1.0.04653	Adenylate kinase 2, mitochondrial	1.65277314855e-68	drer
OX_Smed_1.0.04653	Adenylate kinase 2, mitochondrial	3.68199444167e-68	dmel
OX_Smed_1.0.04653	Isoform 2 of Adenylate kinase 2, mitochondrial	1.39915639531e-67	hsap
OX_Smed_1.0.04653	Adenylate kinase 2, mitochondrial	1.35519318381e-62	cele
OX_Smed_1.0.04653	adenylate kinase 1, putative	8.7841065548e-62	sman
OX_Smed_1.0.04653	Multiple PDZ domain protein	4.47625565933e-51	csin
#
OX_Smed_1.0.04652	DENN domain-containing protein 1A	4.14882326954e-29	csin
OX_Smed_1.0.04652	DENN domain-containing protein 1A	6.14091588801e-13	mmus
OX_Smed_1.0.04652	Isoform 6 of DENN domain-containing protein 1A	8.03876444553e-13	hsap
OX_Smed_1.0.04652	Novel protein similar to vertebrate suppression of tumorigenicity 5 (ST5)	1.36805333426e-12	drer
OX_Smed_1.0.04652	CG18659, isoform A	3.7255653774e-10	dmel
OX_Smed_1.0.04652	Protein MTM-5	1.121736855e-06	cele
#
OX_Smed_1.0.04651	SCAR	8.34373686108e-30	dmel
OX_Smed_1.0.04651	Novel protein	1.20483303227e-28	drer
OX_Smed_1.0.04651	Wiskott-Aldrich syndrome protein family member 2	5.98865321661e-28	hsap
OX_Smed_1.0.04651	Wiskott-Aldrich syndrome protein family member 1	1.01995234122e-27	mmus
OX_Smed_1.0.04651	Protein WVE-1, isoform a	5.06197084191e-27	cele
OX_Smed_1.0.04651	Wiskott-Aldrich syndrome protein family member 1	1.02232061712e-19	csin
#
OX_Smed_1.0.04650	PiggyBac transposable element-derived protein 4	7.73933491917e-19	hsap
#
OX_Smed_1.0.19160	Phytanoyl-CoA dioxygenase domain-containing protein 1	2.80802578894e-59	hsap
OX_Smed_1.0.19160	Phytanoyl-CoA dioxygenase domain-containing protein 1	8.13210377592e-59	drer
OX_Smed_1.0.19160	Phytanoyl-CoA dioxygenase domain-containing protein 1 homolog	6.4434517215e-56	cele
OX_Smed_1.0.19160	Phytanoyl-CoA dioxygenase domain-containing protein 1	6.4434517215e-56	mmus
OX_Smed_1.0.19160	CG14688	5.28331541499e-50	dmel
#
OX_Smed_1.0.19167	Palmitoyltransferase ZDHHC6	2.04959378398e-89	hsap
OX_Smed_1.0.19167	Palmitoyltransferase ZDHHC6	6.57582787251e-88	mmus
OX_Smed_1.0.19167	CG5196, isoform A	4.8880540201e-75	dmel
OX_Smed_1.0.19167	Probable palmitoyltransferase ZDHHC6	1.12688129523e-71	csin
OX_Smed_1.0.19167	Protein DHHC-6	2.43154883857e-66	cele
OX_Smed_1.0.19167	zinc finger protein, putative	1.00102959539e-19	sman
#
OX_Smed_1.0.14446	Wee1-like protein kinase 2	1.42849425936e-16	csin
OX_Smed_1.0.14446	kinase	6.21074310891e-12	sman
OX_Smed_1.0.14446	Serine/threonine-protein kinase ULK2	1.21210084191e-07	mmus
OX_Smed_1.0.14446	LD06119p	2.06753088697e-07	dmel
OX_Smed_1.0.14446	Serine/threonine-protein kinase ULK1	2.06753088697e-07	hsap
OX_Smed_1.0.14446	Protein Y42A5A.4, isoform b	6.65101845515e-06	cele
#
OX_Smed_1.0.03155	Collagen alpha-1(V) chain precursor, putative	2.89390711839e-28	sman
OX_Smed_1.0.03155	Collagen alpha-1(IV) chain	2.99472454036e-25	csin
OX_Smed_1.0.03155	Protein COL-135, isoform a	4.78115461304e-23	cele
OX_Smed_1.0.03155	Isoform C of Collagen alpha-1(XI) chain	5.30286151892e-22	hsap
OX_Smed_1.0.03155	Isoform Short of Collagen alpha-1(XI) chain	6.925751625e-22	mmus
OX_Smed_1.0.03155	Collagen alpha-1(IV) chain	4.4955369757e-19	dmel
#
OX_Smed_1.0.03154	SH3 and multiple ankyrin repeat domains protein (Fragment)	1.66018248966e-63	csin
OX_Smed_1.0.03154	sh3 and multiple ankyrin repeat domains protein 1,2 (shank1,2), putative	1.04228661917e-57	sman
OX_Smed_1.0.03154	LD13733p	3.1382386182e-54	dmel
OX_Smed_1.0.03154	Isoform 3 of SH3 and multiple ankyrin repeat domains protein 2	3.84807557799e-52	hsap
OX_Smed_1.0.03154	SH3 and multiple ankyrin repeat domains protein 2	1.9039038077e-51	mmus
OX_Smed_1.0.03154	Protein SHN-1, isoform b	1.27706699944e-47	cele
#
OX_Smed_1.0.03157	Phospholipid-transporting ATPase	0.0	csin
OX_Smed_1.0.03157	phospholipid-transportingatpase	0.0	sman
OX_Smed_1.0.03157	Probable phospholipid-transporting ATPase IA	8.52255149162e-166	mmus
OX_Smed_1.0.03157	Probable phospholipid-transporting ATPase IB	2.7416106629e-164	hsap
OX_Smed_1.0.03157	CG42321, isoform E	9.75105412822e-162	dmel
OX_Smed_1.0.03157	Protein TAT-1, isoform a	1.67877997808e-129	cele
#
OX_Smed_1.0.03156	Protein APD-3, isoform a	0.0	cele
OX_Smed_1.0.03156	AP-3 complex subunit delta	0.0	dmel
OX_Smed_1.0.03156	Si:ch211-129c21.6	0.0	drer
OX_Smed_1.0.03156	Isoform 5 of AP-3 complex subunit delta-1	0.0	hsap
OX_Smed_1.0.03156	AP-3 complex subunit delta-1	0.0	mmus
OX_Smed_1.0.03156	conserved hypothetical protein	0.0	sman
OX_Smed_1.0.03156	AP-3 complex subunit delta-1	1.37326796308e-173	csin
#
OX_Smed_1.0.03151	CUGBP Elav-like family member 4	3.87986779689e-116	drer
OX_Smed_1.0.03151	Protein UNC-75	3.98675903756e-107	cele
OX_Smed_1.0.03151	Isoform 4 of CUGBP Elav-like family member 1	2.89223648621e-90	mmus
OX_Smed_1.0.03151	Isoform 4 of CUGBP Elav-like family member 1	2.89226965741e-90	hsap
OX_Smed_1.0.03151	Arrest, isoform C	6.43246243569e-87	dmel
OX_Smed_1.0.03151	bruno-like rna binding protein	1.76113061695e-57	sman
OX_Smed_1.0.03151	CUG-BP-and ETR3-like factor	2.32768103006e-56	csin
#
OX_Smed_1.0.03150	Homeobox protein Nkx-2.2a	4.1697287225e-26	drer
OX_Smed_1.0.03150	Homeobox protein Nkx-2.2	2.07365545418e-25	hsap
OX_Smed_1.0.03150	Homeobox protein Nkx-2.2	2.07365545418e-25	mmus
OX_Smed_1.0.03150	Ventral nervous system defective, isoform B	1.63969558739e-22	dmel
OX_Smed_1.0.03150	Homeobox protein DTH-2	2.61781610161e-20	csin
OX_Smed_1.0.03150	Homeobox protein ceh-24	1.2992086238e-19	cele
OX_Smed_1.0.03150	neural gene activation protein	2.7090151138e-17	sman
#
OX_Smed_1.0.03153	slit1 mRNA, complete cds	0.0	smed
OX_Smed_1.0.03153	Protein slit (Fragment)	6.43488233485e-129	csin
OX_Smed_1.0.03153	Isoform B of Protein slit	1.06807878851e-107	dmel
OX_Smed_1.0.03153	axon guidance protein	1.18089947711e-106	sman
OX_Smed_1.0.03153	Slit homolog 3 protein	6.07900112543e-95	mmus
OX_Smed_1.0.03153	Slit homolog 1 protein	1.49731006451e-93	cele
OX_Smed_1.0.03153	Isoform 3 of Slit homolog 2 protein	1.07304459296e-91	hsap
#
OX_Smed_1.0.03152	serine/threonine kinase	4.72683930729e-128	sman
OX_Smed_1.0.03152	Serine/threonine-protein kinase Doa	4.35745702504e-126	csin
OX_Smed_1.0.03152	Dual specificity protein kinase CLK2	2.0030934064e-123	hsap
OX_Smed_1.0.03152	Dual-specificity protein kinase CLK2	3.74100145456e-122	mmus
OX_Smed_1.0.03152	105 kDa Doa protein kinase	1.18247666358e-120	dmel
OX_Smed_1.0.03152	Protein TAG-172, isoform a	9.49716555472e-106	cele
#
OX_Smed_1.0.14916	Glutaredoxin-3	2.14412185556e-12	hsap
OX_Smed_1.0.14916	Peptide-N(4)-(N-acetyl-beta-glucosaminyl)asparagine amidase	2.80030986522e-12	cele
OX_Smed_1.0.14916	AT08565p	4.74992021784e-12	dmel
OX_Smed_1.0.14916	dihydrolipoamide acetyltransferase component of pyruvate dehydrogenase, putative	4.74992021784e-12	sman
OX_Smed_1.0.14916	Glutaredoxin-3	1.38977933705e-11	mmus
OX_Smed_1.0.14916	Thioredoxin	1.80496775736e-11	csin
OX_Smed_1.0.14916	Thioredoxin (Fragment)	9.00828747526e-11	nvec
OX_Smed_1.0.14916	Thioredoxin	4.94301168479e-09	drer
#
OX_Smed_1.0.03159	Carboxypeptidase O	3.04887736104e-84	csin
OX_Smed_1.0.03159	subfamily M14A unassigned peptidase (M14 family)	6.79219014813e-84	sman
OX_Smed_1.0.03159	CG12374	1.63172144979e-53	dmel
OX_Smed_1.0.03159	Carboxypeptidase A2	6.20053489488e-53	mmus
OX_Smed_1.0.03159	Protein T06A4.1, isoform a	1.80407946265e-52	cele
OX_Smed_1.0.03159	Carboxypeptidase A2	6.86733487765e-52	hsap
#
OX_Smed_1.0.03158	Filamin-A	4.40080462511e-127	dmel
OX_Smed_1.0.03158	Filamin	6.17776404073e-93	csin
OX_Smed_1.0.03158	filamin	3.25792642118e-88	sman
OX_Smed_1.0.03158	Filamin-C	6.33412503914e-81	hsap
OX_Smed_1.0.03158	Isoform 2 of Filamin-C	8.04318451667e-79	mmus
OX_Smed_1.0.03158	Protein FLN-1, isoform e	1.34123597086e-41	cele
#
OX_Smed_1.0.20234	cystatin B, putative	2.9858195858e-16	sman
OX_Smed_1.0.20234	MGC174082 protein	3.8996011445e-16	drer
OX_Smed_1.0.20234	Cystatin-A	2.13978229227e-14	mmus
OX_Smed_1.0.20234	Cystatin-A	2.61570564251e-12	hsap
OX_Smed_1.0.20234	Cystatin-A/B	2.44822609462e-10	csin
#
OX_Smed_1.0.10345	Protein white	1.63130378179e-114	dmel
OX_Smed_1.0.10345	Protein WHT-7, isoform a	1.17450629794e-96	cele
OX_Smed_1.0.10345	ATP-binding cassette sub-family G member 2	1.26785104312e-66	mmus
OX_Smed_1.0.10345	ATP-binding cassette, sub-family G (WHITE), member 2c	1.40177358635e-65	drer
OX_Smed_1.0.10345	ATP-binding cassette sub-family G member 2	1.71355146389e-63	hsap
OX_Smed_1.0.10345	ATP-binding cassette, sub-family g2 (white protein) (abcg2), putative	1.23245503638e-45	sman
OX_Smed_1.0.10345	ATP-binding cassette sub-family G member 2	4.53616834877e-40	csin
#
OX_Smed_1.0.06874	Isoform 2 of UPF0533 protein C5orf44	5.14696449808e-73	hsap
OX_Smed_1.0.06874	Isoform 3 of UPF0533 protein C5orf44 homolog	1.6557216185e-71	mmus
OX_Smed_1.0.06874	UPF0533 protein C5orf44 homolog	2.81755664675e-71	drer
OX_Smed_1.0.06874	UPF0533 protein C56C10.7	1.07564823716e-54	cele
OX_Smed_1.0.06874	UPF0533 protein C5orf44 homolog	2.40185834273e-46	csin
OX_Smed_1.0.06874	UPF0533 protein CG4953	2.57212444373e-40	dmel
OX_Smed_1.0.06874	conserved hypothetical protein	9.77406245988e-40	sman
#
OX_Smed_1.0.06877	U2 small nuclear ribonucleoprotein auxiliary factor 35 kDa subunit-related protein 2	8.58839301393e-36	mmus
OX_Smed_1.0.06877	arylformamidase	4.26237513835e-35	sman
OX_Smed_1.0.06877	U2 small nuclear ribonucleoprotein auxiliary factor 35 kDa subunit-related protein 2	3.9894619139e-33	hsap
OX_Smed_1.0.06877	Kynurenine---oxoglutarate transaminase	4.56453200701e-29	csin
OX_Smed_1.0.06877	CG3294, isoform A	2.9586435352e-28	dmel
OX_Smed_1.0.06877	Protein UAF-2	4.57513061116e-21	cele
#
OX_Smed_1.0.06876	Isoform 2 of Dual specificity tyrosine-phosphorylation-regulated kinase 2	9.30170569755e-165	hsap
OX_Smed_1.0.06876	Dual specificity tyrosine-phosphorylation-regulated kinase 2	3.90800731387e-163	mmus
OX_Smed_1.0.06876	Dual-specificity tyrosine-(Y)-phosphorylation regulated kinase 2	5.10401561648e-163	drer
OX_Smed_1.0.06876	Dual specificity tyrosine-phosphorylation-regulated kinase 2	6.66605083382e-163	csin
OX_Smed_1.0.06876	serine/threonine kinase	4.32080839274e-162	sman
OX_Smed_1.0.06876	Isoform e of Dual specificity tyrosine-phosphorylation-regulated kinase mbk-2	2.80716948721e-153	cele
OX_Smed_1.0.06876	Putative dual specificity tyrosine-phosphorylation-regulated kinase 3 homolog	3.67478979283e-145	dmel
#
OX_Smed_1.0.06871	tyrosine kinase	1.72217904808e-79	sman
OX_Smed_1.0.06871	Tyrosine-protein kinase HCK	8.54708575447e-79	csin
OX_Smed_1.0.06871	Novel protein (Zgc:92124)	5.02240867047e-71	drer
OX_Smed_1.0.06871	Isoform 2 of Tyrosine-protein kinase HCK	1.67193923031e-66	mmus
OX_Smed_1.0.06871	Isoform 4 of Tyrosine-protein kinase HCK	2.85189637715e-66	hsap
OX_Smed_1.0.06871	Tyrosine-protein kinase Src64B	5.20944649173e-60	dmel
OX_Smed_1.0.06871	Protein SRC-2	6.58996571262e-55	cele
#
OX_Smed_1.0.06870	Pro-neuregulin-2 membrane-bound isoform	1.48866327862e-06	csin
#
OX_Smed_1.0.06873	Calcium binding protein 39	1.21088116105e-106	csin
OX_Smed_1.0.06873	Calcium binding protein 39-like	2.53657983741e-88	drer
OX_Smed_1.0.06873	Protein Mo25	1.59250157104e-82	dmel
OX_Smed_1.0.06873	Calcium-binding protein 39	4.64445000758e-82	mmus
OX_Smed_1.0.06873	Calcium-binding protein 39	1.35132807347e-81	hsap
OX_Smed_1.0.06873	Protein MOP-25.1, isoform a	1.18102254882e-77	cele
#
OX_Smed_1.0.06872	WD repeat-containing protein 86	6.94021384901e-78	hsap
OX_Smed_1.0.06872	Protein Wdr86	4.49851568699e-77	mmus
OX_Smed_1.0.06872	WD repeat-containing protein 86	3.23118504235e-59	csin
OX_Smed_1.0.06872	f-box and wd40 domain protein, putative	6.98833791243e-46	sman
OX_Smed_1.0.06872	F-box/WD repeat-containing protein 7	2.25329100684e-36	dmel
OX_Smed_1.0.06872	Isoform b of F-box/WD repeat-containing protein sel-10	3.59743694175e-34	cele
#
OX_Smed_1.0.20334	Isoform 5 of Mitogen-activated protein kinase kinase kinase 19	1.85847818044e-52	hsap
OX_Smed_1.0.20334	Novel protein (Fragment)	3.17008363325e-52	drer
OX_Smed_1.0.20334	Mitogen-activated protein kinase kinase kinase 19	3.50493816109e-51	mmus
OX_Smed_1.0.20334	FI20177p1	3.18482226075e-36	dmel
OX_Smed_1.0.20334	Protein GCK-1, isoform b	3.52123362328e-35	cele
OX_Smed_1.0.20334	protein kinase	3.87418884698e-34	sman
OX_Smed_1.0.20334	Serine/threonine-protein kinase 25	4.00915714963e-31	csin
#
OX_Smed_1.0.19168	Protein APS-1	6.96733919843e-72	cele
OX_Smed_1.0.19168	AP-1sigma	3.82310613025e-70	dmel
OX_Smed_1.0.19168	AP-1 complex subunit sigma-2	5.71287753514e-66	hsap
OX_Smed_1.0.19168	AP-1 complex subunit sigma-2	5.71287753514e-66	mmus
OX_Smed_1.0.19168	clathrin adapter complex protein, putative	6.31632625479e-65	sman
OX_Smed_1.0.19168	AP-2 complex subunit sigma-1	8.32626332027e-33	csin
#
OX_Smed_1.0.02422	Transcription factor glial cells missing	2.21709888559e-39	dmel
OX_Smed_1.0.02422	Transcription factor glial cells missing	6.03773744751e-37	csin
OX_Smed_1.0.02422	glial cells missing related	2.29433778261e-36	sman
OX_Smed_1.0.02422	Chorion-specific transcription factor GCMb	1.00055384603e-31	hsap
OX_Smed_1.0.02422	Chorion-specific transcription factor GCMb	4.95064954419e-31	mmus
OX_Smed_1.0.02422	GCMb	6.46574854033e-31	drer
#
OX_Smed_1.0.08718	CG13321	6.64836184624e-23	dmel
#
OX_Smed_1.0.08014	CG6707, isoform A	1.31848587608e-34	dmel
OX_Smed_1.0.08014	Novel protein	4.68944307771e-32	drer
OX_Smed_1.0.08014	Transmembrane protein 55A	1.36441905274e-31	hsap
OX_Smed_1.0.08014	Transmembrane protein 55A	1.78198646863e-31	mmus
OX_Smed_1.0.08014	Protein Y71H2AM.2	4.10815267505e-28	cele
OX_Smed_1.0.08014	Phosphatidylinositol-4 5-bisphosphate 4-phosphatase	5.033535031e-18	csin
#
OX_Smed_1.0.04433	Charged multivesicular body protein 4a	1.53686868938e-35	hsap
OX_Smed_1.0.04433	Charged multivesicular body protein 4c	3.42378624486e-35	drer
OX_Smed_1.0.04433	Charged multivesicular body protein 4b	9.96169290806e-35	mmus
OX_Smed_1.0.04433	Protein VPS-32.1	3.31620667813e-30	cele
OX_Smed_1.0.04433	GH13992p	1.81966310513e-28	dmel
OX_Smed_1.0.04433	snf7-related	5.47885478292e-25	sman
OX_Smed_1.0.04433	Charged multivesicular body protein 4 (Fragment)	6.69744367076e-23	csin
#
OX_Smed_1.0.04432	Ubiquitin carboxyl-terminal hydrolase	1.091484318e-14	spur
OX_Smed_1.0.04432	Ubiquitin carboxyl-terminal hydrolase	2.43157338051e-14	nvec
OX_Smed_1.0.04432	Ubiquitin carboxyl-terminal hydrolase	5.41698035172e-14	mmus
OX_Smed_1.0.04432	Ubiquitin carboxyl-terminal hydrolase	2.68841939798e-13	drer
OX_Smed_1.0.04432	Isoform 2 of Probable ubiquitin carboxyl-terminal hydrolase FAF-X	3.51118447046e-13	hsap
OX_Smed_1.0.04432	Isoform 3 of Probable ubiquitin carboxyl-terminal hydrolase FAF	5.98917358315e-13	dmel
#
OX_Smed_1.0.04431	pantothenate kinase, putative	2.40339487072e-85	sman
OX_Smed_1.0.04431	Type II pantothenate kinase	8.31146337421e-83	csin
OX_Smed_1.0.04431	Pantothenate kinase 4	8.31305241692e-74	hsap
OX_Smed_1.0.04431	Isoform 2 of Pantothenate kinase 4	9.05532607781e-73	mmus
OX_Smed_1.0.04431	Protein PNK-4	6.08133157109e-56	cele
OX_Smed_1.0.04431	CG5828	6.12216860832e-56	dmel
#
OX_Smed_1.0.04430	Ribokinase	8.20817423479e-21	hsap
OX_Smed_1.0.04430	Ribokinase	4.07367452012e-20	mmus
OX_Smed_1.0.04430	ribokinase, putative	4.07367452012e-20	sman
OX_Smed_1.0.04430	CG13369	7.95026332427e-16	dmel
OX_Smed_1.0.04430	Protein F07A11.5	1.77113389067e-15	cele
OX_Smed_1.0.04430	Ribokinase	7.44122037789e-14	csin
#
OX_Smed_1.0.04437	Sorting and assembly machinery component 50 homolog	1.48036005698e-44	mmus
OX_Smed_1.0.04437	Sorting and assembly machinery component 50 homolog B	4.26898391541e-44	drer
OX_Smed_1.0.04437	sorting and assembly machinery (sam50) protein, putative	9.3028690073e-34	sman
OX_Smed_1.0.04437	Sorting and assembly machinery component 50 homolog A (Fragment)	4.01157810599e-29	csin
OX_Smed_1.0.04437	Sorting and assembly machinery component 50 homolog	4.76250419339e-22	hsap
OX_Smed_1.0.04437	SAM50-like protein CG7639	9.90380344372e-20	dmel
OX_Smed_1.0.04437	SAM50-like protein gop-3	2.5302362066e-07	cele
#
OX_Smed_1.0.04434	serine/threonine kinase	5.71371150563e-165	sman
OX_Smed_1.0.04434	C-Jun N-terminal kinase	1.84230569738e-155	csin
OX_Smed_1.0.04434	Stress-activated protein kinase JNK	2.107869057e-151	dmel
OX_Smed_1.0.04434	JNK3 beta2 protein kinase	1.56693097242e-146	mmus
OX_Smed_1.0.04434	Isoform 3 of Mitogen-activated protein kinase 10	4.55907116831e-146	hsap
OX_Smed_1.0.04434	Isoform b of Stress-activated protein kinase jnk-1	3.49059183705e-138	cele
#
OX_Smed_1.0.11709	Polyprotein	5.89566340053e-39	csin
OX_Smed_1.0.11709	KRAB-A domain-containing protein	6.49810450342e-37	sman
OX_Smed_1.0.11709	Protein NYNRIN	1.30369536397e-07	hsap
OX_Smed_1.0.11709	Protein NYNRIN	2.22740983542e-06	mmus
#
OX_Smed_1.0.11708	LAG1 longevity assurance homolog 1	2.40773889678e-62	csin
OX_Smed_1.0.11708	(dihydro)ceramide Synthase (LAG1)	2.10928223793e-58	sman
OX_Smed_1.0.11708	Ceramide synthase 1	4.88530124593e-39	mmus
OX_Smed_1.0.11708	Isoform 2 of Ceramide synthase 1	1.86078052255e-38	hsap
OX_Smed_1.0.11708	Protein LAGR-1	1.74158379842e-28	cele
OX_Smed_1.0.11708	LD18904p	1.86937402022e-14	dmel
#
OX_Smed_1.0.11707	Probable anion transporter 4 chloroplastic	1.24135550655e-119	csin
OX_Smed_1.0.11707	phosphate transporter, putative	1.05820767904e-94	sman
OX_Smed_1.0.11707	Sialin	6.51026931511e-52	mmus
OX_Smed_1.0.11707	Sialin	1.22778365663e-50	hsap
OX_Smed_1.0.11707	CG4288, isoform A	3.57209326419e-42	dmel
OX_Smed_1.0.11707	Protein ZK54.1, isoform b	5.15809166887e-41	cele
#
OX_Smed_1.0.11706	Membralin	7.09805873585e-91	hsap
OX_Smed_1.0.11706	CG8405	2.0001981205e-77	dmel
OX_Smed_1.0.11706	Membralin	2.45091112033e-75	mmus
OX_Smed_1.0.11706	Membralin	7.13059945526e-67	csin
OX_Smed_1.0.11706	Protein Y59C2A.2	1.88083262044e-59	cele
OX_Smed_1.0.11706	membralin, putative	4.66499721435e-34	sman
#
OX_Smed_1.0.11705	Anaphase-promoting complex subunit 1	1.82270469713e-103	hsap
OX_Smed_1.0.11705	Anaphase-promoting complex subunit 1	5.86015664844e-102	mmus
OX_Smed_1.0.11705	Shattered, isoform A	4.99555746359e-77	dmel
OX_Smed_1.0.11705	Protein MAT-2	4.88368749831e-40	cele
OX_Smed_1.0.11705	Anaphase-promoting complex subunit 1	1.16780296346e-25	csin
OX_Smed_1.0.11705	meiotic checkpoint regulator cut4, putative	1.42754186343e-23	sman
#
OX_Smed_1.0.11703	Isoform M of Small conductance calcium-activated potassium channel protein	7.28396027417e-91	dmel
OX_Smed_1.0.11703	Small conductance calcium-activated potassium channel protein 3	8.92469381072e-89	hsap
OX_Smed_1.0.11703	Small conductance calcium-activated potassium channel protein 2	1.16290295808e-88	mmus
OX_Smed_1.0.11703	calcium-activated potassium channel	2.27481405067e-76	sman
OX_Smed_1.0.11703	Protein KCNL-2, isoform b	9.55737607357e-75	cele
OX_Smed_1.0.11703	Small conductance calcium-activated potassium channel protein 3	4.90852185255e-71	csin
#
OX_Smed_1.0.08314	subfamily M23B non-peptidase homologue (M23 family)	1.23912363523e-21	sman
OX_Smed_1.0.08314	Mannose receptor C type	1.32944987378e-16	csin
OX_Smed_1.0.08314	Macrophage mannose receptor 1	1.68172338145e-16	hsap
OX_Smed_1.0.08314	Secretory phospholipase A2 receptor	3.27454895172e-15	mmus
OX_Smed_1.0.08314	Protein CLEC-18	2.59458052449e-12	cele
#
OX_Smed_1.0.20783	DNA-directed RNA polymerase	2.56010877896e-115	csin
OX_Smed_1.0.20783	t3/t7 bacteriophage-related mitochodrial DNA-directed rna polymerase	2.58589085363e-112	sman
OX_Smed_1.0.20783	DNA-directed RNA polymerase	1.53027973997e-109	dmel
OX_Smed_1.0.20783	DNA-directed RNA polymerase, mitochondrial	1.55968067779e-103	hsap
OX_Smed_1.0.20783	DNA-directed RNA polymerase	3.78163129367e-102	drer
OX_Smed_1.0.20783	DNA-directed RNA polymerase	1.01331531719e-96	cele
OX_Smed_1.0.20783	DNA-directed RNA polymerase	4.24804070811e-89	nvec
OX_Smed_1.0.20783	DNA-directed RNA polymerase	9.44032874657e-77	spur
OX_Smed_1.0.20783	DNA-directed RNA polymerase, mitochondrial	7.60785310862e-56	mmus
#
OX_Smed_1.0.02257	Probable G-protein coupled receptor Mth-like 2	1.34237870988e-11	dmel
OX_Smed_1.0.02257	Novel G protein-coupled receptor protein (Fragment)	1.34237870988e-11	drer
OX_Smed_1.0.02257	EGF-like module-containing mucin-like hormone receptor-like 1	5.1010336561e-11	mmus
OX_Smed_1.0.02257	EGF-like module-containing mucin-like hormone receptor-like 1	9.6347756501e-10	hsap
#
OX_Smed_1.0.20834	Lithostathine-2	7.01315338459e-09	mmus
OX_Smed_1.0.20834	Si:ch211-125e6.11	6.56411212435e-07	drer
#
OX_Smed_1.0.02290	Dynein heavy chain 6 axonemal	4.75725685115e-89	csin
OX_Smed_1.0.02290	conserved hypothetical protein	5.25976378189e-88	sman
OX_Smed_1.0.02290	Isoform 4 of Dynein heavy chain 14, axonemal	4.95945590757e-86	hsap
OX_Smed_1.0.02290	Protein Dnahc6	1.88459123452e-85	mmus
OX_Smed_1.0.02290	Dynein heavy chain at 16F	8.13349293339e-81	dmel
OX_Smed_1.0.02290	Dynein heavy chain, cytoplasmic	6.47451498837e-62	cele
#
OX_Smed_1.0.08311	Transmembrane protein 164	1.17403569538e-09	csin
OX_Smed_1.0.08311	Isoform 2 of Transmembrane protein 164	8.45358129998e-08	hsap
OX_Smed_1.0.08311	Transmembrane protein 164	4.17567883324e-07	mmus
#
OX_Smed_1.0.20781	NADH dehydrogenase (Ubiquinone) flavoprotein 2	1.21860838332e-06	csin
OX_Smed_1.0.20781	NADH-ubiquinone oxidoreductase 24 kD subunit, putative	4.63070691687e-06	sman
#
OX_Smed_1.0.20780	Isoform 5 of Serine/threonine-protein kinase N2	2.17512636593e-153	hsap
OX_Smed_1.0.20780	Isoform 2 of Serine/threonine-protein kinase N2	7.7362461479e-151	mmus
OX_Smed_1.0.20780	serine/threonine kinase	1.45899288099e-149	sman
OX_Smed_1.0.20780	Protein kinase N (Fragment)	5.03780260149e-134	csin
OX_Smed_1.0.20780	Protein kinase related to protein kinase N, isoform H	9.52294508183e-125	dmel
OX_Smed_1.0.20780	Protein PKN-1, isoform b	2.86727983119e-121	cele
#
OX_Smed_1.0.11843	Nuclear transcription factor Y subunit gamma	1.73806264119e-49	csin
OX_Smed_1.0.11843	CCAAT-binding transcription factor, putative	5.59115550615e-48	sman
OX_Smed_1.0.11843	Nuclear transcription factor Y subunit gamma (Fragment)	6.63533781382e-33	hsap
OX_Smed_1.0.11843	Nuclear transcription factor Y subunit gamma	6.63533781382e-33	mmus
OX_Smed_1.0.11843	Nuclear factor Y-box C	1.25137055469e-31	dmel
OX_Smed_1.0.11843	Nuclear transcription factor Y, gamma (Fragment)	4.46106918318e-21	drer
OX_Smed_1.0.11843	Protein NFYC-1	1.8742681786e-19	cele
#
OX_Smed_1.0.20786	Splicing factor 4	2.74041414034e-63	csin
OX_Smed_1.0.20786	SURP and G-patch domain-containing protein 1	6.29162621888e-50	mmus
OX_Smed_1.0.20786	SURP and G-patch domain-containing protein 1	1.81577067023e-49	hsap
OX_Smed_1.0.20786	arginine/serine rich splicing factor sf4/14, putative	8.75937451738e-46	sman
OX_Smed_1.0.20786	CG31550, isoform B	6.01566883666e-44	dmel
#
OX_Smed_1.0.02332	Tubulin alpha-3 chain	0.0	cele
OX_Smed_1.0.02332	Tubulin alpha (Fragment)	0.0	csin
OX_Smed_1.0.02332	Tubulin alpha-2 chain	0.0	dmel
OX_Smed_1.0.02332	Tuba1 protein	0.0	drer
OX_Smed_1.0.02332	Tubulin alpha-1A chain	0.0	hsap
OX_Smed_1.0.02332	Tubulin alpha-1A chain	0.0	mmus
OX_Smed_1.0.02332	alpha tubulin, putative	0.0	sman
#
OX_Smed_1.0.07660	bestrophin-related	2.22514843985e-31	sman
OX_Smed_1.0.07660	Bestrophin-2	4.88866057511e-31	hsap
OX_Smed_1.0.07660	Bestrophin-2	8.22917345688e-31	mmus
OX_Smed_1.0.07660	Protein BEST-8	5.36930855067e-29	cele
OX_Smed_1.0.07660	Bestrophin-2	3.28424138743e-26	csin
OX_Smed_1.0.07660	Bestrophin 2	1.16810223903e-23	dmel
#
OX_Smed_1.0.02256	N-acetylglucosamine-1-phosphodiester alpha-N-acetylglucosaminidase	5.56091372456e-63	mmus
OX_Smed_1.0.02256	Isoform 2 of N-acetylglucosamine-1-phosphodiester alpha-N-acetylglucosaminidase	6.81597843397e-61	hsap
#
OX_Smed_1.0.20832	TNF receptor-associated factor 6	8.70633370514e-11	hsap
OX_Smed_1.0.20832	TNF receptor-associated factor 6	5.64328125916e-10	mmus
OX_Smed_1.0.20832	GH01161p	2.14444459093e-09	dmel
OX_Smed_1.0.20832	TNF receptor-associated factor 6	3.09657138287e-08	drer
#
OX_Smed_1.0.02446	Probable imidazolonepropionase (Fragment)	8.0053575884e-112	drer
OX_Smed_1.0.02446	Probable imidazolonepropionase	4.39268575843e-110	hsap
OX_Smed_1.0.02446	Probable imidazolonepropionase	7.75381942589e-107	mmus
OX_Smed_1.0.02446	Protein T12A2.1	7.2742056724e-97	cele
OX_Smed_1.0.02446	Imidazolonepropionase	3.09182247698e-55	csin
#
OX_Smed_1.0.15286	Protein unc-80 homolog	0.0	csin
OX_Smed_1.0.15286	Isoform 4 of Protein unc-80 homolog	6.40032468447e-129	hsap
OX_Smed_1.0.15286	Protein unc-80 homolog	1.86220939214e-128	mmus
OX_Smed_1.0.15286	Protein unc-80 homolog	2.28168156148e-118	dmel
OX_Smed_1.0.15286	Isoform e of Protein unc-80	2.00814385101e-98	cele
#
OX_Smed_1.0.15287	Isoform 2 of Cystathionine beta-synthase	2.51762948076e-166	mmus
OX_Smed_1.0.15287	Cbsa protein	2.13130119648e-165	drer
OX_Smed_1.0.15287	Cystathionine beta-synthase	1.80425468674e-164	hsap
OX_Smed_1.0.15287	CG1753, isoform A	7.39345242243e-134	dmel
OX_Smed_1.0.15287	cysteine synthase, putative	2.15616021996e-125	sman
OX_Smed_1.0.15287	Protein CBS-1, isoform a	9.41804098824e-105	cele
OX_Smed_1.0.15287	Cysteine synthase	1.41060810987e-92	csin
#
OX_Smed_1.0.15284	ATP-binding cassette sub-family D member 4	1.19801284291e-38	hsap
OX_Smed_1.0.15284	ATP-binding cassette sub-family D member 4	1.23974900146e-35	mmus
OX_Smed_1.0.15284	Protein PMP-3, isoform a	1.96986591348e-33	cele
OX_Smed_1.0.15284	CG12703	2.49188639309e-28	dmel
OX_Smed_1.0.15284	smdr2	4.72134364832e-11	sman
OX_Smed_1.0.15284	ATP-binding cassette sub-family B member 6 mitochondrial	1.16290739495e-09	csin
#
OX_Smed_1.0.15937	cdc50-related	1.76598938128e-54	sman
OX_Smed_1.0.15937	Cell cycle control protein 50A	1.07138886377e-51	mmus
OX_Smed_1.0.15937	Novel protein	1.71049982706e-49	drer
OX_Smed_1.0.15937	Cell cycle control protein 50A	4.21310763652e-48	hsap
OX_Smed_1.0.15937	CG9947	9.38582461448e-48	dmel
OX_Smed_1.0.15937	Cell cycle control protein 50A	6.08371444773e-47	csin
OX_Smed_1.0.15937	Protein CHAT-1, isoform a	1.65675382274e-44	cele
#
OX_Smed_1.0.15282	rna recognition motif containing protein, putative	1.78808163358e-44	sman
OX_Smed_1.0.15282	RNA-binding motif protein, X-linked 2	3.05000531144e-44	mmus
OX_Smed_1.0.15282	RNA-binding motif protein, X-linked 2	1.51370189862e-43	hsap
OX_Smed_1.0.15282	RNA-binding motif protein X-linked 2	7.77414092576e-40	csin
OX_Smed_1.0.15282	Protein C30B5.4	1.01533424845e-39	cele
OX_Smed_1.0.15282	CG10466	2.26192872417e-39	dmel
#
OX_Smed_1.0.15931	CG10830	1.83754471214e-65	dmel
OX_Smed_1.0.15931	BTB/POZ domain-containing protein KCTD16	1.01063551425e-55	csin
OX_Smed_1.0.15931	Protein VM106R.1	1.2382863216e-45	cele
OX_Smed_1.0.15931	Potassium channel tetramerisation domain containing 12.2	2.50085525185e-38	drer
OX_Smed_1.0.15931	Potassium channel tetramerisation domain containing 12b	1.24116155756e-37	mmus
OX_Smed_1.0.15931	BTB/POZ domain-containing protein KCTD16	6.81047990372e-36	hsap
OX_Smed_1.0.15931	potassium channel tetramerization domain-containing, putative	8.95686570666e-12	sman
#
OX_Smed_1.0.15280	Rho GTPase-activating protein 26	2.2376995563e-78	csin
OX_Smed_1.0.15280	Rho GTPase-activating protein 26	8.4422526438e-78	hsap
OX_Smed_1.0.15280	Rho GTPase-activating protein 26	2.44402838646e-77	mmus
OX_Smed_1.0.15280	Rho GTPase activating protein 10	1.09628740582e-71	drer
OX_Smed_1.0.15280	Graf, isoform A	1.85240662179e-68	dmel
OX_Smed_1.0.15280	Protein T04C9.1, isoform a	2.20431357458e-66	cele
OX_Smed_1.0.15280	oligophrenin, putative	3.83913799506e-36	sman
#
OX_Smed_1.0.15281	membrane traffic protein, putative	2.50917717543e-115	sman
OX_Smed_1.0.15281	Antigen EM13	2.69954390583e-93	csin
OX_Smed_1.0.15281	LD46328p	5.09111947221e-92	dmel
OX_Smed_1.0.15281	Protein kinase C and casein kinase substrate in neurons 1	3.90718434425e-84	drer
OX_Smed_1.0.15281	Protein kinase C and casein kinase substrate in neurons protein 2	1.0640280135e-81	mmus
OX_Smed_1.0.15281	Protein kinase C and casein kinase substrate in neurons protein 2	1.81912921138e-81	hsap
OX_Smed_1.0.15281	Protein SDPN-1, isoform b	1.00285336432e-55	cele
#
OX_Smed_1.0.02336	Isoform 2 of WD repeat and FYVE domain-containing protein 3	5.54502484654e-58	hsap
OX_Smed_1.0.02336	WD repeat and FYVE domain-containing protein 3	5.54502484654e-58	mmus
OX_Smed_1.0.02336	WD repeat and FYVE domain-containing protein 3	8.8527745264e-56	csin
OX_Smed_1.0.02336	Blue cheese	1.32287242343e-51	dmel
OX_Smed_1.0.02336	beige/beach protein -related	1.51356088822e-47	sman
OX_Smed_1.0.02336	Protein C26H9A.2, isoform c	1.20205074915e-36	cele
#
OX_Smed_1.0.15939	Cathepsin L.1	1.923822042e-30	drer
OX_Smed_1.0.15939	Cathepsin L	6.5312340911e-26	dmel
OX_Smed_1.0.15939	subfamily C1A unassigned peptidase (C01 family)	1.17985775274e-22	sman
OX_Smed_1.0.15939	Cathepsin K	2.44665029804e-22	hsap
OX_Smed_1.0.15939	Cathepsin L	1.01873973662e-20	csin
OX_Smed_1.0.15939	Cathepsin S	4.8526187052e-20	mmus
OX_Smed_1.0.15939	Protein CPL-1, isoform a	1.08716803143e-18	cele
#
OX_Smed_1.0.15288	Chitinase domain-containing protein 1	3.35800562037e-72	mmus
OX_Smed_1.0.15288	Isoform 2 of Chitinase domain-containing protein 1	9.17277480005e-70	hsap
OX_Smed_1.0.15288	chitinase, putative	2.0372318567e-69	sman
OX_Smed_1.0.15288	Chitinase domain-containing protein 1	5.01787662123e-68	csin
OX_Smed_1.0.15288	Chitinase domain-containing protein 1	1.97321953093e-64	drer
OX_Smed_1.0.15288	CG8460	6.14817893883e-58	dmel
OX_Smed_1.0.15288	Protein C44C1.2	4.57016688406e-45	cele
#
OX_Smed_1.0.15289	VASA-1 mRNA, complete cds	0.0	smed
OX_Smed_1.0.15289	Probable ATP-dependent RNA helicase DDX4	1.44762843978e-104	hsap
OX_Smed_1.0.15289	DEAD box polypeptide 4	2.6913992385e-103	mmus
OX_Smed_1.0.15289	ATP-dependent RNA helicase vasa, isoform A	5.56096762909e-95	dmel
OX_Smed_1.0.15289	ATP-dependent RNA helicase	5.56288796962e-95	csin
OX_Smed_1.0.15289	DEAD box ATP-dependent RNA helicase, putative	4.66608191591e-94	sman
OX_Smed_1.0.15289	Protein LAF-1, isoform b	5.58391716197e-92	cele
OX_Smed_1.0.15289	Vasa-like protein (Fragment)	2.74841165242e-91	nvec
#
OX_Smed_1.0.05742	Filamin	0.0	csin
OX_Smed_1.0.05742	filamin	1.8237904449e-171	sman
OX_Smed_1.0.05742	Cheerio, isoform G	1.82148218173e-137	dmel
OX_Smed_1.0.05742	Filamin-A	6.15547755729e-121	hsap
OX_Smed_1.0.05742	Filamin-A	8.0320311292e-121	mmus
OX_Smed_1.0.05742	Protein FLN-1, isoform b	1.69540131264e-64	cele
#
OX_Smed_1.0.05743	CG42534	5.24692430906e-46	dmel
OX_Smed_1.0.05743	Ankyrin-2	5.44232324122e-35	csin
OX_Smed_1.0.05743	Protein NPHP-2	1.48208629974e-32	cele
OX_Smed_1.0.05743	ank repeat-containing, putative	3.30174381311e-32	sman
OX_Smed_1.0.05743	Serine/threonine-protein phosphatase 6 regulatory ankyrin repeat subunit A	1.87484369288e-27	mmus
OX_Smed_1.0.05743	Isoform 4 of Serine/threonine-protein phosphatase 6 regulatory ankyrin repeat subunit A	4.17671600136e-27	hsap
#
OX_Smed_1.0.05216	Novel protein similar to vertebrate solute carrier family 23 (Nucleobase transporters), member 2 (SLC23A2, zgc:110789)	7.76598953486e-72	drer
OX_Smed_1.0.05216	Solute carrier family 23 member 2	2.18321612597e-53	mmus
OX_Smed_1.0.05216	Solute carrier family 23 member 2	6.84944415906e-52	hsap
OX_Smed_1.0.05216	CG6293	1.24190253656e-47	dmel
OX_Smed_1.0.05216	Protein C51E3.6	4.43743450578e-38	cele
#
OX_Smed_1.0.05741	Exportin-7	4.15902660153e-177	hsap
OX_Smed_1.0.05741	Exportin-7	7.06375533009e-177	mmus
OX_Smed_1.0.05741	Ran-binding protein 16	2.57301998065e-157	dmel
OX_Smed_1.0.05741	Exportin-7	7.81048050067e-148	csin
OX_Smed_1.0.05741	Protein C35A5.8	6.73275635724e-121	cele
OX_Smed_1.0.05741	dynein heavy chain, 3' fragment	5.09777972132e-83	sman
#
OX_Smed_1.0.05747	Neuron navigator 2	4.75514066597e-136	hsap
OX_Smed_1.0.05747	Protein Nav2	1.15822150407e-134	mmus
OX_Smed_1.0.05747	Protein sickie	2.0360533293e-96	dmel
OX_Smed_1.0.05747	Adapter protein unc-53	1.20561231379e-47	cele
OX_Smed_1.0.05747	Neuron navigator 2	1.7530341357e-39	csin
OX_Smed_1.0.05747	hypothetical protein	3.03602539551e-11	sman
#
OX_Smed_1.0.05744	Innexin unc-9	1.53072816366e-90	csin
OX_Smed_1.0.05744	innexin, putative	1.58405539942e-87	sman
OX_Smed_1.0.05744	Innexin unc-9	3.44988130597e-50	cele
OX_Smed_1.0.05744	Innexin inx2	4.84752264942e-28	dmel
#
OX_Smed_1.0.05745	Riboflavin kinase	8.288185796e-37	hsap
OX_Smed_1.0.05745	Riboflavin kinase	8.288185796e-37	mmus
OX_Smed_1.0.05745	Putative riboflavin kinase	3.33571021792e-30	dmel
OX_Smed_1.0.05745	riboflavin kinase/fmn adenylyltransferase, putative	2.23746883732e-26	sman
OX_Smed_1.0.05745	Protein R10H10.6	1.5530948112e-19	cele
OX_Smed_1.0.05745	Riboflavin kinase	6.76815468052e-07	csin
#
OX_Smed_1.0.07189	Angio-associated migratory protein	9.30587629442e-16	mmus
OX_Smed_1.0.07189	Angio-associated migratory cell protein	2.0079925713e-10	csin
OX_Smed_1.0.07189	Angio-associated migratory cell protein	1.21820714339e-07	hsap
#
OX_Smed_1.0.05749	Malic enzyme	2.43224592984e-144	drer
OX_Smed_1.0.05749	NADP-dependent malic enzyme, mitochondrial	5.39414975207e-144	mmus
OX_Smed_1.0.05749	NADP-dependent malic enzyme, mitochondrial	1.29776997314e-139	hsap
OX_Smed_1.0.05749	malic enzyme, putative	1.83030509861e-135	sman
OX_Smed_1.0.05749	Malic enzyme	8.19897425508e-133	nvec
OX_Smed_1.0.05749	Malic enzyme	4.00327969544e-129	spur
OX_Smed_1.0.05749	Malic enzyme	6.16600789705e-127	dmel
OX_Smed_1.0.05749	Malic enzyme	2.69628746187e-118	cele
OX_Smed_1.0.05749	Malic enzyme (Fragment)	6.982358428e-113	csin
#
OX_Smed_1.0.05218	Methionyl-tRNA formyltransferase, mitochondrial	4.79834831355e-43	hsap
OX_Smed_1.0.05218	Methionyl-tRNA formyltransferase, mitochondrial	6.90405446746e-42	mmus
OX_Smed_1.0.05218	CG1750, isoform A	3.32648949125e-28	dmel
OX_Smed_1.0.05218	Methionyl-tRNA formyltransferase mitochondrial	6.95225878044e-18	csin
OX_Smed_1.0.05218	methionyl-tRNA formyltransferase, putative	4.50632298431e-17	sman
#
OX_Smed_1.0.05219	Novel protein similar to vertebrate plexin B1 (PLXNB1) (Fragment)	7.16824964782e-13	drer
OX_Smed_1.0.05219	Plexin-B2	2.08564135063e-12	hsap
OX_Smed_1.0.05219	Plexin-B2	3.55756531342e-12	mmus
OX_Smed_1.0.05219	Plexin-B	6.70927781603e-11	dmel
#
OX_Smed_1.0.20838	Synaptotagmin-15	9.97172020882e-23	csin
OX_Smed_1.0.20838	Isoform 4 of Synaptotagmin-15	7.74577702326e-07	hsap
#
OX_Smed_1.0.07494	ectonucleotidepyrophosphatase/phosphodiesterase,putative	2.53993769269e-52	sman
OX_Smed_1.0.07494	Ectonucleotide pyrophosphatase/phosphodiesterase family member 6	2.30261146715e-45	csin
OX_Smed_1.0.07494	Ectonucleotide pyrophosphatase/phosphodiesterase family member 6	1.82446833326e-42	drer
OX_Smed_1.0.07494	Ectonucleotide pyrophosphatase/phosphodiesterase family member 6	1.82446833326e-42	mmus
OX_Smed_1.0.07494	Ectonucleotide pyrophosphatase/phosphodiesterase family member 6	1.70765047478e-40	hsap
OX_Smed_1.0.07494	Protein F13H10.5	1.35934323474e-21	cele
OX_Smed_1.0.07494	AT17761p	6.99758888375e-10	dmel
#
OX_Smed_1.0.07495	UPF0672 protein C3orf58 homolog	1.40934264742e-34	csin
OX_Smed_1.0.07495	Protein 1190002N15Rik	7.49032981206e-28	mmus
OX_Smed_1.0.07495	Deleted in autism protein 1	1.67458866825e-27	hsap
#
OX_Smed_1.0.22541	Eukaryotic translation initiation factor 4E-binding protein 2	5.6022624657e-06	mmus
OX_Smed_1.0.22541	Eukaryotic translation initiation factor 4E-binding protein 3	7.31678137117e-06	hsap
#
OX_Smed_1.0.02338	Isoform 3 of Pantothenate kinase 4	2.12737172263e-11	mmus
OX_Smed_1.0.02338	Fumble, isoform B	2.76829324584e-11	dmel
OX_Smed_1.0.02338	Pantothenate kinase 3	1.05580360911e-10	hsap
OX_Smed_1.0.02338	Protein PNK-1, isoform c	5.22077511621e-10	cele
#
OX_Smed_1.0.14883	sialin (solute carrier family 17 member 5) (sodium/sialic acid cotransporter) (ast) (membrane glycoprotein hp59), putative	3.10251598593e-113	sman
OX_Smed_1.0.14883	Sialin	6.71005522872e-100	csin
OX_Smed_1.0.14883	Sialin	1.65658168247e-90	mmus
OX_Smed_1.0.14883	Sialin	1.18718631451e-88	hsap
OX_Smed_1.0.14883	CG4330	5.16159527664e-84	dmel
#
OX_Smed_1.0.14734	insect origin recognition complex subunit, putative	1.95473628292e-105	sman
OX_Smed_1.0.14734	Protocadherin-11 X-linked (Fragment)	4.98241602372e-101	csin
OX_Smed_1.0.14734	Isoform 4 of Protocadherin-11 Y-linked	9.46203611327e-76	hsap
OX_Smed_1.0.14734	Protein Pcdh9	1.97295479483e-73	mmus
OX_Smed_1.0.14734	Cadherin-related tumor suppressor	3.16451764453e-55	dmel
OX_Smed_1.0.14734	Flamingo-like protein FMI-1	1.12813363641e-44	cele
#
OX_Smed_1.0.14737	choline dehydrogenase, putative	4.36422931588e-173	sman
OX_Smed_1.0.14737	Choline dehydrogenase mitochondrial	5.67017590377e-149	csin
OX_Smed_1.0.14737	Protein C34C6.4	1.49837865751e-146	cele
OX_Smed_1.0.14737	Choline dehydrogenase, mitochondrial	4.70572567959e-142	mmus
OX_Smed_1.0.14737	Choline dehydrogenase, mitochondrial	1.48411360257e-140	hsap
OX_Smed_1.0.14737	Choline dehydrogenase	4.46391355643e-130	drer
OX_Smed_1.0.14737	CG9518	1.57120759248e-53	dmel
#
OX_Smed_1.0.14736	Protein PYR-1	0.0	cele
OX_Smed_1.0.14736	Carbamoyl-phosphate synthase / aspartate carbamoyltransferase / dihydroorotase	0.0	csin
OX_Smed_1.0.14736	CAD protein	0.0	dmel
OX_Smed_1.0.14736	Carbamoyl-phosphate synthase [ammonia], mitochondrial	0.0	hsap
OX_Smed_1.0.14736	Carbamoyl-phosphate synthase [ammonia], mitochondrial	0.0	mmus
OX_Smed_1.0.14736	carbamoyl-phosphate synthetase (glutamine-hydrolysing)	0.0	sman
#
OX_Smed_1.0.14887	Transposon-derived Buster3 transposase-like protein	1.86611124753e-06	hsap
#
OX_Smed_1.0.14886	Splicing factor 3A subunit 3	3.38408195601e-152	mmus
OX_Smed_1.0.14886	Splicing factor 3A subunit 3	1.28428435186e-151	hsap
OX_Smed_1.0.14886	Splicing factor 3A subunit 3	2.01697430126e-149	csin
OX_Smed_1.0.14886	splicing factor 3a, putative	2.63258267874e-149	sman
OX_Smed_1.0.14886	Splicing factor 3A subunit 3	1.27139886941e-134	dmel
OX_Smed_1.0.14886	Protein T13H5.4	2.07225957472e-123	cele
#
OX_Smed_1.0.14885	rna-binding ras-gap sh3 binding protein related	2.92898770853e-27	sman
OX_Smed_1.0.14885	AT27578p	2.83695531921e-22	dmel
OX_Smed_1.0.14885	Ras GTPase-activating protein-binding protein 1	2.94353480875e-19	hsap
OX_Smed_1.0.14885	Ras GTPase-activating protein-binding protein 1	8.54183731908e-19	mmus
OX_Smed_1.0.14885	Protein K08F4.2	3.36677398526e-07	cele
#
OX_Smed_1.0.10864	Isoform 6 of Tensin-like C1 domain-containing phosphatase	1.45932440039e-10	hsap
OX_Smed_1.0.10864	Isoform 4 of Tensin-like C1 domain-containing phosphatase	1.45932440039e-10	mmus
OX_Smed_1.0.10864	Tensin (Fragment)	7.23134032045e-10	csin
#
OX_Smed_1.0.14889	bak-1 mRNA, complete cds	0.0	smed
OX_Smed_1.0.14889	Bcl-2 homologous antagonist/killer	1.58402807741e-10	mmus
OX_Smed_1.0.14889	Bcl-2 homologous antagonist/killer	6.01930027317e-10	hsap
OX_Smed_1.0.14889	bcl-2 homologous antagonist/killer (bak), putative	2.13199408038e-07	sman
OX_Smed_1.0.14889	Bcl-2 homologous antagonist/killer	8.10156886322e-07	csin
#
OX_Smed_1.0.14888	Guanine nucleotide binding protein (G protein) beta 1	2.3387954817e-112	csin
OX_Smed_1.0.14888	guanine nucleotide-binding protein beta 1, 4 (G protein beta1, 4), putative	3.0545614948e-112	sman
OX_Smed_1.0.14888	Guanine nucleotide-binding protein subunit beta-1	4.27218534819e-106	cele
OX_Smed_1.0.14888	Guanine nucleotide-binding protein G(I)/G(S)/G(T) subunit beta-1	3.61662183168e-105	hsap
OX_Smed_1.0.14888	Guanine nucleotide-binding protein G(I)/G(S)/G(T) subunit beta-1	3.61662183168e-105	mmus
OX_Smed_1.0.14888	Gnb1l protein	6.16902248138e-105	drer
OX_Smed_1.0.14888	Guanine nucleotide-binding protein subunit beta-1	2.42589377257e-101	dmel
#
OX_Smed_1.0.07491	voltage-gated potassium channel, putative	5.06273412025e-125	sman
OX_Smed_1.0.07491	Potassium voltage-gated channel protein Shaker (Fragment)	7.56525689756e-121	csin
OX_Smed_1.0.07491	Isoform Gamma of Potassium voltage-gated channel protein Shaker	3.07858678117e-114	dmel
OX_Smed_1.0.07491	Potassium voltage-gated channel subfamily A member 1	9.93846817777e-113	hsap
OX_Smed_1.0.07491	Potassium voltage-gated channel subfamily A member 1	1.68927673254e-112	mmus
OX_Smed_1.0.07491	Potassium channel (Fragment)	1.48675903788e-92	nvec
OX_Smed_1.0.07491	Isoform f of Potassium voltage-gated channel protein shk-1	1.54570766588e-73	cele
#
OX_Smed_1.0.21269	Vacuolar protein sorting-associated protein 26B-like	3.65018478181e-87	drer
OX_Smed_1.0.21269	Vacuolar protein sorting-associated protein 26B	6.22627220323e-87	mmus
OX_Smed_1.0.21269	Vacuolar protein sorting-associated protein 26B	1.39137640434e-86	hsap
OX_Smed_1.0.21269	Vacuolar protein sorting-associated protein 26	1.17422411929e-85	cele
OX_Smed_1.0.21269	vacuolar protein sorting 26, vps26, putative	2.61589842762e-85	sman
OX_Smed_1.0.21269	Vacuolar protein sorting-associated protein 26	8.41505625313e-84	dmel
OX_Smed_1.0.21269	Vacuolar protein sorting-associated protein 26B	1.87467895262e-83	csin
#
OX_Smed_1.0.21268	Probable aconitate hydratase, mitochondrial	0.0	cele
OX_Smed_1.0.21268	Aconitate hydratase 1	0.0	csin
OX_Smed_1.0.21268	Aconitase, isoform B	0.0	dmel
OX_Smed_1.0.21268	Aconitate hydratase, mitochondrial	0.0	hsap
OX_Smed_1.0.21268	Aconitate hydratase, mitochondrial	0.0	mmus
OX_Smed_1.0.21268	aconitate hydratase	0.0	sman
#
OX_Smed_1.0.16674	myelinproteolipid-related	1.40469239604e-15	sman
OX_Smed_1.0.16674	Neuronal membrane glycoprotein M6-b	9.10495111026e-15	csin
#
OX_Smed_1.0.06981	hypothetical protein	8.51660989751e-65	sman
#
OX_Smed_1.0.21262	DNA repair protein complementing XP-A cells homolog	1.0358725554e-46	mmus
OX_Smed_1.0.21262	xpa DNA repair protein family, putative	2.29500372001e-46	sman
OX_Smed_1.0.21262	DNA repair protein complementing XP-A cells	3.93631151151e-46	hsap
OX_Smed_1.0.21262	DNA-repair protein complementing XP-A cells	2.37495665181e-43	csin
OX_Smed_1.0.21262	DNA repair protein complementing XP-A cells homolog	3.43739304561e-34	dmel
OX_Smed_1.0.21262	Protein XPA-1	1.30924091041e-25	cele
#
OX_Smed_1.0.21261	Transcription factor BTF3 homolog 4	1.03907698969e-36	drer
OX_Smed_1.0.21261	Transcription factor BTF3 homolog 4	5.15688548546e-36	hsap
OX_Smed_1.0.21261	Transcription factor BTF3 homolog 4	5.15688548546e-36	mmus
OX_Smed_1.0.21261	transcription factor btf3, putative	1.14883423115e-35	sman
OX_Smed_1.0.21261	Transcription factor BTF3 homolog	1.18885711396e-32	cele
OX_Smed_1.0.21261	Beta NAC homolog	1.18885711396e-32	dmel
OX_Smed_1.0.21261	Nascent polypeptide-associated complex subunit beta	4.39604592868e-11	csin
#
OX_Smed_1.0.07493	Macrophage mannose receptor 1	1.02498573859e-28	hsap
OX_Smed_1.0.07493	Macrophage mannose receptor 1	2.90689757058e-28	mmus
OX_Smed_1.0.07493	Protein CLEC-51	9.48151175173e-09	cele
OX_Smed_1.0.07493	CG9134, isoform B	3.60657719945e-08	dmel
#
OX_Smed_1.0.09944	Peroxiredoxin-2	1.8419653882e-66	hsap
OX_Smed_1.0.09944	Peroxiredoxin-2	9.11700504218e-66	mmus
OX_Smed_1.0.09944	thioredoxin peroxidase, putative	1.55512552005e-65	sman
OX_Smed_1.0.09944	Protein PRDX-2, isoform a	4.52472256043e-65	cele
OX_Smed_1.0.09944	Thioredoxin peroxidase	4.2350116402e-63	csin
OX_Smed_1.0.09944	Peroxiredoxin 1	3.58515240025e-62	dmel
#
OX_Smed_1.0.09946	Protocadherin-9	3.02080273355e-84	csin
OX_Smed_1.0.09946	cadherin, putative	2.55726290527e-83	sman
OX_Smed_1.0.09946	Isoform 2 of Protocadherin-9	4.84900289244e-66	hsap
OX_Smed_1.0.09946	Protein Pcdh9	2.66073635225e-64	mmus
OX_Smed_1.0.09946	Protein dachsous	3.480374831e-56	dmel
OX_Smed_1.0.09946	Protein CDH-1	3.85995809708e-47	cele
#
OX_Smed_1.0.19513	Ectopic P granules protein 5 homolog	8.49888136535e-69	drer
OX_Smed_1.0.19513	Ectopic P granules protein 5 homolog	9.10136127319e-63	mmus
OX_Smed_1.0.19513	Isoform 2 of Ectopic P granules protein 5 homolog	1.18867459395e-62	hsap
OX_Smed_1.0.19513	Ectopic P granules protein 5 homolog	1.36001880632e-58	dmel
OX_Smed_1.0.19513	Ectopic P granules protein 5	8.87693461121e-34	cele
OX_Smed_1.0.19513	hypothetical protein	6.84428545606e-10	sman
#
OX_Smed_1.0.15423	ammecr1 homolog, putative	2.92378812048e-26	sman
OX_Smed_1.0.15423	AMME syndrome candidate gene 1 protein homolog	2.47513510907e-25	csin
OX_Smed_1.0.15423	Isoform 4 of AMME syndrome candidate gene 1 protein	7.20154066263e-25	hsap
OX_Smed_1.0.15423	AMME syndrome candidate gene 1 protein homolog	7.20154066263e-25	mmus
#
OX_Smed_1.0.11961	deoxyhypusine synthase, putative	2.14656311805e-123	sman
OX_Smed_1.0.11961	Deoxyhypusine synthase (Fragment)	2.62399463729e-121	csin
OX_Smed_1.0.11961	Deoxyhypusine synthase	2.72268881281e-118	hsap
OX_Smed_1.0.11961	Deoxyhypusine synthase	1.64738184884e-115	mmus
OX_Smed_1.0.11961	Deoxyhypusine synthase	3.66998387895e-115	drer
OX_Smed_1.0.11961	Probable deoxyhypusine synthase	2.90790238225e-112	dmel
OX_Smed_1.0.11961	Probable deoxyhypusine synthase	7.41193559013e-108	cele
#
OX_Smed_1.0.15421	MCG16645, isoform CRA_e	2.26901712914e-31	mmus
OX_Smed_1.0.15421	Sodium channel and clathrin linker 1	6.18990815279e-29	hsap
OX_Smed_1.0.15421	paramyosin, putative	3.94890205693e-13	sman
OX_Smed_1.0.15421	Zipper, isoform D	4.44884670463e-11	dmel
OX_Smed_1.0.15421	Protein C18C4.5, isoform a	7.58858310722e-11	cele
#
OX_Smed_1.0.15426	Dihydropyrimidinase-like 2 (Fragment)	0.0	csin
OX_Smed_1.0.15426	dihydropyrimidinase related protein-2 (M38 family)	0.0	sman
OX_Smed_1.0.15426	Dihydropyrimidinase-related protein 2	2.71825387473e-175	hsap
OX_Smed_1.0.15426	Dihydropyrimidinase-related protein 2	2.71825387473e-175	mmus
OX_Smed_1.0.15426	Collapsin response mediator protein	1.49501880657e-165	dmel
OX_Smed_1.0.15426	Dihydropyrimidinase 2	3.6909096654e-156	cele
#
OX_Smed_1.0.10863	tyrosine kinase 5;db_xref=PMID:11289068;with=UniProt:Q9NH62;evidence=traceable author statement	1.30247872452e-174	sman
OX_Smed_1.0.10863	Tyrosine-protein kinase Fyn (Fragment)	3.56347961085e-156	csin
OX_Smed_1.0.10863	Tyrosine-protein kinase fyna	1.83439801479e-144	drer
OX_Smed_1.0.10863	Tyrosine-protein kinase Fyn	6.97070502034e-144	hsap
OX_Smed_1.0.10863	Tyrosine-protein kinase Fyn	2.6488650821e-143	mmus
OX_Smed_1.0.10863	Tyrosine-protein kinase Src42A	6.98689063214e-136	dmel
OX_Smed_1.0.10863	Protein SRC-1	6.33405084527e-129	cele
#
OX_Smed_1.0.11965	Bardet-Biedl syndrome 5 protein homolog	3.03384971315e-115	mmus
OX_Smed_1.0.11965	Bardet-Biedl syndrome 5 protein homolog	6.73957440139e-115	drer
OX_Smed_1.0.11965	Bardet-Biedl syndrome 5 protein	6.20721932474e-113	hsap
OX_Smed_1.0.11965	CG1126	3.52724993166e-75	dmel
OX_Smed_1.0.11965	Protein BBS-5	1.58665896724e-72	cele
OX_Smed_1.0.11965	Bardet-Biedl syndrome 5 protein homolog	1.02707955404e-49	csin
OX_Smed_1.0.11965	conserved hypothetical protein	3.32977996151e-10	sman
#
OX_Smed_1.0.11964	Isoform C of Tafazzin homolog	9.51716736242e-06	dmel
#
OX_Smed_1.0.22260	Transmembrane protein 116	5.76396956522e-09	drer
#
OX_Smed_1.0.11969	n6-DNA-methyltransferase,putative	2.84357125126e-25	sman
OX_Smed_1.0.11969	HemK methyltransferase family member 2, isoform CRA_c	3.72244235944e-17	mmus
OX_Smed_1.0.11969	CG9960	9.16869448508e-16	dmel
OX_Smed_1.0.11969	HemK methyltransferase family member 2	1.01371796161e-14	hsap
OX_Smed_1.0.11969	Protein C33C12.9	1.46380561358e-13	cele
#
OX_Smed_1.0.13700	Isoform a of Protein kinase C-like 2	0.0	cele
OX_Smed_1.0.13700	Calcium-dependent protein kinase C	0.0	csin
OX_Smed_1.0.13700	Isoform Short of Protein kinase C, brain isozyme	0.0	dmel
OX_Smed_1.0.13700	Protein kinase C	0.0	drer
OX_Smed_1.0.13700	Protein kinase C beta type	0.0	hsap
OX_Smed_1.0.13700	Protein kinase C beta type	0.0	mmus
OX_Smed_1.0.13700	serine/threonine kinase	0.0	sman
#
OX_Smed_1.0.13702	GDP-D-glucose phosphorylase 1	2.56960591476e-25	drer
OX_Smed_1.0.13702	GDP-D-glucose phosphorylase 1	1.45911061401e-20	hsap
OX_Smed_1.0.13702	GDP-D-glucose phosphorylase 1	4.69379765163e-19	mmus
OX_Smed_1.0.13702	Isoform 2 of GDP-D-glucose phosphorylase 1	6.77782934868e-18	cele
OX_Smed_1.0.13702	CG3552, isoform A	7.01395416316e-15	dmel
OX_Smed_1.0.13702	hypothetical protein	5.36307565786e-07	sman
#
OX_Smed_1.0.16835	innexin, putative	1.96848086339e-08	sman
OX_Smed_1.0.16835	Innexin unc-9	2.57091562542e-08	csin
#
OX_Smed_1.0.13709	CREB-binding protein 1 (SmCBP1)	1.66655419624e-136	sman
OX_Smed_1.0.13709	CREB-binding protein	2.17658718629e-136	mmus
OX_Smed_1.0.13709	CREB-binding protein	2.84271090026e-136	hsap
OX_Smed_1.0.13709	E1A/CREB-binding protein	5.92741354382e-134	csin
OX_Smed_1.0.13709	Nejire	1.90678345459e-132	dmel
OX_Smed_1.0.13709	Isoform c of Protein cbp-1	8.30947683932e-120	cele
#
OX_Smed_1.0.19707	Cathepsin L1, a	1.43859190452e-81	drer
OX_Smed_1.0.19707	Cathepsin K	2.53935347727e-78	hsap
OX_Smed_1.0.19707	Cathepsin K	1.81982315018e-76	mmus
OX_Smed_1.0.19707	Isoform A of Cathepsin L	4.05414301996e-76	dmel
OX_Smed_1.0.19707	Protein CPL-1, isoform a	9.67193862998e-70	cele
OX_Smed_1.0.19707	subfamily C1A unassigned peptidase (C01 family)	1.30720124324e-66	sman
OX_Smed_1.0.19707	Cathepsin L	8.76821382788e-63	csin
#
OX_Smed_1.0.19706	Isoform 2 of SRSF protein kinase 2	2.22839464666e-58	hsap
OX_Smed_1.0.19706	SRSF protein kinase 2	2.22839464666e-58	mmus
OX_Smed_1.0.19706	Serine/arginine-rich protein specific kinase 1	4.20257042416e-57	drer
OX_Smed_1.0.19706	SRPK, isoform A	9.36235015439e-57	dmel
OX_Smed_1.0.19706	Serine/threonine-protein kinase SRPK2	1.22003749944e-56	csin
OX_Smed_1.0.19706	serine/threonine kinase	3.01176461513e-55	sman
OX_Smed_1.0.19706	Isoform c of Serine/threonine-protein kinase spk-1	5.13729233634e-55	cele
#
OX_Smed_1.0.19704	Heat shock 70 kDa protein cognate 1	1.5618072006e-12	dmel
OX_Smed_1.0.19704	Heat shock 70kDa protein 8	4.43543714652e-12	drer
OX_Smed_1.0.19704	Heat shock cognate 71 kDa protein	4.43599444032e-12	hsap
OX_Smed_1.0.19704	Heat shock cognate 71 kDa protein	4.43599444032e-12	mmus
OX_Smed_1.0.19704	Heat shock 70kDa protein 1/8	1.65760829409e-11	csin
OX_Smed_1.0.19704	Heat shock 70 kDa protein A	3.57468953237e-11	cele
OX_Smed_1.0.19704	heat shock protein 70, putative	4.83482467359e-10	sman
#
OX_Smed_1.0.19703	Transcription factor EB	1.12880760844e-17	csin
OX_Smed_1.0.19703	Upstream stimulatory factor, putative	1.2088280105e-11	sman
OX_Smed_1.0.19703	MITF	8.10836321642e-08	dmel
OX_Smed_1.0.19703	Isoform 4 of Transcription factor EC	4.02413882671e-07	hsap
OX_Smed_1.0.19703	Transcription factor EB	5.25568806933e-07	mmus
OX_Smed_1.0.19703	Protein HLH-30, isoform d	1.52917112293e-06	cele
#
OX_Smed_1.0.19702	ELL associated factor 1	8.04930460472e-15	drer
OX_Smed_1.0.19702	ELL-associated factor 2	1.98261269381e-13	mmus
OX_Smed_1.0.19702	ELL-associated factor 2	1.99344664296e-13	hsap
OX_Smed_1.0.19702	ELL-associated factor 1	4.88334494306e-12	csin
OX_Smed_1.0.19702	Ell-associated factor Eaf	7.05153505356e-11	dmel
OX_Smed_1.0.19702	Protein EAF-1	4.00410412455e-06	cele
#
OX_Smed_1.0.19701	60S acidic ribosomal protein P1, putative	1.11745637461e-11	sman
OX_Smed_1.0.19701	Large subunit ribosomal protein LP1	9.45983563674e-11	csin
OX_Smed_1.0.19701	60S acidic ribosomal protein P1	8.00823122116e-10	dmel
OX_Smed_1.0.19701	60S acidic ribosomal protein P1	9.15945220591e-09	hsap
OX_Smed_1.0.19701	60S acidic ribosomal protein P1	1.19626150471e-08	mmus
OX_Smed_1.0.19701	Ribosomal protein, large, P1	2.94649458659e-07	drer
OX_Smed_1.0.19701	60S acidic ribosomal protein P1	1.41358572465e-06	cele
#
OX_Smed_1.0.04450	cyclinG-like protein mRNA, partial cds	0.0	smed
OX_Smed_1.0.04450	Cyclin-G2	1.66154509713e-35	csin
OX_Smed_1.0.04450	cyclin G, putative	1.8413189103e-26	sman
OX_Smed_1.0.04450	CCNG2 protein	2.66503256478e-17	hsap
OX_Smed_1.0.04450	Cyclin G2	4.54585703756e-17	drer
OX_Smed_1.0.04450	Cyclin-G2	5.93707315429e-17	mmus
OX_Smed_1.0.04450	Cyclin G, isoform A	4.40302062911e-12	dmel
#
OX_Smed_1.0.14082	Isoform c of Enolase	0.0	cele
OX_Smed_1.0.14082	Enolase	0.0	csin
OX_Smed_1.0.14082	Enolase	0.0	dmel
OX_Smed_1.0.14082	Beta-enolase	0.0	hsap
OX_Smed_1.0.14082	Beta-enolase	0.0	mmus
OX_Smed_1.0.14082	phosphopyruvate hydratase	0.0	sman
OX_Smed_1.0.14082	Enolase 1, (Alpha)	2.95259897171e-180	drer
OX_Smed_1.0.14082	Enolase	3.65988285529e-130	spur
#
OX_Smed_1.0.14087	muscleblind-like protein	9.23398751448e-29	sman
OX_Smed_1.0.14087	Isoform C of Protein muscleblind	5.98529650398e-28	dmel
OX_Smed_1.0.14087	Isoform c of Muscleblind-like protein	1.62995205452e-25	cele
OX_Smed_1.0.14087	Isoform 3 of Muscleblind-like protein 2	2.44049351333e-21	hsap
OX_Smed_1.0.14087	Muscleblind-like protein 1	5.42604348289e-21	mmus
OX_Smed_1.0.14087	Muscleblind	2.3591107874e-16	csin
#
OX_Smed_1.0.14086	ctl2, putative	7.45610220717e-101	sman
OX_Smed_1.0.14086	Choline transporter-like protein 2	9.4758440847e-80	drer
OX_Smed_1.0.14086	Isoform 2 of Choline transporter-like protein 2	4.86664827282e-76	mmus
OX_Smed_1.0.14086	Isoform 3 of Choline transporter-like protein 2	2.04466768383e-74	hsap
OX_Smed_1.0.14086	Isoform b of Choline transporter-like protein 1	2.1946969486e-60	cele
OX_Smed_1.0.14086	Choline transporter-like protein 2	2.35027751956e-54	csin
OX_Smed_1.0.14086	CTL-like protein 2	1.34388640412e-25	dmel
#
OX_Smed_1.0.14085	Dynein heavy chain axonemal	0.0	csin
OX_Smed_1.0.14085	Isoform 3 of Dynein heavy chain 2, axonemal	1.73649756401e-151	hsap
OX_Smed_1.0.14085	dynein heavy chain, putative	8.41412708115e-123	sman
OX_Smed_1.0.14085	Protein Dnahc2	2.20187488291e-85	mmus
OX_Smed_1.0.14085	CG9068	7.80625279715e-49	dmel
#
OX_Smed_1.0.14084	Inactive tyrosine-protein kinase 7	1.68280055237e-60	csin
OX_Smed_1.0.14084	tyrosine kinase	4.90756875386e-52	sman
OX_Smed_1.0.14084	Isoform 6 of Inactive tyrosine-protein kinase 7	9.57770771389e-48	hsap
OX_Smed_1.0.14084	Inactive tyrosine-protein kinase 7	8.10801591981e-47	mmus
OX_Smed_1.0.14084	Tyrosine-protein kinase receptor	4.16415269388e-43	nvec
OX_Smed_1.0.14084	Tyrosine-protein kinase transmembrane receptor Ror2	1.6413050772e-31	dmel
OX_Smed_1.0.14084	Protein DDR-2, isoform a	5.1139962633e-25	cele
#
OX_Smed_1.0.14838	CREB-binding protein	0.0	csin
OX_Smed_1.0.14838	CREB-binding protein 2, putative	0.0	sman
OX_Smed_1.0.14838	CREB binding protein b	3.73215038729e-171	drer
OX_Smed_1.0.14838	Histone acetyltransferase p300	7.78200792459e-169	hsap
OX_Smed_1.0.14838	CREB-binding protein	2.95715985685e-168	mmus
OX_Smed_1.0.14838	Nejire	2.50338597846e-167	dmel
OX_Smed_1.0.14838	Isoform c of Protein cbp-1	5.41426966064e-154	cele
#
OX_Smed_1.0.19519	Cellular nucleic acid-binding protein	4.5665348375e-26	hsap
OX_Smed_1.0.19519	Isoform 3 of Cellular nucleic acid-binding protein	4.5665348375e-26	mmus
OX_Smed_1.0.19519	CCHC-type zinc finger protein CG3800	5.04889588654e-25	dmel
OX_Smed_1.0.19519	formin binding protein and related proteins	2.34194226314e-22	sman
OX_Smed_1.0.19519	Formin-binding protein 1-like (Fragment)	7.05139403747e-19	csin
OX_Smed_1.0.19519	Vasa-like protein (Fragment)	2.68337124731e-18	nvec
OX_Smed_1.0.19519	Protein K08D12.3, isoform a	1.12738833084e-16	cele
#
OX_Smed_1.0.01008	AT10027p	1.29513589395e-09	dmel
OX_Smed_1.0.01008	Eukaryotic translation initiation factor 2 alpha kinase 4	2.28612980895e-06	mmus
#
OX_Smed_1.0.21847	Beta-G spectrin	0.0	cele
OX_Smed_1.0.21847	Spectrin beta (Fragment)	0.0	csin
OX_Smed_1.0.21847	Spectrin beta chain	0.0	dmel
OX_Smed_1.0.21847	Isoform 2 of Spectrin beta chain, non-erythrocytic 1	0.0	hsap
OX_Smed_1.0.21847	Isoform 2 of Spectrin beta chain, non-erythrocytic 1	0.0	mmus
OX_Smed_1.0.21847	Spectrin beta chain, brain 3 (Spectrin, non-erythroid beta chain 3) (Beta-IV spectrin), putative	0.0	sman
#
OX_Smed_1.0.21845	talin 2 , putative	9.5698594226e-161	sman
OX_Smed_1.0.21845	Talin	5.63646461736e-145	csin
OX_Smed_1.0.21845	Talin-2	7.41284863207e-121	hsap
OX_Smed_1.0.21845	Talin-2	7.41284863207e-121	mmus
OX_Smed_1.0.21845	Rhea	1.35407578653e-114	dmel
OX_Smed_1.0.21845	Protein Y71G12B.11, isoform b	3.23790929868e-100	cele
#
OX_Smed_1.0.21844	Zinc finger protein 106	2.72660479056e-09	hsap
OX_Smed_1.0.21844	Zinc finger protein 106	2.72660479056e-09	mmus
#
OX_Smed_1.0.21843	3' 5'-cyclic-nucleotide phosphodiesterase	7.70629813292e-16	csin
OX_Smed_1.0.21843	Probable 3',5'-cyclic phosphodiesterase pde-5	1.15934539618e-12	cele
OX_Smed_1.0.21843	cGMP-specific 3',5'-cyclic phosphodiesterase	4.11498909852e-12	dmel
OX_Smed_1.0.21843	cGMP-specific 3',5'-cyclic phosphodiesterase	4.25532506822e-12	hsap
OX_Smed_1.0.21843	cGMP-specific 3',5'-cyclic phosphodiesterase	3.4280068815e-11	mmus
OX_Smed_1.0.21843	camp/cgmp cyclic nucleotide phosphodiesterase, putative	9.48660597065e-09	sman
#
OX_Smed_1.0.21842	Catenin (Cadherin-associated protein) beta 1	1.50364293959e-12	csin
OX_Smed_1.0.21842	Catenin beta-1	3.34976699657e-12	hsap
OX_Smed_1.0.21842	Catenin beta-1	3.34976699657e-12	mmus
#
OX_Smed_1.0.21840	Splicing factor suppressor of white-apricot homolog	9.12440282734e-22	csin
OX_Smed_1.0.21840	Isoform B of Protein suppressor of white apricot	1.58923375962e-11	dmel
OX_Smed_1.0.21840	Splicing factor, suppressor of white-apricot homolog	1.94270591327e-09	mmus
OX_Smed_1.0.21840	Isoform 2 of Splicing factor, suppressor of white-apricot homolog	2.53725249806e-09	hsap
OX_Smed_1.0.21840	Protein SWP-1, isoform d	3.31375438502e-09	cele
#
OX_Smed_1.0.21849	Protocadherin-1	3.30053431631e-83	csin
OX_Smed_1.0.21849	Isoform 8 of Protocadherin-11 X-linked	1.4968980278e-51	hsap
OX_Smed_1.0.21849	Protein Pcdh9	1.26720019051e-50	mmus
OX_Smed_1.0.21849	Novel protocadherin protein (Fragment)	1.82983317121e-49	drer
OX_Smed_1.0.21849	cadherin-related	1.657143864e-42	sman
OX_Smed_1.0.21849	Protein dachsous	8.22431949159e-42	dmel
OX_Smed_1.0.21849	Protein CDH-1	4.09539557242e-33	cele
#
OX_Smed_1.0.21848	peter pan-related	4.98444447784e-44	sman
OX_Smed_1.0.21848	Suppressor of SWI4 1 homolog	2.73505562115e-42	csin
OX_Smed_1.0.21848	Protein Peter pan	1.36708705028e-33	dmel
OX_Smed_1.0.21848	Suppressor of SWI4 1 homolog	3.02593778183e-33	mmus
OX_Smed_1.0.21848	Isoform 2 of Suppressor of SWI4 1 homolog	3.71394209551e-31	hsap
OX_Smed_1.0.21848	Protein LPD-6	2.03306714886e-29	cele
#
OX_Smed_1.0.13836	Collagenase 3	2.20717477363e-30	hsap
OX_Smed_1.0.13836	Collagenase 3	1.86848552252e-29	mmus
OX_Smed_1.0.13836	Matrix metalloproteinase 1, isoform C	9.27319723802e-29	dmel
OX_Smed_1.0.13836	Matrix metalloproteinase	6.23455437973e-17	cele
OX_Smed_1.0.13836	Matrix metalloproteinase-25	3.42101373131e-15	csin
OX_Smed_1.0.13836	matrix metallopeptidase-7 (M10 family)	1.43730054654e-13	sman
#
OX_Smed_1.0.13835	Protein RGA-2	3.93846727461e-06	cele
#
OX_Smed_1.0.13833	Nuclear receptor subfamily 1 group I	1.15796488986e-55	csin
OX_Smed_1.0.13833	Vitamin D3 receptor B	5.98865321661e-28	drer
OX_Smed_1.0.13833	Nuclear hormone receptor HR96	7.57566459793e-23	dmel
OX_Smed_1.0.13833	Nuclear hormone receptor family member nhr-48	1.42870851132e-21	cele
OX_Smed_1.0.13833	Isoform Beta-2 of Retinoic acid receptor beta	2.36043383915e-16	mmus
OX_Smed_1.0.13833	Isoform Beta-2 of Retinoic acid receptor beta	2.36403206146e-16	hsap
OX_Smed_1.0.13833	RAR-like nuclear receptor	1.529988684e-15	sman
#
OX_Smed_1.0.13832	Probable phospholipid-transporting ATPase IF	9.63320361877e-100	hsap
OX_Smed_1.0.13832	phospholipid-transportingatpase	4.94746571745e-96	sman
OX_Smed_1.0.13832	ATPase, class V, type 10B	7.16071353875e-87	mmus
OX_Smed_1.0.13832	CG33298, isoform B	7.91709653315e-86	dmel
OX_Smed_1.0.13832	Probable phospholipid-transporting ATPase IF	5.31049030573e-82	csin
OX_Smed_1.0.13832	Protein TAT-3	1.95457662391e-76	cele
#
OX_Smed_1.0.13831	Riboflavin kinase	1.16774457121e-40	hsap
OX_Smed_1.0.13831	Riboflavin kinase	1.16774457121e-40	mmus
OX_Smed_1.0.13831	Putative riboflavin kinase	4.75199064537e-34	dmel
OX_Smed_1.0.13831	riboflavin kinase/fmn adenylyltransferase, putative	3.18745643046e-30	sman
OX_Smed_1.0.13831	Protein R10H10.6	2.21250994003e-23	cele
OX_Smed_1.0.13831	Riboflavin kinase	1.4407747787e-06	csin
#
OX_Smed_1.0.13830	High affinity cationic amino acid transporter 1	3.63673127984e-81	csin
OX_Smed_1.0.13830	Protein B0454.6	8.42302065273e-62	cele
OX_Smed_1.0.13830	CG13248	2.70959269158e-60	dmel
OX_Smed_1.0.13830	High affinity cationic amino acid transporter 1	1.94182478014e-58	mmus
OX_Smed_1.0.13830	cationic amino acid transporter, putative	2.53610170255e-58	sman
OX_Smed_1.0.13830	High affinity cationic amino acid transporter 1	9.02012284635e-56	hsap
#
OX_Smed_1.0.15053	Histone-lysine N-methyltransferase SETMAR	2.04707253343e-09	hsap
#
OX_Smed_1.0.13839	Putative ATP-dependent DNA helicase Q1	5.75938146596e-79	cele
OX_Smed_1.0.13839	ATP-dependent DNA helicase Q1	2.17355500491e-78	hsap
OX_Smed_1.0.13839	ATP-dependent DNA helicase Q1	3.38143585002e-76	mmus
OX_Smed_1.0.13839	ATP-dependent DNA helicase Q1 (Fragment)	1.66634437782e-75	csin
OX_Smed_1.0.13839	DNA helicase recq1, putative	4.81515369515e-75	sman
OX_Smed_1.0.13839	Bloom syndrome protein homolog	3.71255059683e-50	dmel
#
OX_Smed_1.0.01006	Mannose-P-dolichol utilization defect 1 protein	8.2877312819e-49	hsap
OX_Smed_1.0.01006	Mannose-P-dolichol utilization defect 1 protein	2.04133922734e-47	mmus
OX_Smed_1.0.01006	Mannose-P-dolichol utilization defect 1b	2.66607159558e-47	drer
OX_Smed_1.0.01006	Mannose-P-dolichol utilization defect 1 protein homolog	7.75708078914e-47	dmel
OX_Smed_1.0.01006	mannose-p-dolichol utilization defect 1 (lec35)-related	8.30697495968e-41	sman
OX_Smed_1.0.01006	Mannose-P-dolichol utilization defect 1	1.4202454113e-32	csin
OX_Smed_1.0.01006	Mannose-P-dolichol utilization defect 1 protein homolog	1.57026530404e-31	cele
#
OX_Smed_1.0.22468	Cytochrome P450 2J6	1.95787380337e-57	mmus
OX_Smed_1.0.22468	Cytochrome P450 2C19	9.71682666357e-57	hsap
OX_Smed_1.0.22468	Cytochrome P450 18a1	2.4767163372e-52	dmel
OX_Smed_1.0.22468	Protein CYP-33E2	1.35901943941e-50	cele
#
OX_Smed_1.0.22469	oxalate:formate antiporter, putative	2.18053267999e-16	sman
OX_Smed_1.0.22469	Oxalate:formate antiporter	1.08218711795e-15	csin
OX_Smed_1.0.22469	Cathepsin A (Fragment)	1.67345182054e-08	hsap
OX_Smed_1.0.22469	Lysosomal protective protein	4.86899938854e-08	mmus
#
OX_Smed_1.0.22464	transcription factor, putative	1.66088305918e-43	sman
OX_Smed_1.0.22464	Zinc finger homeobox protein 1	4.52301695136e-41	csin
OX_Smed_1.0.22464	Zinc finger E-box-binding homebox protein zag-1	5.00078122539e-40	cele
OX_Smed_1.0.22464	Isoform A of Zinc finger protein 1	3.96235627133e-37	dmel
OX_Smed_1.0.22464	Zinc finger E-box-binding homeobox 2	5.1857563838e-37	mmus
OX_Smed_1.0.22464	Isoform 2 of Zinc finger E-box-binding homeobox 2	2.57366413577e-36	hsap
#
OX_Smed_1.0.22465	vacuolar ATP synthase proteolipid subunit, putative	9.94395603108e-65	sman
OX_Smed_1.0.22465	ATPase, H+ transporting, V0 subunit B	1.26054509123e-59	drer
OX_Smed_1.0.22465	V-type proton ATPase 21 kDa proteolipid subunit	2.8082014906e-59	mmus
OX_Smed_1.0.22465	V-type proton ATPase 21 kDa proteolipid subunit	1.39369591e-58	hsap
OX_Smed_1.0.22465	Protein VHA-4	4.48336577544e-57	cele
OX_Smed_1.0.22465	GH03514p	4.1875423168e-55	dmel
OX_Smed_1.0.22465	V-type H+-transporting ATPase 21kDa proteolipid subunit	1.40049682649e-34	csin
#
OX_Smed_1.0.22466	Plexin A, isoform A	7.36830776903e-81	dmel
OX_Smed_1.0.22466	Protein PLX-1	7.13678649386e-76	cele
OX_Smed_1.0.22466	Plexin-A1	5.67115427225e-65	hsap
OX_Smed_1.0.22466	Plexin-A2	1.83179233822e-47	mmus
OX_Smed_1.0.22466	plexin, putative	1.07889073859e-31	sman
OX_Smed_1.0.22466	Plexin A	8.54856329735e-29	csin
#
OX_Smed_1.0.22467	hypothetical protein	2.7344554493e-14	sman
OX_Smed_1.0.22467	PAP-associated domain-containing protein 5	3.46636149486e-09	mmus
OX_Smed_1.0.22467	Isoform 4 of PAP-associated domain-containing protein 5	7.72224776769e-09	hsap
#
OX_Smed_1.0.22460	Transmembrane protein C6orf70 homolog	3.01971772911e-16	csin
OX_Smed_1.0.22460	Isoform 3 of Transmembrane protein C6orf70	2.83211457249e-14	hsap
OX_Smed_1.0.22460	Protein 9030025P20Rik	6.96159128319e-13	mmus
#
OX_Smed_1.0.22461	ATP-binding cassette subfamily A (ABC1) member 4	0.0	csin
OX_Smed_1.0.22461	Retinal-specific ATP-binding cassette transporter	0.0	hsap
OX_Smed_1.0.22461	Retinal-specific ATP-binding cassette transporter	0.0	mmus
OX_Smed_1.0.22461	hypothetical protein	5.20866252377e-143	sman
OX_Smed_1.0.22461	Protein ABT-2	8.14093737817e-107	cele
OX_Smed_1.0.22461	CG1718	8.42454990797e-104	dmel
#
OX_Smed_1.0.22462	Isoform E of Kinesin-like protein unc-104	0.0	dmel
OX_Smed_1.0.22462	Kinesin-like protein KIF1A	0.0	hsap
OX_Smed_1.0.22462	Kinesin-like protein KIF1A	0.0	mmus
OX_Smed_1.0.22462	kif1, putative	8.50686393867e-149	sman
OX_Smed_1.0.22462	Kinesin-like protein unc-104	1.95619720342e-145	cele
OX_Smed_1.0.22462	Kinesin family member 1/13/14	2.82474273525e-144	csin
#
OX_Smed_1.0.22463	CG2064	4.38556340833e-68	dmel
OX_Smed_1.0.22463	Retinol dehydrogenase 13	7.77518754396e-57	hsap
OX_Smed_1.0.22463	Retinol dehydrogenase 11	1.12273468603e-55	mmus
OX_Smed_1.0.22463	retinal dehydrogenase, putative	5.95482214611e-49	sman
OX_Smed_1.0.22463	Retinol dehydrogenase 12	1.46672371789e-47	csin
OX_Smed_1.0.22463	Protein DHS-22	1.57069876265e-41	cele
#
OX_Smed_1.0.06650	Protein SMG5	1.21515399265e-07	hsap
OX_Smed_1.0.06650	Protein SMG5	1.58704026292e-07	mmus
OX_Smed_1.0.06650	smg-7 (suppressor with morphological effect on genitalia protein 7), putative	1.75467862184e-06	sman
#
OX_Smed_1.0.12188	Protein 4930485B16Rik	3.65167253055e-38	mmus
#
OX_Smed_1.0.08531	SAM domain and HD domain-containing protein 1	8.17739949591e-55	drer
OX_Smed_1.0.08531	SAM domain and HD domain-containing protein 1	1.54219080178e-53	hsap
OX_Smed_1.0.08531	SAM domain and HD domain-containing protein 1	9.99618983658e-53	mmus
OX_Smed_1.0.08531	SAM domain and HD domain-containing protein 1	1.9462200426e-48	csin
OX_Smed_1.0.08531	sam/hd domain protein, putative	1.9462200426e-48	sman
OX_Smed_1.0.08531	Falten, isoform A	3.23038749911e-27	dmel
#
OX_Smed_1.0.06984	Isoform 2 of TNF receptor-associated factor 3	4.36032351163e-27	hsap
OX_Smed_1.0.06984	TNF receptor-associated factor 5	2.23421153353e-23	mmus
OX_Smed_1.0.06984	tnf receptor-associated factor, putative	3.4548973059e-16	sman
OX_Smed_1.0.06984	TNF receptor-associated factor 4	1.60486149108e-13	csin
OX_Smed_1.0.06984	GH01161p	2.09601401811e-13	dmel
OX_Smed_1.0.06984	Protein TRF-1	2.03015468467e-08	cele
#
OX_Smed_1.0.01113	tuftelin interacting protein, putative	1.07683712945e-36	sman
OX_Smed_1.0.01113	Tuftelin-interacting protein 11	1.31634370736e-34	csin
OX_Smed_1.0.01113	Tuftelin-interacting protein 11	7.98598227096e-32	mmus
OX_Smed_1.0.01113	Tuftelin-interacting protein 11	3.35522087434e-30	hsap
OX_Smed_1.0.01113	Septin and tuftelin-interacting protein 1 homolog	2.25055585115e-26	cele
OX_Smed_1.0.01113	Tuftelin-interacting protein 11	6.12884947463e-24	drer
OX_Smed_1.0.01113	Septin-interacting protein 1	1.9715831682e-22	dmel
#
OX_Smed_1.0.01444	Monocyte to macrophage differentiation protein	2.95065227151e-47	csin
OX_Smed_1.0.01444	Paqr11	6.15248502254e-45	drer
OX_Smed_1.0.01444	Protein Y71G12B.23, isoform a	1.7900990901e-44	cele
OX_Smed_1.0.01444	Monocyte to macrophage differentiation factor	1.97918646285e-43	hsap
OX_Smed_1.0.01444	Monocyte to macrophage differentiation factor	1.97918646285e-43	mmus
OX_Smed_1.0.01444	CG4615	9.5139621338e-38	dmel
#
OX_Smed_1.0.01111	Disheveled-associated activator of morphogenesis 1	2.59897749042e-38	hsap
OX_Smed_1.0.01111	Disheveled-associated activator of morphogenesis 1	1.28985911827e-37	mmus
OX_Smed_1.0.01111	Dishevelled associated activator of morphogenesis, isoform B	4.29388805831e-33	dmel
OX_Smed_1.0.01111	Protein DAAM-1	2.88017846089e-29	cele
OX_Smed_1.0.01111	diaphanous, putative	3.90171513583e-18	sman
OX_Smed_1.0.01111	Protein diaphanous homolog 2	5.83034317871e-14	csin
#
OX_Smed_1.0.01110	phosphatidylinositol-4-phosphate 5-kinase type I, putative	1.68130094116e-68	sman
OX_Smed_1.0.01110	PIP5K59B, isoform D	1.37759300571e-61	dmel
OX_Smed_1.0.01110	Phosphatidylinositol 4-phosphate 5-kinase type-1 beta	1.15595049073e-60	mmus
OX_Smed_1.0.01110	Novel protein similar to verterbrate phosphatidylinositol-4-phosphate 5-kinase (Zgc:92316)	2.56257198007e-60	drer
OX_Smed_1.0.01110	Phosphatidylinositol-4-phosphate 5-kinase type-1 gamma (Fragment)	1.03588914433e-56	csin
OX_Smed_1.0.01110	Protein PPK-1	2.30772025486e-56	cele
OX_Smed_1.0.01110	Isoform 2 of Phosphatidylinositol 4-phosphate 5-kinase type-1 beta	3.6843346336e-54	hsap
#
OX_Smed_1.0.01441	ubiquitin conjugating enzyme E2, putative	3.74030813193e-50	sman
OX_Smed_1.0.01441	Ubiquitin-conjugating enzyme E2 D2B	9.21269941353e-49	mmus
OX_Smed_1.0.01441	Ubiquitin-conjugating enzyme E2 D2	2.05237531014e-48	hsap
OX_Smed_1.0.01441	Ubiquitin-conjugating enzyme E2 2	2.68048516609e-48	cele
OX_Smed_1.0.01441	Ubiquitin-conjugating enzyme E2-17 kDa	2.68048516609e-48	dmel
OX_Smed_1.0.01441	Ubiquitin-conjugating enzyme E2D 1 (UBC4/5 homolog, yeast)	7.79901785905e-48	drer
OX_Smed_1.0.01441	Ubiquitin-conjugating enzyme E2 D/E (Fragment)	8.35188491989e-42	csin
#
OX_Smed_1.0.01440	CG8239	2.83828123603e-40	dmel
OX_Smed_1.0.01440	Diphosphomevalonate decarboxylase	1.41378412855e-39	drer
OX_Smed_1.0.01440	Diphosphomevalonate decarboxylase	5.93985543539e-38	hsap
OX_Smed_1.0.01440	Diphosphomevalonate decarboxylase	5.028389242e-37	mmus
OX_Smed_1.0.01440	mevalonate 5 pyrophosphate decarboxylase	3.24741176288e-36	sman
OX_Smed_1.0.01440	Protein Y48B6A.13, isoform a	2.17824155779e-32	cele
OX_Smed_1.0.01440	Diphosphomevalonate decarboxylase	2.49801598426e-20	csin
#
OX_Smed_1.0.01115	Extracellular signal-regulated kinase 1	1.38814916938e-55	drer
OX_Smed_1.0.01115	Mitogen-activated protein kinase 3	3.09247371931e-55	hsap
OX_Smed_1.0.01115	Mitogen-activated protein kinase 1	6.88931270181e-55	mmus
OX_Smed_1.0.01115	Isoform C of Mitogen-activated protein kinase ERK-A	1.17513875978e-54	dmel
OX_Smed_1.0.01115	Isoform a of Mitogen-activated protein kinase mpk-1	1.02947180711e-50	cele
OX_Smed_1.0.01115	Extracellular signal-regulated kinase 1/2 (Fragment)	8.15699365198e-48	csin
OX_Smed_1.0.01115	serine/threonine kinase	1.8171886029e-47	sman
#
OX_Smed_1.0.01114	Hunchback	1.04002894399e-98	csin
OX_Smed_1.0.01114	hunchback protein, putative	7.71300736284e-94	sman
OX_Smed_1.0.01114	Protein hunchback	1.68370023765e-48	dmel
OX_Smed_1.0.01114	Hunchback-like protein	8.64722633703e-45	cele
OX_Smed_1.0.01114	Zinc finger protein 142	7.91284483069e-22	hsap
OX_Smed_1.0.01114	Zinc finger protein 64	8.70760152769e-21	mmus
#
OX_Smed_1.0.01119	Nervous fingers 2	4.21331876102e-31	dmel
OX_Smed_1.0.01119	insulinoma-associated protein (ia-1)-related	8.50926006964e-24	sman
OX_Smed_1.0.01119	Insulinoma-associated 1a	1.22873453259e-22	drer
OX_Smed_1.0.01119	C2H2 zinc finger protein EGL-46	2.73733495928e-22	cele
OX_Smed_1.0.01119	Insulinoma-associated protein 2	2.31729304033e-21	mmus
OX_Smed_1.0.01119	Insulinoma-associated protein 2	2.57121791787e-20	hsap
OX_Smed_1.0.01119	Insulinoma-associated protein 2	1.40911759389e-10	csin
#
OX_Smed_1.0.01118	Isoform Er8 of Ankyrin-1	4.75016752286e-16	hsap
OX_Smed_1.0.01118	Ank1 protein	3.96381147062e-15	mmus
OX_Smed_1.0.01118	Ankyrin-2 (Fragment)	1.50624675207e-14	csin
OX_Smed_1.0.01118	Ankyrin, isoform A	1.50624675207e-14	dmel
OX_Smed_1.0.01118	ankyrin 2,3/unc44, putative	5.72373155218e-14	sman
OX_Smed_1.0.01118	Protein UNC-44, isoform e	6.32832677683e-13	cele
#
OX_Smed_1.0.01448	carbonyl reductase, putative	1.50256289904e-77	sman
OX_Smed_1.0.01448	Carbonyl reductase [NADPH] 1 (Fragment)	3.3551333139e-69	csin
OX_Smed_1.0.01448	Carbonyl reductase [NADPH] 1	3.73357590188e-60	hsap
OX_Smed_1.0.01448	Carbonyl reductase [NADPH] 1	8.31753936124e-60	mmus
OX_Smed_1.0.01448	Carbonyl reductase 1	1.01254846912e-57	drer
OX_Smed_1.0.01448	Protein F20G2.1	3.19170772921e-11	cele
OX_Smed_1.0.01448	CG11200, isoform A	7.86144961536e-10	dmel
#
OX_Smed_1.0.10613	Interferon-induced GTP-binding protein Mx2	3.74235630007e-27	hsap
OX_Smed_1.0.10613	Interferon-induced GTP-binding protein MxE	1.42209387703e-26	drer
OX_Smed_1.0.10613	Interferon-induced GTP-binding protein Mx1	7.80328854996e-25	mmus
OX_Smed_1.0.10613	dynamin, putative	3.87273184387e-24	sman
OX_Smed_1.0.10613	Dynamin GTPase	3.27846415669e-23	csin
OX_Smed_1.0.10613	Isoform 2 of Dynamin	3.27846415669e-23	dmel
OX_Smed_1.0.10613	Isoform b of Dynamin	1.62708484472e-22	cele
#
OX_Smed_1.0.10611	CG9986	1.16473334373e-33	dmel
OX_Smed_1.0.10611	Protein C55A6.10, isoform a	1.42378950896e-31	cele
#
OX_Smed_1.0.10616	Plexin-B2	2.05328359681e-17	mmus
OX_Smed_1.0.10616	Novel protein similar to vertebrate plexin B1 (PLXNB1) (Fragment)	4.57423863477e-17	drer
OX_Smed_1.0.10616	Plexin-B2	4.57423863477e-17	hsap
OX_Smed_1.0.10616	Plexin-B	7.30288941606e-15	dmel
OX_Smed_1.0.10616	Protein PLX-1	4.73359514752e-14	cele
OX_Smed_1.0.10616	Plexin A	1.63069163914e-06	csin
OX_Smed_1.0.10616	plexin, putative	6.19662161861e-06	sman
#
OX_Smed_1.0.10617	Anion exchange protein 2 (Fragment)	6.02587846566e-93	csin
OX_Smed_1.0.10617	anion exchange protein, putative	1.26524497725e-66	sman
OX_Smed_1.0.10617	Band 3 anion transport protein	2.47182001019e-62	hsap
OX_Smed_1.0.10617	Isoform C2 of Anion exchange protein 2	2.73291726129e-61	mmus
OX_Smed_1.0.10617	CG8177, isoform B	6.33787022609e-34	dmel
OX_Smed_1.0.10617	Protein ABTS-1, isoform b	6.13872656345e-29	cele
#
OX_Smed_1.0.10614	Isoform 3 of Apoptosis-stimulating of p53 protein 2	8.26281778656e-47	hsap
OX_Smed_1.0.10614	apoptosis stimulating of P53, putative	1.84076376055e-46	sman
OX_Smed_1.0.10614	Apoptosis-stimulating of p53 protein 2	3.47153021102e-45	mmus
OX_Smed_1.0.10614	CG18375, isoform A	1.31918007298e-44	dmel
OX_Smed_1.0.10614	Novel apoptosis-stimulating protein of p53	1.31918007298e-44	drer
OX_Smed_1.0.10614	Apoptotic enhancer 1 protein	1.7229025313e-44	csin
OX_Smed_1.0.10614	Apoptotic enhancer 1 protein	2.94565040352e-36	cele
#
OX_Smed_1.0.10615	Cytoskeleton-associated protein 5	4.50157695817e-10	mmus
OX_Smed_1.0.10615	Isoform 3 of Cytoskeleton-associated protein 5	5.87924157965e-10	hsap
OX_Smed_1.0.10615	microtubule associated protein xmap215, putative	8.42808783938e-09	sman
OX_Smed_1.0.10615	Zygote defective protein 9	2.99760800581e-06	cele
#
OX_Smed_1.0.10618	Actin beta/gamma 1	3.27354799919e-107	csin
OX_Smed_1.0.10618	Actin-2	1.62464498112e-106	cele
OX_Smed_1.0.10618	actin, putative	1.62464498112e-106	sman
OX_Smed_1.0.10618	Actin-5C	6.17364434262e-106	dmel
OX_Smed_1.0.10618	Actin, cytoplasmic 1	1.37534447328e-105	hsap
OX_Smed_1.0.10618	Actin, cytoplasmic 1	1.37534447328e-105	mmus
OX_Smed_1.0.10618	Actin, cytoplasmic 1	1.79625550974e-105	drer
#
OX_Smed_1.0.16279	Golgi reassembly-stacking protein 2	4.00945391868e-69	hsap
OX_Smed_1.0.16279	Golgi reassembly-stacking protein 2	8.90111711846e-69	mmus
OX_Smed_1.0.16279	Grasp65	8.33119248838e-67	dmel
OX_Smed_1.0.16279	golgi reassembly stacking protein 2 (grasp2), putative	7.05277748546e-66	sman
OX_Smed_1.0.16279	Golgi reassembly-stacking protein 2	1.20302162872e-65	csin
OX_Smed_1.0.16279	Protein Y42H9AR.1	4.27877275857e-63	cele
#
OX_Smed_1.0.04457	Nucleoside diphosphate kinase	4.63915172909e-53	drer
OX_Smed_1.0.04457	Nucleoside diphosphate kinase	6.69892080489e-52	dmel
OX_Smed_1.0.04457	Nucleoside diphosphate kinase	4.34211408788e-51	hsap
OX_Smed_1.0.04457	Nucleoside diphosphate kinase B	4.34211408788e-51	mmus
OX_Smed_1.0.04457	Protein NDK-1	2.6342699046e-48	cele
OX_Smed_1.0.04457	nucleoside diphosphate kinase	1.44547195625e-46	sman
OX_Smed_1.0.04457	Nucleoside diphosphate kinase	1.84129326241e-17	csin
#
OX_Smed_1.0.12618	Innexin unc-7	5.48214283834e-26	cele
OX_Smed_1.0.12618	Innexin unc-9	2.63526960977e-20	csin
OX_Smed_1.0.12618	innexin, putative	5.14304400724e-16	sman
OX_Smed_1.0.12618	Innexin inx2	8.79307411767e-08	dmel
#
OX_Smed_1.0.12619	Baculoviral IAP repeat-containing protein 5	1.40058477312e-13	csin
OX_Smed_1.0.12619	Deterin	2.3890357783e-13	dmel
OX_Smed_1.0.12619	Isoform 2 of Baculoviral IAP repeat-containing protein 5	2.3890357783e-13	mmus
OX_Smed_1.0.12619	Isoform 5 of Baculoviral IAP repeat-containing protein 5	2.64138856772e-12	hsap
OX_Smed_1.0.12619	Inhibitor of apoptosis homolog	8.49705521785e-11	cele
#
OX_Smed_1.0.12610	Small nuclear ribonucleoprotein E	3.87559978331e-27	hsap
OX_Smed_1.0.12610	Small nuclear ribonucleoprotein E	3.87559978331e-27	mmus
OX_Smed_1.0.12610	Small nuclear ribonucleoprotein E	1.12762690527e-26	drer
OX_Smed_1.0.12610	Probable small nuclear ribonucleoprotein E	1.29017125922e-22	dmel
OX_Smed_1.0.12610	Probable small nuclear ribonucleoprotein E	4.90264555523e-22	cele
#
OX_Smed_1.0.12612	Vesicle transport protein USE1	3.59979524642e-11	hsap
OX_Smed_1.0.12612	Vesicle transport protein USE1	4.70147819033e-11	mmus
OX_Smed_1.0.12612	Vesicle transport protein USE1	6.14032067412e-11	drer
#
OX_Smed_1.0.12614	lozenge, putative	3.6880316749e-38	sman
OX_Smed_1.0.12614	Lozenge splice variant	3.81651466706e-35	dmel
OX_Smed_1.0.12614	Protein lozenge	5.51103542162e-34	csin
OX_Smed_1.0.12614	Isoform 8 of Runt-related transcription factor 2	7.95791817087e-33	mmus
OX_Smed_1.0.12614	Runt-related transcription factor 2	7.97891531644e-33	hsap
OX_Smed_1.0.12614	Protein RNT-1	7.97639603988e-25	cele
#
OX_Smed_1.0.12615	Probable tRNA(His) guanylyltransferase	2.35870275198e-64	mmus
OX_Smed_1.0.12615	tRNA(His) guanylyltransferase	5.24063465709e-64	csin
OX_Smed_1.0.12615	Probable tRNA(His) guanylyltransferase	3.35150170478e-63	hsap
OX_Smed_1.0.12615	Probable tRNA(His) guanylyltransferase	2.14859934317e-62	dmel
OX_Smed_1.0.12615	conserved hypothetical protein	1.06990577992e-21	sman
#
OX_Smed_1.0.07666	Mitogen-activated protein kinase 7	1.76450280739e-66	hsap
OX_Smed_1.0.07666	Mitogen-activated protein kinase 7	5.07273644451e-66	mmus
OX_Smed_1.0.07666	Extracellular signal-regulated kinase 5	3.45704762343e-64	drer
OX_Smed_1.0.07666	Mitogen-activated protein kinase ERK-A	5.42067036395e-54	dmel
OX_Smed_1.0.07666	Mitogen-activated protein kinase pmk-1	6.21838996615e-52	cele
OX_Smed_1.0.07666	serine/threonine kinase	5.45355572604e-50	sman
OX_Smed_1.0.07666	p38 MAP kinase	2.64473664448e-49	csin
#
OX_Smed_1.0.02149	Transformer-2 protein homolog alpha	8.73004721678e-24	mmus
OX_Smed_1.0.02149	Transformer-2 alpha	3.31741440358e-23	drer
OX_Smed_1.0.02149	Transformer-2 protein homolog alpha	9.67189659513e-23	hsap
OX_Smed_1.0.02149	Isoform Tmin of Transformer-2 sex-determining protein	7.91433068929e-17	dmel
OX_Smed_1.0.02149	transformer-2-related	1.03364359858e-16	sman
OX_Smed_1.0.02149	Transformer-2 protein homolog beta	4.34273763819e-15	csin
OX_Smed_1.0.02149	Protein RSP-8, isoform a	2.15527828214e-14	cele
#
OX_Smed_1.0.06463	Isoform Gamma-2 of Serine/threonine-protein phosphatase PP1-gamma catalytic subunit	1.17111416778e-124	hsap
OX_Smed_1.0.06463	Isoform Gamma-2 of Serine/threonine-protein phosphatase PP1-gamma catalytic subunit	1.17111416778e-124	mmus
OX_Smed_1.0.06463	Serine/threonine-protein phosphatase	3.39600420742e-124	nvec
OX_Smed_1.0.06463	Serine/threonine-protein phosphatase	5.78302825246e-124	drer
OX_Smed_1.0.06463	Serine/threonine-protein phosphatase PP1-beta	7.54506990996e-124	cele
OX_Smed_1.0.06463	protein phosphatase-1, putative	3.13139272422e-122	sman
OX_Smed_1.0.06463	Serine/threonine-protein phosphatase	5.39071842009e-119	csin
OX_Smed_1.0.06463	Serine/threonine-protein phosphatase beta isoform	1.31300903269e-117	dmel
OX_Smed_1.0.06463	Serine/threonine-protein phosphatase	2.27977932596e-111	spur
#
OX_Smed_1.0.06460	conserved hypothetical protein	1.98232099679e-26	sman
OX_Smed_1.0.06460	CG18746	2.3525315035e-11	dmel
OX_Smed_1.0.06460	Protein ARRD-8	1.86402234696e-08	cele
OX_Smed_1.0.06460	Arrestin domain-containing protein 1	3.51539400664e-07	mmus
OX_Smed_1.0.06460	Arrestin domain-containing protein 1	1.74467190674e-06	hsap
#
OX_Smed_1.0.06461	Glutaryl-Coenzyme A dehydrogenase	4.7396210096e-161	drer
OX_Smed_1.0.06461	Glutaryl-CoA dehydrogenase, mitochondrial	1.07388337799e-157	mmus
OX_Smed_1.0.06461	Glutaryl-CoA dehydrogenase, mitochondrial	1.82920807367e-157	hsap
OX_Smed_1.0.06461	Probable glutaryl-CoA dehydrogenase, mitochondrial	5.54616950503e-148	cele
OX_Smed_1.0.06461	CG9547	2.30573276944e-146	dmel
OX_Smed_1.0.06461	Glutaryl-CoA dehydrogenase (Fragment)	1.82215930876e-66	csin
#
OX_Smed_1.0.06466	protein phosphatase 1 regulatory inhibitor subunit 16a, putative	1.38706873746e-86	sman
OX_Smed_1.0.06466	Protein phosphatase 1 regulatory inhibitor subunit 16B	1.02867054293e-81	csin
OX_Smed_1.0.06466	Protein phosphatase 1 regulatory inhibitor subunit 16B	1.0342611088e-73	hsap
OX_Smed_1.0.06466	Protein phosphatase 1 regulatory inhibitor subunit 16B	1.13996937334e-72	mmus
OX_Smed_1.0.06466	LD46604p	1.88339487244e-67	dmel
OX_Smed_1.0.06466	Protein GFI-2, isoform b	5.86830228807e-61	cele
#
OX_Smed_1.0.06467	Serine/threonine-protein phosphatase 6 regulatory ankyrin repeat subunit C	9.52158507254e-27	drer
OX_Smed_1.0.06467	Serine/threonine-protein phosphatase 6 regulatory ankyrin repeat subunit C	2.09925030449e-26	hsap
OX_Smed_1.0.06467	Serine/threonine-protein phosphatase 6 regulatory ankyrin repeat subunit C	4.62808887124e-26	mmus
OX_Smed_1.0.06467	Serine/threonine-protein phosphatase 6 regulatory ankyrin repeat subunit A	3.70844889806e-17	csin
OX_Smed_1.0.06467	Protein NPHP-2	6.14816635214e-12	cele
OX_Smed_1.0.06467	Ank2, isoform N	4.40607247432e-10	dmel
OX_Smed_1.0.06467	ankyrin 2,3/unc44, putative	8.30949306714e-09	sman
#
OX_Smed_1.0.06464	heterogeneous nuclear ribonucleoprotein l (hnrnp l), putative	7.65286497252e-117	sman
OX_Smed_1.0.06464	Heterogeneous nuclear ribonucleoprotein L	2.15667897293e-111	csin
OX_Smed_1.0.06464	Heterogeneous nuclear ribonucleoprotein L	9.13684267063e-86	hsap
OX_Smed_1.0.06464	Heterogeneous nuclear ribonucleoprotein L	2.65841423281e-85	mmus
OX_Smed_1.0.06464	Novel protein (Zgc:55429)	3.83874196234e-84	drer
OX_Smed_1.0.06464	Protein C44B7.2, isoform a	5.03686170744e-68	cele
OX_Smed_1.0.06464	RE74969p	3.26032027441e-67	dmel
#
OX_Smed_1.0.02141	heterogeneous nuclear ribonucleoprotein (hnrnp), putative	1.31582621605e-47	sman
OX_Smed_1.0.02141	Heterogeneous nuclear ribonucleoprotein F/H	1.11391370734e-46	csin
OX_Smed_1.0.02141	Heterogeneous nuclear ribonucleoprotein H1	9.1335478488e-41	drer
OX_Smed_1.0.02141	Heterogeneous nuclear ribonucleoprotein H2	1.0474092124e-36	hsap
OX_Smed_1.0.02141	Heterogeneous nuclear ribonucleoprotein H	5.18634259567e-36	mmus
OX_Smed_1.0.02141	AT27789p	1.78666008497e-28	dmel
OX_Smed_1.0.02141	Protein HRPF-1, isoform a	3.05465683905e-20	cele
#
OX_Smed_1.0.02140	1-phosphatidylinositol 4,5-bisphosphate phosphodiesterase gamma-1	1.1523286196e-37	mmus
OX_Smed_1.0.02140	Isoform 2 of 1-phosphatidylinositol 4,5-bisphosphate phosphodiesterase gamma-1	4.37884408342e-37	hsap
OX_Smed_1.0.02140	RE62235p	1.15500426627e-29	dmel
OX_Smed_1.0.02140	Protein PLC-3	2.66272160295e-26	cele
OX_Smed_1.0.02140	phospholipase C beta, putative	5.5650046972e-16	sman
OX_Smed_1.0.02140	Phospholipase C beta (Fragment)	3.60713105866e-15	csin
#
OX_Smed_1.0.02143	Pumilio homolog 1	1.96934658708e-145	csin
OX_Smed_1.0.02143	pumilio, putative	1.96934658708e-145	sman
OX_Smed_1.0.02143	Isoform 3 of Pumilio homolog 2	1.91938715197e-124	hsap
OX_Smed_1.0.02143	Isoform 2 of Pumilio homolog 1	5.58456165548e-124	mmus
OX_Smed_1.0.02143	Isoform E of Maternal protein pumilio	3.06435086505e-122	dmel
OX_Smed_1.0.02143	Protein PUF-9	4.61103873421e-94	cele
#
OX_Smed_1.0.02142	Protein NMY-1	0.0	cele
OX_Smed_1.0.02142	Myosin heavy chain	0.0	csin
OX_Smed_1.0.02142	Zipper, isoform D	0.0	dmel
OX_Smed_1.0.02142	Myosin-9	0.0	hsap
OX_Smed_1.0.02142	Myosin-10	0.0	mmus
OX_Smed_1.0.02142	Myosin-10 (Myosin heavy chain, nonmuscle IIb) (Nonmuscle myosin heavy chain IIb) (NMMHC II-b) (NMMHC-IIB) (Cellular myosin heavy chain, type B) (Nonmuscle myosin heavy chain-B) (NMMHC-B), putative	0.0	sman
#
OX_Smed_1.0.04456	translocation associated membrane protein, putative	1.70027812686e-85	sman
OX_Smed_1.0.04456	Translocating chain-associated membrane protein 1	2.90023521323e-85	hsap
OX_Smed_1.0.04456	Translocating chain-associated membrane protein 1	2.90023521323e-85	mmus
OX_Smed_1.0.04456	Protein TRAM-1, isoform a	7.68549436014e-62	cele
OX_Smed_1.0.04456	LD27659p	3.02222806995e-58	dmel
OX_Smed_1.0.04456	Translocating chain-associated membrane protein 1	1.8335226317e-55	csin
#
OX_Smed_1.0.02144	Dyslexia-associated protein KIAA0319-like protein	6.03802775924e-12	hsap
OX_Smed_1.0.02144	Dyslexia-associated protein KIAA0319 homolog	7.81106729573e-12	mmus
#
OX_Smed_1.0.02147	Tumor suppressor candidate 3	2.23186494003e-99	mmus
OX_Smed_1.0.02147	Isoform 2 of Tumor suppressor candidate 3	3.81455353831e-99	hsap
OX_Smed_1.0.02147	Magnesium transporter protein 1	1.00416543942e-91	drer
OX_Smed_1.0.02147	CG7830	4.08632580464e-85	dmel
OX_Smed_1.0.02147	dolichyl-diphosphooligosaccharide-proteinglycos yl transferase-related	4.08632580464e-85	sman
OX_Smed_1.0.02147	Probable dolichyl-diphosphooligosaccharide--protein glycosyltransferase subunit 3	1.72081032676e-75	cele
OX_Smed_1.0.02147	Oligosaccharyltransferase complex subunit gamma (Fragment)	2.96949403683e-35	csin
#
OX_Smed_1.0.02146	peter pan-related	3.05493643311e-53	sman
OX_Smed_1.0.02146	Zinc finger protein 598	6.1841056157e-38	drer
OX_Smed_1.0.02146	CG11414	1.20690221634e-33	dmel
OX_Smed_1.0.02146	Isoform 3 of Zinc finger protein 598	4.74599757023e-30	mmus
OX_Smed_1.0.02146	Isoform 3 of Zinc finger protein 598	1.99397764444e-28	hsap
OX_Smed_1.0.02146	Protein C52E12.1	4.02705689078e-21	cele
OX_Smed_1.0.02146	Zinc finger protein 598	1.13487810778e-15	csin
#
OX_Smed_1.0.08114	Protocadherin-11 X-linked	7.44845140299e-96	csin
OX_Smed_1.0.08114	cadherin, putative	2.56594132977e-88	sman
OX_Smed_1.0.08114	Novel protocadherin protein (Fragment)	7.02021418018e-70	drer
OX_Smed_1.0.08114	Protein Pcdh11x	2.76061465382e-66	mmus
OX_Smed_1.0.08114	Isoform 2 of Protocadherin-9	8.88059236544e-65	hsap
OX_Smed_1.0.08114	Protein dachsous	4.41762590249e-56	dmel
OX_Smed_1.0.08114	Flamingo-like protein FMI-1	1.0906256209e-46	cele
#
OX_Smed_1.0.08799	pi3k-like protein mRNA, complete cds	0.0	smed
OX_Smed_1.0.08799	Phosphatidylinositol 4,5-bisphosphate 3-kinase catalytic subunit alpha isoform	1.32747114232e-158	mmus
OX_Smed_1.0.08799	Phosphatidylinositol 4,5-bisphosphate 3-kinase catalytic subunit alpha isoform	5.04438495981e-158	hsap
OX_Smed_1.0.08799	Phosphatidylinositol-4 5-bisphosphate 3-kinase	8.39224477818e-129	csin
OX_Smed_1.0.08799	phosphatidylinositol-4,5-bisphosphate 3-kinase catalytic subunit alpha PI3K	3.18904961384e-128	sman
OX_Smed_1.0.08799	PI-3 kinase	1.6416499937e-116	dmel
OX_Smed_1.0.08799	Phosphatidylinositol 3-kinase age-1	1.35547106039e-86	cele
#
OX_Smed_1.0.08792	G-protein coupled receptor fragment, putative	6.91894100802e-09	sman
#
OX_Smed_1.0.08793	BcDNA.GH10711	4.9367200993e-12	dmel
OX_Smed_1.0.08793	Isoform 2 of Low-density lipoprotein receptor-related protein 11	9.01771165601e-06	hsap
#
OX_Smed_1.0.08790	rhodopsin-like orphan GPCR, putative	4.4868588959e-34	sman
OX_Smed_1.0.08790	Rhodopsin-like orphan GPCR	3.93980710211e-22	csin
OX_Smed_1.0.08790	CG33696	3.23795015488e-08	dmel
#
OX_Smed_1.0.08791	prefoldin subunit, putative	6.17053976084e-09	sman
OX_Smed_1.0.08791	Prefoldin subunit 1	1.68039861584e-06	mmus
OX_Smed_1.0.08791	Prefoldin subunit 1	2.19466855825e-06	drer
OX_Smed_1.0.08791	Prefoldin subunit 1	6.38550792857e-06	hsap
#
OX_Smed_1.0.08797	Protein KQT-3, isoform a	1.38756870076e-26	cele
OX_Smed_1.0.08797	Isoform 2 of Potassium voltage-gated channel subfamily KQT member 1	2.01087830438e-25	hsap
OX_Smed_1.0.08797	Isoform II of Potassium voltage-gated channel subfamily KQT member 1	7.64132940539e-25	mmus
OX_Smed_1.0.08797	voltage-gated potassium channel, KCNQ	9.47101137546e-22	sman
OX_Smed_1.0.08797	Potassium voltage-gated channel KQT-like subfamily invertebrate	1.25791731467e-19	csin
OX_Smed_1.0.08797	KCNQ potassium channel, isoform E	5.28499850011e-18	dmel
#
OX_Smed_1.0.08794	Diacylglycerol kinase alpha	8.50817248329e-110	hsap
OX_Smed_1.0.08794	Diacylglycerol kinase beta	1.01279077598e-79	mmus
OX_Smed_1.0.08794	Isoform F of Diacylglycerol kinase 1	8.45566775014e-76	dmel
OX_Smed_1.0.08794	Probable diacylglycerol kinase 3	2.65516761021e-68	cele
OX_Smed_1.0.08794	Diacylglycerol kinase	2.21738352687e-61	csin
OX_Smed_1.0.08794	diacylglycerol kinase, theta, putative	1.71361458756e-29	sman
#
OX_Smed_1.0.19333	Double parked	1.72739977013e-07	dmel
#
OX_Smed_1.0.17060	Isoform 2 of Neuronal acetylcholine receptor subunit alpha-7	1.11310199569e-44	hsap
OX_Smed_1.0.17060	Nicotinic acetylcholine receptor alpha 80B	1.60731585262e-43	dmel
OX_Smed_1.0.17060	Neuronal acetylcholine receptor subunit alpha-7	1.36067448606e-42	mmus
OX_Smed_1.0.17060	Acetylcholine receptor subunit alpha-type unc-63	3.13686923452e-39	cele
OX_Smed_1.0.17060	Acetylcholine receptor subunit alpha-like 2 (Fragment)	3.83456138794e-37	csin
OX_Smed_1.0.17060	nAChR subunit, putative	1.45713177305e-36	sman
#
OX_Smed_1.0.17061	3' 5'-cyclic-nucleotide phosphodiesterase	2.31983166026e-157	csin
OX_Smed_1.0.17061	Phosphodiesterase 4B	7.23468039955e-151	mmus
OX_Smed_1.0.17061	Isoform PDE4B3 of cAMP-specific 3',5'-cyclic phosphodiesterase 4B	4.68938334981e-150	hsap
OX_Smed_1.0.17061	Isoform G of cAMP-specific 3',5'-cyclic phosphodiesterase, isoforms N/G	5.72721163062e-148	dmel
OX_Smed_1.0.17061	Isoform a of Probable 3',5'-cyclic phosphodiesterase pde-4	1.23691496478e-142	cele
OX_Smed_1.0.17061	camp-specific 3,5-cyclic phosphodiesterase, putative	1.27885218981e-139	sman
#
OX_Smed_1.0.07849	Mono [ADP-ribose] polymerase PARP16	4.01492127125e-09	mmus
OX_Smed_1.0.07849	Isoform 3 of Mono [ADP-ribose] polymerase PARP16	1.17287358813e-08	hsap
#
OX_Smed_1.0.17063	Zinc finger HIT domain-containing protein 2	6.32162586975e-28	csin
OX_Smed_1.0.17063	Protein ZHIT-2	4.86280263243e-12	cele
OX_Smed_1.0.17063	CG31223	1.84786302915e-11	dmel
OX_Smed_1.0.17063	Zinc finger HIT domain-containing protein 2	3.16522052814e-11	mmus
OX_Smed_1.0.17063	Zinc finger HIT domain-containing protein 2	1.20278251765e-10	hsap
#
OX_Smed_1.0.17064	Innexin-3	1.63221362178e-19	cele
OX_Smed_1.0.17064	Innexin unc-9	1.662558633e-15	csin
OX_Smed_1.0.17064	innexin, putative	6.28900344087e-14	sman
OX_Smed_1.0.17064	Innexin inx4	3.90711150307e-06	dmel
#
OX_Smed_1.0.03819	Eukaryotic elongation factor 2 kinase	1.89206229231e-130	hsap
OX_Smed_1.0.03819	Eukaryotic elongation factor 2 kinase	2.30940530777e-128	mmus
OX_Smed_1.0.03819	Isoform b of Eukaryotic elongation factor 2 kinase	6.11982138109e-105	cele
OX_Smed_1.0.03819	Elongation factor 2 kinase	1.23596515396e-97	csin
OX_Smed_1.0.03819	eukaryotic elongation factor 2 kinase (eef-2 kinase), putative	2.96234184736e-75	sman
#
OX_Smed_1.0.17066	universal stress protein, putative	1.07674470812e-06	sman
OX_Smed_1.0.17066	Universal stress protein	1.40627213917e-06	csin
#
OX_Smed_1.0.17067	ran binding protein 9-related	8.3549007571e-38	sman
OX_Smed_1.0.17067	Glucose-induced degradation protein 8 homolog	5.08051310178e-27	drer
OX_Smed_1.0.17067	Glucose-induced degradation protein 8 homolog	4.30091232063e-26	hsap
OX_Smed_1.0.17067	Glucose-induced degradation protein 8 homolog	4.30091232063e-26	mmus
OX_Smed_1.0.17067	CG6617	1.5829918142e-20	dmel
#
OX_Smed_1.0.03814	Thioredoxin reductase 1	0.0	drer
OX_Smed_1.0.03814	Thioredoxin reductase 3 (Fragment)	0.0	hsap
OX_Smed_1.0.03814	Thioredoxin reductase 3 (Fragment)	0.0	mmus
OX_Smed_1.0.03814	Thioredoxin reductase (NADPH)	3.98221608566e-172	csin
OX_Smed_1.0.03814	Thioredoxin reductase 1	1.09203284962e-145	cele
OX_Smed_1.0.03814	Isoform D of Thioredoxin reductase 1, mitochondrial	1.99940504144e-131	dmel
OX_Smed_1.0.03814	dihydrolipoamidedehydrogenase	8.91754871929e-39	sman
#
OX_Smed_1.0.03815	Histone-lysine N-methyltransferase H3 lysine-79 specific (Fragment)	2.33418591965e-19	csin
OX_Smed_1.0.03815	histone h3 methyltransferase, putative	7.02804033012e-16	sman
OX_Smed_1.0.03815	Histone H3 methyltransferase DOT1 variant a	5.76264949567e-10	mmus
OX_Smed_1.0.03815	Isoform 1 of Histone-lysine N-methyltransferase, H3 lysine-79 specific	1.85378068052e-08	hsap
OX_Smed_1.0.03815	Isoform C of Histone-lysine N-methyltransferase, H3 lysine-79 specific	4.12979250524e-08	dmel
#
OX_Smed_1.0.07841	Endophilin-B1	1.61997767843e-41	mmus
OX_Smed_1.0.07841	Endophilin-B1	2.76326339404e-41	hsap
OX_Smed_1.0.07841	Endophilin B, isoform D	3.38570257582e-31	dmel
OX_Smed_1.0.07841	Protein ERP-1, isoform b	3.50365308054e-28	cele
OX_Smed_1.0.07841	sh3 domain grb2-like protein B1 (endophilin B1)	1.52683956092e-15	sman
OX_Smed_1.0.07841	Endophilin-A	1.094206854e-13	csin
#
OX_Smed_1.0.03810	Eukaryotic translation initiation factor 4G, isoform A	6.51036488939e-15	dmel
OX_Smed_1.0.03810	EIF4G3 protein	2.47393601894e-14	hsap
OX_Smed_1.0.03810	Isoform 4 of Eukaryotic translation initiation factor 4 gamma 3	4.21989570064e-14	mmus
#
OX_Smed_1.0.03811	Guanine nucleotide-binding protein subunit beta-1	0.0	cele
OX_Smed_1.0.03811	Guanine nucleotide binding protein (G protein) beta 1	0.0	csin
OX_Smed_1.0.03811	guanine nucleotide-binding protein beta 1, 4 (G protein beta1, 4), putative	0.0	sman
OX_Smed_1.0.03811	Gnb1l protein	1.51576051233e-178	drer
OX_Smed_1.0.03811	Guanine nucleotide-binding protein G(I)/G(S)/G(T) subunit beta-1	1.67586962281e-177	hsap
OX_Smed_1.0.03811	Guanine nucleotide-binding protein G(I)/G(S)/G(T) subunit beta-1	1.67586962281e-177	mmus
OX_Smed_1.0.03811	Guanine nucleotide-binding protein subunit beta-1	4.87603411617e-177	dmel
#
OX_Smed_1.0.07845	Chloride intracellular channel exc-4	2.91630306963e-46	csin
OX_Smed_1.0.07845	chloride intracellular channel, putative	2.55480620155e-42	sman
OX_Smed_1.0.07845	Chloride intracellular channel	1.19227065595e-23	dmel
OX_Smed_1.0.07845	Chloride intracellular channel exc-4	1.84368069688e-16	cele
OX_Smed_1.0.07845	Chloride intracellular channel protein 4	3.59816351398e-12	mmus
OX_Smed_1.0.07845	Chloride intracellular channel protein 4	6.13753736013e-12	hsap
#
OX_Smed_1.0.03813	Dihydrolipoyllysine-residue acetyltransferase component of pyruvate dehydrogenase complex, mitochondrial	2.94118407647e-113	mmus
OX_Smed_1.0.03813	AT21758p	1.14936555405e-100	dmel
OX_Smed_1.0.03813	Dihydrolipoamide S-acetyltransferase (E2 component of pyruvate dehydrogenase complex)	5.33068148547e-83	drer
OX_Smed_1.0.03813	Dihydrolipoyllysine-residue acetyltransferase component of pyruvate dehydrogenase complex, mitochondrial	3.45524717342e-82	cele
OX_Smed_1.0.03813	Dihydrolipoyllysine-residue acetyltransferase component of pyruvate dehydrogenase complex, mitochondrial (Fragment)	1.00532301965e-81	hsap
OX_Smed_1.0.03813	Pyruvate dehydrogenase E2 component (Dihydrolipoamide acetyltransferase)	5.81245012467e-79	csin
OX_Smed_1.0.03813	dihydrolipoamide acetyltransferase component of pyruvate dehydrogenase, putative	6.17022310375e-39	sman
#
OX_Smed_1.0.03015	Putative ATP-dependent Clp protease proteolytic subunit, mitochondrial	1.08979068733e-68	mmus
OX_Smed_1.0.03015	Putative ATP-dependent Clp protease proteolytic subunit, mitochondrial	1.20490479417e-67	hsap
OX_Smed_1.0.03015	ATP-dependent Clp protease proteolytic subunit	7.80996556563e-67	drer
OX_Smed_1.0.03015	ATP-dependent Clp protease proteolytic subunit (Fragment)	1.12775662164e-65	spur
OX_Smed_1.0.03015	ATP-dependent Clp protease proteolytic subunit	1.24082823264e-64	dmel
OX_Smed_1.0.03015	Isoform a of ATP-dependent Clp protease proteolytic subunit 1, mitochondrial	4.0110786006e-63	cele
OX_Smed_1.0.03015	ATP-dependent Clp protease proteolytic subunit	1.68520968276e-61	nvec
OX_Smed_1.0.03015	peptidase Clp (S14 family)	2.26657193268e-58	sman
OX_Smed_1.0.03015	ATP-dependent Clp protease proteolytic subunit (Fragment)	8.99609211362e-23	csin
#
OX_Smed_1.0.15124	CG12029	1.75580544884e-34	dmel
OX_Smed_1.0.15124	Isoform 3 of Krueppel-like factor 4	2.9949504789e-34	hsap
OX_Smed_1.0.15124	Krueppel-like factor 4	2.9949504789e-34	mmus
OX_Smed_1.0.15124	Krueppel-like factor 5	7.37681964889e-33	csin
OX_Smed_1.0.15124	zinc finger protein, putative	6.24485241537e-32	sman
OX_Smed_1.0.15124	Protein KLF-3, isoform b	1.81697388707e-31	cele
#
OX_Smed_1.0.18942	CG31158, isoform G	1.79586224214e-12	dmel
OX_Smed_1.0.18942	Isoform 3 of PH and SEC7 domain-containing protein 3	1.73943404596e-07	hsap
OX_Smed_1.0.18942	Isoform 2 of PH and SEC7 domain-containing protein 2	2.27177121775e-07	mmus
OX_Smed_1.0.18942	Protein AGEF-1, isoform a	2.51173740366e-06	cele
#
OX_Smed_1.0.18943	CD151 antigen	3.11072366967e-13	hsap
OX_Smed_1.0.18943	CD151 antigen	2.22334979613e-11	mmus
OX_Smed_1.0.18943	CD151 molecule	2.90378476009e-11	drer
OX_Smed_1.0.18943	Tetraspanin 47F, isoform A	9.66658027117e-07	dmel
#
OX_Smed_1.0.18940	TNF receptor-associated factor 3	3.85496950127e-15	drer
OX_Smed_1.0.18940	TNF receptor-associated factor 3	6.57558202797e-15	hsap
OX_Smed_1.0.18940	TNF receptor-associated factor 3	6.57558202797e-15	mmus
OX_Smed_1.0.18940	tnf receptor-associated factor, putative	5.04643650463e-07	sman
OX_Smed_1.0.18940	Paramyosin, long form	1.12422876525e-06	dmel
OX_Smed_1.0.18940	Protein NHR-229	7.28703876603e-06	cele
#
OX_Smed_1.0.18941	CG5961	1.04757438101e-21	dmel
OX_Smed_1.0.18941	F-box protein 9	5.19905760014e-21	csin
[truncated: 6,118,016 more chars]
