# Supplementary material for: The planarian regeneration transcriptome reveals a shared but temporally shifted regulatory program between opposing head and tail scenarios
Source: BMC Genomics. 2013 Nov 16;14(1):797. doi: 10.1186/1471-2164-14-797 (PMC4046745; doi:10.1186/1471-2164-14-797)
Supplement: Supplementary file 6 — Additional file 6: Tab delimited gene ontology annotations for consolidated transcriptome. (ZIP 76 KB) [file 12864_2013_5532_MOESM6_ESM.zip]

Archive with 1 entries (1 files):
- OX_Smed_0.1.go
