# Supplementary material for: The planarian regeneration transcriptome reveals a shared but temporally shifted regulatory program between opposing head and tail scenarios
Source: BMC Genomics. 2013 Nov 16;14(1):797. doi: 10.1186/1471-2164-14-797 (PMC4046745; doi:10.1186/1471-2164-14-797)
Supplement: Supplementary file 6 — Additional file 6: Tab delimited gene ontology annotations for consolidated transcriptome. (ZIP 76 KB) [file 12864_2013_5532_MOESM6_ESM.zip › OX_Smed_0.1.go]

OX_Smed_1.0.10151	GO:0005515
OX_Smed_1.0.14182	GO:0016491,GO:0055114
OX_Smed_1.0.14180	GO:0003700,GO:0043565,GO:0006355
OX_Smed_1.0.10400	GO:0016021
OX_Smed_1.0.14186	GO:0005515
OX_Smed_1.0.14184	GO:0004014,GO:0006597,GO:0008295
OX_Smed_1.0.10156	GO:0005488,GO:0005488
OX_Smed_1.0.14189	GO:0005515
OX_Smed_1.0.16866	GO:0005515,GO:0005515
OX_Smed_1.0.10401	GO:0005524,GO:0019205,GO:0006139
OX_Smed_1.0.16865	GO:0016021
OX_Smed_1.0.14185	GO:0003723,GO:0008173,GO:0006396
OX_Smed_1.0.08234	GO:0005525,GO:0007264,GO:0005622,GO:0005525,GO:0007264,GO:0005525,GO:0005634,GO:0005737,GO:0005525
OX_Smed_1.0.01365	GO:0005515
OX_Smed_1.0.01366	GO:0016020
OX_Smed_1.0.01367	GO:0006357,GO:0033588
OX_Smed_1.0.01368	GO:0005515
OX_Smed_1.0.23208	GO:0008831,GO:0045226,GO:0003824,GO:0050662,GO:0044237,GO:0009058,GO:0003854,GO:0016616,GO:0006694,GO:0055114
OX_Smed_1.0.06922	GO:0006810,GO:0055085,GO:0016020
OX_Smed_1.0.14238	GO:0005515
OX_Smed_1.0.14239	GO:0008137,GO:0042773,GO:0005743
OX_Smed_1.0.14230	GO:0005515,GO:0005515,GO:0005515,GO:0005515,GO:0005515,GO:0005515,GO:0005515,GO:0005515,GO:0005515,GO:0005515,GO:0005515,GO:0005515,GO:0005515,GO:0005515,GO:0005515,GO:0005515,GO:0005515,GO:0005515
OX_Smed_1.0.13603	GO:0007186,GO:0016021
OX_Smed_1.0.02129	GO:0006357,GO:0033588
OX_Smed_1.0.14236	GO:0016787
OX_Smed_1.0.00412	GO:0005515
OX_Smed_1.0.00414	GO:0003824
OX_Smed_1.0.00419	GO:0016787
OX_Smed_1.0.12800	GO:0015074
OX_Smed_1.0.12805	GO:0005515,GO:0003712,GO:0004402,GO:0008270,GO:0006355,GO:0005634,GO:0003712,GO:0004402,GO:0008270,GO:0006355,GO:0005634,GO:0008270
OX_Smed_1.0.12374	GO:0015074
OX_Smed_1.0.23104	GO:0005515
OX_Smed_1.0.23106	GO:0051087,GO:0005515
OX_Smed_1.0.23100	GO:0007165,GO:0005622
OX_Smed_1.0.23102	GO:0045454,GO:0045454
OX_Smed_1.0.23103	GO:0004222,GO:0006508,GO:0016020
OX_Smed_1.0.01096	GO:0016021
OX_Smed_1.0.01094	GO:0000166,GO:0046872,GO:0003824,GO:0008152
OX_Smed_1.0.08588	GO:0003676,GO:0005524,GO:0008026,GO:0003676,GO:0004386,GO:0005524
OX_Smed_1.0.01093	GO:0005272,GO:0006814,GO:0016020
OX_Smed_1.0.08583	GO:0016627,GO:0055114,GO:0003995,GO:0055114,GO:0003995,GO:0055114,GO:0016491,GO:0055114
OX_Smed_1.0.08582	GO:0003676,GO:0003676
OX_Smed_1.0.08581	GO:0004550,GO:0005524,GO:0006165,GO:0006183,GO:0006228,GO:0006241
OX_Smed_1.0.06928	GO:0016787
OX_Smed_1.0.02121	GO:0005515,GO:0005515,GO:0005515,GO:0005515
OX_Smed_1.0.01098	GO:0005515
OX_Smed_1.0.01099	GO:0003677,GO:0003918,GO:0005524,GO:0006265,GO:0005694,GO:0005524
OX_Smed_1.0.09712	GO:0044237
OX_Smed_1.0.22679	GO:0004672,GO:0005524,GO:0006468,GO:0004672,GO:0006468
OX_Smed_1.0.22678	GO:0004930,GO:0007186,GO:0016021
OX_Smed_1.0.22675	GO:0038032,GO:0005515,GO:0035091,GO:0007154
OX_Smed_1.0.22676	GO:0003712,GO:0004402,GO:0008270,GO:0006355,GO:0005634,GO:0003712,GO:0004402,GO:0008270,GO:0006355,GO:0005634,GO:0003712,GO:0006355,GO:0008270
OX_Smed_1.0.03225	GO:0004672,GO:0006468,GO:0005515,GO:0005515,GO:0004672,GO:0005524,GO:0006468
OX_Smed_1.0.07972	GO:0004252,GO:0006508
OX_Smed_1.0.04568	GO:0003676
OX_Smed_1.0.06325	GO:0004970,GO:0005234,GO:0016020
OX_Smed_1.0.06324	GO:0008375,GO:0016020
OX_Smed_1.0.06327	GO:0005524,GO:0044267
OX_Smed_1.0.06321	GO:0005097,GO:0032313,GO:0005622
OX_Smed_1.0.09182	GO:0005509,GO:0007156,GO:0016020
OX_Smed_1.0.06322	GO:0007165,GO:0005622,GO:0005515
OX_Smed_1.0.06328	GO:0005515,GO:0005515,GO:0007165,GO:0005622
OX_Smed_1.0.13173	GO:0000226,GO:0000922,GO:0005815
OX_Smed_1.0.13170	GO:0003723,GO:0003964,GO:0006278
OX_Smed_1.0.13171	GO:0005515
OX_Smed_1.0.13176	GO:0004725,GO:0006470,GO:0004725,GO:0006470,GO:0005515
OX_Smed_1.0.13177	GO:0004672,GO:0005524,GO:0006468,GO:0004672,GO:0006468
OX_Smed_1.0.13174	GO:0005515,GO:0005515,GO:0008270
OX_Smed_1.0.01899	GO:0004867
OX_Smed_1.0.13178	GO:0016021,GO:0042765
OX_Smed_1.0.01892	GO:0003677,GO:0005524,GO:0003676,GO:0004386,GO:0005524,GO:0003676,GO:0005524,GO:0008026,GO:0003677,GO:0005524,GO:0016787
OX_Smed_1.0.01890	GO:0016746
OX_Smed_1.0.16860	GO:0005272,GO:0006814,GO:0016020
OX_Smed_1.0.10782	GO:0005249,GO:0006813,GO:0008076,GO:0016020,GO:0005216,GO:0006811,GO:0055085,GO:0016020
OX_Smed_1.0.04560	GO:0008138,GO:0006470,GO:0004725,GO:0006470
OX_Smed_1.0.07327	GO:0003677
OX_Smed_1.0.07325	GO:0003676,GO:0005524,GO:0008026,GO:0003676,GO:0004386,GO:0005524
OX_Smed_1.0.04563	GO:0042254,GO:0005634
OX_Smed_1.0.07321	GO:0007267
OX_Smed_1.0.03228	GO:0003723,GO:0003968,GO:0006351,GO:0003723,GO:0003724,GO:0004197,GO:0006508
OX_Smed_1.0.07328	GO:0008237,GO:0008270
OX_Smed_1.0.07329	GO:0005525,GO:0005525,GO:0005634,GO:0005737,GO:0005525,GO:0007264
OX_Smed_1.0.02669	GO:0005515
OX_Smed_1.0.02840	GO:0004114,GO:0007165
OX_Smed_1.0.09362	GO:0055085,GO:0016021
OX_Smed_1.0.02843	GO:0016021
OX_Smed_1.0.09364	GO:0004672,GO:0005524,GO:0006468,GO:0004672,GO:0006468
OX_Smed_1.0.02661	GO:0003676,GO:0004386,GO:0005524,GO:0004386,GO:0003676,GO:0005524,GO:0008026
OX_Smed_1.0.03876	GO:0005529
OX_Smed_1.0.17273	GO:0055085,GO:0016021
OX_Smed_1.0.17272	GO:0015238,GO:0015297,GO:0006855,GO:0055085,GO:0016020
OX_Smed_1.0.17275	GO:0005515,GO:0005515
OX_Smed_1.0.03139	GO:0004198,GO:0006508,GO:0005622
OX_Smed_1.0.03138	GO:0016706,GO:0055114,GO:0005515,GO:0005515,GO:0003677,GO:0005622,GO:0005634
OX_Smed_1.0.07494	GO:0003824
OX_Smed_1.0.03136	GO:0004066,GO:0006529
OX_Smed_1.0.07496	GO:0016021
OX_Smed_1.0.03133	GO:0003677
OX_Smed_1.0.07491	GO:0005216,GO:0006811,GO:0055085,GO:0016020,GO:0005249,GO:0006813,GO:0008076,GO:0016020
OX_Smed_1.0.07493	GO:0005488,GO:0005488,GO:0005488
OX_Smed_1.0.18536	GO:0046872,GO:0046872
OX_Smed_1.0.07228	GO:0016746
OX_Smed_1.0.18534	GO:0005515
OX_Smed_1.0.18533	GO:0008168
OX_Smed_1.0.18531	GO:0016616,GO:0051287,GO:0055114
OX_Smed_1.0.18530	GO:0003676
OX_Smed_1.0.08237	GO:0005509,GO:0007156,GO:0016020
OX_Smed_1.0.16276	GO:0004672,GO:0005524,GO:0006468,GO:0004672,GO:0006468
OX_Smed_1.0.16275	GO:0003700,GO:0006355,GO:0005634
OX_Smed_1.0.16272	GO:0016881,GO:0006464,GO:0015031
OX_Smed_1.0.16270	GO:0016746,GO:0008152
OX_Smed_1.0.08231	GO:0006629
OX_Smed_1.0.16278	GO:0003677,GO:0003677
OX_Smed_1.0.09254	GO:0016021
OX_Smed_1.0.04679	GO:0004672,GO:0005524,GO:0006468,GO:0004672,GO:0006468,GO:0005515,GO:0005515
OX_Smed_1.0.04678	GO:0008889,GO:0006071
OX_Smed_1.0.04670	GO:0007165
OX_Smed_1.0.04673	GO:0003676,GO:0003676
OX_Smed_1.0.08232	GO:0008378,GO:0006486,GO:0016020
OX_Smed_1.0.04674	GO:0003676,GO:0005524,GO:0008026,GO:0003677,GO:0005524,GO:0016787
OX_Smed_1.0.04677	GO:0016192
OX_Smed_1.0.04676	GO:0003677,GO:0043565,GO:0005622
OX_Smed_1.0.01793	GO:0005515
OX_Smed_1.0.11933	GO:0005515,GO:0005515,GO:0005515
OX_Smed_1.0.06814	GO:0005921
OX_Smed_1.0.06812	GO:0003824
OX_Smed_1.0.06811	GO:0005328,GO:0006836,GO:0016021
OX_Smed_1.0.06810	GO:0005507
OX_Smed_1.0.02255	GO:0005381,GO:0034755,GO:0016021
OX_Smed_1.0.06819	GO:0005515
OX_Smed_1.0.09534	GO:0016787
OX_Smed_1.0.16491	GO:0008138,GO:0006470
OX_Smed_1.0.04419	GO:0008237,GO:0008270
OX_Smed_1.0.16494	GO:0003676
OX_Smed_1.0.04415	GO:0007186,GO:0016021
OX_Smed_1.0.04414	GO:0005515,GO:0007165
OX_Smed_1.0.04417	GO:0008093,GO:0017124,GO:0007165,GO:0046847
OX_Smed_1.0.06887	GO:0003677,GO:0008170,GO:0006306
OX_Smed_1.0.04411	GO:0003676
OX_Smed_1.0.04412	GO:0008270
OX_Smed_1.0.05194	GO:0004788,GO:0005524,GO:0009229,GO:0004788,GO:0009229
OX_Smed_1.0.11059	GO:0008168,GO:0001510,GO:0009452,GO:0016740
OX_Smed_1.0.11058	GO:0004222,GO:0006508
OX_Smed_1.0.15008	GO:0007017,GO:0005875
OX_Smed_1.0.15005	GO:0005634,GO:0005634
OX_Smed_1.0.15006	GO:0003824,GO:0008152
OX_Smed_1.0.15001	GO:0003824,GO:0008152
OX_Smed_1.0.15002	GO:0005507,GO:0016641,GO:0055114,GO:0005044,GO:0016020
OX_Smed_1.0.15003	GO:0003677,GO:0046983
OX_Smed_1.0.19436	GO:0005525,GO:0007264,GO:0005525,GO:0007264,GO:0005622,GO:0005525,GO:0005525,GO:0005634,GO:0005737
OX_Smed_1.0.07575	GO:0004221,GO:0006511,GO:0005622
OX_Smed_1.0.07574	GO:0009116
OX_Smed_1.0.19430	GO:0000226,GO:0005874
OX_Smed_1.0.19433	GO:0005515,GO:0005515,GO:0005515
OX_Smed_1.0.19432	GO:0005515
OX_Smed_1.0.10898	GO:0016021
OX_Smed_1.0.18251	GO:0008270
OX_Smed_1.0.10239	GO:0004143,GO:0007205,GO:0004143,GO:0007205,GO:0007165,GO:0007165
OX_Smed_1.0.14759	GO:0005509,GO:0005509,GO:0005515
OX_Smed_1.0.10235	GO:0005509,GO:0005509,GO:0005509,GO:0005509,GO:0005509
OX_Smed_1.0.10230	GO:0003924,GO:0005525
OX_Smed_1.0.10895	GO:0004197,GO:0006508
OX_Smed_1.0.10232	GO:0000166,GO:0046872,GO:0003824,GO:0008152
OX_Smed_1.0.10233	GO:0005515,GO:0005515,GO:0005515,GO:0005515,GO:0005515,GO:0005515,GO:0005515,GO:0005515
OX_Smed_1.0.00411	GO:0008270
OX_Smed_1.0.02389	GO:0003676,GO:0003676
OX_Smed_1.0.15918	GO:0006886,GO:0016020
OX_Smed_1.0.13281	GO:0005515
OX_Smed_1.0.15917	GO:0016021
OX_Smed_1.0.15914	GO:0007155
OX_Smed_1.0.15915	GO:0004221,GO:0006511
OX_Smed_1.0.15912	GO:0005515
OX_Smed_1.0.15910	GO:0005515,GO:0005515,GO:0005515
OX_Smed_1.0.15911	GO:0003676
OX_Smed_1.0.17775	GO:0008060,GO:0008270,GO:0032312
OX_Smed_1.0.02383	GO:0003700,GO:0043565,GO:0006355
OX_Smed_1.0.01141	GO:0003824,GO:0016020
OX_Smed_1.0.21244	GO:0003723,GO:0003743,GO:0006413,GO:0005737
OX_Smed_1.0.21710	GO:0004553
OX_Smed_1.0.21241	GO:0003677,GO:0006355,GO:0006367,GO:0003677,GO:0006355,GO:0006367
OX_Smed_1.0.21716	GO:0005515
OX_Smed_1.0.09965	GO:0003700,GO:0008270,GO:0043565,GO:0006355,GO:0005634,GO:0003700,GO:0008270,GO:0043565,GO:0006355,GO:0005634
OX_Smed_1.0.05234	GO:0008378,GO:0006486,GO:0016020
OX_Smed_1.0.01147	GO:0004835,GO:0006464
OX_Smed_1.0.21248	GO:0003676,GO:0003676
OX_Smed_1.0.05230	GO:0016757,GO:0005975
OX_Smed_1.0.13767	GO:0003676,GO:0008270,GO:0003676
OX_Smed_1.0.13766	GO:0003676,GO:0008270
OX_Smed_1.0.13764	GO:0055085,GO:0016021
OX_Smed_1.0.13763	GO:0004930,GO:0007186,GO:0016021
OX_Smed_1.0.13760	GO:0005003,GO:0005524,GO:0016020
OX_Smed_1.0.20353	GO:0005525,GO:0007264,GO:0005525,GO:0007264,GO:0005622,GO:0005525,GO:0005525,GO:0005634,GO:0005737
OX_Smed_1.0.22450	GO:0003824,GO:0003824,GO:0005524,GO:0008641,GO:0006464
OX_Smed_1.0.14533	GO:0006281
OX_Smed_1.0.19720	GO:0007186,GO:0016021
OX_Smed_1.0.19723	GO:0055085,GO:0016021,GO:0055085,GO:0016021
OX_Smed_1.0.19050	GO:0005515
OX_Smed_1.0.19725	GO:0045596
OX_Smed_1.0.19056	GO:0000902
OX_Smed_1.0.19055	GO:0005525,GO:0007264,GO:0005525,GO:0007264,GO:0005622,GO:0005525,GO:0005525,GO:0005634,GO:0005737
OX_Smed_1.0.10097	GO:0007186,GO:0016021
OX_Smed_1.0.19729	GO:0005515
OX_Smed_1.0.19058	GO:0003677,GO:0003899,GO:0006351,GO:0003677,GO:0003899,GO:0006351,GO:0003677,GO:0003899,GO:0006351,GO:0003677,GO:0003899,GO:0006351
OX_Smed_1.0.07225	GO:0006334,GO:0005634
OX_Smed_1.0.11213	GO:0005328,GO:0006836,GO:0016021
OX_Smed_1.0.11949	GO:0007186,GO:0016021
OX_Smed_1.0.11215	GO:0019239,GO:0009168
OX_Smed_1.0.11946	GO:0005515,GO:0005515,GO:0005515,GO:0005515,GO:0005515,GO:0005515,GO:0005515,GO:0005515,GO:0005515,GO:0005515,GO:0005515,GO:0005515
OX_Smed_1.0.11941	GO:0008270,GO:0005622,GO:0008270,GO:0005622,GO:0008270,GO:0005622,GO:0008270,GO:0005622,GO:0008270,GO:0005622
OX_Smed_1.0.11214	GO:0016787,GO:0008152,GO:0016787
OX_Smed_1.0.21860	GO:0055085,GO:0016021
OX_Smed_1.0.21862	GO:0005509,GO:0007156,GO:0016020,GO:0005509,GO:0007156,GO:0016020
OX_Smed_1.0.13542	GO:0051726,GO:0005634,GO:0051726,GO:0005634
OX_Smed_1.0.13813	GO:0003777,GO:0005524,GO:0007018
OX_Smed_1.0.13812	GO:0003777,GO:0005524,GO:0007018
OX_Smed_1.0.01139	GO:0005216,GO:0006811,GO:0055085,GO:0016020
OX_Smed_1.0.01138	GO:0005515,GO:0005515,GO:0005515,GO:0005515
OX_Smed_1.0.01135	GO:0003700,GO:0006355,GO:0005634
OX_Smed_1.0.01134	GO:0003700,GO:0043565,GO:0006355
OX_Smed_1.0.01137	GO:0004174,GO:0055114
OX_Smed_1.0.01131	GO:0005097,GO:0032313,GO:0005622
OX_Smed_1.0.01130	GO:0005216,GO:0006811,GO:0055085,GO:0016020
OX_Smed_1.0.01133	GO:0003677,GO:0003899,GO:0006351
OX_Smed_1.0.22446	GO:0003700,GO:0008270,GO:0043565,GO:0006355,GO:0005634,GO:0003700,GO:0003707,GO:0006355,GO:0043401,GO:0005634
OX_Smed_1.0.22447	GO:0005515
OX_Smed_1.0.22445	GO:0005515,GO:0005515
OX_Smed_1.0.22442	GO:0004930,GO:0007186,GO:0016021,GO:0007218,GO:0016020
OX_Smed_1.0.22441	GO:0003676,GO:0005524,GO:0008026,GO:0003676,GO:0004386,GO:0005524
OX_Smed_1.0.22448	GO:0005085,GO:0007264,GO:0005622,GO:0035556
OX_Smed_1.0.22449	GO:0005525,GO:0005622
OX_Smed_1.0.14661	GO:0005089,GO:0005737,GO:0035556
OX_Smed_1.0.08172	GO:0003735,GO:0006412,GO:0005622,GO:0005840
OX_Smed_1.0.08173	GO:0000902
OX_Smed_1.0.17403	GO:0005515
OX_Smed_1.0.08586	GO:0016192,GO:0016021
OX_Smed_1.0.17407	GO:0005515,GO:0005515,GO:0005515
OX_Smed_1.0.12633	GO:0016740
OX_Smed_1.0.12630	GO:0005525,GO:0005525,GO:0007264,GO:0004871,GO:0019001,GO:0007186,GO:0005525,GO:0007264,GO:0005622,GO:0005525,GO:0005634,GO:0005737
OX_Smed_1.0.12631	GO:0003677,GO:0003918,GO:0005524,GO:0006265,GO:0005694,GO:0005524
OX_Smed_1.0.03479	GO:0003677,GO:0030337,GO:0006275,GO:0043626,GO:0003677,GO:0030337,GO:0006275,GO:0043626,GO:0003684,GO:0008853,GO:0006281,GO:0005634
OX_Smed_1.0.08775	GO:0008119,GO:0008152,GO:0005737
OX_Smed_1.0.17048	GO:0016491,GO:0055114,GO:0016491,GO:0055114
OX_Smed_1.0.17518	GO:0005515
OX_Smed_1.0.17042	GO:0016881,GO:0006464,GO:0005622
OX_Smed_1.0.17515	GO:0001104,GO:0006355,GO:0016592
OX_Smed_1.0.17516	GO:0008324,GO:0006812,GO:0008324,GO:0006812
OX_Smed_1.0.17041	GO:0003735,GO:0006412,GO:0005840
OX_Smed_1.0.17047	GO:0016021
OX_Smed_1.0.17045	GO:0005515
OX_Smed_1.0.03836	GO:0007165,GO:0005622
OX_Smed_1.0.07864	GO:0005515
OX_Smed_1.0.03835	GO:0004221,GO:0006511
OX_Smed_1.0.03830	GO:0004347,GO:0006094,GO:0006096
OX_Smed_1.0.07869	GO:0016021
OX_Smed_1.0.07868	GO:0005634
OX_Smed_1.0.03838	GO:0004198,GO:0006508,GO:0005622
OX_Smed_1.0.22670	GO:0003700,GO:0043565,GO:0006355
OX_Smed_1.0.09424	GO:0019239,GO:0009168
OX_Smed_1.0.02302	GO:0005089,GO:0035023,GO:0005622,GO:0005515
OX_Smed_1.0.16649	GO:0007186,GO:0016021
OX_Smed_1.0.09420	GO:0055085,GO:0016021,GO:0055085,GO:0016021
OX_Smed_1.0.16647	GO:0007186,GO:0016021
OX_Smed_1.0.16646	GO:0016881
OX_Smed_1.0.08826	GO:0003723
OX_Smed_1.0.16643	GO:0003700,GO:0043565,GO:0006355
OX_Smed_1.0.07754	GO:0007186,GO:0016021
OX_Smed_1.0.12422	GO:0055085,GO:0016021
OX_Smed_1.0.01868	GO:0031072
OX_Smed_1.0.13283	GO:0004437
OX_Smed_1.0.21528	GO:0005515
OX_Smed_1.0.21524	GO:0003723,GO:0006396,GO:0003723,GO:0006396
OX_Smed_1.0.07680	GO:0005515,GO:0005515,GO:0007165,GO:0005622
OX_Smed_1.0.07683	GO:0003700,GO:0043565,GO:0006355
OX_Smed_1.0.21527	GO:0004013,GO:0006730,GO:0004013,GO:0016616,GO:0048037,GO:0055114,GO:0004455,GO:0008652,GO:0055114
OX_Smed_1.0.03304	GO:0007017,GO:0005869
OX_Smed_1.0.21521	GO:0005515,GO:0005515
OX_Smed_1.0.07687	GO:0000226,GO:0005874
OX_Smed_1.0.03307	GO:0003676,GO:0008270
OX_Smed_1.0.05429	GO:0005525,GO:0007264,GO:0005525,GO:0007264,GO:0005622,GO:0005525,GO:0005525,GO:0005634,GO:0005737
OX_Smed_1.0.09180	GO:0005515,GO:0005515
OX_Smed_1.0.05420	GO:0005515,GO:0005515,GO:0005515,GO:0005515
OX_Smed_1.0.05426	GO:0016756,GO:0046872,GO:0010038,GO:0046938
OX_Smed_1.0.05424	GO:0003676,GO:0004386,GO:0005524,GO:0003676,GO:0005524,GO:0008026
OX_Smed_1.0.16023	GO:0003824
OX_Smed_1.0.16022	GO:0003676,GO:0004386,GO:0005524
OX_Smed_1.0.16021	GO:0016746
OX_Smed_1.0.16025	GO:0005097,GO:0032313,GO:0005622
OX_Smed_1.0.04882	GO:0003723,GO:0006396
OX_Smed_1.0.04883	GO:0004672,GO:0005524,GO:0006468,GO:0004672,GO:0006468
OX_Smed_1.0.04885	GO:0000166
OX_Smed_1.0.07021	GO:0005249,GO:0006813,GO:0008076,GO:0016020,GO:0005216,GO:0006811,GO:0055085,GO:0016020
OX_Smed_1.0.12427	GO:0005515
OX_Smed_1.0.07752	GO:0005525,GO:0007264,GO:0005525,GO:0007264,GO:0005622,GO:0005525,GO:0003924,GO:0005525
OX_Smed_1.0.07023	GO:0009058
OX_Smed_1.0.09885	GO:0005272,GO:0006814,GO:0016020
OX_Smed_1.0.15618	GO:0055085,GO:0016021
OX_Smed_1.0.09887	GO:0007186,GO:0016021
OX_Smed_1.0.11556	GO:0015238,GO:0015297,GO:0006855,GO:0055085,GO:0016020,GO:0015238,GO:0015297,GO:0006855,GO:0055085,GO:0016020
OX_Smed_1.0.11554	GO:0016746,GO:0008152
OX_Smed_1.0.11555	GO:0004656,GO:0016702,GO:0055114,GO:0005783,GO:0016491,GO:0016706,GO:0055114
OX_Smed_1.0.05686	GO:0005515,GO:0005515
OX_Smed_1.0.11558	GO:0035556,GO:0005515
OX_Smed_1.0.15612	GO:0005515,GO:0005515,GO:0005515,GO:0005515
OX_Smed_1.0.09889	GO:0016757,GO:0005975
OX_Smed_1.0.09888	GO:0005921
OX_Smed_1.0.15616	GO:0003723
OX_Smed_1.0.20439	GO:0003677,GO:0046983
OX_Smed_1.0.20438	GO:0003743,GO:0006413
OX_Smed_1.0.20385	GO:0016740
OX_Smed_1.0.20928	GO:0016021
OX_Smed_1.0.07755	GO:0016021
OX_Smed_1.0.20380	GO:0030170,GO:0006520,GO:0016769,GO:0030170,GO:0009058
OX_Smed_1.0.20921	GO:0016491,GO:0008152
OX_Smed_1.0.20920	GO:0008270,GO:0005622,GO:0008270,GO:0005622
OX_Smed_1.0.20927	GO:0003677
OX_Smed_1.0.20926	GO:0005097,GO:0032313,GO:0005622
OX_Smed_1.0.20437	GO:0004222,GO:0008270,GO:0006508,GO:0007155,GO:0016020
OX_Smed_1.0.04082	GO:0004672,GO:0005524,GO:0006468,GO:0004672,GO:0006468
OX_Smed_1.0.04083	GO:0004672,GO:0005524,GO:0006468,GO:0004672,GO:0006468
OX_Smed_1.0.19919	GO:0016485,GO:0016021
OX_Smed_1.0.19912	GO:0005525,GO:0007264,GO:0005525,GO:0007264,GO:0005622,GO:0005525,GO:0005525,GO:0005634,GO:0005737,GO:0003924,GO:0005525
OX_Smed_1.0.19913	GO:0055085,GO:0016021,GO:0022857,GO:0055085,GO:0016021
OX_Smed_1.0.19911	GO:0008199,GO:0006879
OX_Smed_1.0.19916	GO:0016021
OX_Smed_1.0.19262	GO:0005515,GO:0005515
OX_Smed_1.0.10393	GO:0005515
OX_Smed_1.0.10392	GO:0042254,GO:0005634
OX_Smed_1.0.03079	GO:0004252,GO:0006508
OX_Smed_1.0.10396	GO:0004970,GO:0005234,GO:0016020,GO:0005215,GO:0006810,GO:0030288,GO:0004970,GO:0005234,GO:0016020
OX_Smed_1.0.10398	GO:0016787,GO:0008152
OX_Smed_1.0.21389	GO:0005525,GO:0007264,GO:0005525,GO:0005525,GO:0007264,GO:0005622,GO:0005525,GO:0005634,GO:0005737
OX_Smed_1.0.21380	GO:0008237,GO:0008241,GO:0006508,GO:0016020
OX_Smed_1.0.21381	GO:0003824,GO:0050662,GO:0044237
OX_Smed_1.0.21385	GO:0003700,GO:0006355,GO:0003700,GO:0043565,GO:0006355
OX_Smed_1.0.09521	GO:0055085,GO:0016021,GO:0055085,GO:0016021
OX_Smed_1.0.20659	GO:0005525,GO:0005622,GO:0005525,GO:0015093,GO:0015684,GO:0016021,GO:0003924,GO:0005525
OX_Smed_1.0.20655	GO:0005524,GO:0009378,GO:0006281,GO:0006310,GO:0005524
OX_Smed_1.0.20657	GO:0006355,GO:0005634,GO:0043565,GO:0005634
OX_Smed_1.0.20656	GO:0007186,GO:0016021
OX_Smed_1.0.20651	GO:0006904,GO:0016192
OX_Smed_1.0.20650	GO:0031072
OX_Smed_1.0.04338	GO:0005515,GO:0005515,GO:0005515,GO:0005515,GO:0005515
OX_Smed_1.0.22879	GO:0003677,GO:0003899,GO:0006351,GO:0003677,GO:0003899,GO:0006351,GO:0003677,GO:0003899,GO:0006351,GO:0003677,GO:0003899,GO:0006351,GO:0003677,GO:0003899,GO:0006351,GO:0003677,GO:0003899,GO:0006351,GO:0003677,GO:0003899,GO:0006351
OX_Smed_1.0.22877	GO:0003735,GO:0006412,GO:0005622,GO:0005840,GO:0003735,GO:0006412,GO:0005622,GO:0005840
OX_Smed_1.0.22875	GO:0003676,GO:0003676,GO:0003676,GO:0003676,GO:0003723,GO:0003723
OX_Smed_1.0.22874	GO:0004672,GO:0005524,GO:0006468,GO:0030515,GO:0031120,GO:0042254,GO:0004672,GO:0006468
OX_Smed_1.0.22873	GO:0018024,GO:0006355,GO:0034968,GO:0005694
OX_Smed_1.0.04335	GO:0005525,GO:0005525,GO:0007264,GO:0005525,GO:0005634,GO:0005737,GO:0005525,GO:0007264,GO:0005622,GO:0004871,GO:0019001,GO:0007186
OX_Smed_1.0.04336	GO:0006777
OX_Smed_1.0.04337	GO:0016021
OX_Smed_1.0.10176	GO:0005488,GO:0005488,GO:0005488,GO:0005509,GO:0005509,GO:0005509,GO:0005509
OX_Smed_1.0.10172	GO:0005524,GO:0016887,GO:0005524,GO:0016887,GO:0005524,GO:0016887
OX_Smed_1.0.10171	GO:0003924,GO:0005525,GO:0005525,GO:0005525,GO:0005525
OX_Smed_1.0.02122	GO:0017176,GO:0006506,GO:0016021
OX_Smed_1.0.12623	GO:0004519,GO:0030145,GO:0006302,GO:0005634
OX_Smed_1.0.10179	GO:0004748,GO:0006260,GO:0055114,GO:0005971,GO:0004748,GO:0005524,GO:0006260,GO:0055114
OX_Smed_1.0.10178	GO:0005515
OX_Smed_1.0.06294	GO:0035556
OX_Smed_1.0.12625	GO:0006364,GO:0032040
OX_Smed_1.0.12624	GO:0008138,GO:0006470
OX_Smed_1.0.07157	GO:0016746
OX_Smed_1.0.02198	GO:0003700,GO:0043565,GO:0046983,GO:0006355
OX_Smed_1.0.12341	GO:0005516,GO:0015269,GO:0006813,GO:0016021
OX_Smed_1.0.02196	GO:0042578
OX_Smed_1.0.08218	GO:0008270,GO:0005622,GO:0008270,GO:0005622,GO:0008270,GO:0005622,GO:0008270,GO:0005622,GO:0008270,GO:0005622
OX_Smed_1.0.01300	GO:0003824,GO:0030976
OX_Smed_1.0.02197	GO:0003676,GO:0003723,GO:0006396
OX_Smed_1.0.08213	GO:0003700,GO:0043565,GO:0006355,GO:0003677,GO:0006355,GO:0005634
OX_Smed_1.0.08212	GO:0009055,GO:0051536,GO:0009055,GO:0051536,GO:0009055,GO:0051536,GO:0009055,GO:0051536,GO:0009055,GO:0051536
OX_Smed_1.0.07156	GO:0003774,GO:0016459
OX_Smed_1.0.05168	GO:0016021
OX_Smed_1.0.22385	GO:0004672,GO:0006468,GO:0004672,GO:0005524,GO:0006468
OX_Smed_1.0.14257	GO:0004143,GO:0007205
OX_Smed_1.0.22387	GO:0003777,GO:0005524,GO:0007018
OX_Smed_1.0.22381	GO:0003676,GO:0003676
OX_Smed_1.0.14253	GO:0015074,GO:0003723,GO:0003964,GO:0006278
OX_Smed_1.0.22383	GO:0005515
OX_Smed_1.0.03384	GO:0003676
OX_Smed_1.0.12825	GO:0003700,GO:0043565,GO:0006355
OX_Smed_1.0.12823	GO:0005215,GO:0006814,GO:0055085,GO:0016020
OX_Smed_1.0.00438	GO:0051537,GO:0043231,GO:0051537,GO:0043231
OX_Smed_1.0.10292	GO:0016881,GO:0006464,GO:0015031
OX_Smed_1.0.10744	GO:0005230,GO:0006810,GO:0016020,GO:0006811,GO:0016020
OX_Smed_1.0.07831	GO:0008168,GO:0008152
OX_Smed_1.0.22125	GO:0000287,GO:0004743,GO:0030955,GO:0006096
OX_Smed_1.0.22124	GO:0003723,GO:0004540
OX_Smed_1.0.22128	GO:0016849,GO:0009190,GO:0035556
OX_Smed_1.0.22658	GO:0005515
OX_Smed_1.0.10037	GO:0004672,GO:0006468,GO:0004672,GO:0005524,GO:0006468
OX_Smed_1.0.06309	GO:0007165,GO:0005622,GO:0008060,GO:0008270,GO:0032312,GO:0005515
OX_Smed_1.0.10742	GO:0007165,GO:0005622
OX_Smed_1.0.06303	GO:0004672,GO:0006468,GO:0004672,GO:0005524,GO:0006468
OX_Smed_1.0.09160	GO:0004356,GO:0006807,GO:0004356,GO:0006542,GO:0006807
OX_Smed_1.0.09161	GO:0005515,GO:0016070,GO:0005515,GO:0016070
OX_Smed_1.0.09167	GO:0005515,GO:0035091,GO:0007154,GO:0004672,GO:0006468,GO:0004672,GO:0005524,GO:0006468
OX_Smed_1.0.09164	GO:0005515
OX_Smed_1.0.09165	GO:0005515
OX_Smed_1.0.13158	GO:0005515
OX_Smed_1.0.13159	GO:0006810,GO:0016020,GO:0005524,GO:0016887
OX_Smed_1.0.23385	GO:0004594,GO:0005524,GO:0015937
OX_Smed_1.0.23383	GO:0055085,GO:0016021
OX_Smed_1.0.13156	GO:0003677,GO:0005524,GO:0006260
OX_Smed_1.0.08763	GO:0008168,GO:0008152
OX_Smed_1.0.11585	GO:0004871,GO:0019001,GO:0007186,GO:0004871,GO:0019001,GO:0007186,GO:0005525,GO:0005525,GO:0005634,GO:0005737
OX_Smed_1.0.08761	GO:0005525
OX_Smed_1.0.07308	GO:0005515,GO:0005515
OX_Smed_1.0.07304	GO:0005083,GO:0006886,GO:0016192
OX_Smed_1.0.07307	GO:0004114,GO:0007165,GO:0004114
OX_Smed_1.0.07300	GO:0016192
OX_Smed_1.0.07301	GO:0005044,GO:0016020
OX_Smed_1.0.07302	GO:0008270,GO:0005622,GO:0008270,GO:0005622,GO:0008270,GO:0005622,GO:0008270,GO:0005622,GO:0008270,GO:0005622,GO:0008270,GO:0005622,GO:0008270,GO:0005622,GO:0008270,GO:0005622,GO:0008270,GO:0005622,GO:0008270,GO:0005622,GO:0008270,GO:0005622,GO:0008270,GO:0005622
OX_Smed_1.0.07303	GO:0003676,GO:0005634
OX_Smed_1.0.18087	GO:0016788,GO:0006629
OX_Smed_1.0.18086	GO:0004252,GO:0006508
OX_Smed_1.0.18083	GO:0016192,GO:0016021
OX_Smed_1.0.18081	GO:0000179,GO:0008649,GO:0000154
OX_Smed_1.0.18731	GO:0005524,GO:0016818
OX_Smed_1.0.09304	GO:0000049,GO:0004812,GO:0005524,GO:0043039,GO:0005737
OX_Smed_1.0.18732	GO:0005975
OX_Smed_1.0.18735	GO:0016757,GO:0016020,GO:0008378,GO:0006486,GO:0016020
OX_Smed_1.0.18737	GO:0016021
OX_Smed_1.0.09301	GO:0055085,GO:0016021,GO:0055085,GO:0016021,GO:0022857,GO:0055085,GO:0016021
OX_Smed_1.0.02664	GO:0005515,GO:0005515,GO:0005515,GO:0005515,GO:0005515,GO:0005515,GO:0005515,GO:0005515,GO:0005515
OX_Smed_1.0.10890	GO:0005515,GO:0005515,GO:0005515
OX_Smed_1.0.14559	GO:0005515
OX_Smed_1.0.02842	GO:0005272,GO:0006814,GO:0016020
OX_Smed_1.0.07789	GO:0003676
OX_Smed_1.0.23521	GO:0005515
OX_Smed_1.0.23527	GO:0004750,GO:0005975
OX_Smed_1.0.23524	GO:0005488
OX_Smed_1.0.23525	GO:0003824,GO:0008152
OX_Smed_1.0.02660	GO:0008374,GO:0006629
OX_Smed_1.0.17256	GO:0003676
OX_Smed_1.0.17254	GO:0005524,GO:0016887,GO:0005524,GO:0016887
OX_Smed_1.0.17251	GO:0004871,GO:0019001,GO:0007186,GO:0005525,GO:0005525,GO:0005634,GO:0005737
OX_Smed_1.0.17250	GO:0005515
OX_Smed_1.0.17701	GO:0003723,GO:0004525,GO:0006396
OX_Smed_1.0.17700	GO:0003700,GO:0043565,GO:0006355
OX_Smed_1.0.17706	GO:0005515,GO:0005515,GO:0005515,GO:0005515,GO:0005515,GO:0005515,GO:0005515
OX_Smed_1.0.11845	GO:0005044,GO:0016020,GO:0005044,GO:0016020
OX_Smed_1.0.01910	GO:0005509,GO:0005509
OX_Smed_1.0.18559	GO:0016757,GO:0016020,GO:0008378,GO:0006486,GO:0016020
OX_Smed_1.0.18889	GO:0003777,GO:0007018,GO:0030286,GO:0005524,GO:0016887
OX_Smed_1.0.18887	GO:0004672,GO:0005524,GO:0006468,GO:0004672,GO:0006468
OX_Smed_1.0.18554	GO:0005515
OX_Smed_1.0.18556	GO:0008270
OX_Smed_1.0.18550	GO:0006810,GO:0055085,GO:0016020
OX_Smed_1.0.18553	GO:0043565,GO:0005622
OX_Smed_1.0.18880	GO:0003824,GO:0030170,GO:0008152
OX_Smed_1.0.21784	GO:0004867
OX_Smed_1.0.03826	GO:0004672,GO:0005524,GO:0006468,GO:0004672,GO:0006468
OX_Smed_1.0.16254	GO:0015031
OX_Smed_1.0.16255	GO:0005198,GO:0007155,GO:0015629
OX_Smed_1.0.16256	GO:0003777,GO:0007018,GO:0030286
OX_Smed_1.0.16257	GO:0008168,GO:0008168,GO:0008152
OX_Smed_1.0.16250	GO:0016891,GO:0006397
OX_Smed_1.0.16251	GO:0007186,GO:0016021
OX_Smed_1.0.19163	GO:0003700,GO:0043565,GO:0006355
OX_Smed_1.0.14442	GO:0003824,GO:0016020
OX_Smed_1.0.04653	GO:0005515,GO:0005515,GO:0005515
OX_Smed_1.0.14447	GO:0005216,GO:0006811,GO:0055085,GO:0016020,GO:0005216,GO:0006811,GO:0055085,GO:0016020
OX_Smed_1.0.14914	GO:0005509,GO:0007156,GO:0016020,GO:0005509,GO:0007156,GO:0016020,GO:0005509,GO:0007156,GO:0016020,GO:0005509,GO:0007156,GO:0016020
OX_Smed_1.0.03157	GO:0003824,GO:0008152
OX_Smed_1.0.03156	GO:0006886,GO:0016192,GO:0030117
OX_Smed_1.0.03151	GO:0003676,GO:0003676
OX_Smed_1.0.03150	GO:0003700,GO:0043565,GO:0006355
OX_Smed_1.0.03153	GO:0005615
OX_Smed_1.0.03152	GO:0004672,GO:0005524,GO:0006468,GO:0004672,GO:0006468
OX_Smed_1.0.22247	GO:0005515
OX_Smed_1.0.03159	GO:0004181,GO:0008270,GO:0006508,GO:0004180,GO:0006508
OX_Smed_1.0.06877	GO:0003676,GO:0008270,GO:0003676
OX_Smed_1.0.06876	GO:0004672,GO:0005524,GO:0006468,GO:0004672,GO:0006468
OX_Smed_1.0.06871	GO:0004672,GO:0006468,GO:0004672,GO:0005524,GO:0006468,GO:0005515,GO:0005515
OX_Smed_1.0.10827	GO:0004114,GO:0007165
OX_Smed_1.0.04433	GO:0015031
OX_Smed_1.0.04434	GO:0004672,GO:0005524,GO:0006468,GO:0004672,GO:0006468,GO:0005524,GO:0016773,GO:0009103,GO:0016020
OX_Smed_1.0.11708	GO:0016021
OX_Smed_1.0.11707	GO:0055085,GO:0016021
OX_Smed_1.0.11703	GO:0005516,GO:0015269,GO:0006813,GO:0016021
OX_Smed_1.0.11702	GO:0016757,GO:0006506,GO:0031227
OX_Smed_1.0.11842	GO:0005525,GO:0007264,GO:0005525,GO:0007264,GO:0005622
OX_Smed_1.0.20783	GO:0003677,GO:0003899,GO:0006351
OX_Smed_1.0.20782	GO:0016491,GO:0055114,GO:0016491,GO:0050660,GO:0055114,GO:0016491,GO:0050660,GO:0045454,GO:0055114,GO:0005737
OX_Smed_1.0.20780	GO:0004672,GO:0005524,GO:0006468,GO:0004672,GO:0006468,GO:0004674,GO:0005524,GO:0006468
OX_Smed_1.0.07203	GO:0042254
OX_Smed_1.0.02444	GO:0016491,GO:0008152,GO:0055114
OX_Smed_1.0.15935	GO:0005515
OX_Smed_1.0.15284	GO:0005524,GO:0016887
OX_Smed_1.0.15937	GO:0016020
OX_Smed_1.0.15931	GO:0005249,GO:0006813,GO:0008076,GO:0016020
OX_Smed_1.0.15933	GO:0016620,GO:0051287,GO:0006520,GO:0055114,GO:0005737
OX_Smed_1.0.15938	GO:0005515,GO:0005515
OX_Smed_1.0.15288	GO:0004553,GO:0005975
OX_Smed_1.0.05742	GO:0005515
OX_Smed_1.0.05743	GO:0005515,GO:0005515
OX_Smed_1.0.05216	GO:0005215,GO:0006810,GO:0055085,GO:0016020
OX_Smed_1.0.05747	GO:0005524,GO:0005524,GO:0005524
OX_Smed_1.0.05744	GO:0005921
OX_Smed_1.0.05213	GO:0005515,GO:0005515,GO:0005515,GO:0005515
OX_Smed_1.0.09415	GO:0055085,GO:0016021,GO:0022857,GO:0055085,GO:0016021
OX_Smed_1.0.05218	GO:0016742,GO:0009058
OX_Smed_1.0.08832	GO:0003677,GO:0006355
OX_Smed_1.0.08831	GO:0004252,GO:0006508
OX_Smed_1.0.14883	GO:0055085,GO:0016021,GO:0022857,GO:0055085,GO:0016021
OX_Smed_1.0.14734	GO:0005509,GO:0007156,GO:0016020,GO:0005509,GO:0007156,GO:0016020,GO:0005509,GO:0007156,GO:0016020,GO:0005509,GO:0007156,GO:0016020
OX_Smed_1.0.14737	GO:0003824,GO:0008152,GO:0003824,GO:0008152,GO:0016614,GO:0050660,GO:0055114
OX_Smed_1.0.14736	GO:0003824,GO:0005524,GO:0008152,GO:0003824,GO:0005524,GO:0008152,GO:0006807,GO:0006807,GO:0003824,GO:0008152,GO:0003824,GO:0008152,GO:0008716,GO:0008716
OX_Smed_1.0.14730	GO:0007186,GO:0016021
OX_Smed_1.0.10864	GO:0005515
OX_Smed_1.0.14889	GO:0042981
OX_Smed_1.0.14739	GO:0008270
OX_Smed_1.0.19514	GO:0008083
OX_Smed_1.0.21269	GO:0007034,GO:0030904
OX_Smed_1.0.21268	GO:0008152,GO:0008152
OX_Smed_1.0.03131	GO:0007165,GO:0005622,GO:0005515
OX_Smed_1.0.09941	GO:0003677,GO:0043565,GO:0005622
OX_Smed_1.0.09944	GO:0016209,GO:0016491,GO:0055114,GO:0016491,GO:0051920,GO:0055114
OX_Smed_1.0.09946	GO:0005509,GO:0007156,GO:0016020,GO:0005509,GO:0007156,GO:0016020,GO:0005509,GO:0007156,GO:0016020,GO:0005509,GO:0007156,GO:0016020
OX_Smed_1.0.21264	GO:0005525,GO:0005622,GO:0005525,GO:0015093,GO:0015684,GO:0016021
OX_Smed_1.0.11961	GO:0008612
OX_Smed_1.0.15426	GO:0016787
OX_Smed_1.0.07734	GO:0008270,GO:0070403,GO:0006476
OX_Smed_1.0.15428	GO:0009987,GO:0016787
OX_Smed_1.0.13700	GO:0004672,GO:0005524,GO:0006468,GO:0004672,GO:0006468,GO:0035556,GO:0035556,GO:0005515,GO:0004674,GO:0005524,GO:0006468
OX_Smed_1.0.13709	GO:0005515,GO:0008270,GO:0003712,GO:0004402,GO:0008270,GO:0006355,GO:0005634
OX_Smed_1.0.19707	GO:0008234,GO:0006508
OX_Smed_1.0.19706	GO:0004672,GO:0005524,GO:0006468,GO:0004672,GO:0006468
OX_Smed_1.0.14082	GO:0000287,GO:0004634,GO:0006096,GO:0000015,GO:0000287,GO:0004634,GO:0006096,GO:0000015
OX_Smed_1.0.14084	GO:0004672,GO:0006468,GO:0004672,GO:0005524,GO:0006468
OX_Smed_1.0.19518	GO:0003677
OX_Smed_1.0.12186	GO:0004198,GO:0006508,GO:0005622
OX_Smed_1.0.21847	GO:0005515,GO:0005515,GO:0005515,GO:0005515,GO:0005515,GO:0005515,GO:0005515,GO:0005515,GO:0005515,GO:0005515,GO:0005515
OX_Smed_1.0.21843	GO:0004114,GO:0007165
OX_Smed_1.0.21840	GO:0003723,GO:0006396
OX_Smed_1.0.21849	GO:0005509,GO:0007156,GO:0016020,GO:0005509,GO:0007156,GO:0016020,GO:0005509,GO:0007156,GO:0016020,GO:0005509,GO:0007156,GO:0016020,GO:0005509,GO:0007156,GO:0016020
OX_Smed_1.0.13836	GO:0004222,GO:0008270,GO:0006508,GO:0031012
OX_Smed_1.0.13835	GO:0007165,GO:0005622
OX_Smed_1.0.13833	GO:0003700,GO:0008270,GO:0043565,GO:0006355,GO:0005634,GO:0003700,GO:0003707,GO:0006355,GO:0043401,GO:0005634
OX_Smed_1.0.13832	GO:0000166,GO:0046872
OX_Smed_1.0.13831	GO:0008531,GO:0009231
OX_Smed_1.0.13830	GO:0006810,GO:0055085,GO:0016020
OX_Smed_1.0.13839	GO:0003676,GO:0004386,GO:0005524
OX_Smed_1.0.22468	GO:0005506,GO:0009055,GO:0016705,GO:0020037,GO:0055114
OX_Smed_1.0.22469	GO:0055085,GO:0016021
OX_Smed_1.0.22464	GO:0008270,GO:0005622,GO:0008270,GO:0005622,GO:0008270,GO:0005622,GO:0008270,GO:0005622,GO:0008270,GO:0005622,GO:0008270,GO:0005622
OX_Smed_1.0.22466	GO:0005515,GO:0016020,GO:0016020
OX_Smed_1.0.22461	GO:0005524,GO:0016887
OX_Smed_1.0.22462	GO:0003777,GO:0005524,GO:0007018,GO:0003777,GO:0005524,GO:0007018,GO:0005515
OX_Smed_1.0.22463	GO:0016491,GO:0008152
OX_Smed_1.0.01002	GO:0008270,GO:0005622,GO:0008270,GO:0005622
OX_Smed_1.0.01113	GO:0003676,GO:0005622
OX_Smed_1.0.01444	GO:0016021
OX_Smed_1.0.01110	GO:0016307,GO:0046488
OX_Smed_1.0.01441	GO:0016881
OX_Smed_1.0.01116	GO:0005515,GO:0005515
OX_Smed_1.0.01115	GO:0004672,GO:0005524,GO:0006468,GO:0004672,GO:0006468
OX_Smed_1.0.01114	GO:0008270,GO:0005622,GO:0008270,GO:0005622,GO:0008270,GO:0005622
OX_Smed_1.0.01119	GO:0008270,GO:0005622,GO:0008270,GO:0005622
OX_Smed_1.0.01118	GO:0005515,GO:0005515,GO:0005515
OX_Smed_1.0.01448	GO:0016491,GO:0008152,GO:0003824,GO:0050662,GO:0044237
OX_Smed_1.0.10613	GO:0003924,GO:0005525
OX_Smed_1.0.10617	GO:0006820,GO:0016021,GO:0006820,GO:0016021,GO:0008509,GO:0006820,GO:0016021
OX_Smed_1.0.10614	GO:0005515,GO:0005515
OX_Smed_1.0.10615	GO:0005515
OX_Smed_1.0.02666	GO:0005216,GO:0006811,GO:0055085,GO:0016020,GO:0005249,GO:0006813,GO:0008076,GO:0016020
OX_Smed_1.0.04457	GO:0004550,GO:0005524,GO:0006165,GO:0006183,GO:0006228,GO:0006241
OX_Smed_1.0.12618	GO:0005921
OX_Smed_1.0.12619	GO:0005622,GO:0008270,GO:0005634
OX_Smed_1.0.12613	GO:0005525
OX_Smed_1.0.12614	GO:0003677,GO:0003700,GO:0006355
OX_Smed_1.0.06462	GO:0016787
OX_Smed_1.0.06463	GO:0016787
OX_Smed_1.0.06461	GO:0016627,GO:0055114,GO:0003995,GO:0055114,GO:0003995,GO:0055114,GO:0016491,GO:0055114
OX_Smed_1.0.06466	GO:0005515,GO:0005515,GO:0005515,GO:0005515
OX_Smed_1.0.06467	GO:0005515
OX_Smed_1.0.06464	GO:0003676
OX_Smed_1.0.02141	GO:0003676
OX_Smed_1.0.02140	GO:0004435,GO:0006629,GO:0007165,GO:0035556
OX_Smed_1.0.02143	GO:0003723,GO:0003723,GO:0003723,GO:0003723,GO:0003723,GO:0003723,GO:0003723,GO:0003723
OX_Smed_1.0.02142	GO:0003774,GO:0005524,GO:0016459,GO:0003774,GO:0016459,GO:0003774,GO:0005524,GO:0016459,GO:0005515
OX_Smed_1.0.08799	GO:0016773,GO:0004428,GO:0016303,GO:0046854,GO:0048015,GO:0005942
OX_Smed_1.0.08793	GO:0005515
OX_Smed_1.0.08790	GO:0007186,GO:0016021
OX_Smed_1.0.08791	GO:0051082,GO:0006457,GO:0016272
OX_Smed_1.0.08794	GO:0035556
OX_Smed_1.0.17060	GO:0005230,GO:0006810,GO:0016020,GO:0006811,GO:0016020
OX_Smed_1.0.17061	GO:0004114,GO:0007165
OX_Smed_1.0.07849	GO:0003950
OX_Smed_1.0.07848	GO:0004221,GO:0006511
OX_Smed_1.0.17064	GO:0005921
OX_Smed_1.0.17065	GO:0008191
OX_Smed_1.0.17066	GO:0006950
OX_Smed_1.0.07843	GO:0003735,GO:0006412,GO:0005622,GO:0005840
OX_Smed_1.0.07841	GO:0005515,GO:0005737
OX_Smed_1.0.16949	GO:0004672,GO:0005524,GO:0006468,GO:0004672,GO:0006468,GO:0003824,GO:0005524
OX_Smed_1.0.03810	GO:0005515,GO:0016070
OX_Smed_1.0.03813	GO:0016746,GO:0008152,GO:0016746,GO:0008152
OX_Smed_1.0.04672	GO:0004550,GO:0005524,GO:0006165,GO:0006183,GO:0006228,GO:0006241,GO:0004550,GO:0005524,GO:0006165,GO:0006183,GO:0006228,GO:0006241
OX_Smed_1.0.03015	GO:0004252,GO:0006508
OX_Smed_1.0.18942	GO:0005086,GO:0032012,GO:0005622
OX_Smed_1.0.18943	GO:0016021
OX_Smed_1.0.18940	GO:0005515
OX_Smed_1.0.09448	GO:0004867
OX_Smed_1.0.18944	GO:0004672,GO:0005524,GO:0006468,GO:0004672,GO:0006468
OX_Smed_1.0.02364	GO:0007165,GO:0005622
OX_Smed_1.0.02495	GO:0003777,GO:0005524,GO:0007018
OX_Smed_1.0.02366	GO:0005524,GO:0016887
OX_Smed_1.0.02363	GO:0006355,GO:0005634
OX_Smed_1.0.17396	GO:0006626,GO:0045039,GO:0042719
OX_Smed_1.0.02662	GO:0006820,GO:0016021,GO:0008509,GO:0006820,GO:0016021
OX_Smed_1.0.17392	GO:0005524,GO:0016887
OX_Smed_1.0.17393	GO:0016747,GO:0008152
OX_Smed_1.0.17391	GO:0005515
OX_Smed_1.0.18413	GO:0003723,GO:0003723,GO:0003723
OX_Smed_1.0.07836	GO:0005515,GO:0005515,GO:0005515
OX_Smed_1.0.09346	GO:0003677,GO:0000775,GO:0003677,GO:0000775,GO:0000150,GO:0003677,GO:0006310
OX_Smed_1.0.07511	GO:0005515
OX_Smed_1.0.07513	GO:0004672,GO:0005524,GO:0006468,GO:0004672,GO:0006468,GO:0005515
OX_Smed_1.0.07515	GO:0005097,GO:0032313,GO:0005622
OX_Smed_1.0.07514	GO:0007186,GO:0016021
OX_Smed_1.0.07517	GO:0007186,GO:0016021
OX_Smed_1.0.07516	GO:0005516,GO:0015269,GO:0006813,GO:0016021
OX_Smed_1.0.16624	GO:0008152
OX_Smed_1.0.15160	GO:0022857,GO:0055085,GO:0016021,GO:0055085,GO:0016021
OX_Smed_1.0.16626	GO:0004672,GO:0005524,GO:0006468,GO:0004672,GO:0006468
OX_Smed_1.0.16623	GO:0004672,GO:0006468,GO:0004672,GO:0006468,GO:0004672,GO:0005524,GO:0006468
OX_Smed_1.0.22756	GO:0015137,GO:0015746,GO:0055085,GO:0016021,GO:0015105,GO:0016021
OX_Smed_1.0.22757	GO:0005515,GO:0035091,GO:0007154,GO:0005515
OX_Smed_1.0.17932	GO:0005515
OX_Smed_1.0.17930	GO:0008270
OX_Smed_1.0.17937	GO:0031072
OX_Smed_1.0.03368	GO:0004222,GO:0006508
OX_Smed_1.0.03367	GO:0003723,GO:0003735,GO:0006412,GO:0015934
OX_Smed_1.0.17938	GO:0003735,GO:0006412,GO:0005622,GO:0005840
OX_Smed_1.0.03365	GO:0006886,GO:0005741
OX_Smed_1.0.03362	GO:0004222,GO:0005524,GO:0006508,GO:0005524,GO:0009378,GO:0006281,GO:0006310
OX_Smed_1.0.03360	GO:0003924,GO:0005525,GO:0003924,GO:0005525
OX_Smed_1.0.11394	GO:0003924,GO:0005525,GO:0005525
OX_Smed_1.0.11393	GO:0003677,GO:0006260,GO:0005664
OX_Smed_1.0.11398	GO:0005515
OX_Smed_1.0.05911	GO:0005515
OX_Smed_1.0.05910	GO:0004190,GO:0016021
OX_Smed_1.0.19932	GO:0007186,GO:0016021
OX_Smed_1.0.19934	GO:0005515
OX_Smed_1.0.11570	GO:0003700,GO:0043565,GO:0006355,GO:0003677,GO:0006355,GO:0005634
OX_Smed_1.0.11573	GO:0003777,GO:0005524,GO:0007018
OX_Smed_1.0.11574	GO:0005515
OX_Smed_1.0.11576	GO:0003779,GO:0016043,GO:0003779,GO:0017048,GO:0030036
OX_Smed_1.0.11577	GO:0005272,GO:0006814,GO:0016020
OX_Smed_1.0.20418	GO:0005515
OX_Smed_1.0.20417	GO:0003755,GO:0006457
OX_Smed_1.0.20414	GO:0004089,GO:0008270
OX_Smed_1.0.20411	GO:0003735,GO:0006412,GO:0005622,GO:0005840
OX_Smed_1.0.10369	GO:0006352,GO:0005669
OX_Smed_1.0.22814	GO:0016791,GO:0008152
OX_Smed_1.0.22816	GO:0000902
OX_Smed_1.0.22811	GO:0008270,GO:0005622,GO:0008270,GO:0005622,GO:0008270,GO:0005622,GO:0008270,GO:0005622
OX_Smed_1.0.22813	GO:0042254,GO:0005730
OX_Smed_1.0.22812	GO:0016624,GO:0008152
OX_Smed_1.0.02019	GO:0004601,GO:0020037,GO:0006979,GO:0055114
OX_Smed_1.0.10377	GO:0005509,GO:0007156,GO:0016020,GO:0005509,GO:0007156,GO:0016020,GO:0005509,GO:0007156,GO:0016020,GO:0005509,GO:0007156,GO:0016020
OX_Smed_1.0.02018	GO:0005515
OX_Smed_1.0.10740	GO:0008270
OX_Smed_1.0.08464	GO:0001104,GO:0006357,GO:0016592
OX_Smed_1.0.20672	GO:0004222,GO:0006508
OX_Smed_1.0.20671	GO:0019211
OX_Smed_1.0.20677	GO:0016627,GO:0006629,GO:0005737,GO:0016021,GO:0004671,GO:0006481,GO:0016021
OX_Smed_1.0.20676	GO:0004871,GO:0019001,GO:0007186,GO:0005525
OX_Smed_1.0.20674	GO:0005515,GO:0035091,GO:0007154,GO:0005515
OX_Smed_1.0.10741	GO:0003723,GO:0004000,GO:0006396
OX_Smed_1.0.09043	GO:0005515,GO:0005515,GO:0005515
OX_Smed_1.0.04351	GO:0016773,GO:0004428
OX_Smed_1.0.09042	GO:0004252,GO:0016021
OX_Smed_1.0.07675	GO:0004672,GO:0005524,GO:0006468,GO:0004672,GO:0006468
OX_Smed_1.0.10115	GO:0005391,GO:0006754,GO:0006813,GO:0006814,GO:0016020
OX_Smed_1.0.00185	GO:0005515
OX_Smed_1.0.00184	GO:0005515
OX_Smed_1.0.09047	GO:0004930,GO:0007186,GO:0016021
OX_Smed_1.0.00181	GO:0004672,GO:0006468,GO:0004672,GO:0005524,GO:0006468
OX_Smed_1.0.00631	GO:0016021
OX_Smed_1.0.00635	GO:0005096,GO:0051056,GO:0005622
OX_Smed_1.0.00189	GO:0005515,GO:0005515
OX_Smed_1.0.00188	GO:0005515,GO:0005515
OX_Smed_1.0.01324	GO:0008601,GO:0007165,GO:0000159
OX_Smed_1.0.01325	GO:0003924,GO:0005525,GO:0005525,GO:0005515
OX_Smed_1.0.01326	GO:0005315,GO:0006817,GO:0016020
OX_Smed_1.0.01327	GO:0006260,GO:0000808,GO:0005634
OX_Smed_1.0.15604	GO:0004871,GO:0019001,GO:0007186,GO:0005525
OX_Smed_1.0.01321	GO:0003723,GO:0003723
OX_Smed_1.0.01322	GO:0007186,GO:0016021
OX_Smed_1.0.01323	GO:0003924,GO:0005525
OX_Smed_1.0.08097	GO:0005509,GO:0007156,GO:0016020,GO:0005509,GO:0007156,GO:0016020,GO:0005509,GO:0007156,GO:0016020,GO:0005509,GO:0007156,GO:0016020
OX_Smed_1.0.08096	GO:0015269,GO:0006813,GO:0016020
OX_Smed_1.0.08090	GO:0008270,GO:0008270
OX_Smed_1.0.08099	GO:0005515
OX_Smed_1.0.08098	GO:0016881
OX_Smed_1.0.14275	GO:0005509,GO:0007156,GO:0016020,GO:0005509,GO:0007156,GO:0016020,GO:0005509,GO:0007156,GO:0016020
OX_Smed_1.0.14276	GO:0008440
OX_Smed_1.0.14277	GO:0004672,GO:0005524,GO:0006468,GO:0004672,GO:0006468
OX_Smed_1.0.00459	GO:0004725,GO:0006470,GO:0008138,GO:0006470
OX_Smed_1.0.00986	GO:0055085
OX_Smed_1.0.00451	GO:0003735,GO:0006412,GO:0005622,GO:0005840
OX_Smed_1.0.00981	GO:0034453,GO:0005813
OX_Smed_1.0.00452	GO:0008440
OX_Smed_1.0.21103	GO:0005515
OX_Smed_1.0.21106	GO:0016779,GO:0009058
OX_Smed_1.0.21108	GO:0001104,GO:0006357,GO:0016592
OX_Smed_1.0.05003	GO:0051082,GO:0006457,GO:0016272
OX_Smed_1.0.05005	GO:0016881,GO:0006464,GO:0005622
OX_Smed_1.0.05004	GO:0008270
OX_Smed_1.0.09964	GO:0008270,GO:0005622,GO:0008270,GO:0005622,GO:0008270,GO:0005622
OX_Smed_1.0.05008	GO:0005515
OX_Smed_1.0.01589	GO:0004672,GO:0005524,GO:0006468,GO:0004672,GO:0006468
OX_Smed_1.0.01858	GO:0005515,GO:0005515,GO:0005515,GO:0005515
OX_Smed_1.0.01580	GO:0016021
OX_Smed_1.0.01584	GO:0016021
OX_Smed_1.0.01857	GO:0005525,GO:0005525,GO:0007264,GO:0005525,GO:0005634,GO:0005737,GO:0005525,GO:0007264,GO:0005622,GO:0004871,GO:0019001,GO:0007186,GO:0003924,GO:0005525
OX_Smed_1.0.01586	GO:0008168
OX_Smed_1.0.01855	GO:0005515,GO:0005515
OX_Smed_1.0.22107	GO:0005525,GO:0005525,GO:0007264,GO:0005525,GO:0007264,GO:0005622,GO:0005525,GO:0005634,GO:0005737,GO:0004871,GO:0019001,GO:0007186
OX_Smed_1.0.22104	GO:0004222,GO:0006508
OX_Smed_1.0.22103	GO:0003676
OX_Smed_1.0.22102	GO:0003755,GO:0006457
OX_Smed_1.0.22101	GO:0004113,GO:0009214,GO:0016020
OX_Smed_1.0.22100	GO:0003824,GO:0051536,GO:0003824,GO:0051539,GO:0009451,GO:0003824,GO:0051539,GO:0009451
OX_Smed_1.0.22109	GO:0008270,GO:0008270
OX_Smed_1.0.22108	GO:0007017,GO:0005875
OX_Smed_1.0.12846	GO:0004672,GO:0005524,GO:0006468,GO:0004672,GO:0006468
OX_Smed_1.0.12840	GO:0005783,GO:0016021
OX_Smed_1.0.06679	GO:0005515,GO:0005515,GO:0005515,GO:0005515
OX_Smed_1.0.21165	GO:0004672,GO:0005524,GO:0006468,GO:0004672,GO:0006468
OX_Smed_1.0.06677	GO:0005515
OX_Smed_1.0.06675	GO:0051258,GO:0043234,GO:0003924,GO:0005525,GO:0006184,GO:0051258,GO:0043234
OX_Smed_1.0.12848	GO:0004371,GO:0006071
OX_Smed_1.0.09142	GO:0004197,GO:0006508
OX_Smed_1.0.13138	GO:0004970,GO:0005234,GO:0016020,GO:0005215,GO:0006810,GO:0030288,GO:0004970,GO:0005234,GO:0016020
OX_Smed_1.0.13139	GO:0003677,GO:0008270
OX_Smed_1.0.09149	GO:0003677
OX_Smed_1.0.13134	GO:0043531,GO:0005524
OX_Smed_1.0.13135	GO:0016787
OX_Smed_1.0.13132	GO:0005201,GO:0005581
OX_Smed_1.0.13130	GO:0003700,GO:0043565,GO:0046983,GO:0006355,GO:0003700,GO:0043565,GO:0046983,GO:0006355
OX_Smed_1.0.05750	GO:0005085,GO:0007264,GO:0005622
OX_Smed_1.0.02005	GO:0003743,GO:0006413
OX_Smed_1.0.12079	GO:0003677,GO:0004003,GO:0005524,GO:0006260
OX_Smed_1.0.08630	GO:0003676
OX_Smed_1.0.08633	GO:0003677,GO:0006352,GO:0016570,GO:0005634
OX_Smed_1.0.08635	GO:0016998
OX_Smed_1.0.08634	GO:0005509,GO:0007156,GO:0016020,GO:0005509,GO:0007156,GO:0016020,GO:0005509,GO:0007156,GO:0016020
OX_Smed_1.0.07989	GO:0004221,GO:0006511
OX_Smed_1.0.07984	GO:0005509,GO:0007156,GO:0016020,GO:0005509,GO:0007156,GO:0016020,GO:0005509,GO:0007156,GO:0016020,GO:0005509,GO:0007156,GO:0016020,GO:0005509,GO:0007156,GO:0016020
OX_Smed_1.0.07985	GO:0016758,GO:0006506,GO:0005789,GO:0016021
OX_Smed_1.0.07982	GO:0005515
OX_Smed_1.0.07983	GO:0005515
OX_Smed_1.0.07980	GO:0005515,GO:0005515,GO:0005515
OX_Smed_1.0.07981	GO:0008270,GO:0070403,GO:0006476
OX_Smed_1.0.18719	GO:0005515
OX_Smed_1.0.03768	GO:0004514,GO:0009435,GO:0016763
OX_Smed_1.0.18710	GO:0006338,GO:0000228
OX_Smed_1.0.06585	GO:0004553,GO:0005975
OX_Smed_1.0.02805	GO:0003723,GO:0009982,GO:0001522,GO:0009451,GO:0003723,GO:0009982,GO:0001522,GO:0009451
OX_Smed_1.0.09327	GO:0003723,GO:0004000,GO:0006396
OX_Smed_1.0.06583	GO:0005515,GO:0005515,GO:0005515,GO:0009378,GO:0006281,GO:0006310
OX_Smed_1.0.11436	GO:0055085,GO:0016021,GO:0022857,GO:0055085,GO:0016021
OX_Smed_1.0.11051	GO:0004252,GO:0006508,GO:0004252,GO:0006508
OX_Smed_1.0.23509	GO:0008236,GO:0006508
OX_Smed_1.0.23501	GO:0005515
OX_Smed_1.0.07685	GO:0004842,GO:0046872,GO:0016567,GO:0004842,GO:0046872,GO:0016567,GO:0005515,GO:0005515,GO:0008270
OX_Smed_1.0.11056	GO:0008237,GO:0006508
OX_Smed_1.0.17729	GO:0003677,GO:0005524,GO:0016787
OX_Smed_1.0.17728	GO:0007186,GO:0016021
OX_Smed_1.0.17726	GO:0008374,GO:0006629,GO:0008374,GO:0006629,GO:0016788,GO:0006505,GO:0006886,GO:0031227
OX_Smed_1.0.17237	GO:0016021
OX_Smed_1.0.17236	GO:0004930,GO:0007186,GO:0016021
OX_Smed_1.0.17722	GO:0005520,GO:0001558,GO:0005576
OX_Smed_1.0.17721	GO:0004672,GO:0005524,GO:0006468,GO:0004672,GO:0006468
OX_Smed_1.0.15022	GO:0003677
OX_Smed_1.0.07227	GO:0042626,GO:0046961,GO:0015991,GO:0033178
OX_Smed_1.0.18573	GO:0003824,GO:0008152
OX_Smed_1.0.18572	GO:0016747,GO:0006355,GO:0005634
OX_Smed_1.0.18576	GO:0004109,GO:0006779,GO:0055114
OX_Smed_1.0.18575	GO:0016616,GO:0055114
OX_Smed_1.0.12269	GO:0005524,GO:0005524
OX_Smed_1.0.18579	GO:0016021
OX_Smed_1.0.06853	GO:0003676,GO:0005524,GO:0008026,GO:0003676,GO:0004386,GO:0005524,GO:0003677,GO:0005524,GO:0016787
OX_Smed_1.0.06852	GO:0005515,GO:0005515
OX_Smed_1.0.06851	GO:0005272,GO:0006814,GO:0016020
OX_Smed_1.0.02776	GO:0016153
OX_Smed_1.0.06856	GO:0004576,GO:0006486,GO:0016020
OX_Smed_1.0.06855	GO:0003677,GO:0003899,GO:0006351,GO:0003677,GO:0003899,GO:0006351,GO:0003677,GO:0003899,GO:0006351,GO:0003677,GO:0003899,GO:0006351,GO:0003899,GO:0006351,GO:0005634
OX_Smed_1.0.06288	GO:0008270,GO:0005622,GO:0008270,GO:0005622
OX_Smed_1.0.04635	GO:0005089,GO:0035023,GO:0005622
OX_Smed_1.0.04637	GO:0007050,GO:0005515
OX_Smed_1.0.04636	GO:0016757,GO:0006506,GO:0031227
OX_Smed_1.0.04631	GO:0003883,GO:0006221,GO:0016787,GO:0006541
OX_Smed_1.0.09269	GO:0016021
OX_Smed_1.0.04988	GO:0003824,GO:0008152
OX_Smed_1.0.04639	GO:0003924,GO:0005525
OX_Smed_1.0.09268	GO:0003676,GO:0008408,GO:0006139,GO:0005622
OX_Smed_1.0.07187	GO:0055085,GO:0016021
OX_Smed_1.0.03179	GO:0003735,GO:0006412,GO:0005622,GO:0005840
OX_Smed_1.0.07185	GO:0016787
OX_Smed_1.0.07183	GO:0003700,GO:0043565,GO:0006355
OX_Smed_1.0.07180	GO:0003735,GO:0006412,GO:0005622,GO:0005840
OX_Smed_1.0.03172	GO:0005515,GO:0005515
OX_Smed_1.0.03170	GO:0006629
OX_Smed_1.0.03176	GO:0005515
OX_Smed_1.0.03175	GO:0003700,GO:0006355,GO:0005634
OX_Smed_1.0.03174	GO:0003700,GO:0006355,GO:0005634
OX_Smed_1.0.08580	GO:0006629
OX_Smed_1.0.02904	GO:0016881
OX_Smed_1.0.02906	GO:0005509,GO:0007156,GO:0016020,GO:0005509,GO:0007156,GO:0016020,GO:0005509,GO:0007156,GO:0016020,GO:0005509,GO:0007156,GO:0016020
OX_Smed_1.0.20088	GO:0008233,GO:0006465,GO:0005787,GO:0016021
OX_Smed_1.0.20085	GO:0005515
OX_Smed_1.0.17641	GO:0005515
OX_Smed_1.0.04189	GO:0008375,GO:0016020
OX_Smed_1.0.04188	GO:0008375,GO:0016020
OX_Smed_1.0.04183	GO:0004672,GO:0005524,GO:0006468,GO:0004672,GO:0006468
OX_Smed_1.0.04181	GO:0004672,GO:0005524,GO:0006468
OX_Smed_1.0.04187	GO:0003755,GO:0006457
OX_Smed_1.0.04185	GO:0005515
OX_Smed_1.0.01293	GO:0015031
OX_Smed_1.0.01830	GO:0016813,GO:0005737
OX_Smed_1.0.01831	GO:0005515
OX_Smed_1.0.22241	GO:0007165
OX_Smed_1.0.11767	GO:0004114,GO:0007165,GO:0004114
OX_Smed_1.0.11766	GO:0003676
OX_Smed_1.0.01524	GO:0005515
OX_Smed_1.0.11762	GO:0004553,GO:0005975
OX_Smed_1.0.01525	GO:0006811,GO:0016020
OX_Smed_1.0.11769	GO:0004066,GO:0006529
OX_Smed_1.0.11768	GO:0003824,GO:0016020
OX_Smed_1.0.05585	GO:0003677,GO:0003700,GO:0043565,GO:0006355,GO:0003677,GO:0006355,GO:0005634
OX_Smed_1.0.05586	GO:0003924,GO:0005525
OX_Smed_1.0.05589	GO:0005515
OX_Smed_1.0.20884	GO:0005086,GO:0032012,GO:0005622
OX_Smed_1.0.20882	GO:0005622
OX_Smed_1.0.20883	GO:0005515
OX_Smed_1.0.20888	GO:0016746,GO:0008152
OX_Smed_1.0.20889	GO:0015031
OX_Smed_1.0.08833	GO:0005525,GO:0007264
OX_Smed_1.0.07722	GO:0003677,GO:0005524,GO:0003677,GO:0005524,GO:0016787,GO:0003676,GO:0005524,GO:0008026,GO:0016817
OX_Smed_1.0.07720	GO:0000166,GO:0005524,GO:0016876,GO:0043039,GO:0005737
OX_Smed_1.0.07727	GO:0016307,GO:0046488
OX_Smed_1.0.07725	GO:0016021
OX_Smed_1.0.07728	GO:0004866
OX_Smed_1.0.19588	GO:0005506,GO:0009055,GO:0016705,GO:0020037,GO:0055114
OX_Smed_1.0.01935	GO:0003824,GO:0055114,GO:0005515,GO:0005515,GO:0018580,GO:0055114,GO:0016491
OX_Smed_1.0.11185	GO:0005509,GO:0007156,GO:0016020
OX_Smed_1.0.11184	GO:0007186,GO:0016021
OX_Smed_1.0.11187	GO:0005515
OX_Smed_1.0.11188	GO:0008270,GO:0005622,GO:0008270,GO:0005622
OX_Smed_1.0.05762	GO:0016021
OX_Smed_1.0.05763	GO:0003700,GO:0043565,GO:0006355
OX_Smed_1.0.05764	GO:0005515,GO:0005515,GO:0005515,GO:0005515,GO:0005515,GO:0005515,GO:0005515,GO:0005515,GO:0003950,GO:0005515
OX_Smed_1.0.05765	GO:0045454
OX_Smed_1.0.05767	GO:0005198,GO:0007155,GO:0015629
OX_Smed_1.0.10234	GO:0031072
OX_Smed_1.0.10891	GO:0005515
OX_Smed_1.0.10892	GO:0055085,GO:0016021
OX_Smed_1.0.14869	GO:0005515,GO:0035556
OX_Smed_1.0.19896	GO:0003700,GO:0043565,GO:0046983,GO:0006355,GO:0003700,GO:0043565,GO:0046983,GO:0006355
OX_Smed_1.0.19586	GO:0005515,GO:0035091,GO:0007154,GO:0038032
OX_Smed_1.0.19893	GO:0005515,GO:0005515,GO:0005515,GO:0005515,GO:0005515
OX_Smed_1.0.14713	GO:0005086,GO:0032012,GO:0005622,GO:0005515
OX_Smed_1.0.14860	GO:0005515
OX_Smed_1.0.19542	GO:0016773
OX_Smed_1.0.14865	GO:0005515
OX_Smed_1.0.14864	GO:0005509,GO:0007156,GO:0016020,GO:0005509,GO:0007156,GO:0016020,GO:0005509,GO:0007156,GO:0016020,GO:0006355,GO:0005634
OX_Smed_1.0.19898	GO:0004725,GO:0006470,GO:0008138,GO:0006470
OX_Smed_1.0.14751	GO:0007017,GO:0005875
OX_Smed_1.0.09928	GO:0055085,GO:0016021,GO:0022857,GO:0055085,GO:0016021
OX_Smed_1.0.09924	GO:0004222,GO:0006508
OX_Smed_1.0.19582	GO:0003735,GO:0006412,GO:0005622,GO:0005840
OX_Smed_1.0.09923	GO:0004672,GO:0005524,GO:0006468,GO:0004672,GO:0006468
OX_Smed_1.0.11989	GO:0008270,GO:0005634
OX_Smed_1.0.22242	GO:0008270,GO:0005622,GO:0008270,GO:0005622,GO:0008270,GO:0005622
OX_Smed_1.0.11980	GO:0031072
OX_Smed_1.0.15405	GO:0004516,GO:0009435,GO:0005737,GO:0004516,GO:0009435,GO:0005737
OX_Smed_1.0.15406	GO:0008889,GO:0006071
OX_Smed_1.0.13728	GO:0003700,GO:0043565,GO:0006355
OX_Smed_1.0.13726	GO:0005515,GO:0005515,GO:0005515,GO:0005515
OX_Smed_1.0.13725	GO:0003677,GO:0043565,GO:0005622
OX_Smed_1.0.02644	GO:0008234,GO:0006508
OX_Smed_1.0.19099	GO:0005515
OX_Smed_1.0.19092	GO:0005921
OX_Smed_1.0.19091	GO:0006368,GO:0008023
OX_Smed_1.0.19090	GO:0015238,GO:0015297,GO:0006855,GO:0055085,GO:0016020,GO:0015238,GO:0015297,GO:0006855,GO:0055085,GO:0016020
OX_Smed_1.0.08959	GO:0004222,GO:0005524,GO:0006508,GO:0005524
OX_Smed_1.0.21829	GO:0005515
OX_Smed_1.0.21828	GO:0016020
OX_Smed_1.0.21825	GO:0003993
OX_Smed_1.0.21824	GO:0045454
OX_Smed_1.0.21827	GO:0003735,GO:0006412,GO:0005622,GO:0005840,GO:0003735,GO:0006412,GO:0005622,GO:0005840
OX_Smed_1.0.17823	GO:0003676
OX_Smed_1.0.21821	GO:0003924,GO:0005525,GO:0005525
OX_Smed_1.0.21820	GO:0003723,GO:0003723,GO:0003723
OX_Smed_1.0.21823	GO:0003824,GO:0050662,GO:0044237,GO:0003854,GO:0016616,GO:0006694,GO:0055114,GO:0008831,GO:0045226
OX_Smed_1.0.21822	GO:0005319,GO:0006869
OX_Smed_1.0.02581	GO:0046933,GO:0046961,GO:0015986,GO:0000275
OX_Smed_1.0.13858	GO:0005272,GO:0006814,GO:0016020
OX_Smed_1.0.13587	GO:0051258,GO:0043234,GO:0003924,GO:0005525,GO:0006184,GO:0051258,GO:0043234
OX_Smed_1.0.13585	GO:0000166,GO:0004812,GO:0005524,GO:0006418,GO:0005737,GO:0003676
OX_Smed_1.0.13856	GO:0016779,GO:0009058
OX_Smed_1.0.08956	GO:0005524
OX_Smed_1.0.13853	GO:0005524,GO:0005524,GO:0009378,GO:0006281,GO:0006310
OX_Smed_1.0.13580	GO:0005515
OX_Smed_1.0.02641	GO:0008080,GO:0008152
OX_Smed_1.0.17828	GO:0005515,GO:0005515,GO:0004672,GO:0005524,GO:0006468,GO:0004672,GO:0006468
OX_Smed_1.0.08951	GO:0007275,GO:0009966,GO:0016020
OX_Smed_1.0.08834	GO:0004672,GO:0005524,GO:0006468,GO:0004672,GO:0006468
OX_Smed_1.0.09766	GO:0003700,GO:0043565,GO:0006355
OX_Smed_1.0.10580	GO:0005515
OX_Smed_1.0.04092	GO:0004672,GO:0005524,GO:0006468,GO:0004672,GO:0006468
OX_Smed_1.0.02643	GO:0005524,GO:0044267
OX_Smed_1.0.12988	GO:0005515,GO:0005515,GO:0005515,GO:0005515,GO:0005515,GO:0005515,GO:0005515,GO:0005515,GO:0005515,GO:0005515,GO:0005515,GO:0005515,GO:0005515,GO:0005515,GO:0005515,GO:0005515,GO:0005515,GO:0005515,GO:0005515,GO:0005515,GO:0005515
OX_Smed_1.0.00840	GO:0006355,GO:0005622
OX_Smed_1.0.12459	GO:0005921
OX_Smed_1.0.00846	GO:0005158
OX_Smed_1.0.00847	GO:0016787
OX_Smed_1.0.00844	GO:0003677,GO:0006355,GO:0003677,GO:0006355
OX_Smed_1.0.12980	GO:0004672,GO:0005524,GO:0006468
OX_Smed_1.0.18385	GO:0003824,GO:0008152
OX_Smed_1.0.12451	GO:0008324,GO:0006812,GO:0055085,GO:0016020
OX_Smed_1.0.12984	GO:0016881,GO:0006464,GO:0005622,GO:0005515
OX_Smed_1.0.12987	GO:0005201,GO:0005581,GO:0005201,GO:0005581
OX_Smed_1.0.19901	GO:0016787
OX_Smed_1.0.04098	GO:0005524,GO:0019205,GO:0006139,GO:0005524,GO:0019205,GO:0006139
OX_Smed_1.0.01469	GO:0005515
OX_Smed_1.0.09996	GO:0000902
OX_Smed_1.0.01463	GO:0007165,GO:0035556
OX_Smed_1.0.19277	GO:0003824
OX_Smed_1.0.08406	GO:0003676,GO:0008168,GO:0032259
OX_Smed_1.0.01466	GO:0008270,GO:0005622
OX_Smed_1.0.01465	GO:0008190,GO:0045947
OX_Smed_1.0.01464	GO:0016787
OX_Smed_1.0.10639	GO:0004672,GO:0005524,GO:0006468,GO:0004672,GO:0006468
OX_Smed_1.0.19907	GO:0006367,GO:0005669
OX_Smed_1.0.10631	GO:0000166,GO:0046872
OX_Smed_1.0.10632	GO:0016765
OX_Smed_1.0.10633	GO:0003677,GO:0005524,GO:0006260,GO:0016851,GO:0015979,GO:0015995,GO:0005524,GO:0016887
OX_Smed_1.0.02350	GO:0003677,GO:0005524,GO:0006260,GO:0003677,GO:0005524,GO:0006270,GO:0005634,GO:0016851,GO:0015979,GO:0015995,GO:0005524,GO:0016887
OX_Smed_1.0.10636	GO:0016614,GO:0050660,GO:0055114,GO:0003824,GO:0008152,GO:0003824,GO:0008152
OX_Smed_1.0.10637	GO:0005515,GO:0005515
OX_Smed_1.0.12677	GO:0005515,GO:0005515,GO:0005515,GO:0005515
OX_Smed_1.0.12673	GO:0005525,GO:0007264,GO:0005525,GO:0007264,GO:0005622,GO:0005525,GO:0005525,GO:0015093,GO:0015684,GO:0016021,GO:0003924,GO:0005525,GO:0005525,GO:0005634,GO:0005737
OX_Smed_1.0.12670	GO:0004672,GO:0005524,GO:0006468,GO:0004672,GO:0006468,GO:0004674,GO:0005524,GO:0006468
OX_Smed_1.0.12671	GO:0004970,GO:0005234,GO:0016020
OX_Smed_1.0.06449	GO:0006810,GO:0055085,GO:0016020
OX_Smed_1.0.12183	GO:0003700,GO:0008270,GO:0043565,GO:0006355,GO:0005634,GO:0003700,GO:0003707,GO:0006355,GO:0043401,GO:0005634
OX_Smed_1.0.12185	GO:0005921
OX_Smed_1.0.02169	GO:0005515,GO:0005515
OX_Smed_1.0.02166	GO:0016787,GO:0016787,GO:0008152
OX_Smed_1.0.06110	GO:0000166,GO:0046872,GO:0003824,GO:0008152
OX_Smed_1.0.02164	GO:0005515
OX_Smed_1.0.02163	GO:0031072
OX_Smed_1.0.02162	GO:0008060,GO:0008270,GO:0032312
OX_Smed_1.0.02161	GO:0005515
OX_Smed_1.0.06115	GO:0007165,GO:0005622
OX_Smed_1.0.17007	GO:0005515,GO:0003735,GO:0006412,GO:0005622,GO:0005840
OX_Smed_1.0.17004	GO:0003677
OX_Smed_1.0.17001	GO:0005515
OX_Smed_1.0.18963	GO:0005515
OX_Smed_1.0.18965	GO:0006367,GO:0005669
OX_Smed_1.0.09891	GO:0008270,GO:0006281,GO:0006355,GO:0006281,GO:0005634
OX_Smed_1.0.21395	GO:0005515
OX_Smed_1.0.21394	GO:0008601,GO:0007165,GO:0000159
OX_Smed_1.0.15623	GO:0016757
OX_Smed_1.0.03182	GO:0005089,GO:0035023,GO:0005622
OX_Smed_1.0.07539	GO:0005921
OX_Smed_1.0.03699	GO:0003777,GO:0005524,GO:0007018
OX_Smed_1.0.03697	GO:0005515,GO:0005515,GO:0005515
OX_Smed_1.0.07535	GO:0003700,GO:0043565,GO:0046983,GO:0006355,GO:0003700,GO:0043565,GO:0046983,GO:0006355
OX_Smed_1.0.07534	GO:0005515,GO:0005515,GO:0005515,GO:0005515,GO:0005515,GO:0007050
OX_Smed_1.0.07153	GO:0008898
OX_Smed_1.0.07531	GO:0015031,GO:0016021
OX_Smed_1.0.03181	GO:0004672,GO:0005524,GO:0006468,GO:0004672,GO:0006468
OX_Smed_1.0.16359	GO:0005215,GO:0006857,GO:0016020
OX_Smed_1.0.09461	GO:0001104,GO:0006357,GO:0016592
OX_Smed_1.0.16608	GO:0016881
OX_Smed_1.0.02347	GO:0007166,GO:0016020,GO:0005515
OX_Smed_1.0.09465	GO:0005179,GO:0005576
OX_Smed_1.0.16354	GO:0005515,GO:0006457
OX_Smed_1.0.16357	GO:0000166,GO:0003924,GO:0005525
OX_Smed_1.0.21399	GO:0005634
OX_Smed_1.0.21398	GO:0004672,GO:0005524,GO:0006468,GO:0004672,GO:0006468
OX_Smed_1.0.04750	GO:0005097,GO:0032313,GO:0005622
OX_Smed_1.0.17919	GO:0005515,GO:0005515
OX_Smed_1.0.03189	GO:0004198,GO:0006508,GO:0005622
OX_Smed_1.0.17911	GO:0005515,GO:0016020
OX_Smed_1.0.17912	GO:0003676,GO:0004386,GO:0005524,GO:0003676,GO:0005524,GO:0008026
OX_Smed_1.0.17913	GO:0005515,GO:0005515,GO:0005515
OX_Smed_1.0.17916	GO:0004197,GO:0006508
OX_Smed_1.0.17917	GO:0020037
OX_Smed_1.0.03345	GO:0005634
OX_Smed_1.0.03436	GO:0003993
OX_Smed_1.0.03341	GO:0003723,GO:0003964,GO:0006278
OX_Smed_1.0.03434	GO:0005515,GO:0005515
OX_Smed_1.0.03435	GO:0004568,GO:0006032,GO:0016998
OX_Smed_1.0.10404	GO:0005515,GO:0005515,GO:0005515
OX_Smed_1.0.11373	GO:0051028,GO:0005634
OX_Smed_1.0.03438	GO:0003677,GO:0008270
OX_Smed_1.0.03439	GO:0003676,GO:0004386,GO:0005524
OX_Smed_1.0.03348	GO:0003950
OX_Smed_1.0.03349	GO:0003755,GO:0006457
OX_Smed_1.0.11374	GO:0005524,GO:0016887,GO:0005524,GO:0016887
OX_Smed_1.0.11375	GO:0055085,GO:0016021
OX_Smed_1.0.19953	GO:0007186,GO:0016021
OX_Smed_1.0.12201	GO:0016788,GO:0006505,GO:0006886,GO:0031227
OX_Smed_1.0.19958	GO:0009055,GO:0016491,GO:0016020
OX_Smed_1.0.11519	GO:0004672,GO:0005524,GO:0006468,GO:0004672,GO:0006468
OX_Smed_1.0.03705	GO:0005543
OX_Smed_1.0.11514	GO:0035556
OX_Smed_1.0.11515	GO:0003723,GO:0003735,GO:0006412,GO:0005622,GO:0005840
OX_Smed_1.0.11512	GO:0006887,GO:0048278,GO:0005737,GO:0006887,GO:0048278,GO:0005737
OX_Smed_1.0.14768	GO:0035556
OX_Smed_1.0.05975	GO:0004252,GO:0006508
OX_Smed_1.0.05977	GO:0004221,GO:0006511
OX_Smed_1.0.05970	GO:0005525,GO:0007264,GO:0005525,GO:0007264,GO:0005622
OX_Smed_1.0.05973	GO:0006886,GO:0006888,GO:0030127,GO:0006886,GO:0006888,GO:0030127
OX_Smed_1.0.05978	GO:0004221,GO:0006511
OX_Smed_1.0.09203	GO:0005515,GO:0005216,GO:0006811,GO:0055085,GO:0016020,GO:0007218,GO:0016020
OX_Smed_1.0.20475	GO:0004672,GO:0005524,GO:0006468,GO:0004672,GO:0006468
OX_Smed_1.0.20474	GO:0004675,GO:0005024,GO:0016020
OX_Smed_1.0.20471	GO:0035556
OX_Smed_1.0.20479	GO:0003700,GO:0008270,GO:0043565,GO:0006355,GO:0005634
OX_Smed_1.0.20478	GO:0006810,GO:0055085,GO:0016020
OX_Smed_1.0.14347	GO:0055085,GO:0016021
OX_Smed_1.0.04375	GO:0016787
OX_Smed_1.0.22839	GO:0006606,GO:0005643
OX_Smed_1.0.04386	GO:0005515
OX_Smed_1.0.04371	GO:0003676,GO:0005634
OX_Smed_1.0.04372	GO:0004553
OX_Smed_1.0.10358	GO:0046872
OX_Smed_1.0.10357	GO:0016620,GO:0055114,GO:0016620,GO:0055114
OX_Smed_1.0.22832	GO:0004672,GO:0005524,GO:0006468,GO:0004672,GO:0006468
OX_Smed_1.0.10355	GO:0005509,GO:0007156,GO:0016020,GO:0005509,GO:0007156,GO:0016020,GO:0005509,GO:0007156,GO:0016020,GO:0005509,GO:0007156,GO:0016020,GO:0005509,GO:0007156,GO:0016020,GO:0005509,GO:0007156,GO:0016020
OX_Smed_1.0.22837	GO:0003735,GO:0006412,GO:0005622,GO:0005840
OX_Smed_1.0.10352	GO:0003700,GO:0008270,GO:0043565,GO:0006355,GO:0005634
OX_Smed_1.0.22835	GO:0005515,GO:0005515
OX_Smed_1.0.20735	GO:0005525,GO:0007264,GO:0005525,GO:0007264,GO:0005622,GO:0005525,GO:0005525,GO:0005634,GO:0005737
OX_Smed_1.0.03703	GO:0005515
OX_Smed_1.0.15870	GO:0005515,GO:0005515,GO:0005515,GO:0005515,GO:0005515,GO:0005515,GO:0005515,GO:0005515
OX_Smed_1.0.15656	GO:0004221,GO:0006511
OX_Smed_1.0.15875	GO:0008080,GO:0008152
OX_Smed_1.0.15877	GO:0016491,GO:0055114,GO:0008270,GO:0016491,GO:0055114
OX_Smed_1.0.15876	GO:0008234,GO:0006508
OX_Smed_1.0.15658	GO:0005515
OX_Smed_1.0.20698	GO:0046907
OX_Smed_1.0.20690	GO:0003676,GO:0008270,GO:0003676,GO:0008270,GO:0003676,GO:0008270,GO:0003676,GO:0008270,GO:0003676,GO:0008270,GO:0003676,GO:0008270
OX_Smed_1.0.20692	GO:0008013
OX_Smed_1.0.20695	GO:0005272,GO:0006814,GO:0016020
OX_Smed_1.0.20694	GO:0016491,GO:0008152
OX_Smed_1.0.10142	GO:0005509,GO:0007156,GO:0016020
OX_Smed_1.0.19373	GO:0003677,GO:0005524,GO:0008270,GO:0016818,GO:0006355,GO:0005634
OX_Smed_1.0.19370	GO:0004198,GO:0006508,GO:0005622
OX_Smed_1.0.19371	GO:0005515,GO:0005515
OX_Smed_1.0.19376	GO:0003723,GO:0003723,GO:0003723,GO:0003723
OX_Smed_1.0.19374	GO:0016787
OX_Smed_1.0.19375	GO:0005506,GO:0009055,GO:0016705,GO:0020037,GO:0055114
OX_Smed_1.0.00617	GO:0016746
OX_Smed_1.0.19379	GO:0016849,GO:0009190,GO:0035556,GO:0004383,GO:0006182
OX_Smed_1.0.06124	GO:0003677,GO:0005524,GO:0003676,GO:0004386,GO:0005524
OX_Smed_1.0.22797	GO:0008270,GO:0008270,GO:0008270,GO:0008270
OX_Smed_1.0.10144	GO:0005230,GO:0006810,GO:0016020,GO:0006811,GO:0016020
OX_Smed_1.0.05390	GO:0004553,GO:0005975
OX_Smed_1.0.05395	GO:0004559,GO:0005975,GO:0004553,GO:0008270
OX_Smed_1.0.05394	GO:0004674,GO:0005524,GO:0006468
OX_Smed_1.0.05396	GO:0005515
OX_Smed_1.0.05399	GO:0005515
OX_Smed_1.0.05398	GO:0004672,GO:0005524,GO:0006468,GO:0004672,GO:0006468
OX_Smed_1.0.20278	GO:0016021
OX_Smed_1.0.14299	GO:0005515,GO:0005515,GO:0005515
OX_Smed_1.0.22340	GO:0003676,GO:0016788,GO:0003676,GO:0016788,GO:0003676,GO:0016788,GO:0003676,GO:0016788
OX_Smed_1.0.22343	GO:0005230,GO:0006810,GO:0016020,GO:0006811,GO:0016020
OX_Smed_1.0.22342	GO:0008270,GO:0005622,GO:0008270,GO:0005622,GO:0008270,GO:0005622
OX_Smed_1.0.14296	GO:0005488,GO:0005488,GO:0005488
OX_Smed_1.0.22344	GO:0005515
OX_Smed_1.0.22346	GO:0008168,GO:0006364,GO:0005634
OX_Smed_1.0.21129	GO:0016021
OX_Smed_1.0.20274	GO:0006355,GO:0005634
OX_Smed_1.0.21121	GO:0008378,GO:0006486,GO:0016020
OX_Smed_1.0.21123	GO:0005524,GO:0051085
OX_Smed_1.0.21127	GO:0016491,GO:0055114,GO:0004616,GO:0006098,GO:0055114
OX_Smed_1.0.06163	GO:0008237,GO:0008270
OX_Smed_1.0.05022	GO:0003676
OX_Smed_1.0.05020	GO:0031072
OX_Smed_1.0.08881	GO:0003840
OX_Smed_1.0.13442	GO:0003924,GO:0005525
OX_Smed_1.0.13115	GO:0005524
OX_Smed_1.0.13116	GO:0005515,GO:0007165
OX_Smed_1.0.06160	GO:0004435,GO:0006629,GO:0007165,GO:0035556,GO:0004629,GO:0006629,GO:0035556,GO:0007165,GO:0005515
OX_Smed_1.0.13110	GO:0000902
OX_Smed_1.0.13111	GO:0005515,GO:0008270,GO:0005622
OX_Smed_1.0.13112	GO:0003676
OX_Smed_1.0.02130	GO:0008137,GO:0048038,GO:0051539,GO:0055114
OX_Smed_1.0.10383	GO:0004672,GO:0005524,GO:0006468,GO:0004672,GO:0006468,GO:0004674,GO:0005524,GO:0006468
OX_Smed_1.0.22169	GO:0004623,GO:0005509,GO:0016042
OX_Smed_1.0.01876	GO:0003676
OX_Smed_1.0.22698	GO:0003677,GO:0003916,GO:0006265,GO:0005694
OX_Smed_1.0.22697	GO:0005515,GO:0005515,GO:0005515,GO:0005515,GO:0005515,GO:0005515,GO:0005515
OX_Smed_1.0.01879	GO:0008270,GO:0005622,GO:0008270,GO:0005622,GO:0008270,GO:0005622
OX_Smed_1.0.06164	GO:0005328,GO:0006836,GO:0016021
OX_Smed_1.0.22693	GO:0008270
OX_Smed_1.0.22692	GO:0004672,GO:0006468,GO:0004672,GO:0005524,GO:0006468,GO:0007155
OX_Smed_1.0.22691	GO:0008234,GO:0006508
OX_Smed_1.0.00477	GO:0005515,GO:0005515
OX_Smed_1.0.00475	GO:0006904,GO:0016192
OX_Smed_1.0.00479	GO:0005634
OX_Smed_1.0.12866	GO:0005515,GO:0005515
OX_Smed_1.0.06615	GO:0005089,GO:0035023,GO:0005622
OX_Smed_1.0.21454	GO:0005515,GO:0005515
OX_Smed_1.0.06613	GO:0005515
OX_Smed_1.0.06619	GO:0005488
OX_Smed_1.0.06618	GO:0003677,GO:0003917,GO:0006265,GO:0005694,GO:0003677,GO:0003918,GO:0006265,GO:0005694
OX_Smed_1.0.09128	GO:0045892,GO:0005634
OX_Smed_1.0.09129	GO:0004657,GO:0006537,GO:0006562,GO:0055114
OX_Smed_1.0.19053	GO:0006950
OX_Smed_1.0.02447	GO:0005086,GO:0032012,GO:0005622
OX_Smed_1.0.14766	GO:0005515
OX_Smed_1.0.14531	GO:0006508,GO:0016020,GO:0008236,GO:0006508
OX_Smed_1.0.21451	GO:0016757
OX_Smed_1.0.01702	GO:0005391,GO:0006754,GO:0006813,GO:0006814,GO:0016020
OX_Smed_1.0.01703	GO:0008270
OX_Smed_1.0.08615	GO:0016021
OX_Smed_1.0.01701	GO:0005515,GO:0005515,GO:0005515
OX_Smed_1.0.08613	GO:0004672,GO:0005524,GO:0006468
OX_Smed_1.0.01705	GO:0051258,GO:0043234,GO:0003924,GO:0005525,GO:0006184,GO:0051258,GO:0043234
OX_Smed_1.0.19523	GO:0007155
OX_Smed_1.0.08619	GO:0005515
OX_Smed_1.0.19726	GO:0005525,GO:0007049
OX_Smed_1.0.05379	GO:0005247,GO:0006821,GO:0055085,GO:0016020,GO:0005515,GO:0005515
OX_Smed_1.0.18775	GO:0004221,GO:0006511
OX_Smed_1.0.09698	GO:0003677,GO:0046983
OX_Smed_1.0.09694	GO:0005515,GO:0005515,GO:0005515
OX_Smed_1.0.09696	GO:0003824,GO:0008152
OX_Smed_1.0.09697	GO:0005509,GO:0007156,GO:0016020,GO:0005509,GO:0007156,GO:0016020,GO:0005509,GO:0007156,GO:0016020,GO:0005509,GO:0007156,GO:0016020
OX_Smed_1.0.09690	GO:0003777,GO:0005524,GO:0007018
OX_Smed_1.0.14538	GO:0005216,GO:0006811,GO:0055085,GO:0016020
OX_Smed_1.0.02441	GO:0003735,GO:0006412,GO:0005622,GO:0005840,GO:0003735,GO:0006412,GO:0005622,GO:0005840
OX_Smed_1.0.00771	GO:0007186,GO:0016021
OX_Smed_1.0.05371	GO:0000166,GO:0046872,GO:0003824,GO:0008152
OX_Smed_1.0.01315	GO:0005515
OX_Smed_1.0.02442	GO:0016853,GO:0005975
OX_Smed_1.0.18598	GO:0016491,GO:0008152,GO:0055114
OX_Smed_1.0.12245	GO:0004672,GO:0005524,GO:0006468,GO:0004672,GO:0006468
OX_Smed_1.0.12244	GO:0003723,GO:0003964,GO:0006278
OX_Smed_1.0.12242	GO:0004672,GO:0005524,GO:0006468,GO:0004672,GO:0006468
OX_Smed_1.0.18593	GO:0003840
OX_Smed_1.0.18592	GO:0016746,GO:0008152,GO:0016746,GO:0008152
OX_Smed_1.0.18594	GO:0015078,GO:0015991,GO:0033177,GO:0015078,GO:0015991,GO:0033177
OX_Smed_1.0.12249	GO:0005525,GO:0007264,GO:0005525,GO:0007264,GO:0005622,GO:0003924,GO:0005525,GO:0005525
OX_Smed_1.0.12248	GO:0016769,GO:0030170,GO:0009058,GO:0008152
OX_Smed_1.0.02758	GO:0003824,GO:0003824
OX_Smed_1.0.02750	GO:0003924,GO:0005525,GO:0005525
OX_Smed_1.0.02751	GO:0004386,GO:0003676,GO:0004386,GO:0005524,GO:0003676,GO:0005524,GO:0008026
OX_Smed_1.0.02752	GO:0016874
OX_Smed_1.0.02753	GO:0005415,GO:0006810,GO:0016020
OX_Smed_1.0.02754	GO:0003777,GO:0005524,GO:0007018
OX_Smed_1.0.02755	GO:0000287,GO:0004743,GO:0030955,GO:0006096
OX_Smed_1.0.02757	GO:0007155
OX_Smed_1.0.04968	GO:0003779,GO:0007010
OX_Smed_1.0.04619	GO:0016787
OX_Smed_1.0.04618	GO:0016747,GO:0006355,GO:0005634
OX_Smed_1.0.04597	GO:0005525,GO:0007264,GO:0005525,GO:0007264,GO:0005622,GO:0005525,GO:0003924,GO:0005525
OX_Smed_1.0.04964	GO:0005515,GO:0005515,GO:0005515
OX_Smed_1.0.04615	GO:0003723,GO:0003723,GO:0003723,GO:0003723,GO:0003723,GO:0003723,GO:0003723,GO:0003723,GO:0003723
OX_Smed_1.0.04966	GO:0005515
OX_Smed_1.0.17213	GO:0005272,GO:0006814,GO:0016020
OX_Smed_1.0.17212	GO:0003697,GO:0005524,GO:0006281
OX_Smed_1.0.17747	GO:0030041,GO:0005856
OX_Smed_1.0.15043	GO:0004930,GO:0007186,GO:0016021,GO:0004930,GO:0016020
OX_Smed_1.0.02243	GO:0005515,GO:0005622
OX_Smed_1.0.17219	GO:0008508,GO:0006814,GO:0016020
OX_Smed_1.0.02246	GO:0004672,GO:0005524,GO:0006468,GO:0004672,GO:0006468,GO:0005515
OX_Smed_1.0.11942	GO:0004672,GO:0006468,GO:0004672,GO:0005524,GO:0006468,GO:0005515,GO:0005515
OX_Smed_1.0.06214	GO:0003676,GO:0005622
OX_Smed_1.0.02244	GO:0016791
OX_Smed_1.0.06216	GO:0055085,GO:0016021
OX_Smed_1.0.16161	GO:0005524
OX_Smed_1.0.16167	GO:0003700,GO:0043565,GO:0046983,GO:0006355,GO:0003700,GO:0043565,GO:0046983,GO:0006355
OX_Smed_1.0.16164	GO:0007186,GO:0016021
OX_Smed_1.0.16168	GO:0004672,GO:0005524,GO:0006468,GO:0004672,GO:0006468
OX_Smed_1.0.03665	GO:0004198,GO:0006508,GO:0005622
OX_Smed_1.0.02149	GO:0003676
OX_Smed_1.0.02061	GO:0004437
OX_Smed_1.0.11742	GO:0005856
OX_Smed_1.0.11746	GO:0004867
OX_Smed_1.0.11744	GO:0005921
OX_Smed_1.0.05568	GO:0007186,GO:0016021
OX_Smed_1.0.05569	GO:0005515,GO:0005515
OX_Smed_1.0.05563	GO:0005515,GO:0005515,GO:0005515,GO:0005515,GO:0005515,GO:0005515
OX_Smed_1.0.05560	GO:0003824
OX_Smed_1.0.05565	GO:0005515,GO:0005515
OX_Smed_1.0.20868	GO:0005515
OX_Smed_1.0.20869	GO:0004930,GO:0016020
OX_Smed_1.0.20860	GO:0004055,GO:0005524,GO:0006526
OX_Smed_1.0.20866	GO:0016746,GO:0008152
OX_Smed_1.0.20867	GO:0005328,GO:0006836,GO:0016021
OX_Smed_1.0.07702	GO:0003676
OX_Smed_1.0.07703	GO:0004672,GO:0005524,GO:0006468,GO:0004672,GO:0006468,GO:0004674,GO:0005524,GO:0006468
OX_Smed_1.0.07704	GO:0000226,GO:0005874
OX_Smed_1.0.07705	GO:0004672,GO:0005524,GO:0006468,GO:0004672,GO:0006468,GO:0004674,GO:0005524,GO:0006468
OX_Smed_1.0.13546	GO:0005515,GO:0005515
OX_Smed_1.0.09906	GO:0015269,GO:0006813,GO:0016020
OX_Smed_1.0.13817	GO:0007186,GO:0016021
OX_Smed_1.0.09902	GO:0008237,GO:0008270
OX_Smed_1.0.05707	GO:0016772,GO:0005515
OX_Smed_1.0.05704	GO:0008124,GO:0006729
OX_Smed_1.0.13816	GO:0016021
OX_Smed_1.0.05702	GO:0005524
OX_Smed_1.0.09909	GO:0016020
OX_Smed_1.0.01426	GO:0046983
OX_Smed_1.0.08812	GO:0005488
OX_Smed_1.0.19569	GO:0005524,GO:0019205,GO:0006139
OX_Smed_1.0.19567	GO:0003676,GO:0003676,GO:0003676
OX_Smed_1.0.14846	GO:0004970,GO:0005234,GO:0016020
OX_Smed_1.0.14844	GO:0008508,GO:0006814,GO:0016020
OX_Smed_1.0.10836	GO:0004672,GO:0005524,GO:0006468,GO:0004672,GO:0006468
OX_Smed_1.0.10837	GO:0005506,GO:0009055,GO:0016705,GO:0020037,GO:0055114
OX_Smed_1.0.10834	GO:0003676,GO:0008270
OX_Smed_1.0.10835	GO:0006397,GO:0005634
OX_Smed_1.0.01421	GO:0007031,GO:0005778
OX_Smed_1.0.15468	GO:0016020
OX_Smed_1.0.15469	GO:0008270
OX_Smed_1.0.02397	GO:0016756,GO:0046872,GO:0010038,GO:0046938
OX_Smed_1.0.15463	GO:0008234,GO:0006508
OX_Smed_1.0.15461	GO:0005525,GO:0005525,GO:0007264,GO:0005525,GO:0005634,GO:0005737,GO:0005525,GO:0007264,GO:0005622,GO:0004871,GO:0019001,GO:0007186
OX_Smed_1.0.00514	GO:0016021
OX_Smed_1.0.19743	GO:0016491,GO:0055114,GO:0016491,GO:0055114
OX_Smed_1.0.19742	GO:0003924,GO:0005525,GO:0005525,GO:0005622,GO:0003924,GO:0005525
OX_Smed_1.0.19741	GO:0004672,GO:0005524,GO:0006468,GO:0004672,GO:0006468
OX_Smed_1.0.14591	GO:0005515
OX_Smed_1.0.19746	GO:0008199,GO:0006879
OX_Smed_1.0.14593	GO:0005975
OX_Smed_1.0.00284	GO:0005515
OX_Smed_1.0.00286	GO:0005515
OX_Smed_1.0.19748	GO:0008603,GO:0007165
OX_Smed_1.0.14599	GO:0003677,GO:0004003,GO:0005524,GO:0005634
OX_Smed_1.0.14598	GO:0003840
OX_Smed_1.0.15270	GO:0016021
OX_Smed_1.0.21803	GO:0016020
OX_Smed_1.0.21806	GO:0008762,GO:0016491,GO:0050660,GO:0055114
OX_Smed_1.0.21809	GO:0003676,GO:0004527,GO:0005622
OX_Smed_1.0.21808	GO:0004386,GO:0003676,GO:0004386,GO:0005524
OX_Smed_1.0.08986	GO:0005216,GO:0006811,GO:0055085,GO:0016020
OX_Smed_1.0.15278	GO:0043395,GO:0005578,GO:0016020
OX_Smed_1.0.14333	GO:0005488,GO:0005488
OX_Smed_1.0.14332	GO:0016773,GO:0005975,GO:0016773,GO:0005975
OX_Smed_1.0.14335	GO:0003700,GO:0043565,GO:0006355
OX_Smed_1.0.14334	GO:0004252,GO:0006508
OX_Smed_1.0.14336	GO:0004672,GO:0005524,GO:0006468,GO:0004672,GO:0006468
OX_Smed_1.0.14339	GO:0004672,GO:0005524,GO:0006468,GO:0004672,GO:0006468
OX_Smed_1.0.14338	GO:0003700,GO:0043565,GO:0006355
OX_Smed_1.0.00864	GO:0003824
OX_Smed_1.0.00865	GO:0008270
OX_Smed_1.0.00866	GO:0005524,GO:0044267
OX_Smed_1.0.02569	GO:0015299,GO:0006812,GO:0055085,GO:0016021
OX_Smed_1.0.12473	GO:0004672,GO:0005524,GO:0006468,GO:0004672,GO:0006468
OX_Smed_1.0.12476	GO:0005525,GO:0007264,GO:0005525,GO:0007264,GO:0005622,GO:0005525,GO:0005525,GO:0005634,GO:0005737
OX_Smed_1.0.12479	GO:0005506,GO:0009055,GO:0016705,GO:0020037,GO:0055114
OX_Smed_1.0.13871	GO:0005515
OX_Smed_1.0.13877	GO:0005524,GO:0019205,GO:0006139,GO:0004017
OX_Smed_1.0.13876	GO:0003677,GO:0005524,GO:0003676,GO:0004386,GO:0005524,GO:0003677,GO:0005524,GO:0008270,GO:0016818,GO:0006355,GO:0005634,GO:0003677,GO:0005524,GO:0016787
OX_Smed_1.0.13875	GO:0003677,GO:0003887,GO:0006260
OX_Smed_1.0.13874	GO:0007186,GO:0016021
OX_Smed_1.0.13879	GO:0005216,GO:0006811,GO:0055085,GO:0016020,GO:0005249,GO:0006813,GO:0008076,GO:0016020
OX_Smed_1.0.13878	GO:0007186,GO:0016021
OX_Smed_1.0.08422	GO:0005524,GO:0016818,GO:0003676,GO:0004386,GO:0005524,GO:0003676,GO:0005524,GO:0008026
OX_Smed_1.0.08424	GO:0003676
OX_Smed_1.0.08425	GO:0017089,GO:0051861,GO:0046836,GO:0005737
OX_Smed_1.0.08426	GO:0005525,GO:0007264,GO:0005525,GO:0007264,GO:0005622
OX_Smed_1.0.08427	GO:0055085,GO:0016021
OX_Smed_1.0.08428	GO:0006810,GO:0055085,GO:0016020
OX_Smed_1.0.10657	GO:0004550,GO:0005524,GO:0006165,GO:0006183,GO:0006228,GO:0006241,GO:0045454
OX_Smed_1.0.10652	GO:0003723,GO:0004000,GO:0006396
OX_Smed_1.0.10650	GO:0005515
OX_Smed_1.0.10651	GO:0004672,GO:0005524,GO:0006468,GO:0004672,GO:0006468
OX_Smed_1.0.22572	GO:0008270,GO:0005622
OX_Smed_1.0.22570	GO:0004672,GO:0005524,GO:0006468,GO:0004672,GO:0006468
OX_Smed_1.0.22576	GO:0003824,GO:0005524,GO:0003824,GO:0005524,GO:0004674,GO:0005524,GO:0006468
OX_Smed_1.0.22574	GO:0008270,GO:0005622,GO:0008270,GO:0005622,GO:0008270,GO:0005622
OX_Smed_1.0.22575	GO:0046983
OX_Smed_1.0.22579	GO:0003677,GO:0005524,GO:0003677,GO:0005524,GO:0016787
OX_Smed_1.0.12654	GO:0005921
OX_Smed_1.0.12655	GO:0004221,GO:0006511
OX_Smed_1.0.12651	GO:0007186,GO:0016021
OX_Smed_1.0.12653	GO:0005515
OX_Smed_1.0.06425	GO:0008270,GO:0005622,GO:0008270,GO:0005622,GO:0008270,GO:0005622
OX_Smed_1.0.12659	GO:0003677,GO:0006355,GO:0006367,GO:0003677,GO:0006355,GO:0006367
OX_Smed_1.0.06421	GO:0004177,GO:0008270,GO:0006508
OX_Smed_1.0.17028	GO:0046912,GO:0044262,GO:0003824,GO:0008152,GO:0005488
OX_Smed_1.0.17024	GO:0005525,GO:0007264,GO:0005525,GO:0007264,GO:0005622,GO:0005525,GO:0005525,GO:0005634,GO:0005737,GO:0003924,GO:0005525
OX_Smed_1.0.17021	GO:0015031
OX_Smed_1.0.04793	GO:0003824
OX_Smed_1.0.04178	GO:0005515
OX_Smed_1.0.18900	GO:0003824,GO:0003824
OX_Smed_1.0.02105	GO:0005525,GO:0007264,GO:0005525,GO:0007264,GO:0005622,GO:0005525,GO:0005525,GO:0005634,GO:0005737
OX_Smed_1.0.02104	GO:0008093,GO:0017124,GO:0007165,GO:0046847
OX_Smed_1.0.02107	GO:0007186,GO:0016021
OX_Smed_1.0.02106	GO:0016021
OX_Smed_1.0.06134	GO:0005509,GO:0007156,GO:0016020,GO:0005509,GO:0007156,GO:0016020,GO:0005509,GO:0007156,GO:0016020
OX_Smed_1.0.06136	GO:0003723,GO:0004540
OX_Smed_1.0.02102	GO:0008146,GO:0016021
OX_Smed_1.0.06138	GO:0008270,GO:0006281,GO:0006355
OX_Smed_1.0.02108	GO:0016747,GO:0008152,GO:0016747,GO:0008152
OX_Smed_1.0.13300	GO:0005516,GO:0015269,GO:0006813,GO:0016021
OX_Smed_1.0.13303	GO:0005515
OX_Smed_1.0.13304	GO:0005525,GO:0007264,GO:0005525,GO:0007264,GO:0005622,GO:0005525,GO:0003924,GO:0005525,GO:0005525,GO:0005634,GO:0005737
OX_Smed_1.0.12447	GO:0003993
OX_Smed_1.0.13306	GO:0005216,GO:0006811,GO:0055085,GO:0016020
OX_Smed_1.0.13308	GO:0003700,GO:0008270,GO:0043565,GO:0006355,GO:0005634
OX_Smed_1.0.19655	GO:0005525,GO:0005634,GO:0005737,GO:0005525,GO:0005525,GO:0007264,GO:0005525,GO:0007264,GO:0005622
OX_Smed_1.0.17680	GO:0005524,GO:0035299
OX_Smed_1.0.17681	GO:0005515
OX_Smed_1.0.17686	GO:0005515
OX_Smed_1.0.17687	GO:0004594,GO:0005524,GO:0015937
OX_Smed_1.0.07555	GO:0005524,GO:0019205,GO:0006139,GO:0005524,GO:0019205,GO:0006139,GO:0005524,GO:0019205,GO:0006139
OX_Smed_1.0.07551	GO:0004252,GO:0006508
OX_Smed_1.0.07550	GO:0016021
OX_Smed_1.0.07553	GO:0007186,GO:0016021
OX_Smed_1.0.07552	GO:0016491,GO:0006742,GO:0019363,GO:0055114,GO:0008839,GO:0009089,GO:0055114,GO:0016491,GO:0050661,GO:0055114
OX_Smed_1.0.05157	GO:0003700,GO:0043565,GO:0006355
OX_Smed_1.0.07558	GO:0005525,GO:0007264,GO:0005525,GO:0007264,GO:0005622,GO:0005525
OX_Smed_1.0.05155	GO:0004672,GO:0005524,GO:0006468,GO:0004672,GO:0006468
OX_Smed_1.0.16378	GO:0032934
OX_Smed_1.0.16374	GO:0003725,GO:0005622
OX_Smed_1.0.16372	GO:0004806,GO:0006629
OX_Smed_1.0.09486	GO:0005089,GO:0035023,GO:0005622,GO:0005515
OX_Smed_1.0.17978	GO:0016881,GO:0006464,GO:0005622,GO:0005515,GO:0005515
OX_Smed_1.0.17977	GO:0005515
OX_Smed_1.0.17972	GO:0004725,GO:0006470
OX_Smed_1.0.17971	GO:0004143,GO:0007205,GO:0004143,GO:0007205,GO:0035556,GO:0005515
OX_Smed_1.0.03419	GO:0003723,GO:0003723
OX_Smed_1.0.11688	GO:0005515,GO:0005515
OX_Smed_1.0.11686	GO:0005515,GO:0005515,GO:0005515,GO:0005515
OX_Smed_1.0.11687	GO:0005634
OX_Smed_1.0.03414	GO:0005515
OX_Smed_1.0.03415	GO:0003743,GO:0006413,GO:0005852,GO:0005515
OX_Smed_1.0.03417	GO:0003676,GO:0003676,GO:0003676
OX_Smed_1.0.16085	GO:0004252,GO:0006508
OX_Smed_1.0.16087	GO:0004970,GO:0005234,GO:0016020,GO:0005215,GO:0006810,GO:0030288
OX_Smed_1.0.16081	GO:0042981
OX_Smed_1.0.07387	GO:0005921
OX_Smed_1.0.16088	GO:0004047,GO:0006546,GO:0005737
OX_Smed_1.0.07032	GO:0004421,GO:0008299,GO:0004421,GO:0008299
OX_Smed_1.0.19978	GO:0005215,GO:0006810,GO:0055085,GO:0016020
OX_Smed_1.0.19979	GO:0007017,GO:0005875
OX_Smed_1.0.11863	GO:0005856
OX_Smed_1.0.19974	GO:0007017,GO:0005875
OX_Smed_1.0.19970	GO:0046872,GO:0006801,GO:0055114
OX_Smed_1.0.07030	GO:0055085,GO:0016021,GO:0055085,GO:0016021
OX_Smed_1.0.19973	GO:0003676,GO:0008168,GO:0032259
OX_Smed_1.0.03043	GO:0003824
OX_Smed_1.0.03042	GO:0015238,GO:0015297,GO:0006855,GO:0055085,GO:0016020,GO:0015238,GO:0015297,GO:0006855,GO:0055085,GO:0016020
OX_Smed_1.0.13147	GO:0046872
OX_Smed_1.0.03041	GO:0003824
OX_Smed_1.0.05951	GO:0004339,GO:0005976
OX_Smed_1.0.05950	GO:0003676
OX_Smed_1.0.05956	GO:0005524,GO:0016887,GO:0005524,GO:0042626,GO:0006810,GO:0055085,GO:0016021
OX_Smed_1.0.05955	GO:0016787
OX_Smed_1.0.08998	GO:0000166,GO:0046872,GO:0003824,GO:0008152
OX_Smed_1.0.08999	GO:0005509,GO:0007165,GO:0005578
OX_Smed_1.0.20459	GO:0008270
OX_Smed_1.0.04036	GO:0005515,GO:0003779,GO:0005622
OX_Smed_1.0.08993	GO:0005515,GO:0035556
OX_Smed_1.0.20457	GO:0003677,GO:0006355,GO:0005634,GO:0003700,GO:0043565,GO:0006355
OX_Smed_1.0.16880	GO:0051082,GO:0006457
OX_Smed_1.0.16883	GO:0016021
OX_Smed_1.0.04393	GO:0055085,GO:0016021
OX_Smed_1.0.04390	GO:0016491,GO:0008152,GO:0055114
OX_Smed_1.0.04396	GO:0006355,GO:0005634,GO:0043565,GO:0005634
OX_Smed_1.0.04394	GO:0016881,GO:0005515
OX_Smed_1.0.10335	GO:0003676,GO:0005524,GO:0008026,GO:0003676,GO:0004386,GO:0005524
OX_Smed_1.0.10334	GO:0046872
OX_Smed_1.0.10330	GO:0003677
OX_Smed_1.0.10332	GO:0005515
OX_Smed_1.0.10339	GO:0005524,GO:0016887
OX_Smed_1.0.10338	GO:0005515,GO:0005515
OX_Smed_1.0.11534	GO:0003677,GO:0005524,GO:0003676,GO:0004386,GO:0005524
OX_Smed_1.0.11535	GO:0006811,GO:0016020,GO:0005230,GO:0006810,GO:0016020
OX_Smed_1.0.11536	GO:0005524,GO:0044267
OX_Smed_1.0.15854	GO:0005515,GO:0005515,GO:0005515,GO:0005515,GO:0005515,GO:0004672,GO:0005524,GO:0006468,GO:0004672,GO:0006468
OX_Smed_1.0.11530	GO:0008199,GO:0006879
OX_Smed_1.0.11531	GO:0016787
OX_Smed_1.0.15672	GO:0005524,GO:0042626,GO:0006810,GO:0055085,GO:0016021,GO:0005524,GO:0016887
OX_Smed_1.0.00507	GO:0004594,GO:0005524,GO:0015937
OX_Smed_1.0.14102	GO:0005524,GO:0042626,GO:0006810,GO:0055085,GO:0016021,GO:0005524,GO:0042626,GO:0006810,GO:0055085,GO:0016021,GO:0005524,GO:0016887,GO:0005524,GO:0016887
OX_Smed_1.0.19352	GO:0051258,GO:0043234,GO:0003924,GO:0005525,GO:0006184,GO:0051258,GO:0043234
OX_Smed_1.0.19354	GO:0019239,GO:0009168
OX_Smed_1.0.14104	GO:0016192
OX_Smed_1.0.14105	GO:0006811,GO:0016020
OX_Smed_1.0.21498	GO:0005515
OX_Smed_1.0.21634	GO:0005515,GO:0007165
OX_Smed_1.0.21635	GO:0005506,GO:0009055,GO:0016705,GO:0020037,GO:0055114
OX_Smed_1.0.21491	GO:0004672,GO:0006468,GO:0004672,GO:0005524,GO:0006468
OX_Smed_1.0.21493	GO:0004674,GO:0005524,GO:0006468
OX_Smed_1.0.21326	GO:0000902
OX_Smed_1.0.21495	GO:0004553,GO:0005975
OX_Smed_1.0.21496	GO:0005515
OX_Smed_1.0.21497	GO:0005515
OX_Smed_1.0.21981	GO:0007186,GO:0016021
OX_Smed_1.0.21631	GO:0008430,GO:0045454
OX_Smed_1.0.03911	GO:0003676,GO:0005622
OX_Smed_1.0.13687	GO:0005488,GO:0005488
OX_Smed_1.0.13680	GO:0004221,GO:0006511
OX_Smed_1.0.13682	GO:0003677,GO:0004677,GO:0005524,GO:0006303,GO:0005634
OX_Smed_1.0.03442	GO:0016021
OX_Smed_1.0.13688	GO:0005921
OX_Smed_1.0.03913	GO:0004435,GO:0006629,GO:0007165,GO:0035556,GO:0004435,GO:0005509,GO:0006629,GO:0005515
OX_Smed_1.0.22368	GO:0008060,GO:0008270,GO:0032312,GO:0005525,GO:0007264,GO:0005622,GO:0005525,GO:0007264
OX_Smed_1.0.22361	GO:0005515,GO:0005515,GO:0005515
OX_Smed_1.0.03914	GO:0004629,GO:0006629,GO:0035556,GO:0004435,GO:0006629,GO:0007165,GO:0035556,GO:0005515
OX_Smed_1.0.03917	GO:0005515,GO:0005515
OX_Smed_1.0.00673	GO:0004672,GO:0005524,GO:0006468,GO:0004672,GO:0006468
OX_Smed_1.0.21146	GO:0019887,GO:0005956
OX_Smed_1.0.21147	GO:0005524,GO:0042626,GO:0006810,GO:0055085,GO:0016021
OX_Smed_1.0.21145	GO:0016491,GO:0055114,GO:0050660,GO:0008033
OX_Smed_1.0.21140	GO:0017056,GO:0005643
OX_Smed_1.0.21141	GO:0030515,GO:0031120,GO:0042254
OX_Smed_1.0.11822	GO:0007165,GO:0005622
OX_Smed_1.0.11823	GO:0006820,GO:0016021,GO:0008509,GO:0006820,GO:0016021
OX_Smed_1.0.11820	GO:0055085,GO:0016021
OX_Smed_1.0.05048	GO:0005515,GO:0005515,GO:0008270
OX_Smed_1.0.11825	GO:0006281,GO:0006355,GO:0005634
OX_Smed_1.0.11828	GO:0003676
OX_Smed_1.0.11829	GO:0004970,GO:0005234,GO:0016020,GO:0005215,GO:0006810,GO:0030288,GO:0004970,GO:0005234,GO:0016020
OX_Smed_1.0.05040	GO:0005085,GO:0007264
OX_Smed_1.0.05043	GO:0005515,GO:0005515
OX_Smed_1.0.05042	GO:0008270,GO:0005622,GO:0008270,GO:0005622,GO:0008270,GO:0005622
OX_Smed_1.0.13468	GO:0003993
OX_Smed_1.0.13469	GO:0004672,GO:0006468,GO:0004672,GO:0005524,GO:0006468
OX_Smed_1.0.10006	GO:0003899,GO:0046983,GO:0006351,GO:0003899,GO:0046983,GO:0006351
OX_Smed_1.0.13462	GO:0005215,GO:0006810,GO:0055085,GO:0016020
OX_Smed_1.0.13463	GO:0008270
OX_Smed_1.0.13466	GO:0008168,GO:0008152,GO:0008168,GO:0008168,GO:0008168
OX_Smed_1.0.14783	GO:0007186,GO:0016021
OX_Smed_1.0.01817	GO:0055085,GO:0016021,GO:0055085,GO:0016021,GO:0022857,GO:0055085,GO:0016021,GO:0022857,GO:0055085,GO:0016021
OX_Smed_1.0.01814	GO:0016491,GO:0055114
OX_Smed_1.0.01815	GO:0005509,GO:0005509,GO:0005509,GO:0005509,GO:0005509,GO:0005515
OX_Smed_1.0.01812	GO:0016020
OX_Smed_1.0.01811	GO:0003779,GO:0030036,GO:0005737,GO:0008290
OX_Smed_1.0.01819	GO:0003700,GO:0004871,GO:0006355,GO:0007165,GO:0005634
OX_Smed_1.0.00496	GO:0004221,GO:0006511
OX_Smed_1.0.09585	GO:0008378,GO:0006486,GO:0016020
OX_Smed_1.0.06638	GO:0005085,GO:0007264,GO:0005622,GO:0007165
OX_Smed_1.0.14051	GO:0008270,GO:0005622,GO:0008270,GO:0005622,GO:0008270,GO:0005622
OX_Smed_1.0.06630	GO:0004867,GO:0004867,GO:0004867
OX_Smed_1.0.09102	GO:0020037
OX_Smed_1.0.06634	GO:0004930,GO:0007186,GO:0016021,GO:0004930,GO:0016020
OX_Smed_1.0.23098	GO:0003989,GO:0005524,GO:0006633
OX_Smed_1.0.23096	GO:0005506,GO:0050113,GO:0019310,GO:0055114,GO:0005737
OX_Smed_1.0.23097	GO:0046872,GO:0006801,GO:0055114,GO:0046872,GO:0030001
OX_Smed_1.0.23094	GO:0004672,GO:0005524,GO:0006468,GO:0004672,GO:0005524,GO:0006468,GO:0004672,GO:0006468,GO:0004672,GO:0006468
OX_Smed_1.0.23090	GO:0005515,GO:0005515,GO:0005515
OX_Smed_1.0.23091	GO:0017183,GO:0005737
OX_Smed_1.0.01729	GO:0005524,GO:0016887,GO:0005524,GO:0016887
OX_Smed_1.0.10009	GO:0003677,GO:0004003,GO:0005524,GO:0003676,GO:0005524,GO:0008026,GO:0003677,GO:0005524,GO:0016787
OX_Smed_1.0.08676	GO:0043531
OX_Smed_1.0.01724	GO:0005515,GO:0005515,GO:0005515,GO:0005515,GO:0005515
OX_Smed_1.0.08670	GO:0006810,GO:0016021
OX_Smed_1.0.08673	GO:0003700,GO:0043565,GO:0006355,GO:0003677,GO:0006355,GO:0005634
OX_Smed_1.0.01727	GO:0004725,GO:0006470
OX_Smed_1.0.22143	GO:0005509
OX_Smed_1.0.22142	GO:0004672,GO:0006468,GO:0004672,GO:0005524,GO:0006468
OX_Smed_1.0.22140	GO:0003700,GO:0043565,GO:0046983,GO:0006355
OX_Smed_1.0.22146	GO:0055085,GO:0016021
OX_Smed_1.0.22149	GO:0008060,GO:0008270,GO:0032312,GO:0005515,GO:0005515
OX_Smed_1.0.18029	GO:0004579,GO:0018279,GO:0005789
OX_Smed_1.0.18028	GO:0016787
OX_Smed_1.0.02834	GO:0005525,GO:0007264,GO:0005525,GO:0007264,GO:0005622,GO:0005525
OX_Smed_1.0.18021	GO:0007165,GO:0005622
OX_Smed_1.0.18756	GO:0016192,GO:0016021
OX_Smed_1.0.01909	GO:0005509,GO:0005515
OX_Smed_1.0.06096	GO:0051258,GO:0043234,GO:0003924,GO:0005525,GO:0006184,GO:0051258,GO:0043234
OX_Smed_1.0.06095	GO:0005515,GO:0005515,GO:0005515,GO:0005515,GO:0005515,GO:0005515,GO:0005515
OX_Smed_1.0.06094	GO:0005515
OX_Smed_1.0.06091	GO:0003777,GO:0007018,GO:0030286
OX_Smed_1.0.06099	GO:0007186,GO:0016021
OX_Smed_1.0.08779	GO:0003676
OX_Smed_1.0.01904	GO:0016747
OX_Smed_1.0.12512	GO:0005524
OX_Smed_1.0.23238	GO:0016787,GO:0008152
OX_Smed_1.0.23239	GO:0005525,GO:0007264,GO:0005525,GO:0007264,GO:0005622,GO:0005525,GO:0005525,GO:0005634,GO:0005737
OX_Smed_1.0.07949	GO:0008378,GO:0006486,GO:0016020,GO:0016757,GO:0016020
OX_Smed_1.0.12228	GO:0008375,GO:0016020
OX_Smed_1.0.12227	GO:0016973,GO:0005643
OX_Smed_1.0.12221	GO:0016787,GO:0008152
OX_Smed_1.0.12223	GO:0005216,GO:0006811,GO:0055085,GO:0016020
OX_Smed_1.0.22235	GO:0005520,GO:0001558,GO:0005576
OX_Smed_1.0.07863	GO:0005515,GO:0035091,GO:0007154
OX_Smed_1.0.02736	GO:0005216,GO:0006811,GO:0055085,GO:0016020,GO:0005249,GO:0006813,GO:0008076,GO:0016020
OX_Smed_1.0.02737	GO:0016881
OX_Smed_1.0.22236	GO:0004540,GO:0008033
OX_Smed_1.0.04949	GO:0005515
OX_Smed_1.0.14450	GO:0045454
OX_Smed_1.0.04945	GO:0005515,GO:0005515,GO:0005515
OX_Smed_1.0.04942	GO:0006810,GO:0055085,GO:0016020
OX_Smed_1.0.17768	GO:0007155,GO:0007155
OX_Smed_1.0.17762	GO:0016020
OX_Smed_1.0.08871	GO:0005515,GO:0005515,GO:0030071,GO:0005680
OX_Smed_1.0.14453	GO:0004672,GO:0005524,GO:0006468,GO:0004672,GO:0006468
OX_Smed_1.0.17767	GO:0005921
OX_Smed_1.0.17765	GO:0004672,GO:0005524,GO:0006468,GO:0004672,GO:0006468
OX_Smed_1.0.17764	GO:0003676,GO:0008270
OX_Smed_1.0.10309	GO:0005515,GO:0005515,GO:0005515,GO:0005515,GO:0005515,GO:0005515,GO:0005515,GO:0005515
OX_Smed_1.0.22238	GO:0016849,GO:0009190,GO:0035556
OX_Smed_1.0.16418	GO:0008092,GO:0016020
OX_Smed_1.0.16140	GO:0004672,GO:0005524,GO:0006468,GO:0004672,GO:0006468,GO:0005524,GO:0016773,GO:0009103,GO:0016020
OX_Smed_1.0.16141	GO:0004672,GO:0005524,GO:0006468,GO:0004672,GO:0006468
OX_Smed_1.0.16142	GO:0016881
OX_Smed_1.0.16144	GO:0008270
OX_Smed_1.0.16145	GO:0004672,GO:0005524,GO:0006468,GO:0004672,GO:0006468
OX_Smed_1.0.16414	GO:0005515
OX_Smed_1.0.16147	GO:0005515,GO:0005515,GO:0005515
OX_Smed_1.0.10307	GO:0004221,GO:0006511,GO:0004221
OX_Smed_1.0.05291	GO:0005216,GO:0006811,GO:0055085,GO:0016020
OX_Smed_1.0.08328	GO:0004672,GO:0005524,GO:0006468,GO:0004672,GO:0006468
OX_Smed_1.0.03063	GO:0004221,GO:0006511
OX_Smed_1.0.03065	GO:0003824,GO:0005524,GO:0008152,GO:0003824,GO:0008152,GO:0016874,GO:0008716
OX_Smed_1.0.03064	GO:0005215,GO:0006814,GO:0055085,GO:0016020
OX_Smed_1.0.03069	GO:0005856
OX_Smed_1.0.15998	GO:0004872,GO:0005216,GO:0005524,GO:0006811,GO:0016020
OX_Smed_1.0.05540	GO:0005509
OX_Smed_1.0.05545	GO:0030154,GO:0016020,GO:0030154,GO:0016020,GO:0030154,GO:0016020
OX_Smed_1.0.05546	GO:0005515
OX_Smed_1.0.04495	GO:0003777,GO:0007018,GO:0030286,GO:0003777,GO:0007018,GO:0030286,GO:0003777,GO:0007018,GO:0030286
OX_Smed_1.0.04494	GO:0043565,GO:0005622,GO:0003677
OX_Smed_1.0.04496	GO:0016491,GO:0055114,GO:0020037
OX_Smed_1.0.20820	GO:0004672,GO:0005524,GO:0006468,GO:0004672,GO:0006468
OX_Smed_1.0.04493	GO:0016849,GO:0009190,GO:0035556
OX_Smed_1.0.04492	GO:0003777,GO:0007018,GO:0030286
OX_Smed_1.0.04499	GO:0035556
OX_Smed_1.0.08932	GO:0007275,GO:0016021
OX_Smed_1.0.07764	GO:0005525,GO:0007264,GO:0005525,GO:0007264,GO:0005622,GO:0005525,GO:0005525,GO:0005634,GO:0005737
OX_Smed_1.0.07765	GO:0005783
OX_Smed_1.0.07762	GO:0008146
OX_Smed_1.0.07760	GO:0000287,GO:0004427,GO:0006796,GO:0005737
OX_Smed_1.0.02301	GO:0005524,GO:0005524,GO:0016887,GO:0009378,GO:0006281,GO:0006310,GO:0005524
OX_Smed_1.0.15196	GO:0031072,GO:0051082,GO:0006457
OX_Smed_1.0.15197	GO:0005515,GO:0007165
OX_Smed_1.0.02300	GO:0003824,GO:0008152
OX_Smed_1.0.15191	GO:0016788,GO:0006505,GO:0006886,GO:0031227
OX_Smed_1.0.05724	GO:0003924,GO:0005525
OX_Smed_1.0.05725	GO:0005525,GO:0003924,GO:0005525,GO:0005515
OX_Smed_1.0.05726	GO:0003924,GO:0005525,GO:0005525,GO:0005525
OX_Smed_1.0.05720	GO:0016491,GO:0050660,GO:0045454,GO:0055114,GO:0005737,GO:0016491,GO:0055114,GO:0016491,GO:0050660,GO:0055114
OX_Smed_1.0.05722	GO:0016616,GO:0055114,GO:0016491,GO:0055114
OX_Smed_1.0.20829	GO:0003735,GO:0006412,GO:0005622,GO:0005840,GO:0003735,GO:0006412,GO:0005622,GO:0005840
OX_Smed_1.0.16397	GO:0004672,GO:0005524,GO:0006468,GO:0004672,GO:0006468,GO:0004674,GO:0005524,GO:0006468
OX_Smed_1.0.20840	GO:0016747,GO:0008080,GO:0008152
OX_Smed_1.0.20844	GO:0016021
OX_Smed_1.0.20846	GO:0005515
OX_Smed_1.0.20849	GO:0004114,GO:0007165
OX_Smed_1.0.16390	GO:0007186,GO:0016021
OX_Smed_1.0.14824	GO:0004221,GO:0006511,GO:0005515
OX_Smed_1.0.10812	GO:0004672,GO:0005524,GO:0006468,GO:0004672,GO:0006468,GO:0005515
OX_Smed_1.0.19501	GO:0016614,GO:0050660,GO:0055114,GO:0016614,GO:0055114,GO:0003824,GO:0008152
OX_Smed_1.0.14820	GO:0005201,GO:0005581,GO:0005201,GO:0005581
OX_Smed_1.0.19503	GO:0005515
OX_Smed_1.0.14822	GO:0008233,GO:0006508
OX_Smed_1.0.09428	GO:0003676,GO:0004386,GO:0005524
OX_Smed_1.0.19509	GO:0004411,GO:0006559,GO:0006570,GO:0055114
OX_Smed_1.0.15444	GO:0005515,GO:0005515,GO:0005515
OX_Smed_1.0.15445	GO:0005328,GO:0006836,GO:0016021
OX_Smed_1.0.15447	GO:0008080,GO:0008152
OX_Smed_1.0.15441	GO:0004765,GO:0005524
OX_Smed_1.0.15443	GO:0005921
OX_Smed_1.0.15338	GO:0006364,GO:0030688
OX_Smed_1.0.15448	GO:0004518,GO:0006281
OX_Smed_1.0.15449	GO:0005525,GO:0007264,GO:0005525,GO:0005525,GO:0007264,GO:0005622,GO:0005525,GO:0005634,GO:0005737,GO:0003924,GO:0005525
OX_Smed_1.0.20152	GO:0008270,GO:0008270,GO:0008270,GO:0008270,GO:0008270,GO:0008270,GO:0008270
OX_Smed_1.0.20153	GO:0008152,GO:0008152
OX_Smed_1.0.20151	GO:0003676,GO:0003676
OX_Smed_1.0.20156	GO:0006810,GO:0055085,GO:0016020
OX_Smed_1.0.20158	GO:0005524,GO:0051082,GO:0006457,GO:0006950,GO:0005524
OX_Smed_1.0.20159	GO:0004784,GO:0046872,GO:0006801,GO:0055114,GO:0004784,GO:0046872,GO:0006801,GO:0055114
OX_Smed_1.0.04230	GO:0003676
OX_Smed_1.0.04233	GO:0005515
OX_Smed_1.0.04235	GO:0003677,GO:0003899,GO:0006351,GO:0003677,GO:0003899,GO:0006351,GO:0003677,GO:0003899,GO:0006351,GO:0003677,GO:0003899,GO:0006351,GO:0003677,GO:0003899,GO:0006351
OX_Smed_1.0.04234	GO:0003677,GO:0005524,GO:0003676,GO:0004386,GO:0005524
OX_Smed_1.0.04236	GO:0005515
OX_Smed_1.0.19524	GO:0003723
OX_Smed_1.0.05068	GO:0008603,GO:0007165
OX_Smed_1.0.03001	GO:0008270,GO:0005622,GO:0008270,GO:0005622,GO:0008270,GO:0005622
OX_Smed_1.0.08935	GO:0003735,GO:0006412,GO:0005840
OX_Smed_1.0.10675	GO:0005524,GO:0044267
OX_Smed_1.0.14315	GO:0005525
OX_Smed_1.0.14314	GO:0005515,GO:0005515
OX_Smed_1.0.14313	GO:0005201,GO:0005581
OX_Smed_1.0.14312	GO:0004725,GO:0006470
OX_Smed_1.0.00808	GO:0008270,GO:0005622,GO:0008270,GO:0005622,GO:0008270,GO:0005622
OX_Smed_1.0.10673	GO:0003700,GO:0043565,GO:0006355
OX_Smed_1.0.00807	GO:0005515
OX_Smed_1.0.00804	GO:0003684,GO:0004519,GO:0006281,GO:0005634
OX_Smed_1.0.00805	GO:0048037
OX_Smed_1.0.00803	GO:0008603,GO:0007165
OX_Smed_1.0.00800	GO:0005515
OX_Smed_1.0.00801	GO:0043565
OX_Smed_1.0.13899	GO:0003723,GO:0004540
OX_Smed_1.0.13898	GO:0005488,GO:0005488,GO:0005488,GO:0005488,GO:0005488
OX_Smed_1.0.13892	GO:0008270,GO:0005622
OX_Smed_1.0.13894	GO:0003899,GO:0046983,GO:0006351,GO:0003899,GO:0046983,GO:0006351
OX_Smed_1.0.08446	GO:0003910,GO:0005524,GO:0006281,GO:0006310,GO:0003677,GO:0003910,GO:0006281,GO:0006310
OX_Smed_1.0.17457	GO:0005525,GO:0007264,GO:0005525,GO:0007264,GO:0005622,GO:0005525,GO:0005525,GO:0005634,GO:0005737,GO:0003924,GO:0005525,GO:0005525,GO:0015093,GO:0015684,GO:0016021
OX_Smed_1.0.08441	GO:0004930,GO:0007186,GO:0016021,GO:0007218,GO:0016020
OX_Smed_1.0.08449	GO:0005230,GO:0006810,GO:0016020
OX_Smed_1.0.22558	GO:0007186,GO:0016021
OX_Smed_1.0.22553	GO:0008270,GO:0008270,GO:0003700,GO:0043565,GO:0006355
OX_Smed_1.0.22555	GO:0016787
OX_Smed_1.0.22556	GO:0008479,GO:0006400,GO:0008616
OX_Smed_1.0.22557	GO:0008375,GO:0016020
OX_Smed_1.0.08787	GO:0008270,GO:0008270,GO:0008270,GO:0008270
OX_Smed_1.0.03005	GO:0005515
OX_Smed_1.0.13091	GO:0005488
OX_Smed_1.0.13090	GO:0005515
OX_Smed_1.0.13092	GO:0005515,GO:0005524,GO:0051276,GO:0005694
OX_Smed_1.0.13095	GO:0004550,GO:0005524,GO:0006165,GO:0006183,GO:0006228,GO:0006241,GO:0004550,GO:0005524,GO:0006165,GO:0006183,GO:0006228,GO:0006241,GO:0004550,GO:0005524,GO:0006165,GO:0006183,GO:0006228,GO:0006241,GO:0045454
OX_Smed_1.0.13094	GO:0003677,GO:0005524,GO:0006260,GO:0016851,GO:0015979,GO:0015995,GO:0005524,GO:0016887
OX_Smed_1.0.13097	GO:0008237,GO:0006508,GO:0004222,GO:0006508
OX_Smed_1.0.13099	GO:0005515
OX_Smed_1.0.04383	GO:0003676
OX_Smed_1.0.09726	GO:0003777,GO:0007018,GO:0030286,GO:0005524,GO:0016887
OX_Smed_1.0.06404	GO:0005515
OX_Smed_1.0.06157	GO:0008237,GO:0008270
OX_Smed_1.0.02128	GO:0016021
OX_Smed_1.0.06153	GO:0005086,GO:0032012,GO:0005622
OX_Smed_1.0.06150	GO:0004672,GO:0005524,GO:0006468,GO:0004672,GO:0006468
OX_Smed_1.0.09711	GO:0005262,GO:0070588,GO:0016020
OX_Smed_1.0.09713	GO:0005515
OX_Smed_1.0.02120	GO:0005230,GO:0006810,GO:0016020,GO:0006811,GO:0016020
OX_Smed_1.0.02127	GO:0003676,GO:0005622
OX_Smed_1.0.09714	GO:0051258,GO:0043234,GO:0003924,GO:0005525,GO:0006184,GO:0051258,GO:0043234
OX_Smed_1.0.09716	GO:0005230,GO:0006810,GO:0016020,GO:0006811,GO:0016020
OX_Smed_1.0.13327	GO:0004672,GO:0005524,GO:0006468,GO:0004672,GO:0006468,GO:0005515,GO:0005515
OX_Smed_1.0.13326	GO:0003700,GO:0043565,GO:0006355,GO:0005634
OX_Smed_1.0.13325	GO:0004386,GO:0003676,GO:0004386,GO:0005524,GO:0003676,GO:0005524,GO:0008026,GO:0005524,GO:0006810,GO:0005622
OX_Smed_1.0.13324	GO:0003924,GO:0005525,GO:0005525
OX_Smed_1.0.13323	GO:0005515
OX_Smed_1.0.13322	GO:0008093,GO:0017124,GO:0007165,GO:0046847
OX_Smed_1.0.18170	GO:0005525,GO:0007264,GO:0005525,GO:0007264,GO:0005622,GO:0003924,GO:0005525,GO:0005525,GO:0005634,GO:0005737
OX_Smed_1.0.13329	GO:0016307,GO:0046488
OX_Smed_1.0.13328	GO:0005634
OX_Smed_1.0.03871	GO:0015299,GO:0006812,GO:0055085,GO:0016021
OX_Smed_1.0.07579	GO:0004298,GO:0051603,GO:0005839
OX_Smed_1.0.03652	GO:0016773
OX_Smed_1.0.07571	GO:0004725,GO:0006470,GO:0004725,GO:0006470,GO:0008138,GO:0006470
OX_Smed_1.0.03651	GO:0046907
OX_Smed_1.0.03654	GO:0005635
OX_Smed_1.0.18253	GO:0003700,GO:0043565,GO:0006355
OX_Smed_1.0.18926	GO:0003677,GO:0006355,GO:0005634,GO:0003700,GO:0043565,GO:0006355
OX_Smed_1.0.18927	GO:0051082,GO:0006457
OX_Smed_1.0.18283	GO:0005515
OX_Smed_1.0.18922	GO:0016787
OX_Smed_1.0.18255	GO:0005096,GO:0051056,GO:0005622
OX_Smed_1.0.02386	GO:0004672,GO:0005524,GO:0006468,GO:0004672,GO:0006468
OX_Smed_1.0.18928	GO:0003677
OX_Smed_1.0.02381	GO:0005515,GO:0005515,GO:0005515
OX_Smed_1.0.02380	GO:0004672,GO:0005524,GO:0006468,GO:0004672,GO:0006468
OX_Smed_1.0.16311	GO:0005515,GO:0005515,GO:0005515,GO:0005515,GO:0005515,GO:0005515,GO:0005515,GO:0004672,GO:0005524,GO:0006468,GO:0004672,GO:0006468
OX_Smed_1.0.06948	GO:0004970,GO:0005234,GO:0016020,GO:0005215,GO:0006810,GO:0030288,GO:0004970,GO:0005234,GO:0016020
OX_Smed_1.0.16319	GO:0005525,GO:0007264,GO:0005525,GO:0007264,GO:0005622,GO:0005525,GO:0003924,GO:0005525
OX_Smed_1.0.19788	GO:0004672,GO:0005524,GO:0006468,GO:0004672,GO:0006468
OX_Smed_1.0.19205	GO:0051258,GO:0043234,GO:0003924,GO:0005525,GO:0006184,GO:0051258,GO:0043234
OX_Smed_1.0.17955	GO:0005515
OX_Smed_1.0.17956	GO:0055085,GO:0016021
OX_Smed_1.0.17957	GO:0046983
OX_Smed_1.0.17951	GO:0004672,GO:0005524,GO:0006468,GO:0004672,GO:0006468
OX_Smed_1.0.03478	GO:0005515
OX_Smed_1.0.03474	GO:0005509
OX_Smed_1.0.17409	GO:0016192,GO:0016021
OX_Smed_1.0.17958	GO:0003824,GO:0050662,GO:0044237,GO:0003854,GO:0016616,GO:0006694,GO:0055114,GO:0008831,GO:0045226,GO:0009058
OX_Smed_1.0.03473	GO:0005515,GO:0006886
OX_Smed_1.0.03471	GO:0003723,GO:0006396,GO:0003723,GO:0006396
OX_Smed_1.0.04000	GO:0051258,GO:0043234,GO:0003924,GO:0005525,GO:0006184,GO:0051258,GO:0043234
OX_Smed_1.0.04001	GO:0051258,GO:0043234,GO:0003924,GO:0005525,GO:0006184,GO:0051258,GO:0043234
OX_Smed_1.0.11336	GO:0000166,GO:0004812,GO:0005524,GO:0006418,GO:0005737,GO:0004812,GO:0005524
OX_Smed_1.0.03381	GO:0005524,GO:0016887
OX_Smed_1.0.11334	GO:0004672,GO:0005524,GO:0006468,GO:0004672,GO:0006468
OX_Smed_1.0.11332	GO:0003924,GO:0005525,GO:0005525,GO:0005622,GO:0003924,GO:0005525
OX_Smed_1.0.03385	GO:0004672,GO:0005524,GO:0006468,GO:0004672,GO:0006468
OX_Smed_1.0.03386	GO:0005524
OX_Smed_1.0.03387	GO:0005524
OX_Smed_1.0.13658	GO:0042254,GO:0005622,GO:0003735,GO:0006414,GO:0005622,GO:0005840
OX_Smed_1.0.06944	GO:0004672,GO:0005524,GO:0006468,GO:0004672,GO:0006468
OX_Smed_1.0.11338	GO:0005515,GO:0005515,GO:0005515
OX_Smed_1.0.20305	GO:0003677,GO:0006352,GO:0005634
OX_Smed_1.0.20302	GO:0005515
OX_Smed_1.0.20300	GO:0005515
OX_Smed_1.0.04198	GO:0003735,GO:0006412,GO:0005622,GO:0005840
OX_Smed_1.0.10319	GO:0004835,GO:0006464
OX_Smed_1.0.08052	GO:0003676,GO:0003676
OX_Smed_1.0.10313	GO:0003777,GO:0005524,GO:0007018
OX_Smed_1.0.08055	GO:0006605,GO:0006886,GO:0005742
OX_Smed_1.0.10311	GO:0004683,GO:0005516,GO:0006468
OX_Smed_1.0.08057	GO:0016884
OX_Smed_1.0.08405	GO:0005515,GO:0005515,GO:0005515,GO:0005515
OX_Smed_1.0.15835	GO:0004672,GO:0005524,GO:0006468,GO:0004672,GO:0006468
OX_Smed_1.0.15834	GO:0005216,GO:0006811,GO:0055085,GO:0016020,GO:0005249,GO:0006813,GO:0008076,GO:0016020
OX_Smed_1.0.15836	GO:0008138,GO:0006470
OX_Smed_1.0.15833	GO:0005524,GO:0005524
OX_Smed_1.0.15832	GO:0005515
OX_Smed_1.0.02004	GO:0004386,GO:0003676,GO:0004386,GO:0005524
OX_Smed_1.0.09050	GO:0045454
OX_Smed_1.0.02007	GO:0003676,GO:0005622
OX_Smed_1.0.02000	GO:0008324,GO:0006812,GO:0055085,GO:0016021
OX_Smed_1.0.02001	GO:0051258,GO:0043234,GO:0003924,GO:0005525,GO:0006184,GO:0051258,GO:0043234
OX_Smed_1.0.02002	GO:0016787,GO:0004722,GO:0046872
OX_Smed_1.0.19336	GO:0004672,GO:0005524,GO:0006468,GO:0004672,GO:0006468
OX_Smed_1.0.09055	GO:0005515,GO:0005515,GO:0005515
OX_Smed_1.0.19330	GO:0003723,GO:0003723,GO:0003723,GO:0003723
OX_Smed_1.0.19331	GO:0007017,GO:0005875
OX_Smed_1.0.08859	GO:0003676
OX_Smed_1.0.13209	GO:0031305
OX_Smed_1.0.21301	GO:0005515
OX_Smed_1.0.21303	GO:0003677,GO:0043565,GO:0005622
OX_Smed_1.0.21306	GO:0005515,GO:0005515,GO:0005515,GO:0005515,GO:0005515,GO:0005515
OX_Smed_1.0.21307	GO:0008745,GO:0009253
OX_Smed_1.0.21308	GO:0005515
OX_Smed_1.0.05062	GO:0016491,GO:0008152,GO:0055114
OX_Smed_1.0.05061	GO:0005515
OX_Smed_1.0.07682	GO:0005525,GO:0007264,GO:0005525,GO:0007264,GO:0005622,GO:0031072,GO:0005525,GO:0003924,GO:0005525
OX_Smed_1.0.13663	GO:0003677,GO:0003887,GO:0006260
OX_Smed_1.0.13667	GO:0004930,GO:0007186,GO:0016021,GO:0004930,GO:0016020
OX_Smed_1.0.19300	GO:0031625,GO:0006511,GO:0031461,GO:0031625,GO:0006511,GO:0031461
OX_Smed_1.0.03306	GO:0003824,GO:0008152
OX_Smed_1.0.19307	GO:0005515
OX_Smed_1.0.19306	GO:0003676,GO:0005524,GO:0008026
OX_Smed_1.0.00128	GO:0005388
OX_Smed_1.0.14123	GO:0046872,GO:0006801,GO:0055114
OX_Smed_1.0.14126	GO:0005216,GO:0006811,GO:0055085,GO:0016020
OX_Smed_1.0.14127	GO:0004672,GO:0005524,GO:0006468,GO:0004672,GO:0006468
OX_Smed_1.0.00651	GO:0008270,GO:0005622
OX_Smed_1.0.00655	GO:0005216,GO:0006811,GO:0055085,GO:0016020
OX_Smed_1.0.00126	GO:0005515
OX_Smed_1.0.21164	GO:0003676,GO:0003676
OX_Smed_1.0.11809	GO:0031072
OX_Smed_1.0.21166	GO:0005975
OX_Smed_1.0.21167	GO:0004252,GO:0006508
OX_Smed_1.0.21160	GO:0051258,GO:0043234,GO:0003924,GO:0005525,GO:0006184,GO:0051258,GO:0043234
OX_Smed_1.0.21162	GO:0003723,GO:0003723,GO:0003723
OX_Smed_1.0.21163	GO:0005515,GO:0007165,GO:0005622
OX_Smed_1.0.11800	GO:0004672,GO:0005524,GO:0006468,GO:0004672,GO:0006468
OX_Smed_1.0.11802	GO:0003676
OX_Smed_1.0.11805	GO:0005515,GO:0005515,GO:0005515,GO:0005515,GO:0005515,GO:0005515
OX_Smed_1.0.11807	GO:0005506,GO:0020037
OX_Smed_1.0.17235	GO:0006810,GO:0005622
OX_Smed_1.0.13408	GO:0005515,GO:0005515
OX_Smed_1.0.13409	GO:0005216,GO:0006811,GO:0055085,GO:0016020,GO:0005216,GO:0006811,GO:0055085,GO:0016020,GO:0005216,GO:0006811,GO:0055085,GO:0016020,GO:0005216,GO:0006811,GO:0055085,GO:0016020
OX_Smed_1.0.13406	GO:0008270,GO:0005622,GO:0008270,GO:0005622,GO:0008270,GO:0005622,GO:0008270,GO:0005622,GO:0008270,GO:0005622
OX_Smed_1.0.13400	GO:0005515,GO:0005515,GO:0005515,GO:0005515,GO:0005515,GO:0005515,GO:0005515
OX_Smed_1.0.01298	GO:0004672,GO:0005524,GO:0006468,GO:0004672,GO:0006468,GO:0005515
OX_Smed_1.0.05931	GO:0008104
OX_Smed_1.0.08389	GO:0005509,GO:0007156,GO:0016020,GO:0005509,GO:0007156,GO:0016020,GO:0005509,GO:0007156,GO:0016020,GO:0005509,GO:0007156,GO:0016020,GO:0005509,GO:0007156,GO:0016020
OX_Smed_1.0.01839	GO:0004553,GO:0005975
OX_Smed_1.0.01520	GO:0003774,GO:0016459
OX_Smed_1.0.01521	GO:0005515,GO:0016070
OX_Smed_1.0.01527	GO:0005524,GO:0003689,GO:0005524,GO:0006260,GO:0005663
OX_Smed_1.0.08383	GO:0008374,GO:0006629
OX_Smed_1.0.01833	GO:0006810,GO:0016020,GO:0005524,GO:0016887
OX_Smed_1.0.22305	GO:0003677,GO:0005524,GO:0003676,GO:0004386,GO:0005524
OX_Smed_1.0.22304	GO:0004221,GO:0006511,GO:0005515
OX_Smed_1.0.22306	GO:0043565,GO:0006355,GO:0007548,GO:0005634,GO:0043565,GO:0006355,GO:0007548,GO:0005634
OX_Smed_1.0.22301	GO:0005086,GO:0032012,GO:0005622
OX_Smed_1.0.22300	GO:0005097,GO:0032313,GO:0005622
OX_Smed_1.0.22303	GO:0004672,GO:0006468,GO:0004672,GO:0006468,GO:0004672,GO:0005524,GO:0006468,GO:0016020,GO:0016020,GO:0004714,GO:0005524,GO:0006468,GO:0007169,GO:0016020
OX_Smed_1.0.22302	GO:0005085,GO:0005525,GO:0051020
OX_Smed_1.0.22309	GO:0003677,GO:0003899,GO:0006351,GO:0003677,GO:0003899,GO:0006351,GO:0003677,GO:0003899,GO:0006351,GO:0003677,GO:0003899,GO:0006351,GO:0003677,GO:0003899,GO:0006351,GO:0003677,GO:0003899,GO:0006351,GO:0003677,GO:0003899,GO:0006351
OX_Smed_1.0.08645	GO:0009607,GO:0016021
OX_Smed_1.0.09385	GO:0005230,GO:0006810,GO:0016020,GO:0006811,GO:0016020
OX_Smed_1.0.09383	GO:0003700,GO:0043565,GO:0006355
OX_Smed_1.0.09380	GO:0003735,GO:0006412,GO:0005622,GO:0005840
OX_Smed_1.0.09389	GO:0003774,GO:0005524,GO:0016459,GO:0003774,GO:0005524,GO:0016459
OX_Smed_1.0.11875	GO:0004672,GO:0005524,GO:0006468,GO:0004672,GO:0006468,GO:0005524,GO:0016773,GO:0009103,GO:0016020,GO:0003824,GO:0005524
OX_Smed_1.0.01747	GO:0016779
OX_Smed_1.0.01745	GO:0003824,GO:0008152
OX_Smed_1.0.01742	GO:0016780,GO:0008654,GO:0016020
OX_Smed_1.0.01743	GO:0016491,GO:0055114
OX_Smed_1.0.11876	GO:0046983
OX_Smed_1.0.18008	GO:0003824,GO:0008152
OX_Smed_1.0.18007	GO:0005272,GO:0006814,GO:0016020
OX_Smed_1.0.18003	GO:0005515,GO:0005515
OX_Smed_1.0.12750	GO:0003951,GO:0008152
OX_Smed_1.0.12753	GO:0004655,GO:0046872,GO:0033014
OX_Smed_1.0.12207	GO:0003824,GO:0003824,GO:0005524,GO:0008641,GO:0006464
OX_Smed_1.0.12754	GO:0016021,GO:0016021
OX_Smed_1.0.12757	GO:0006811,GO:0016020,GO:0005230,GO:0006810,GO:0016020
OX_Smed_1.0.12204	GO:0005515
OX_Smed_1.0.12758	GO:0004672,GO:0005524,GO:0006468,GO:0004672,GO:0006468
OX_Smed_1.0.12209	GO:0004386,GO:0004386,GO:0003676,GO:0004386,GO:0005524
OX_Smed_1.0.12208	GO:0005524,GO:0030983,GO:0006298,GO:0005524,GO:0030983,GO:0006298,GO:0005524,GO:0030983,GO:0006298
OX_Smed_1.0.23218	GO:0003723,GO:0003735,GO:0006412,GO:0005622,GO:0005840
OX_Smed_1.0.23219	GO:0006364,GO:0032040
OX_Smed_1.0.01316	GO:0003723,GO:0003723,GO:0003723
OX_Smed_1.0.23210	GO:0005506,GO:0009055,GO:0016705,GO:0020037,GO:0055114
OX_Smed_1.0.23212	GO:0005524,GO:0003689,GO:0005524,GO:0006260,GO:0005663,GO:0009378,GO:0006281,GO:0006310,GO:0003677,GO:0003887,GO:0006260,GO:0009360
OX_Smed_1.0.23213	GO:0003676
OX_Smed_1.0.17589	GO:0016491,GO:0008152
OX_Smed_1.0.08121	GO:0006820,GO:0016021,GO:0006820,GO:0016021,GO:0005351,GO:0006810,GO:0009401
OX_Smed_1.0.08651	GO:0008537,GO:0008537
OX_Smed_1.0.07893	GO:0019901,GO:0000079
OX_Smed_1.0.08125	GO:0005524,GO:0044267
OX_Smed_1.0.08655	GO:0005921
OX_Smed_1.0.08654	GO:0003676,GO:0005524,GO:0008026,GO:0003676,GO:0004386,GO:0005524
OX_Smed_1.0.08129	GO:0016020
OX_Smed_1.0.07961	GO:0055085,GO:0016021,GO:0022857,GO:0055085,GO:0016021,GO:0022857,GO:0055085,GO:0016021
OX_Smed_1.0.07963	GO:0004672,GO:0005524,GO:0006468,GO:0004672,GO:0006468
OX_Smed_1.0.07965	GO:0003700,GO:0043565,GO:0006355
OX_Smed_1.0.07968	GO:0003700,GO:0008270,GO:0006355,GO:0005634,GO:0003700,GO:0008270,GO:0006355,GO:0005634
OX_Smed_1.0.07969	GO:0004356,GO:0006807
OX_Smed_1.0.03750	GO:0051258,GO:0043234,GO:0003924,GO:0005525,GO:0006184,GO:0051258,GO:0043234
OX_Smed_1.0.14376	GO:0005351,GO:0008643,GO:0000139,GO:0016021
OX_Smed_1.0.02717	GO:0003676,GO:0005524,GO:0008026,GO:0003676,GO:0004386,GO:0005524,GO:0003677,GO:0005524,GO:0016787
OX_Smed_1.0.02710	GO:0009058
OX_Smed_1.0.09527	GO:0005515
OX_Smed_1.0.02712	GO:0003676
OX_Smed_1.0.02245	GO:0016747,GO:0008080,GO:0008152
OX_Smed_1.0.06218	GO:0016021
OX_Smed_1.0.02248	GO:0004672,GO:0005524,GO:0006468
OX_Smed_1.0.10695	GO:0006464,GO:0015031
OX_Smed_1.0.02719	GO:0005515
OX_Smed_1.0.19206	GO:0007165,GO:0005622,GO:0005515,GO:0005737
OX_Smed_1.0.03029	GO:0000166,GO:0004812,GO:0005524,GO:0006418,GO:0005737,GO:0000166,GO:0004812,GO:0005524,GO:0006418,GO:0005737,GO:0000166,GO:0004812,GO:0005524,GO:0006418,GO:0005737
OX_Smed_1.0.00353	GO:0031072
OX_Smed_1.0.02919	GO:0003676
OX_Smed_1.0.00350	GO:0005509,GO:0007165,GO:0005578
OX_Smed_1.0.00351	GO:0004222,GO:0008270,GO:0006508,GO:0031012
OX_Smed_1.0.00820	GO:0004672,GO:0006468,GO:0004672,GO:0005524,GO:0006468
OX_Smed_1.0.13435	GO:0004672,GO:0005524,GO:0006468,GO:0004672,GO:0006468
OX_Smed_1.0.13434	GO:0004672,GO:0005524,GO:0006468,GO:0004672,GO:0006468
OX_Smed_1.0.16128	GO:0055085,GO:0016021
OX_Smed_1.0.12923	GO:0005089,GO:0035023,GO:0005622
OX_Smed_1.0.16126	GO:0003723,GO:0008173,GO:0006396
OX_Smed_1.0.16127	GO:0005515
OX_Smed_1.0.16124	GO:0003676,GO:0003676
OX_Smed_1.0.16122	GO:0005515,GO:0005515
OX_Smed_1.0.00358	GO:0016021
OX_Smed_1.0.08263	GO:0008270,GO:0005622
OX_Smed_1.0.04925	GO:0016307,GO:0046488
OX_Smed_1.0.04927	GO:0016020
OX_Smed_1.0.04926	GO:0005525,GO:0005525,GO:0007264,GO:0005525,GO:0005634,GO:0005737,GO:0005525,GO:0007264,GO:0005622,GO:0004871,GO:0019001,GO:0007186
OX_Smed_1.0.04920	GO:0009055,GO:0015035,GO:0045454
OX_Smed_1.0.08390	GO:0005525,GO:0007264,GO:0005525,GO:0007264,GO:0005622,GO:0005525
OX_Smed_1.0.07299	GO:0003676,GO:0003676,GO:0003676,GO:0003676
OX_Smed_1.0.07296	GO:0008299
OX_Smed_1.0.07297	GO:0016627,GO:0055114,GO:0003995,GO:0055114,GO:0016491,GO:0055114,GO:0003995,GO:0055114
OX_Smed_1.0.07295	GO:0003824,GO:0050662,GO:0044237,GO:0003854,GO:0016616,GO:0006694,GO:0055114
OX_Smed_1.0.07293	GO:0005529
OX_Smed_1.0.07290	GO:0016742,GO:0009058
OX_Smed_1.0.07291	GO:0016021
OX_Smed_1.0.07744	GO:0008270,GO:0005622
OX_Smed_1.0.07746	GO:0005391,GO:0006754,GO:0006813,GO:0006814,GO:0016020
OX_Smed_1.0.03044	GO:0005515,GO:0005515,GO:0005515,GO:0005515,GO:0005515
OX_Smed_1.0.07741	GO:0005506,GO:0009055,GO:0016705,GO:0020037,GO:0055114
OX_Smed_1.0.07034	GO:0005921
OX_Smed_1.0.07743	GO:0003755,GO:0006457
OX_Smed_1.0.08349	GO:0005524,GO:0042626,GO:0006810,GO:0055085,GO:0016021
OX_Smed_1.0.07038	GO:0008270,GO:0005622,GO:0008270,GO:0005622
OX_Smed_1.0.07039	GO:0003676,GO:0008270
OX_Smed_1.0.03049	GO:0003989,GO:0005524,GO:0006633
OX_Smed_1.0.03048	GO:0005515
OX_Smed_1.0.05527	GO:0003677,GO:0006355,GO:0005634
OX_Smed_1.0.05524	GO:0016868,GO:0005975,GO:0016868,GO:0005975
OX_Smed_1.0.05525	GO:0016868,GO:0005975
OX_Smed_1.0.05522	GO:0005509
OX_Smed_1.0.20425	GO:0005524,GO:0005524,GO:0016887,GO:0005524
OX_Smed_1.0.05528	GO:0005524,GO:0005524,GO:0016887,GO:0005524,GO:0009378,GO:0006281,GO:0006310
OX_Smed_1.0.05529	GO:0005524,GO:0042626,GO:0006810,GO:0055085,GO:0016021
OX_Smed_1.0.08856	GO:0003735,GO:0006412,GO:0005622,GO:0005840
OX_Smed_1.0.16437	GO:0005515
OX_Smed_1.0.16439	GO:0003824,GO:0008152
OX_Smed_1.0.11550	GO:0016740,GO:0006506,GO:0005789,GO:0003824
OX_Smed_1.0.01210	GO:0004114,GO:0007165
OX_Smed_1.0.09883	GO:0005515,GO:0005515,GO:0005515,GO:0005515
OX_Smed_1.0.09882	GO:0005524,GO:0016887,GO:0005524,GO:0042626,GO:0006810,GO:0055085,GO:0016021
OX_Smed_1.0.11473	GO:0022857,GO:0055085,GO:0016021
OX_Smed_1.0.11472	GO:0003824,GO:0008152
OX_Smed_1.0.11475	GO:0005249,GO:0006813,GO:0008076,GO:0016020
OX_Smed_1.0.11474	GO:0016758,GO:0016021
OX_Smed_1.0.11477	GO:0008270,GO:0005622
OX_Smed_1.0.11478	GO:0003700,GO:0043565,GO:0006355
OX_Smed_1.0.15613	GO:0006334,GO:0005634
OX_Smed_1.0.05293	GO:0005509,GO:0007165,GO:0005578
OX_Smed_1.0.20796	GO:0006950
OX_Smed_1.0.20790	GO:0003700,GO:0006355,GO:0005634
OX_Smed_1.0.20793	GO:0004672,GO:0005524,GO:0006468,GO:0004672,GO:0006468
OX_Smed_1.0.20799	GO:0004672,GO:0005524,GO:0006468,GO:0004672,GO:0006468
OX_Smed_1.0.05682	GO:0051258,GO:0043234,GO:0003924,GO:0005525,GO:0006184,GO:0051258,GO:0043234
OX_Smed_1.0.10876	GO:0004930,GO:0007186,GO:0016021
OX_Smed_1.0.19838	GO:0005215,GO:0006810,GO:0055085,GO:0016020
OX_Smed_1.0.10874	GO:0003676,GO:0005524,GO:0008026,GO:0003676,GO:0004386,GO:0005524
OX_Smed_1.0.10870	GO:0005515,GO:0005515
OX_Smed_1.0.14801	GO:0005515,GO:0005515,GO:0005515
OX_Smed_1.0.19834	GO:0003684,GO:0003887,GO:0006281,GO:0003684,GO:0003887,GO:0006281
OX_Smed_1.0.19837	GO:0008270
OX_Smed_1.0.10879	GO:0004672,GO:0006468,GO:0004672,GO:0005524,GO:0006468
OX_Smed_1.0.20387	GO:0005509,GO:0007165,GO:0005578
OX_Smed_1.0.20386	GO:0004114,GO:0007165,GO:0005515,GO:0005515
OX_Smed_1.0.01213	GO:0005215,GO:0006814,GO:0055085,GO:0016020
OX_Smed_1.0.15310	GO:0005525,GO:0007264,GO:0005525,GO:0007264,GO:0005622,GO:0005525,GO:0003924,GO:0005525,GO:0005525,GO:0005634,GO:0005737
OX_Smed_1.0.15311	GO:0005515,GO:0005515,GO:0005515,GO:0005515,GO:0005515,GO:0005515
OX_Smed_1.0.15312	GO:0007049,GO:0005634
OX_Smed_1.0.15314	GO:0003677,GO:0005524,GO:0003676,GO:0004386,GO:0005524
OX_Smed_1.0.15316	GO:0005921
OX_Smed_1.0.20178	GO:0004252,GO:0006508
OX_Smed_1.0.20179	GO:0045454,GO:0016209,GO:0016491,GO:0055114
OX_Smed_1.0.08467	GO:0005230,GO:0006810,GO:0016020
OX_Smed_1.0.20171	GO:0004672,GO:0005524,GO:0006468,GO:0004672,GO:0006468
OX_Smed_1.0.20173	GO:0004332,GO:0006096
OX_Smed_1.0.20175	GO:0008199,GO:0006879
OX_Smed_1.0.20177	GO:0016021
OX_Smed_1.0.04216	GO:0005515
OX_Smed_1.0.18822	GO:0032324
OX_Smed_1.0.04210	GO:0005524,GO:0005515,GO:0005524,GO:0016887,GO:0005524,GO:0005524,GO:0016301,GO:0005524,GO:0008134,GO:0006355,GO:0005622
OX_Smed_1.0.14042	GO:0005515
OX_Smed_1.0.20433	GO:0004222,GO:0006508
OX_Smed_1.0.19780	GO:0008168,GO:0008168,GO:0008152
OX_Smed_1.0.20432	GO:0004672,GO:0005524,GO:0006468,GO:0004672,GO:0006468,GO:0004674,GO:0005524,GO:0006468
OX_Smed_1.0.20435	GO:0005328,GO:0006836,GO:0016021
OX_Smed_1.0.20434	GO:0005515,GO:0006886,GO:0016192,GO:0030131
OX_Smed_1.0.18829	GO:0004719,GO:0006464
OX_Smed_1.0.20436	GO:0033014,GO:0033014
OX_Smed_1.0.02590	GO:0008270,GO:0005622,GO:0008270,GO:0005622,GO:0008270,GO:0005622,GO:0008270,GO:0005622
OX_Smed_1.0.15294	GO:0006886,GO:0006886,GO:0005622
OX_Smed_1.0.15296	GO:0043140,GO:0006260,GO:0006281,GO:0003676,GO:0004386,GO:0005524,GO:0003676,GO:0005622
OX_Smed_1.0.15927	GO:0045596
OX_Smed_1.0.02595	GO:0003824,GO:0016020
OX_Smed_1.0.22534	GO:0016020,GO:0005524,GO:0016887,GO:0003924,GO:0005525
OX_Smed_1.0.10698	GO:0031625,GO:0006511,GO:0031461,GO:0031625,GO:0006511,GO:0031461
OX_Smed_1.0.10699	GO:0008060,GO:0008270,GO:0032312
OX_Smed_1.0.14374	GO:0004672,GO:0006468,GO:0004672,GO:0005524,GO:0006468,GO:0005515,GO:0005515
OX_Smed_1.0.10691	GO:0005515
OX_Smed_1.0.10696	GO:0006886,GO:0016192
OX_Smed_1.0.10697	GO:0005634
OX_Smed_1.0.10694	GO:0005215,GO:0006810,GO:0055085,GO:0016021
OX_Smed_1.0.00824	GO:0045596
OX_Smed_1.0.00825	GO:0007155
OX_Smed_1.0.00827	GO:0005921
OX_Smed_1.0.12438	GO:0007186,GO:0016021
OX_Smed_1.0.00357	GO:0009058
OX_Smed_1.0.00354	GO:0031072
OX_Smed_1.0.00823	GO:0000287,GO:0004427,GO:0006796,GO:0005737
OX_Smed_1.0.12436	GO:0003700,GO:0043565,GO:0006355
OX_Smed_1.0.19267	GO:0051082,GO:0006457,GO:0031072
OX_Smed_1.0.19260	GO:0006629,GO:0006629
OX_Smed_1.0.01199	GO:0007049
OX_Smed_1.0.01198	GO:0016787
OX_Smed_1.0.01193	GO:0004672,GO:0005524,GO:0006468,GO:0004672,GO:0005524,GO:0006468,GO:0004672,GO:0006468
OX_Smed_1.0.08465	GO:0007165,GO:0005622
OX_Smed_1.0.01191	GO:0005524
OX_Smed_1.0.01197	GO:0003700,GO:0043565,GO:0006355
OX_Smed_1.0.01196	GO:0003997,GO:0006635,GO:0055114,GO:0005777,GO:0003995,GO:0055114,GO:0016627,GO:0055114
OX_Smed_1.0.08462	GO:0005524,GO:0019205,GO:0006139
OX_Smed_1.0.01993	GO:0005215,GO:0006857,GO:0016020,GO:0055085,GO:0016021
OX_Smed_1.0.01992	GO:0005515
OX_Smed_1.0.01991	GO:0016307,GO:0046488
OX_Smed_1.0.01994	GO:0008234,GO:0006508
OX_Smed_1.0.01999	GO:0016881
OX_Smed_1.0.19320	GO:0004618,GO:0006096
OX_Smed_1.0.03300	GO:0005515,GO:0005515
OX_Smed_1.0.17052	GO:0016998
OX_Smed_1.0.05757	GO:0004114,GO:0007165,GO:0005515
OX_Smed_1.0.03301	GO:0005515
OX_Smed_1.0.14323	GO:0005515,GO:0005515
OX_Smed_1.0.19043	GO:0044237
OX_Smed_1.0.14320	GO:0004672,GO:0005524,GO:0006468,GO:0004672,GO:0006468
OX_Smed_1.0.09524	GO:0004867
OX_Smed_1.0.12690	GO:0003676,GO:0005524,GO:0008026,GO:0003676,GO:0004386,GO:0005524
OX_Smed_1.0.18495	GO:0004197,GO:0006508
OX_Smed_1.0.12694	GO:0007186,GO:0016021
OX_Smed_1.0.12697	GO:0003676,GO:0004386,GO:0005524
OX_Smed_1.0.09737	GO:0005488
OX_Smed_1.0.06175	GO:0005525,GO:0007264,GO:0005525,GO:0007264,GO:0005622
OX_Smed_1.0.06176	GO:0003723,GO:0003723
OX_Smed_1.0.06170	GO:0004672,GO:0005524,GO:0006468,GO:0004672,GO:0006468
OX_Smed_1.0.06171	GO:0008270,GO:0005622,GO:0008270,GO:0005622,GO:0008270,GO:0005622
OX_Smed_1.0.06173	GO:0008270
OX_Smed_1.0.13349	GO:0003676,GO:0003676
OX_Smed_1.0.13347	GO:0016972,GO:0055114
OX_Smed_1.0.13346	GO:0008324,GO:0006812,GO:0055085,GO:0016021
OX_Smed_1.0.13341	GO:0016616,GO:0051287,GO:0055114,GO:0016616,GO:0055114
OX_Smed_1.0.13343	GO:0005216,GO:0006811,GO:0055085,GO:0016020,GO:0005216,GO:0006811,GO:0055085,GO:0016020
OX_Smed_1.0.13342	GO:0000166,GO:0004814,GO:0005524,GO:0006420,GO:0005737,GO:0004814,GO:0005524,GO:0006420,GO:0000166,GO:0004814,GO:0005524,GO:0006420,GO:0005737
OX_Smed_1.0.07143	GO:0006629,GO:0016705,GO:0006633,GO:0055114,GO:0016021
OX_Smed_1.0.06162	GO:0005515
OX_Smed_1.0.20265	GO:0016747,GO:0008152,GO:0016747,GO:0008152
OX_Smed_1.0.17051	GO:0005201,GO:0005581
OX_Smed_1.0.18270	GO:0003755,GO:0006457
OX_Smed_1.0.18273	GO:0004672,GO:0005524,GO:0006468,GO:0004672,GO:0006468
OX_Smed_1.0.18274	GO:0055085,GO:0016021
OX_Smed_1.0.18275	GO:0015269,GO:0006813,GO:0016020
OX_Smed_1.0.04766	GO:0005515,GO:0005515
OX_Smed_1.0.15655	GO:0003677,GO:0005524,GO:0016787,GO:0003676,GO:0005524,GO:0008026,GO:0003676,GO:0004386,GO:0005524,GO:0016817
OX_Smed_1.0.10810	GO:0004252,GO:0006508,GO:0004252,GO:0006508
OX_Smed_1.0.09508	GO:0005515,GO:0005515,GO:0005515,GO:0005515
OX_Smed_1.0.07418	GO:0016881,GO:0006464,GO:0005622,GO:0004842,GO:0046872,GO:0016567,GO:0005515
OX_Smed_1.0.17420	GO:0005249,GO:0006813,GO:0008076,GO:0016020,GO:0005216,GO:0006811,GO:0055085,GO:0016020
OX_Smed_1.0.17422	GO:0016021
OX_Smed_1.0.17424	GO:0016491,GO:0016491,GO:0008152,GO:0055114
OX_Smed_1.0.17425	GO:0016757,GO:0005975
[truncated: 7,866 more rows]
