# Supplementary material for: The planarian regeneration transcriptome reveals a shared but temporally shifted regulatory program between opposing head and tail scenarios
Source: BMC Genomics. 2013 Nov 16;14(1):797. doi: 10.1186/1471-2164-14-797 (PMC4046745; doi:10.1186/1471-2164-14-797)
Supplement: Supplementary file 7 — Additional file 7: Tab delimited file of filtered and normalized tag counts for smed-prep RNAi dataset. (ZIP 168 KB) [file 12864_2013_5532_MOESM7_ESM.zip]

Archive with 1 entries (1 files):
- prep.counts
