# Supplementary material for: The planarian regeneration transcriptome reveals a shared but temporally shifted regulatory program between opposing head and tail scenarios
Source: BMC Genomics. 2013 Nov 16;14(1):797. doi: 10.1186/1471-2164-14-797 (PMC4046745; doi:10.1186/1471-2164-14-797)
Supplement: Supplementary file 7 — Additional file 7: Tab delimited file of filtered and normalized tag counts for smed-prep RNAi dataset. (ZIP 168 KB) [file 12864_2013_5532_MOESM7_ESM.zip › prep.counts]

id	gfp_t_24h	pre_t_24h
OX_Smed_1.0.10152	2.39816144321861	4.47326259375511
OX_Smed_1.0.10157	2.77681851320049	3.22074906750368
OX_Smed_1.0.10156	1024.39359332433	1159.11180329382
OX_Smed_1.0.10159	12.4956833094022	17.1773283600196
OX_Smed_1.0.20242	10.9810550294747	22.5452434725258
OX_Smed_1.0.08896	62.8570736169929	45.0904869450515
OX_Smed_1.0.08891	8.20423651627418	15.745884330018
OX_Smed_1.0.20244	192.23157252747	174.6361716602
OX_Smed_1.0.08892	13.6316545193479	33.1021431937878
OX_Smed_1.0.06325	10.0975218661836	14.851231811267
OX_Smed_1.0.06324	19.9426056857126	9.12545569126043
OX_Smed_1.0.06326	5.80607507305557	6.97828964625797
OX_Smed_1.0.01899	121.044043370876	117.736271467635
OX_Smed_1.0.01897	46.8272576544265	51.5319850800589
OX_Smed_1.0.01894	31.5547558318238	29.7024636225339
OX_Smed_1.0.01895	1.38840925660025	1.43144403000164
OX_Smed_1.0.01893	5.55363702640098	13.5987182850155
OX_Smed_1.0.01890	6.94204628300123	17.53518936752
OX_Smed_1.0.01891	53.5168658907731	48.6690970200556
OX_Smed_1.0.09369	2.5243804665459	6.44149813500736
OX_Smed_1.0.09360	6.31095116636475	9.84117770626124
OX_Smed_1.0.09362	115.616625367802	239.051153010273
OX_Smed_1.0.09363	5.1749799564191	5.90470662375675
OX_Smed_1.0.17270	31.0498797385146	39.7225718325454
OX_Smed_1.0.17273	4.79632288643721	1.96823554125225
OX_Smed_1.0.17275	5.30119897974639	6.26256763125715
OX_Smed_1.0.17274	159.288407439046	254.439176332791
OX_Smed_1.0.17276	157.521341112464	167.478951510191
OX_Smed_1.0.17278	40.3900874647344	30.597116141285
OX_Smed_1.0.18537	8.07801749294688	2.68395755625307
OX_Smed_1.0.18532	3.53413265316426	2.50502705250286
OX_Smed_1.0.02703	34.5840123916788	39.5436413287952
OX_Smed_1.0.06815	2.6505994898732	2.86288806000327
OX_Smed_1.0.06814	12.2432452627476	14.3144403000164
OX_Smed_1.0.06813	9.08776967956524	10.5568997212621
OX_Smed_1.0.06811	16.7871301025302	29.5235331187837
OX_Smed_1.0.02707	295.731171655852	317.959505164113
OX_Smed_1.0.02705	20.1950437323672	30.4181856375348
OX_Smed_1.0.04414	5.0487609330918	4.29433209000491
OX_Smed_1.0.04417	10.6023979594928	11.6304827437633
OX_Smed_1.0.04416	13.252997449366	14.1355097962661
OX_Smed_1.0.04411	4.41766581645533	2.68395755625307
OX_Smed_1.0.04412	304.69272231209	262.3121184978
OX_Smed_1.0.09539	121.170262394203	45.0904869450515
OX_Smed_1.0.12379	20.5737008023491	21.6505909537747
OX_Smed_1.0.21629	125.714147233986	95.9067500101096
OX_Smed_1.0.01139	1.89328534990943	5.72577612000654
OX_Smed_1.0.01138	5.80607507305557	3.9364710825045
OX_Smed_1.0.01135	42.0309347679892	46.7008614788034
OX_Smed_1.0.01137	90.4990397256705	178.214781735204
OX_Smed_1.0.01136	12.3694642860749	12.7040657662645
OX_Smed_1.0.01133	3.66035167649156	3.39967957125388
OX_Smed_1.0.10567	21.3310149423129	17.8930503750204
OX_Smed_1.0.10561	33.7004792283878	24.8713400212784
OX_Smed_1.0.10562	35.9724216482791	47.5955139975544
OX_Smed_1.0.10563	57.5558746372465	76.0454640938369
OX_Smed_1.0.03072	4.03900874647344	9.12545569126043
OX_Smed_1.0.03073	10.8548360061474	9.30438619501063
OX_Smed_1.0.15618	88.984411445743	83.3816147475953
OX_Smed_1.0.03071	28.651718295296	35.4282397425405
OX_Smed_1.0.15611	182.89136480125	118.094132475135
OX_Smed_1.0.15613	787.732924585648	573.472264519405
OX_Smed_1.0.15615	14.8938447526208	23.7977569987772
OX_Smed_1.0.15614	173.172500005049	79.0872826575904
OX_Smed_1.0.15617	226.184489802513	190.203125486467
OX_Smed_1.0.15616	22.9718622455677	19.6823554125225
OX_Smed_1.0.20925	7.44692237631041	15.3880233225176
OX_Smed_1.0.20924	22.9718622455677	13.2408572775151
OX_Smed_1.0.19912	9.84508381952901	8.94652518751022
OX_Smed_1.0.19913	87.4697831658154	96.9803330326108
OX_Smed_1.0.19911	98.5770572186174	67.2778694100769
OX_Smed_1.0.19916	66.6436443168118	50.2794715538074
OX_Smed_1.0.03078	5.1749799564191	7.51508115750859
OX_Smed_1.0.19915	33.1956031350786	20.7559384350237
OX_Smed_1.0.10393	12.8743403793841	20.2191469237731
OX_Smed_1.0.10392	29.9139085285689	23.618826495027
OX_Smed_1.0.10391	20.952357872331	20.2191469237731
OX_Smed_1.0.10396	2.77681851320049	12.1672742550139
OX_Smed_1.0.10395	4.03900874647344	7.872942165009
OX_Smed_1.0.10394	13.7578735426752	8.58866418000981
OX_Smed_1.0.10399	62.8570736169929	159.427078841432
OX_Smed_1.0.10398	4.79632288643721	10.0201082100114
OX_Smed_1.0.09853	1.26219023327295	3.04181856375348
OX_Smed_1.0.21621	68.9155867367031	49.5637495388066
OX_Smed_1.0.08218	49.2254190976451	65.3096338688246
OX_Smed_1.0.08213	9.46642674954713	8.58866418000981
OX_Smed_1.0.08212	122.937328720785	119.346646001386
OX_Smed_1.0.08210	19.8163866623853	29.3446026150335
OX_Smed_1.0.08215	22.4669861522585	12.8829962700147
OX_Smed_1.0.08214	20.3212627556945	17.8930503750204
OX_Smed_1.0.14256	5.30119897974639	18.2509113825209
OX_Smed_1.0.14254	2.90303753652779	3.9364710825045
OX_Smed_1.0.09855	54.779056124046	69.9618269663299
OX_Smed_1.0.14252	30.9236607151873	17.1773283600196
OX_Smed_1.0.14253	163.706073255502	508.341561154331
OX_Smed_1.0.12829	11.7383691694384	7.15722015000818
OX_Smed_1.0.12828	18.0493203358032	13.7776487887657
OX_Smed_1.0.12827	4.92254190976451	5.01005410500572
OX_Smed_1.0.12824	13.8840925660025	4.83112360125552
OX_Smed_1.0.12823	58.9442838938468	79.4451436650908
OX_Smed_1.0.12821	6.31095116636475	13.9565792925159
OX_Smed_1.0.12820	3.28169460650967	11.6304827437633
OX_Smed_1.0.22653	42.4095918379711	55.2895256588132
OX_Smed_1.0.22652	2.90303753652779	10.3779692175119
OX_Smed_1.0.22651	44.1766581645533	51.3530545763087
OX_Smed_1.0.22650	9.08776967956524	5.01005410500572
OX_Smed_1.0.22657	32.3120699717875	66.5621473950761
OX_Smed_1.0.22658	8.07801749294688	7.15722015000818
OX_Smed_1.0.09163	31.0498797385146	22.3663129687756
OX_Smed_1.0.09160	417.532529166692	259.807091445297
OX_Smed_1.0.09161	71.3137481799217	89.4652518751022
OX_Smed_1.0.09166	6.31095116636475	6.08363712750695
OX_Smed_1.0.09167	100.975218661836	77.1190471163381
OX_Smed_1.0.13159	19.0590725224215	20.0402164200229
OX_Smed_1.0.23385	24.3602715021679	13.0619267737649
OX_Smed_1.0.23382	264.428853870683	305.076508894099
OX_Smed_1.0.23383	18.3017583824578	21.8295214575249
OX_Smed_1.0.13150	81.4112700461053	51.3530545763087
OX_Smed_1.0.13151	31.0498797385146	53.5002206213111
OX_Smed_1.0.13152	76.8673852063227	110.400120813876
OX_Smed_1.0.13153	264.807510940665	212.211577447742
OX_Smed_1.0.13154	176.959070704868	209.88548089899
OX_Smed_1.0.13155	10.4761789361655	17.7141198712702
OX_Smed_1.0.13156	101.7325328018	125.251352625143
OX_Smed_1.0.13157	30.0401275518962	24.1556180062776
OX_Smed_1.0.07308	216.591844029638	168.552534532693
OX_Smed_1.0.07309	28.3992802486414	35.4282397425405
OX_Smed_1.0.07304	48.9729810509905	32.386421178787
OX_Smed_1.0.07305	22.2145481056039	19.8612859162727
OX_Smed_1.0.07300	41.6522776980074	34.8914482312899
OX_Smed_1.0.07301	4.79632288643721	9.12545569126043
OX_Smed_1.0.07302	68.032053573412	88.7495298601014
OX_Smed_1.0.07303	17.544444242494	34.175726216289
OX_Smed_1.0.18739	25.3700236887863	26.6606450587805
OX_Smed_1.0.18730	42.6620298846257	41.3329463662972
OX_Smed_1.0.23520	5.80607507305557	7.872942165009
OX_Smed_1.0.23521	86.838688049179	51.7109155838091
OX_Smed_1.0.23526	26.8846519687138	14.4933708037666
OX_Smed_1.0.23527	18.1755393591305	13.5987182850155
OX_Smed_1.0.23525	6.94204628300123	5.18898460875593
OX_Smed_1.0.23529	32.1858509484602	19.5034249087723
OX_Smed_1.0.17709	2.14572339656402	4.1154015862547
OX_Smed_1.0.17708	264.302634847356	187.340237426464
OX_Smed_1.0.17701	3.28169460650967	2.86288806000327
OX_Smed_1.0.17700	39.2541162547887	24.1556180062776
OX_Smed_1.0.17702	63.6143877569567	39.1857803212948
OX_Smed_1.0.17705	10.7286169828201	9.12545569126043
OX_Smed_1.0.17704	72.7021574365219	44.0169039225503
OX_Smed_1.0.17707	30.79744169186	11.9883437512637
OX_Smed_1.0.18888	4.29144679312803	2.68395755625307
OX_Smed_1.0.18883	19.9426056857126	16.2826758412686
OX_Smed_1.0.18881	2.39816144321861	2.68395755625307
OX_Smed_1.0.16258	9.59264577287442	33.4600042012882
OX_Smed_1.0.16259	32.3120699717875	41.5118768700474
OX_Smed_1.0.16254	200.309590020417	134.376808316404
OX_Smed_1.0.16255	145.151876826389	143.681194511414
OX_Smed_1.0.16257	87.8484402357973	53.1423596138107
OX_Smed_1.0.16253	111.198959551347	90.180973890103
OX_Smed_1.0.22240	70.6826530632852	111.294773332627
OX_Smed_1.0.04656	6.31095116636475	6.62042863875756
OX_Smed_1.0.04651	191.348039364179	173.204727630198
OX_Smed_1.0.04650	16.7871301025302	29.5235331187837
OX_Smed_1.0.22244	40.3900874647344	41.3329463662972
OX_Smed_1.0.22245	31.4285368084965	25.5870620362792
OX_Smed_1.0.03157	2.27194241989131	2.68395755625307
OX_Smed_1.0.03156	143.511029523134	97.6960550476116
OX_Smed_1.0.03151	9.71886479620172	12.3462047587641
OX_Smed_1.0.22247	48.0894478876994	48.4901665163054
OX_Smed_1.0.03159	210.91198797991	216.505909537747
OX_Smed_1.0.11708	203.843722673581	206.306870823986
OX_Smed_1.0.11706	48.7205430043359	86.6023638150989
OX_Smed_1.0.11705	19.8163866623853	30.9549771487854
OX_Smed_1.0.11704	28.7779373186233	29.7024636225339
OX_Smed_1.0.11703	12.7481213560568	14.6723013075168
OX_Smed_1.0.11702	14.6414067059662	18.4298418862711
OX_Smed_1.0.11700	3.78657069981885	10.7358302250123
OX_Smed_1.0.15934	3.91278972314615	3.57861007500409
OX_Smed_1.0.15935	22.5932051755858	16.2826758412686
OX_Smed_1.0.15931	1.64084730325484	6.62042863875756
OX_Smed_1.0.15932	32.5645080184421	24.8713400212784
OX_Smed_1.0.15933	68.2844916200666	42.4065293887985
OX_Smed_1.0.15938	4.54388483978262	6.26256763125715
OX_Smed_1.0.15939	37.6132689515339	28.8078111037829
OX_Smed_1.0.05214	11.2334930761293	15.3880233225176
OX_Smed_1.0.05215	4.67010386310992	17.1773283600196
OX_Smed_1.0.05217	2.6505994898732	2.86288806000327
OX_Smed_1.0.05210	4.67010386310992	3.57861007500409
OX_Smed_1.0.05213	19.0590725224215	26.8395755625307
OX_Smed_1.0.05219	8.70911260958336	8.0518726687592
OX_Smed_1.0.09940	14.3889686593116	23.4398959912768
OX_Smed_1.0.09941	29.2828134119324	21.6505909537747
OX_Smed_1.0.09943	4.79632288643721	5.54684561625634
OX_Smed_1.0.09944	102.868504011745	83.3816147475953
OX_Smed_1.0.09945	6.94204628300123	8.0518726687592
OX_Smed_1.0.09946	43.9242201178987	47.5955139975544
OX_Smed_1.0.13837	489.729810509905	204.517565786484
OX_Smed_1.0.13835	9.59264577287442	8.40973367625961
OX_Smed_1.0.13832	6.43717018969205	10.7358302250123
OX_Smed_1.0.13830	9.71886479620172	5.72577612000654
OX_Smed_1.0.01445	2.5243804665459	2.32609654875266
OX_Smed_1.0.01447	22.5932051755858	23.0820349837764
OX_Smed_1.0.01446	303.30431305549	167.657882013942
OX_Smed_1.0.01449	52.0022376108455	36.3228922612915
OX_Smed_1.0.01448	2.90303753652779	3.39967957125388
OX_Smed_1.0.07848	94.4118294488167	91.9702789276051
OX_Smed_1.0.07843	21.0785768956583	16.2826758412686
OX_Smed_1.0.07842	45.1864103511716	62.2678153050711
OX_Smed_1.0.07840	19.1852915457488	20.0402164200229
OX_Smed_1.0.07847	24.4864905254952	29.7024636225339
OX_Smed_1.0.07846	3.53413265316426	5.18898460875593
OX_Smed_1.0.07845	103.625818151709	82.1291012213438
OX_Smed_1.0.07844	49.6040761676269	44.7326259375511
OX_Smed_1.0.02369	8.33045553960147	10.5568997212621
OX_Smed_1.0.02368	43.0406869546076	32.9232126900376
OX_Smed_1.0.02364	36.6035167649156	30.0603246300343
OX_Smed_1.0.02367	36.6035167649156	16.8194673525192
OX_Smed_1.0.02361	9.21398870289254	6.08363712750695
OX_Smed_1.0.02363	8.58289358625606	8.58866418000981
OX_Smed_1.0.02362	154.996960645918	134.197877812653
OX_Smed_1.0.06818	6.94204628300123	9.12545569126043
OX_Smed_1.0.00186	34.9626694616607	39.364710825045
OX_Smed_1.0.00183	458.932368818045	368.954698732922
OX_Smed_1.0.00182	13.6316545193479	24.513479013778
OX_Smed_1.0.00459	23.098081268895	18.9666333975217
OX_Smed_1.0.00458	2.6505994898732	9.30438619501063
OX_Smed_1.0.00457	28.1468422019868	32.5653516825372
OX_Smed_1.0.00451	6.68960823634664	8.0518726687592
OX_Smed_1.0.00452	8.96155065623795	9.12545569126043
OX_Smed_1.0.23000	21.3310149423129	24.6924095175282
OX_Smed_1.0.10689	4.16522776980074	11.6304827437633
OX_Smed_1.0.10683	14.3889686593116	19.1455639012719
OX_Smed_1.0.10682	4.41766581645533	6.08363712750695
OX_Smed_1.0.10685	2.77681851320049	6.62042863875756
OX_Smed_1.0.10684	3.78657069981885	5.36791511250613
OX_Smed_1.0.10687	27.2633090386957	22.9031044800262
OX_Smed_1.0.20884	12.1170262394203	11.9883437512637
OX_Smed_1.0.20885	79.8966417661777	85.5287807925977
OX_Smed_1.0.20880	100.217904521872	128.651032196397
OX_Smed_1.0.20881	12.8743403793841	7.69401166125879
OX_Smed_1.0.20882	61.8473214303745	51.5319850800589
OX_Smed_1.0.20883	128.112308677204	89.4652518751022
OX_Smed_1.0.20888	52.2546756575001	49.3848190350564
OX_Smed_1.0.14869	41.3998396513528	54.2159426363119
OX_Smed_1.0.14868	15.39872084593	22.5452434725258
OX_Smed_1.0.19894	63.4881687336294	50.9951935688083
OX_Smed_1.0.19891	31.5547558318238	50.6373325613079
OX_Smed_1.0.14863	6.31095116636475	6.08363712750695
OX_Smed_1.0.11988	2.6505994898732	2.50502705250286
OX_Smed_1.0.11983	82.0423651627418	96.4435415213602
OX_Smed_1.0.11987	69.7991198999942	76.0454640938369
OX_Smed_1.0.19769	17.0395681491848	8.0518726687592
OX_Smed_1.0.19764	23.7291763855315	16.4616063450188
OX_Smed_1.0.19767	15.9035969392392	24.3345485100278
OX_Smed_1.0.19761	32.5645080184421	26.4817145550303
OX_Smed_1.0.19762	4.41766581645533	1.43144403000164
OX_Smed_1.0.21825	121.170262394203	155.490607758928
OX_Smed_1.0.21824	12.2432452627476	11.4515522400131
OX_Smed_1.0.21827	35.2151075083153	48.132305508805
OX_Smed_1.0.21826	5.67985604972827	6.26256763125715
OX_Smed_1.0.21821	2.5243804665459	3.39967957125388
OX_Smed_1.0.21820	85.0716217225968	128.293171188897
OX_Smed_1.0.21822	16.5346920558756	13.7776487887657
OX_Smed_1.0.16517	160.676816695647	138.492209902658
OX_Smed_1.0.13589	43.7980010945714	42.5854598925486
OX_Smed_1.0.13588	26.7584329453865	45.9851394638025
OX_Smed_1.0.13587	547.79056124046	715.185223489567
OX_Smed_1.0.13586	130.258032073768	70.1407574700801
OX_Smed_1.0.13585	96.8099908920353	85.7077112963479
OX_Smed_1.0.13584	3.15547558318238	5.54684561625634
OX_Smed_1.0.13583	35.4675455549699	20.5770079312735
OX_Smed_1.0.16515	9.97130284285631	5.36791511250613
OX_Smed_1.0.13581	138.840925660025	210.24334190649
OX_Smed_1.0.13580	48.4681049576813	98.7696380701128
OX_Smed_1.0.16514	5.30119897974639	2.86288806000327
OX_Smed_1.0.08950	4.92254190976451	8.0518726687592
OX_Smed_1.0.16512	284.245240533068	434.622193609247
OX_Smed_1.0.10580	6.18473214303746	16.4616063450188
OX_Smed_1.0.16511	7.06826530632852	6.79935914250777
OX_Smed_1.0.10588	158.909750369064	149.04910962392
OX_Smed_1.0.12988	12.8743403793841	20.9348689387739
OX_Smed_1.0.12989	6.94204628300123	11.4515522400131
OX_Smed_1.0.12980	19.1852915457488	14.851231811267
OX_Smed_1.0.12981	8.96155065623795	10.7358302250123
OX_Smed_1.0.12982	6.43717018969205	5.36791511250613
OX_Smed_1.0.12983	57.4296556139192	66.2042863875756
OX_Smed_1.0.12985	5.80607507305557	4.1154015862547
OX_Smed_1.0.18383	14.0103115893297	15.9248148337682
OX_Smed_1.0.08408	2.39816144321861	5.72577612000654
OX_Smed_1.0.08409	68.2844916200666	47.237652990054
OX_Smed_1.0.08402	54.1479610074096	41.3329463662972
OX_Smed_1.0.08400	17.6706632658213	21.2927299462743
OX_Smed_1.0.08401	19.1852915457488	13.4197877812653
OX_Smed_1.0.08406	16.7871301025302	11.8094132475135
OX_Smed_1.0.08407	4.92254190976451	5.54684561625634
OX_Smed_1.0.08404	11.8645881927657	10.5568997212621
OX_Smed_1.0.10639	85.7027168392333	73.1825760338336
OX_Smed_1.0.10631	31.8071938784783	50.9951935688083
OX_Smed_1.0.10632	3.91278972314615	4.1154015862547
OX_Smed_1.0.10633	40.5163064880617	42.7643903962989
OX_Smed_1.0.10636	3.28169460650967	4.83112360125552
OX_Smed_1.0.12678	13.3792164726933	16.1037453375184
OX_Smed_1.0.12679	7.95179846961959	5.36791511250613
OX_Smed_1.0.12676	4.41766581645533	10.0201082100114
OX_Smed_1.0.12677	2.39816144321861	4.29433209000491
OX_Smed_1.0.12674	61.8473214303745	90.7177654013536
OX_Smed_1.0.12675	6.68960823634664	2.68395755625307
OX_Smed_1.0.12672	38.2443640681704	55.6473866663136
OX_Smed_1.0.12673	21.835891035622	28.0920890887821
OX_Smed_1.0.12670	9.21398870289254	15.3880233225176
OX_Smed_1.0.02168	27.1370900153684	22.724173976276
OX_Smed_1.0.02167	9.34020772621983	10.5568997212621
OX_Smed_1.0.02166	19.9426056857126	19.1455639012719
OX_Smed_1.0.02164	252.185608607935	395.436413287952
OX_Smed_1.0.02161	27.7681851320049	54.5738036438124
OX_Smed_1.0.17006	153.103675296009	175.888685186451
OX_Smed_1.0.17000	20.5737008023491	23.9766875025274
OX_Smed_1.0.17001	2.77681851320049	8.94652518751022
OX_Smed_1.0.17008	48.2156669110267	52.7844986063103
OX_Smed_1.0.17009	14.8938447526208	19.3244944050221
OX_Smed_1.0.18968	3.53413265316426	6.62042863875756
OX_Smed_1.0.18963	6.43717018969205	3.57861007500409
OX_Smed_1.0.18965	24.8651475954771	19.6823554125225
OX_Smed_1.0.18966	3.15547558318238	8.2308031725094
OX_Smed_1.0.03698	190.969382294197	284.678431466575
OX_Smed_1.0.03695	5.93229409638286	9.30438619501063
OX_Smed_1.0.03692	407.939883393817	402.95149444546
OX_Smed_1.0.03693	38.3705830914977	45.6272784563021
OX_Smed_1.0.16358	12.6219023327295	8.0518726687592
OX_Smed_1.0.09461	5.93229409638286	7.15722015000818
OX_Smed_1.0.09460	493.516381209724	226.168156740258
OX_Smed_1.0.09465	8.45667456292877	5.90470662375675
OX_Smed_1.0.16353	1.89328534990943	4.65219309750532
OX_Smed_1.0.16352	2.14572339656402	2.68395755625307
OX_Smed_1.0.16355	253.700236887863	232.072863364015
OX_Smed_1.0.16354	460.194559051318	405.277590994213
OX_Smed_1.0.16357	2.77681851320049	4.83112360125552
OX_Smed_1.0.16356	9.21398870289254	6.08363712750695
OX_Smed_1.0.17918	5.55363702640098	8.2308031725094
OX_Smed_1.0.17919	174.05603316834	105.926858220121
OX_Smed_1.0.17910	3.28169460650967	4.65219309750532
OX_Smed_1.0.17914	27.7681851320049	15.3880233225176
OX_Smed_1.0.17916	146.03540998968	118.451993482635
OX_Smed_1.0.03344	6.94204628300123	7.15722015000818
OX_Smed_1.0.03345	57.8083126839011	68.3514524325781
OX_Smed_1.0.03340	31.9334129018056	64.9517728613242
OX_Smed_1.0.03341	4.92254190976451	16.9983978562694
OX_Smed_1.0.03348	17.1657871725121	12.3462047587641
OX_Smed_1.0.11518	92.0136680055981	122.56739506889
OX_Smed_1.0.11519	3.40791362983697	4.29433209000491
OX_Smed_1.0.11517	5.30119897974639	3.75754057875429
OX_Smed_1.0.11512	7.5731413996377	6.44149813500736
OX_Smed_1.0.05975	10.8548360061474	21.1137994425241
OX_Smed_1.0.05971	3.40791362983697	5.36791511250613
OX_Smed_1.0.05972	40.1376494180798	42.048668381298
OX_Smed_1.0.05979	15.7773779159119	49.5637495388066
OX_Smed_1.0.05978	140.734211009934	193.602805057721
OX_Smed_1.0.04375	78.2557944629229	96.0856805138598
OX_Smed_1.0.15871	46.0699435144627	48.8480275238058
OX_Smed_1.0.15870	3.91278972314615	6.44149813500736
OX_Smed_1.0.15875	26.8846519687138	20.3980774275233
OX_Smed_1.0.15874	242.214305765079	200.223233696479
OX_Smed_1.0.15879	56.5461224506282	41.154015862547
OX_Smed_1.0.20699	15.9035969392392	27.5552975775315
OX_Smed_1.0.20692	55.6625892873371	48.4901665163054
OX_Smed_1.0.20697	2.5243804665459	3.75754057875429
OX_Smed_1.0.00619	14.0103115893297	7.15722015000818
OX_Smed_1.0.00618	47.8370098410448	48.8480275238058
OX_Smed_1.0.00617	6.68960823634664	3.57861007500409
OX_Smed_1.0.00616	4.16522776980074	2.32609654875266
OX_Smed_1.0.00613	36.0986406716064	27.0185060662809
OX_Smed_1.0.00610	22.9718622455677	25.5870620362792
OX_Smed_1.0.05391	17.7968822891486	28.9867416075331
OX_Smed_1.0.05390	3.02925655985508	4.65219309750532
OX_Smed_1.0.05393	5.42741800307369	16.640536848769
OX_Smed_1.0.05392	33.0693841117513	31.8496296675364
OX_Smed_1.0.05394	29.9139085285689	55.4684561625634
OX_Smed_1.0.05398	87.2173451191609	87.6759468376002
OX_Smed_1.0.09709	28.7779373186233	36.6807532687919
OX_Smed_1.0.18487	5.67985604972827	8.94652518751022
OX_Smed_1.0.18486	2.01950437323672	4.83112360125552
OX_Smed_1.0.21128	29.2828134119324	38.1121972987935
OX_Smed_1.0.21121	81.0326129761234	71.5722015000818
OX_Smed_1.0.21125	671.737642147864	718.405972557071
OX_Smed_1.0.21126	31.9334129018056	16.2826758412686
OX_Smed_1.0.21127	14.7676257292935	10.0201082100114
OX_Smed_1.0.05024	5.93229409638286	7.33615065375838
OX_Smed_1.0.05020	114.480654157857	74.7929505675855
OX_Smed_1.0.18489	133.539726680278	123.462047587641
OX_Smed_1.0.05029	27.1370900153684	28.2710195925323
OX_Smed_1.0.02131	233.378974132168	152.985580706425
OX_Smed_1.0.06616	22.9718622455677	32.0285601712866
OX_Smed_1.0.06611	229.844841479004	248.355539205284
OX_Smed_1.0.14533	7.5731413996377	3.9364710825045
OX_Smed_1.0.19720	20.952357872331	21.4716604500245
OX_Smed_1.0.19723	54.5266180773914	80.518726687592
OX_Smed_1.0.19725	2.5243804665459	3.75754057875429
OX_Smed_1.0.10095	4.03900874647344	9.84117770626124
OX_Smed_1.0.22603	2.6505994898732	9.30438619501063
OX_Smed_1.0.03667	3.78657069981885	8.40973367625961
OX_Smed_1.0.03666	90.1203826556886	101.095734618866
OX_Smed_1.0.03665	137.20007835677	105.926858220121
OX_Smed_1.0.03664	2.6505994898732	1.43144403000164
OX_Smed_1.0.03663	3.15547558318238	12.7040657662645
OX_Smed_1.0.03662	4.54388483978262	7.872942165009
OX_Smed_1.0.03660	7.44692237631041	5.54684561625634
OX_Smed_1.0.19568	40.5163064880617	36.3228922612915
OX_Smed_1.0.19562	4.92254190976451	5.18898460875593
OX_Smed_1.0.12470	5.67985604972827	7.33615065375838
OX_Smed_1.0.12471	4.29144679312803	3.75754057875429
OX_Smed_1.0.12473	27.2633090386957	49.026958027556
OX_Smed_1.0.12474	80.2752988361596	60.2995797638189
OX_Smed_1.0.12477	2.39816144321861	12.7040657662645
OX_Smed_1.0.12478	3.15547558318238	3.9364710825045
OX_Smed_1.0.02013	4.54388483978262	9.66224720251104
OX_Smed_1.0.11353	2.77681851320049	4.65219309750532
OX_Smed_1.0.11354	490.108467579887	381.121972987935
OX_Smed_1.0.11355	4.41766581645533	6.62042863875756
OX_Smed_1.0.11357	4.03900874647344	11.6304827437633
OX_Smed_1.0.20318	67.4009584567755	102.527178648867
OX_Smed_1.0.20459	25.1175856421317	27.0185060662809
OX_Smed_1.0.20458	6.68960823634664	8.0518726687592
OX_Smed_1.0.16887	30.79744169186	26.6606450587805
OX_Smed_1.0.20450	207.504074350073	208.632967372738
OX_Smed_1.0.20457	43.2931250012622	44.0169039225503
OX_Smed_1.0.20454	8.20423651627418	9.12545569126043
OX_Smed_1.0.02700	4.03900874647344	2.32609654875266
OX_Smed_1.0.21328	376.890003655303	404.025077467962
OX_Smed_1.0.21322	65.7601111535207	110.400120813876
OX_Smed_1.0.21323	6.68960823634664	6.79935914250777
OX_Smed_1.0.21326	672.242518241173	1400.3101223491
OX_Smed_1.0.21327	17.0395681491848	24.1556180062776
OX_Smed_1.0.02704	392.288724501233	325.474586321622
OX_Smed_1.0.11823	2.77681851320049	3.39967957125388
OX_Smed_1.0.11820	13.252997449366	9.84117770626124
OX_Smed_1.0.11821	10.4761789361655	11.4515522400131
OX_Smed_1.0.11824	5.30119897974639	14.3144403000164
OX_Smed_1.0.11825	25.243804665459	20.7559384350237
OX_Smed_1.0.11828	58.3131887772103	54.3948731400621
OX_Smed_1.0.11829	15.9035969392392	19.1455639012719
OX_Smed_1.0.13461	140.103115893297	113.97873088888
OX_Smed_1.0.13462	13.5054354960206	23.9766875025274
OX_Smed_1.0.13463	79.139327626214	68.3514524325781
OX_Smed_1.0.13464	4.54388483978262	14.6723013075168
OX_Smed_1.0.13465	41.0211825813709	34.7125177275397
OX_Smed_1.0.13467	11.990807216093	13.2408572775151
OX_Smed_1.0.01817	75.3527569263951	121.314881542639
OX_Smed_1.0.01814	185.920621361106	250.860566257787
OX_Smed_1.0.01812	64.1192638502659	112.189425851378
OX_Smed_1.0.01813	27.7681851320049	29.7024636225339
OX_Smed_1.0.01810	83.1783363726874	84.6341282738467
OX_Smed_1.0.01811	7.32070335298311	30.7760466450352
OX_Smed_1.0.01819	26.1273378287501	30.9549771487854
OX_Smed_1.0.17048	29.535251458587	29.1656721112833
OX_Smed_1.0.17049	4.79632288643721	4.29433209000491
OX_Smed_1.0.08679	26.6322139220592	33.4600042012882
OX_Smed_1.0.08678	3.78657069981885	1.78930503750204
OX_Smed_1.0.08674	3.28169460650967	1.61037453375184
OX_Smed_1.0.08677	9.46642674954713	19.8612859162727
OX_Smed_1.0.08676	71.3137481799217	92.8649314463561
OX_Smed_1.0.08673	13.8840925660025	13.5987182850155
OX_Smed_1.0.08672	2.14572339656402	3.75754057875429
OX_Smed_1.0.22143	644.726771155823	760.096779930868
OX_Smed_1.0.22142	24.9913666188044	45.0904869450515
OX_Smed_1.0.22141	4.79632288643721	3.57861007500409
OX_Smed_1.0.22147	29.9139085285689	51.3530545763087
OX_Smed_1.0.22145	41.5260586746801	30.7760466450352
OX_Smed_1.0.22149	271.244681130357	273.405809730312
OX_Smed_1.0.18029	793.538999658704	500.289688485572
OX_Smed_1.0.18028	30.5450036452054	33.281073697538
OX_Smed_1.0.00272	46.9534766777537	30.9549771487854
OX_Smed_1.0.18020	12.4956833094022	28.2710195925323
OX_Smed_1.0.18023	7.95179846961959	4.83112360125552
OX_Smed_1.0.18022	66.0125492001753	76.9401166125879
OX_Smed_1.0.18025	16.0298159625665	19.3244944050221
OX_Smed_1.0.17047	30.4187846218781	40.259363343796
OX_Smed_1.0.23232	2.01950437323672	3.22074906750368
OX_Smed_1.0.23230	9.59264577287442	8.94652518751022
OX_Smed_1.0.23234	62.6046355703383	48.3112360125552
OX_Smed_1.0.12512	10.8548360061474	12.5251352625143
OX_Smed_1.0.23238	27.389528062023	43.8379734188001
OX_Smed_1.0.23239	25.1175856421317	20.3980774275233
OX_Smed_1.0.02738	36.7297357882428	47.7744445013046
OX_Smed_1.0.02736	4.92254190976451	5.18898460875593
OX_Smed_1.0.02734	58.4394078005376	60.6574407713193
OX_Smed_1.0.02733	24.2340524788406	13.5987182850155
OX_Smed_1.0.02731	49.7302951909542	15.3880233225176
OX_Smed_1.0.04945	12.8743403793841	15.9248148337682
OX_Smed_1.0.04944	17.4182252191667	19.8612859162727
OX_Smed_1.0.04943	3.78657069981885	1.43144403000164
OX_Smed_1.0.04941	8.45667456292877	6.79935914250777
OX_Smed_1.0.04940	9.46642674954713	15.0301623150172
OX_Smed_1.0.16149	21.0785768956583	17.8930503750204
OX_Smed_1.0.16140	104.761789361655	112.726217362629
OX_Smed_1.0.16141	31.1760987618419	28.6288806000327
OX_Smed_1.0.16142	7.95179846961959	2.50502705250286
OX_Smed_1.0.16147	47.5845717943902	76.7611861088377
OX_Smed_1.0.03061	42.1571537913165	60.8363712750695
OX_Smed_1.0.03063	118.393443881003	121.851673053889
OX_Smed_1.0.03062	196.649238343926	183.94055785521
OX_Smed_1.0.03065	78.0033564162683	102.885039656368
OX_Smed_1.0.03066	33.9529172750424	39.364710825045
OX_Smed_1.0.03068	2.90303753652779	6.08363712750695
OX_Smed_1.0.04495	46.19616253779	45.0904869450515
OX_Smed_1.0.04496	58.4394078005376	57.4366917038156
OX_Smed_1.0.04491	5.1749799564191	5.36791511250613
OX_Smed_1.0.04492	9.84508381952901	18.4298418862711
OX_Smed_1.0.04499	5.42741800307369	9.30438619501063
OX_Smed_1.0.04498	10.4761789361655	6.97828964625797
OX_Smed_1.0.07768	21.2047959189856	23.618826495027
OX_Smed_1.0.07766	29.7876895052416	37.5754057875429
OX_Smed_1.0.07767	20.5737008023491	25.9449230437796
OX_Smed_1.0.07765	4.41766581645533	5.18898460875593
OX_Smed_1.0.07763	53.1382088207912	73.3615065375838
OX_Smed_1.0.07760	327.664584557658	257.838855904045
OX_Smed_1.0.07761	21.9621100589493	17.3562588637698
OX_Smed_1.0.05727	8.07801749294688	6.79935914250777
OX_Smed_1.0.05721	2.5243804665459	8.94652518751022
OX_Smed_1.0.05729	347.354752196716	312.233729044107
OX_Smed_1.0.16393	3.28169460650967	3.9364710825045
OX_Smed_1.0.20152	84.0618695359785	67.9935914250777
OX_Smed_1.0.20150	28.2730612253141	32.2074906750368
OX_Smed_1.0.20154	11.107274052802	9.30438619501063
OX_Smed_1.0.20158	4.03900874647344	4.1154015862547
OX_Smed_1.0.20159	171.279214655139	177.499059720203
OX_Smed_1.0.04231	31.4285368084965	21.1137994425241
OX_Smed_1.0.04232	18.806634475767	17.7141198712702
OX_Smed_1.0.04234	218.611348402875	272.153296204061
OX_Smed_1.0.04237	1.51462827992754	2.14716604500245
OX_Smed_1.0.04236	0.25243804665459	4.47326259375511
OX_Smed_1.0.00808	44.4290962112078	41.154015862547
OX_Smed_1.0.00809	6.18473214303746	5.36791511250613
OX_Smed_1.0.00807	6.43717018969205	5.72577612000654
OX_Smed_1.0.00803	7.82557944629229	8.40973367625961
OX_Smed_1.0.00800	73.3332525531584	85.3498502888475
OX_Smed_1.0.00801	73.9643476697949	40.4382938475462
OX_Smed_1.0.06401	12.4956833094022	12.8829962700147
OX_Smed_1.0.06409	6.56338921301934	12.3462047587641
OX_Smed_1.0.10319	20.4474817790218	13.0619267737649
OX_Smed_1.0.10313	42.4095918379711	58.1524137188164
OX_Smed_1.0.10310	4.29144679312803	12.3462047587641
OX_Smed_1.0.10315	73.9643476697949	88.5705993563512
OX_Smed_1.0.07688	129.122060863823	176.246546193951
OX_Smed_1.0.19333	5.55363702640098	5.36791511250613
OX_Smed_1.0.19330	29.9139085285689	13.7776487887657
OX_Smed_1.0.07681	6.68960823634664	3.39967957125388
OX_Smed_1.0.07680	3.53413265316426	11.8094132475135
OX_Smed_1.0.19302	2.39816144321861	6.97828964625797
OX_Smed_1.0.07687	75.8576330197043	117.736271467635
OX_Smed_1.0.19307	4.29144679312803	2.32609654875266
OX_Smed_1.0.07686	20.3212627556945	21.1137994425241
OX_Smed_1.0.14120	5.1749799564191	6.26256763125715
OX_Smed_1.0.14122	179.104794101432	132.229642271401
OX_Smed_1.0.14123	111.07274052802	77.1190471163381
OX_Smed_1.0.14126	17.544444242494	24.1556180062776
OX_Smed_1.0.14127	77.1198232529773	85.7077112963479
OX_Smed_1.0.22305	101.858751825127	102.885039656368
OX_Smed_1.0.22301	11.6121501461111	7.33615065375838
OX_Smed_1.0.22300	74.2167857164495	62.4467458088213
OX_Smed_1.0.22303	48.0894478876994	59.9417187563185
OX_Smed_1.0.22302	262.535568520774	312.770520555357
OX_Smed_1.0.22308	8.07801749294688	12.8829962700147
OX_Smed_1.0.23406	114.985530251166	110.400120813876
OX_Smed_1.0.12203	4.41766581645533	5.18898460875593
OX_Smed_1.0.12207	36.4772977415883	34.5335872237895
OX_Smed_1.0.12206	4.03900874647344	4.1154015862547
OX_Smed_1.0.09447	22.8456432222404	19.3244944050221
OX_Smed_1.0.09278	7.32070335298311	9.48331669876083
OX_Smed_1.0.18350	9.08776967956524	4.1154015862547
OX_Smed_1.0.05526	9.46642674954713	12.1672742550139
OX_Smed_1.0.05527	25.3700236887863	24.6924095175282
OX_Smed_1.0.05524	3.40791362983697	9.12545569126043
OX_Smed_1.0.05521	2.77681851320049	2.14716604500245
OX_Smed_1.0.16430	5.1749799564191	4.65219309750532
OX_Smed_1.0.16431	16.0298159625665	11.6304827437633
OX_Smed_1.0.16432	34.9626694616607	21.4716604500245
OX_Smed_1.0.16435	4.67010386310992	6.44149813500736
OX_Smed_1.0.16436	42.788248907953	23.7977569987772
OX_Smed_1.0.16437	22.7194241989131	24.513479013778
OX_Smed_1.0.16439	60.0802551037924	57.9734832150662
OX_Smed_1.0.05290	4.16522776980074	6.26256763125715
OX_Smed_1.0.20794	17.4182252191667	10.0201082100114
OX_Smed_1.0.20796	30.2925655985508	37.7543362912931
OX_Smed_1.0.20798	3.53413265316426	5.18898460875593
OX_Smed_1.0.20799	13.252997449366	22.9031044800262
OX_Smed_1.0.10876	15.5249398692573	16.1037453375184
OX_Smed_1.0.10877	8.20423651627418	17.53518936752
OX_Smed_1.0.10874	5.55363702640098	6.79935914250777
OX_Smed_1.0.10873	22.0883290822766	19.6823554125225
OX_Smed_1.0.15319	115.995282437784	48.8480275238058
OX_Smed_1.0.15313	3.40791362983697	5.18898460875593
OX_Smed_1.0.15316	121.422700440858	156.206329773928
OX_Smed_1.0.15317	13.252997449366	25.408131532529
OX_Smed_1.0.01993	38.3705830914977	53.8580816288115
OX_Smed_1.0.01991	3.53413265316426	7.15722015000818
OX_Smed_1.0.01996	107.286169828201	88.0338078451006
OX_Smed_1.0.01994	7.06826530632852	2.68395755625307
OX_Smed_1.0.01999	111.577616621329	77.8347691313389
OX_Smed_1.0.01998	22.9718622455677	28.8078111037829
OX_Smed_1.0.06174	33.5742602050605	30.7760466450352
OX_Smed_1.0.06171	22.3407671289312	29.1656721112833
OX_Smed_1.0.06172	356.442521876281	301.497898819094
OX_Smed_1.0.06173	18.3017583824578	18.2509113825209
OX_Smed_1.0.18270	8.96155065623795	7.69401166125879
OX_Smed_1.0.18273	144.899438779735	103.600761671368
OX_Smed_1.0.18275	6.43717018969205	8.58866418000981
OX_Smed_1.0.17420	5.55363702640098	5.36791511250613
OX_Smed_1.0.17421	9.84508381952901	5.72577612000654
OX_Smed_1.0.17422	53.2644278441185	71.2143404925814
OX_Smed_1.0.17424	42.9144679312803	52.4266375988099
OX_Smed_1.0.17425	19.3115105690761	18.2509113825209
OX_Smed_1.0.17427	84.9454026992695	45.6272784563021
OX_Smed_1.0.02501	101.984970848454	93.0438619501063
OX_Smed_1.0.02502	3.02925655985508	1.96823554125225
OX_Smed_1.0.02507	11.8645881927657	20.7559384350237
OX_Smed_1.0.02506	37.1083928582247	20.7559384350237
OX_Smed_1.0.02509	8.45667456292877	12.1672742550139
OX_Smed_1.0.02508	93.6545153088529	59.9417187563185
OX_Smed_1.0.03454	608.123254390907	564.167878324395
OX_Smed_1.0.03456	1827.5252387559	2108.33812568866
OX_Smed_1.0.03451	6.94204628300123	5.36791511250613
OX_Smed_1.0.03452	210.028454816619	274.121531745313
OX_Smed_1.0.03453	208.008950443382	169.805048058944
OX_Smed_1.0.03531	20.3212627556945	45.8062089600523
OX_Smed_1.0.07093	4.03900874647344	3.57861007500409
OX_Smed_1.0.03536	23.9816144321861	36.1439617575413
OX_Smed_1.0.05885	1.26219023327295	5.36791511250613
OX_Smed_1.0.05888	0.75731413996377	2.14716604500245
OX_Smed_1.0.00109	64.1192638502659	62.0888848013209
OX_Smed_1.0.00106	3.02925655985508	6.08363712750695
OX_Smed_1.0.00105	4.29144679312803	5.18898460875593
OX_Smed_1.0.00103	3.53413265316426	16.640536848769
OX_Smed_1.0.00102	2.90303753652779	18.0719808787706
OX_Smed_1.0.00100	19.0590725224215	16.640536848769
OX_Smed_1.0.01764	2.5243804665459	2.32609654875266
OX_Smed_1.0.01766	4.92254190976451	1.61037453375184
OX_Smed_1.0.01767	6.18473214303746	5.72577612000654
OX_Smed_1.0.01760	18.3017583824578	28.8078111037829
OX_Smed_1.0.01761	22.0883290822766	20.5770079312735
OX_Smed_1.0.01769	26.8846519687138	37.3964752837927
OX_Smed_1.0.06236	14.2627496359843	17.1773283600196
OX_Smed_1.0.06230	65.1290160368842	57.794552711316
OX_Smed_1.0.22385	36.7297357882428	47.5955139975544
OX_Smed_1.0.22387	14.2627496359843	13.9565792925159
OX_Smed_1.0.19301	7.44692237631041	10.0201082100114
OX_Smed_1.0.22380	30.4187846218781	35.0703787350401
OX_Smed_1.0.22383	63.4881687336294	77.4769081238385
OX_Smed_1.0.22382	53.895522960755	47.9533750050548
OX_Smed_1.0.15159	562.179529899772	684.409176844532
OX_Smed_1.0.15152	13.8840925660025	14.1355097962661
OX_Smed_1.0.15153	3.53413265316426	3.39967957125388
OX_Smed_1.0.15150	2.5243804665459	3.22074906750368
OX_Smed_1.0.15156	4.29144679312803	3.57861007500409
OX_Smed_1.0.15157	88.984411445743	107.358302250123
OX_Smed_1.0.15154	36.351078718261	50.9951935688083
OX_Smed_1.0.15155	23.7291763855315	32.0285601712866
OX_Smed_1.0.20803	9.08776967956524	6.08363712750695
OX_Smed_1.0.19818	112.334930761293	175.888685186451
OX_Smed_1.0.19815	7.95179846961959	2.68395755625307
OX_Smed_1.0.19814	32.943165088424	26.6606450587805
OX_Smed_1.0.19812	2.5243804665459	5.01005410500572
OX_Smed_1.0.19811	356.694959922936	297.91928874409
OX_Smed_1.0.20991	2.90303753652779	2.68395755625307
OX_Smed_1.0.10508	4.67010386310992	4.29433209000491
OX_Smed_1.0.10509	80.6539559061415	79.4451436650908
OX_Smed_1.0.14688	34.9626694616607	51.8898460875593
OX_Smed_1.0.10500	1.51462827992754	5.90470662375675
OX_Smed_1.0.14680	8.20423651627418	5.54684561625634
OX_Smed_1.0.15480	7.82557944629229	7.15722015000818
OX_Smed_1.0.15481	18.3017583824578	20.7559384350237
OX_Smed_1.0.15482	18.4279774057851	14.4933708037666
OX_Smed_1.0.15483	31.5547558318238	14.1355097962661
OX_Smed_1.0.15484	8.96155065623795	5.18898460875593
OX_Smed_1.0.15485	2.5243804665459	4.65219309750532
OX_Smed_1.0.15486	111.07274052802	70.3196879738303
OX_Smed_1.0.15489	24.1078334555133	13.9565792925159
OX_Smed_1.0.14355	10.4761789361655	11.2726217362629
OX_Smed_1.0.14354	13.252997449366	12.8829962700147
OX_Smed_1.0.14359	19.5639486157307	22.5452434725258
OX_Smed_1.0.22516	3.66035167649156	4.65219309750532
OX_Smed_1.0.22517	30.0401275518962	20.0402164200229
OX_Smed_1.0.22510	19.8163866623853	26.6606450587805
OX_Smed_1.0.22511	112.713587831274	147.259804586418
OX_Smed_1.0.22512	15.0200637759481	22.724173976276
OX_Smed_1.0.22513	89.2368494923976	108.074024265123
OX_Smed_1.0.22518	15.2725018226027	11.0936912325127
OX_Smed_1.0.22519	38.2443640681704	76.5822556050875
OX_Smed_1.0.12905	10.4761789361655	4.1154015862547
OX_Smed_1.0.12906	26.6322139220592	20.3980774275233
OX_Smed_1.0.12908	5.93229409638286	10.9147607287625
OX_Smed_1.0.12909	3.66035167649156	2.14716604500245
OX_Smed_1.0.13363	422.328852053129	329.232126900376
OX_Smed_1.0.13362	2.6505994898732	2.68395755625307
OX_Smed_1.0.13360	6.94204628300123	5.01005410500572
OX_Smed_1.0.13367	63.2357306869748	77.2979776200883
OX_Smed_1.0.13366	27.5157470853503	37.9332667950433
OX_Smed_1.0.13364	97.9459621019809	118.630923986386
OX_Smed_1.0.13369	29.535251458587	31.3128381562858
OX_Smed_1.0.13368	45.1864103511716	61.1942322825699
OX_Smed_1.0.18479	167.113986885339	230.462488830263
OX_Smed_1.0.18470	105.266665454964	111.294773332627
OX_Smed_1.0.18476	110.315426388056	116.841618948883
OX_Smed_1.0.18477	4.16522776980074	15.0301623150172
OX_Smed_1.0.18475	6.31095116636475	11.9883437512637
OX_Smed_1.0.09757	43.7980010945714	39.364710825045
OX_Smed_1.0.09756	18.3017583824578	48.132305508805
OX_Smed_1.0.09751	12.3694642860749	13.9565792925159
OX_Smed_1.0.09750	21.7096720122947	85.5287807925977
OX_Smed_1.0.09753	30.6712226685327	37.5754057875429
OX_Smed_1.0.09759	99.5868094052358	121.672742550139
OX_Smed_1.0.17628	22.8456432222404	16.8194673525192
OX_Smed_1.0.17621	50.6138283542453	39.9015023362956
OX_Smed_1.0.17627	58.5656268238649	44.7326259375511
OX_Smed_1.0.17624	13.6316545193479	14.851231811267
OX_Smed_1.0.03616	161.812787905592	205.949009816485
OX_Smed_1.0.03614	2.5243804665459	2.50502705250286
OX_Smed_1.0.03612	20.952357872331	41.6908073737976
OX_Smed_1.0.03613	81.7899271160872	125.430283128893
OX_Smed_1.0.03618	183.143802847905	359.29245153041
OX_Smed_1.0.03619	26.3797758754047	23.0820349837764
OX_Smed_1.0.12012	15.7773779159119	6.79935914250777
OX_Smed_1.0.12013	1.64084730325484	9.48331669876083
OX_Smed_1.0.12011	5.42741800307369	11.2726217362629
OX_Smed_1.0.12017	6.31095116636475	11.4515522400131
OX_Smed_1.0.12014	103.247161081727	86.9602248225993
OX_Smed_1.0.12015	100.848999638509	67.4567999138271
OX_Smed_1.0.12018	22.8456432222404	16.640536848769
OX_Smed_1.0.08939	3.40791362983697	8.0518726687592
OX_Smed_1.0.08932	42.4095918379711	50.2794715538074
OX_Smed_1.0.08933	193.872419830725	275.195114767814
OX_Smed_1.0.08931	6.81582725967393	7.33615065375838
OX_Smed_1.0.08936	39.8852113714252	64.2360508463234
OX_Smed_1.0.08934	6.05851311971016	7.872942165009
OX_Smed_1.0.08935	192.484010574125	179.109434253955
OX_Smed_1.0.04046	18.4279774057851	18.6087723900213
OX_Smed_1.0.04044	546.907028077169	423.349571872984
OX_Smed_1.0.04042	7.19448432965582	7.15722015000818
OX_Smed_1.0.04043	54.0217419840823	56.899900192565
OX_Smed_1.0.04040	3.28169460650967	7.15722015000818
OX_Smed_1.0.04041	15.1462827992754	27.1974365700311
OX_Smed_1.0.04048	28.3992802486414	22.5452434725258
OX_Smed_1.0.17990	8.96155065623795	7.51508115750859
OX_Smed_1.0.17993	6.43717018969205	6.79935914250777
OX_Smed_1.0.17995	38.496802114825	25.5870620362792
OX_Smed_1.0.17996	7.699360422965	10.5568997212621
OX_Smed_1.0.17997	4.29144679312803	12.5251352625143
OX_Smed_1.0.17998	7.82557944629229	3.39967957125388
OX_Smed_1.0.17999	45.5650674211535	73.3615065375838
OX_Smed_1.0.11660	3.40791362983697	6.97828964625797
OX_Smed_1.0.11661	20.5737008023491	30.9549771487854
OX_Smed_1.0.11662	72.0710623198855	79.8030046725912
OX_Smed_1.0.11665	24.4864905254952	13.4197877812653
OX_Smed_1.0.11668	16.6609110792029	22.724173976276
OX_Smed_1.0.11669	6.94204628300123	2.86288806000327
OX_Smed_1.0.11592	5.93229409638286	4.65219309750532
OX_Smed_1.0.11590	111.325178574674	109.684398798875
OX_Smed_1.0.11598	163.453635208847	123.819908595141
OX_Smed_1.0.11599	23.4767383388769	30.7760466450352
OX_Smed_1.0.05318	42.2833728146438	35.4282397425405
OX_Smed_1.0.05311	43.7980010945714	27.5552975775315
OX_Smed_1.0.05312	14.7676257292935	14.3144403000164
OX_Smed_1.0.05314	3.66035167649156	4.65219309750532
OX_Smed_1.0.05317	55.1577131940279	59.0470662375675
OX_Smed_1.0.05316	9.71886479620172	6.26256763125715
OX_Smed_1.0.21438	40.7687445347163	36.6807532687919
OX_Smed_1.0.21432	7.44692237631041	10.5568997212621
OX_Smed_1.0.21433	99.3343713585812	172.667936118947
OX_Smed_1.0.21431	36.351078718261	51.7109155838091
OX_Smed_1.0.21436	23.6029573622042	16.640536848769
OX_Smed_1.0.21437	17.544444242494	18.9666333975217
OX_Smed_1.0.21434	376.890003655303	490.44851077931
OX_Smed_1.0.22856	5.30119897974639	3.75754057875429
OX_Smed_1.0.01566	28.2730612253141	24.6924095175282
OX_Smed_1.0.01567	48.341885934354	20.7559384350237
OX_Smed_1.0.01564	11.6121501461111	13.4197877812653
OX_Smed_1.0.01562	55.6625892873371	37.0386142762923
OX_Smed_1.0.01560	2.6505994898732	4.47326259375511
OX_Smed_1.0.01561	46.19616253779	44.0169039225503
OX_Smed_1.0.01568	14.136530612657	11.9883437512637
OX_Smed_1.0.01569	32.943165088424	24.513479013778
OX_Smed_1.0.06039	11.6121501461111	12.1672742550139
OX_Smed_1.0.06038	15.6511588925846	20.0402164200229
OX_Smed_1.0.06030	42.2833728146438	53.1423596138107
OX_Smed_1.0.06032	3.53413265316426	4.29433209000491
OX_Smed_1.0.08169	34.7102314150061	11.9883437512637
OX_Smed_1.0.08168	286.643401976287	231.536071852765
OX_Smed_1.0.08165	128.743403793841	132.587503278901
OX_Smed_1.0.08164	31.0498797385146	26.6606450587805
OX_Smed_1.0.08167	81.6637080927599	49.2058885313062
OX_Smed_1.0.08166	53.7693039374277	39.9015023362956
OX_Smed_1.0.08161	21.4572339656402	11.2726217362629
OX_Smed_1.0.08160	12.8743403793841	10.9147607287625
OX_Smed_1.0.08163	13.0005594027114	9.12545569126043
OX_Smed_1.0.08162	224.291204452603	216.684840041498
OX_Smed_1.0.07928	45.3126293744989	42.7643903962989
OX_Smed_1.0.07929	22.7194241989131	19.5034249087723
OX_Smed_1.0.07924	24.1078334555133	48.4901665163054
OX_Smed_1.0.07926	7.19448432965582	4.47326259375511
OX_Smed_1.0.07927	16.1560349858938	21.6505909537747
OX_Smed_1.0.07920	12.3694642860749	17.1773283600196
OX_Smed_1.0.07922	138.58848761337	133.840016805153
OX_Smed_1.0.02209	196.523019320598	164.794993953938
OX_Smed_1.0.02207	16.1560349858938	10.5568997212621
OX_Smed_1.0.02205	14.0103115893297	10.9147607287625
OX_Smed_1.0.02202	15.2725018226027	20.7559384350237
OX_Smed_1.0.02203	416.017900886764	618.920612471957
OX_Smed_1.0.07079	57.8083126839011	59.7627882525683
OX_Smed_1.0.07076	1.64084730325484	6.79935914250777
OX_Smed_1.0.07077	54.1479610074096	34.7125177275397
OX_Smed_1.0.07074	8.45667456292877	18.4298418862711
OX_Smed_1.0.07075	11.107274052802	13.5987182850155
OX_Smed_1.0.07072	2.27194241989131	6.79935914250777
OX_Smed_1.0.07073	172.288966841758	101.811456633866
OX_Smed_1.0.07070	19.3115105690761	35.9650312537911
OX_Smed_1.0.07071	10.9810550294747	18.4298418862711
OX_Smed_1.0.03550	94.2856104254894	86.6023638150989
OX_Smed_1.0.03553	11.2334930761293	19.1455639012719
OX_Smed_1.0.03552	11.3597120994565	8.94652518751022
OX_Smed_1.0.03554	14.136530612657	39.1857803212948
OX_Smed_1.0.03557	17.2920061958394	14.851231811267
OX_Smed_1.0.03559	2.90303753652779	6.97828964625797
OX_Smed_1.0.04521	3.02925655985508	3.39967957125388
OX_Smed_1.0.04520	218.611348402875	168.552534532693
OX_Smed_1.0.04525	31.9334129018056	57.6156222075658
OX_Smed_1.0.00310	7.06826530632852	6.79935914250777
OX_Smed_1.0.01042	22.0883290822766	22.724173976276
OX_Smed_1.0.01045	21.5834529889674	38.1121972987935
OX_Smed_1.0.01047	0.631095116636475	2.86288806000327
OX_Smed_1.0.01049	76.1100710663589	68.3514524325781
OX_Smed_1.0.18294	8.33045553960147	8.58866418000981
OX_Smed_1.0.11558	56.1674653806463	45.4483479525519
OX_Smed_1.0.16805	8.07801749294688	9.84117770626124
OX_Smed_1.0.16804	19.5639486157307	4.83112360125552
OX_Smed_1.0.16807	8.33045553960147	12.8829962700147
OX_Smed_1.0.16806	16.6609110792029	22.0084519612751
OX_Smed_1.0.16801	28.651718295296	35.9650312537911
OX_Smed_1.0.16803	11.3597120994565	1.96823554125225
OX_Smed_1.0.16802	29.1565943886051	36.3228922612915
OX_Smed_1.0.16809	2.5243804665459	6.79935914250777
OX_Smed_1.0.16808	43.4193440245895	44.3747649300507
OX_Smed_1.0.15729	8.70911260958336	3.57861007500409
OX_Smed_1.0.15728	71.8186242732309	105.39006670887
OX_Smed_1.0.15724	51.3711424942091	62.0888848013209
OX_Smed_1.0.15727	19.0590725224215	22.5452434725258
OX_Smed_1.0.15726	97.6935240553263	101.811456633866
OX_Smed_1.0.15721	38.2443640681704	56.7209696888148
OX_Smed_1.0.15720	61.8473214303745	66.3832168913258
OX_Smed_1.0.15723	202.329094393654	212.032646943992
OX_Smed_1.0.15722	9.59264577287442	11.9883437512637
OX_Smed_1.0.13972	17.0395681491848	14.851231811267
OX_Smed_1.0.13973	36.7297357882428	24.3345485100278
OX_Smed_1.0.13971	118.014786811021	99.4853600851137
OX_Smed_1.0.13976	143.132372453153	178.751573246454
OX_Smed_1.0.13977	21.4572339656402	60.2995797638189
OX_Smed_1.0.13974	56.041246357319	41.3329463662972
OX_Smed_1.0.19608	53.7693039374277	50.4584020575576
OX_Smed_1.0.19609	2.77681851320049	4.65219309750532
OX_Smed_1.0.19606	11.107274052802	18.9666333975217
OX_Smed_1.0.19607	39.5065543014433	32.9232126900376
OX_Smed_1.0.19604	12.8743403793841	3.39967957125388
OX_Smed_1.0.19605	50.487609330918	55.8263171700638
OX_Smed_1.0.19602	14.5151876826389	9.48331669876083
OX_Smed_1.0.19600	24.9913666188044	22.5452434725258
OX_Smed_1.0.19601	3.78657069981885	7.51508115750859
OX_Smed_1.0.02619	8.45667456292877	7.33615065375838
OX_Smed_1.0.08369	572.403270789283	456.272784563021
OX_Smed_1.0.08368	70.8088720866125	40.0804328400458
OX_Smed_1.0.08367	9.46642674954713	21.1137994425241
OX_Smed_1.0.08366	3.78657069981885	14.851231811267
OX_Smed_1.0.08364	22.2145481056039	6.44149813500736
OX_Smed_1.0.08363	16.0298159625665	11.9883437512637
OX_Smed_1.0.08362	329.557869907567	320.106671209116
OX_Smed_1.0.08361	365.277853509192	415.834490715475
OX_Smed_1.0.08360	97.1886479620172	62.2678153050711
OX_Smed_1.0.10778	14.8938447526208	23.9766875025274
OX_Smed_1.0.10775	3.53413265316426	4.65219309750532
OX_Smed_1.0.10774	65.6338921301934	96.6224720251104
OX_Smed_1.0.10776	117.383691694384	114.873383407631
OX_Smed_1.0.10772	25.243804665459	23.618826495027
OX_Smed_1.0.22491	26.2535568520774	28.6288806000327
OX_Smed_1.0.22490	47.7107908177175	35.0703787350401
OX_Smed_1.0.22493	8.33045553960147	9.12545569126043
OX_Smed_1.0.22492	9.34020772621983	9.66224720251104
OX_Smed_1.0.22495	14.3889686593116	27.0185060662809
OX_Smed_1.0.22494	10.8548360061474	7.51508115750859
OX_Smed_1.0.22497	133.413507656951	109.326537791375
OX_Smed_1.0.22496	41.6522776980074	31.3128381562858
OX_Smed_1.0.22499	246.127095488225	310.981215517855
OX_Smed_1.0.22498	21.0785768956583	15.2090928187674
OX_Smed_1.0.12733	115.616625367802	147.975526601419
OX_Smed_1.0.12732	3.02925655985508	3.22074906750368
OX_Smed_1.0.12737	190.464506200888	168.194673525192
OX_Smed_1.0.12736	12.3694642860749	6.79935914250777
OX_Smed_1.0.09098	129.753155980459	101.453595626366
OX_Smed_1.0.09096	26.3797758754047	38.6489888100442
OX_Smed_1.0.09097	14.7676257292935	18.2509113825209
OX_Smed_1.0.12739	12.8743403793841	17.53518936752
OX_Smed_1.0.12738	0.75731413996377	2.68395755625307
OX_Smed_1.0.09092	13.8840925660025	15.9248148337682
OX_Smed_1.0.09093	4.03900874647344	18.4298418862711
OX_Smed_1.0.09090	32.0596319251329	34.175726216289
OX_Smed_1.0.02617	17.4182252191667	16.1037453375184
OX_Smed_1.0.22727	22.0883290822766	33.1021431937878
OX_Smed_1.0.22726	9.21398870289254	3.75754057875429
OX_Smed_1.0.22725	364.772977415883	304.539717382848
OX_Smed_1.0.22723	30.9236607151873	67.2778694100769
OX_Smed_1.0.22720	9.46642674954713	15.9248148337682
OX_Smed_1.0.22729	13.6316545193479	16.8194673525192
OX_Smed_1.0.22728	411.474016046982	317.780574660363
OX_Smed_1.0.02044	17.9231013124759	12.8829962700147
OX_Smed_1.0.02046	38.1181450448431	29.3446026150335
OX_Smed_1.0.02047	12.7481213560568	10.9147607287625
OX_Smed_1.0.02048	6.43717018969205	4.65219309750532
OX_Smed_1.0.02049	158.404874275755	70.6775489813307
OX_Smed_1.0.03793	3.40791362983697	3.39967957125388
OX_Smed_1.0.03792	86.7124690258517	75.1508115750859
OX_Smed_1.0.03797	710.486882309344	721.984582632075
OX_Smed_1.0.03796	23.7291763855315	24.8713400212784
OX_Smed_1.0.03795	48.8467620276632	42.5854598925486
OX_Smed_1.0.03794	18.3017583824578	10.1990387137617
OX_Smed_1.0.07278	24.3602715021679	20.9348689387739
OX_Smed_1.0.03798	334.354192794004	371.817586792925
OX_Smed_1.0.09544	731.060583111693	1658.32790875689
OX_Smed_1.0.09546	16.2822540092211	27.9131585850319
OX_Smed_1.0.09547	15.1462827992754	7.15722015000818
OX_Smed_1.0.09540	33.0693841117513	38.6489888100442
OX_Smed_1.0.09541	60.5851311971016	104.85327519762
OX_Smed_1.0.09542	244.864905254952	286.109875496577
OX_Smed_1.0.09543	287.022059046269	213.106229966493
OX_Smed_1.0.09548	2.39816144321861	4.1154015862547
OX_Smed_1.0.09549	76.8673852063227	47.4165834938042
OX_Smed_1.0.17819	8.58289358625606	18.7877028937715
OX_Smed_1.0.17818	6.56338921301934	26.4817145550303
OX_Smed_1.0.17815	12.8743403793841	12.1672742550139
OX_Smed_1.0.17816	182.134050661287	140.818306451411
OX_Smed_1.0.17811	60.2064741271197	70.6775489813307
OX_Smed_1.0.17810	6.94204628300123	6.79935914250777
OX_Smed_1.0.17812	109.810550294747	91.7913484238549
OX_Smed_1.0.11412	26.1273378287501	30.0603246300343
OX_Smed_1.0.11411	7.5731413996377	13.0619267737649
OX_Smed_1.0.11417	53.895522960755	102.348248145117
OX_Smed_1.0.11415	29.535251458587	39.9015023362956
OX_Smed_1.0.11418	10.2237408895109	14.1355097962661
OX_Smed_1.0.00550	15.0200637759481	13.4197877812653
OX_Smed_1.0.21608	170.017024421866	160.321731360183
OX_Smed_1.0.00556	297.624457005762	275.910836782815
OX_Smed_1.0.00557	10.3499599128382	8.40973367625961
OX_Smed_1.0.00558	12.3694642860749	2.14716604500245
OX_Smed_1.0.21607	123.063547744113	74.435089560085
OX_Smed_1.0.21606	2.14572339656402	2.86288806000327
OX_Smed_1.0.21601	31.8071938784783	31.491768660036
OX_Smed_1.0.05108	16.1560349858938	10.5568997212621
OX_Smed_1.0.05101	8.07801749294688	8.94652518751022
OX_Smed_1.0.05105	10.7286169828201	25.9449230437796
OX_Smed_1.0.01683	71.8186242732309	80.8765876950924
OX_Smed_1.0.01682	61.4686643603927	59.9417187563185
OX_Smed_1.0.01681	8.96155065623795	1.61037453375184
OX_Smed_1.0.01687	50.6138283542453	39.7225718325454
OX_Smed_1.0.01685	84.1880885593058	67.6357304175773
OX_Smed_1.0.01684	3.78657069981885	5.01005410500572
OX_Smed_1.0.01689	9.71886479620172	8.58866418000981
OX_Smed_1.0.01688	7.95179846961959	6.44149813500736
OX_Smed_1.0.00882	2.90303753652779	9.84117770626124
OX_Smed_1.0.00883	9.71886479620172	10.0201082100114
OX_Smed_1.0.00880	33.0693841117513	32.386421178787
OX_Smed_1.0.00881	15.5249398692573	17.1773283600196
OX_Smed_1.0.00889	16.9133491258575	14.4933708037666
OX_Smed_1.0.06484	100.3441235452	94.1174449726075
OX_Smed_1.0.06485	66.7698633401391	86.0655723038483
OX_Smed_1.0.06486	8.83533163291065	11.6304827437633
OX_Smed_1.0.06487	2.5243804665459	4.29433209000491
OX_Smed_1.0.06480	8.96155065623795	17.8930503750204
OX_Smed_1.0.14736	340.917582007024	556.294936159386
OX_Smed_1.0.03964	43.0406869546076	52.0687765913095
OX_Smed_1.0.03965	1289.45354231165	1343.58915266028
OX_Smed_1.0.03966	54.5266180773914	80.6976571913422
OX_Smed_1.0.03967	24.9913666188044	15.5669538262678
OX_Smed_1.0.03961	17.2920061958394	29.7024636225339
OX_Smed_1.0.03968	23.2243002922223	8.40973367625961
OX_Smed_1.0.03969	3.02925655985508	1.78930503750204
OX_Smed_1.0.19441	126.597680397277	132.229642271401
OX_Smed_1.0.16644	3.53413265316426	2.68395755625307
OX_Smed_1.0.16641	3.40791362983697	5.01005410500572
OX_Smed_1.0.12535	33.0693841117513	35.9650312537911
OX_Smed_1.0.12534	0.75731413996377	5.90470662375675
OX_Smed_1.0.12537	25.8748997820955	35.7861007500409
OX_Smed_1.0.12533	2.39816144321861	5.01005410500572
OX_Smed_1.0.12532	3.91278972314615	6.26256763125715
OX_Smed_1.0.12289	18.6804154524397	21.1137994425241
OX_Smed_1.0.12283	6.68960823634664	10.1990387137617
OX_Smed_1.0.12284	3.91278972314615	2.86288806000327
OX_Smed_1.0.23039	150.074418736154	107.537232753873
OX_Smed_1.0.23036	60.332693150447	48.4901665163054
OX_Smed_1.0.23030	5.80607507305557	2.86288806000327
OX_Smed_1.0.23031	47.9632288643721	35.4282397425405
OX_Smed_1.0.23032	418.668500376638	392.036733716698
OX_Smed_1.0.23033	46.8272576544265	76.0454640938369
OX_Smed_1.0.20717	2.90303753652779	2.86288806000327
OX_Smed_1.0.20710	11.6121501461111	14.851231811267
OX_Smed_1.0.11169	40.1376494180798	50.1005410500572
OX_Smed_1.0.11162	38.496802114825	42.048668381298
OX_Smed_1.0.11161	314.664025154946	314.73875609661
OX_Smed_1.0.11166	56.5461224506282	64.4149813500736
OX_Smed_1.0.11165	7.82557944629229	10.3779692175119
OX_Smed_1.0.21047	23.7291763855315	32.7442821862874
OX_Smed_1.0.21043	1.76706632658213	2.86288806000327
OX_Smed_1.0.21042	5.42741800307369	12.1672742550139
OX_Smed_1.0.21041	7.699360422965	4.1154015862547
OX_Smed_1.0.15390	21.5834529889674	31.6706991637862
OX_Smed_1.0.15393	118.645881927657	142.607611488913
OX_Smed_1.0.15395	29.0303753652779	33.6389347050384
OX_Smed_1.0.15399	30.6712226685327	40.0804328400458
OX_Smed_1.0.01918	9.97130284285631	14.1355097962661
OX_Smed_1.0.01913	9.46642674954713	5.01005410500572
OX_Smed_1.0.01912	57.4296556139192	84.6341282738467
OX_Smed_1.0.01911	7.32070335298311	6.97828964625797
OX_Smed_1.0.01916	12.6219023327295	13.5987182850155
OX_Smed_1.0.14443	313.780491991655	286.288806000327
OX_Smed_1.0.14442	200.057151973763	227.062809259009
OX_Smed_1.0.14447	45.1864103511716	74.435089560085
OX_Smed_1.0.14446	5.67985604972827	6.08363712750695
OX_Smed_1.0.14445	17.0395681491848	23.0820349837764
OX_Smed_1.0.14444	211.669302119874	251.755218776538
OX_Smed_1.0.14449	8.96155065623795	11.4515522400131
OX_Smed_1.0.14448	196.144362250616	162.826758412686
OX_Smed_1.0.08538	3.66035167649156	3.22074906750368
OX_Smed_1.0.08539	30.0401275518962	80.1608656800916
OX_Smed_1.0.08536	108.674579084801	45.4483479525519
OX_Smed_1.0.08534	4.79632288643721	8.40973367625961
OX_Smed_1.0.08532	4.03900874647344	4.1154015862547
OX_Smed_1.0.08533	4.41766581645533	5.54684561625634
OX_Smed_1.0.08530	35.8462026249518	33.1021431937878
OX_Smed_1.0.08531	29.7876895052416	59.9417187563185
OX_Smed_1.0.22024	59.7015980338105	36.8596837725421
OX_Smed_1.0.22026	80.2752988361596	68.7093134400785
OX_Smed_1.0.22027	9.71886479620172	13.7776487887657
OX_Smed_1.0.22020	85.1978407459241	100.558943107615
OX_Smed_1.0.22021	87.4697831658154	79.8030046725912
OX_Smed_1.0.22022	58.8180648705195	71.751132003832
OX_Smed_1.0.22023	43.9242201178987	57.2577612000654
OX_Smed_1.0.22029	186.804154524397	172.667936118947
OX_Smed_1.0.18148	35.088888484988	23.4398959912768
OX_Smed_1.0.18149	91.130134842307	60.8363712750695
OX_Smed_1.0.18147	241.835648695097	159.069217833932
OX_Smed_1.0.23374	144.394562686426	246.029442656531
OX_Smed_1.0.23372	15.1462827992754	16.8194673525192
OX_Smed_1.0.23371	2.6505994898732	5.36791511250613
OX_Smed_1.0.23370	39.5065543014433	22.5452434725258
OX_Smed_1.0.23378	9.21398870289254	5.18898460875593
OX_Smed_1.0.09661	24.6127095488225	43.3011819075495
OX_Smed_1.0.09663	9.21398870289254	15.2090928187674
OX_Smed_1.0.09662	145.909190966353	152.806650202675
OX_Smed_1.0.09665	2.01950437323672	6.79935914250777
OX_Smed_1.0.09664	733.080087484929	774.769081238385
OX_Smed_1.0.09666	126.345242350622	178.930503750204
OX_Smed_1.0.17138	55.4101512406825	47.5955139975544
OX_Smed_1.0.17139	55.1577131940279	45.0904869450515
OX_Smed_1.0.17132	5.55363702640098	6.62042863875756
OX_Smed_1.0.17133	10.2237408895109	15.745884330018
OX_Smed_1.0.17131	115.995282437784	117.736271467635
OX_Smed_1.0.17134	4.54388483978262	2.86288806000327
OX_Smed_1.0.17135	57.0509985439373	35.4282397425405
OX_Smed_1.0.02589	770.945794483118	706.417628805807
OX_Smed_1.0.02581	32.4382889951148	22.5452434725258
OX_Smed_1.0.02580	3.53413265316426	5.36791511250613
OX_Smed_1.0.02583	52.0022376108455	35.7861007500409
OX_Smed_1.0.02582	55.0314941707006	52.2477070950597
OX_Smed_1.0.02584	10.6023979594928	4.29433209000491
OX_Smed_1.0.02587	40.642525511389	34.8914482312899
OX_Smed_1.0.02586	4.79632288643721	3.39967957125388
OX_Smed_1.0.07403	8.07801749294688	19.1455639012719
OX_Smed_1.0.07401	40.0114303947525	37.9332667950433
OX_Smed_1.0.07400	29.1565943886051	27.9131585850319
OX_Smed_1.0.07407	16.2822540092211	19.1455639012719
OX_Smed_1.0.07405	53.1382088207912	76.4033251013373
OX_Smed_1.0.07408	389.385686964705	250.860566257787
OX_Smed_1.0.03238	629.95914542653	753.11849028461
OX_Smed_1.0.03239	68.6631486900485	71.3932709963316
OX_Smed_1.0.03230	26.3797758754047	34.5335872237895
OX_Smed_1.0.03231	158.026217205773	178.572642742704
OX_Smed_1.0.03234	15.7773779159119	15.3880233225176
OX_Smed_1.0.03235	306.333569615345	282.710195925323
OX_Smed_1.0.05800	14.7676257292935	25.9449230437796
OX_Smed_1.0.05803	4.41766581645533	5.01005410500572
OX_Smed_1.0.05805	147.297600222953	228.136392281511
OX_Smed_1.0.16772	3.40791362983697	21.4716604500245
OX_Smed_1.0.16770	11.4859311227838	11.0936912325127
OX_Smed_1.0.16776	17.0395681491848	18.2509113825209
OX_Smed_1.0.16774	64.624139943575	51.7109155838091
OX_Smed_1.0.16779	2.01950437323672	1.25251352625143
OX_Smed_1.0.11202	24.3602715021679	33.9967957125388
OX_Smed_1.0.11200	11.7383691694384	26.4817145550303
OX_Smed_1.0.11204	35.2151075083153	47.237652990054
OX_Smed_1.0.11205	4.79632288643721	7.33615065375838
OX_Smed_1.0.20057	6.05851311971016	5.90470662375675
OX_Smed_1.0.20055	67.9058345500847	93.9385144688573
OX_Smed_1.0.20052	4.41766581645533	6.26256763125715
OX_Smed_1.0.20051	585.025173122012	750.971324239608
OX_Smed_1.0.20059	19.0590725224215	13.0619267737649
OX_Smed_1.0.04172	192.862667644107	242.450832581527
OX_Smed_1.0.04173	9.34020772621983	4.47326259375511
OX_Smed_1.0.04176	22.7194241989131	52.9634291100605
OX_Smed_1.0.04174	6.18473214303746	5.18898460875593
OX_Smed_1.0.04175	90.8776967956524	258.912438926546
OX_Smed_1.0.04178	9.34020772621983	8.2308031725094
OX_Smed_1.0.14036	50.9924854242272	45.0904869450515
OX_Smed_1.0.14035	4.41766581645533	24.8713400212784
OX_Smed_1.0.14032	14.0103115893297	16.8194673525192
OX_Smed_1.0.14030	3.91278972314615	6.26256763125715
OX_Smed_1.0.01275	16.5346920558756	17.8930503750204
OX_Smed_1.0.01272	34.8364504383334	30.4181856375348
OX_Smed_1.0.01273	7.95179846961959	2.50502705250286
OX_Smed_1.0.01270	16.6609110792029	25.7659925400294
OX_Smed_1.0.01278	10.0975218661836	4.47326259375511
OX_Smed_1.0.01279	8.07801749294688	8.40973367625961
OX_Smed_1.0.01492	52.0022376108455	38.6489888100442
OX_Smed_1.0.01490	98.829495265272	112.189425851378
OX_Smed_1.0.01491	8.96155065623795	7.15722015000818
OX_Smed_1.0.01497	78.8868895795594	60.8363712750695
OX_Smed_1.0.01494	20.1950437323672	13.2408572775151
OX_Smed_1.0.01495	20.4474817790218	3.39967957125388
OX_Smed_1.0.06728	255.845960284427	170.341839570195
OX_Smed_1.0.06721	31.1760987618419	42.7643903962989
OX_Smed_1.0.07898	1.89328534990943	4.65219309750532
OX_Smed_1.0.07899	15.5249398692573	23.9766875025274
OX_Smed_1.0.07892	5.55363702640098	6.97828964625797
OX_Smed_1.0.07894	679.310783547502	761.70715446462
OX_Smed_1.0.07896	10.4761789361655	12.1672742550139
OX_Smed_1.0.07897	59.7015980338105	50.8162630650581
OX_Smed_1.0.02918	3.91278972314615	6.97828964625797
OX_Smed_1.0.02919	8.33045553960147	20.7559384350237
OX_Smed_1.0.02916	417.15387209671	504.941881583077
OX_Smed_1.0.02913	1.76706632658213	1.96823554125225
OX_Smed_1.0.02910	23.6029573622042	18.7877028937715
OX_Smed_1.0.02911	149.569542642845	84.2762672663463
OX_Smed_1.0.04811	2.5243804665459	5.01005410500572
OX_Smed_1.0.04810	44.5553152345351	46.5219309750532
OX_Smed_1.0.04815	1.64084730325484	2.50502705250286
OX_Smed_1.0.04819	28.7779373186233	35.0703787350401
OX_Smed_1.0.14604	6.31095116636475	6.97828964625797
OX_Smed_1.0.14607	46.4486005844446	47.9533750050548
OX_Smed_1.0.14600	1.00975218661836	1.25251352625143
OX_Smed_1.0.14603	9.21398870289254	3.75754057875429
OX_Smed_1.0.14602	15.39872084593	15.2090928187674
OX_Smed_1.0.14608	11.107274052802	8.2308031725094
OX_Smed_1.0.13055	1.38840925660025	4.47326259375511
OX_Smed_1.0.13056	192.105353504143	209.70655039524
OX_Smed_1.0.13051	28.0206231786595	31.6706991637862
OX_Smed_1.0.13050	68.2844916200666	93.2227924538565
OX_Smed_1.0.13059	143.511029523134	131.871781263901
OX_Smed_1.0.13058	51.1187044475545	61.0153017788197
OX_Smed_1.0.19188	8.70911260958336	12.8829962700147
OX_Smed_1.0.22225	15.0200637759481	26.1238535475298
OX_Smed_1.0.22222	5.42741800307369	8.2308031725094
OX_Smed_1.0.22220	20.5737008023491	15.2090928187674
OX_Smed_1.0.19181	19.690167639058	12.5251352625143
OX_Smed_1.0.19180	26.3797758754047	41.6908073737976
OX_Smed_1.0.19186	63.8668258036113	56.3631086813144
OX_Smed_1.0.23171	12.7481213560568	25.7659925400294
OX_Smed_1.0.23170	153.356113342663	139.029001413909
OX_Smed_1.0.23175	24.2340524788406	15.2090928187674
OX_Smed_1.0.23174	428.008708102857	208.454036868988
OX_Smed_1.0.23177	5.1749799564191	3.9364710825045
OX_Smed_1.0.22598	5.30119897974639	5.54684561625634
OX_Smed_1.0.22595	349.374256569953	292.909234639085
OX_Smed_1.0.22596	75.2265379030678	67.8146609213275
OX_Smed_1.0.22597	7.44692237631041	6.44149813500736
OX_Smed_1.0.22590	97.4410860086717	78.9083521538402
OX_Smed_1.0.22591	8.96155065623795	5.54684561625634
OX_Smed_1.0.22592	3.02925655985508	5.72577612000654
OX_Smed_1.0.22593	5.0487609330918	9.84117770626124
OX_Smed_1.0.12098	14.7676257292935	10.7358302250123
OX_Smed_1.0.12099	313.023177851692	290.046346579081
OX_Smed_1.0.12090	25.1175856421317	26.6606450587805
OX_Smed_1.0.12091	4.16522776980074	11.6304827437633
OX_Smed_1.0.12096	12.8743403793841	14.3144403000164
OX_Smed_1.0.15770	11.6121501461111	10.9147607287625
OX_Smed_1.0.11850	52.1284566341728	42.4065293887985
OX_Smed_1.0.11856	64.7503589669024	64.772842357574
OX_Smed_1.0.11854	6.56338921301934	13.0619267737649
OX_Smed_1.0.15779	7.699360422965	5.90470662375675
OX_Smed_1.0.16574	19.1852915457488	5.54684561625634
OX_Smed_1.0.16576	5.0487609330918	8.76759468376002
OX_Smed_1.0.16571	75.3527569263951	68.3514524325781
OX_Smed_1.0.10939	188.445001827651	164.079271938937
OX_Smed_1.0.10938	16.0298159625665	10.7358302250123
OX_Smed_1.0.10933	25.6224617354409	52.9634291100605
OX_Smed_1.0.10930	34.9626694616607	36.1439617575413
OX_Smed_1.0.10937	5.55363702640098	3.04181856375348
OX_Smed_1.0.10935	5.55363702640098	4.29433209000491
OX_Smed_1.0.10934	0.50487609330918	4.1154015862547
OX_Smed_1.0.10186	175.823099494922	227.42067026651
OX_Smed_1.0.10187	102.237408895109	107.358302250123
OX_Smed_1.0.19675	3.53413265316426	5.36791511250613
OX_Smed_1.0.09078	22.7194241989131	27.3763670737813
OX_Smed_1.0.10185	5.42741800307369	2.86288806000327
OX_Smed_1.0.15215	95.421581635435	45.2694174488017
OX_Smed_1.0.10182	67.2747394334482	192.70815253897
OX_Smed_1.0.15216	33.0693841117513	21.8295214575249
OX_Smed_1.0.15211	56.1674653806463	57.0788306963152
OX_Smed_1.0.15210	17.4182252191667	10.1990387137617
OX_Smed_1.0.10180	2.01950437323672	10.5568997212621
OX_Smed_1.0.20528	12.1170262394203	8.58866418000981
OX_Smed_1.0.20527	16.9133491258575	17.3562588637698
OX_Smed_1.0.20526	24.8651475954771	24.8713400212784
OX_Smed_1.0.20523	577.073374652393	450.547008443015
OX_Smed_1.0.20522	32.4382889951148	50.2794715538074
OX_Smed_1.0.20521	184.910869174487	173.383658133948
OX_Smed_1.0.20520	120.539167277567	109.147607287625
OX_Smed_1.0.22965	147.676257292935	96.0856805138598
OX_Smed_1.0.22964	11.2334930761293	6.62042863875756
OX_Smed_1.0.22961	6.18473214303746	8.94652518751022
OX_Smed_1.0.22962	234.767383388769	186.266654403963
OX_Smed_1.0.22969	12.7481213560568	10.7358302250123
OX_Smed_1.0.22968	8.33045553960147	11.4515522400131
OX_Smed_1.0.10188	70.4302150166306	75.3297420788361
OX_Smed_1.0.10064	6.05851311971016	8.94652518751022
OX_Smed_1.0.10061	74.7216618097587	76.0454640938369
OX_Smed_1.0.10062	5.0487609330918	9.48331669876083
OX_Smed_1.0.14803	11.2334930761293	14.6723013075168
OX_Smed_1.0.08701	187.309030617706	126.682796655145
OX_Smed_1.0.08700	2.14572339656402	3.04181856375348
OX_Smed_1.0.08703	9.34020772621983	10.5568997212621
OX_Smed_1.0.08702	103.373380105055	52.2477070950597
OX_Smed_1.0.08705	6.68960823634664	6.97828964625797
OX_Smed_1.0.08709	5.80607507305557	3.75754057875429
OX_Smed_1.0.08708	26.2535568520774	20.3980774275233
OX_Smed_1.0.18339	235.524697528733	232.251793867765
OX_Smed_1.0.18334	11.990807216093	9.48331669876083
OX_Smed_1.0.18337	65.7601111535207	61.9099542975707
OX_Smed_1.0.18333	40.2638684414071	47.9533750050548
OX_Smed_1.0.09255	15.7773779159119	13.0619267737649
OX_Smed_1.0.09256	774.353708112955	691.20853598704
OX_Smed_1.0.09251	5.0487609330918	7.33615065375838
OX_Smed_1.0.09258	1.64084730325484	2.68395755625307
OX_Smed_1.0.09259	6.05851311971016	4.47326259375511
OX_Smed_1.0.02288	14.6414067059662	15.0301623150172
OX_Smed_1.0.02289	10.3499599128382	16.2826758412686
OX_Smed_1.0.17308	51.3711424942091	52.6055681025601
OX_Smed_1.0.17305	10.3499599128382	12.5251352625143
OX_Smed_1.0.17307	20.5737008023491	24.3345485100278
OX_Smed_1.0.17306	16.5346920558756	12.1672742550139
OX_Smed_1.0.17301	232.621659992205	313.128381562858
OX_Smed_1.0.17300	11.2334930761293	13.4197877812653
OX_Smed_1.0.17303	181.629174567978	178.214781735204
OX_Smed_1.0.03883	109.810550294747	79.8030046725912
OX_Smed_1.0.03882	80.4015178594869	61.7310237938205
OX_Smed_1.0.03881	112.839806854602	378.259084927932
OX_Smed_1.0.03887	206.368103140127	278.236933331568
OX_Smed_1.0.03886	1452.78095849717	1855.68825439337
OX_Smed_1.0.03884	74.4692237631041	69.2461049513291
OX_Smed_1.0.03888	118.772100950985	111.831564843878
OX_Smed_1.0.06963	77.877137392941	69.2461049513291
OX_Smed_1.0.02423	7.5731413996377	12.8829962700147
OX_Smed_1.0.02420	286.769620999614	241.556180062776
OX_Smed_1.0.06960	49.2254190976451	41.5118768700474
OX_Smed_1.0.02426	15.5249398692573	7.51508115750859
OX_Smed_1.0.02427	32.5645080184421	28.0920890887821
OX_Smed_1.0.02424	6.68960823634664	9.66224720251104
OX_Smed_1.0.02429	123.568423837422	133.124294790152
OX_Smed_1.0.07612	68.7893677133758	61.0153017788197
OX_Smed_1.0.07613	19.5639486157307	35.9650312537911
OX_Smed_1.0.07616	8.70911260958336	20.2191469237731
OX_Smed_1.0.07617	326.402394324385	217.221631552748
OX_Smed_1.0.07614	6.81582725967393	0.536791511250613
OX_Smed_1.0.07615	8.70911260958336	7.69401166125879
OX_Smed_1.0.07618	60.7113502204289	40.6172243512964
OX_Smed_1.0.07619	25.3700236887863	22.5452434725258
OX_Smed_1.0.05610	36.6035167649156	68.1725219288279
OX_Smed_1.0.05611	3.28169460650967	9.48331669876083
OX_Smed_1.0.05617	3.40791362983697	4.29433209000491
OX_Smed_1.0.00060	98.7032762419447	85.7077112963479
OX_Smed_1.0.00062	4.03900874647344	1.61037453375184
OX_Smed_1.0.00064	15.39872084593	23.2609654875266
OX_Smed_1.0.00068	8.07801749294688	8.94652518751022
OX_Smed_1.0.00397	2.27194241989131	5.18898460875593
OX_Smed_1.0.00395	9.46642674954713	4.65219309750532
OX_Smed_1.0.00391	4.29144679312803	14.6723013075168
OX_Smed_1.0.00399	3.78657069981885	3.22074906750368
OX_Smed_1.0.20206	272.885528433612	137.955418391408
OX_Smed_1.0.00931	2.27194241989131	1.78930503750204
OX_Smed_1.0.00934	32.8169460650967	25.9449230437796
OX_Smed_1.0.00938	38.6230211381523	36.1439617575413
OX_Smed_1.0.22190	375.122937328721	273.047948722812
OX_Smed_1.0.22193	68.7893677133758	180.004086772706
OX_Smed_1.0.22194	64.624139943575	25.2292010287788
OX_Smed_1.0.22195	181.629174567978	222.410616161504
OX_Smed_1.0.22196	28.0206231786595	25.0502705250286
OX_Smed_1.0.22197	2.39816144321861	5.36791511250613
OX_Smed_1.0.06578	73.9643476697949	104.137553182619
OX_Smed_1.0.06572	23.098081268895	13.5987182850155
OX_Smed_1.0.06576	18.3017583824578	19.5034249087723
OX_Smed_1.0.15057	9.97130284285631	17.3562588637698
OX_Smed_1.0.15056	5.80607507305557	2.68395755625307
OX_Smed_1.0.15055	3.53413265316426	6.26256763125715
OX_Smed_1.0.15050	11.107274052802	11.9883437512637
OX_Smed_1.0.19685	2.27194241989131	4.65219309750532
OX_Smed_1.0.19680	153.860989435973	153.343441713925
OX_Smed_1.0.19688	24.6127095488225	57.6156222075658
OX_Smed_1.0.10266	37.1083928582247	47.0587224863038
OX_Smed_1.0.10262	9.84508381952901	32.7442821862874
OX_Smed_1.0.10261	16.4084730325484	24.513479013778
OX_Smed_1.0.10260	35.7199836016245	68.7093134400785
OX_Smed_1.0.14017	62.9832926403202	85.7077112963479
OX_Smed_1.0.19024	20.1950437323672	20.2191469237731
OX_Smed_1.0.19029	8.58289358625606	21.8295214575249
OX_Smed_1.0.14018	113.092244901256	151.554136676423
OX_Smed_1.0.21946	132.656193516987	224.736712710257
OX_Smed_1.0.21944	5.55363702640098	4.83112360125552
OX_Smed_1.0.21945	29.7876895052416	12.8829962700147
OX_Smed_1.0.21943	15.5249398692573	13.7776487887657
OX_Smed_1.0.21940	19.9426056857126	21.1137994425241
OX_Smed_1.0.21941	14.8938447526208	7.69401166125879
OX_Smed_1.0.21949	68.4107106433939	85.5287807925977
OX_Smed_1.0.22419	13.3792164726933	6.79935914250777
OX_Smed_1.0.22411	41.0211825813709	38.8279193137944
OX_Smed_1.0.22410	100.596561591854	114.515522400131
OX_Smed_1.0.22413	5.80607507305557	4.47326259375511
OX_Smed_1.0.22415	22.8456432222404	16.2826758412686
OX_Smed_1.0.22414	16.5346920558756	10.0201082100114
OX_Smed_1.0.22417	4.67010386310992	6.26256763125715
OX_Smed_1.0.22416	61.8473214303745	57.0788306963152
OX_Smed_1.0.13799	5.67985604972827	7.69401166125879
OX_Smed_1.0.13796	2.5243804665459	7.69401166125879
OX_Smed_1.0.13793	84.3143075826331	72.645784522583
OX_Smed_1.0.13791	1.13597120994566	1.43144403000164
OX_Smed_1.0.13244	54.5266180773914	46.5219309750532
OX_Smed_1.0.13245	15.5249398692573	6.79935914250777
OX_Smed_1.0.13246	124.830614070695	183.76162735146
OX_Smed_1.0.13240	7.32070335298311	12.1672742550139
OX_Smed_1.0.13241	29.4090324352597	40.0804328400458
OX_Smed_1.0.13242	19.9426056857126	31.3128381562858
OX_Smed_1.0.13243	7.5731413996377	3.9364710825045
OX_Smed_1.0.13248	14.6414067059662	14.4933708037666
OX_Smed_1.0.13249	10.3499599128382	11.4515522400131
OX_Smed_1.0.09016	6.68960823634664	11.6304827437633
OX_Smed_1.0.09017	401.881370274107	252.828801799039
OX_Smed_1.0.09014	41.0211825813709	81.2344487025928
OX_Smed_1.0.09015	13.8840925660025	6.26256763125715
OX_Smed_1.0.09010	87.72222121247	93.2227924538565
OX_Smed_1.0.09011	4.67010386310992	5.72577612000654
OX_Smed_1.0.09018	7.06826530632852	1.78930503750204
OX_Smed_1.0.09019	57.1772175672646	21.8295214575249
OX_Smed_1.0.17549	72.8283764598492	80.8765876950924
OX_Smed_1.0.17546	221.893043009385	182.330183321458
OX_Smed_1.0.17544	508.536444985672	555.758144648135
OX_Smed_1.0.17542	8.58289358625606	5.72577612000654
OX_Smed_1.0.17541	13.1267784260387	12.1672742550139
OX_Smed_1.0.18644	8.83533163291065	4.29433209000491
OX_Smed_1.0.18646	1.13597120994566	5.90470662375675
OX_Smed_1.0.18641	71.3137481799217	73.8982980488344
OX_Smed_1.0.18643	284.876335649705	202.370399741481
OX_Smed_1.0.23459	36.2248596949337	59.9417187563185
OX_Smed_1.0.23456	1640.08998911487	698.902547648299
OX_Smed_1.0.23454	24.8651475954771	15.2090928187674
OX_Smed_1.0.03715	3836.04855696315	2153.96540414496
OX_Smed_1.0.12116	120.539167277567	106.463649731372
OX_Smed_1.0.12114	6.18473214303746	13.9565792925159
OX_Smed_1.0.12112	35.088888484988	35.6071702462907
OX_Smed_1.0.12110	4.16522776980074	9.48331669876083
OX_Smed_1.0.08878	104.761789361655	76.5822556050875
OX_Smed_1.0.08876	227.572899059113	182.330183321458
OX_Smed_1.0.08875	229.08752733904	114.873383407631
OX_Smed_1.0.08874	170.395681491848	71.9300625075822
OX_Smed_1.0.20220	37.234611881552	23.7977569987772
OX_Smed_1.0.20221	84.9454026992695	52.2477070950597
OX_Smed_1.0.08871	68.6631486900485	65.667494876325
OX_Smed_1.0.04729	22.9718622455677	38.470058306294
OX_Smed_1.0.04728	107.79104592151	89.8231128826026
OX_Smed_1.0.04726	8.70911260958336	6.26256763125715
OX_Smed_1.0.04725	43.5455630479168	32.0285601712866
OX_Smed_1.0.04724	16.2822540092211	24.8713400212784
OX_Smed_1.0.17895	4.54388483978262	3.75754057875429
OX_Smed_1.0.17894	13.8840925660025	24.3345485100278
OX_Smed_1.0.17897	29.0303753652779	15.9248148337682
OX_Smed_1.0.17896	72.4497193898673	51.1741240725585
OX_Smed_1.0.17893	116.373939507766	74.9718810713357
OX_Smed_1.0.17899	76.3625091130135	100.737873611365
OX_Smed_1.0.11499	14.2627496359843	22.9031044800262
OX_Smed_1.0.11493	13.1267784260387	11.8094132475135
OX_Smed_1.0.11492	18.806634475767	22.3663129687756
OX_Smed_1.0.11490	7.95179846961959	7.872942165009
OX_Smed_1.0.11496	70.177776969976	57.9734832150662
OX_Smed_1.0.11495	89.6155065623795	90.180973890103
OX_Smed_1.0.05458	81.7899271160872	54.7527341475626
OX_Smed_1.0.05459	21.7096720122947	27.9131585850319
OX_Smed_1.0.05453	35.4675455549699	30.9549771487854
OX_Smed_1.0.05456	21.835891035622	20.9348689387739
OX_Smed_1.0.05457	393.298476687851	483.828082140553
OX_Smed_1.0.05454	72.8283764598492	88.391668852601
OX_Smed_1.0.20488	194.755952994016	159.427078841432
OX_Smed_1.0.20489	58.0607507305557	37.5754057875429
OX_Smed_1.0.20480	930.486639968819	798.387907733412
OX_Smed_1.0.20481	11.7383691694384	19.5034249087723
OX_Smed_1.0.20482	85.0716217225968	147.080874082668
OX_Smed_1.0.20483	32.1858509484602	18.7877028937715
OX_Smed_1.0.20484	9.08776967956524	16.4616063450188
OX_Smed_1.0.20485	103.878256198364	97.3381940401112
OX_Smed_1.0.20486	6.05851311971016	14.6723013075168
OX_Smed_1.0.20487	4.79632288643721	5.36791511250613
OX_Smed_1.0.21579	232.116783898896	349.630204327899
OX_Smed_1.0.21578	370.326614442284	434.980054616747
OX_Smed_1.0.21577	23.2243002922223	25.7659925400294
OX_Smed_1.0.21576	16.5346920558756	16.640536848769
OX_Smed_1.0.21574	98.4508381952901	80.3397961838418
OX_Smed_1.0.21572	519.012623921837	422.275988850482
OX_Smed_1.0.21571	492.885286093087	413.150533159222
OX_Smed_1.0.21570	10.0975218661836	11.4515522400131
OX_Smed_1.0.21685	133.161069610296	130.261406730149
OX_Smed_1.0.09835	23.7291763855315	17.53518936752
OX_Smed_1.0.09837	30.4187846218781	50.9951935688083
OX_Smed_1.0.09832	5.1749799564191	3.39967957125388
OX_Smed_1.0.21682	12.2432452627476	10.9147607287625
OX_Smed_1.0.21689	45.4388483978262	39.1857803212948
OX_Smed_1.0.21688	89.9941636323613	94.2963754763577
OX_Smed_1.0.05181	6.05851311971016	12.3462047587641
OX_Smed_1.0.22888	6.05851311971016	5.36791511250613
OX_Smed_1.0.22886	111.198959551347	93.7595839651071
OX_Smed_1.0.22887	56.7985604972828	42.048668381298
OX_Smed_1.0.22885	4.41766581645533	3.75754057875429
OX_Smed_1.0.22882	276.672099133431	215.611257018996
OX_Smed_1.0.22881	113.092244901256	207.738314853987
OX_Smed_1.0.14972	124.704395047367	126.146005143894
OX_Smed_1.0.14971	92.5185440989072	80.8765876950924
OX_Smed_1.0.14970	2.6505994898732	8.0518726687592
OX_Smed_1.0.14977	3.02925655985508	2.68395755625307
OX_Smed_1.0.14975	15.0200637759481	46.343000471303
OX_Smed_1.0.14974	5.0487609330918	5.90470662375675
OX_Smed_1.0.14979	8.83533163291065	11.2726217362629
OX_Smed_1.0.14978	6.05851311971016	8.76759468376002
OX_Smed_1.0.10497	61.8473214303745	70.856479485081
OX_Smed_1.0.01608	83.3045553960147	62.983537320072
OX_Smed_1.0.01603	151.841485062736	185.193071381462
OX_Smed_1.0.01602	22.4669861522585	22.1873824650253
OX_Smed_1.0.01601	1603.86512941994	2566.04235428168
OX_Smed_1.0.01607	68.5369296667212	41.8697378775478
OX_Smed_1.0.01606	9.21398870289254	9.12545569126043
OX_Smed_1.0.01604	30.79744169186	34.175726216289
OX_Smed_1.0.10490	70.177776969976	96.26461101761
OX_Smed_1.0.10491	2.5243804665459	3.9364710825045
OX_Smed_1.0.06372	45.6912864444808	49.921610546307
OX_Smed_1.0.06373	4.79632288643721	3.57861007500409
OX_Smed_1.0.06371	105.897760571601	75.8665335900867
OX_Smed_1.0.06374	51.4973615175364	42.2275988850482
OX_Smed_1.0.08008	70.9350911099398	63.878189838823
OX_Smed_1.0.08009	5.93229409638286	5.54684561625634
OX_Smed_1.0.08004	1.38840925660025	3.04181856375348
OX_Smed_1.0.08005	22.5932051755858	19.5034249087723
OX_Smed_1.0.08003	30.2925655985508	46.1640699675527
OX_Smed_1.0.08000	15.2725018226027	24.513479013778
OX_Smed_1.0.08001	29.6614704819143	32.0285601712866
OX_Smed_1.0.09351	41.2736206280255	35.6071702462907
OX_Smed_1.0.09352	9.46642674954713	10.7358302250123
OX_Smed_1.0.09354	7.82557944629229	14.4933708037666
OX_Smed_1.0.09357	180.240765311377	157.995634811431
OX_Smed_1.0.09358	47.9632288643721	39.1857803212948
OX_Smed_1.0.07798	26.3797758754047	18.6087723900213
OX_Smed_1.0.03036	10.9810550294747	6.26256763125715
OX_Smed_1.0.07796	105.266665454964	85.1709197850973
OX_Smed_1.0.07795	1644.381435908	1642.22416341938
OX_Smed_1.0.07794	4.92254190976451	6.97828964625797
OX_Smed_1.0.03032	81.285051022778	102.527178648867
OX_Smed_1.0.07133	31.1760987618419	42.7643903962989
OX_Smed_1.0.07132	42.9144679312803	30.597116141285
OX_Smed_1.0.07130	247.136847674844	143.860125015164
OX_Smed_1.0.07136	15.2725018226027	15.9248148337682
OX_Smed_1.0.07134	19.690167639058	21.2927299462743
OX_Smed_1.0.07138	42.5358108612984	45.8062089600523
OX_Smed_1.0.19213	7.95179846961959	13.2408572775151
OX_Smed_1.0.19212	32.0596319251329	33.8178652087886
OX_Smed_1.0.19215	91.8874489822708	74.435089560085
OX_Smed_1.0.19214	54.4003990540642	59.2259967413177
OX_Smed_1.0.14624	22.0883290822766	18.9666333975217
OX_Smed_1.0.04443	24.4864905254952	35.4282397425405
OX_Smed_1.0.04446	202.329094393654	65.667494876325
OX_Smed_1.0.04448	43.7980010945714	28.6288806000327
OX_Smed_1.0.04449	12.6219023327295	13.0619267737649
OX_Smed_1.0.00219	3.15547558318238	15.745884330018
OX_Smed_1.0.09323	432.047716849331	141.712958970162
OX_Smed_1.0.01163	17.0395681491848	15.3880233225176
OX_Smed_1.0.01160	9.97130284285631	15.0301623150172
OX_Smed_1.0.01161	4.79632288643721	12.8829962700147
OX_Smed_1.0.01166	94.2856104254894	140.997236955161
OX_Smed_1.0.01167	5.55363702640098	5.72577612000654
OX_Smed_1.0.01164	17.4182252191667	13.4197877812653
OX_Smed_1.0.01168	37.4870499282066	37.2175447800425
OX_Smed_1.0.01169	11.107274052802	10.9147607287625
OX_Smed_1.0.16927	11.2334930761293	14.1355097962661
OX_Smed_1.0.16924	363.0059110893	470.766155366788
OX_Smed_1.0.16925	371.715023698884	385.23737457419
OX_Smed_1.0.16922	34.9626694616607	31.6706991637862
OX_Smed_1.0.16923	9.34020772621983	7.872942165009
OX_Smed_1.0.16921	28.2730612253141	49.3848190350564
OX_Smed_1.0.16928	18.0493203358032	19.1455639012719
OX_Smed_1.0.16929	13.1267784260387	11.6304827437633
OX_Smed_1.0.20970	37.6132689515339	34.3546567200392
OX_Smed_1.0.20971	57.0509985439373	60.6574407713193
OX_Smed_1.0.20972	41.9047157446619	29.5235331187837
OX_Smed_1.0.20975	11.6121501461111	15.0301623150172
OX_Smed_1.0.20977	3.66035167649156	9.84117770626124
OX_Smed_1.0.20979	6.56338921301934	4.65219309750532
OX_Smed_1.0.06853	1148.71933130171	1123.86249405503
OX_Smed_1.0.06852	23.9816144321861	16.4616063450188
OX_Smed_1.0.06851	16.1560349858938	24.8713400212784
OX_Smed_1.0.15574	550.693598776988	540.906912836868
OX_Smed_1.0.15575	0.75731413996377	3.39967957125388
OX_Smed_1.0.15570	31.4285368084965	42.2275988850482
OX_Smed_1.0.15571	9.21398870289254	10.3779692175119
OX_Smed_1.0.06857	6.56338921301934	8.0518726687592
OX_Smed_1.0.15579	51.8760185875183	62.6256763125716
OX_Smed_1.0.06856	1.76706632658213	3.57861007500409
OX_Smed_1.0.06855	16.9133491258575	23.4398959912768
OX_Smed_1.0.06859	23.098081268895	40.0804328400458
OX_Smed_1.0.14193	11.6121501461111	12.1672742550139
OX_Smed_1.0.06858	27.7681851320049	42.5854598925486
OX_Smed_1.0.14195	18.1755393591305	40.4382938475462
OX_Smed_1.0.14194	27.2633090386957	41.8697378775478
OX_Smed_1.0.14197	15.6511588925846	25.2292010287788
OX_Smed_1.0.14196	70.8088720866125	41.5118768700474
OX_Smed_1.0.08240	3.53413265316426	3.22074906750368
OX_Smed_1.0.08242	119.024538997639	113.44193937763
OX_Smed_1.0.08244	2.39816144321861	8.58866418000981
OX_Smed_1.0.08245	223.281452265985	327.621752366624
OX_Smed_1.0.08246	5.67985604972827	16.9983978562694
OX_Smed_1.0.08247	36.6035167649156	37.7543362912931
OX_Smed_1.0.08248	6.18473214303746	9.30438619501063
OX_Smed_1.0.08249	81.6637080927599	164.616063450188
OX_Smed_1.0.10434	24.2340524788406	24.8713400212784
OX_Smed_1.0.10435	3.53413265316426	16.4616063450188
OX_Smed_1.0.10433	10.4761789361655	10.9147607287625
OX_Smed_1.0.10430	4.79632288643721	6.97828964625797
OX_Smed_1.0.10431	54.5266180773914	82.1291012213438
OX_Smed_1.0.14227	87.9746592591246	69.2461049513291
OX_Smed_1.0.14226	249.535009118062	298.456080255341
OX_Smed_1.0.14222	62.7308545936656	62.2678153050711
OX_Smed_1.0.14221	18.4279774057851	17.8930503750204
OX_Smed_1.0.14220	53.6430849141004	37.9332667950433
OX_Smed_1.0.14229	4.41766581645533	10.1990387137617
OX_Smed_1.0.14228	4.67010386310992	2.32609654875266
OX_Smed_1.0.22608	24.9913666188044	25.7659925400294
OX_Smed_1.0.22609	59.0705029171741	83.2026842438451
OX_Smed_1.0.22600	27.1370900153684	22.3663129687756
OX_Smed_1.0.22601	18.806634475767	21.6505909537747
OX_Smed_1.0.22602	22.5932051755858	27.7342280812817
OX_Smed_1.0.04269	21.3310149423129	6.79935914250777
OX_Smed_1.0.22604	14.5151876826389	11.0936912325127
OX_Smed_1.0.22605	9.71886479620172	11.6304827437633
OX_Smed_1.0.22606	119.90807216093	100.737873611365
OX_Smed_1.0.22607	6.31095116636475	14.1355097962661
OX_Smed_1.0.04264	105.771541548273	84.8130587775969
OX_Smed_1.0.09193	2.6505994898732	1.61037453375184
OX_Smed_1.0.09192	38.8754591848069	31.6706991637862
OX_Smed_1.0.09197	18.4279774057851	16.4616063450188
OX_Smed_1.0.09194	19.3115105690761	25.5870620362792
OX_Smed_1.0.13161	31.9334129018056	40.0804328400458
OX_Smed_1.0.13163	11.6121501461111	10.5568997212621
OX_Smed_1.0.13164	44.8077532811897	141.891889473912
OX_Smed_1.0.13167	58.186969753883	52.0687765913095
OX_Smed_1.0.13166	24.9913666188044	25.5870620362792
OX_Smed_1.0.13168	37.6132689515339	51.8898460875593
OX_Smed_1.0.07334	7.19448432965582	4.83112360125552
OX_Smed_1.0.07337	634.376811242985	547.348410971875
OX_Smed_1.0.07336	11.2334930761293	10.3779692175119
OX_Smed_1.0.07331	6.18473214303746	5.90470662375675
OX_Smed_1.0.07330	21.7096720122947	17.3562588637698
OX_Smed_1.0.07333	57.6820936605738	79.8030046725912
OX_Smed_1.0.07332	9.71886479620172	8.58866418000981
OX_Smed_1.0.07339	16.4084730325484	10.1990387137617
OX_Smed_1.0.07338	9.97130284285631	14.3144403000164
OX_Smed_1.0.02679	75.731413996377	63.6992593350728
OX_Smed_1.0.02678	35.2151075083153	31.8496296675364
OX_Smed_1.0.10539	1.64084730325484	4.65219309750532
OX_Smed_1.0.02673	20.4474817790218	18.0719808787706
OX_Smed_1.0.02671	166.482891768702	162.289966901435
OX_Smed_1.0.02677	405.667940973926	600.132909578186
OX_Smed_1.0.02675	46.9534766777537	39.7225718325454
OX_Smed_1.0.10537	94.9167055421258	98.5907075663626
OX_Smed_1.0.10535	1938.59797928392	1497.11152487796
OX_Smed_1.0.10534	5.30119897974639	6.44149813500736
OX_Smed_1.0.10533	30.6712226685327	33.4600042012882
OX_Smed_1.0.03109	3.40791362983697	4.65219309750532
OX_Smed_1.0.07485	83.5569934426693	65.667494876325
OX_Smed_1.0.18858	18.9328534990943	16.2826758412686
OX_Smed_1.0.16265	36.2248596949337	22.9031044800262
OX_Smed_1.0.16267	3.78657069981885	5.72577612000654
OX_Smed_1.0.16261	11.990807216093	13.7776487887657
OX_Smed_1.0.16262	71.1875291565944	53.3212901175609
OX_Smed_1.0.16269	97.567305031999	86.6023638150989
OX_Smed_1.0.16268	11.2334930761293	15.2090928187674
OX_Smed_1.0.04685	27.7681851320049	23.618826495027
OX_Smed_1.0.04680	104.130694245018	94.2963754763577
OX_Smed_1.0.04681	11.8645881927657	10.3779692175119
OX_Smed_1.0.16483	19.0590725224215	10.7358302250123
OX_Smed_1.0.16482	80.4015178594869	70.3196879738303
OX_Smed_1.0.16485	360.102873552773	524.9820980031
OX_Smed_1.0.16487	87.72222121247	88.391668852601
OX_Smed_1.0.16486	2.90303753652779	22.3663129687756
OX_Smed_1.0.16489	116.373939507766	114.15766139263
OX_Smed_1.0.16488	327.412146511003	270.90078267781
OX_Smed_1.0.10887	230.223498548986	296.666775217839
OX_Smed_1.0.10886	7.5731413996377	12.8829962700147
OX_Smed_1.0.10885	6.05851311971016	11.8094132475135
OX_Smed_1.0.10884	14.7676257292935	17.7141198712702
OX_Smed_1.0.10883	774.60614615961	1225.13715917765
OX_Smed_1.0.10882	79.8966417661777	56.3631086813144
OX_Smed_1.0.10881	7.06826530632852	8.0518726687592
OX_Smed_1.0.10889	3.78657069981885	2.50502705250286
OX_Smed_1.0.10888	11.107274052802	13.2408572775151
OX_Smed_1.0.11288	6.18473214303746	8.94652518751022
OX_Smed_1.0.11289	6.31095116636475	14.6723013075168
OX_Smed_1.0.15908	71.8186242732309	67.9935914250777
OX_Smed_1.0.11283	15.6511588925846	23.9766875025274
OX_Smed_1.0.11280	65.886330176848	63.878189838823
OX_Smed_1.0.11281	3.15547558318238	5.18898460875593
OX_Smed_1.0.11286	28.3992802486414	24.6924095175282
OX_Smed_1.0.11287	5.80607507305557	18.0719808787706
OX_Smed_1.0.11285	29.1565943886051	27.7342280812817
OX_Smed_1.0.21729	117.636129741039	258.375647415295
OX_Smed_1.0.21724	26.3797758754047	53.1423596138107
OX_Smed_1.0.21725	2.5243804665459	6.97828964625797
OX_Smed_1.0.21722	40.8949635580436	59.4049272450679
OX_Smed_1.0.09971	156.259150879191	101.990387137617
OX_Smed_1.0.09970	16.5346920558756	11.6304827437633
OX_Smed_1.0.09972	57.0509985439373	69.9618269663299
OX_Smed_1.0.05228	3.02925655985508	6.08363712750695
OX_Smed_1.0.09976	21.0785768956583	31.1339076525356
OX_Smed_1.0.05225	32.0596319251329	36.8596837725421
OX_Smed_1.0.05224	5.55363702640098	7.33615065375838
OX_Smed_1.0.05227	649.649313065587	584.923816759418
OX_Smed_1.0.05223	4.92254190976451	6.62042863875756
OX_Smed_1.0.05222	2.77681851320049	3.75754057875429
OX_Smed_1.0.00769	6.81582725967393	6.26256763125715
OX_Smed_1.0.00761	23.7291763855315	18.2509113825209
OX_Smed_1.0.00766	22.5932051755858	16.640536848769
OX_Smed_1.0.00764	50.3613903075907	90.5388348976034
OX_Smed_1.0.01418	170.269462468521	172.667936118947
OX_Smed_1.0.01413	180.998079451341	109.147607287625
OX_Smed_1.0.01410	1.51462827992754	6.62042863875756
OX_Smed_1.0.01416	46.19616253779	24.8713400212784
OX_Smed_1.0.01415	7.82557944629229	9.12545569126043
OX_Smed_1.0.19117	6.68960823634664	6.79935914250777
OX_Smed_1.0.02996	268.972738710466	194.318527072722
OX_Smed_1.0.02997	34.0791362983697	36.5018227650417
OX_Smed_1.0.02994	98.5770572186174	120.599159527638
OX_Smed_1.0.02992	17.6706632658213	13.0619267737649
OX_Smed_1.0.02990	185.037088197814	105.03220570137
OX_Smed_1.0.02991	2.5243804665459	7.15722015000818
OX_Smed_1.0.19115	40.5163064880617	28.8078111037829
OX_Smed_1.0.02998	3.66035167649156	3.9364710825045
OX_Smed_1.0.02999	4.54388483978262	4.65219309750532
OX_Smed_1.0.22299	61.4686643603927	108.252954768874
OX_Smed_1.0.07811	9.59264577287442	18.7877028937715
OX_Smed_1.0.07812	11.107274052802	12.3462047587641
OX_Smed_1.0.07813	33.0693841117513	18.7877028937715
OX_Smed_1.0.07814	25.7486807587682	21.2927299462743
OX_Smed_1.0.07815	76.4887281363408	128.293171188897
OX_Smed_1.0.07817	51.749799564191	33.6389347050384
OX_Smed_1.0.02332	21.4572339656402	35.9650312537911
OX_Smed_1.0.02330	23.4767383388769	11.8094132475135
OX_Smed_1.0.02336	47.3321337477356	71.2143404925814
OX_Smed_1.0.02339	37.9919260215158	51.8898460875593
OX_Smed_1.0.04899	208.640045560019	209.70655039524
OX_Smed_1.0.04891	9.97130284285631	3.9364710825045
OX_Smed_1.0.04890	7.699360422965	11.9883437512637
OX_Smed_1.0.04893	117.636129741039	149.406970631421
OX_Smed_1.0.04892	180.745641404686	175.530824178951
OX_Smed_1.0.04896	1.76706632658213	6.08363712750695
OX_Smed_1.0.19272	3.78657069981885	3.75754057875429
OX_Smed_1.0.19270	35.4675455549699	51.7109155838091
OX_Smed_1.0.19277	5.55363702640098	9.30438619501063
OX_Smed_1.0.19275	5.0487609330918	1.43144403000164
OX_Smed_1.0.00400	21.9621100589493	27.9131585850319
OX_Smed_1.0.00401	55.5363702640098	28.0920890887821
OX_Smed_1.0.00406	170.900557585157	334.600042012882
OX_Smed_1.0.12365	6.56338921301934	4.65219309750532
OX_Smed_1.0.12360	5.93229409638286	4.65219309750532
OX_Smed_1.0.12362	9.59264577287442	8.58866418000981
OX_Smed_1.0.19896	695.971694626705	802.861170327167
OX_Smed_1.0.14867	26.0011188054228	21.1137994425241
OX_Smed_1.0.19898	115.74284439113	152.985580706425
OX_Smed_1.0.11989	7.19448432965582	7.51508115750859
OX_Smed_1.0.15402	5.80607507305557	8.58866418000981
OX_Smed_1.0.15403	202.202875370327	208.454036868988
OX_Smed_1.0.15404	5.0487609330918	10.3779692175119
OX_Smed_1.0.15405	2.6505994898732	3.04181856375348
OX_Smed_1.0.15406	22.4669861522585	18.6087723900213
OX_Smed_1.0.15407	4.16522776980074	7.51508115750859
OX_Smed_1.0.11046	6.56338921301934	7.872942165009
OX_Smed_1.0.11041	6.18473214303746	11.0936912325127
OX_Smed_1.0.15295	3.53413265316426	10.5568997212621
OX_Smed_1.0.15297	2.01950437323672	3.04181856375348
OX_Smed_1.0.15296	2.5243804665459	7.15722015000818
OX_Smed_1.0.15299	10.9810550294747	11.8094132475135
OX_Smed_1.0.15298	0.883533163291065	5.01005410500572
OX_Smed_1.0.21256	5.80607507305557	8.0518726687592
OX_Smed_1.0.21257	14.7676257292935	12.7040657662645
OX_Smed_1.0.21252	18.6804154524397	36.8596837725421
OX_Smed_1.0.21250	16.2822540092211	25.9449230437796
OX_Smed_1.0.21251	38.2443640681704	32.2074906750368
OX_Smed_1.0.21259	76.1100710663589	87.49701633385
OX_Smed_1.0.15430	53.1382088207912	39.7225718325454
OX_Smed_1.0.15433	17.544444242494	13.0619267737649
OX_Smed_1.0.15432	10.8548360061474	6.79935914250777
OX_Smed_1.0.15435	39.5065543014433	30.7760466450352
OX_Smed_1.0.15434	242.466743811734	318.675227179114
OX_Smed_1.0.15437	5.0487609330918	2.14716604500245
OX_Smed_1.0.15439	8.45667456292877	3.57861007500409
OX_Smed_1.0.15438	8.58289358625606	9.84117770626124
OX_Smed_1.0.19732	4.03900874647344	6.44149813500736
OX_Smed_1.0.14520	68.2844916200666	137.239696376407
OX_Smed_1.0.14521	16.5346920558756	34.5335872237895
OX_Smed_1.0.14522	5.1749799564191	10.3779692175119
OX_Smed_1.0.14523	237.922858971951	234.935751424018
OX_Smed_1.0.19738	17.544444242494	17.3562588637698
OX_Smed_1.0.19739	87.72222121247	76.9401166125879
OX_Smed_1.0.14528	8.07801749294688	11.4515522400131
OX_Smed_1.0.14529	1.13597120994566	5.36791511250613
OX_Smed_1.0.11958	36.351078718261	27.3763670737813
OX_Smed_1.0.11954	7.44692237631041	18.0719808787706
OX_Smed_1.0.11955	15.2725018226027	17.7141198712702
OX_Smed_1.0.11952	65.7601111535207	74.2561590563348
OX_Smed_1.0.11950	8.45667456292877	8.40973367625961
OX_Smed_1.0.11951	48.4681049576813	54.7527341475626
OX_Smed_1.0.21877	19.690167639058	27.1974365700311
OX_Smed_1.0.21878	96.683771868708	82.8448232363447
OX_Smed_1.0.21879	124.956833094022	136.166113353906
OX_Smed_1.0.13554	12.4956833094022	10.7358302250123
OX_Smed_1.0.13555	28.7779373186233	39.364710825045
OX_Smed_1.0.13557	5.55363702640098	7.33615065375838
OX_Smed_1.0.13550	10.6023979594928	10.0201082100114
OX_Smed_1.0.13552	68.2844916200666	62.4467458088213
OX_Smed_1.0.13553	8.33045553960147	9.66224720251104
OX_Smed_1.0.13558	4.67010386310992	6.08363712750695
OX_Smed_1.0.13559	33.7004792283878	45.2694174488017
OX_Smed_1.0.10601	11.2334930761293	11.4515522400131
OX_Smed_1.0.10603	4.16522776980074	2.32609654875266
OX_Smed_1.0.10604	163.074978138865	123.819908595141
OX_Smed_1.0.10607	156.259150879191	130.798198241399
OX_Smed_1.0.12607	12.8743403793841	23.7977569987772
OX_Smed_1.0.12606	32.0596319251329	31.6706991637862
OX_Smed_1.0.12602	16.4084730325484	22.9031044800262
OX_Smed_1.0.12601	61.59488338372	48.4901665163054
OX_Smed_1.0.12600	32.3120699717875	31.6706991637862
OX_Smed_1.0.12609	5.42741800307369	3.22074906750368
OX_Smed_1.0.12608	4.41766581645533	4.65219309750532
OX_Smed_1.0.09783	50.1089522609361	90.0020433863528
OX_Smed_1.0.09781	6.68960823634664	11.2726217362629
OX_Smed_1.0.09786	26.2535568520774	53.3212901175609
OX_Smed_1.0.09784	26.6322139220592	19.6823554125225
OX_Smed_1.0.09785	51.8760185875183	62.4467458088213
OX_Smed_1.0.09788	166.861548838684	144.575847030165
OX_Smed_1.0.17079	219.999757659475	230.104627822763
OX_Smed_1.0.17078	6.18473214303746	7.69401166125879
OX_Smed_1.0.17077	21.3310149423129	30.597116141285
OX_Smed_1.0.17071	5.0487609330918	8.2308031725094
OX_Smed_1.0.03808	101.7325328018	78.3715606425895
OX_Smed_1.0.03803	20.3212627556945	22.9031044800262
OX_Smed_1.0.03801	8.96155065623795	7.51508115750859
OX_Smed_1.0.03805	7.19448432965582	8.0518726687592
OX_Smed_1.0.03804	5.30119897974639	6.97828964625797
OX_Smed_1.0.18951	6.43717018969205	7.51508115750859
OX_Smed_1.0.18950	7.06826530632852	5.18898460875593
OX_Smed_1.0.18952	1.89328534990943	4.29433209000491
OX_Smed_1.0.16389	72.9545954831765	49.5637495388066
OX_Smed_1.0.09430	32.1858509484602	27.0185060662809
OX_Smed_1.0.09431	16.7871301025302	10.7358302250123
OX_Smed_1.0.09433	4.67010386310992	2.50502705250286
OX_Smed_1.0.09435	23.3505193155496	15.5669538262678
OX_Smed_1.0.09436	48.9729810509905	34.3546567200392
OX_Smed_1.0.09437	26.2535568520774	30.0603246300343
OX_Smed_1.0.12390	3.40791362983697	5.36791511250613
OX_Smed_1.0.17385	3.53413265316426	5.01005410500572
OX_Smed_1.0.17384	28.5254992719687	26.8395755625307
OX_Smed_1.0.17381	8.33045553960147	4.1154015862547
OX_Smed_1.0.17380	49.2254190976451	34.5335872237895
OX_Smed_1.0.17382	66.6436443168118	59.4049272450679
OX_Smed_1.0.17389	81.5374890694326	61.1942322825699
OX_Smed_1.0.12394	4.54388483978262	13.9565792925159
OX_Smed_1.0.12396	10.9810550294747	13.0619267737649
OX_Smed_1.0.22232	811.46210097118	1450.76852440666
OX_Smed_1.0.17921	22.7194241989131	11.0936912325127
OX_Smed_1.0.17922	13.7578735426752	8.94652518751022
OX_Smed_1.0.17927	17.1657871725121	9.48331669876083
OX_Smed_1.0.17926	35.8462026249518	45.8062089600523
OX_Smed_1.0.07693	71.439967203249	52.0687765913095
OX_Smed_1.0.07690	2.77681851320049	5.18898460875593
OX_Smed_1.0.07691	11.4859311227838	10.5568997212621
OX_Smed_1.0.07696	180.493203358032	157.995634811431
OX_Smed_1.0.07694	110.820302481365	95.5488890026092
OX_Smed_1.0.05922	0.631095116636475	2.32609654875266
OX_Smed_1.0.05920	14.2627496359843	15.745884330018
OX_Smed_1.0.05921	2.90303753652779	12.5251352625143
OX_Smed_1.0.05927	9.46642674954713	18.2509113825209
OX_Smed_1.0.16034	34.3315743450242	69.9618269663299
OX_Smed_1.0.16037	13.0005594027114	11.0936912325127
OX_Smed_1.0.16030	2.01950437323672	0.894652518751022
OX_Smed_1.0.16031	8.45667456292877	6.97828964625797
OX_Smed_1.0.16032	112.334930761293	101.095734618866
OX_Smed_1.0.16033	16.2822540092211	12.8829962700147
OX_Smed_1.0.16038	3.02925655985508	16.2826758412686
OX_Smed_1.0.10587	10.9810550294747	14.1355097962661
OX_Smed_1.0.11566	10.2237408895109	15.0301623150172
OX_Smed_1.0.11565	14.136530612657	11.9883437512637
OX_Smed_1.0.11564	124.57817602404	213.821951981494
OX_Smed_1.0.11562	7.44692237631041	10.9147607287625
OX_Smed_1.0.11569	47.8370098410448	75.1508115750859
OX_Smed_1.0.11568	66.2649872468299	48.8480275238058
OX_Smed_1.0.20399	18.806634475767	41.3329463662972
OX_Smed_1.0.20390	123.315985790767	96.6224720251104
OX_Smed_1.0.20391	4.03900874647344	7.69401166125879
OX_Smed_1.0.20392	8.45667456292877	8.2308031725094
OX_Smed_1.0.20393	44.6815342578624	47.4165834938042
OX_Smed_1.0.20394	122.306233604149	75.8665335900867
OX_Smed_1.0.20395	20.6999198256764	20.0402164200229
OX_Smed_1.0.20396	41.5260586746801	48.3112360125552
OX_Smed_1.0.20397	21.9621100589493	10.3779692175119
OX_Smed_1.0.05690	46.3223815611173	140.46044544391
OX_Smed_1.0.05696	11.990807216093	22.5452434725258
OX_Smed_1.0.20649	62.2259785003564	72.4668540188328
OX_Smed_1.0.20646	6.18473214303746	7.51508115750859
OX_Smed_1.0.20647	800.859703011687	279.310516354069
OX_Smed_1.0.20644	4.16522776980074	9.12545569126043
OX_Smed_1.0.20645	125.083052117349	91.2545569126043
OX_Smed_1.0.20642	165.346920558756	172.846866622697
OX_Smed_1.0.20643	22.3407671289312	18.6087723900213
OX_Smed_1.0.20640	16.9133491258575	18.9666333975217
OX_Smed_1.0.20641	16.6609110792029	26.8395755625307
OX_Smed_1.0.04349	35.088888484988	31.3128381562858
OX_Smed_1.0.04348	9.59264577287442	16.640536848769
OX_Smed_1.0.04344	154.365865529282	188.950611960216
OX_Smed_1.0.04341	39.6327733247706	34.8914482312899
OX_Smed_1.0.04343	98.9557142885993	121.493812046389
OX_Smed_1.0.04342	14.8938447526208	15.9248148337682
OX_Smed_1.0.18381	2.90303753652779	6.08363712750695
OX_Smed_1.0.12987	5.67985604972827	10.7358302250123
OX_Smed_1.0.01331	10.7286169828201	16.9983978562694
OX_Smed_1.0.01330	4.41766581645533	7.51508115750859
OX_Smed_1.0.01334	94.0331723788348	98.2328465588622
OX_Smed_1.0.21111	6.18473214303746	3.9364710825045
OX_Smed_1.0.21113	5.93229409638286	7.51508115750859
OX_Smed_1.0.21112	21.2047959189856	13.9565792925159
OX_Smed_1.0.21115	3.66035167649156	4.83112360125552
OX_Smed_1.0.21114	4.92254190976451	2.50502705250286
OX_Smed_1.0.21117	72.8283764598492	119.346646001386
OX_Smed_1.0.21116	27.6419661086776	25.2292010287788
OX_Smed_1.0.01597	12.4956833094022	9.84117770626124
OX_Smed_1.0.01596	3.66035167649156	2.86288806000327
OX_Smed_1.0.01593	151.841485062736	110.221190310126
OX_Smed_1.0.01591	99.9654664752177	83.3816147475953
OX_Smed_1.0.01598	15.39872084593	8.40973367625961
OX_Smed_1.0.06648	11.2334930761293	21.6505909537747
OX_Smed_1.0.06642	35.2151075083153	30.0603246300343
OX_Smed_1.0.06646	2.90303753652779	5.54684561625634
OX_Smed_1.0.07999	22.3407671289312	33.281073697538
OX_Smed_1.0.07998	10.9810550294747	10.0201082100114
OX_Smed_1.0.07995	14.5151876826389	12.3462047587641
OX_Smed_1.0.07994	59.9540360804651	79.8030046725912
OX_Smed_1.0.07997	75.8576330197043	111.652634340128
OX_Smed_1.0.07996	10.2237408895109	11.0936912325127
OX_Smed_1.0.07991	17.6706632658213	16.640536848769
OX_Smed_1.0.07990	139.97689686997	114.336591896381
OX_Smed_1.0.07992	21.2047959189856	33.4600042012882
OX_Smed_1.0.02812	25.243804665459	32.0285601712866
OX_Smed_1.0.02810	222.902795196003	182.330183321458
OX_Smed_1.0.02817	48.8467620276632	49.2058885313062
OX_Smed_1.0.02816	5.67985604972827	6.26256763125715
OX_Smed_1.0.02815	23.3505193155496	11.6304827437633
OX_Smed_1.0.02814	284.371459556396	328.695335389126
OX_Smed_1.0.02818	13.252997449366	26.6606450587805
OX_Smed_1.0.08905	3.91278972314615	3.22074906750368
OX_Smed_1.0.08903	31.680974855151	55.2895256588132
OX_Smed_1.0.08902	43.0406869546076	66.3832168913258
OX_Smed_1.0.20352	223.660109335967	178.214781735204
OX_Smed_1.0.08900	263.040444614083	139.386862421409
OX_Smed_1.0.14724	4.41766581645533	3.57861007500409
OX_Smed_1.0.14725	21.3310149423129	21.6505909537747
OX_Smed_1.0.14722	5.42741800307369	1.78930503750204
OX_Smed_1.0.14728	17.9231013124759	31.8496296675364
OX_Smed_1.0.14729	108.169702991492	119.704507008887
OX_Smed_1.0.14541	28.0206231786595	30.2392551337845
OX_Smed_1.0.14547	96.8099908920353	114.15766139263
OX_Smed_1.0.13717	5.42741800307369	4.65219309750532
OX_Smed_1.0.13714	8.20423651627418	7.872942165009
OX_Smed_1.0.13712	4.79632288643721	6.08363712750695
OX_Smed_1.0.13713	238.806392135242	255.154898347792
OX_Smed_1.0.14548	78.3820134862502	75.6876030863365
OX_Smed_1.0.14098	145.404314873044	86.6023638150989
OX_Smed_1.0.14099	239.311268228551	214.179812988995
OX_Smed_1.0.14094	165.346920558756	199.149650673978
OX_Smed_1.0.14095	10.8548360061474	12.5251352625143
OX_Smed_1.0.14096	81.6637080927599	89.1073908676018
OX_Smed_1.0.14097	1.38840925660025	7.33615065375838
OX_Smed_1.0.14090	9.84508381952901	8.40973367625961
OX_Smed_1.0.14091	110.820302481365	161.395314382684
OX_Smed_1.0.12449	502.856588935943	226.704948251509
OX_Smed_1.0.12448	10.9810550294747	5.72577612000654
OX_Smed_1.0.12441	45.6912864444808	27.3763670737813
OX_Smed_1.0.12440	8.20423651627418	6.79935914250777
OX_Smed_1.0.12445	7.32070335298311	10.7358302250123
OX_Smed_1.0.12447	5.55363702640098	12.3462047587641
OX_Smed_1.0.12446	2.27194241989131	3.39967957125388
OX_Smed_1.0.12198	8.70911260958336	21.4716604500245
OX_Smed_1.0.12194	5.42741800307369	5.54684561625634
OX_Smed_1.0.12191	11.2334930761293	5.54684561625634
OX_Smed_1.0.16634	6.43717018969205	10.0201082100114
OX_Smed_1.0.16635	28.2730612253141	19.5034249087723
OX_Smed_1.0.16631	32.8169460650967	20.5770079312735
OX_Smed_1.0.16638	25.4962427121136	41.8697378775478
OX_Smed_1.0.11369	166.987767862011	318.854157682864
OX_Smed_1.0.11361	11.2334930761293	16.4616063450188
OX_Smed_1.0.11360	67.148520410121	51.8898460875593
OX_Smed_1.0.11362	4.29144679312803	4.29433209000491
OX_Smed_1.0.11364	47.2059147244083	44.0169039225503
OX_Smed_1.0.11367	18.806634475767	18.2509113825209
OX_Smed_1.0.20401	22.4669861522585	17.1773283600196
OX_Smed_1.0.20402	444.164743088751	566.315044369397
OX_Smed_1.0.20403	716.419176405727	1178.79415870635
OX_Smed_1.0.20404	337.131011307205	126.146005143894
OX_Smed_1.0.20405	2816.57750554859	5053.17635640952
OX_Smed_1.0.20407	187.687687687688	163.900341435187
OX_Smed_1.0.20408	218.990005472857	186.624515411463
OX_Smed_1.0.22806	220.883290822766	173.562588637698
OX_Smed_1.0.22804	31.1760987618419	25.5870620362792
OX_Smed_1.0.22805	365.025415462537	349.9880653354
OX_Smed_1.0.22802	38.2443640681704	44.1958344263005
OX_Smed_1.0.22803	310.372578361818	171.057561585195
OX_Smed_1.0.22800	94.9167055421258	85.1709197850973
OX_Smed_1.0.22801	23.7291763855315	23.4398959912768
OX_Smed_1.0.22808	230.728374642295	197.539276140226
OX_Smed_1.0.22809	10.3499599128382	8.94652518751022
OX_Smed_1.0.07539	116.878815601075	123.283117083891
OX_Smed_1.0.07538	135.559231053515	162.647827908936
OX_Smed_1.0.07535	95.0429245654531	72.8247150263332
OX_Smed_1.0.10108	3.15547558318238	8.0518726687592
OX_Smed_1.0.10107	4.29144679312803	9.12545569126043
OX_Smed_1.0.10104	3.91278972314615	8.2308031725094
OX_Smed_1.0.10105	4.54388483978262	7.51508115750859
OX_Smed_1.0.10100	55.7888083106644	104.316483686369
OX_Smed_1.0.07531	243.855153068334	220.084519612751
OX_Smed_1.0.08086	27.2633090386957	30.2392551337845
OX_Smed_1.0.08087	174.434690238322	126.861727158895
OX_Smed_1.0.08083	793.286561612049	835.605452513455
OX_Smed_1.0.08080	42.4095918379711	57.0788306963152
OX_Smed_1.0.08081	2.27194241989131	3.75754057875429
OX_Smed_1.0.08088	11.990807216093	14.1355097962661
OX_Smed_1.0.08089	8.33045553960147	11.9883437512637
OX_Smed_1.0.14755	143.006153429825	118.809854490136
OX_Smed_1.0.13451	25.4962427121136	25.0502705250286
OX_Smed_1.0.09463	189.833411084252	185.550932388962
OX_Smed_1.0.13453	17.2920061958394	25.7659925400294
OX_Smed_1.0.13452	10.4761789361655	17.53518936752
OX_Smed_1.0.13454	19.0590725224215	14.1355097962661
OX_Smed_1.0.13457	21.3310149423129	16.9983978562694
OX_Smed_1.0.13456	10.9810550294747	13.9565792925159
OX_Smed_1.0.13459	8.58289358625606	4.29433209000491
OX_Smed_1.0.13458	3.53413265316426	5.72577612000654
OX_Smed_1.0.01865	56.041246357319	75.6876030863365
OX_Smed_1.0.01864	13.7578735426752	10.7358302250123
OX_Smed_1.0.01863	196.270581273944	256.228481370293
OX_Smed_1.0.01862	15.5249398692573	17.3562588637698
OX_Smed_1.0.22110	291.439724862724	200.93895571148
OX_Smed_1.0.22111	8.45667456292877	12.1672742550139
OX_Smed_1.0.22112	277.681851320049	247.460886686533
OX_Smed_1.0.22113	95.0429245654531	67.4567999138271
OX_Smed_1.0.22115	19.0590725224215	16.4616063450188
OX_Smed_1.0.22116	76.7411661829954	66.9200084025765
OX_Smed_1.0.22117	46.7010386310992	27.1974365700311
OX_Smed_1.0.09469	236.786887762005	216.863770545248
OX_Smed_1.0.08622	16.5346920558756	25.408131532529
OX_Smed_1.0.08620	10.7286169828201	11.9883437512637
OX_Smed_1.0.08621	14.3889686593116	15.2090928187674
OX_Smed_1.0.08627	47.079695701081	44.7326259375511
OX_Smed_1.0.08624	89.2368494923976	38.6489888100442
OX_Smed_1.0.08625	4.03900874647344	9.84117770626124
OX_Smed_1.0.08628	19.0590725224215	13.7776487887657
OX_Smed_1.0.08629	13.7578735426752	10.1990387137617
OX_Smed_1.0.17224	7.44692237631041	1.61037453375184
OX_Smed_1.0.17225	14.6414067059662	20.0402164200229
OX_Smed_1.0.17222	10.4761789361655	13.4197877812653
OX_Smed_1.0.18564	7.82557944629229	10.7358302250123
OX_Smed_1.0.18566	19.1852915457488	24.8713400212784
OX_Smed_1.0.18560	2.27194241989131	4.65219309750532
OX_Smed_1.0.18563	10.0975218661836	10.9147607287625
OX_Smed_1.0.06845	9.84508381952901	8.94652518751022
OX_Smed_1.0.06846	15.6511588925846	24.513479013778
OX_Smed_1.0.06847	16.0298159625665	20.7559384350237
OX_Smed_1.0.06840	5.80607507305557	5.54684561625634
OX_Smed_1.0.06841	11.2334930761293	10.7358302250123
OX_Smed_1.0.06842	1.38840925660025	1.25251352625143
OX_Smed_1.0.06843	5.1749799564191	3.39967957125388
OX_Smed_1.0.06848	24.6127095488225	27.7342280812817
OX_Smed_1.0.06849	254.709989074481	257.123133889044
OX_Smed_1.0.02749	93.6545153088529	142.607611488913
OX_Smed_1.0.02748	4.92254190976451	3.39967957125388
OX_Smed_1.0.04994	82.6734602793782	110.579051317626
OX_Smed_1.0.04996	9.97130284285631	12.7040657662645
OX_Smed_1.0.04997	10.8548360061474	10.0201082100114
OX_Smed_1.0.04991	229.339965385695	198.791789666477
OX_Smed_1.0.04999	80.5277368828142	47.5955139975544
OX_Smed_1.0.16170	0.50487609330918	4.65219309750532
[truncated: 11,030 more rows]
