# Supplementary material for: The planarian regeneration transcriptome reveals a shared but temporally shifted regulatory program between opposing head and tail scenarios
Source: BMC Genomics. 2013 Nov 16;14(1):797. doi: 10.1186/1471-2164-14-797 (PMC4046745; doi:10.1186/1471-2164-14-797)
Supplement: Supplementary file 8 — Additional file 8: FASTA file of G. tigrina transcriptome. (ZIP 9 MB) [file 12864_2013_5532_MOESM8_ESM.zip › OX_Gtig_0.1.fa]

>OX_Gtig_0.1.00001
GTGCAGGACCATGTCCCCAACTTCCAATATTGGTAGGTAGATCAGTACATATTCGAGAAAATATACTTAAATCGACATCTTTACTGTCTAGAGGCAAACTTGTTACTGCAACATTGTGGCCCCTTGATTGTAACTGAGTAACACCATTGCAAACCTTTAAAGAGTGATCCCTTCCACTATCTAATGGTTCATAAACCAAAACAAGCCACATTCTATTACGAAATTTGTTATTTAAGAATGCATATAATTTATTTGCATAATCAGCAGTTGATAATTTCATATTTTCGACATTAAAATCCTCGATGTCCACATTCGATTGTTGAAGCCAGTTTTCCGTGATTTGTTCTGCAACAGAGTTCATAAGTTTCGTCAAATCGTTCAGTCGGTTATTCCATTTCTCTTGCCAAAATGTTTGTACTGATGAAAAGTTCTTTAAATTTAAATAAAACGTTTCGACTTCAAGAGCCTTTAATATCAGTTGAAGATTTCCCATGAAAAATTTTTCAATTTGAAATCGATGATCCTTCGTATATTTTCTGATAGCAAGAATTAAATTCTCTGAAAAAACTTTATTTTGGTTTACAAATCCATCGTAAATGTTTTCTGCCACATTTTCATATAACTGGTCATAGTTTCTTAAGAAATTGTCAATGGCGAATTGTCTGACATTCGGAGAACACTCAGCGATCACATTTATCAAATTTTGTAACAAATCCGTATTTATTTCATGACGAGAATATTGAATCTTGATCACATTCCAGTCCATAAGACGTTTGACTTCTTCGAATTGGTTGTCCACATAGTCCATTTTGTCATTAATTATTTTAAATTGTTCTTTCATAAATTTTAACTCTTTAGAATCGGATTGAAATTGAGCAGTTATAATCTTGGCAAAACTCCCAATTGCTTTTAGTAGCGGTAAACCCCATTTTGAGATCTCTTTACCAGTTTTATACAAGTCACTGTCTTTGATGGCCTGAAATATTTCTTTGGCTTTATCAATTATATTTGCCTGTTCCAAAATTCCCGAGTCATCCATCTGTAATTGAACATCATTTTGTAACGGTATATCCCTCTTCCATTCATCaTTTATCTGGATACTAACAACGTTACTCAAAaCCAAAAaTAAAATGGCGAAAGAGGCAAAGAaCcGTTtAaCCATTTT
>OX_Gtig_0.1.00002
aagTGGGgAAaTGTATTTTAGTTTTAAAAATTTTGTTTCTTTAGTTGGTTTGTATTTAGATATGTTTCATGATAATTGTTTGATTGTAGTTTTATTTGTGTCTGTTTTtGTTTTGATTTGTGTGTTGGGGTCTTTTTTTtAGAGGGGGTTTTTATTTTTTTGGATGTGGGGGAACAGTTAATAGAATTTTGGTGAACGATATTTCCTGGTATGGTTTTGTTTAGGTTGGTTGCTCCTAGTTTATATGGTTTGTATTATTTAGATGTGGGTGGGGAGAGACTGTCTAGTGGTTTAGTTGTGGTAATTGCTAGACAGTGGTATTGGATTTTTAATGTTTTGTTTTGTGAGGTGTGTGATATTTTAGATTTTTGTAGTTTGAATCAGTTGTTTCAGGTTAGGTCTTATTATGATTCTTTGTTGTTTGATGGATTTCGGCATTTGGAGGTGGATGTTCCATTGCTAATTATGGTTGGGCAGGTGTTTCGTTTTTtGTTTTCGTCTAGGGATGTGGTGCATAGATATTGTGTTCCAGAATTGGCTGTGAAGGTGGATTGTGTTCCAGGTCGTTATAATCAGGGTTTTATATTTTTtAATGTTCCTGGGAAGTATTATGGTAGGTGTGTGGAGATTTGTGGTGTAGGTCATTCTATGATGCCGGTGTGTATAGAGGGTTTGGTGTAATGGGGGGAGAAATGTGTTAGTTTCGAAAAGATTTTATTAATTTTTtAAAGTGTTTTATATTTGGGTTTAGAACTTTATtGTTTATTAAAAGTTGGTGGGAGAATTTCTAGTTTGCAGTTAGAGGGTACTGAGTTAAATTACTATGCTTAGTTGAAGTTAATGATCGGTTGTtTTGTTGTCTATGTGGTTGTtTTTTTGtttCTGTGAtTAGAGGGGgTtTTGCTtTGCTTAATTGGATGATGTtTTGTAGTTTTGGTATTTTTTTtGTTTTtAATGAGGGAGTTTTTG
>OX_Gtig_0.1.00003
CACTGAACATTCAAATTTCGGATTAATGTCACATAGGAAATTCTCAGCGCCTCGTCACGGCAGTCTTGGCTTCCTCCCCCGCAAAAGATGCCGTCGCAACAAGGGAAAGTGCAAGTCATTCCCCAAGGATAAGGCGACAGATCCCGTTCATCTAACCTCTTTCTTGGGATACAAAGCTGGCTGCACGCAAGTCGTCcGCGAACTTAATTCCATGACCAACAAGACGAACAACGGCAAAGAGGTAGTGGACCAAGTGACGgTCATCGAGACTCCACCCATGATGATTGTTGGTGTTGTGGGCTACATCGAAACTCCTCGAGGCCTCCGCTCCTTCAAGACCGTCTGGGCCGAGCACTTGAGCGAGGAATGCCGCCGTCGCTTCTACAAGAACTGGTACAAGTCAAaGAAGAAGGCTTTCAGCCGATCGGCCAAGAAATGGACCGAGGACCGTGGCAAGCAATTGATCGAGGCCGACTTGAACAAGATGAAGAAGTACTGCAAGGTGATCCGGGTGATCGCGCACACGCAAATGAAGATGCTCAACCAGCGACAGAAGAAGGCGCATATAaCTGAAATCCAATTGAACGGAGGATCGATCAGCGACAAGGTCGACTGGGCCAAGGCGCATCTGGAGAAACAAGTCTCTGTTAGCAACGTGTTCTCGCCCAACGAGATGATCGACTGCATCGGCATCACCAAGGGTAAAGGATTCAAGGGTGTCACCTCCAGATGGCACACAAAGAAACTCCAGCGAAAGACACACAAGGGTCTTCGTAAGGTCGCTTGTATcGGCCCGTGGCATCCGGCCAGAGTGTCGTTCTCGGTCGCCCGCGCTGGTCAGAAGGGATACCATCACCGAACGGAGATCAACAAGAAGATCTACAGAATTGGATTAGGAGCCAAAGCGCAGAAAGAAGAAGCCGGTAACGATATCACTAAGATCAAGGGTAACGCGAGCACTGATTTCGACTTGACGGTGAAGAACATCACCCCGATGGGAGGATTCCCGCATTACGGAGAGGTGAACAACGACTTCGTCATGATCAAGGGATGCTGCATGGGATCGAAGAAGCGATTGATCACGCTGAGAAAGTCGCTGCACGCCAACCCGAAGAAGCGAATGATGGAAGAGATCGTCCTGAAGTTCGTGgACACTTCATCTAAATTCGGACACGGCCGATTCCAGACGAGCGAGGAGAAGAGATCGTTTATGGGACCGTTGAAGAAGGACAGACTGAGACAGGAGGCCAAGGAGATCGCCGCTTTGTAGTGTCTGATAAAATAAaTAcTTTGGATTTTACTT
>OX_Gtig_0.1.00004
GCAGAGTACaTGGggCACTAATTCGATCTCCAAAGGTTACGCCAGAGATTCCATGAGCAATTTGAATTCGTTCCATCAGATTGTTGTATTGATTTCCGATTGAAAGAAaGAATGGAGGACTCGATCTGGATCCTCGTGAAGTACGGGCTGGCGGTGTATCCGCTCGTGATCGCCTTCGTCGGACTCATCACGTACATTGTGTCGATCTTCTACGCGTTGTTCGTGCTCGAGAACCCCGACCGTGCCAAGAGCGGCCCCGACTACGCCGTCTATCGACCTCTGGCCGACTCAGAGAGAGGCGTGTCCGTTTTGAAGCCACTTCTCGGCGTCGACAAGTACCAAAGAGACAATCTCGAGTCGCATTTCAAGTTGAATTACGCAAAACTCCAAATCATCCTGTGCATCCAAGACCAAAACGACCCAATCATTCCAATCGTCAACGAATTGCGGGAGCAGTATTCCAAAGTCGACTGTGAAGTCGTATTTGAGGATTGTCATAATATTGTcAATCCAATGGTGAGTAACATGGCCGGTGGTTACGCTAAGGTCAAATATGAATACCTCTGGGTTTCGACCAGTCGAATACGAGCAACTGATGAAATCCTCTATGATTTGATCGCCAAAGCAGAAGATCCAAACGTTGCAATGGTCCATCAGTTGCCATATGTTTGTGATGGAGAAAACTTTGCAAATGTTATAGATAAGATTTCTTTTGGTGGGTATTTTGCCAGAAATTATATCACATTGAATGTCCTCGGTGGTTGTTGTGTGACTGGAATGAGTTACCTTATTAAAAAGAAAATACTCGATGATGTCGGAGGCTTGCCGTATTTCGGCAAATATTTAGCCGAAGATTTCTTTCTCTCTATGACTATTCATAAAAAAGGCTATAGATTCAGACTTTCTGCTTTCCCTGCTCAACAAAGAGCTCCAATCAC
>OX_Gtig_0.1.00005
CCAGCAACAAAAAaCCTAGAgAcTACAAAaTAAGTCTCACAAACACAATCAAaCAAAAcAAGTGCCAATCTCAATATAAGACTCACAaCATTCAACATCCaCTCAACAACTCCgaCATATCTCGACTGTGAAAAGACAAAAACGGACAAAATGATATGGATTCTCATAATTGAAAGATATCAAATCCCAAACAATAAAGATCTCAATAATCATTACACAAGTGTAAGTAAGCCACATCAATTTATAAAGACACCGGCGGGTCACACCCGTCGACAATATAGAAGAAAGTATAAAAGAAAATGGAAATAATATTTTAAAACATTTCAAAATTGTCTGAGTGAATTTTAAATTTCATCTTTGATAATTGACGTTTGTCCACCCAAATGGACTTTGTAAGTTCTCTTGCCCCATTTGATAACCTGAGGATTTCGCAAAGCATTTAAGAaTATCAGAAAAACCATCAACTCTCGATTGCACCATGCgAaTACGAATTTGTAAAATGGGACGGGTAAAAAGCTTTTCTGTATTGAAACAATAAGAATAAAATCCATGATCATGCAATAAATAACGTATCCTAAGAAGATCCACAGTAAAGGAATATTGAAAATATAGTTGGCAGCCCACGTTAAATAAAtGGCGAGGGGCaaaCATTCACTGAGGAACTCCAGAAGGATAACTACTGCCAAAAGCATGCTCAAACGGAGTCGCATCCATCGAGTCATACGATTAATGTAGCTaTTTAAGG
>OX_Gtig_0.1.00006
TGTTtGCGTTTTAAAGCGTTCATTCGAAaCGTTTGTGAACCGGTCTCaTAGGGGCATTTtAAATAATCGACTAAACcAACGATtATATCTTTTttCTGTTTACccGTCGAATGAaCGTTAAaCAaGTCACACAGCAGTTTCAAATCCTCGATTTTCATTTTTTCGCAGATCGCAATTCGCTtCTTGTGCTCGAGCGGATCGCTCaCATTGAACCCATTGAACTTCTTGATTGCTCCCAGTCGCTTATTGATTTTCCCCTTCGATCGATAGCAAATCAAATGGAGATTCTGCGCCAAATCGCCGCTGATCTTGTtCCTTTGACACGCGTCTTGGATTCGCTCAATaTCGATCAATTTCGTCCcAtttccGATGACCggtttcaaCGATCGTTCGGAtttCACTTCGAATGttttGTCGTaaaCGTCACTCaaacGAGaaaCCgattttCGAACTCGtttCACTGTTCGACTGTCTGTGGATGTCGAAtttatCGAttttCGttttaaatttagtctttttttacaaaaattttccaaaattttGAATGTATATGAACTCACCGCCaaTaaaaaCGTCGAtttGATCGttttCCATATTGATTcccc
>OX_Gtig_0.1.00007
GACTtACGACACcGCCAAaGGCGGCAAAGGCAAATGGGAAaGCGAtCtAAGCGCCATGTCTCGACAGATATCCGTCCGGGATCTCCCATCCCATCAGAAAaTGAAATACCGAAAAGAaGgACAAAGTCGTCCGGAaGACGTGAAAAaTCGCAATCTCAAACGAGAATTCGACGATAAAGACAAACAGCGATaCAAATCGATAACGACTGGAGCGCATGACGACAGAAATCGCGAACCCGAAACAAaCACGACGACGAAACGAGTGAAAATCGATAAAATTCCAAATATCGACAAAGATGACAATCGCGAATTCGAGAGCGATTCGGAATCGGACTCGGAGGACGACCAATTGATGCTGCAGGCCGAATTGATGAAGATCAAGGAGGAGAAGGCGAAGGAAAAGGCGAAATTGGACGCCGAGAAGAAAGAAAGAGACGACAATATCCGATTGAAGGATCTGGCGTACGATTTCGAGAGGAAATCGAGCAATTTCAATGTGAAGAGGCGCTGGGACGACGATGTGATCTTCAAGAACTGCGCCAAGGGCGAGATCGACTGCTCCAAGAGAGGATTCATCAACGACACTCTTCGGTCCGAGTTCCACAAGAAGTTCATGAATCGATACATCCAATGATCGATTGTGTCGAG
>OX_Gtig_0.1.00008
aattataaaagctttattaacaacaatcgatttacttattttacatttatttatattctttcatttatagctcaagtgtaccccaaaattacattcaaactaaatacaatattaccattaaaattaaaattgaattatgaacatttgTAATAAaTTATAGTCATTGACCATGTCTAAGTAACGGAaTCATAGATCTCATTATtAATGTTTCTtGAGTGAATAATATGACGAAGAGGAAGATTTTCGATGTCGGTCGGCTCATAAATGTTATTTTCtGAAACGAGAGACTTCTTtGTGCTATGAATCTTTTTATtAaTGATAAAGaTACAGTACACAAAaaTGACCAAAACAaCAATGACTATTCCAAAATAAaTAATTTCCCAACGAGTGATCTTAAATACAACACTGAGACCCTTTGCTTTTGtACATGAAAAGCCTTCCTTCTTTGCCAAAGGCTTTATTTTTGAATTATCATATTGGAAAGCCATGTCTTCATCATATCTTCCACAAATATTT
>OX_Gtig_0.1.00009
TGCTAaCGgAgTGCAaTCCAAAACATTTTCGGTTATCACaGATTCTTtACAaTGATTTTCTTtACAAAAAacaTTTTtATAATCTTTCCAaCAAATGTTtGaCATCACTtCCCCctgATGaGTAAAaTGTATCTCTTtATAaTTTATATAAAAGtaatccagacaaccgaCgATATtAtGATGTaCATTGTTAGtgTTAaCaTtCCctATCcGAAAATaTGTTtGGTgaacttctttggtaagttgatttgcggcaaattgtcttgagagttaacttgtctttttgaaatttctatttaatggaataattttattgtcgacttttaaataattattttcaaattttGGtaTTATAAaTGGtcttCCaTTAAaTGAaCAaTTtaGTtCcTTTtGGATATGGAAGTGgTCACTCGTTCGAATCAGGAGgACATTATCTAaGgtaTCTTTGGCATATAATATAaTtCCTtCTGGAtCCTTTAGgATAATACTAAAGGACAATCTAGATTtATTTtGAAAAGTtCCATCTATGATTTGTtCAATATAGGATTTAGAAAATataaacttgttcatcaaagctccaagaataaataaataatttaaaatatatttcatgtttagatctgc
>OX_Gtig_0.1.00010
ATttAATTAATTTGTttACTtGTTtAAATATTTAGCTTTTtGTTTTAAAAaCAAAAAaCAATCGTCCTACTtCcTAATGACACAATTTATATCAATACCTTGTAAAAAaGGTTATGAAACGAAATTAATCGAGCCGATTTCGGCGTATGTCAAAGAATTCTACGGCGAAGAACAGAGAAACAGTCACACGAATGCATTCACAGAATTCAATAATATGCGATCGAAAATGCtcAATAAATTAGGAGACAAACACGAATCGACAATTTCTGTTTTGACCCGATATTTGGACCAACTGGTGGCGCTGGAGGCCAAGATCCCGATCGAGGAGAACGGAGTGAGGATCGACTTCAAGTGGGACGACGCGTTCGCCAAGGAGGCGCTGTTCGGCAAGAAGGGCTCGCTGAAGATCGCGTCGGGCGCGTACGAGCGCGTGTGTGTGCTGTTCAATGTGGCGGCGATCCTGAGCCAGGTGGCCGAGACGAGCAACTTGTCGGACGATGGCGGGCTGAAGACGGCTGCGAGATACTACCAGCAAGCTGCGGGAATATTTACGTATCTAAAGTCTGATGTTCCCAATGTAGTGTCACGAGAGCCCACCGTTGATTTAAACGGGGAAACATTGAGTACTTTAAATATTTTGATGTTGGCTCAGGCCCAGGAACTCATTTATACGAAAGCTGTTAGAGATTCACATAAAGATGGTAATATTGCAAAAATCATTCAACAAACATCCGACCTATATGCCGACGCTATGAAATTAATGCAATTAAATTCAGTAAAATCAATATGGCCAAAGGAATGGGTTCCAATTGTCACTGGTAAGCAAGCAGCTTATCACGCAATGGCCGAATATTATCAAGCCCGAGCATGTGGCAGTAATCAGTCGTTTGGAGAACAAATAGCTCGTTTTAGAAAAGCATTGGAGTTAATGAAAACAGCAAGTAGTCGCGCTGGAACAAAATTTTCATTTCGTCCTGAACAAGAAAAAaTTAAAAaGGAATTAGAAGTTGTTGAAAAAGAAAACAATGTCATTTATCACGATGCCATTCCCGATGTGTCATCGTTGTCACCGGTTCCGAAAGCTGTTGTCGCTAAGGAAATACCAATTGAAAACCCTATGAATAAAGATTTCAGAGATTTGTTCGATAATATCGTTCCATTAGCGGTTCATTCAGCGATGAATATGTTCCAAAGTAAACGAAATGCGATGATTAATGCTGAAATTTATCGATTAAAAGAGGCCTCAAATACATTGAGCGGAATCATGGCATCACTTAATCTACCGGCAGCTTTGGATGATACTGCAGGTGATCAAGTCCCAGCAGATTTGCTGTCGAAAGCGGCAAGCGTCCGTAAAGACGGTGGAGTCGATAAAATTGAGGAATTAATGAATGGATTACCTGATGTTTTATCGAGAAATCTCGATATTTTAAATGAATCAATAAGACTGGTTGACGATGAAGAGAAGTCAGATAATCAACTGAGAGAACAATTTAAAGAACGATGGAACCGAACACCATCGAATAAACTAACCGAAGGATGGAGAAGTGAAATTAAAAAATTTAGTACTCTCCTCGATCAGGCCAAAGGTTCTGATGAAGTTATCAGAAATAATTATAAGCAATACTCATCTCAAATTCGTGTTCTCAGTTTAAACGAGACGGCCTTTAAAGAAAATATTCCGAAATCATCATTTTCATCAAATAATGGCAGTGATCTAAACAATTCTGTTAAAAACAGTTTGAGAAAACTGTGTTCGGATGTCGAGGAAATGAAGAAAAATCGTGCTAATTTGTGTCAAGAAATAACAAATATCGAAATGAATAATGTCGGTAATTCATTGAATAAGGCACTCCAAGAAAATCCGGGACTCGATCAAGACAGATTTGCTGAAGATTTGTTAAATTCAAATCTGTCAAGTTACCGAGAGAAAGTTCGCCAATCCCTCAATTTACAGGAAGAACTCATCTCTCAATTACAAGAAAAATCAACTCAATGCGTTTCACCTGGAGTTGCTGGAGAGAACCGTGCAGCGGTCATCTCGTCACTTGTTTTGGCATATGATAAGTTTTACGAACTCAAAAGCAATCTCGAAGAAGGCTTGAAATTTTATGCGGATATAACTGAGATTTTGTTGAAATTTCAATCAAAGGTCGAGGATTTTTGTTTTGCACGTAAAACTGAAAAGGATGAACTGATGAAAGATGTACAAGCATCAATTGTAAAAGAGAAAACAGAAATCAAACCACCAAGGACTAGTACTATTCAAGCTACATCAGGTGGAACTTTGCCATCACAGCCAGCACCATCACAATATCAGCAACAACCGATTGATGTTCCCCAGAGACCCCCTCCAACGTACCAAGGCGTTGCTGCTGGGGGAACAAGTGCTCCAATATCTACGGAAGCTCCCTCTGCTCCACCAGGCCAGCCACAACCTCAACCAATGGGCATACCTTACCCTCCAAGCCCATATGGTATGCCGCAACCGTATATGCCTGGAGTTGTGCACCCTTACC
>OX_Gtig_0.1.00011
AaCCGaTTCACATTGCATGTAgAAaTGGACACACCaGTATAGTtCAATTATTGATTGAAAaaggAaTGCGATaTtGAAAGTGAAACTCTGAATAATCtAAAGCCGATCCATGTCGCAaTCAAaTCTAGAAaaaCCGAtAtCGCTAAAaTGCTGATtGAAAATGGTTGCGAAatCGAaTGTGAAGaTAAaGaTAAACAGAGGCCGaTTCATtATGCGTGCTCCGATGGAAATATCGAAATtGTCAAAAtATTGATTGACaGAAaCTGTAAAATCGAATGTGTTGATAAAGaTAATTaTAAGCCGaTTCaCTTTGCGTGCtCTAAaGGATTtGCTGAAATCGTTCAGTTATTGATTGATAAaGGATGTGAAATGgAATGTAAAGAAAAaGatAATtGGCGGCcGATTCATTTCGCATCGTCaGgAGgACAcGCAAATATTGTCCGTTTATtGATtgagaaaaaaTGCGATATTGAATGTGCAACTaaaTataaaaaTACCCcATACAATTtGAGCATTAAGAaTAGCcAATTtAAtGTTCTaGgATtATTtCTCGAGGAGGCCATTTtCAAAAaTTCAAAaaaccTAATtGAAAatATTAAGGAGAATGTCTCATGTAGAGAGTTTGTTGAACAGTTTTtAAaTATATTtACATGTATCAGAGAGAAGGATGTTGAATGGTTTAaGAAAGAGTATTCAAGCATCATACAGAGTACCTTtGACTCATaTACTAAtGTTTtGTTAATGAACGTTgCGATcAGATAtCAAGCTCATGAGATTGTAGaTtACTTgTGGAcGAAaCCAaTTAaTGATgaGgAGCTAAATTaTTTGACAAaaGTAATCGaCAAAGTCcAaGGATtCGAATGCACAGAcACAATAaGAGCGAGCGTTCTATGTCGCTGCATCAgggATCACCACGCGGATgggttttACaaaTTCTGTACGGCTAATGTTGTCAACGGACCgCCTCCGCAGaCATTCTCATCGTTCTTACatgtagcggctgaacatggtagaagcgggttcctcgaacAGTTAatgaAGAATaccAtttatagcaaagaaatAtggcaaaTggcaaaagATAttgcaatcgaaaagagGtttAATGAcattgtggAAAaTATGTCAAACAGACAGGCACTATTGGAGCTAAGGTTtCAAaaTAATTTCTCaTTGTTGCACACGGCGGTGTGTGACAACAATGACCATATGGTAAGATACATATTGGAGAAGAGACTTGTTGATGCTAACATCAACCACAAtACTTCAGGCACAGCTCTGGCGCTGGCCCAcTCTTTGGGTCACAAGAAATGTATTAGTGTTCTCGAGGAATTCAATGTTAATGTAAACACTCAAAACAAaTATATGCAAACAGCGTTACACGAGGCAatcGAGAGTGGTACATATGACCATTGTGGATATTTGCTTGAGAAATGTGATAACATCGACAGAGTTGGATTTAATAATCTGACTGCCCTTcACTGTGCTGTGATTAAGGGATGTCCTGATTTGTGCCAGCAaCTAGTGCagCATGGTGCTGACtaCCTAAAATATACGAATATGTACTGtcAATATGGAGAACAAAAAaTCAACGATaTGTTCTTGTCAAAGAAGGAGAaTGCTTTAACATTGTGCATGAAATTCAaTGGTACAATTTACAAATGTTTTCCTACATCTAAATGTCGGGACGAATATGGGAACTCTCTCTTGCACTTAGCAGCGATTTGTCTACAGCCACATATATGTAAATCaCTGATTGACAAGAAGAaGAGATTGATTGAGGAAGTAAACAATGAAGGAAACAATTGTTtACAGGAGCTTTTATtATATGTCGATCagCACTCATTGAATAATAATAATGACCGAATTATAGAGACAGCTAAAGtaTTAATTGAATCCAAAGTTGATTTGAGTGCTCAAaCGCAAACTGGATTTAATATACTTCAATTAGCATCGAGAATGAATAaCGAAAAGTTAATGTTATCATTGTTACGTGAGGATGGCATTAAAATTTTTGTTAAaGATGAAGACGTAGAAGAGGCTTTTGAAAAGAAatGGCTTCAaTATGgAAAAAAaTTGCTGAAATATTTgCCAGAAGACAAAaTgtCAAAaTTTATTAAacGAAAAtATATTGAAAaCAATCTCGCATTAGCTAATGAAAACTTGATCAAaTAtCTTTTCGAAAATGCTCAATCAGATGTACAACAaGAAGTTTTGCATGAaGTCTTAATACAGACagCCCTTAGTGACCTTGGGGAGTTGTTtGAATTTTTCATaCGTAAAAAAaTCTTTATGGGCAGAAGAAAcACAGACGGAGAAACCcTATTAACTCGTTTGTTGAAaGAAAAAAaGACCAAATATTGCATGCAGTTGATAGAATCCGAAAATATTGAATGCTACATAAATTTGAAGAATGATTGTCAGCAATTACCTCTGCAGGTTGCGGTAGAAATGGGCGAGATGGAAATTGTGAAGTGCTTAATCGATGGCACAAaGGAAATAAATAATAAAGATGAAAATGAAGAAACGGCTCTGATGCAATtGTTGAAGAAGATATCCAACTATGATGATAAGACAAAGcAAGATATGATTTTGGAGGTAATCAAATTAGTGATCGACAAAGGAGGAGATCTTtATATGATGGTtGGTGGGAATAAAAGAGTGATAGAaTGTTGTACCAACTTGGCTTTCAAACAGATTATCGAGCAaCATCACTCCcAgAAAAGGCTTCCTGGgAAAaCGTAACAAGACAACCCTTTATGgTTCATTAATTCATACGCATTTGTGTTTACTCAGAAACAATCATCAATATTTTACATCAATGAGTCATTAAGTTTTTTTTTcgtCC
>OX_Gtig_0.1.00012
TTATATTATATtCAATGTAAATATAATAtGAAAACaTGGATATAAATTATTCGAATAGATTTtATTAGTTCTAAATATGGAATACCTTTtGTATTATTTATTTTTTCTAGGAGCTTTGAACATCACGTCTACATTTTCTAGTtCATaTATAGAAAAAACTGTAGACGGAACTTTTCAAAATAAATTTAGATTGTCCTTtAGTATTATCCTAAAGGATCCTGAaGGAaTTaTATTATATGCCTCAGACTCACTAAGGAaTATTCTTATTGTGCAAACGAGCgAaCATTACAATATCAAAAAGGAACTAAATTGTtCATTTAATGGAAAACAGTtCACATtATCAaGCaCCAAACACTATTTTtCctCGgAAaTGTTtAATATATTATTGCTATTTGAACATGGAgATTTGAGGTATAATAATGTTGTACTTAAAGACGTCTTGAAAAATAAAGAAAGCACTCAAGTTAATTTATCACAATTTTATTTTCCAAAAGATGTCAaCAAGAcATACATACGAATTGGAAATATAAaCACAAaCAaTCCACAtcacaatatcGTTGGttgtttggattacttttatATaaaTTATaaa
>OX_Gtig_0.1.00013
ccatgtactctgcgTTgatAccaCTGcttctccaGAGTACaTGGgGAGATTtTTtCTTGTTTTCATTtAGTTGGGTTAAGTGTGTGGCCTGTTgTTTTtCGTTtAGAGTGGGGGGCTTTTTGCTTGGTGTGGTTTTTTGGTTGAATGTTTTTTCGTTTGATGTGTTTTTtGTTTTtGGGTTTGGTTTtGTGTTAGTTTTGGTGTTTTGGGTTGTTAATATAGTGTATGAATTTGGTTTAGGTTGTGGGGTTGAGGCTGTTACTGTTGGTTTGTGTGTGGGGGTGGGGTTATTTATTATTTCTGAGATTATGTTTTTTTtGGgTTTTTTGAGGTTTTTTCATAATAGTGTAAGGCCAAAATATGAGGAGGTTGGTGGGTGGCCTCCTTATGTTTGTCTTGGTTTGGGGTTGATTTTAGATCCTTTTAGTATTCCTATGTTGAATACGATTTTATTACTTTCTTCTGGGTTTAGTATTACTTTGGGGCATTATGGGCTGTTGTTTGGTGAAAGTTGGTTTTTTtGTTGGGGTTGGTTGTTACT
>OX_Gtig_0.1.00014
GACCTGGATAATTcTAACtCTCGATGTGAAACATACATAAAACGTGTAGGGATAAAGTAATATAAAtCTTTTTAATTTAATATCAaTTATTCTTAATTCAAgAAaTATTTTTttCTAATTTGAAAATGGTTTTCTTTTCAATTGtcgaTAATAActGCTAATCCTTCAGTCCAAGGACATCTTTAACAACAGAAACATCAAATAATATTAGAAAAATAaAACTTTTAATTAAATAAAAGTTATaCGAAAAAGGACGAGGCTTGCAGAAATAAACTATTGATATATTAGAAACACATATCTATTGATTATGCACAAATGAATTAATCAATTTTCAATAATTACCATATTCTAAATGTGACCATTCATGTTCTACACAAAATCAAATTTATTGCTTTAAATAATAACTGTAATGGAATTATGCAATCTGGAATGAAGAGTATTAGGCAAAAGATTCTCTTTTTAATTCAATTGCTTTCAAATTAAaCAGAACTTGATTCGAGTATCGACTTCTTTTTCTTAAATTCTTCCACAATTGTGCGTTTAGACTCTTCGTTAAACTCTAGTAATCGTTTCTTTTGTTCTTCATGTTTTTGCTCGAGTAGTTCAACCTGTCTATTGTGTTTCATTTGTTGAGCTCTCCTTTGATCTAGAAATCTTTTGGCATTATAATCACAGAGTTCTCTTAATCTTCGGTCCCGCTCAGCTTTATTTCTGAAGTTACTATCGGTTATAACAATCCGATTTGCTTCCATTGAAGATTTAGTCTGTTGGTTATGCATCTCTTTCACTTCTCTTTTTTGAaCAAGTCGAAGATATTTCCGTTGCCCCAAGTGCAATTGaCTCAATACCTTCATATAAGCGTCTTTCAGCTGTTGTTGATTTAGAAGTTTAAGGTTTTGTTCTGCATTTATATGATTCAAACATAATTtATTTTtCTCTTGTTGATTTTTTtCAGTTAAATTCATAATCTCTTGGAGACATCTCTGATTAATATCCGTTTTCAGTTGATTTTCATTTTTCTTTTTAACAGTATTCGTTTTCTGTTTGCCAAAATAATTTTCTAATTTCTCAATgCTAATtGAATGAGATTTTAATAAATCATTTAGTTCTTTTATCTGTCGTTTTTGCAAATTTGCAaTTTCTTTGTTTtGTCTTTTTAAACATTTGGCAATTGACTTTGTTTCGTTCAGTGATTCTGGGGTGATATCTTCGAATATGGCTTCATCTTTACtATCTTTGGATTTATTTGGACTACAAACTAAAGCTTCATTTCTAATTTTGATTTGGTATACGCCTGATGCAGTGGATGAATCTTGGCCGTATTTTGTTTGAGATTCTATTGCATCTATAGACTGTCTCCTTAATATTTCTTTTTTCGTTGCCTTTTTATTGAAAGAAGATGTTGAAGACGATAAGTCTTTAATTTCTGAAGTTTCAAAGCCCATATTAGCCATCAGTTTAATTTTATGCTCTTCCCTGCTGATATGAGCTCTGGGGTCTGATAAAGCATCAACAAAACTGGCAAATCCAtcAGGCACATATGTTGACAGAGTTATTTTGCAAAAAAGTGATGAAAGaGCACATGGAGAATTgaCcTTCACTTCTAaGggAaTATGTcGGAAACCAGTCTGGAG
>OX_Gtig_0.1.00015
TTTTGCGATTGAGAGGTGGCGACAATTAATTAACATTTTGATCGAATAACAGTGTTTTTTATTCAATATTACTTTTAGATTGAATAAACATTTTTAGTTCATCTTAGACATTTCGATCTAATAATAGTGCTTGTCTTGTATTCATCATCGCCTTTAGTTTAAATAAACGTTGTTTAGAttaaaaaaaangaaaaaaaataataaataataaacacattcagaattagttataaatccggtgggacaattaaaacaaaactcaaattAATATATAAaTAATTAaTAAATtAATTGAATCAaTAAATTagTCTTTGAAaTATTCGATAATTATTATTAAAATTATAAATATTATTGCTATAGAGTCGCCGAATATAACCGCGCATTtGCATTGAATCAGTTGATTGTGTCTGCaCAGTTTTCGAAGAATTGTTtCATTCTTCCGACTGCTTCTCAAGCGGCTGCTTTTCTACATCCTTCATTTGTATATTTTCCGATTTAGTTtCTTGCTTTAATtCCTCCTCATCAAAATTTGGATCAAACAAATATCTTTTAATATGCTCGTAAGACAATTCTGATGTGAAGACCGTCTGTTGAAGAAACCCTGCTAGAAAGCCTCCAATCATGGGCCCAATAATGTGATTTGAAACTCCTCTACTCCttcttAGCAGCCATTTCCCGAGGCTGGCGGCCGGATTCATACTTCCtCCGCTAATATTCATTCCACAATAAACACCTATAGTtATACTAaCACCGATTATTAACGGCGCTAATCCTTTTtcAGTCGCACTTCGCGACTTTTCAACGCAAAGTCTCATAACTGTAAATACCAATACAAAAGTAATTACGACTTCACAAAGGATCTTAAATATTTGTGGATCTATTCTTAtAATTGATTCAtCAATTcTCCCaTAAATTCGAGACAAAATTGTTAAATtaTAAGGTGGAAGTTTTTTAaTaCCATCAAACTTCACAAATCTTTCGTTtATtGTCATATTTACATTCCAGAATGATTTTtCCAaCACTGTTCCATTAGTTAACAAGAAAatAAATCcAAACCcAACCGTTGCTCCAATGATTTGTATAATCGAATATAAAACCcATCTTATCAAACTTATTTTCCTCGCGATCAaCAATCCAAAACTCACAgCTGGGTTTATATTCCCTCCACTCACCGGACCGATACAGTAAATAaTAACGGCTCCagCAAGTCCAAATCCCAATCCAAGTTTGACTGGATTCATGTTATTATAAGCCGATCCAAATCCGATGAAGACTAAAAGAAATGTTCctAAAAATTCGGCCACTAAAGATAACCAAAGGTTCCTCGACATCAAGTCTCGgaCGCTGCTGGCCAATCTGAGTCTGTCCATTTTAGTGTCAAAATGAGTTACCGACAGTGACAGACGATTATTTATACACCAAAaCTGTTTGATAAACAAATTaaaaTTATCTATTGATaaaattttATAAtttGATCTAtttATAATTGGCGTGTGATGaaaaTatttatttCCTGCAAttttATaaaTATCAttatttaattttatattttcaatttgtatttcaattttaattagtagaagccaatgtgtaattttggttcaaacgcacttccagaaataataataataataataataataacaataataaaattagacaaataaataaataataaataactaat
>OX_Gtig_0.1.00016
gcagagtacatggggACCCGgAAAATTTGAAAAaTGAAATTTtGAAaTTAAaTCATCCGAATTTGTTTTAtAATGTGATTAAAAATCGATTTACGTtcGAAAGACATGATGATtATTTGGTGAGAGAAACGAAATGGATTTTGAATTTCgTTtGGGGTGTGAAAAATGACGACAATCGATCGTGGTTGAATTTACGTCAATATTCTGctATTgtGATTGATAGAAATTTTAATATTACCGATGGAAAAACGATTAAATGGTTAGTGAAATTTTGTGAAATAATTAACAATAATTTGAAAACACCTAACGAAATGAAAGATTTTATAAAgTACCGTAAGGAAAAGCAATTGACCATTTGTCCCTTTGATAACGGAATAGCGTCTCTTAAGCAATTCATCGACCATAACAACTGcACACTCGACGGAAATATCAATCATAAAATTGCTGATTGTATTAATCGATTCAATGAAAACGATAATTCCGATAATAACTTCCAATTTCACTATCAAGACGAAgCGATCGTCGGATTGATCGTGTCCTTTCCTTTGaGCATCTCGGCCAACAAGTCCTATCAGGAGATCATTctCGCCTTTCAACTAATCGACAACTGGTTCGACAATCTGCTCTCATCAGCTCCGTTGTCATTGAAACACGGATTTACtgTATTTCAATCGGAAAAaGAATCAATATTTTCGGTTTATTCAGCGATtGCCGAaTATTTACCGATGAGTTTCGGGTTGGCGTTTGTAAGTGCGGGATTGGTTGGTGTGTCGGTTGTGTGGAATTGGCGTTTGATGGGGTTGATGATGGTGGATTTGATGTTTGTGGTGTCAATGTCGATCGGGTCGCTCGTGTGGCTCGATTGGAAGATCGGGATGGTGGAGGCGGCGATTTTCACGATTGCCACGGGTTTGGGAATCGATTTTTGTTTGCATTTTGCGATTGCTGTGGAGAGAAAACGAAATAAATCGATTGATACGATGAGTCGGGTGAGAATGGCGCTGGAAGAGATATTTTGGCCGGTGATTTTGACTGCTGTGACGACTGGGTTGCCGGGAGCGCCGTTGGTTGGAAGTGAGTTGGTAATTTTCTATCGACTTGGGACGTTTTTGTTTGTTGTAACTGTTTGGAGTTTGGTTGGGGTTTTGTTGATGTTTCCCGCTATTGTGTTGATGTTTGAGTGGTA
>OX_Gtig_0.1.00017
ACAAGTATTACATACAAATACATCCAAGTTCCTTCAAAACCTCACTTTAAATAAACCTTAAGCAaTCGCAGGaCcATCACATCATAACCCCCCCACTTAAAACACCCACTTTCAATCTCATATCGAAAAATTTTCCCCCTCATTTTTCAaAAAACTTAAATTACCATATATCGAAAGATTCCCAAACCAAAACACAACCTTCTTTCAAAATAACCAACAATTAAATCTCCCATCAAACTTCACACACCCAACACAAAAAaATTTACAATCTACCCCTTTTTTCCAAAGAAATTCAACAACAATACACAAAAATTTATCAGCATCAACACCATTTTCCCTCAGAAACCAAAATTCTACATGCAAAACAATACAAAATCTCCTACACCATGTAAAAACATCCTAATATTCTAACCTCTTTCCCAACATAGTAAGATTATATCTCCCCCCATTTTTCCTAACAAAATTCAACAAACCTTTTAAGACCCCATCACATACAaAAAAAAACAAAAATATTCACACTACATCAACAAAATGCCAATACCAAACAGCAACTTCAAACCCAAGATGGGATTTTCTTGCAAAATTAGACTCCAACTTTAACCCACCCCACCTACCAAAACCAAATCTAACA
>OX_Gtig_0.1.00018
ATAATATTTCTAATTCACCCCTTTCCCCCAAATCCACCCAAACAAACTTACCCATATCAACATAAACTTCCCAACAACTAACAAACCCCCAAATTTCTACACCTTCCAATCAAGCAAGCCAACAAACACCTCAACAAGTAAACCAACCAACAAAACAAAAaCAAACAAAAAAATCTTTTCCGCCTTCCCACCAAGCCTAAAGAATAATCAAAAGGCAATTGCAATAACAAACAGACCTCCACATCCAAAATTATAAATAAAATAACAACaaaaaaaaTCGCAAAGAAAACGGCATCCGAGATAAATCCTTTGAATCAAACCCACACTCATACCTTGACACAAACTCACGATACACACCCCACCCTAAATACAATACAACCACCTTATACCACACCCAAACAAAAATAAAAAaCCAAACAACAACaaaaaaaaaAAAAAAAATCAATTTACACCATCTTCACCCCTActCcATACAATTTTAAACACCCCAAAGCCAAAAACACCATCATTtATTtAAAACACTTTTttAACAGTAAAGAGCAAAAACTTCTCACAAAaCAACTCTCCAACCTACTTtCAAAATAGATTTtCTTATTACCGCCCc
>OX_Gtig_0.1.00019
AAAaaGCGAGCGATGAAGACGATCCTATCGACTGAAGTGGTGGCGGTGCCCGAGGGCGTCAAGGTGACCGCGAAGGCGCGAGTGGTGCGAGTGACTGGCAAGAGAGGAGTCTTGGTGAGGGACTTCAAGCACCTGTCAGTGGAGATCCACGCGAGCGCCACCGAGATCAAGGTCGTCAAGTTCTTCGGCGGCAAGAAGGACATCGCCGCCGTGCGCACGGTGGCCTCGCACATCGCCAACATGATCCGCGGCGTCACCGAGGGCTTCCGCAAGAAGATGAAGGCCGTGTACGCTCACTTCCCCATCAACCTGGTCATCAACGAGCAGGGAGACGCGCTCACCATCAGGAACTTCCTCGGAGAGAAGCTGGACCGACACGTGCGCATGCGGGAGGGCGTGCGGGTGAGCGCGACCGGCGTCAAGGACGAGATCCAGATCGAGGGCAGCGACATCGAGCTGGTGGCCAAATGCGCCGCGCTCATCCAGCAGAAGTGCCGCGTCAAGAaCAAGGACATCCGCAAGTTCCTCGACGGCGTCTACGTGTCCGAGGTGGGCAAGATCGAGGCGTGATCTACTAGTGACTGATCGATTGAATAaTACATTCTTGGATG
>OX_Gtig_0.1.00020
TTTGTCAAAAACAGTTCTCCATGTATCAATTTCTTGATCAGTATATTTGACCCTTGGTATAGTTTGACCATGTTTGTAATGGAACGCAATATCTGCAAATTCTTTGCGTCTAGCTCGATAAACGGGATCAGTAAAACCCGGATGATCCGCATCCAATTCTGAACCATACGATAGAATCTGATTAGCGAATCTATCTAAATCTCCAATTTTCGTAGGAAACCAAGGAACTTCATCTTTGATAATATGATGCTGTCGAGATAAGACTTTTACTTTCAATTGCTTATTCTTTAAGGTTTCTATTGCTGTTATTAAACCTCCAGTACGATTATCAGCATTAATTAAAAAaTCGTAATGATCTTTGTATTCCTTTGAAGGTCTTGATTCGATGTGTAACAAATTTACATTCTTCGTTTTAAAGGTGTCAaGAATTGACGCCAGGGAACCAaTACTTGAAGGTGCAGTTATCAAAATCGTAGTGCTACCTTCTTTATCCGGATAGTCTTCAACATAGTATCCTAATGTTCCTCCACCTTCTATCTTGTTCATTTTTATTTtCTCTCAAAATTAATAAAATGTTGGACAGACTTTATAAAAAAaCTGAAAAGTCGATTCGCAAAAaCaCAAAAAAGAaTtA
>OX_Gtig_0.1.00021
AAAaaTATACTTTGATTTTTGGTTTGTTGGTTGTGTTGGGTTTTTTTtATTTTGGTTTGGTTGTTTTAGTGGGGAGTTGTGTGTTTAGTGGGTCTTTGTCTTTTTTGTTGGGATTTGATGTTGTTGGTGTGGGGGTGGGGGATTTGATGGATTTGGTGATGTATTTTGATTTGTATTCTTTATTAAGGTTGTTGTTACTTTTTGTTGTTGTTTGTAGTGTTCATTTGTTTACTTTGTTTTATATGGTGGGGGAAGTTAATCTGTTTCGATTTATTTTGGTGTTAAAAGGTTTTGTTGTTTCTATGGTTTTTTTGATTGTTTCTCCCAATTTGTTTTTGTTTTTGTTGGGGTGGGATTGGTTAGGTTTTGTAAGGTTTGTGTTAATTATTTGGTATTCTTGTTTTTCTAGGCGAAAGGGGGGGTTGAAGACGTTTTTGAGAAAACGAGTGGGAGATTGTTTTTTtGTTGTTAGTTTTGTTTTTTTTTtAGGCAGGGGGGATTCGGTTTAATGACTTTTGATTATGTGTTGTTTATTGTAGGGGTTTTTGTTGCTATTGGTGCTGTTACTAAGAGAGCGCAGTTTCCTTTTAGGAGGTGGTTATCTGTGGCTATGATGGCTCCTACTCCGATATCTGCGTTGGTTCATTCTTCTACGTTGGTGATTTCTGGATTATATTTTTTGTTTCGTTTTTTCGAATTGCTTGATAGATTGTTGTTGTTTTTtCTTTGTTTTGTTGGTTTGTGGACTGTTTATGTTGGGAGGCTTGGGGCGGTGTTTGCTTGTGATGTGAAGAAGGTGGTGGCTTTTTCGACTTTGAGGCAGATGGGCTTTGTTTTAGTTGTGTTGTGTTTTGGTTTGCTGGAATTCGGGTTTTATTATTTAGTTGTTCATGGTTTGTTTAAGGCTTTGATGTTTATTTCTGTTGGTTGTTTGATGGTTTTGGCTAATCATAAACAAGATTTTCGAATTCTTTCTGGTGTTTGGGTGTTGAGTCCGTTTGTGTCTTTGAGGTTGTTTGTAAGAGTTATTTCTTTGTCTGGTTTGCCTTTTTTGTCTGGTTTTtATGTAAAGGATGTTATTCTTGGTAGATTTCTTTTTTTCCTAGGAGTGGTGTTTTTGGTGTTGGGTTTTTTTTGCTGTGTTTTTGACTGTTGTTTATTCTTTTCGATTGTTTTCTGTTTTGTTTTTAGGTATGAAAAAGTTTtTTTG
>OX_Gtig_0.1.00022
TGCGTTGAGTTCTACGGATATGTTAGTATTGATATTTTTtCCTTTGTATGGTGTGTTGATGTTTTTtGGCTATTATGGATTTGTTTTTGAAATACAATGGTTGAAAGGGTGGGTTTCATTGTTTCAGTTAGTTTGTTTGTTTGTAGTTGGTTTATGCTTTTCTTATTATTATAATGTTGGTATTTTAAAAGTTTGATTCCGTTTTTATTTTTtGAGTTCTTTCTATTTACATTTTGTTTATTATAGGTTTGGGAAGGTTTTTTtGGATTTGTTTTGTATGAGGTTGGTTTTAGATTTTGGTTTtGTTTTtCCTAATTTAAGTGTAGGTGAGTATGGGTTAATTTTTTTtGATTATAGTTTATGGTTGGAGAATAGGCGTTTTTTTTtAATATGTGGTTTTTtATAGCTTTGTGTTTGGGGGGTTGTTTTTTTtCTTTTtAGTGTAGGGGGGGGgAGTTGTGTGATTTTGTATTGCCGGGTTTGGGTTGTTGTTTGCGATGATTAAGacTgTTATATAGGGTCTGGTTTCGgCCCAGAAGATtGATAAGTGTTTATTTTAAAGAGGTTGCGTTAGTAATTTTGTGAGGTTGTTGTCTTATCCTTAGTTTGTTTGATTTAGTAAGGTTTTTGGGGTTGGGGGGCTCTAAaGGTaTACTTTTTTtAtATCTAGTAAAAGGGGTTGGAAATTTTGTGTTGTTGTTTGGGGgTGgTGGTAATGGTG
>OX_Gtig_0.1.00023
ACAACTCGAAACACGATTTTGAATTTGTAATCGACTAATGATTcAaGTAATCTTtGTATTATTtCTCaTGTATCGGCAATCATTTtGTACTGATTTGATAAGGCAATTCGTCAAtATCCcGAATGAAAaaGCGTtCACACTaaaCACAACAGTAACTCTGTCGTGTGAGATCGAGAagaaggaaggaaaCCTTGTCGCAATCATTAAGaaaGagaagtcgatgttttctgaGGACTGTaaaGTGtttgcacCGAAgaagTACgaaaTGACGTGtctggagaagagctcgggtgacaaaaaTGTCATGGAGTATCGATTCAAGATCAGGAATCTCGAGTGGACCGATCGGGGCACGTGGGAATGTCTCTACGCCCagAACAAGAGGACCACCAAGATtGATGTGAATGTCCcAGCGGTATTTGATAGgCTCACTGTCGATCCGGTTCGACCGGCTGTCAAGAAAaTGGAGAATCTCGGGCCAGGATAttaccAGCAGGACTTGACTCCAGAATACGTGCTTCAAGGtcGCGGATCtaGGAGTAATCCGTtCAATTTGAGAGACGGgACCGCCCTTAAGATCAGCTGCTCGTCCTCTTGTAGTTATCCGGaGgCTGTTCATTTGTGGAGTTTCGCTAATGTTTCATACGGGCCGATCAATATAGAAGTGGTAAACAAAGCAACTCACAACATTTGTtCTTTACCAAACAATGAAGGAATGTCCACATCAAAGAGTGATGTCACGATCAATTGCACGACcCtCAAGATGGTtGGTGagAATGAGATCGTTTGTACGTCACATAAGTCGAACAAGACCAGAGTGTATGTTCTGTGTCCAGGCGGTGAGAAACAGTGGGAGTTGACCATCGGAGAGAAGATAGGTCTCGCAATATCTGTGGTCATCATCATTCTtcTTGTGGCTTTACTATATTTtACGCTAAAGCGGTCAAGAaCAGGTTACCACAGTCCGACAgATCTCAATATTAAAGTGTAATCTTAAACTGTATTTTGGAATGACTTTTTTGCATTCCATTTCCTTTTCTTATAGTTTTCTCAAACTGTCTCATTGAAAGATCTTTTCtACTTTGaTAATCATTTTACAGTTTACTATTTTGATAATTTTATTACATTATTATTATTATcatATTATTATTATTATTCTTATT
>OX_Gtig_0.1.00024
AAATAAAaCGAAAaTAAaCGATCAACTGAAAACTGATTTGAAGACAaTGAAGGAAAAAaTAGAaTCAATGTCCAAAGATTTATTGGAAAaTAAAgAGAAAGTGAAaCGAAAaTCAATGGAATCAATAAAaCAATCAGCGATTTGCAATcGATATCGAATGTgaCGAATGAAATGAGAGTGtcGCAGAACAaTCGAGAACAAGCgAaCTGTGGAGGAGGATTCGTGTGGCaGATCGATAAATGGAtAGAGAAAATGAAaCAAGCGCGAGCgAaTATCgaTTATTaTATCGACAGTGAATCATTCTATTCTCACACGAACGGATATAAAATGCGTCTGAGAGTGTGgCCTAaTGGAtATTaTTaTtAtGgTTgTGGTCGGGGAACTCATTTGagTGTaTGGTGTtaTGTGATGCGGGGCGAATGTGACGATATTTtACCGtGGCCGTTCAAACATGACGTAACATTTGAGCTGATCGATCGACACGCGACACGAATTCACACCAGCtCGACTGTCAAAaTaCGGCGATCAaTacGAG
>OX_Gtig_0.1.00025
CAATTaCAATTtATTGATTGAATCAAAAAAaTaTTCGCGATCGATTTtCtCATTTCATaCAGTAACAATAACAATCAATATCGATTGATTATCGAATGTTCACTCTGCATCGGATAAATATTTGATCATTATCGATCAATGATCGATCATTaTCACTCGATAATTCTTtCAATGACACAAATTTGTAATTGTAACAGATCCAATTTGAATCATTTATCGATTgCGGCTTTCCATTATCTCTGTTGTAACCAATACCACTGTCCCACTCGTATTGATCGCCGTATTTGACAGTCGAGCtGGTGTGAATTCGTGTCGCGTGTCGATCGATCAGCTCAAGTGTtAcgTCATGtttGAACggccacggtaaaatatcgTCACaTtCGCCCCGCATCACACGACACTCgACACTCAAATGAGTTCtCCAaCTCcAACCAGAGACTCCATTAGGATaCACTCTCaGACGcATTTTAtATCCGTTCGTGTGAGAATAGAATGATTCACTGTCGATACAATAACCGAAATTCGCTCGCGCTTGTTCCATTTTCTCTGTCCATTTATCGATCCGCCACACGAATCCTCCTCCAcAGTTCGCTTGTTCTCGATTGTTCTGCAACACTCTCATTTCATTCGTCACATTCGATATCGATTGCAAATCGCTGATTGTTTTATTGATTCCaTCGACTTTCGTTTCACTTTCTCTTTTATTTTCCAATAAATCTTTtGTAaTG
>OX_Gtig_0.1.00026
AAGAGATTGACtttgtTGatacAGAtttGAAGAAACACATGTTACAGGAGATTGTTTCTCATACAAACCTAATGCTTGGAttgATTGGTAATCTAAAAAgTGAAATAAAGGTTTTAAAAGATGATAAATTTGAAGTTGAAAAaaaTAACAATGAGTTAaAGgTATATTCAaGAAATACTAGTACATGTAATAAtAGTTTTAATATTTATAGAAATgcATCCAaGATTGTcAaTTTACAtATGAAAAGGAATTccaaGAAATAAAATTGAAaCTTAAAGAAaTGGAAaaTAAATATAacGAAGcaCAagtAAaTTAtgaTtGAAAATTTtATGTTTTGAacAATATATTTTAATGATAAAAaTgtAATATAATTGAAAAAACAAAATtATTTAAATAAAATaCTATAAAaaTtaGTtATTtAATATAGAAATTGATTAAtgATTCAAAATTGAAATATGAGAGTGAAAaTAAaGAAaTAAAGAAAAaTTGAAGCAAATGGAaCATAAATTAACTGAAGAACAAAGAGAAAATAGAGAATGGAAAGAAAAaCTGAAaCAAATGGAACAACAATTAAaGGAAGAAGAAAAaTCGATTAATGATACAAAATCGAAATGTGAAAGTGAAAATAGATTATTCAAAGataaaCTAAAGCAAATAGACAAAAAaTTGAATGAAGACGAAAAAGTTTGTGAAAATTCCAAATTAAAATGTGAGACCAGTCACAGAGAATTTCGAGAAAAACTTATCGAAATGGAAGATAAAATAAATCAAACGAAATTAACGATCAACTAAAAACTGATATGAAAACACTGAATGACAAAATAGAaTt
>OX_Gtig_0.1.00027
TaCGAAATGGACGAATCGAAAACGAGTTCtCTTTATCAACTGCCGACGATTTCCATCCAAAGGAAAGAAATTGATGAAAGATCTCATTCGAATAACGCCACACAGTAAAaCCACTGACGCGATCGATATGAAACGAAATTTGTCGTCAGTTGTCGAATCGGCCGTTGAAAAAAaTTGTtCCCTAGTCGTTCATTTCGAGTCACGAAAAAaCATCGATCTCTACATGTGGATGGCGAGTGTTAACGAAGGTCCGTCAATAAaGTTTTtCGTCAAAAAaTTGCGAATaCTCGGaTtATTTtAAATTTCCTGGAAATtGTCTCAAAGgAAGCcGACCGCTGCTTTCCTTCAGCTCGGATTTTGctGATCGACTCGAGTTTCAGCTTATTCGTGAGATGTTCATCAAGATATTCGGTGTGCCTAACTGCCaCCCAAAAAGTCAACCATTTATCGACAGGATATATTCTTTTTCGATTATCAATGGCAGTATCGCATTCCGACATTAtCAGATTGTCGATCACAAAaCTCAGGAACTGGTAGAGATCGGGCCAAGAATAcTCCTACAACCAGTCAAAATaTTTGATGGCTGTATGGGTGgACAGCCGCTGTTTAtGAATGAGAaCTTTGTtACACCGAaTCAGGTAaGgATTCAGCATAAATTGGAGgCAAAAaCTCAAAGATCGAGGAGaGAAAAAaGAAAAGGTCCACAAGAAGGCTAAGTtGATTGAACTCGACGAAGAAACAGTTGATGAtgtttttgcttgaaataaaatttaatttaac
>OX_Gtig_0.1.00028
CCATTaCCACAGATCAAATTTGAATCATTTATCGATTGCGGCTTTCGATTATCTATGTTATAACCAATACCACTGTCACACTTGTATCGATCGAAGTATTTGACAGTCGAGCTGGTGTGAATTCGTGTCGCGTGTCGATCGATCAGCTGAAATGTTACGTCATGTTTGAACGGCCACGGTAAAATATCGTCATATTCGCCCCGCATCACACGACACTGGACATTCAAATGAGTTGCAGCACAAGGATACACTCTCAGATACATTTTATATCCGTTTGTGTGAGAATAGAATGATTCACTGTCGATACAAGATTGTTTCCTCTTCTCTGTCCATTGATCGATCCGCCACACGAATTCTCCTCCACAGTTCGCTTGATCTCGATTGTTCTGCAACACTCTCATTTCATTCGTCATATTCGATATCGATTTATCTCTCTCTTTCGATATCGATTGCAAATCGGTGATtGTTTTATtGATTCCATCGATTTTCGTTTCACTTTCTCTCTGAATAAAaTTATCGATTATTATTTTCACAATACATTTTATCATTTATCGAtcATTATtATTTAtCATcATtGaTtATCGATtATtATtATCGATtAtAAAGATTGTGTCTGGAAATATTTATTGAATTAAGAGAGACATtCTATGGAAAGAATCAAATAATTATCGATCTGCTCACATTtCTCTCTGGAATCAaCACAATAAatCGATCCaGAGAGAATTCACCTGGAAGATTACCTtAatATCGATgaCaGTTTCTTCATTTTCCACAGAcTTTAaTTcTacAACTCCATAAAAATTACGCAAtCcTtAATATTGATTCTATTGTCAAACAGAAGCACAAATTTGAATCTGAAATTCAGTACCTCCACATGAAATtATCTGATTACCTTTACtATATACGCAAATGAAACCTGCACGATGTTAACCTTtGCAaTCGAATGATCAGCAACTATTTTtATTtAGTGAaTTAATGCTTAATTAAGGCATTAATCTAAGATCATTGGTAGATAaCCTATTGTTCATTAACTGTGTGGTAACGATTAGTGACATGCACGCCCAAATGATTAAAATAATTGAAAATTTATTATTATATAATTCATAATTtCACACAAAAATTTAATAATGACAATAaTC
>OX_Gtig_0.1.00029
AAATTTTTAGTTCTTCAGTTAATTTCTTTtCTATTTCCTTCAGTTTTTcTTTtATTTCTTTATTTTCACTGTCATATTTtAATTtGGAATCATTTtcTTCTTCGTTATATTTACTTTCCATTTCgTTAAGTTTCACTTTGATTTCTTTATAATCCTTTTCATATATTATTTGAAAATCTTGGATGCATTTATTTAACTCCTTGTTATGTTTTTCAACTTCATATTTATCATCTTTTAAAGCCTTTATTtCATTTTTTAGATTACCAAAAAAATCAAACATAAGTTTCGTATGAGAAATAATCTCTTGTAACATGTGTTTCTTCAAATCTGTATGAACAAAATCACTTTCTTTACAACCAATTATCACATAAGGACATCCAAATGATAGAGAATCGCATATTCTAATATGATCTTCTATATTTTTCAATTCATCTGTAAAGACACAGTCTTTTTGTGGACATTTAACAATGAGTTGGAATAACTTtCTATTTATGGCTTTATCAATAAATACATTGGAATTAATATCCAATAGTTCATCTTTGC
>OX_Gtig_0.1.00030
aaaaaaaaTTtCGATGAAcaGCTtcTTTGATGAAAaGATATCTTTGTTGAAGGAAtgacGAATTTCCATTAATGTCGTtaGTTAATAaTAcAtaTTGATTaCGTCACCAAGGTCTCTGTTATTTTACcTTCTCTTTATTCTCTTTAGACAacAATTAATTGGATATATTAAAAgAATTATTTTACACTTATTTTAATGATTTTATTAATAAATTCAGGATATATTCCTTTATcAAAgcaTAAACTTGATcTTTTTATTGAAAAACTGTTTCTGAAtGTAatAgtAActATTTTATCTATTGTCACTTAAATtACTTtATTAATcTTATtgTTCCTtATCTTAAAATTTGaaCATTtcaTTGTAACATTTAATTTtAAaTtAAAATATTGtAATCAATAATTTAATTTGaGAtaTTTTTttCcAGcAAATAATtAATCgatATGTCCAACAAAAATTGGAATGATATGTGGAGAActATGAAAagTGGTCGTTTGGAATTCGTTgaTAAAGTCgAAAATGATATGTTGTGTATCATTTGTAAgAGCGTACTAGtcAATGCTAATTATGGTCCTTGTGGCTGTCGATATTGTTTAGAATGTGTTACAAAaTATTTGAATGgAGACc
>OX_Gtig_0.1.00031
TAAAAGAAAAGATAAAAGAATTAGAAAAtAAATGTGATGAAGTAAAGGTAAATGGACAAAAtgAAATGAAAaGAGAAGTGAAAATGaTAAAAGATGATTTATGCGAGAATAAAAAATCGATTaGTGATTCGAAATTAAAGTGCGAAAaTGACAATAAAGAAATtAACGAAAGGATAAAAGAATTAACAAATAAATGTGATGAAGTAAAGAGATTCTGTGGAGGAGAATTCGTGTGGCGGATCGATAAATGGACaGAGAaGAGGAaTCAATATTCTATCACCAGTGAATCATTCTATTCTCACAGAAACGGATATAAAATGCGTCTCTATGTGTGTCCTAATGGATCTGGTTGTGGTGAGGGAACTCATTTGAGTGTCTGGTGTTATGTGATGcGGGGCgAaTGTGACGATATTTTACCGTGGCCGTTCAAACATGGCGTAaCATTTGAGCTGATCGATCAACACACGACACAAATTCGCACCAGCTCGaCTGTCACATACGGCGgTCAATACGAGCAAGAGAGCGGTATTtGGTACAAGAGAGATAATGgAAAGGTGAAATCGATAAATGAaTaTgaTTc
>OX_Gtig_0.1.00032
GAATGAAACAAGAAATAAAAATGTTGAATGACGAAATGGAAACACTGAAGAAAGAGACACTCGAGATCAAAAAaTCGATTAGTGATTCGAAATTAAaGTTCGaGAATGACAaTAAAaaaTTAACGAAAGGATAAAAGAATTAACAAaTAAATGTGATGAtGTAAAGAGATTCTGTGGAcgAGAATTCGTgTGGCGgATCGATAAATGGACAGAGAAGAGCAAACAATcTCGTATCgAcAGTGAATCATTCTATTCTCACACAAACGGATATAAAATGcGTCtctctGTGTaTCCTAATGGATcTGGTTGtGgTGAGGGAACTCATTTGAGTGTCTTtGttaTGTGATGCGGGgCGAATGTGACGATATTTTACCgTGGCCGTTCAAACATGgCGTAACATTTGAGCTGATCGATCAACgCaCGACACAAATTCACACCAGCTCGACTGTCaCATACGGCGGTCgaTACGAGCAAGAGAGCGGTATtcGGTACAACagAGATAA
>OX_Gtig_0.1.00033
AAATTTGCgaTTACGACAGATcAAaTTTGAATCATTTATCGATTGCGgCTTTCGATTAtctctGatGTAATAAATACCACTGTATGGATCGTCGTATTTGACAGTCGAGCTGGTGTGAATTCGTGTCGCGTGTCGATCGATCAGCTCAAATGTTACGCcATGTTTGAaCGGCCACGGTAAAATaTCGTCACATTCGCCCCGcATCACacAACAAgaGACACTCAAATGAGTTCCCCAACCAATCCAATCTCTAAATAAATCATAATAATAATAATATCCATCAGGATACACtCTCAGACGCATTTtATATCCGTtcGTGTGAGAATAGAATGATTCACTGTCGATATATCGATTGATATTCGCTCGCGCTTGTtCcATTttctcTGTCCATTTATCGATCCGCCACACGAAtCCTCCTCcACAGTTCGCTTGTTCTCGATTGTTCTGCAaCACTctCATTTCATTCGTCACATTCGATATCGATTGCAAATCGCTGATTGTTTtATCGATTCCATCGATTTtCcTTtCaCTTTCTCTTTtATTTtccaTtAAATCttttGTAATGAATTCTAttttGTCATTCAGTgg
>OX_Gtig_0.1.00034
AATTATCGAATGTTCACTctGCATCGGATAAATATTTGATCATTATCGATCAATGATCGATCATTATCACTCGATAATTTTAACAATGACACAAATTTGTTACTCTCACagATCGAATTTGAATCATTTATCGATTGCGGCTTTCGAATATCGCTGTAGTAATAAATAGCATAACATCCATTCTCATTCTCGTATTGATCGTCGTATTTGACAGTCGAGCTGGTGTGAATTCGTGTCGCGTGTCGATCGATCAGCTCAAATGTTACGTCATGTTTGAACGGCCACGGTAAAaTATCGTCACATTCGCCCGGCATCACATGACAATAGACACTCAAATGAGTTCCCCAACCACAACCATAATATCCATAAGGCCGCACTCTCAGATGCATTTTATATCCGTTCGTGTGAGAATAGAAtGATTCACTGTCGATATAATAATATTTATtcGCTCGCGCTTGTTCcATTTtCTCTGTCCATTTATCGATCCGCCACACGAATCCTCCTCCAtAGTTCGCTTGTTCTCGATTGTTCTGCAACACTCTCATTTCATTCGTCACATTCGATATCGATTGCAAATCGCTGATTGTTTTATCGATTCCATCGATTTTCGTTTCACTTTCTCTTTTATTTTCCAATAAATCTTTGGAgATTGATTCTA
>OX_Gtig_0.1.00035
ATATGTGAATCTCGATcACTCGAGTGTCCTTtggCGttAATTGGTTGTAAAGAGAttGATTTTGtcAATaCAGATTTGAAGAAACACATGTTaCAGGAGATTGTTTaTCATaCAAAccTAATGCTTGGaTTTATTGGTAATCTgAAAaaaTGAAAtaagaGTTTCaaaaacaGaTAAAttggAaTTAGaaaaataTAACAATGAGTTAAAGGTATATTCgagAAaTaCTAGTAgtAGtAaTAATACTTTTAATATTtATAGAAATACATcAAaGATTTTCAAgTTgcacaTAtGAAAAGgAaTTAAAaGAAaTAAAAaTGAAActAAAAGAaaTaGGAAAATAAAtATAACGaagaaCAaGTAAATTATTaTTgAAcATTTtATGTTTtGAatAATAtATTTTAaTGaGAAAAATATTGTATATTTGAAAGACAAAATTATTTAcaTAAaGTCTATAAAAATGACACAGAATAAAATCGTGATAGTAATtGgAACTATTTcATTAGATAATTTTATAATGTTTTATAAAAaTTGATAATTATTCCAGAAATCgaTTAatGATTCtAAATTGAAATACGAGAGTGAAAATAAAGAAATcAAAGAAAAaCTGAAGCAAATAGAACATAAATtAaTtGAAGAaCAAAAAATtGcTGAAAATTCCAAATtAAAATg
>OX_Gtig_0.1.00036
CACTCTCAGACGCATTTTATATCCGTTCGTGTGAGAATAGAATGATTCACTGTCGATATATcgATtGATATTCGCTCGCGCTTGTtCcATTTTCTCTGTCCATTTATCGATCCGCCACACGAATCCTCCTCCACAGTTCGCTTGTTCTCGATTGTTCTGCAACACTCTCATTTCATTCGTCACATTCGATATCGATtGCAAATCGCTGATTGTTTTATCGATTCCATCGATTTTCGTTTCACTTTCTCTTTTAGTTTCGAATAAATCTTTGGACTTTGATTCTATTTTGTCCTTCATTGTTTTCATATCCGTTTTTACTTGATTGTTTATTTCCGTTTGATTTAATTTATTTTCCATTTCGATAAGTTTtTCTTTAAATTCTCTGTGATTGGTCTCGGtaaTTTCATAAaTTTTCTTATTTTCgAATAAATCTTTGGACATTGATTCTATTTTTTCCTTCATTGTTTTCATATCAGTTTTAAGTTGATCATTAATTTCcGTTTGATTTAGTTTaTTTTCTATTTCAaTTAATTTTtCTTTAAATTCTCTaTGATTACTCTCACATTTTATTTGGGAATTTTCacAAaTTTTTTt
>OX_Gtig_0.1.00037
AAACTAAATCAAACGGAAaTTAATGATCATCTAAAAaCTGATTTGAAAaCAATGAATGACAAAaTAGAATCAATGTCCAAaGATTtATtCGAAAaTAAAAAATTTGTGAAAATTCAAAATtAAAATGTGAGAATAATCACAGAGAATTTAAAGAAAAaCTTATCGAAATAGAAAaTAAaCTAAATCAAACGGAAaTTAATGATCAACTAAAAaCTGATTTGAAAACAATGAATGACAAAATAGAATCAATGTCCAAAGATTTATTGGAAAATAAAAGAGAAAGTGAAACGAAAATCGATGGAATCAATAAAACAATCAGCGATTTGCAATCGATATCGAATGTGACGAATGAAATGAGAGTGTTGCAGAACAATCGAGAACAAGCGAACTGTGGAGGAGGATTCGTGTGGCGGATCGATcAATGGACAGAGAAGAGGGAACAAGCGCGAGCGAATATCGATTATTATATCGACAGTGAATCATtcTATTCTCACACGAACGGATATAAAATGCATCTGAGAGTGTATCCTAATGGATGTTATGATTATTGTGGTTGGGgAACTCATTTGAGTGTCGAGTGT
>OX_Gtig_0.1.00038
ATAACAAaTTATTATCATTtaTtAAaTtCTtGAACAAACAaCAGATCGTCGCATCACGTCGACTCAGTCCTTCCTCAGCTCgtAGCGCGTCTCCTTGACGCCGTCCTTGGTGATCACGCGCATGACGAGCGCGTCCCCGCAGTGAATGTCTCTCTCGGCCGCGCTGATGAACACGTCCCTCACGAACGaGATGGCCTCGTCCAGCGGAATGGACGCCTTCTCGACCCcGGGCTGGTTGTTCTTGTTGATCTGGTtGTCGAGGAAGGGCTGCAGGATGGCGCCAGCGCTCCCTAATGCTCGGTAGGCCTCCCGCGAGTACGATCCCACCGGGTCGTACgtgTAGAGCGCGCCGCGGCCGCACTCGTCCAGGCCGCCCAGGATGTTGGACACGTAgAACGGgAAGAAgCGGCGACTGTAGAGCGTGATGgaGagCGCCTGCGCGAGCGCCTTCGTGCTGATCTCCTTGTtGTGCTCGAGCTGGAATCGCTGCGTCTTGGCGCGCAGTAGCTTCATCAGCGTGATCGTGTCGCCcTGAAAaCCAGCGGCCGCGATCACGCaGTtCTTGGTGATCGGGTACAAGTGGGGATAGTCGTGCGACAGGACGTtGtAACTctgcgttgataccactgcttactctgcgttgataccactgcttactctgcgttgataccactgctactcTaGACGTTaGAATAACCAACTaGaCTTAa
>OX_Gtig_0.1.00039
cttgggataaacctggagaagatgacgatttagatCAATATGGTGATAATcGTTACGATAAATACATGCTGGAAATAATtATGAATACAaCGATATTGAATtCTTACAAAAaCTAGACAAAGGGGgTTGTGGAGAAGTGACATTGTTTCAACACAAGGTTTCGAATGAAAAaTACGTAATGAAGACTCTATTAAATCCAGAGGACGATCTCTACAGAGACATTTCTAAACAATATCTAATTGATAAGGAAGTCGATGCTATCAAGTCTGGCGGTCTGTATCATTATGGTGGAGAAGTTGGTTTGAGCTTAGAATTTATGAGTAGAGGAAATCTCAGATCGTATATACAAGAGAAGGAAAACCAAAGACTGTCAGAAGAAGAATCAGCAAAGATCTCCTATCAAATATTGACTCAGCTCGAGAACATTCACAATCTTGGAATTATCcATCGAGAtATTAAACCGGAAAATATCGTTTTTGATGACCacTtCAATGCGAAACTAATTGATTATGGAATATCAAAACGGATAGAAGGTTTGAGTGaGgATGAATTAATTGAGGAATTGATAAAATCTTCTCCCGGGaCCATAAATTaTatGGCaCCGGaGGTGTTTGATGAGACAcGTGGCTACAATCAGAAGGCTGAtATTTGGTCCAtGGGGgTCTTAGTAACTGAAATGGTTACGGGAAAGAAGCCGTATTCGAAATTACCTGAAGTAAAaGCTGGGAGTTTCATTAAAaCTAAGAAGGCAATTGACGTCAAActGAGCTCGAGTCATTCTTCGGAAATACAGGACTTCGTTAGGATGTGCTTGAATCGAGTACCTGAAGAGAGACCCACTGCTGCCGCCTTGATCcAGTCGATGTTtATTCAAaGgTaTTCTGAAAACAaTTAGATAAATACATtGATAAGATTATGcAAATTCtCGTTTAAATGTCTTtAATAAATGAAgAGATtGCGaCTTtGATGTA
>OX_Gtig_0.1.00040
ACTtaTTtGGgttaagtcagtggtatcaacgcagagtacatggaagcagtggtatcaacgcagagtaagcagtggtatcaacgcagagtaagcagtggtatcaacgcagagtaagcagtggtatccacgcagagtacatggganaGTaCATGGGGACTCGaTAAACGGaGCGTCCTcTCAGCACGGTGtGTTtATCGATGGGgAgTGTGTATTGCCTCGGATTTGTGAGTGGAaGgCGCATGGAGATGTGTGTAAtGGTTtATCTGTGCaTCCGTATCTGCCGCTACtcGCTACCGCTtCTGGTCAACgTAGGATTGTCCCCCcGTGGAGgAGaCAGGGAATGATGATCAcTTCTAaCcACAaaTTgCTCCGGACAaCTCTGAaGATGATtCCGATGACTGGACCACCGATGAaGaGATTGATaCGAtGTTTGGAgTGGAcGAAAaTCAGctcaaaatctggtgttatcctgttattaatcagttgtcatcaaaatacaatggattCTAcataGCCGtttttcttttttagtaatagattatttt
>OX_Gtig_0.1.00041
AATCTAttttAACATAtttATAACAATATGTTATggaaTGTAATTGtttATCTAATAAtttCATAACATtCaaaaattttattttATGAACGTTcccaacaTcctcccccgTTTTtgAAATTTTtGAATttttcaaCATTCcgtATTATttGTTTATCATTTtCaTCTTTGAGtCTATAActCCTcTcATGAATCTGTTCAaTAATTTCgtAAGGTCCTTCAAATCtgtCcTCgCCTTtcTTtCTTATTtcTTtCATAATCcAaACCTTaTCACCcACTTTATAAGTTGCtCGcGTTCCGTTTCCActGGgtGTTcttctCTTTTATcctGTCTtAaGTTCTCTcGgTCcgTTTtACtGTCACTGTACCATTgttttCTGTCTATTTTcTCCCAAATACTACTTCTgCTGgaCTaCACCCTATCGTTTtCTGTTTTGTAGCGTTTATTGcAAaTTCTACCTCTGGTAATATGTCTGCCCAACTCATgtAGTTTCTCTCTTTAAGgCTtGCTTGgATGAACTCcCGAATAGTTCGGAATTGtcTCTCAaTTATCCcATTagTATTATGGTGatgTGgACTTgAAAaGAtcAGcTtAATaccccTTGCctCCAACATttcTTTAaCTCTTTTCgATTCAAAACTTTTACCACAATCGAAATGTATCTCTTTTGGaGCACCGAATTTTAGTAtCcaCTTTTGTAATATGgTTTGTaTAATCGTTTCTTCGTCCTGCCTTTTAATAGCTGTcaaGcttATATATTTGCTGAAAtGgTCTATAaTTCcGAAAATGTAcTTTTCTCTTCTTATTGTTtcGTTCCAaGGTCCACAAATGTCTATGTATaTCTTTTCgAaCATTTCTGCagCTGTTATCTTTACATTTTCTTCcTTtGATTTTGTAGTTtTtGTCTTCGTTTGTTGgCATTCTATGCATgACTCCACTACCTCTTTTACtGTTTtccTttCTtCTTCCATATCGAATTTGTCTCTCaGGTATTCGTAcAcTTTTtcaGTCCcTGCGTGgCAtAATAATCTGTGTGTTtGAATAATTagCTCATtcGTTTTTCTTTAGGTAtCcATTCTTTCTGTCcTGCTCTTGTTtGGCTTCTCGTAGTTACCGCTAATAGtctGgTCTTGTTTtACCcTTTTtCGCTTCTTCATGTTCCATTTGgcACtGAgTaCACGTTTCGCAATtttGTCTAGATAACATATCCGCGTtgCcAtGTAATTgCCCTTTTCTGTATTCTATTTCGATATCAAGACTGCTTAAATAGTTCATCCAaGTTTGGAACTGAGCAGTTAAtGGTTTTTtGTTtGAAACATGAAAGTGaTCGCTTTATGGTCTGTTCGtAATTTAAACTtCTTCCATACAAaTAGTGATtGAAaTgTGaCAGAAaTAAAAAatCGCTAAAAGTtCCTTCCTGGTTATGCAGTACCCTCTTTCATGCGCcGAcATTgTGTGTGATCcATATGctATAACtcGTTCTCtaCCTGAATCgtctATCTGTGAtAaTACTgCCCCTATGTtGTCGAAaCTGGCATCcGTGtctAagATAAACTGTTtAtcAAAGTCCGGgAAagCTCAATATTGGTGCCGATATTAATGCTTTTTTCATATCTTGAAATGCTATTTCGCACGCGTCTGTCCATACCAGTTTTTCTTTGTTTGACCcGCACATtCcTTCtAaTACTTTAgcTTTCTTagCATATCCGTTAATAAATCtCCTGTAATAATtGCAGATTCCCAAAAAACTCCtcAAAttcttAATGCACTTCGGTCTTTGAAAGTTTTCTATCGCAGcGATTTTTtCTGGAttcccTTGTAATTAATTATGTGTCCtaaaaatttcaCTTCTTGTCTTAATAttttGCAttttgaTGGttttATCCTCAATCCTGtttGCCTAATTCtttCgaaaaCTTCtttgaTTATATTGTAGTGCTCCTCttttGtCCTTGTTGCAATTaatATGTCATCTAAGTAtACTGACGCTcccaaTTTTTTACCGGTTCCAAAACTTTAGTCATtAATTccTGAAACGTTCCTGGTGCTGCTGCTATGCCAAaaGGCgtgCgTTtGAAACAAAATTGCCCTGATTTCGTTGaGAaTgCcGTCTTTTCTTGCGACtCcTTGTCTAATTCTACTtGgTAGTACGCATTTCCCAAGtCTATtGTACTGAAATATTtGgCTCCGTGTAACCTATCCAtCaTCTCTGTTAtGTtCGGCATGGGAAATGCTtGTCTCTTTGTAaTAAGGTTTAaTTGTCTAAaGTCTAGGcATAGtcTGATTTCATCTTTGTCCTTTTTCCAGACACATACTATCGGCGTGTTCCATTGTGAGTTACATGGTCGTATTATTCCATTTGCTTCAAGGTTCTTAATTGCTTCTTCCAATTTACCCTCTAAATgCaCCGGCTgTCTTCTtGGTTTTATATTGATTGGTCCCCCcGTTGTTTCTATTGTATGACGTAGTAAATTCGTGCACCCTATATCCCAGTcGTTTGCCATAAATATGCCTCGATaTTGGTGGATTAATTTCTCTATTGATTTATCGTTCTGTgTTTCTAaGGTTTTTAGTGCCTCTTTACCTCGATCTtCATctGTAATcTTTtCCCcAAATTtcGCCTCAaTTtCACATATATTGGTTTTATtATTTtCTTGATTTtgTTcTTtCCATTGTAGTTCTATCCCGAACTCTTCCATCAATGgTATGtcTCCTATCATGTCTGGTTTTAAAcTTTtCACTAttaCAAATCTTGTTTtCTCCACTTTTTccccAATTTTcACTACCGTCTCcATTTCTCCTCTAACATCCATTTGTAACCCaTTTGCTGCcGTCAATTTTTGATTTGTtcGTTCCACGTTtATGTTATTtATTTTCctAaCCAATtCTTCaTTtATCACaTTTAATGCagCTCCCGTATCTAATAGGCATTCAATCTCgaTGTTCTCAATCgTAACATTTAtgCtcGGCCGTccTGTAGTTTGTTATACATAATCGGTAtATTTTccTCATTATtAATTATTAAGAgTtCTCCTGATTTATCCGATATCTTTTtAATAAacTtAATCAcTttaTGATCTATTTgcGGatCCTGGTCGTTCATACTTTGTGACTTATTTTTATCgaTTTTaTTAAAacGATTACTATTATTTAATTTACTACTAATATTATTTATATTACTGATATTATtacTATTAtataTAtaaTaaTTTATATGGTTTGgTTTGTGTAAtGAAaGACTTACTGTAGTGCCAAGATCGGTTCCtcGtcGTCTTGGCATTGttcGTTTTTTtCAGaTTCTCTGCACTCTTCTtcTTCCATCATTGCAaTctGTCGTCCTCTTTGAAAACCTCTCAGGTATTCCTCCGACTTCCAGTTTCTCCCGTctCTTTCCTGACTCCGTGGTGGCTGCCGATTGTCCcTTTGAGTTGTCCcATGATACTCTTTTCtCTCTTGATACTCGTTCCTTCTGTGATgaCGTCGgTTCAGATTCGTgtAaCaCAcAtCCgCCTTAtGTCCCGGATCGTTACACCtgTTACATATTATCgtCTTACATTCtCGGCGcACATGGCccagTTTCTCCACATGCGTAGCACGTGAtcTTCTTTtCTCGCTTACATTCACTGCTTCTAtGgccTATTTCTTTGCAGTTCCAGcATGTATTGTTGTTaCGttaaGGaGGTCGTCTCTCCgaTGTTTCCGTTTTCCtCactGAGTttccGGCTGTGTTtCCtCTTTTTAcGCTTCCaTATACgTTGGtattACcGCATGAACCGgTTTTTCAGATCTCCggaTTtcaTCTACTTTCCTCaTCAcagTTCTTTATTTCcGGTATCTCCTTTAtgTCTCTGagTTTAATCtCCTTTTTCaCaTCACTGTCCTTTgATCcGTGAATTAGAAGACATcTTTCTATTtCCTcTTTTgTCcaTTGgTgTTTtgAcTAATTTCTCTGCTAATTTATTACTTTAGCAAAgTACTCCTCGATcGATTCTCcGGaCcTCTCgAAatgtACagCCTCTTcTAAGTCTTCCATAAaTGTGCTTTTcTtAAGgAAAGCTtcACGAaGtcGGgCTtCATATCCTTTTATAtCcGCAGgAACACTTTCATATATtGGTATTAACtcGTGGGAcAATAACCCTaTCACCAaTATTTCctGAaTATTTTCCTGGACCTTtGCCACTTTGAAaTATCGAGCACAAGCCGATATAAATGTTtCGACATTGTCCTGTCTcCGATATTTTTCCGGCATTAGTCTCCCAATCAaCTGATCCGAGTTGCTaGCTATGGTcGCcATATtGGaTTCTTGcTCacAAgACATTATAacGAAcAcAAAAaTTTATTTCTATAACAATTtGAATTTTTTAAACAAATATTTTTGAGGAACTTTTGTACTTTCTTTTTTACACAACCAATATAAATAAAAATAGATATAAATAAAAATaTGgTttaGTATAttttttACAAATTAAAAttCtAaTAtttccttAATAAAAAATtATAGTGAaTTAAAATTTTGTCACAAaGATTTTGTTGCGTCTTTTATTAATTTTTCAATTTtATGGtACATTTAAATTTtCCTGTTTCTCAATTACATTTTtcAAAAAAAAttaaaaTCGCATTTTTTATTtAAGTCGATTTAATgGttcTACAATtATTTTTTaaTTccAATTTTAATTtCCaaaaatATAATtACATTTtCcAAAAaaaTATATTTTtAATTtACTTtGATTTAAAAGTTACCAAAAaTGGTTTAGTTTACTTTTATTTCGCAAaTAAAATATCAAaCTtAAaTtACTTTTtATTTtATTTCAAtAAATATTTTCaTCAAaTTtGAAATtAACTTTTTttAcTTTAtAATAAATcttTttaCATAAATCTTTTAaTAACCcTACcgTAAAATTTATTTTATTTCTTACTTAAaTTAATTTTTACATTAAATTTCTGAAAATCTtATTTTAACATATCTATAAcAATATTTtAcGgAaTGtAATTGTTTAaTTATtAATTTGATAagATTGtAAaTTcAAAAaTTTTATGAACTCAACAACgctCCcAACAGACATCATCTagTTTCTCTtCAAAATGTTGTGgTAGTcgATAAGgCTTCACTAAGACTGGTTCTCcaaGAgttttATTTTGTGTTTCGTTAAGGAAGTTTtccCaaCATCCCaCTTGTCAGCCATGAATATTGATTTATATTCTgTTAATAGTCtCaTTAGTTcggTTGTCaaccTTTGGTGTTAAaTATTTCTTTAaTTCTCTTTAGTCTgTCATCATctGTtGGATTAtctCTAAtcAtCCATATAtcacttgaatctataatttccttctttagttttattcctaatttgtcgaaaaaaggcaacttctgctatcaTTtCTaggTTgAGTtCTTTGACTACATAAAACTCTAaAatttgttGTACTCcTtCAgTTATTACttctAATTTAACAATTCCATAATTTAtAaGTTCTGAATCATTTGcAcAATGAATGCgTTTACtcGTTTTCTcTATCTgAACATCTTTCaTACTTTTAAGTAtATCTGCTTTAAcAACATTTACTTTgcACCGGTATCCAAAaGACATTCAAcaTTCATATTCTTTGTATTAAATTCAATgcTTGGTCTTCCATTcAaTTTGTCATATCTAATaTtGAGCTTtGATATTTtcaacATTtcTtCCTGTttcAaCTTTtgCGATTTTgTCTTTATcTCCTTATCaaAaCAGTATGTttCtgaAATTCTTCTTTacaactaTcTAATTCACaAatCTTCGAGAGGGgTATCTTCCAACAcACAaTCaCACaTACAGTccATataTACCAttaCATacacacacatttttactttttagtgaagcacactgatcacCTttCcTTGTGATCGTGCATCCTCGTTTCCCTGGTCtttcTCGTATAcTTGTCTATTATCTGTAAaCATTCTTTgctCGagTTTCCTTCATTTGATCGTGTTTCTtCATaTTCGTTGTAATCGTTTtCATCATGCATTTCTGCAATATCATATCTTcGATTTTGATGCcTCTGTtGATTTcGTGGGTTATTtgTtCTTTGCCATtcaTTTTtCCtGgCaTATTGGTCTctttcTTtAAATCTATTCTTGTTCATGTAaCATTGaGTCCTGATATGgCCATTTTTATTGCAATAAGAACACTTTATATTTGGACAGTTTCTtCTGATGTGTCCTTCTTCgTGGCATGCCCAGCATTTTACAACTTTTGAaTAgTtATTTCTCGGTTTGTATtCATTATTTCTTtgATTAGTGTACcTATTTtcgaTATTTCTTTGTTGgTTGCGTTCTaTATAGTGTGGTTTACGTTTGCCTAcgTTTtCcATTCATCATGTTTaCCTACCGTATTgTATGCcGCAACTGTTtcTtcTTTTtCCATTTTGCGTAGTTCATAcAtATTTgAAaCTACAtcTTTtATGTCCTTTGTTtCGgTAGCTCCTCTCAATTTCAATTcTCTTTTCACCTCATAATCaTCAACcATATTCATGCAAACAAGGTTGAGCagcTTTTtCTtAGAAAGTTTACTTtCTgTTAATATCGTTACTAATTCTTCAgCtttcttGAACgTTtCTtCTGgaTCTGAAGATCCCCACCGGAGATTtAAAaTaTCCTTCATTGTGtcAaGCAGAGAtttttctttCACAAATGcaGTTTtCAGTTTTtCTTTAtCGTATTTCcATCTGCTTCTGAAAaTTTTGTGATTccTGAtGGAGTCATGAAGATCgTCACCATCacTAaTCTTCTAtcTTCTGTTATACCCATAATATCcGcATAACGTTCGAAaTTTTTTATGAAGTCAtcTAATTTcgACTCGgATCCAtcAAaTTTTTCgTGTCCaTAaTGTTcgTTGTCACATgaGctGTGgTCGCCATATTAACAACATCAATATgaGgTTTACAACATTTATtAATAtcaaaaGCGCATTCACTATTtGACAtcTcTCTTGATCAAtatatttaCTGAGTtCAAACTaaTTattttcaaTaaaTGaaaatctgttaaaaaaattattaaattataaagAaTCTAATTGGTtAAAaTtAAaTTACATtAAAAaaTAAaTAATaCattcaaaaattattttaaa
>OX_Gtig_0.1.00042
AATCTAttttAACATAtttATAACAATATGTTATggaaTGTAATTGtttATCTAATAAtttCATAACATtCaaaaattttattttATGAACGTTcccaacaTcctcccccgTTTTtgAAATTTTtGAATttttcaaCATTCcgtATTATttGTTTATCATTTtCaTCTTTGAGtCTATAActCCTcTcATGAATCTGTTCAaTAATTTCgtAAGGTCCTTCAAATCtgtCcTCgCCTTtcTTtCTTATTtcTTtCATAATCcAaACCTTaTCACCcACTTTATAAGTTGCtCGcGTTCCGTTTCCActGGgtGTTcttctCTTTTATcctGTCTtAaGTTCTCTcGgTCcgTTTtACtGTCACTGTACCATTgttttCTGTCTATTTTcTCCCAAATACTACTTCTgCTGgaCTaCACCCTATCGTTTtCTGTTTTGTAGCGTTTATTGcAAaTTCTACCTCTGGTAATATGTCTGCCCAACTCATgtAGTTTCTCTCTTTAAGgCTtGCTTGgATGAACTCcCGAATAGTTCGGAATTGtcTCTCAaTTATCCcATTagTATTATGGTGatgTGgACTTgAAAaGAtcAGcTtAATaccccTTGCctCCAACATttcTTTAaCTCTTTTCgATTCAAAACTTTTACCACAATCGAAATGTATCTCTTTTGGaGCACCGAATTTTAGTAtCcaCTTTTGTAATATGgTTTGTaTAATCGTTTCTTCGTCCTGCCTTTTAATAGCTGTcaaGcttATATATTTGCTGAAAtGgTCTATAaTTCcGAAAATGTAcTTTTCTCTTCTTATTGTTtcGTTCCAaGGTCCACAAATGTCTATGTATaTCTTTTCgAaCATTTCTGCagCTGTTATCTTTACATTTTCTTCcTTtGATTTTGTAGTTtTtGTCTTCGTTTGTTGgCATTCTATGCATgACTCCACTACCTCTTTTACtGTTTtccTttCTtCTTCCATATCGAATTTGTCTCTCaGGTATTCGTAcAcTTTTtcaGTCCcTGCGTGgCAtAATAATCTGTGTGTTtGAATAATTagCTCATtcGTTTTTCTTTAGGTAtCcATTCTTTCTGTCcTGCTCTTGTTtGGCTTCTCGTAGTTACCGCTAATAGtctGgTCTTGTTTtACCcTTTTtCGCTTCTTCATGTTCCATTTGgcACtGAgTaCACGTTTCGCAATtttGTCTAGATAACATATCCGCGTtgCcAtGTAATTgCCCTTTTCTGTATTCTATTTCGATATCAAGACTGCTTAAATAGTTCATCCAaGTTTGGAACTGAGCAGTTAAtGGTTTTTtGTTtGAAACATGAAAGTGaTCGCTTTATGGTCTGTTCGtAATTTAAACTtCTTCCATACAAaTAGTGATtGAAaTgTGaCAGAAaTAAAAAatCGCTAAAAGTtCCTTCCTGGTTATGCAGTACCCTCTTTCATGCGCcGAcATTgTGTGTGATCcATATGctATAACtcGTTCTCtaCCTGAATCgtctATCTGTGAtAaTACTgCCCCTATGTtGTCGAAaCTGGCATCcGTGtctAagATAAACTGTTtAtcAAAGTCCGGgAAagCTCAATATTGGTGCCGATATTAATGCTTTTTTCATATCTTGAAATGCTATTTCGCACGCGTCTGTCCATACCAGTTTTTCTTTGTTTGACCcGCACATtCcTTCtAaTACTTTAgcTTTCTTagCATATCCGTTAATAAATCtCCTGTAATAATtGCAGATTCCCAAAAAACTCCtcAAAttcttAATGCACTTCGGTCTTTGAAAGTTTTCTATCGCAGcGATTTTTtCTGGAttcccTTGTAATTAATTATGTGTCCtaaaaatttcaCTTCTTGTCTTAATAttttGCAttttgaTGGttttATCCTCAATCCTGtttGCCTAATTCtttCgaaaaCTTCtttgaTTATATTGTAGTGCTCCTCttttGtCCTTGTTGCAATTaatATGTCATCTAAGTAtACTGACGCTcccaaTTTTTTACCGGTTCCAAAACTTTAGTCATtAATTccTGAAACGTTCCTGGTGCTGCTGCTATGCCAAaaGGCgtgCgTTtGAAACAAAATTGCCCTGATTTCGTTGaGAaTgCcGTCTTTTCTTGCGACtCcTTGTCTAATTCTACTtGgTAGTACGCATTTCCCAAGtCTATtGTACTGAAATATTtGgCTCCGTGTAACCTATCCAtCaTCTCTGTTAtGTtCGGCATGGGAAATGCTtGTCTCTTTGTAaTAAGGTTTAaTTGTCTAAaGTCTAGGcATAGtcTGATTTCATCTTTGTCCTTTTTCCAGACACATACTATCGGCGTGTTCCATTGTGAGTTACATGGTCGTATTATTCCATTTGCTTCAAGGTTCTTAATTGCTTCTTCCAATTTACCCTCTAAATgCaCCGGCTgTCTTCTtGGTTTTATATTGATTGGTCCCCCcGTTGTTTCTATTGTATGACGTAGTAAATTCGTGCACCCTATATCCCAGTcGTTTGCCATAAATATGCCTCGATATTTATCGTTCTGTgTTTCTAaGGTTTTTAGTGCCTCTTTACCTCGATCTtCATctGTAATcTTTtCCCcAAATTtcGCCTCAaTTtCACATATATTGGTTTTATtATTTtCTTGATTTtgTTcTTtCCATTGTAGTTCTATCCCGAACTCTTCCATCAATGgTATGtcTCCTATCATGTCTGGTTTTAAAcTTTtCACTAttaCAAATCTTGTTTtCTCCACTTTTTccccAATTTTcACTACCGTCTCcATTTCTCCTCTAACATCCATTTGTAACCCaTTTGCTGCcGTCAATTTTTGATTTGTtcGTTCCACGTTtATGTTATTtATTTTCctAaCCAATtCTTCaTTtATCACaTTTAATGCagCTCCCGTATCTAATAGGCATTCAATCTCgaTGTTCTCAATCgTAACATTTAtgCtcGGCCGTccTGTAGTTTGTTATACATAATCGGTAtATTTTccTCATTATtAATTATTAAGAgTtCTCCTGATTTATCCGATATCTTTTtAATAAacTtAATCAcTttaTGATCTATTTgcGGatCCTGGTCGTTCATACTTTGTGACTTATTTTTATCgaTTTTaTTAAAacGATTACTATTATTTAATTTACTACTAATATTATTTATATTACTGATATTATtacTATTAtataTAtaaTaaTTTATATGGTTTGgTTTGTGTAAtGAAaGACTTACTGTAGTGCCAAGATCGGTTCCtcGtcGTCTTGGCATTGttcGTTTTTTtCAGaTTCTCTGCACTCTTCTtcTTCCATCATTGCAaTctGTCGTCCTCTTTGAAAACCTCTCAGGTATTCCTCCGACTTCCAGTTTCTCCCGTctCTTTCCTGACTCCGTGGTGGCTGCCGATTGTCCcTTTGAGTTGTCCcATGATACTCTTTTCtCTCTTGATACTCGTTCCTTCTGTGATgaCGTCGgTTCAGATTCGTgtAaCaCAcAtCCgCCTTAtGTCCCGGATCGTTACACCtgTTACATATTATCgtCTTACATTCtCGGCGcACATGGCccagTTTCTCCACATGCGTAGCACGTGAtcTTCTTTtCTCGCTTACATTCACTGCTTCTAtGgccTATTTCTTTGCAGTTCCAGcATGTATTGTTGTTaCGttaaGGaGGTCGTCTCTCCgaTGTTTCCGTTTTCCtCactGAGTttccGGCTGTGTTtCCtCTTTTTAcGCTTCCaTATACgTTGGtattACcGCATGAACCGgTTTTTCAGATCTCCggaTTtcaTCTACTTTCCTCaTCAcagTTCTTTATTTCcGGTATCTCCTTTAtgTCTCTGagTTTAATCtCCTTTTTCaCaTCACTGTCCTTTgATCcGTGAATTAGAAGACATcTTTCTATTtCCTcTTTTgTCcaTTGgTgTTTtgAcTAATTTCTCTGCTAATTTATTACTTTAGCAAAgTACTCCTCGATcGATTCTCcGGaCcTCTCgAAatgtACagCCTCTTcTAAGTCTTCCATAAaTGTGCTTTTcTtAAGgAAAGCTtcACGAaGtcGGgCTtCATATCCTTTTATAtCcGCAGgAACACTTTCATATATtGGTATTAACtcGTGGGAcAATAACCCTaTCACCAaTATTTCctGAaTATTTTCCTGGACCTTtGCCACTTTGAAaTATCGAGCACAAGCCGATATAAATGTTtCGACATTGTCCTGTCTcCGATATTTTTCCGGCATTAGTCTCCCAATCAaCTGATCCGAGTTGCTaGCTATGGTcGCcATATtGGaTTCTTGcTCacAAgACATTATAacGAAcAcAAAAaTTTATTTCTATAACAATTtGAATTTTTTAAACAAATATTTTTGAGGAACTTTTGTACTTTCTTTTTTACACAACCAATATAAATAAAAATAGATATAAATAAAAATaTGgTttaGTATAttttttACAAATTAAAAttCtAaTAtttccttAATAAAAAATtATAGTGAaTTAAAATTTTGTCACAAaGATTTTGTTGCGTCTTTTATTAATTTTTCAATTTtATGGtACATTTAAATTTtCCTGTTTCTCAATTACATTTTtcAAAAAAAAttaaaaTCGCATTTTTTATTtAAGTCGATTTAATgGttcTACAATtATTTTTTaaTTccAATTTTAATTtCCaaaaatATAATtACATTTtCcAAAAaaaTATATTTTtAATTtACTTtGATTTAAAAGTTACCAAAAaTGGTTTAGTTTACTTTTATTTCGCAAaTAAAATATCAAaCTtAAaTtACTTTTtATTTtATTTCAAtAAATATTTTCaTCAAaTTtGAAATtAACTTTTTttAcTTTAtAATAAATcttTttaCATAAATCTTTTAaTAACCcTACcgTAAAATTTATTTTATTTCTTACTTAAaTTAATTTTTACATTAAATTTCTGAAAATCTtATTTTAACATATCTATAAcAATATTTtAcGgAaTGtAATTGTTTAaTTATtAATTTGATAagATTGtAAaTTcAAAAaTTTTATGAACTCAACAACgctCCcAACAGACATCATCTagTTTCTCTtCAAAATGTTGTGgTAGTcgATAAGgCTTCACTAAGACTGGTTCTCcaaGAgttttATTTTGTGTTTCGTTAAGGAAGTTTtccCaaCATCCCaCTTGTCAGCCATGAATATTGATTTATATTCTgTTAATAGTCtCaTTAGTTcggTTGTCaaccTTTGGTGTTAAaTATTTCTTTAaTTCTCTTTAGTCTgTCATCATctGTtGGATTAtctCTAAtcAtCCATATAtcacttgaatctataatttccttctttagttttattcctaatttgtcgaaaaaaggcaacttctgctatcaTTtCTaggTTgAGTtCTTTGACTACATAAAACTCTAaAatttgttGTACTCcTtCAgTTATTACttctAATTTAACAATTCCATAATTTAtAaGTTCTGAATCATTTGcAcAATGAATGCgTTTACtcGTTTTCTcTATCTgAACATCTTTCaTACTTTTAAGTAtATCTGCTTTAAcAACATTTACTTTgcACCGGTATCCAAAaGACATTCAAcaTTCATATTCTTTGTATTAAATTCAATgcTTGGTCTTCCATTcAaTTTGTCATATCTAATaTtGAGCTTtGATATTTtcaacATTtcTtCCTGTttcAaCTTTtgCGATTTTgTCTTTATcTCCTTATCaaAaCAGTATGTttCtgaAATTCTTCTTTacaactaTcTAATTCACaAatCTTCGAGAGGGgTATCTTCCAACAcACAaTCaCACaTACAGTccATataTACCAttaCATacacacacatttttactttttagtgaagcacactgatcacCTttCcTTGTGATCGTGCATCCTCGTTTCCCTGGTCtttcTCGTATAcTTGTCTATTATCTGTAAaCATTCTTTgctCGagTTTCCTTCATTTGATCGTGTTTCTtCATaTTCGTTGTAATCGTTTtCATCATGCATTTCTGCAATATCATATCTTcGATTTTGATGCcTCTGTtGATTTcGTGGGTTATTtgTtCTTTGCCATtcaTTTTtCCtGgCaTATTGGTCTctttcTTtAAATCTATTCTTGTTCATGTAaCATTGaGTCCTGATATGgCCATTTTTATTGCAATAAGAACACTTTATATTTGGACAGTTTCTtCTGATGTGTCCTTCTTCgTGGCATGCCCAGCATTTTACAACTTTTGAaTAgTtATTTCTCGGTTTGTATtCATTATTTCTTtgATTAGTGTACcTATTTtcgaTATTTCTTTGTTGgTTGCGTTCTaTATAGTGTGGTTTACGTTTGCCTAcgTTTtCcATTCATCATGTTTaCCTACCGTATTgTATGCcGCAACTGTTtcTtcTTTTtCCATTTTGCGTAGTTCATAcAtATTTgAAaCTACAtcTTTtATGTCCTTTGTTtCGgTAGCTCCTCTCAATTTCAATTcTCTTTTCACCTCATAATCaTCAACcATATTCATGCAAACAAGGTTGAGCagcTTTTtCTtAGAAAGTTTACTTtCTgTTAATATCGTTACTAATTCTTCAgCtttcttGAACgTTtCTtCTGgaTCTGAAGATCCCCACCGGAGATTtAAAaTaTCCTTCATTGTGtcAaGCAGAGAtttttctttCACAAATGcaGTTTtCAGTTTTtCTTTAtCGTATTTCcATCTGCTTCTGAAAaTTTTGTGATTccTGAtGGAGTCATGAAGATCgTCACCATCacTAaTCTTCTAtcTTCTGTTATACCCATAATATCcGcATAACGTTCGAAaTTTTTTATGAAGTCAtcTAATTTcgACTCGgATCCAtcAAaTTTTTCgTGTCCaTAaTGTTcgTTGTCACATgaGctGTGgTCGCCATATTAACAACATCAATATgaGgTTTACAACATTTATtAATAtcaaaaGCGCATTCACTATTtGACAtcTcTCTTGATCAAtatatttaCTGAGTtCAAACTaaTTattttcaaTaaaTGaaaatctgttaaaaaaattattaaattataaagAaTCTAATTGGTtAAAaTtAAaTTACATtAAAAaaTAAaTAATaCattcaaaaattattttaaa
>OX_Gtig_0.1.00043
AATCTAttttAACATAtttATAACAATATGTTATggaaTGTAATTGtttATCTAATAAtttCATAACATtCaaaaattttattttATGAACGTTcccaacaTcctcccccgTTTTtgAAATTTTtGAATttttcaaCATTCcgtATTATttGTTTATCATTTtCaTCTTTGAGtCTATAActCCTcTcATGAATCTGTTCAaTAATTTCgtAAGGTCCTTCAAATCtgtCcTCgCCTTtcTTtCTTATTtcTTtCATAATCcAaACCTTaTCACCcACTTTATAAGTTGCtCGcGTTCCGTTTCCActGGgtGTTcttctCTTTTATcctGTCTtAaGTTCTCTcGgTCcgTTTtACtGTCACTGTACCATTgttttCTGTCTATTTTcTCCCAAATACTACTTCTgCTGgaCTaCACCCTATCGTTTtCTGTTTTGTAGCGTTTATTGcAAaTTCTACCTCTGGTAATATGTCTGCCCAACTCATgtAGTTTCTCTCTTTAAGgCTtGCTTGgATGAACTCcCGAATAGTTCGGAATTGtcTCTCAaTTATCCcATTagTATTATGGTGatgTGgACTTgAAAaGAtcAGcTtAATaccccTTGCctCCAACATttcTTTAaCTCTTTTCgATTCAAAACTTTTACCACAATCGAAATGTATCTCTTTTGGaGCACCGAATTTTAGTAtCcaCTTTTGTAATATGgTTTGTaTAATCGTTTCTTCGTCCTGCCTTTTAATAGCTGTcaaGcttATATATTTGCTGAAAtGgTCTATAaTTCcGAAAATGTAcTTTTCTCTTCTTATTGTTtcGTTCCAaGGTCCACAAATGTCTATGTATaTCTTTTCgAaCATTTCTGCagCTGTTATCTTTACATTTTCTTCcTTtGATTTTGTAGTTtTtGTCTTCGTTTGTTGgCATTCTATGCATgACTCCACTACCTCTTTTACtGTTTtccTttCTtCTTCCATATCGAATTTGTCTCTCaGGTATTCGTAcAcTTTTtcaGTCCcTGCGTGgCAtAATAATCTGTGTGTTtGAATAATTagCTCATtcGTTTTTCTTTAGGTAtCcATTCTTTCTGTCcTGCTCTTGTTtGGCTTCTCGTAGTTACCGCTAATAGtctGgTCTTGTTTtACCcTTTTtCGCTTCTTCATGTTCCATTTGgcACtGAgTaCACGTTTCGCAATtttGTCTAGATAACATATCCGCGTtgCcAtGTAATTgCCCTTTTCTGTATTCTATTTCGATATCAAGACTGCTTAAATAGTTCATCCAaGTTTGGAACTGAGCAGTTAAtGGTTTTTtGTTtGAAACATGAAAGTGaTCGCTTTATGGTCTGTTCGtAATTTAAACTtCTTCCATACAAaTAGTGATtGAAaTgTGaCAGAAaTAAAAAatCGCTAAAAGTtCCTTCCTGGTTATGCAGTACCCTCTTTCATGCGCcGAcATTgTGTGTGATCcATATGctATAACtcGTTCTCtaCCTGAATCgtctATCTGTGAtAaTACTgCCCCTATGTtGTCGAAaCTGGCATCcGTGtctAagATAAACTGTTtAtcAAAGTCCGGgAAagCTCAATATTGGTGCCGATATTAATGCTTTTTTCATATCTTGAAATGCTATTTCGCACGCGTCTGTCCATACCAGTTTTTCTTTGTTTGACCcGCACATtCcTTCtAaTACTTTAgcTTTCTTagCATATCCGTTAATAAATCtCCTGTAATAATtGCAGATTCCCAAAAAACTCCtcAAAttcttAATGCACTTCGGTCTTTGAAAGTTTTCTATCGCAGcGATTTTTtCTGGAttcccTTGTAATTAATTATGTGTCCtaaaaatttcaCTTCTTGTCTTAATAttttGCAttttgaTGGttttATCCTCAATCCTGtttGCCTAATTCtttCgaaaaCTTCtttgaTTATATTGTAGTGCTCCTCttttGtCCTTGTTGCAATTaatATGTCATCTAAGTAtACTGACGCTcccaaTTTTTTACCGGTTCCAAAACTTTAGTCATtAATTccTGAAACGTTCCTGGTGCTGCTGCTATGCCAAaaGGCgtgCgTTtGAAACAAAATTGCCCTGATTTCGTTGaGAaTgCcGTCTTTTCTTGCGACtCcTTGTCTAATTCTACTtGgTAGTACGCATTTCCCAAGtCTATtGTACTGAAATATTtGgCTCCGTGTAACCTATCCAtCaTCTCTGTTAtGTtCGGCATGGGAAATGCTtGTCTCTTTGTAaTAAGGTTTAaTTGTCTAAaGTCTAGGcATAGtcTGATTTCATCTTTGTCCTTTTTCCAGACACATACTATCGGCGTGTTCCATTGTGAGTTACATGGTCGTATTATTCCATTTGCTTCAAGGTTCTTAATTGCTTCTTCCAATTTACCCTCTAAATgCaCCGGCTgTCTTCTtGGTTTTATATTGATTGGTCCCCCcGTTGTTTCTATTGTATGACGTAGTAAATTCGTGCACCCTATATCCCAGTcGTTTGCCATAAATATGCCTCGATaTTGGTGGATTAATTTCTCTATTGATTTATCGTTCTGTgTTTCTAaGGTTTTTAGTGCCTCTTTACCTCGATCTtCATctGTAATcTTTtCCCcAAATTtcGCCTCAaTTtCACATATATTGGTTTTATtATTTtCTTGATTTtgTTcTTtCCATTGTAGTTCTATCCCGAACTCTTCCATCAATGgTATGtcTCCTATCATGTCTGGTTTTAAAcTTTtCACTAttaCAAATCTTGTTTtCTCCACTTTTTccccAATTTTcACTACCGTCTCcATTTCTCCTCTAACATCCATTTGTAACCCaTTTGCTGCcGTCAATTTTTGATTTGTtcGTTCCACGTTtATGTTATTtATTTTCctAaCCAATtCTTCaTTtATCACaTTTAATGCagCTCCCGTATCTAATAGGCATTCAATCTCgaTGTTCTCAATCgTAACATTTAtgCtcGGCCGTccTGTAGTTTGTTATACATAATCGGTAtATTTTccTCATTATtAATTATTAAGAgTtCTCCTGATTTATCCGATATCTTTTtAATAAacTtAATCAcTttaTGATCTATTTgcGGatCCTGGTCGTTCATACTTTGTGACTTATTTTTATCgaTTTTaTTAAAacGATTACTATTATTTAATTTACTACTAATATTATTTATATTACTGATATTATtacTATTAtataTAtaaTaaTTTATATGGTTTGgTTTGTGTAAtGAAaGACTTACTGTAGTGCCAAGATCGGTTCCtcGtcGTCTTGGCATTGttcGTTTTTTtCAGaTTCTCTGCACTCTTCTtcTTCCATCATTGCAaTctGTCGTCCTCTTTGAAAACCTCTCAGGTATTCCTCCGACTTCCAGTTTCTCCCGTctCTTTCCTGACTCCGTGGTGGCTGCCGATTGTCCcTTTGAGTTGTCCcATGATACTCTTTTCtCTCTTGATACTCGTTCCTTCTGTGATgaCGTCGgTTCAGATTCGTgtAaCaCAcAtCCgCCTTAtGTCCCGGATCGTTACACCtgTTACATATTATCgtCTTACATTCtCGGCGcACATGGCccagTTTCTCCACATGCGTAGCACGTGAtcTTCTTTtCTCGCTTACATTCACTGCTTCTAtGgccTATTTCTTTGCAGTTCCAGcATGTATTGTTGTTaCGttaaGGaGGTCGTCTCTCCgaTGTTTCCGTTTTCCtCactGAGTttccGGCTGTGTTtCCtCTTTTTAcGCTTCCaTATACgTTGGtattACcGCATGAACCGgTTTTTCAGATCTCCggaTTtcaTCTACTTTCCTCaTCAcagTTCTTTATTTCcGGTATCTCCTTTAtgTCTCTGagTTTAATCtCCTTTTTCaCaTCACTGTCCTTTgATCcGTGAATTAGAAGACATcTTTCTATTtCCTcTTTTgTCcaTTGgTgTTTtgAcTAATTTCTCTGCTAATTTATTACTTTAGCAAAgTACTCCTCGATcGATTCTCcGGaCcTCTCgAAatgtACagCCTCTTcTAAGTCTTCCATAAaTGTGCTTTTcTtAAGgAAAGCTtcACGAaGtcGGgCTtCATATCCTTTTATAtCcGCAGgAACACTTTCATATATtGGTATTAACtcGTGGGAcAATAACCCTaTCACCAaTATTTCctGAaTATTTTCCTGGACCTTtGCCACTTTGAAaTATCGAGCACAAGCCGATATAAATGTTtCGACATTGTCCTGTCTcCGATATTTTTCCGGCATTAGTCTCCCAATCAaCTGATCCGAGTTGCTaGCTATGGTcGCcATATtGGaTTCTTGcTCacAAgACATTATAacGAAcAcAAAAaTTTATTTCTATAACAATTtGAATTTTTTAAACAAATATTTTTGAGGAACTTTTGTACTTTCTTTTTTACACAACCAATATAAATAAAAATAGATATAAATAAAAATaTGgTttaGTATAttttttACAAATTAAAAttCtAaTAtttccttAATAAAAAATtATAGTGAaTTAAAATTTTGTCACAAaGATTTTGTTGCGTCTTTTATTAATTTTTCAATTTtATGGtACATTTAAATTTtCCTGTTTCTCAATTACATTTTtcAAAAAAAAttaaaaTCGCATTTTTTATTtAAGTCGATTTAATgGttcTACAATtATTTTTTaaTTccAATTTTAATTtCCaaaaatATAATtACATTTtCcAAAAaaaTATATTTTtAATTtACTTtGATTTAAAAGTTACCAAAAaTGGTTTAGTTTACTTTTATTTCGCAAaTAAAATATCAAaCTtAAaTtACTTTTtATTTtATTTCAAtAAATATTTTCaTCAAaTTtGAAATtAACTTTTTttAcTTTAtAATAAATcttTttaCATAAATCTTTTAaTAACCcTACcgTAAAATTTATTTTATTTCTTACTTAAaTTAATTTTTACATTAAATTTCTGAAAATCTtATTTTAACATATCTATAAcAATATTTtAcGgAaTGtAATTGTTTAaTTATtAATTTGATAagATTGtAAaTTcAAAAaTTTTATGAACTCAACAACgctCCcAACAGACATCATCTagTTTCTCTtCAAAATGTTGTGgTAGTcgATAAGgCTTCACTAAGACTGGTTCTCcaaGAgttttATTTTGTGTTTCGTTAAGGAAGTTTtccCaaCATCCCaCTTGTCAGCCATGAATATTGATTTATATTCTgTTAATAGTCtCaTTAGTTcggTTGTCaaccTTTGGTGTTAAaTATTTCTTTAaTTCTCTTTAGTCTgTCATCATctGTtGGATTAtctCTAAtcAtCCATATAtcacttgaatctataatttccttctttagttttattcctaatttgtcgaaaaaaggcaacttctgctatcaTTtCTaggTTgAGTtCTTTGACTACATAAAACTCTAaAatttgttGTACTCcTtCAgTTATTACttctAATTTAACAATTCCATAATTTAtAaGTTCTGAATCATTTGcAcAATGAATGCgTTTACtcGTTTTCTcTATCTgAACATCTTTCaTACTTTTAAGTAtATCTGCTTTAAcAACATTTACTTTgcACCGGTATCCAAAaGACATTCAAcaTTCATATTCTTTGTATTAAATTCAATgcTTGGTCTTCCATTcAaTTTGTCATATCTAATaTtGAGCTTtGATATTTtcaacATTtcTtCCTGTttcAaCTTTtgCGATTTTgTCTTTATcTCCTTATCaaAaCAGTATGTttCtgaAATTCTTCTTTacaactaTcTAATTCACaAatCTTCGAGAGGGgTATCTTCCAACAcACAaTCaCACaTACAGTccATataTACCAttaCATacacacacatttttactttttagtgaagcacactgatcacCTttCcTTGTGATCGTGCATCCTCGTTTCCCTGGTCtttcTCGTATAcTTGTCTATTATCTGTAAaCATTCTTTgctCGagTTTCCTTCATTTGATCGTGTTTCTtCATaTTCGTTGTAATCGTTTtCATCATGCATTTCTGCAATATCATATCTTCGattttGATGTCTCTGTTGAtttcgttcgttatttgttctttGCCATTCatttttCCTGGCATATTGGTCTCtttCtttaaaTCTGTTCTTGTTCATGTAGCCTGATATGGCCAtttctgTTGCAaTAAGaaCACTTTAtATTTGGACAGtttCTTcggaTGTGTCCTTCTTCGtGGCatGCCCAGCATTTTAcAaCTTTTGAATagttacttttcggttAtaTtCAGTgaTTTCTTTGaTTACtgtGCCTATTTtcGAAATTtCTTTGTtGAGTTTGTTCTTTATAGTGTGGTTTACGTtCCCcTATCATATtGTATgCCG
>OX_Gtig_0.1.00044
AATCTAttttAACATAtttATAACAATATGTTATggaaTGTAATTGtttATCTAATAAtttCATAACATtCaaaaattttattttATGAACGTTcccaacaTcctcccccgTTTTtgAAATTTTtGAATttttcaaCATTCcgtATTATttGTTTATCATTTtCaTCTTTGAGtCTATAActCCTcTcATGAATCTGTTCAaTAATTTCgtAAGGTCCTTCAAATCtgtCcTCgCCTTtcTTtCTTATTtcTTtCATAATCcAaACCTTaTCACCcACTTTATAAGTTGCtCGcGTTCCGTTTCCActGGgtGTTcttctCTTTTATcctGTCTtAaGTTCTCTcGgTCcgTTTtACtGTCACTGTACCATTgttttCTGTCTATTTTcTCCCAAATACTACTTCTgCTGgaCTaCACCCTATCGTTTtCTGTTTTGTAGCGTTTATTGcAAaTTCTACCTCTGGTAATATGTCTGCCCAACTCATgtAGTTTCTCTCTTTAAGgCTtGCTTGgATGAACTCcCGAATAGTTCGGAATTGtcTCTCAaTTATCCcATTagTATTATGGTGatgTGgACTTgAAAaGAtcAGcTtAATaccccTTGCctCCAACATttcTTTAaCTCTTTTCgATTCAAAACTTTTACCACAATCGAAATGTATCTCTTTTGGaGCACCGAATTTTAGTAtCcaCTTTTGTAATATGgTTTGTaTAATCGTTTCTTCGTCCTGCCTTTTAATAGCTGTcaaGcttATATATTTGCTGAAAtGgTCTATAaTTCcGAAAATGTAcTTTTCTCTTCTTATTGTTtcGTTCCAaGGTCCACAAATGTCTATGTATaTCTTTTCgAaCATTTCTGCagCTGTTATCTTTACATTTTCTTCcTTtGATTTTGTAGTTtTtGTCTTCGTTTGTTGgCATTCTATGCATgACTCCACTACCTCTTTTACtGTTTtccTttCTtCTTCCATATCGAATTTGTCTCTCaGGTATTCGTAcAcTTTTtcaGTCCcTGCGTGgCAtAATAATCTGTGTGTTtGAATAATTagCTCATtcGTTTTTCTTTAGGTAtCcATTCTTTCTGTCcTGCTCTTGTTtGGCTTCTCGTAGTTACCGCTAATAGtctGgTCTTGTTTtACCcTTTTtCGCTTCTTCATGTTCCATTTGgcACtGAgTaCACGTTTCGCAATtttGTCTAGATAACATATCCGCGTtgCcAtGTAATTgCCCTTTTCTGTATTCTATTTCGATATCAAGACTGCTTAAATAGTTCATCCAaGTTTGGAACTGAGCAGTTAAtGGTTTTTtGTTtGAAACATGAAAGTGaTCGCTTTATGGTCTGTTCGtAATTTAAACTtCTTCCATACAAaTAGTGATtGAAaTgTGaCAGAAaTAAAAAatCGCTAAAAGTtCCTTCCTGGTTATGCAGTACCCTCTTTCATGCGCcGAcATTgTGTGTGATCcATATGctATAACtcGTTCTCtaCCTGAATCgtctATCTGTGAtAaTACTgCCCCTATGTtGTCGAAaCTGGCATCcGTGtctAagATAAACTGTTtAtcAAAGTCCGGgAAagCTCAATATTGGTGCCGATATTAATGCTTTTTTCATATCTTGAAATGCTATTTCGCACGCGTCTGTCCATACCAGTTTTTCTTTGTTTGACCcGCACATtCcTTCtAaTACTTTAgcTTTCTTagCATATCCGTTAATAAATCtCCTGTAATAATtGCAGATTCCCAAAAAACTCCtcAAAttcttAATGCACTTCGGTCTTTGAAAGTTTTCTATCGCAGcGATTTTTtCTGGAttcccTTGTAATTAATTATGTGTCCtaaaaatttcaCTTCTTGTCTTAATAttttGCAttttgaTGGttttATCCTCAATCCTGtttGCCTAATTCtttCgaaaaCTTCtttgaTTATATTGTAGTGCTCCTCttttGtCCTTGTTGCAATTaatATGTCATCTAAGTAtACTGACGCTcccaaTTTTTTACCGGTTCCAAAACTTTAGTCATtAATTccTGAAACGTTCCTGGTGCTGCTGCTATGCCAAaaGGCgtgCgTTtGAAACAAAATTGCCCTGATTTCGTTGaGAaTgCcGTCTTTTCTTGCGACtCcTTGTCTAATTCTACTtGgTAGTACGCATTTCCCAAGtCTATtGTACTGAAATATTtGgCTCCGTGTAACCTATCCAtCaTCTCTGTTAtGTtCGGCATGGGAAATGCTtGTCTCTTTGTAaTAAGGTTTAaTTGTCTAAaGTCTAGGcATAGtcTGATTTCATCTTTGTCCTTTTTCCAGACACATACTATCGGCGTGTTCCATTGTGAGTTACATGGTCGTATTATTCCATTTGCTTCAAGGTTCTTAATTGCTTCTTCCAATTTACCCTCTAAATgCaCCGGCTgTCTTCTtGGTTTTATATTGATTGGTCCCCCcGTTGTTTCTATTGTATGACGTAGTAAATTCGTGCACCCTATATCCCAGTcGTTTGCCATAAATATGCCTCGATATTTATCGTTCTGTgTTTCTAaGGTTTTTAGTGCCTCTTTACCTCGATCTtCATctGTAATcTTTtCCCcAAATTtcGCCTCAaTTtCACATATATTGGTTTTATtATTTtCTTGATTTtgTTcTTtCCATTGTAGTTCTATCCCGAACTCTTCCATCAATGgTATGtcTCCTATCATGTCTGGTTTTAAAcTTTtCACTAttaCAAATCTTGTTTtCTCCACTTTTTccccAATTTTcACTACCGTCTCcATTTCTCCTCTAACATCCATTTGTAACCCaTTTGCTGCcGTCAATTTTTGATTTGTtcGTTCCACGTTtATGTTATTtATTTTCctAaCCAATtCTTCaTTtATCACaTTTAATGCagCTCCCGTATCTAATAGGCATTCAATCTCgaTGTTCTCAATCgTAACATTTAtgCtcGGCCGTccTGTAGTTTGTTATACATAATCGGTAtATTTTccTCATTATtAATTATTAAGAgTtCTCCTGATTTATCCGATATCTTTTtAATAAacTtAATCAcTttaTGATCTATTTgcGGatCCTGGTCGTTCATACTTTGTGACTTATTTTTATCgaTTTTaTTAAAacGATTACTATTATTTAATTTACTACTAATATTATTTATATTACTGATATTATtacTATTAtataTAtaaTaaTTTATATGGTTTGgTTTGTGTAAtGAAaGACTTACTGTAGTGCCAAGATCGGTTCCtcGtcGTCTTGGCATTGttcGTTTTTTtCAGaTTCTCTGCACTCTTCTtcTTCCATCATTGCAaTctGTCGTCCTCTTTGAAAACCTCTCAGGTATTCCTCCGACTTCCAGTTTCTCCCGTctCTTTCCTGACTCCGTGGTGGCTGCCGATTGTCCcTTTGAGTTGTCCcATGATACTCTTTTCtCTCTTGATACTCGTTCCTTCTGTGATgaCGTCGgTTCAGATTCGTgtAaCaCAcAtCCgCCTTAtGTCCCGGATCGTTACACCtgTTACATATTATCgtCTTACATTCtCGGCGcACATGGCccagTTTCTCCACATGCGTAGCACGTGAtcTTCTTTtCTCGCTTACATTCACTGCTTCTAtGgccTATTTCTTTGCAGTTCCAGcATGTATTGTTGTTaCGttaaGGaGGTCGTCTCTCCgaTGTTTCCGTTTTCCtCactGAGTttccGGCTGTGTTtCCtCTTTTTAcGCTTCCaTATACgTTGGtattACcGCATGAACCGgTTTTTCAGATCTCCggaTTtcaTCTACTTTCCTCaTCAcagTTCTTTATTTCcGGTATCTCCTTTAtgTCTCTGagTTTAATCtCCTTTTTCaCaTCACTGTCCTTTgATCcGTGAATTAGAAGACATcTTTCTATTtCCTcTTTTgTCcaTTGgTgTTTtgAcTAATTTCTCTGCTAATTTATTACTTTAGCAAAgTACTCCTCGATcGATTCTCcGGaCcTCTCgAAatgtACagCCTCTTcTAAGTCTTCCATAAaTGTGCTTTTcTtAAGgAAAGCTtcACGAaGtcGGgCTtCATATCCTTTTATAtCcGCAGgAACACTTTCATATATtGGTATTAACtcGTGGGAcAATAACCCTaTCACCAaTATTTCctGAaTATTTTCCTGGACCTTtGCCACTTTGAAaTATCGAGCACAAGCCGATATAAATGTTtCGACATTGTCCTGTCTcCGATATTTTTCCGGCATTAGTCTCCCAATCAaCTGATCCGAGTTGCTaGCTATGGTcGCcATATtGGaTTCTTGcTCacAAgACATTATAacGAAcAcAAAAaTTTATTTCTATAACAATTtGAATTTTTTAAACAAATATTTTTGAGGAACTTTTGTACTTTCTTTTTTACACAACCAATATAAATAAAAATAGATATAAATAAAAATaTGgTttaGTATAttttttACAAATTAAAAttCtAaTAtttccttAATAAAAAATtATAGTGAaTTAAAATTTTGTCACAAaGATTTTGTTGCGTCTTTTATTAATTTTTCAATTTtATGGtACATTTAAATTTtCCTGTTTCTCAATTACATTTTtcAAAAAAAAttaaaaTCGCATTTTTTATTtAAGTCGATTTAATgGttcTACAATtATTTTTTaaTTccAATTTTAATTtCCaaaaatATAATtACATTTtCcAAAAaaaTATATTTTtAATTtACTTtGATTTAAAAGTTACCAAAAaTGGTTTAGTTTACTTTTATTTCGCAAaTAAAATATCAAaCTtAAaTtACTTTTtATTTtATTTCAAtAAATATTTTCaTCAAaTTtGAAATtAACTTTTTttAcTTTAtAATAAATcttTttaCATAAATCTTTTAaTAACCcTACcgTAAAATTTATTTTATTTCTTACTTAAaTTAATTTTTACATTAAATTTCTGAAAATCTtATTTTAACATATCTATAAcAATATTTtAcGgAaTGtAATTGTTTAaTTATtAATTTGATAagATTGtAAaTTcAAAAaTTTTATGAACTCAACAACgctCCcAACAGACATCATCTagTTTCTCTtCAAAATGTTGTGgTAGTcgATAAGgCTTCACTAAGACTGGTTCTCcaaGAgttttATTTTGTGTTTCGTTAAGGAAGTTTtccCaaCATCCCaCTTGTCAGCCATGAATATTGATTTATATTCTgTTAATAGTCtCaTTAGTTcggTTGTCaaccTTTGGTGTTAAaTATTTCTTTAaTTCTCTTTAGTCTgTCATCATctGTtGGATTAtctCTAAtcAtCCATATAtcacttgaatctataatttccttctttagttttattcctaatttgtcgaaaaaaggcaacttctgctatcaTTtCTaggTTgAGTtCTTTGACTACATAAAACTCTAaAatttgttGTACTCcTtCAgTTATTACttctAATTTAACAATTCCATAATTTAtAaGTTCTGAATCATTTGcAcAATGAATGCgTTTACtcGTTTTCTcTATCTgAACATCTTTCaTACTTTTAAGTAtATCTGCTTTAAcAACATTTACTTTgcACCGGTATCCAAAaGACATTCAAcaTTCATATTCTTTGTATTAAATTCAATgcTTGGTCTTCCATTcAaTTTGTCATATCTAATaTtGAGCTTtGATATTTtcaacATTtcTtCCTGTttcAaCTTTtgCGATTTTgTCTTTATcTCCTTATCaaAaCAGTATGTttCtgaAATTCTTCTTTacaactaTcTAATTCACaAatCTTCGAGAGGGgTATCTTCCAACAcACAaTCaCACaTACAGTccATataTACCAttaCATacacacacatttttactttttagtgaagcacactgatcacCTttCcTTGTGATCGTGCATCCTCGTTTCCCTGGTCtttcTCGTATAcTTGTCTATTATCTGTAAaCATTCTTTgctCGagTTTCCTTCATTTGATCGTGTTTCTtCATaTTCGTTGTAATCGTTTtCATCATGCATTTCTGCAATATCATATCTTCGattttGATGTCTCTGTTGAtttcgttcgttatttgttctttGCCATTCatttttCCTGGCATATTGGTCTCtttCtttaaaTCTGTTCTTGTTCATGTAGCCTGATATGGCCAtttctgTTGCAaTAAGaaCACTTTAtATTTGGACAGtttCTTcggaTGTGTCCTTCTTCGtGGCatGCCCAGCATTTTAcAaCTTTTGAATagttacttttcggttAtaTtCAGTgaTTTCTTTGaTTACtgtGCCTATTTtcGAAATTtCTTTGTtGAGTTTGTTCTTTATAGTGTGGTTTACGTtCCCcTATCATATtGTATgCCG
>OX_Gtig_0.1.00045
AATCTAttttAACATAtttATAACAATATGTTATggaaTGTAATTGtttATCTAATAAtttCATAACATtCaaaaattttattttATGAACGTTcccaacaTcctcccccgTTTTtgAAATTTTtGAATttttcaaCATTCcgtATTATttGTTTATCATTTtCaTCTTTGAGtCTATAActCCTcTcATGAATCTGTTCAaTAATTTCgtAAGGTCCTTCAAATCtgtCcTCgCCTTtcTTtCTTATTtcTTtCATAATCcAaACCTTaTCACCcACTTTATAAGTTGCtCGcGTTCCGTTTCCActGGgtGTTcttctCTTTTATcctGTCTtAaGTTCTCTcGgTCcgTTTtACtGTCACTGTACCATTgttttCTGTCTATTTTcTCCCAAATACTACTTCTgCTGgaCTaCACCCTATCGTTTtCTGTTTTGTAGCGTTTATTGcAAaTTCTACCTCTGGTAATATGTCTGCCCAACTCATgtAGTTTCTCTCTTTAAGgCTtGCTTGgATGAACTCcCGAATAGTTCGGAATTGtcTCTCAaTTATCCcATTagTATTATGGTGatgTGgACTTgAAAaGAtcAGcTtAATaccccTTGCctCCAACATttcTTTAaCTCTTTTCgATTCAAAACTTTTACCACAATCGAAATGTATCTCTTTTGGaGCACCGAATTTTAGTAtCcaCTTTTGTAATATGgTTTGTaTAATCGTTTCTTCGTCCTGCCTTTTAATAGCTGTcaaGcttATATATTTGCTGAAAtGgTCTATAaTTCcGAAAATGTAcTTTTCTCTTCTTATTGTTtcGTTCCAaGGTCCACAAATGTCTATGTATaTCTTTTCgAaCATTTCTGCagCTGTTATCTTTACATTTTCTTCcTTtGATTTTGTAGTTtTtGTCTTCGTTTGTTGgCATTCTATGCATgACTCCACTACCTCTTTTACtGTTTtccTttCTtCTTCCATATCGAATTTGTCTCTCaGGTATTCGTAcAcTTTTtcaGTCCcTGCGTGgCAtAATAATCTGTGTGTTtGAATAATTagCTCATtcGTTTTTCTTTAGGTAtCcATTCTTTCTGTCcTGCTCTTGTTtGGCTTCTCGTAGTTACCGCTAATAGtctGgTCTTGTTTtACCcTTTTtCGCTTCTTCATGTTCCATTTGgcACtGAgTaCACGTTTCGCAATtttGTCTAGATAACATATCCGCGTtgCcAtGTAATTgCCCTTTTCTGTATTCTATTTCGATATCAAGACTGCTTAAATAGTTCATCCAaGTTTGGAACTGAGCAGTTAAtGGTTTTTtGTTtGAAACATGAAAGTGaTCGCTTTATGGTCTGTTCGtAATTTAAACTtCTTCCATACAAaTAGTGATtGAAaTgTGaCAGAAaTAAAAAatCGCTAAAAGTtCCTTCCTGGTTATGCAGTACCCTCTTTCATGCGCcGAcATTgTGTGTGATCcATATGctATAACtcGTTCTCtaCCTGAATCgtctATCTGTGAtAaTACTgCCCCTATGTtGTCGAAaCTGGCATCcGTGtctAagATAAACTGTTtAtcAAAGTCCGGgAAagCTCAATATTGGTGCCGATATTAATGCTTTTTTCATATCTTGAAATGCTATTTCGCACGCGTCTGTCCATACCAGTTTTTCTTTGTTTGACCcGCACATtCcTTCtAaTACTTTAgcTTTCTTagCATATCCGTTAATAAATCtCCTGTAATAATtGCAGATTCCCAAAAAACTCCtcAAAttcttAATGCACTTCGGTCTTTGAAAGTTTTCTATCGCAGcGATTTTTtCTGGAttcccTTGTAATTAATTATGTGTCCtaaaaatttcaCTTCTTGTCTTAATAttttGCAttttgaTGGttttATCCTCAATCCTGtttGCCTAATTCtttCgaaaaCTTCtttgaTTATATTGTAGTGCTCCTCttttGtCCTTGTTGCAATTaatATGTCATCTAAGTAtACTGACGCTcccaaTTTTTTACCGGTTCCAAAACTTTAGTCATtAATTccTGAAACGTTCCTGGTGCTGCTGCTATGCCAAaaGGCgtgCgTTtGAAACAAAATTGCCCTGATTTCGTTGaGAaTgCcGTCTTTTCTTGCGACtCcTTGTCTAATTCTACTtGgTAGTACGCATTTCCCAAGtCTATtGTACTGAAATATTtGgCTCCGTGTAACCTATCCAtCaTCTCTGTTAtGTtCGGCATGGGAAATGCTtGTCTCTTTGTAaTAAGGTTTAaTTGTCTAAaGTCTAGGcATAGtcTGATTTCATCTTTGTCCTTTTTCCAGACACATACTATCGGCGTGTTCCATTGTGAGTTACATGGTCGTATTATTCCATTTGCTTCAAGGTTCTTAATTGCTTCTTCCAATTTACCCTCTAAATgCaCCGGCTgTCTTCTtGGTTTTATATTGATTGGTCCCCCcGTTGTTTCTATTGTATGACGTAGTAAATTCGTGCACCCTATATCCCAGTcGTTTGCCATAAATATGCCTCGATaTTGGTGGATTAATTTCTCTATTGATTTATCGTTCTGTgTTTCTAaGGTTTTTAGTGCCTCTTTACCTCGATCTtCATctGTAATcTTTtCCCcAAATTtcGCCTCAaTTtCACATATATTGGTTTTATtATTTtCTTGATTTtgTTcTTtCCATTGTAGTTCTATCCCGAACTCTTCCATCAATGgTATGtcTCCTATCATGTCTGGTTTTAAAcTTTtCACTAttaCAAATCTTGTTTtCTCCACTTTTTccccAATTTTcACTACCGTCTCcATTTCTCCTCTAACATCCATTTGTAACCCaTTTGCTGCcGTCAATTTTTGATTTGTtcGTTCCACGTTtATGTTATTtATTTTCctAaCCAATtCTTCaTTtATCACaTTTAATGCagCTCCCGTATCTAATAGGCATTCAATCTCgaTGTTCTCAATCgTAACATTTAtgCtcGGCCGTccTGTAGTTTGTTATACATAATCGGTAtATTTTccTCATTATtAATTATTAAGAgTtCTCCTGATTTATCCGATATCTTTTtAATAAacTtAATCAcTttaTGATCTATTTgcGGatCCTGGTCGTTCATACTTTGTGACTTATTTTTATCgaTTTTaTTAAAacGATTACTATTATTTAATTTACTACTAATATTATTTATATTACTGATATTATtacTATTAtataTAtaaTaaTTTATATGGTTTGgTTTGTGTAAtGAAaGACTTACTGTAGTGCCAAGATCGGTTCCtcGtcGTCTTGGCATTGttcGTTTTTTtCAGaTTCTCTGCACTCTTCTtcTTCCATCATTGCAaTctGTCGTCCTCTTTGAAAACCTCTCAGGTATTCCTCCGACTTCCAGTTTCTCCCGTctCTTTCCTGACTCCGTGGTGGCTGCCGATTGTCCcTTTGAGTTGTCCcATGATACTCTTTTCtCTCTTGATACTCGTTCCTTCTGTGATgaCGTCGgTTCAGATTCGTgtAaCaCAcAtCCgCCTTAtGTCCCGGATCGTTACACCtgTTACATATTATCgtCTTACATTCtCGGCGcACATGGCccagTTTCTCCACATGCGTAGCACGTGAtcTTCTTTtCTCGCTTACATTCACTGCTTCTAtGgccTATTTCTTTGCAGTTCCAGcATGTATTGTTGTTaCGttaaGGaGGTCGTCTCTCCgaTGTTTCCGTTTTCCtCactGAGTttccGGCTGTGTTtCCtCTTTTTAcGCTTCCaTATACgTTGGtattACcGCATGAACCGgTTTTTCAGATCTCCggaTTtcaTCTACTTTCCTCaTCAcagTTCTTTATTTCcGGTATCTCCTTTAtgTCTCTGagTTTAATCtCCTTTTTCaCaTCACTGTCCTTTgATCcGTGAATTAGAAGACATcTTTCTATTtCCTcTTTTgTCcaTTGgTgTTTtgAcTAATTTCTCTGCTAATTTATTACTTTAGCAAAgTACTCCTCGATcGATTCTCcGGaCcTCTCgAAatgtACagCCTCTTcTAAGTCTTCCATAAaTGTGCTTTTcTtAAGgAAAGCTtcACGAaGtcGGgCTtCATATCCTTTTATAtCcGCAGgAACACTTTCATATATtGGTATTAACtcGTGGGAcAATAACCCTaTCACCAaTATTTCctGAaTATTTTCCTGGACCTTtGCCACTTTGAAaTATCGAGCACAAGCCGATATAAATGTTtCGACATTGTCCTGTCTcCGATATTTTTCCGGCATTAGTCTCCCAATCAaCTGATCCGAGTTGCTaGCTATGGTcGCcATATtGGaTTCTTGcTCacAAgACATTATAacGAAcAcAAAAaTTTATTTCTATAACAATTtGAATTTTTTAAACAAATATTTTTGAGGAACTTTTGTACTTTCTTTTTTACACAACCAATATAAATAAAAATAGATATAAATAAAAATaTGgTttaGTATAttttttACAAATTAAAAttCtAaTAtttccttAATAAAAAATtATAGTGAaTTAAAATTTTGTCACAAaGATTTTGTTGCGTCTTTTATTAATTTTTCAATTTtATGGtACATTTAAATTTtCCTGTTTCTCAATTACATTTTtcAAAAAAAAttaaaaTCGCATTTTTTATTtAAGTCGATTTAATgGttcTACAATtATTTTTTaaTTccAATTTTAATTtCCaaaaatATAATtACATTTtCcAAAAaaaTATATTTTtAATTtACTTtGATTTAAAAGTTACCAAAAaTGGTTTAGTTTACTTTTATTTCGCAAaTAAAATATCAAaCTtAAaTtACTTTTtATTTtATTTCAAtAAATATTTTCaTCAAaTTtGAAATtAACTTTTTttAcTTTAtAATAAATcttTttaCATAAATCTTTTAaTAACCcTACcgTAAAATTTATTTTATTTCTTACTTAAaTTAATTTTTACATTAAATTTCTGAAAATCTtATTTTAACATATTTATAACAATATTTTAtGGAATGTAATTGTTTATcTAATAATTTcATAAcATTCAAAAATTTTATTTTATGAACGTtCCCAACACAGATAATAAATTAACGATAAGTAAATTAAAATACAATAAAAaTGTTtAAAAaTTAaTTAAAaTATAATtGTGATTTGATAACTCctATTTTtGTtAGATTGATATTCGTCAaTGGTTTAAACAATAAAACCCAAAAATTACTTtCtTTttAAATtATCCATTAGACTCTCTTCCGTCgGgAACCCAACCGAATCTTTCTCCGATTAAACATAAGAAAAAATTGTGGTTATTAGTTTCTTCTCTCGATTTTTCGATTTCATCTAAACAATACGAcACGGCCTCCAAATTCGTGGCATCCGACGGAACTCCCCATCGTAAATCACATTCcACcAAATACAGCCCCTGTTCTTCACACCATTTCCGTAATTTCGGAAAAaCCGTTTTTACTAACACATCTCTTTCATTGTAAAAaTCTTTAAACGTTGATGATATGAAAaTTCGAATTATTTTCAAATCTTTATCCACGGtTTTATTTTTCTTTGAATTAATTTCCAAAAAATTTTGATATtCACTTTCAATTCTATTCCACAACAAATTCGTTGATGAATTTTCCATATTGGAATTGACTTGAGCAATCTCAATATTATATTTTTtATACATAATCTTGTATGTATATTTCTATTTGTAACAAGAGAGCGACTTTACTACAATACAAAATGTTGCTTAGCGAGAC
>OX_Gtig_0.1.00046
AATCTAttttAACATAtttATAACAATATGTTATggaaTGTAATTGtttATCTAATAAtttCATAACATtCaaaaattttattttATGAACGTTcccaacaTcctcccccgTTTTtgAAATTTTtGAATttttcaaCATTCcgtATTATttGTTTATCATTTtCaTCTTTGAGtCTATAActCCTcTcATGAATCTGTTCAaTAATTTCgtAAGGTCCTTCAAATCtgtCcTCgCCTTtcTTtCTTATTtcTTtCATAATCcAaACCTTaTCACCcACTTTATAAGTTGCtCGcGTTCCGTTTCCActGGgtGTTcttctCTTTTATcctGTCTtAaGTTCTCTcGgTCcgTTTtACtGTCACTGTACCATTgttttCTGTCTATTTTcTCCCAAATACTACTTCTgCTGgaCTaCACCCTATCGTTTtCTGTTTTGTAGCGTTTATTGcAAaTTCTACCTCTGGTAATATGTCTGCCCAACTCATgtAGTTTCTCTCTTTAAGgCTtGCTTGgATGAACTCcCGAATAGTTCGGAATTGtcTCTCAaTTATCCcATTagTATTATGGTGatgTGgACTTgAAAaGAtcAGcTtAATaccccTTGCctCCAACATttcTTTAaCTCTTTTCgATTCAAAACTTTTACCACAATCGAAATGTATCTCTTTTGGaGCACCGAATTTTAGTAtCcaCTTTTGTAATATGgTTTGTaTAATCGTTTCTTCGTCCTGCCTTTTAATAGCTGTcaaGcttATATATTTGCTGAAAtGgTCTATAaTTCcGAAAATGTAcTTTTCTCTTCTTATTGTTtcGTTCCAaGGTCCACAAATGTCTATGTATaTCTTTTCgAaCATTTCTGCagCTGTTATCTTTACATTTTCTTCcTTtGATTTTGTAGTTtTtGTCTTCGTTTGTTGgCATTCTATGCATgACTCCACTACCTCTTTTACtGTTTtccTttCTtCTTCCATATCGAATTTGTCTCTCaGGTATTCGTAcAcTTTTtcaGTCCcTGCGTGgCAtAATAATCTGTGTGTTtGAATAATTagCTCATtcGTTTTTCTTTAGGTAtCcATTCTTTCTGTCcTGCTCTTGTTtGGCTTCTCGTAGTTACCGCTAATAGtctGgTCTTGTTTtACCcTTTTtCGCTTCTTCATGTTCCATTTGgcACtGAgTaCACGTTTCGCAATtttGTCTAGATAACATATCCGCGTtgCcAtGTAATTgCCCTTTTCTGTATTCTATTTCGATATCAAGACTGCTTAAATAGTTCATCCAaGTTTGGAACTGAGCAGTTAAtGGTTTTTtGTTtGAAACATGAAAGTGaTCGCTTTATGGTCTGTTCGtAATTTAAACTtCTTCCATACAAaTAGTGATtGAAaTgTGaCAGAAaTAAAAAatCGCTAAAAGTtCCTTCCTGGTTATGCAGTACCCTCTTTCATGCGCcGAcATTgTGTGTGATCcATATGctATAACtcGTTCTCtaCCTGAATCgtctATCTGTGAtAaTACTgCCCCTATGTtGTCGAAaCTGGCATCcGTGtctAagATAAACTGTTtAtcAAAGTCCGGgAAagCTCAATATTGGTGCCGATATTAATGCTTTTTTCATATCTTGAAATGCTATTTCGCACGCGTCTGTCCATACCAGTTTTTCTTTGTTTGACCcGCACATtCcTTCtAaTACTTTAgcTTTCTTagCATATCCGTTAATAAATCtCCTGTAATAATtGCAGATTCCCAAAAAACTCCtcAAAttcttAATGCACTTCGGTCTTTGAAAGTTTTCTATCGCAGcGATTTTTtCTGGAttcccTTGTAATTAATTATGTGTCCtaaaaatttcaCTTCTTGTCTTAATAttttGCAttttgaTGGttttATCCTCAATCCTGtttGCCTAATTCtttCgaaaaCTTCtttgaTTATATTGTAGTGCTCCTCttttGtCCTTGTTGCAATTaatATGTCATCTAAGTAtACTGACGCTcccaaTTTTTTACCGGTTCCAAAACTTTAGTCATtAATTccTGAAACGTTCCTGGTGCTGCTGCTATGCCAAaaGGCgtgCgTTtGAAACAAAATTGCCCTGATTTCGTTGaGAaTgCcGTCTTTTCTTGCGACtCcTTGTCTAATTCTACTtGgTAGTACGCATTTCCCAAGtCTATtGTACTGAAATATTtGgCTCCGTGTAACCTATCCAtCaTCTCTGTTAtGTtCGGCATGGGAAATGCTtGTCTCTTTGTAaTAAGGTTTAaTTGTCTAAaGTCTAGGcATAGtcTGATTTCATCTTTGTCCTTTTTCCAGACACATACTATCGGCGTGTTCCATTGTGAGTTACATGGTCGTATTATTCCATTTGCTTCAAGGTTCTTAATTGCTTCTTCCAATTTACCCTCTAAATgCaCCGGCTgTCTTCTtGGTTTTATATTGATTGGTCCCCCcGTTGTTTCTATTGTATGACGTAGTAAATTCGTGCACCCTATATCCCAGTcGTTTGCCATAAATATGCCTCGATATTTATCGTTCTGTgTTTCTAaGGTTTTTAGTGCCTCTTTACCTCGATCTtCATctGTAATcTTTtCCCcAAATTtcGCCTCAaTTtCACATATATTGGTTTTATtATTTtCTTGATTTtgTTcTTtCCATTGTAGTTCTATCCCGAACTCTTCCATCAATGgTATGtcTCCTATCATGTCTGGTTTTAAAcTTTtCACTAttaCAAATCTTGTTTtCTCCACTTTTTccccAATTTTcACTACCGTCTCcATTTCTCCTCTAACATCCATTTGTAACCCaTTTGCTGCcGTCAATTTTTGATTTGTtcGTTCCACGTTtATGTTATTtATTTTCctAaCCAATtCTTCaTTtATCACaTTTAATGCagCTCCCGTATCTAATAGGCATTCAATCTCgaTGTTCTCAATCgTAACATTTAtgCtcGGCCGTccTGTAGTTTGTTATACATAATCGGTAtATTTTccTCATTATtAATTATTAAGAgTtCTCCTGATTTATCCGATATCTTTTtAATAAacTtAATCAcTttaTGATCTATTTgcGGatCCTGGTCGTTCATACTTTGTGACTTATTTTTATCgaTTTTaTTAAAacGATTACTATTATTTAATTTACTACTAATATTATTTATATTACTGATATTATtacTATTAtataTAtaaTaaTTTATATGGTTTGgTTTGTGTAAtGAAaGACTTACTGTAGTGCCAAGATCGGTTCCtcGtcGTCTTGGCATTGttcGTTTTTTtCAGaTTCTCTGCACTCTTCTtcTTCCATCATTGCAaTctGTCGTCCTCTTTGAAAACCTCTCAGGTATTCCTCCGACTTCCAGTTTCTCCCGTctCTTTCCTGACTCCGTGGTGGCTGCCGATTGTCCcTTTGAGTTGTCCcATGATACTCTTTTCtCTCTTGATACTCGTTCCTTCTGTGATgaCGTCGgTTCAGATTCGTgtAaCaCAcAtCCgCCTTAtGTCCCGGATCGTTACACCtgTTACATATTATCgtCTTACATTCtCGGCGcACATGGCccagTTTCTCCACATGCGTAGCACGTGAtcTTCTTTtCTCGCTTACATTCACTGCTTCTAtGgccTATTTCTTTGCAGTTCCAGcATGTATTGTTGTTaCGttaaGGaGGTCGTCTCTCCgaTGTTTCCGTTTTCCtCactGAGTttccGGCTGTGTTtCCtCTTTTTAcGCTTCCaTATACgTTGGtattACcGCATGAACCGgTTTTTCAGATCTCCggaTTtcaTCTACTTTCCTCaTCAcagTTCTTTATTTCcGGTATCTCCTTTAtgTCTCTGagTTTAATCtCCTTTTTCaCaTCACTGTCCTTTgATCcGTGAATTAGAAGACATcTTTCTATTtCCTcTTTTgTCcaTTGgTgTTTtgAcTAATTTCTCTGCTAATTTATTACTTTAGCAAAgTACTCCTCGATcGATTCTCcGGaCcTCTCgAAatgtACagCCTCTTcTAAGTCTTCCATAAaTGTGCTTTTcTtAAGgAAAGCTtcACGAaGtcGGgCTtCATATCCTTTTATAtCcGCAGgAACACTTTCATATATtGGTATTAACtcGTGGGAcAATAACCCTaTCACCAaTATTTCctGAaTATTTTCCTGGACCTTtGCCACTTTGAAaTATCGAGCACAAGCCGATATAAATGTTtCGACATTGTCCTGTCTcCGATATTTTTCCGGCATTAGTCTCCCAATCAaCTGATCCGAGTTGCTaGCTATGGTcGCcATATtGGaTTCTTGcTCacAAgACATTATAacGAAcAcAAAAaTTTATTTCTATAACAATTtGAATTTTTTAAACAAATATTTTTGAGGAACTTTTGTACTTTCTTTTTTACACAACCAATATAAATAAAAATAGATATAAATAAAAATaTGgTttaGTATAttttttACAAATTAAAAttCtAaTAtttccttAATAAAAAATtATAGTGAaTTAAAATTTTGTCACAAaGATTTTGTTGCGTCTTTTATTAATTTTTCAATTTtATGGtACATTTAAATTTtCCTGTTTCTCAATTACATTTTtcAAAAAAAAttaaaaTCGCATTTTTTATTtAAGTCGATTTAATgGttcTACAATtATTTTTTaaTTccAATTTTAATTtCCaaaaatATAATtACATTTtCcAAAAaaaTATATTTTtAATTtACTTtGATTTAAAAGTTACCAAAAaTGGTTTAGTTTACTTTTATTTCGCAAaTAAAATATCAAaCTtAAaTtACTTTTtATTTtATTTCAAtAAATATTTTCaTCAAaTTtGAAATtAACTTTTTttAcTTTAtAATAAATcttTttaCATAAATCTTTTAaTAACCcTACcgTAAAATTTATTTTATTTCTTACTTAAaTTAATTTTTACATTAAATTTCTGAAAATCTtATTTTAACATATTTATAACAATATTTTAtGGAATGTAATTGTTTATcTAATAATTTcATAAcATTCAAAAATTTTATTTTATGAACGTtCCCAACACAGATAATAAATTAACGATAAGTAAATTAAAATACAATAAAAaTGTTtAAAAaTTAaTTAAAaTATAATtGTGATTTGATAACTCctATTTTtGTtAGATTGATATTCGTCAaTGGTTTAAACAATAAAACCCAAAAATTACTTtCtTTttAAATtATCCATTAGACTCTCTTCCGTCgGgAACCCAACCGAATCTTTCTCCGATTAAACATAAGAAAAAATTGTGGTTATTAGTTTCTTCTCTCGATTTTTCGATTTCATCTAAACAATACGAcACGGCCTCCAAATTCGTGGCATCCGACGGAACTCCCCATCGTAAATCACATTCcACcAAATACAGCCCCTGTTCTTCACACCATTTCCGTAATTTCGGAAAAaCCGTTTTTACTAACACATCTCTTTCATTGTAAAAaTCTTTAAACGTTGATGATATGAAAaTTCGAATTATTTTCAAATCTTTATCCACGGtTTTATTTTTCTTTGAATTAATTTCCAAAAAATTTTGATATtCACTTTCAATTCTATTCCACAACAAATTCGTTGATGAATTTTCCATATTGGAATTGACTTGAGCAATCTCAATATTATATTTTTtATACATAATCTTGTATGTATATTTCTATTTGTAACAAGAGAGCGACTTTACTACAATACAAAATGTTGCTTAGCGAGAC
>OX_Gtig_0.1.00047
AATCTAttttAACATAtttATAACAATATGTTATggaaTGTAATTGtttATCTAATAAtttCATAACATtCaaaaattttattttATGAACGTTcccaacaTcctcccccgTTTTtgAAATTTTtGAATttttcaaCATTCcgtATTATttGTTTATCATTTtCaTCTTTGAGtCTATAActCCTcTcATGAATCTGTTCAaTAATTTCgtAAGGTCCTTCAAATCtgtCcTCgCCTTtcTTtCTTATTtcTTtCATAATCcAaACCTTaTCACCcACTTTATAAGTTGCtCGcGTTCCGTTTCCActGGgtGTTcttctCTTTTATcctGTCTtAaGTTCTCTcGgTCcgTTTtACtGTCACTGTACCATTgttttCTGTCTATTTTcTCCCAAATACTACTTCTgCTGgaCTaCACCCTATCGTTTtCTGTTTTGTAGCGTTTATTGcAAaTTCTACCTCTGGTAATATGTCTGCCCAACTCATgtAGTTTCTCTCTTTAAGgCTtGCTTGgATGAACTCcCGAATAGTTCGGAATTGtcTCTCAaTTATCCcATTagTATTATGGTGatgTGgACTTgAAAaGAtcAGcTtAATaccccTTGCctCCAACATttcTTTAaCTCTTTTCgATTCAAAACTTTTACCACAATCGAAATGTATCTCTTTTGGaGCACCGAATTTTAGTAtCcaCTTTTGTAATATGgTTTGTaTAATCGTTTCTTCGTCCTGCCTTTTAATAGCTGTcaaGcttATATATTTGCTGAAAtGgTCTATAaTTCcGAAAATGTAcTTTTCTCTTCTTATTGTTtcGTTCCAaGGTCCACAAATGTCTATGTATaTCTTTTCgAaCATTTCTGCagCTGTTATCTTTACATTTTCTTCcTTtGATTTTGTAGTTtTtGTCTTCGTTTGTTGgCATTCTATGCATgACTCCACTACCTCTTTTACtGTTTtccTttCTtCTTCCATATCGAATTTGTCTCTCaGGTATTCGTAcAcTTTTtcaGTCCcTGCGTGgCAtAATAATCTGTGTGTTtGAATAATTagCTCATtcGTTTTTCTTTAGGTAtCcATTCTTTCTGTCcTGCTCTTGTTtGGCTTCTCGTAGTTACCGCTAATAGtctGgTCTTGTTTtACCcTTTTtCGCTTCTTCATGTTCCATTTGgcACtGAgTaCACGTTTCGCAATtttGTCTAGATAACATATCCGCGTtgCcAtGTAATTgCCCTTTTCTGTATTCTATTTCGATATCAAGACTGCTTAAATAGTTCATCCAaGTTTGGAACTGAGCAGTTAAtGGTTTTTtGTTtGAAACATGAAAGTGaTCGCTTTATGGTCTGTTCGtAATTTAAACTtCTTCCATACAAaTAGTGATtGAAaTgTGaCAGAAaTAAAAAatCGCTAAAAGTtCCTTCCTGGTTATGCAGTACCCTCTTTCATGCGCcGAcATTgTGTGTGATCcATATGctATAACtcGTTCTCtaCCTGAATCgtctATCTGTGAtAaTACTgCCCCTATGTtGTCGAAaCTGGCATCcGTGtctAagATAAACTGTTtAtcAAAGTCCGGgAAagCTCAATATTGGTGCCGATATTAATGCTTTTTTCATATCTTGAAATGCTATTTCGCACGCGTCTGTCCATACCAGTTTTTCTTTGTTTGACCcGCACATtCcTTCtAaTACTTTAgcTTTCTTagCATATCCGTTAATAAATCtCCTGTAATAATtGCAGATTCCCAAAAAACTCCtcAAAttcttAATGCACTTCGGTCTTTGAAAGTTTTCTATCGCAGcGATTTTTtCTGGAttcccTTGTAATTAATTATGTGTCCtaaaaatttcaCTTCTTGTCTTAATAttttGCAttttgaTGGttttATCCTCAATCCTGtttGCCTAATTCtttCgaaaaCTTCtttgaTTATATTGTAGTGCTCCTCttttGtCCTTGTTGCAATTaatATGTCATCTAAGTAtACTGACGCTcccaaTTTTTTACCGGTTCCAAAACTTTAGTCATtAATTccTGAAACGTTCCTGGTGCTGCTGCTATGCCAAaaGGCgtgCgTTtGAAACAAAATTGCCCTGATTTCGTTGaGAaTgCcGTCTTTTCTTGCGACtCcTTGTCTAATTCTACTtGgTAGTACGCATTTCCCAAGtCTATtGTACTGAAATATTtGgCTCCGTGTAACCTATCCAtCaTCTCTGTTAtGTtCGGCATGGGAAATGCTtGTCTCTTTGTAaTAAGGTTTAaTTGTCTAAaGTCTAGGcATAGtcTGATTTCATCTTTGTCCTTTTTCCAGACACATACTATCGGCGTGTTCCATTGTGAGTTACATGGTCGTATTATTCCATTTGCTTCAAGGTTCTTAATTGCTTCTTCCAATTTACCCTCTAAATgCaCCGGCTgTCTTCTtGGTTTTATATTGATTGGTCCCCCcGTTGTTTCTATTGTATGACGTAGTAAATTCGTGCACCCTATATCCCAGTcGTTTGCCATAAATATGCCTCGATaTTGGTGGATTAATTTCTCTATTGATTTATCGTTCTGTgTTTCTAaGGTTTTTAGTGCCTCTTTACCTCGATCTtCATctGTAATcTTTtCCCcAAATTtcGCCTCAaTTtCACATATATTGGTTTTATtATTTtCTTGATTTtgTTcTTtCCATTGTAGTTCTATCCCGAACTCTTCCATCAATGgTATGtcTCCTATCATGTCTGGTTTTAAAcTTTtCACTAttaCAAATCTTGTTTtCTCCACTTTTTccccAATTTTcACTACCGTCTCcATTTCTCCTCTAACATCCATTTGTAACCCaTTTGCTGCcGTCAATTTTTGATTTGTtcGTTCCACGTTtATGTTATTtATTTTCctAaCCAATtCTTCaTTtATCACaTTTAATGCagCTCCCGTATCTAATAGGCATTCAATCTCgaTGTTCTCAATCgTAACATTTAtgCtcGGCCGTccTGTAGTTTGTTATACATAATCGGTAtATTTTccTCATTATtAATTATTAAGAgTtCTCCTGATTTATCCGATATCTTTTtAATAAacTtAATCAcTttaTGATCTATTTgcGGatCCTGGTCGTTCATACTTTGTGACTTATTTTTATCgaTTTTaTTAAAacGATTACTATTATTTAATTTACTACTAATATTATTTATATTACTGATATTATtacTATTAtataTAtaaTaaTTTATATGGTTTGgTTTGTGTAAtGAAaGACTTACTGTAGTGCCAAGATCGGTTCCtcGtcGTCTTGGCATTGttcGTTTTTTtCAGaTTCTCTGCACTCTTCTtcTTCCATCATTGCAaTctGTCGTCCTCTTTGAAAACCTCTCAGGTATTCCTCCGACTTCCAGTTTCTCCCGTctCTTTCCTGACTCCGTGGTGGCTGCCGATTGTCCcTTTGAGTTGTCCcATGATACTCTTTTCtCTCTTGATACTCGTTCCTTCTGTGATgaCGTCGgTTCAGATTCGTgtAaCaCAcAtCCgCCTTAtGTCCCGGATCGTTACACCtgTTACATATTATCgtCTTACATTCtCGGCGcACATGGCccagTTTCTCCACATGCGTAGCACGTGAtcTTCTTTtCTCGCTTACATTCACTGCTTCTAtGgccTATTTCTTTGCAGTTCCAGcATGTATTGTTGTTaCGttaaGGaGGTCGTCTCTCCgaTGTTTCCGTTTTCCtCactGAGTttccGGCTGTGTTtCCtCTTTTTAcGCTTCCaTATACgTTGGtattACcGCATGAACCGgTTTTTCAGATCTCCggaTTtcaTCTACTTTCCTCaTCAcagTTCTTTATTTCcGGTATCTCCTTTAtgTCTCTGagTTTAATCtCCTTTTTCaCaTCACTGTCCTTTgATCcGTGAATTAGAAGACATcTTTCTATTtCCTcTTTTgTCcaTTGgTgTTTtgAcTAATTTCTCTGCTAATTTATTACTTTAGCAAAgTACTCCTCGATcGATTCTCcGGaCcTCTCgAAatgtACagCCTCTTcTAAGTCTTCCATAAaTGTGCTTTTcTtAAGgAAAGCTtcACGAaGtcGGgCTtCATATCCTTTTATAtCcGCAGgAACACTTTCATATATtGGTATTAACtcGTGGGAcAATAACCCTaTCACCAaTATTTCctGAaTATTTTCCTGGACCTTtGCCACTTTGAAaTATCGAGCACAAGCCGATATAAATGTTtCGACATTGTCCTGTCTcCGATATTTTTCCGGCATTAGTCTCCCAATCAaCTGATCCGAGTTGCTaGCTATGGTcGCcATATtGGaTTCTTGcTCacAAgACATTATAacGAAcAcAAAAaTTTATTTCTATAACAATTtGAATTTTTTAAACAAATATTTTTtGAGGAACTTTTGTATTTTCTTTTTTtACAcAaCCAATATAAATagAAATATGTATAAaTAAAAaTATGATTTGTATATTTTTTtACAAATTAAAAaTTTATATTTTCTTTAATAAAAATTATAGTAAATTAAAATTTTGtCACAAAAATTTTaTTGCGTCTCTTATTAATTTTTCAATTTTATAGTACATTTAAATTTAACTaTTTTtcAATTACATTTCcAAAAAAaatAAAATCTCATTTTTTATTTAAGTCAATTTAaGGGTTTTCAATTACTTTTAATTCCAATTTTTTAATTTCcAATAAAAAaTTATAATTAcATTTTCCAAAAAaTTATAACCACATTTTTAaTTTACTTTGATTTAAAAGTTGCAAAAATtAGTTTAGTTtGCTTTTATTTCGAAAATAAAAATATCAAACTTAAATtACTTTTATTTTATTTCAAATAAATATTTTCATCcAATTTGAAATTACTTTTTTttATAATAAATCTTTACATAAATCTTTTAATAACCcTACCGTAAAATTTATTTTATTTCTTACTTAAATTAATTTTTtATATTAAATTTCTGAAAATCTATTTTAACATATTTATAACAATATTTTAtGGAATGTAATTGTTTATcTAATAATTTcATAAcATTCAAAAATTTTATTTTATGAACGTtCCCAACACAGATAATAAATTAACGATAAGTAAATTAAAATACAATAAAAaTGTTtAAAAaTTAaTTAAAaTATAATtGTGATTTGATAACTCctATTTTtGTtAGATTGATATTCGTCAaTGGTTTAAACAATAAAACCCAAAAATTACTTtCtTTttAAATtATCCATTAGACTCTCTTCCGTCgGgAACCCAACCGAATCTTTCTCCGATTAAACATAAGAAAAAATTGTGGTTATTAGTTTCTTCTCTCGATTTTTCGATTTCATCTAAACAATACGAcACGGCCTCCAAATTCGTGGCATCCGACGGAACTCCCCATCGTAAATCACATTCcACcAAATACAGCCCCTGTTCTTCACACCATTTCCGTAATTTCGGAAAAaCCGTTTTTACTAACACATCTCTTTCATTGTAAAAaTCTTTAAACGTTGATGATATGAAAaTTCGAATTATTTTCAAATCTTTATCCACGGtTTTATTTTTCTTTGAATTAATTTCCAAAAAATTTTGATATtCACTTTCAATTCTATTCCACAACAAATTCGTTGATGAATTTTCCATATTGGAATTGACTTGAGCAATCTCAATATTATATTTTTtATACATAATCTTGTATGTATATTTCTATTTGTAACAAGAGAGCGACTTTACTACAATACAAAATGTTGCTTAGCGAGAC
>OX_Gtig_0.1.00048
AATCTAttttAACATAtttATAACAATATGTTATggaaTGTAATTGtttATCTAATAAtttCATAACATtCaaaaattttattttATGAACGTTcccaacaTcctcccccgTTTTtgAAATTTTtGAATttttcaaCATTCcgtATTATttGTTTATCATTTtCaTCTTTGAGtCTATAActCCTcTcATGAATCTGTTCAaTAATTTCgtAAGGTCCTTCAAATCtgtCcTCgCCTTtcTTtCTTATTtcTTtCATAATCcAaACCTTaTCACCcACTTTATAAGTTGCtCGcGTTCCGTTTCCActGGgtGTTcttctCTTTTATcctGTCTtAaGTTCTCTcGgTCcgTTTtACtGTCACTGTACCATTgttttCTGTCTATTTTcTCCCAAATACTACTTCTgCTGgaCTaCACCCTATCGTTTtCTGTTTTGTAGCGTTTATTGcAAaTTCTACCTCTGGTAATATGTCTGCCCAACTCATgtAGTTTCTCTCTTTAAGgCTtGCTTGgATGAACTCcCGAATAGTTCGGAATTGtcTCTCAaTTATCCcATTagTATTATGGTGatgTGgACTTgAAAaGAtcAGcTtAATaccccTTGCctCCAACATttcTTTAaCTCTTTTCgATTCAAAACTTTTACCACAATCGAAATGTATCTCTTTTGGaGCACCGAATTTTAGTAtCcaCTTTTGTAATATGgTTTGTaTAATCGTTTCTTCGTCCTGCCTTTTAATAGCTGTcaaGcttATATATTTGCTGAAAtGgTCTATAaTTCcGAAAATGTAcTTTTCTCTTCTTATTGTTtcGTTCCAaGGTCCACAAATGTCTATGTATaTCTTTTCgAaCATTTCTGCagCTGTTATCTTTACATTTTCTTCcTTtGATTTTGTAGTTtTtGTCTTCGTTTGTTGgCATTCTATGCATgACTCCACTACCTCTTTTACtGTTTtccTttCTtCTTCCATATCGAATTTGTCTCTCaGGTATTCGTAcAcTTTTtcaGTCCcTGCGTGgCAtAATAATCTGTGTGTTtGAATAATTagCTCATtcGTTTTTCTTTAGGTAtCcATTCTTTCTGTCcTGCTCTTGTTtGGCTTCTCGTAGTTACCGCTAATAGtctGgTCTTGTTTtACCcTTTTtCGCTTCTTCATGTTCCATTTGgcACtGAgTaCACGTTTCGCAATtttGTCTAGATAACATATCCGCGTtgCcAtGTAATTgCCCTTTTCTGTATTCTATTTCGATATCAAGACTGCTTAAATAGTTCATCCAaGTTTGGAACTGAGCAGTTAAtGGTTTTTtGTTtGAAACATGAAAGTGaTCGCTTTATGGTCTGTTCGtAATTTAAACTtCTTCCATACAAaTAGTGATtGAAaTgTGaCAGAAaTAAAAAatCGCTAAAAGTtCCTTCCTGGTTATGCAGTACCCTCTTTCATGCGCcGAcATTgTGTGTGATCcATATGctATAACtcGTTCTCtaCCTGAATCgtctATCTGTGAtAaTACTgCCCCTATGTtGTCGAAaCTGGCATCcGTGtctAagATAAACTGTTtAtcAAAGTCCGGgAAagCTCAATATTGGTGCCGATATTAATGCTTTTTTCATATCTTGAAATGCTATTTCGCACGCGTCTGTCCATACCAGTTTTTCTTTGTTTGACCcGCACATtCcTTCtAaTACTTTAgcTTTCTTagCATATCCGTTAATAAATCtCCTGTAATAATtGCAGATTCCCAAAAAACTCCtcAAAttcttAATGCACTTCGGTCTTTGAAAGTTTTCTATCGCAGcGATTTTTtCTGGAttcccTTGTAATTAATTATGTGTCCtaaaaatttcaCTTCTTGTCTTAATAttttGCAttttgaTGGttttATCCTCAATCCTGtttGCCTAATTCtttCgaaaaCTTCtttgaTTATATTGTAGTGCTCCTCttttGtCCTTGTTGCAATTaatATGTCATCTAAGTAtACTGACGCTcccaaTTTTTTACCGGTTCCAAAACTTTAGTCATtAATTccTGAAACGTTCCTGGTGCTGCTGCTATGCCAAaaGGCgtgCgTTtGAAACAAAATTGCCCTGATTTCGTTGaGAaTgCcGTCTTTTCTTGCGACtCcTTGTCTAATTCTACTtGgTAGTACGCATTTCCCAAGtCTATtGTACTGAAATATTtGgCTCCGTGTAACCTATCCAtCaTCTCTGTTAtGTtCGGCATGGGAAATGCTtGTCTCTTTGTAaTAAGGTTTAaTTGTCTAAaGTCTAGGcATAGtcTGATTTCATCTTTGTCCTTTTTCCAGACACATACTATCGGCGTGTTCCATTGTGAGTTACATGGTCGTATTATTCCATTTGCTTCAAGGTTCTTAATTGCTTCTTCCAATTTACCCTCTAAATgCaCCGGCTgTCTTCTtGGTTTTATATTGATTGGTCCCCCcGTTGTTTCTATTGTATGACGTAGTAAATTCGTGCACCCTATATCCCAGTcGTTTGCCATAAATATGCCTCGATATTTATCGTTCTGTgTTTCTAaGGTTTTTAGTGCCTCTTTACCTCGATCTtCATctGTAATcTTTtCCCcAAATTtcGCCTCAaTTtCACATATATTGGTTTTATtATTTtCTTGATTTtgTTcTTtCCATTGTAGTTCTATCCCGAACTCTTCCATCAATGgTATGtcTCCTATCATGTCTGGTTTTAAAcTTTtCACTAttaCAAATCTTGTTTtCTCCACTTTTTccccAATTTTcACTACCGTCTCcATTTCTCCTCTAACATCCATTTGTAACCCaTTTGCTGCcGTCAATTTTTGATTTGTtcGTTCCACGTTtATGTTATTtATTTTCctAaCCAATtCTTCaTTtATCACaTTTAATGCagCTCCCGTATCTAATAGGCATTCAATCTCgaTGTTCTCAATCgTAACATTTAtgCtcGGCCGTccTGTAGTTTGTTATACATAATCGGTAtATTTTccTCATTATtAATTATTAAGAgTtCTCCTGATTTATCCGATATCTTTTtAATAAacTtAATCAcTttaTGATCTATTTgcGGatCCTGGTCGTTCATACTTTGTGACTTATTTTTATCgaTTTTaTTAAAacGATTACTATTATTTAATTTACTACTAATATTATTTATATTACTGATATTATtacTATTAtataTAtaaTaaTTTATATGGTTTGgTTTGTGTAAtGAAaGACTTACTGTAGTGCCAAGATCGGTTCCtcGtcGTCTTGGCATTGttcGTTTTTTtCAGaTTCTCTGCACTCTTCTtcTTCCATCATTGCAaTctGTCGTCCTCTTTGAAAACCTCTCAGGTATTCCTCCGACTTCCAGTTTCTCCCGTctCTTTCCTGACTCCGTGGTGGCTGCCGATTGTCCcTTTGAGTTGTCCcATGATACTCTTTTCtCTCTTGATACTCGTTCCTTCTGTGATgaCGTCGgTTCAGATTCGTgtAaCaCAcAtCCgCCTTAtGTCCCGGATCGTTACACCtgTTACATATTATCgtCTTACATTCtCGGCGcACATGGCccagTTTCTCCACATGCGTAGCACGTGAtcTTCTTTtCTCGCTTACATTCACTGCTTCTAtGgccTATTTCTTTGCAGTTCCAGcATGTATTGTTGTTaCGttaaGGaGGTCGTCTCTCCgaTGTTTCCGTTTTCCtCactGAGTttccGGCTGTGTTtCCtCTTTTTAcGCTTCCaTATACgTTGGtattACcGCATGAACCGgTTTTTCAGATCTCCggaTTtcaTCTACTTTCCTCaTCAcagTTCTTTATTTCcGGTATCTCCTTTAtgTCTCTGagTTTAATCtCCTTTTTCaCaTCACTGTCCTTTgATCcGTGAATTAGAAGACATcTTTCTATTtCCTcTTTTgTCcaTTGgTgTTTtgAcTAATTTCTCTGCTAATTTATTACTTTAGCAAAgTACTCCTCGATcGATTCTCcGGaCcTCTCgAAatgtACagCCTCTTcTAAGTCTTCCATAAaTGTGCTTTTcTtAAGgAAAGCTtcACGAaGtcGGgCTtCATATCCTTTTATAtCcGCAGgAACACTTTCATATATtGGTATTAACtcGTGGGAcAATAACCCTaTCACCAaTATTTCctGAaTATTTTCCTGGACCTTtGCCACTTTGAAaTATCGAGCACAAGCCGATATAAATGTTtCGACATTGTCCTGTCTcCGATATTTTTCCGGCATTAGTCTCCCAATCAaCTGATCCGAGTTGCTaGCTATGGTcGCcATATtGGaTTCTTGcTCacAAgACATTATAacGAAcAcAAAAaTTTATTTCTATAACAATTtGAATTTTTTAAACAAATATTTTTtGAGGAACTTTTGTATTTTCTTTTTTtACAcAaCCAATATAAATagAAATATGTATAAaTAAAAaTATGATTTGTATATTTTTTtACAAATTAAAAaTTTATATTTTCTTTAATAAAAATTATAGTAAATTAAAATTTTGtCACAAAAATTTTaTTGCGTCTCTTATTAATTTTTCAATTTTATAGTACATTTAAATTTAACTaTTTTtcAATTACATTTCcAAAAAAaatAAAATCTCATTTTTTATTTAAGTCAATTTAaGGGTTTTCAATTACTTTTAATTCCAATTTTTTAATTTCcAATAAAAAaTTATAATTAcATTTTCCAAAAAaTTATAACCACATTTTTAaTTTACTTTGATTTAAAAGTTGCAAAAATtAGTTTAGTTtGCTTTTATTTCGAAAATAAAAATATCAAACTTAAATtACTTTTATTTTATTTCAAATAAATATTTTCATCcAATTTGAAATTACTTTTTTttATAATAAATCTTTACATAAATCTTTTAATAACCcTACCGTAAAATTTATTTTATTTCTTACTTAAATTAATTTTTtATATTAAATTTCTGAAAATCTATTTTAACATATTTATAACAATATTTTAtGGAATGTAATTGTTTATcTAATAATTTcATAAcATTCAAAAATTTTATTTTATGAACGTtCCCAACACAGATAATAAATTAACGATAAGTAAATTAAAATACAATAAAAaTGTTtAAAAaTTAaTTAAAaTATAATtGTGATTTGATAACTCctATTTTtGTtAGATTGATATTCGTCAaTGGTTTAAACAATAAAACCCAAAAATTACTTtCtTTttAAATtATCCATTAGACTCTCTTCCGTCgGgAACCCAACCGAATCTTTCTCCGATTAAACATAAGAAAAAATTGTGGTTATTAGTTTCTTCTCTCGATTTTTCGATTTCATCTAAACAATACGAcACGGCCTCCAAATTCGTGGCATCCGACGGAACTCCCCATCGTAAATCACATTCcACcAAATACAGCCCCTGTTCTTCACACCATTTCCGTAATTTCGGAAAAaCCGTTTTTACTAACACATCTCTTTCATTGTAAAAaTCTTTAAACGTTGATGATATGAAAaTTCGAATTATTTTCAAATCTTTATCCACGGtTTTATTTTTCTTTGAATTAATTTCCAAAAAATTTTGATATtCACTTTCAATTCTATTCCACAACAAATTCGTTGATGAATTTTCCATATTGGAATTGACTTGAGCAATCTCAATATTATATTTTTtATACATAATCTTGTATGTATATTTCTATTTGTAACAAGAGAGCGACTTTACTACAATACAAAATGTTGCTTAGCGAGAC
>OX_Gtig_0.1.00049
AATCTAttttAACATAtttATAACAATATGTTATggaaTGTAATTGtttATCTAATAAtttCATAACATtCaaaaattttattttATGAACGTTcccaacaTcctcccccgTTTTtgAAATTTTtGAATttttcaaCATTCcgtATTATttGTTTATCATTTtCaTCTTTGAGtCTATAActCCTcTcATGAATCTGTTCAaTAATTTCgtAAGGTCCTTCAAATCtgtCcTCgCCTTtcTTtCTTATTtcTTtCATAATCcAaACCTTaTCACCcACTTTATAAGTTGCtCGcGTTCCGTTTCCActGGgtGTTcttctCTTTTATcctGTCTtAaGTTCTCTcGgTCcgTTTtACtGTCACTGTACCATTgttttCTGTCTATTTTcTCCCAAATACTACTTCTgCTGgaCTaCACCCTATCGTTTtCTGTTTTGTAGCGTTTATTGcAAaTTCTACCTCTGGTAATATGTCTGCCCAACTCATgtAGTTTCTCTCTTTAAGgCTtGCTTGgATGAACTCcCGAATAGTTCGGAATTGtcTCTCAaTTATCCcATTagTATTATGGTGatgTGgACTTgAAAaGAtcAGcTtAATaccccTTGCctCCAACATttcTTTAaCTCTTTTCgATTCAAAACTTTTACCACAATCGAAATGTATCTCTTTTGGaGCACCGAATTTTAGTAtCcaCTTTTGTAATATGgTTTGTaTAATCGTTTCTTCGTCCTGCCTTTTAATAGCTGTcaaGcttATATATTTGCTGAAAtGgTCTATAaTTCcGAAAATGTAcTTTTCTCTTCTTATTGTTtcGTTCCAaGGTCCACAAATGTCTATGTATaTCTTTTCgAaCATTTCTGCagCTGTTATCTTTACATTTTCTTCcTTtGATTTTGTAGTTtTtGTCTTCGTTTGTTGgCATTCTATGCATgACTCCACTACCTCTTTTACtGTTTtccTttCTtCTTCCATATCGAATTTGTCTCTCaGGTATTCGTAcAcTTTTtcaGTCCcTGCGTGgCAtAATAATCTGTGTGTTtGAATAATTagCTCATtcGTTTTTCTTTAGGTAtCcATTCTTTCTGTCcTGCTCTTGTTtGGCTTCTCGTAGTTACCGCTAATAGtctGgTCTTGTTTtACCcTTTTtCGCTTCTTCATGTTCCATTTGgcACtGAgTaCACGTTTCGCAATtttGTCTAGATAACATATCCGCGTtgCcAtGTAATTgCCCTTTTCTGTATTCTATTTCGATATCAAGACTGCTTAAATAGTTCATCCAaGTTTGGAACTGAGCAGTTAAtGGTTTTTtGTTtGAAACATGAAAGTGaTCGCTTTATGGTCTGTTCGtAATTTAAACTtCTTCCATACAAaTAGTGATtGAAaTgTGaCAGAAaTAAAAAatCGCTAAAAGTtCCTTCCTGGTTATGCAGTACCCTCTTTCATGCGCcGAcATTgTGTGTGATCcATATGctATAACtcGTTCTCtaCCTGAATCgtctATCTGTGAtAaTACTgCCCCTATGTtGTCGAAaCTGGCATCcGTGtctAagATAAACTGTTtAtcAAAGTCCGGgAAagCTCAATATTGGTGCCGATATTAATGCTTTTTTCATATCTTGAAATGCTATTTCGCACGCGTCTGTCCATACCAGTTTTTCTTTGTTTGACCcGCACATtCcTTCtAaTACTTTAgcTTTCTTagCATATCCGTTAATAAATCtCCTGTAATAATtGCAGATTCCCAAAAAACTCCtcAAAttcttAATGCACTTCGGTCTTTGAAAGTTTTCTATCGCAGcGATTTTTtCTGGAttcccTTGTAATTAATTATGTGTCCtaaaaatttcaCTTCTTGTCTTAATAttttGCAttttgaTGGttttATCCTCAATCCTGtttGCCTAATTCtttCgaaaaCTTCtttgaTTATATTGTAGTGCTCCTCttttGtCCTTGTTGCAATTaatATGTCATCTAAGTAtACTGACGCTcccaaTTTTTTACCGGTTCCAAAACTTTAGTCATtAATTccTGAAACGTTCCTGGTGCTGCTGCTATGCCAAaaGGCgtgCgTTtGAAACAAAATTGCCCTGATTTCGTTGaGAaTgCcGTCTTTTCTTGCGACtCcTTGTCTAATTCTACTtGgTAGTACGCATTTCCCAAGtCTATtGTACTGAAATATTtGgCTCCGTGTAACCTATCCAtCaTCTCTGTTAtGTtCGGCATGGGAAATGCTtGTCTCTTTGTAaTAAGGTTTAaTTGTCTAAaGTCTAGGcATAGtcTGATTTCATCTTTGTCCTTTTTCCAGACACATACTATCGGCGTGTTCCATTGTGAGTTACATGGTCGTATTATTCCATTTGCTTCAAGGTTCTTAATTGCTTCTTCCAATTTACCCTCTAAATgCaCCGGCTgTCTTCTtGGTTTTATATTGATTGGTCCCCCcGTTGTTTCTATTGTATGACGTAGTAAATTCGTGCACCCTATATCCCAGTcGTTTGCCATAAATATGCCTCGATaTTGGTGGATTAATTTCTCTATTGATTTATCGTTCTGTgTTTCTAaGGTTTTTAGTGCCTCTTTACCTCGATCTtCATctGTAATcTTTtCCCcAAATTtcGCCTCAaTTtCACATATATTGGTTTTATtATTTtCTTGATTTtgTTcTTtCCATTGTAGTTCTATCCCGAACTCTTCCATCAATGgTATGtcTCCTATCATGTCTGGTTTTAAAcTTTtCACTAttaCAAATCTTGTTTtCTCCACTTTTTccccAATTTTcACTACCGTCTCcATTTCTCCTCTAACATCCATTTGTAACCCaTTTGCTGCcGTCAATTTTTGATTTGTtcGTTCCACGTTtATGTTATTtATTTTCctAaCCAATtCTTCaTTtATCACaTTTAATGCagCTCCCGTATCTAATAGGCATTCAATCTCgaTGTTCTCAATCgTAACATTTAtgCtcGGCCGTccTGTAGTTTGTTATACATAATCGGTAtATTTTccTCATTATtAATTATTAAGAgTtCTCCTGATTTATCCGATATCTTTTtAATAAacTtAATCAcTttaTGATCTATTTgcGGatCCTGGTCGTTCATACTTTGTGACTTATTTTTATCgaTTTTaTTAAAacGATTACTATTATTTAATTTACTACTAATATTATTTATATTACTGATATTATtacTATTAtataTAtaaTaaTTTATATGGTTTGgTTTGTGTAAtGAAaGACTTACTGTAGTGCCAAGATCGGTTCCtcGtcGTCTTGGCATTGttcGTTTTTTtCAGaTTCTCTGCACTCTTCTtcTTCCATCATTGCAaTctGTCGTCCTCTTTGAAAACCTCTCAGGTATTCCTCCGACTTCCAGTTTCTCCCGTctCTTTCCTGACTCCGTGGTGGCTGCCGATTGTCCcTTTGAGTTGTCCcATGATACTCTTTTCtCTCTTGATACTCGTTCCTTCTGTGATgaCGTCGgTTCAGATTCGTgtAaCaCAcAtCCgCCTTAtGTCCCGGATCGTTACACCtgTTACATATTATCgtCTTACATTCtCGGCGcACATGGCccagTTTCTCCACATGCGTAGCACGTGAtcTTCTTTtCTCGCTTACATTCACTGCTTCTAtGgccTATTTCTTTGCAGTTCCAGcATGTATTGTTGTTaCGttaaGGaGGTCGTCTCTCCgaTGTTTCCGTTTTCCtCactGAGTttccGGCTGTGTTtCCtCTTTTTAcGCTTCCaTATACgTTGGtattACcGCATGAACCGgTTTTTCAGATCTCCggaTTtcaTCTACTTTCCTCaTCAcagTTCTTTATTTCcGGTATCTCCTTTAtgTCTCTGagTTTAATCtCCTTTTTCaCaTCACTGTCCTTTgATCcGTGAATTAGAAGACATcTTTCTATTtCCTcTTTTgTCcaTTGgTgTTTtgAcTAATTTCTCTGCTAATTTATTACTTTAGCAAAgTACTCCTCGATcGATTCTCcGGaCcTCTCgAAatgtACagCCTCTTcTAAGTCTTCCATAAaTGTGCTTTTcTtAAGgAAAGCTtcACGAaGtcGGgCTtCATATCCTTTTATAtCcGCAGgAACACTTTCATATATtGGTATTAACtcGTGGGAcAATAACCCTaTCACCAaTATTTCctGAaTATTTTCCTGGACCTTtGCCACTTTGAAaTATCGAGCACAAGCCGATATAAATGTTtCGACATTGTCCTGTCTcCGATATTTTTCCGGCATTAGTCTCCCAATCAaCTGATCCGAGTTGCTaGCTATGGTcGCcATATtGGaTTCTTGcTCacAAgACATTATAacGAAcAcAAAAaTTTATTTCTATAACAATTtGAATTTTTTAAACAAATATTTTTGAGGAACTTTTGTACTTTCTTTTTTACACAACCAATATAAATAAAAATAGATATAAATAAAAATaTGgTttaGTATAttttttACAAATTAAAAttCtAaTAtttccttAATAAAAAATtATAGTGAaTTAAAATTTTGTCACAAaGATTTTGTTGCGTCTTTTATTAATTTTTCAATTTtATGGtACATTTAAATTTtCCTGTTTCTCAATTACATTTTtcAAAAAAAAttaaaaTCGCATTTTTTATTtAAGTCGATTTAATgGttcTACAATtATTTTTTaaTTccAATTTTAATTtCCaaaaatATAATtACATTTtCcAAAAaaaTATATTTTtAATTtACTTtGATTTAAAAGTTACCAAAAaTGGTTTAGTTTACTTTTATTTCGCAAaTAAAATATCAAaCTtAAaTtACTTTTtATTTtATTTCAAtAAATATTTTCaTCAAaTTtGAAATtAACTTTTTttAcTTTAtAATAAATcttTttaCATAAATCTTTTAaTAACCcTACcgTAAAATTTATTTTATTTCTTACTTAAaTTAATTTTTACATTAAATTTCTGAAAATCTtATTTTAACATATCTATAAcAATATTTtAcGgAaTGtAATTGTTTAaTTATtAATTTGATAagATTGtAAaTTcAAAAaTTTTATGAACTCAACAACgctCCcAACaaaatctatattAATtGGTTtCCCaaaaagtgaattatTaaaacTGaattAactcgaagttttGagatAATGaaCATTCattaaaaTAAtaattttCTCCAATGCAAGTTCTATGTgatATTAATTGATATATGtttCagtCTCTATTGTTATTCTAacaaattctgAtGtaaTGACATACAATAtAATtATTTAATtcTTAAAaTATAaTtAGGAAAAAaTTCtCTACTtGTTTTATTtGTCaTAATTAAATCTaGTtAACACTGAAGTTGAGtATTTTTCCACCCAAaCTCATTTTACCGCCAGGTAGATATaTtGGATACCGTCGACAAtATATAGCGTACCACCCATACATGTCTAGAACTCTTTGTTTaCAATTTTTCCGcACCTCACCGTTTTGCGCAAGAAAACGAGTAAACtCGGCTTCTGCGCAGTactatcaaaaaggggtattgATGAGtttAcccGtttcccgaaGAtaatGttttAAGCGTCTGaaaCttttGAGTTCAGTGATAATaaaaGGCAttCtaataaagtggaaGttaaaatttcagcATAtgaaacAAGATaaaGAGGCTTCTTCTATATCAACCAATAggaagaaCTTAGTATAtttCAttt
>OX_Gtig_0.1.00050
AATCTAttttAACATAtttATAACAATATGTTATggaaTGTAATTGtttATCTAATAAtttCATAACATtCaaaaattttattttATGAACGTTcccaacaTcctcccccgTTTTtgAAATTTTtGAATttttcaaCATTCcgtATTATttGTTTATCATTTtCaTCTTTGAGtCTATAActCCTcTcATGAATCTGTTCAaTAATTTCgtAAGGTCCTTCAAATCtgtCcTCgCCTTtcTTtCTTATTtcTTtCATAATCcAaACCTTaTCACCcACTTTATAAGTTGCtCGcGTTCCGTTTCCActGGgtGTTcttctCTTTTATcctGTCTtAaGTTCTCTcGgTCcgTTTtACtGTCACTGTACCATTgttttCTGTCTATTTTcTCCCAAATACTACTTCTgCTGgaCTaCACCCTATCGTTTtCTGTTTTGTAGCGTTTATTGcAAaTTCTACCTCTGGTAATATGTCTGCCCAACTCATgtAGTTTCTCTCTTTAAGgCTtGCTTGgATGAACTCcCGAATAGTTCGGAATTGtcTCTCAaTTATCCcATTagTATTATGGTGatgTGgACTTgAAAaGAtcAGcTtAATaccccTTGCctCCAACATttcTTTAaCTCTTTTCgATTCAAAACTTTTACCACAATCGAAATGTATCTCTTTTGGaGCACCGAATTTTAGTAtCcaCTTTTGTAATATGgTTTGTaTAATCGTTTCTTCGTCCTGCCTTTTAATAGCTGTcaaGcttATATATTTGCTGAAAtGgTCTATAaTTCcGAAAATGTAcTTTTCTCTTCTTATTGTTtcGTTCCAaGGTCCACAAATGTCTATGTATaTCTTTTCgAaCATTTCTGCagCTGTTATCTTTACATTTTCTTCcTTtGATTTTGTAGTTtTtGTCTTCGTTTGTTGgCATTCTATGCATgACTCCACTACCTCTTTTACtGTTTtccTttCTtCTTCCATATCGAATTTGTCTCTCaGGTATTCGTAcAcTTTTtcaGTCCcTGCGTGgCAtAATAATCTGTGTGTTtGAATAATTagCTCATtcGTTTTTCTTTAGGTAtCcATTCTTTCTGTCcTGCTCTTGTTtGGCTTCTCGTAGTTACCGCTAATAGtctGgTCTTGTTTtACCcTTTTtCGCTTCTTCATGTTCCATTTGgcACtGAgTaCACGTTTCGCAATtttGTCTAGATAACATATCCGCGTtgCcAtGTAATTgCCCTTTTCTGTATTCTATTTCGATATCAAGACTGCTTAAATAGTTCATCCAaGTTTGGAACTGAGCAGTTAAtGGTTTTTtGTTtGAAACATGAAAGTGaTCGCTTTATGGTCTGTTCGtAATTTAAACTtCTTCCATACAAaTAGTGATtGAAaTgTGaCAGAAaTAAAAAatCGCTAAAAGTtCCTTCCTGGTTATGCAGTACCCTCTTTCATGCGCcGAcATTgTGTGTGATCcATATGctATAACtcGTTCTCtaCCTGAATCgtctATCTGTGAtAaTACTgCCCCTATGTtGTCGAAaCTGGCATCcGTGtctAagATAAACTGTTtAtcAAAGTCCGGgAAagCTCAATATTGGTGCCGATATTAATGCTTTTTTCATATCTTGAAATGCTATTTCGCACGCGTCTGTCCATACCAGTTTTTCTTTGTTTGACCcGCACATtCcTTCtAaTACTTTAgcTTTCTTagCATATCCGTTAATAAATCtCCTGTAATAATtGCAGATTCCCAAAAAACTCCtcAAAttcttAATGCACTTCGGTCTTTGAAAGTTTTCTATCGCAGcGATTTTTtCTGGAttcccTTGTAATTAATTATGTGTCCtaaaaatttcaCTTCTTGTCTTAATAttttGCAttttgaTGGttttATCCTCAATCCTGtttGCCTAATTCtttCgaaaaCTTCtttgaTTATATTGTAGTGCTCCTCttttGtCCTTGTTGCAATTaatATGTCATCTAAGTAtACTGACGCTcccaaTTTTTTACCGGTTCCAAAACTTTAGTCATtAATTccTGAAACGTTCCTGGTGCTGCTGCTATGCCAAaaGGCgtgCgTTtGAAACAAAATTGCCCTGATTTCGTTGaGAaTgCcGTCTTTTCTTGCGACtCcTTGTCTAATTCTACTtGgTAGTACGCATTTCCCAAGtCTATtGTACTGAAATATTtGgCTCCGTGTAACCTATCCAtCaTCTCTGTTAtGTtCGGCATGGGAAATGCTtGTCTCTTTGTAaTAAGGTTTAaTTGTCTAAaGTCTAGGcATAGtcTGATTTCATCTTTGTCCTTTTTCCAGACACATACTATCGGCGTGTTCCATTGTGAGTTACATGGTCGTATTATTCCATTTGCTTCAAGGTTCTTAATTGCTTCTTCCAATTTACCCTCTAAATgCaCCGGCTgTCTTCTtGGTTTTATATTGATTGGTCCCCCcGTTGTTTCTATTGTATGACGTAGTAAATTCGTGCACCCTATATCCCAGTcGTTTGCCATAAATATGCCTCGATATTTATCGTTCTGTgTTTCTAaGGTTTTTAGTGCCTCTTTACCTCGATCTtCATctGTAATcTTTtCCCcAAATTtcGCCTCAaTTtCACATATATTGGTTTTATtATTTtCTTGATTTtgTTcTTtCCATTGTAGTTCTATCCCGAACTCTTCCATCAATGgTATGtcTCCTATCATGTCTGGTTTTAAAcTTTtCACTAttaCAAATCTTGTTTtCTCCACTTTTTccccAATTTTcACTACCGTCTCcATTTCTCCTCTAACATCCATTTGTAACCCaTTTGCTGCcGTCAATTTTTGATTTGTtcGTTCCACGTTtATGTTATTtATTTTCctAaCCAATtCTTCaTTtATCACaTTTAATGCagCTCCCGTATCTAATAGGCATTCAATCTCgaTGTTCTCAATCgTAACATTTAtgCtcGGCCGTccTGTAGTTTGTTATACATAATCGGTAtATTTTccTCATTATtAATTATTAAGAgTtCTCCTGATTTATCCGATATCTTTTtAATAAacTtAATCAcTttaTGATCTATTTgcGGatCCTGGTCGTTCATACTTTGTGACTTATTTTTATCgaTTTTaTTAAAacGATTACTATTATTTAATTTACTACTAATATTATTTATATTACTGATATTATtacTATTAtataTAtaaTaaTTTATATGGTTTGgTTTGTGTAAtGAAaGACTTACTGTAGTGCCAAGATCGGTTCCtcGtcGTCTTGGCATTGttcGTTTTTTtCAGaTTCTCTGCACTCTTCTtcTTCCATCATTGCAaTctGTCGTCCTCTTTGAAAACCTCTCAGGTATTCCTCCGACTTCCAGTTTCTCCCGTctCTTTCCTGACTCCGTGGTGGCTGCCGATTGTCCcTTTGAGTTGTCCcATGATACTCTTTTCtCTCTTGATACTCGTTCCTTCTGTGATgaCGTCGgTTCAGATTCGTgtAaCaCAcAtCCgCCTTAtGTCCCGGATCGTTACACCtgTTACATATTATCgtCTTACATTCtCGGCGcACATGGCccagTTTCTCCACATGCGTAGCACGTGAtcTTCTTTtCTCGCTTACATTCACTGCTTCTAtGgccTATTTCTTTGCAGTTCCAGcATGTATTGTTGTTaCGttaaGGaGGTCGTCTCTCCgaTGTTTCCGTTTTCCtCactGAGTttccGGCTGTGTTtCCtCTTTTTAcGCTTCCaTATACgTTGGtattACcGCATGAACCGgTTTTTCAGATCTCCggaTTtcaTCTACTTTCCTCaTCAcagTTCTTTATTTCcGGTATCTCCTTTAtgTCTCTGagTTTAATCtCCTTTTTCaCaTCACTGTCCTTTgATCcGTGAATTAGAAGACATcTTTCTATTtCCTcTTTTgTCcaTTGgTgTTTtgAcTAATTTCTCTGCTAATTTATTACTTTAGCAAAgTACTCCTCGATcGATTCTCcGGaCcTCTCgAAatgtACagCCTCTTcTAAGTCTTCCATAAaTGTGCTTTTcTtAAGgAAAGCTtcACGAaGtcGGgCTtCATATCCTTTTATAtCcGCAGgAACACTTTCATATATtGGTATTAACtcGTGGGAcAATAACCCTaTCACCAaTATTTCctGAaTATTTTCCTGGACCTTtGCCACTTTGAAaTATCGAGCACAAGCCGATATAAATGTTtCGACATTGTCCTGTCTcCGATATTTTTCCGGCATTAGTCTCCCAATCAaCTGATCCGAGTTGCTaGCTATGGTcGCcATATtGGaTTCTTGcTCacAAgACATTATAacGAAcAcAAAAaTTTATTTCTATAACAATTtGAATTTTTTAAACAAATATTTTTGAGGAACTTTTGTACTTTCTTTTTTACACAACCAATATAAATAAAAATAGATATAAATAAAAATaTGgTttaGTATAttttttACAAATTAAAAttCtAaTAtttccttAATAAAAAATtATAGTGAaTTAAAATTTTGTCACAAaGATTTTGTTGCGTCTTTTATTAATTTTTCAATTTtATGGtACATTTAAATTTtCCTGTTTCTCAATTACATTTTtcAAAAAAAAttaaaaTCGCATTTTTTATTtAAGTCGATTTAATgGttcTACAATtATTTTTTaaTTccAATTTTAATTtCCaaaaatATAATtACATTTtCcAAAAaaaTATATTTTtAATTtACTTtGATTTAAAAGTTACCAAAAaTGGTTTAGTTTACTTTTATTTCGCAAaTAAAATATCAAaCTtAAaTtACTTTTtATTTtATTTCAAtAAATATTTTCaTCAAaTTtGAAATtAACTTTTTttAcTTTAtAATAAATcttTttaCATAAATCTTTTAaTAACCcTACcgTAAAATTTATTTTATTTCTTACTTAAaTTAATTTTTACATTAAATTTCTGAAAATCTtATTTTAACATATCTATAAcAATATTTtAcGgAaTGtAATTGTTTAaTTATtAATTTGATAagATTGtAAaTTcAAAAaTTTTATGAACTCAACAACgctCCcAACaaaatctatattAATtGGTTtCCCaaaaagtgaattatTaaaacTGaattAactcgaagttttGagatAATGaaCATTCattaaaaTAAtaattttCTCCAATGCAAGTTCTATGTgatATTAATTGATATATGtttCagtCTCTATTGTTATTCTAacaaattctgAtGtaaTGACATACAATAtAATtATTTAATtcTTAAAaTATAaTtAGGAAAAAaTTCtCTACTtGTTTTATTtGTCaTAATTAAATCTaGTtAACACTGAAGTTGAGtATTTTTCCACCCAAaCTCATTTTACCGCCAGGTAGATATaTtGGATACCGTCGACAAtATATAGCGTACCACCCATACATGTCTAGAACTCTTTGTTTaCAATTTTTCCGcACCTCACCGTTTTGCGCAAGAAAACGAGTAAACtCGGCTTCTGCGCAGTactatcaaaaaggggtattgATGAGtttAcccGtttcccgaaGAtaatGttttAAGCGTCTGaaaCttttGAGTTCAGTGATAATaaaaGGCAttCtaataaagtggaaGttaaaatttcagcATAtgaaacAAGATaaaGAGGCTTCTTCTATATCAACCAATAggaagaaCTTAGTATAtttCAttt
>OX_Gtig_0.1.00051
AATCTAttttAACATAtttATAACAATATGTTATggaaTGTAATTGtttATCTAATAAtttCATAACATtCaaaaattttattttATGAACGTTcccaacaTcctcccccgTTTTtgAAATTTTtGAATttttcaaCATTCcgtATTATttGTTTATCATTTtCaTCTTTGAGtCTATAActCCTcTcATGAATCTGTTCAaTAATTTCgtAAGGTCCTTCAAATCtgtCcTCgCCTTtcTTtCTTATTtcTTtCATAATCcAaACCTTaTCACCcACTTTATAAGTTGCtCGcGTTCCGTTTCCActGGgtGTTcttctCTTTTATcctGTCTtAaGTTCTCTcGgTCcgTTTtACtGTCACTGTACCATTgttttCTGTCTATTTTcTCCCAAATACTACTTCTgCTGgaCTaCACCCTATCGTTTtCTGTTTTGTAGCGTTTATTGcAAaTTCTACCTCTGGTAATATGTCTGCCCAACTCATgtAGTTTCTCTCTTTAAGgCTtGCTTGgATGAACTCcCGAATAGTTCGGAATTGtcTCTCAaTTATCCcATTagTATTATGGTGatgTGgACTTgAAAaGAtcAGcTtAATaccccTTGCctCCAACATttcTTTAaCTCTTTTCgATTCAAAACTTTTACCACAATCGAAATGTATCTCTTTTGGaGCACCGAATTTTAGTAtCcaCTTTTGTAATATGgTTTGTaTAATCGTTTCTTCGTCCTGCCTTTTAATAGCTGTcaaGcttATATATTTGCTGAAAtGgTCTATAaTTCcGAAAATGTAcTTTTCTCTTCTTATTGTTtcGTTCCAaGGTCCACAAATGTCTATGTATaTCTTTTCgAaCATTTCTGCagCTGTTATCTTTACATTTTCTTCcTTtGATTTTGTAGTTtTtGTCTTCGTTTGTTGgCATTCTATGCATgACTCCACTACCTCTTTTACtGTTTtccTttCTtCTTCCATATCGAATTTGTCTCTCaGGTATTCGTAcAcTTTTtcaGTCCcTGCGTGgCAtAATAATCTGTGTGTTtGAATAATTagCTCATtcGTTTTTCTTTAGGTAtCcATTCTTTCTGTCcTGCTCTTGTTtGGCTTCTCGTAGTTACCGCTAATAGtctGgTCTTGTTTtACCcTTTTtCGCTTCTTCATGTTCCATTTGgcACtGAgTaCACGTTTCGCAATtttGTCTAGATAACATATCCGCGTtgCcAtGTAATTgCCCTTTTCTGTATTCTATTTCGATATCAAGACTGCTTAAATAGTTCATCCAaGTTTGGAACTGAGCAGTTAAtGGTTTTTtGTTtGAAACATGAAAGTGaTCGCTTTATGGTCTGTTCGtAATTTAAACTtCTTCCATACAAaTAGTGATtGAAaTgTGaCAGAAaTAAAAAatCGCTAAAAGTtCCTTCCTGGTTATGCAGTACCCTCTTTCATGCGCcGAcATTgTGTGTGATCcATATGctATAACtcGTTCTCtaCCTGAATCgtctATCTGTGAtAaTACTgCCCCTATGTtGTCGAAaCTGGCATCcGTGtctAagATAAACTGTTtAtcAAAGTCCGGgAAagCTCAATATTGGTGCCGATATTAATGCTTTTTTCATATCTTGAAATGCTATTTCGCACGCGTCTGTCCATACCAGTTTTTCTTTGTTTGACCcGCACATtCcTTCtAaTACTTTAgcTTTCTTagCATATCCGTTAATAAATCtCCTGTAATAATtGCAGATTCCCAAAAAACTCCtcAAAttcttAATGCACTTCGGTCTTTGAAAGTTTTCTATCGCAGcGATTTTTtCTGGAttcccTTGTAATTAATTATGTGTCCtaaaaatttcaCTTCTTGTCTTAATAttttGCAttttgaTGGttttATCCTCAATCCTGtttGCCTAATTCtttCgaaaaCTTCtttgaTTATATTGTAGTGCTCCTCttttGtCCTTGTTGCAATTaatATGTCATCTAAGTAtACTGACGCTcccaaTTTTTTACCGGTTCCAAAACTTTAGTCATtAATTccTGAAACGTTCCTGGTGCTGCTGCTATGCCAAaaGGCgtgCgTTtGAAACAAAATTGCCCTGATTTCGTTGaGAaTgCcGTCTTTTCTTGCGACtCcTTGTCTAATTCTACTtGgTAGTACGCATTTCCCAAGtCTATtGTACTGAAATATTtGgCTCCGTGTAACCTATCCAtCaTCTCTGTTAtGTtCGGCATGGGAAATGCTtGTCTCTTTGTAaTAAGGTTTAaTTGTCTAAaGTCTAGGcATAGtcTGATTTCATCTTTGTCCTTTTTCCAGACACATACTATCGGCGTGTTCCATTGTGAGTTACATGGTCGTATTATTCCATTTGCTTCAAGGTTCTTAATTGCTTCTTCCAATTTACCCTCTAAATgCaCCGGCTgTCTTCTtGGTTTTATATTGATTGGTCCCCCcGTTGTTTCTATTGTATGACGTAGTAAATTCGTGCACCCTATATCCCAGTcGTTTGCCATAAATATGCCTCGATaTTGGTGGATTAATTTCTCTATTGATTTATCGTTCTGTgTTTCTAaGGTTTTTAGTGCCTCTTTACCTCGATCTtCATctGTAATcTTTtCCCcAAATTtcGCCTCAaTTtCACATATATTGGTTTTATtATTTtCTTGATTTtgTTcTTtCCATTGTAGTTCTATCCCGAACTCTTCCATCAATGgTATGtcTCCTATCATGTCTGGTTTTAAAcTTTtCACTAttaCAAATCTTGTTTtCTCCACTTTTTccccAATTTTcACTACCGTCTCcATTTCTCCTCTAACATCCATTTGTAACCCaTTTGCTGCcGTCAATTTTTGATTTGTtcGTTCCACGTTtATGTTATTtATTTTCctAaCCAATtCTTCaTTtATCACaTTTAATGCagCTCCCGTATCTAATAGGCATTCAATCTCgaTGTTCTCAATCgTAACATTTAtgCtcGGCCGTccTGTAGTTTGTTATACATAATCGGTAtATTTTccTCATTATtAATTATTAAGAgTtCTCCTGATTTATCCGATATCTTTTtAATAAacTtAATCAcTttaTGATCTATTTgcGGatCCTGGTCGTTCATACTTTGTGACTTATTTTTATCgaTTTTaTTAAAacGATTACTATTATTTAATTTACTACTAATATTATTTATATTACTGATATTATtacTATTAtataTAtaaTaaTTTATATGGTTTGgTTTGTGTAAtGAAaGACTTACTGTAGTGCCAAGATCGGTTCCtcGtcGTCTTGGCATTGttcGTTTTTTtCAGaTTCTCTGCACTCTTCTtcTTCCATCATTGCAaTctGTCGTCCTCTTTGAAAACCTCTCAGGTATTCCTCCGACTTCCAGTTTCTCCCGTctCTTTCCTGACTCCGTGGTGGCTGCCGATTGTCCcTTTGAGTTGTCCcATGATACTCTTTTCtCTCTTGATACTCGTTCCTTCTGTGATgaCGTCGgTTCAGATTCGTgtAaCaCAcAtCCgCCTTAtGTCCCGGATCGTTACACCtgTTACATATTATCgtCTTACATTCtCGGCGcACATGGCccagTTTCTCCACATGCGTAGCACGTGAtcTTCTTTtCTCGCTTACATTCACTGCTTCTAtGgccTATTTCTTTGCAGTTCCAGcATGTATTGTTGTTaCGttaaGGaGGTCGTCTCTCCgaTGTTTCCGTTTTCCtCactGAGTttccGGCTGTGTTtCCtCTTTTTAcGCTTCCaTATACgTTGGtattACcGCATGAACCGgTTTTTCAGATCTCCggaTTtcaTCTACTTTCCTCaTCAcagTTCTTTATTTCcGGTATCTCCTTTAtgTCTCTGagTTTAATCtCCTTTTTCaCaTCACTGTCCTTTgATCcGTGAATTAGAAGACATcTTTCTATTtCCTcTTTTgTCcaTTGgTgTTTtgAcTAATTTCTCTGCTAATTTATTACTTTAGCAAAgTACTCCTCGATcGATTCTCcGGaCcTCTCgAAatgtACagCCTCTTcTAAGTCTTCCATAAaTGTGCTTTTcTtAAGgAAAGCTtcACGAaGtcGGgCTtCATATCCTTTTATAtCcGCAGgAACACTTTCATATATtGGTATTAACtcGTGGGAcAATAACCCTaTCACCAaTATTTCctGAaTATTTTCCTGGACCTTtGCCACTTTGAAaTATCGAGCACAAGCCGATATAAATGTTtCGACATTGTCCTGTCTcCGATATTTTTCCGGCATTAGTCTCCCAATCAaCTGATCCGAGTTGCTaGCTATGGTcGCcATATtGGaTTCTTGcTCacAAgACATTATAacGAAcAcAAAAaTTTATTTCTATAACAATTtGAATTTTTTAAACAAATATTTTTGAGGAACTTTTGTACTTTCTTTTTTACACAACCAATATAAATAAAAATAGATATAAATAAAAATaTGgTttaGTATAttttttACAAATTAAAAttCtAaTAtttccttAATAAAAAATtATAGTGAaTTAAAATTTTGTCACAAaGATTTTGTTGCGTCTTTTATTAATTTTTCAATTTtATGGtACATTTAAATTTtCCTGTTTCTCAATTACATTTTtcAAAAAAAAttaaaaTCGCATTTTTTATTtAAGTCGATTTAATgGttcTACAATtATTTTTTaaTTccAATTTTAATTtCCaaaaatATAATtACATTTtCcAAAAaaaTATATTTTtAATTtACTTtGATTTAAAAGTTACCAAAAaTGGTTTAGTTTACTTTTATTTCGCAAaTAAAATATCAAaCTtAAaTtACTTTTtATTTtATTTCAAtAAATATTTTCaTCAAaTTtGAAATtAACTTTTTttAcTTTAtAATAAATcttTttaCATAAATCTTTTAaTAACCcTACcgTAAAATTTATTTTATTTCTTACTTAAaTTAATTTTTACATTAAATTTCTGAAAATCTtATTTTAACATATCTATAAcAATATTTtAcGgAaTGtAATTGTTTAaTTATtAATTTGATAagATTGtAAaTTcAAAAaTTTTATGAACTCAACAACgctCCcAACaggCAttATTAGTtCTTagAATATCaTTAAAAaGACGtGTTCTTGCATtacaTAtATaCAATGgAAaaCTTACcTtacctAAaaTTTCATcAaGTTCcGTTCCgATaTAATATTCGTGAAAAtatGAGTAAATTTCTGAaaGggAATTtGGggAAGACTCAccTGATTTtAAGAagtgaaaacAtttctaatACgtttttattcaataaaTGCCAAtgcTGttaaagcacgggtatatattcttataagttaattttcacTGTATAAtGtttttAATCCTAcatttgttattttttcaTaatattttGTcctaaatGaaaTaaaCAtttCGacactTggaaaTGccatttGAAATGCATTTATtGCCGCattttCAAAaaCGCATATTATTACTTCTGGGTTGaGATTgAAGTAAtATttGCAGTACTtCTAAAAATCgtGtATATGTTTGTTGCAATTTATTTTTTAA
>OX_Gtig_0.1.00052
AATCTAttttAACATAtttATAACAATATGTTATggaaTGTAATTGtttATCTAATAAtttCATAACATtCaaaaattttattttATGAACGTTcccaacaTcctcccccgTTTTtgAAATTTTtGAATttttcaaCATTCcgtATTATttGTTTATCATTTtCaTCTTTGAGtCTATAActCCTcTcATGAATCTGTTCAaTAATTTCgtAAGGTCCTTCAAATCtgtCcTCgCCTTtcTTtCTTATTtcTTtCATAATCcAaACCTTaTCACCcACTTTATAAGTTGCtCGcGTTCCGTTTCCActGGgtGTTcttctCTTTTATcctGTCTtAaGTTCTCTcGgTCcgTTTtACtGTCACTGTACCATTgttttCTGTCTATTTTcTCCCAAATACTACTTCTgCTGgaCTaCACCCTATCGTTTtCTGTTTTGTAGCGTTTATTGcAAaTTCTACCTCTGGTAATATGTCTGCCCAACTCATgtAGTTTCTCTCTTTAAGgCTtGCTTGgATGAACTCcCGAATAGTTCGGAATTGtcTCTCAaTTATCCcATTagTATTATGGTGatgTGgACTTgAAAaGAtcAGcTtAATaccccTTGCctCCAACATttcTTTAaCTCTTTTCgATTCAAAACTTTTACCACAATCGAAATGTATCTCTTTTGGaGCACCGAATTTTAGTAtCcaCTTTTGTAATATGgTTTGTaTAATCGTTTCTTCGTCCTGCCTTTTAATAGCTGTcaaGcttATATATTTGCTGAAAtGgTCTATAaTTCcGAAAATGTAcTTTTCTCTTCTTATTGTTtcGTTCCAaGGTCCACAAATGTCTATGTATaTCTTTTCgAaCATTTCTGCagCTGTTATCTTTACATTTTCTTCcTTtGATTTTGTAGTTtTtGTCTTCGTTTGTTGgCATTCTATGCATgACTCCACTACCTCTTTTACtGTTTtccTttCTtCTTCCATATCGAATTTGTCTCTCaGGTATTCGTAcAcTTTTtcaGTCCcTGCGTGgCAtAATAATCTGTGTGTTtGAATAATTagCTCATtcGTTTTTCTTTAGGTAtCcATTCTTTCTGTCcTGCTCTTGTTtGGCTTCTCGTAGTTACCGCTAATAGtctGgTCTTGTTTtACCcTTTTtCGCTTCTTCATGTTCCATTTGgcACtGAgTaCACGTTTCGCAATtttGTCTAGATAACATATCCGCGTtgCcAtGTAATTgCCCTTTTCTGTATTCTATTTCGATATCAAGACTGCTTAAATAGTTCATCCAaGTTTGGAACTGAGCAGTTAAtGGTTTTTtGTTtGAAACATGAAAGTGaTCGCTTTATGGTCTGTTCGtAATTTAAACTtCTTCCATACAAaTAGTGATtGAAaTgTGaCAGAAaTAAAAAatCGCTAAAAGTtCCTTCCTGGTTATGCAGTACCCTCTTTCATGCGCcGAcATTgTGTGTGATCcATATGctATAACtcGTTCTCtaCCTGAATCgtctATCTGTGAtAaTACTgCCCCTATGTtGTCGAAaCTGGCATCcGTGtctAagATAAACTGTTtAtcAAAGTCCGGgAAagCTCAATATTGGTGCCGATATTAATGCTTTTTTCATATCTTGAAATGCTATTTCGCACGCGTCTGTCCATACCAGTTTTTCTTTGTTTGACCcGCACATtCcTTCtAaTACTTTAgcTTTCTTagCATATCCGTTAATAAATCtCCTGTAATAATtGCAGATTCCCAAAAAACTCCtcAAAttcttAATGCACTTCGGTCTTTGAAAGTTTTCTATCGCAGcGATTTTTtCTGGAttcccTTGTAATTAATTATGTGTCCtaaaaatttcaCTTCTTGTCTTAATAttttGCAttttgaTGGttttATCCTCAATCCTGtttGCCTAATTCtttCgaaaaCTTCtttgaTTATATTGTAGTGCTCCTCttttGtCCTTGTTGCAATTaatATGTCATCTAAGTAtACTGACGCTcccaaTTTTTTACCGGTTCCAAAACTTTAGTCATtAATTccTGAAACGTTCCTGGTGCTGCTGCTATGCCAAaaGGCgtgCgTTtGAAACAAAATTGCCCTGATTTCGTTGaGAaTgCcGTCTTTTCTTGCGACtCcTTGTCTAATTCTACTtGgTAGTACGCATTTCCCAAGtCTATtGTACTGAAATATTtGgCTCCGTGTAACCTATCCAtCaTCTCTGTTAtGTtCGGCATGGGAAATGCTtGTCTCTTTGTAaTAAGGTTTAaTTGTCTAAaGTCTAGGcATAGtcTGATTTCATCTTTGTCCTTTTTCCAGACACATACTATCGGCGTGTTCCATTGTGAGTTACATGGTCGTATTATTCCATTTGCTTCAAGGTTCTTAATTGCTTCTTCCAATTTACCCTCTAAATgCaCCGGCTgTCTTCTtGGTTTTATATTGATTGGTCCCCCcGTTGTTTCTATTGTATGACGTAGTAAATTCGTGCACCCTATATCCCAGTcGTTTGCCATAAATATGCCTCGATATTTATCGTTCTGTgTTTCTAaGGTTTTTAGTGCCTCTTTACCTCGATCTtCATctGTAATcTTTtCCCcAAATTtcGCCTCAaTTtCACATATATTGGTTTTATtATTTtCTTGATTTtgTTcTTtCCATTGTAGTTCTATCCCGAACTCTTCCATCAATGgTATGtcTCCTATCATGTCTGGTTTTAAAcTTTtCACTAttaCAAATCTTGTTTtCTCCACTTTTTccccAATTTTcACTACCGTCTCcATTTCTCCTCTAACATCCATTTGTAACCCaTTTGCTGCcGTCAATTTTTGATTTGTtcGTTCCACGTTtATGTTATTtATTTTCctAaCCAATtCTTCaTTtATCACaTTTAATGCagCTCCCGTATCTAATAGGCATTCAATCTCgaTGTTCTCAATCgTAACATTTAtgCtcGGCCGTccTGTAGTTTGTTATACATAATCGGTAtATTTTccTCATTATtAATTATTAAGAgTtCTCCTGATTTATCCGATATCTTTTtAATAAacTtAATCAcTttaTGATCTATTTgcGGatCCTGGTCGTTCATACTTTGTGACTTATTTTTATCgaTTTTaTTAAAacGATTACTATTATTTAATTTACTACTAATATTATTTATATTACTGATATTATtacTATTAtataTAtaaTaaTTTATATGGTTTGgTTTGTGTAAtGAAaGACTTACTGTAGTGCCAAGATCGGTTCCtcGtcGTCTTGGCATTGttcGTTTTTTtCAGaTTCTCTGCACTCTTCTtcTTCCATCATTGCAaTctGTCGTCCTCTTTGAAAACCTCTCAGGTATTCCTCCGACTTCCAGTTTCTCCCGTctCTTTCCTGACTCCGTGGTGGCTGCCGATTGTCCcTTTGAGTTGTCCcATGATACTCTTTTCtCTCTTGATACTCGTTCCTTCTGTGATgaCGTCGgTTCAGATTCGTgtAaCaCAcAtCCgCCTTAtGTCCCGGATCGTTACACCtgTTACATATTATCgtCTTACATTCtCGGCGcACATGGCccagTTTCTCCACATGCGTAGCACGTGAtcTTCTTTtCTCGCTTACATTCACTGCTTCTAtGgccTATTTCTTTGCAGTTCCAGcATGTATTGTTGTTaCGttaaGGaGGTCGTCTCTCCgaTGTTTCCGTTTTCCtCactGAGTttccGGCTGTGTTtCCtCTTTTTAcGCTTCCaTATACgTTGGtattACcGCATGAACCGgTTTTTCAGATCTCCggaTTtcaTCTACTTTCCTCaTCAcagTTCTTTATTTCcGGTATCTCCTTTAtgTCTCTGagTTTAATCtCCTTTTTCaCaTCACTGTCCTTTgATCcGTGAATTAGAAGACATcTTTCTATTtCCTcTTTTgTCcaTTGgTgTTTtgAcTAATTTCTCTGCTAATTTATTACTTTAGCAAAgTACTCCTCGATcGATTCTCcGGaCcTCTCgAAatgtACagCCTCTTcTAAGTCTTCCATAAaTGTGCTTTTcTtAAGgAAAGCTtcACGAaGtcGGgCTtCATATCCTTTTATAtCcGCAGgAACACTTTCATATATtGGTATTAACtcGTGGGAcAATAACCCTaTCACCAaTATTTCctGAaTATTTTCCTGGACCTTtGCCACTTTGAAaTATCGAGCACAAGCCGATATAAATGTTtCGACATTGTCCTGTCTcCGATATTTTTCCGGCATTAGTCTCCCAATCAaCTGATCCGAGTTGCTaGCTATGGTcGCcATATtGGaTTCTTGcTCacAAgACATTATAacGAAcAcAAAAaTTTATTTCTATAACAATTtGAATTTTTTAAACAAATATTTTTGAGGAACTTTTGTACTTTCTTTTTTACACAACCAATATAAATAAAAATAGATATAAATAAAAATaTGgTttaGTATAttttttACAAATTAAAAttCtAaTAtttccttAATAAAAAATtATAGTGAaTTAAAATTTTGTCACAAaGATTTTGTTGCGTCTTTTATTAATTTTTCAATTTtATGGtACATTTAAATTTtCCTGTTTCTCAATTACATTTTtcAAAAAAAAttaaaaTCGCATTTTTTATTtAAGTCGATTTAATgGttcTACAATtATTTTTTaaTTccAATTTTAATTtCCaaaaatATAATtACATTTtCcAAAAaaaTATATTTTtAATTtACTTtGATTTAAAAGTTACCAAAAaTGGTTTAGTTTACTTTTATTTCGCAAaTAAAATATCAAaCTtAAaTtACTTTTtATTTtATTTCAAtAAATATTTTCaTCAAaTTtGAAATtAACTTTTTttAcTTTAtAATAAATcttTttaCATAAATCTTTTAaTAACCcTACcgTAAAATTTATTTTATTTCTTACTTAAaTTAATTTTTACATTAAATTTCTGAAAATCTtATTTTAACATATCTATAAcAATATTTtAcGgAaTGtAATTGTTTAaTTATtAATTTGATAagATTGtAAaTTcAAAAaTTTTATGAACTCAACAACgctCCcAACaggCAttATTAGTtCTTagAATATCaTTAAAAaGACGtGTTCTTGCATtacaTAtATaCAATGgAAaaCTTACcTtacctAAaaTTTCATcAaGTTCcGTTCCgATaTAATATTCGTGAAAAtatGAGTAAATTTCTGAaaGggAATTtGGggAAGACTCAccTGATTTtAAGAagtgaaaacAtttctaatACgtttttattcaataaaTGCCAAtgcTGttaaagcacgggtatatattcttataagttaattttcacTGTATAAtGtttttAATCCTAcatttgttattttttcaTaatattttGTcctaaatGaaaTaaaCAtttCGacactTggaaaTGccatttGAAATGCATTTATtGCCGCattttCAAAaaCGCATATTATTACTTCTGGGTTGaGATTgAAGTAAtATttGCAGTACTtCTAAAAATCgtGtATATGTTTGTTGCAATTTATTTTTTAA
>OX_Gtig_0.1.00053
AATCTAttttAACATAtttATAACAATATGTTATggaaTGTAATTGtttATCTAATAAtttCATAACATtCaaaaattttattttATGAACGTTcccaacaTcctcccccgTTTTtgAAATTTTtGAATttttcaaCATTCcgtATTATttGTTTATCATTTtCaTCTTTGAGtCTATAActCCTcTcATGAATCTGTTCAaTAATTTCgtAAGGTCCTTCAAATCtgtCcTCgCCTTtcTTtCTTATTtcTTtCATAATCcAaACCTTaTCACCcACTTTATAAGTTGCtCGcGTTCCGTTTCCActGGgtGTTcttctCTTTTATcctGTCTtAaGTTCTCTcGgTCcgTTTtACtGTCACTGTACCATTgttttCTGTCTATTTTcTCCCAAATACTACTTCTgCTGgaCTaCACCCTATCGTTTtCTGTTTTGTAGCGTTTATTGcAAaTTCTACCTCTGGTAATATGTCTGCCCAACTCATgtAGTTTCTCTCTTTAAGgCTtGCTTGgATGAACTCcCGAATAGTTCGGAATTGtcTCTCAaTTATCCcATTagTATTATGGTGatgTGgACTTgAAAaGAtcAGcTtAATaccccTTGCctCCAACATttcTTTAaCTCTTTTCgATTCAAAACTTTTACCACAATCGAAATGTATCTCTTTTGGaGCACCGAATTTTAGTAtCcaCTTTTGTAATATGgTTTGTaTAATCGTTTCTTCGTCCTGCCTTTTAATAGCTGTcaaGcttATATATTTGCTGAAAtGgTCTATAaTTCcGAAAATGTAcTTTTCTCTTCTTATTGTTtcGTTCCAaGGTCCACAAATGTCTATGTATaTCTTTTCgAaCATTTCTGCagCTGTTATCTTTACATTTTCTTCcTTtGATTTTGTAGTTtTtGTCTTCGTTTGTTGgCATTCTATGCATgACTCCACTACCTCTTTTACtGTTTtccTttCTtCTTCCATATCGAATTTGTCTCTCaGGTATTCGTAcAcTTTTtcaGTCCcTGCGTGgCAtAATAATCTGTGTGTTtGAATAATTagCTCATtcGTTTTTCTTTAGGTAtCcATTCTTTCTGTCcTGCTCTTGTTtGGCTTCTCGTAGTTACCGCTAATAGtctGgTCTTGTTTtACCcTTTTtCGCTTCTTCATGTTCCATTTGgcACtGAgTaCACGTTTCGCAATtttGTCTAGATAACATATCCGCGTtgCcAtGTAATTgCCCTTTTCTGTATTCTATTTCGATATCAAGACTGCTTAAATAGTTCATCCAaGTTTGGAACTGAGCAGTTAAtGGTTTTTtGTTtGAAACATGAAAGTGaTCGCTTTATGGTCTGTTCGtAATTTAAACTtCTTCCATACAAaTAGTGATtGAAaTgTGaCAGAAaTAAAAAatCGCTAAAAGTtCCTTCCTGGTTATGCAGTACCCTCTTTCATGCGCcGAcATTgTGTGTGATCcATATGctATAACtcGTTCTCtaCCTGAATCgtctATCTGTGAtAaTACTgCCCCTATGTtGTCGAAaCTGGCATCcGTGtctAagATAAACTGTTtAtcAAAGTCCGGgAAagCTCAATATTGGTGCCGATATTAATGCTTTTTTCATATCTTGAAATGCTATTTCGCACGCGTCTGTCCATACCAGTTTTTCTTTGTTTGACCcGCACATtCcTTCtAaTACTTTAgcTTTCTTagCATATCCGTTAATAAATCtCCTGTAATAATtGCAGATTCCCAAAAAACTCCtcAAAttcttAATGCACTTCGGTCTTTGAAAGTTTTCTATCGCAGcGATTTTTtCTGGAttcccTTGTAATTAATTATGTGTCCtaaaaatttcaCTTCTTGTCTTAATAttttGCAttttgaTGGttttATCCTCAATCCTGtttGCCTAATTCtttCgaaaaCTTCtttgaTTATATTGTAGTGCTCCTCttttGtCCTTGTTGCAATTaatATGTCATCTAAGTAtACTGACGCTcccaaTTTTTTACCGGTTCCAAAACTTTAGTCATtAATTccTGAAACGTTCCTGGTGCTGCTGCTATGCCAAaaGGCgtgCgTTtGAAACAAAATTGCCCTGATTTCGTTGaGAaTgCcGTCTTTTCTTGCGACtCcTTGTCTAATTCTACTtGgTAGTACGCATTTCCCAAGtCTATtGTACTGAAATATTtGgCTCCGTGTAACCTATCCAtCaTCTCTGTTAtGTtCGGCATGGGAAATGCTtGTCTCTTTGTAaTAAGGTTTAaTTGTCTAAaGTCTAGGcATAGtcTGATTTCATCTTTGTCCTTTTTCCAGACACATACTATCGGCGTGTTCCATTGTGAGTTACATGGTCGTATTATTCCATTTGCTTCAAGGTTCTTAATTGCTTCTTCCAATTTACCCTCTAAATgCaCCGGCTgTCTTCTtGGTTTTATATTGATTGGTCCCCCcGTTGTTTCTATTGTATGACGTAGTAAATTCGTGCACCCTATATCCCAGTcGTTTGCCATAAATATGCCTCGATaTTGGTGGATTAATTTCTCTATTGATTTATCGTTCTGTgTTTCTAaGGTTTTTAGTGCCTCTTTACCTCGATCTtCATctGTAATcTTTtCCCcAAATTtcGCCTCAaTTtCACATATATTGGTTTTATtATTTtCTTGATTTtgTTcTTtCCATTGTAGTTCTATCCCGAACTCTTCCATCAATGgTATGtcTCCTATCATGTCTGGTTTTAAAcTTTtCACTAttaCAAATCTTGTTTtCTCCACTTTTTccccAATTTTcACTACCGTCTCcATTTCTCCTCTAACATCCATTTGTAACCCaTTTGCTGCcGTCAATTTTTGATTTGTtcGTTCCACGTTtATGTTATTtATTTTCctAaCCAATtCTTCaTTtATCACaTTTAATGCagCTCCCGTATCTAATAGGCATTCAATCTCgaTGTTCTCAATCgTAACATTTAtgCtcGGCCGTccTGTAGTTTGTTATACATAATCGGTAtATTTTccTCATTATtAATTATTAAGAgTtCTCCTGATTTATCCGATATCTTTTtAATAAacTtAATCAcTttaTGATCTATTTgcGGatCCTGGTCGTTCATACTTTGTGACTTATTTTTATCgaTTTTaTTAAAacGATTACTATTATTTAATTTACTACTAATATTATTTATATTACTGATATTATtacTATTAtataTAtaaTaaTTTATATGGTTTGgTTTGTGTAAtGAAaGACTTACTGTAGTGCCAAGATCGGTTCCtcGtcGTCTTGGCATTGttcGTTTTTTtCAGaTTCTCTGCACTCTTCTtcTTCCATCATTGCAaTctGTCGTCCTCTTTGAAAACCTCTCAGGTATTCCTCCGACTTCCAGTTTCTCCCGTctCTTTCCTGACTCCGTGGTGGCTGCCGATTGTCCcTTTGAGTTGTCCcATGATACTCTTTTCtCTCTTGATACTCGTTCCTTCTGTGATgaCGTCGgTTCAGATTCGTgtAaCaCAcAtCCgCCTTAtGTCCCGGATCGTTACACCtgTTACATATTATCgtCTTACATTCtCGGCGcACATGGCccagTTTCTCCACATGCGTAGCACGTGAtcTTCTTTtCTCGCTTACATTCACTGCTTCTAtGgccTATTTCTTTGCAGTTCCAGcATGTATTGTTGTTaCGttaaGGaGGTCGTCTCTCCgaTGTTTCCGTTTTCCtCactGAGTttccGGCTGTGTTtCCtCTTTTTAcGCTTCCaTATACgTTGGtattACcGCATGAACCGgTTTTTCAGATCTCCggaTTtcaTCTACTTTCCTCaTCAcagTTCTTTATTTCcGGTATCTCCTTTAtgTCTCTGagTTTAATCtCCTTTTTCaCaTCACTGTCCTTTgATCcGTGAATTAGAAGACATcTTTCTATTtCCTcTTTTgTCcaTTGgTgTTTtgAcTAATTTCTCTGCTAATTTATTACTTTAGCAAAgTACTCCTCGATcGATTCTCcGGaCcTCTCgAAatgtACagCCTCTTcTAAGTCTTCCATAAaTGTGCTTTTcTtAAGgAAAGCTtcACGAaGtcGGgCTtCATATCCTTTTATAtCcGCAGgAACACTTTCATATATtGGTATTAACtcGTGGGAcAATAACCCTaTCACCAaTATTTCctGAaTATTTTCCTGGACCTTtGCCACTTTGAAaTATCGAGCACAAGCCGATATAAATGTTtCGACATTGTCCTGTCTcCGATATTTTTCCGGCATTAGTCTCCCAATCAaCTGATCCGAGTTGCTaGCTATGGTcGCcATATtGGaTTCTTGcTCacAAgACATTATAacGAAcAcAAAAaTTTATTTCTATAACAATTtGAATTTTTTAAACAAATATTTTTGAGGAACTTTTGTACTTTCTTTTTTACACAACCAATATAAATAAAAATAGATATAAATAAAAATaTGgTttaGTATAttttttACAAATTAAAAttCtAaTAtttccttAATAAAAAATtATAGTGAaTTAAAATTTTGTCACAAaGATTTTGTTGCGTCTTTTATTAATTTTTCAATTTtATGGtACATTTAAATTTtCCTGTTTCTCAATTACATTTTtcAAAAAAAAttaaaaTCGCATTTTTTATTtAAGTCGATTTAATgGttcTACAATtATTTTTTaaTTccAATTTTAATTtCCtAAaaaTTATAATTACATTTTCAAAAAAaaTTATAACTACATTTTACAAAATAAATTATAATTACATTTTACAAAATAAATTATAATTACATTTTACAAAAATTTATAACCACATTTTAAATTTATTTTGATTTAAAAATTATCAAATTtGaaattaactttatttttactttaTAATaaaTCtttACATaaaTCttttAATAAcccTATCATaaaatttAttttAttt
>OX_Gtig_0.1.00054
AATCTAttttAACATAtttATAACAATATGTTATggaaTGTAATTGtttATCTAATAAtttCATAACATtCaaaaattttattttATGAACGTTcccaacaTcctcccccgTTTTtgAAATTTTtGAATttttcaaCATTCcgtATTATttGTTTATCATTTtCaTCTTTGAGtCTATAActCCTcTcATGAATCTGTTCAaTAATTTCgtAAGGTCCTTCAAATCtgtCcTCgCCTTtcTTtCTTATTtcTTtCATAATCcAaACCTTaTCACCcACTTTATAAGTTGCtCGcGTTCCGTTTCCActGGgtGTTcttctCTTTTATcctGTCTtAaGTTCTCTcGgTCcgTTTtACtGTCACTGTACCATTgttttCTGTCTATTTTcTCCCAAATACTACTTCTgCTGgaCTaCACCCTATCGTTTtCTGTTTTGTAGCGTTTATTGcAAaTTCTACCTCTGGTAATATGTCTGCCCAACTCATgtAGTTTCTCTCTTTAAGgCTtGCTTGgATGAACTCcCGAATAGTTCGGAATTGtcTCTCAaTTATCCcATTagTATTATGGTGatgTGgACTTgAAAaGAtcAGcTtAATaccccTTGCctCCAACATttcTTTAaCTCTTTTCgATTCAAAACTTTTACCACAATCGAAATGTATCTCTTTTGGaGCACCGAATTTTAGTAtCcaCTTTTGTAATATGgTTTGTaTAATCGTTTCTTCGTCCTGCCTTTTAATAGCTGTcaaGcttATATATTTGCTGAAAtGgTCTATAaTTCcGAAAATGTAcTTTTCTCTTCTTATTGTTtcGTTCCAaGGTCCACAAATGTCTATGTATaTCTTTTCgAaCATTTCTGCagCTGTTATCTTTACATTTTCTTCcTTtGATTTTGTAGTTtTtGTCTTCGTTTGTTGgCATTCTATGCATgACTCCACTACCTCTTTTACtGTTTtccTttCTtCTTCCATATCGAATTTGTCTCTCaGGTATTCGTAcAcTTTTtcaGTCCcTGCGTGgCAtAATAATCTGTGTGTTtGAATAATTagCTCATtcGTTTTTCTTTAGGTAtCcATTCTTTCTGTCcTGCTCTTGTTtGGCTTCTCGTAGTTACCGCTAATAGtctGgTCTTGTTTtACCcTTTTtCGCTTCTTCATGTTCCATTTGgcACtGAgTaCACGTTTCGCAATtttGTCTAGATAACATATCCGCGTtgCcAtGTAATTgCCCTTTTCTGTATTCTATTTCGATATCAAGACTGCTTAAATAGTTCATCCAaGTTTGGAACTGAGCAGTTAAtGGTTTTTtGTTtGAAACATGAAAGTGaTCGCTTTATGGTCTGTTCGtAATTTAAACTtCTTCCATACAAaTAGTGATtGAAaTgTGaCAGAAaTAAAAAatCGCTAAAAGTtCCTTCCTGGTTATGCAGTACCCTCTTTCATGCGCcGAcATTgTGTGTGATCcATATGctATAACtcGTTCTCtaCCTGAATCgtctATCTGTGAtAaTACTgCCCCTATGTtGTCGAAaCTGGCATCcGTGtctAagATAAACTGTTtAtcAAAGTCCGGgAAagCTCAATATTGGTGCCGATATTAATGCTTTTTTCATATCTTGAAATGCTATTTCGCACGCGTCTGTCCATACCAGTTTTTCTTTGTTTGACCcGCACATtCcTTCtAaTACTTTAgcTTTCTTagCATATCCGTTAATAAATCtCCTGTAATAATtGCAGATTCCCAAAAAACTCCtcAAAttcttAATGCACTTCGGTCTTTGAAAGTTTTCTATCGCAGcGATTTTTtCTGGAttcccTTGTAATTAATTATGTGTCCtaaaaatttcaCTTCTTGTCTTAATAttttGCAttttgaTGGttttATCCTCAATCCTGtttGCCTAATTCtttCgaaaaCTTCtttgaTTATATTGTAGTGCTCCTCttttGtCCTTGTTGCAATTaatATGTCATCTAAGTAtACTGACGCTcccaaTTTTTTACCGGTTCCAAAACTTTAGTCATtAATTccTGAAACGTTCCTGGTGCTGCTGCTATGCCAAaaGGCgtgCgTTtGAAACAAAATTGCCCTGATTTCGTTGaGAaTgCcGTCTTTTCTTGCGACtCcTTGTCTAATTCTACTtGgTAGTACGCATTTCCCAAGtCTATtGTACTGAAATATTtGgCTCCGTGTAACCTATCCAtCaTCTCTGTTAtGTtCGGCATGGGAAATGCTtGTCTCTTTGTAaTAAGGTTTAaTTGTCTAAaGTCTAGGcATAGtcTGATTTCATCTTTGTCCTTTTTCCAGACACATACTATCGGCGTGTTCCATTGTGAGTTACATGGTCGTATTATTCCATTTGCTTCAAGGTTCTTAATTGCTTCTTCCAATTTACCCTCTAAATgCaCCGGCTgTCTTCTtGGTTTTATATTGATTGGTCCCCCcGTTGTTTCTATTGTATGACGTAGTAAATTCGTGCACCCTATATCCCAGTcGTTTGCCATAAATATGCCTCGATATTTATCGTTCTGTgTTTCTAaGGTTTTTAGTGCCTCTTTACCTCGATCTtCATctGTAATcTTTtCCCcAAATTtcGCCTCAaTTtCACATATATTGGTTTTATtATTTtCTTGATTTtgTTcTTtCCATTGTAGTTCTATCCCGAACTCTTCCATCAATGgTATGtcTCCTATCATGTCTGGTTTTAAAcTTTtCACTAttaCAAATCTTGTTTtCTCCACTTTTTccccAATTTTcACTACCGTCTCcATTTCTCCTCTAACATCCATTTGTAACCCaTTTGCTGCcGTCAATTTTTGATTTGTtcGTTCCACGTTtATGTTATTtATTTTCctAaCCAATtCTTCaTTtATCACaTTTAATGCagCTCCCGTATCTAATAGGCATTCAATCTCgaTGTTCTCAATCgTAACATTTAtgCtcGGCCGTccTGTAGTTTGTTATACATAATCGGTAtATTTTccTCATTATtAATTATTAAGAgTtCTCCTGATTTATCCGATATCTTTTtAATAAacTtAATCAcTttaTGATCTATTTgcGGatCCTGGTCGTTCATACTTTGTGACTTATTTTTATCgaTTTTaTTAAAacGATTACTATTATTTAATTTACTACTAATATTATTTATATTACTGATATTATtacTATTAtataTAtaaTaaTTTATATGGTTTGgTTTGTGTAAtGAAaGACTTACTGTAGTGCCAAGATCGGTTCCtcGtcGTCTTGGCATTGttcGTTTTTTtCAGaTTCTCTGCACTCTTCTtcTTCCATCATTGCAaTctGTCGTCCTCTTTGAAAACCTCTCAGGTATTCCTCCGACTTCCAGTTTCTCCCGTctCTTTCCTGACTCCGTGGTGGCTGCCGATTGTCCcTTTGAGTTGTCCcATGATACTCTTTTCtCTCTTGATACTCGTTCCTTCTGTGATgaCGTCGgTTCAGATTCGTgtAaCaCAcAtCCgCCTTAtGTCCCGGATCGTTACACCtgTTACATATTATCgtCTTACATTCtCGGCGcACATGGCccagTTTCTCCACATGCGTAGCACGTGAtcTTCTTTtCTCGCTTACATTCACTGCTTCTAtGgccTATTTCTTTGCAGTTCCAGcATGTATTGTTGTTaCGttaaGGaGGTCGTCTCTCCgaTGTTTCCGTTTTCCtCactGAGTttccGGCTGTGTTtCCtCTTTTTAcGCTTCCaTATACgTTGGtattACcGCATGAACCGgTTTTTCAGATCTCCggaTTtcaTCTACTTTCCTCaTCAcagTTCTTTATTTCcGGTATCTCCTTTAtgTCTCTGagTTTAATCtCCTTTTTCaCaTCACTGTCCTTTgATCcGTGAATTAGAAGACATcTTTCTATTtCCTcTTTTgTCcaTTGgTgTTTtgAcTAATTTCTCTGCTAATTTATTACTTTAGCAAAgTACTCCTCGATcGATTCTCcGGaCcTCTCgAAatgtACagCCTCTTcTAAGTCTTCCATAAaTGTGCTTTTcTtAAGgAAAGCTtcACGAaGtcGGgCTtCATATCCTTTTATAtCcGCAGgAACACTTTCATATATtGGTATTAACtcGTGGGAcAATAACCCTaTCACCAaTATTTCctGAaTATTTTCCTGGACCTTtGCCACTTTGAAaTATCGAGCACAAGCCGATATAAATGTTtCGACATTGTCCTGTCTcCGATATTTTTCCGGCATTAGTCTCCCAATCAaCTGATCCGAGTTGCTaGCTATGGTcGCcATATtGGaTTCTTGcTCacAAgACATTATAacGAAcAcAAAAaTTTATTTCTATAACAATTtGAATTTTTTAAACAAATATTTTTGAGGAACTTTTGTACTTTCTTTTTTACACAACCAATATAAATAAAAATAGATATAAATAAAAATaTGgTttaGTATAttttttACAAATTAAAAttCtAaTAtttccttAATAAAAAATtATAGTGAaTTAAAATTTTGTCACAAaGATTTTGTTGCGTCTTTTATTAATTTTTCAATTTtATGGtACATTTAAATTTtCCTGTTTCTCAATTACATTTTtcAAAAAAAAttaaaaTCGCATTTTTTATTtAAGTCGATTTAATgGttcTACAATtATTTTTTaaTTccAATTTTAATTtCCtAAaaaTTATAATTACATTTTCAAAAAAaaTTATAACTACATTTTACAAAATAAATTATAATTACATTTTACAAAATAAATTATAATTACATTTTACAAAAATTTATAACCACATTTTAAATTTATTTTGATTTAAAAATTATCAAATTtGaaattaactttatttttactttaTAATaaaTCtttACATaaaTCttttAATAAcccTATCATaaaatttAttttAttt
>OX_Gtig_0.1.00055
CGCATAagTTTAAAAGTAAAAaTATCAAATTCTTGTCGCTAATAAACGAACGACAAAAGTGAAAATAATGGAAGAAAATCTTCAAAACAAAGAGGAAaTTTCGAAATCGGAAAACACCGACGAAGTCGACTCAAATTCCTCATCGAAAGTCAAGGTGAAAATCAACGAAGATTCCGATCAAAAATTGGAATATTCCACTCCGAGAAAATCATTACGCAATCGAACTGTGTCGACCAAAGTCCGCGTAAATAATCCTTCGGGTCGTGGTTATTTGAAATCGAAATCGCGACGTGCAATTCTCAAACGAAATCCACCGACCAAATACACTTCGGAACGACGAAAATTCGATATGGAATCCAAAATTTTCTGTGATGGAATTAATTTTAACATCGGAGATATCGTTTCTTTTGAAGATTACAATGGCGGAATTTATTACGCTCAAATCAGATATCTATTTTCAACGACGAGCGGGGATAAATACTGCGTTATCACATGGCTGGTACCGCGAGAGCAGTGCGATACGCGCACTTTCAATTCTGCTAAATTTATATTGGGTTATGAaGAGGAAGAATTGCGAAATCTATCATCCTGTACATTTGTCTCTCGTTGCCCGgCGGATTATTTCCTTCCtCTTGATGCTCCATATGAAGTGGAAAATTTTCCCATATTACATTCAATTAACAGATCGTTTTATTTAGACCAATAAAAATGTATTTCGTGTTGTTTTACATCATTAATACATCCTTATTTCAATGTTTTTTCAACAAAaGAAaTAGTTATATCAaTGTTTCAATTCTGTAAACAGCATTGCTGAATGATAATtGTTGGTTGAATAAAAAATCCTCTTCTTTTATGATAATGCCACAGTTTCTGTCAGATtGATTCATTTTGCAAATCGAACAACATTTTACAAACTCTCCCTGAGTTCCAGAAAATATTGATTTACACAAGCAGCAATTATTGAGTGTTGGGTTCGAATTTCGATGGTGAGCACAAGGATACAATTTTGAATTGGGGTCATTAAATACTGGGTTACCACAGTAAAAACAACTGCTTTTGTTCGGTCCGTAAGGGGATAGTTCGCCCATTTTATTTGCACAAAAAACGCACATCATTAATTCCTTTTTTtGTCCGGGAATCTCGCATTTGGGATTTATACAGCGCATACTTTGCATTATTCTTCCTCTCGTATAAGGTTGTTTTATGATGACTGATGATCTTTTGCTTCTCATGAAATTGATCAATCGGTTTCGTGCGTTCGACTTGATAAGATGATAAACGTAaTCATTGAGAAACATGTCATCGCCTTTGTCGAAAACGTTATCGAAACGACTTTCGAGAAACAATGAAATTTTAGAATGAAGAGTTATTTTAAAACTGTCCTCCATTGCAaGCTCGGCTTCTATTGATTCTCTCATGACTCGgTGTCTTAATTTTATTAATGGTAAAGGGATTGAATGGATTTGCAAGAAACCTTTCAACTGCCATACGGCATCAGACCATACCGAATGACTGATTGGCTGTGGGAATTCCAACAACGCTGCTAGAATGTCTTTCACTAAACTCTCCCATAAACCTGCCCGAGATACTACTAATAgTTGCAAAAGTGTTTTTAAAACATTGGATTGGTCTTGGTCCGTAAGTCTTTTGATAATCATtCTATTTAGATCGGCAATAGTCGATGGTAGAGTCGTAATATGTTTAGTAAGAGTTGAATAATCTCCGTAAATTCGTAATTCTTCACACGCAGAAAGAAGCCACAGTGGGTTGGCAGCATTTTCGAATTTCATCAATTCATCCATTTGTTTtGTATTAAGTCGTTTACCGAAATTTTTCAAGTAATCACTCACAATATCGATCAATTGGcTtCTTTCCATCTTTTCAACACTTATTtGGTGAAGAaAaTATTCATCATTCACCAATTTGGAATACATTGAGCTGGAATTCGtGTCAcATAAaCATGAAaTAATAAGAATTATATTTTTTtGTGTTGTTTTAGGTATCTGATTTTGGATGTCCGTATCCCaCAGTTCGTCTATGGCGTCGATGAGAATCACCATTTTTGGAaGATCTTgTTTtAGTtAAAaTTtCTTTtAaTCcTAAcTCTTtATtGTCATCATtGTCATTAAATGATATaTTTAATGTTGATTCCAtGTAgCTTTtCAGtCTTTTtAtAACGTTAGTAAAACtGTGACTCATGCTCGAAGCTCCACAAAAATGgTAGAAGATaTTTACGTTTTCTTGAGTGAGATATTCGATAAAGTTGCTCATAATTGTCGATTTTCCTGATCCAGCCTCGCCTGTGAGAATGATAATTGGATTTTCTGTTTTATCGGAATTTTCCATATTTATCATTTGTTTTTTAAAAATATCAATATATGAAGACCTTTTCAaTGAATTTTTGATAATATACATCAAGTATGATTTATGTATCATGTCTTCACTCTGATCCTGGGTtCCAATGGAAAGATtGTGCGTATTTTTAAAATTTAAAATCTTATCTTTAAAATATtcTTCAATAAGATTGGAAAAATTATCAAATTCAGAAAACATTAAACGTTCTTTTCCGGAGACTGGGTCGACAGTCGTCTTGTTATATTTAATCTCGTACGATTtAACACAGCCGAGATTGGAAAAatGCTTTTCAATAAATCTTTTTtGCTCTGCAACATTGTATTTCATGATGAGATCACTTTCTTCGAAATACTGTAGGTGATTTCTGGGAAGACTGGACAATATATTATCAGATCTAATCAGAAAAaGACTGTTTTCTGTTCCGCTTCGTAAAACTCCATGTACGATTTCCATCAAAGTGACTGAACTGTCTTCTATATAATTATATTTtCtTTttAAATtATCCATTAGACTCTCTTCCGTCgGgAACCCAACCGAATCTTTCTCCGATTAAACATAAGAAAAAATTGTGGTTATTAGTTTCTTCTCTCGATTTTTCGATTTCATCTAAACAATACGAcACGGCCTCCAAATTCGTGGCATCCGACGGAACTCCCCATCGTAAATCACATTCcACcAAATACAGCCCCTGTTCTTCACACCATTTCCGTAATTTCGGAAAAaCCGTTTTTACTAACACATCTCTTTCATTGTAAAAaTCTTTAAACGTTGATGATATGAAAaTTCGAATTATTTTCAAATCTTTATCCACGGtTTTATTTTTCTTTGAATTAATTTCCAAAAAATTTTGATATtCACTTTCAATTCTATTCCACAACAAATTCGTTGATGAATTTTCCATATTGGAATTGACTTGAGCAATCTCAATATTATATTTTTtATACATAATCTTGTATGTATATTTCTATTTGTAACAAGAGAGCGACTTTACTACAATACAAAATGTTGCTTAGCGAGAC
>OX_Gtig_0.1.00056
ccatactcacctgatctagccacaattgattactaattttttctttaatttgtagaacttttgataggaacaaaattttattccGatgatgaagttaatgaccttccacaaatttaaagattctatcccacaaaatgtttactaaaatgacctcaacaagctctctctcaaatggaaagcgtgtgtcgataatatgggtgcatactttgacgaattacataaatatttgtattggtagatgatcaataaattctgactttagttctacaaattgcattacgggtgaataacgtatttttgaAtgtAtCACAaTTAAAAAaGTTTtCGACGAAAGAAATGTATAATTGTTTTGTCAAAATATTCGACCATATTGAGgCAATTTAAAtGTCTATTATTGGGTTCTTGcTCAAAAGACATTATcATGAACACAAAAaTTTATTTCTATAACAATTtGAATTTTTTAAACAAATATTTTTGAGGAACTTTTGTACTTTCTTTTTTACACAACCAATATAAATAAAAATAGATATAAATAAAAATaTGgTttaGTATAttttttACAAATTAAAAttCtAaTAtttccttAATAAAAAATtATAGTGAaTTAAAATTTTGTCACAAaGATTTTGTTGCGTCTTTTATTAATTTTTCAATTTtATGGtACATTTAAATTTtCCTGTTTCTCAATTACATTTTtcAAAAAAAAttaaaaTCGCATTTTTTATTtAAGTCGATTTAATgGttcTACAATtATTTTTTaaTTccAATTTTAATTtCCaaaaatATAATtACATTTtCcAAAAaaaTATATTTTtAATTtACTTtGATTTAAAAGTTACCAAAAaTGGTTTAGTTTACTTTTATTTCGCAAaTAAAATATCAAaCTtAAaTtACTTTTtATTTtATTTCAAtAAATATTTTCaTCAAaTTtGAAATtAACTTTTTttAcTTTAtAATAAATcttTttaCATAAATCTTTTAaTAACCcTACcgTAAAATTTATTTTATTTCTTACTTAAaTTAATTTTTACATTAAATTTCTGAAAATCTtATTTTAACATATCTATAAcAATATTTtAcGgAaTGtAATTGTTTAaTTATtAATTTGATAagATTGtAAaTTcAAAAaTTTTATGAACTCAACAACgctCCcAACAGACATCATCTagTTTCTCTtCAAAATGTTGTGgTAGTcgATAAGgCTTCACTAAGACTGGTTCTCcaaGAgttttATTTTGTGTTTCGTTAAGGAAGTTTtccCaaCATCCCaCTTGTCAGCCATGAATATTGATTTATATTCTgTTAATAGTCtCaTTAGTTcggTTGTCaaccTTTGGTGTTAAaTATTTCTTTAaTTCTCTTTAGTCTgTCATCATctGTtGGATTAtctCTAAtcAtCCATATAtcacttgaatctataatttccttctttagttttattcctaatttgtcgaaaaaaggcaacttctgctatcaTTtCTaggTTgAGTtCTTTGACTACATAAAACTCTAaAatttgttGTACTCcTtCAgTTATTACttctAATTTAACAATTCCATAATTTAtAaGTTCTGAATCATTTGcAcAATGAATGCgTTTACtcGTTTTCTcTATCTgAACATCTTTCaTACTTTTAAGTAtATCTGCTTTAAcAACATTTACTTTgcACCGGTATCCAAAaGACATTCAAcaTTCATATTCTTTGTATTAAATTCAATgcTTGGTCTTCCATTcAaTTTGTCATATCTAATaTtGAGCTTtGATATTTtcaacATTtcTtCCTGTttcAaCTTTtgCGATTTTgTCTTTATcTCCTTATCaaAaCAGTATGTttCtgaAATTCTTCTTTacaactaTcTAATTCACaAatCTTCGAGAGGGgTATCTTCCAACAcACAaTCaCACaTACAGTccATataTACCAttaCATacacacacatttttactttttagtgaagcacactgatcacCTttCcTTGTGATCGTGCATCCTCGTTTCCCTGGTCtttcTCGTATAcTTGTCTATTATCTGTAAaCATTCTTTgctCGagTTTCCTTCATTTGATCGTGTTTCTtCATaTTCGTTGTAATCGTTTtCATCATGCATTTCTGCAATATCATATCTTcGATTTTGATGCcTCTGTtGATTTcGTGGGTTATTtgTtCTTTGCCATtcaTTTTtCCtGgCaTATTGGTCTctttcTTtAAATCTATTCTTGTTCATGTAaCATTGaGTCCTGATATGgCCATTTTTATTGCAATAAGAACACTTTATATTTGGACAGTTTCTtCTGATGTGTCCTTCTTCgTGGCATGCCCAGCATTTTACAACTTTTGAaTAgTtATTTCTCGGTTTGTATtCATTATTTCTTtgATTAGTGTACcTATTTtcgaTATTTCTTTGTTGgTTGCGTTCTaTATAGTGTGGTTTACGTTTGCCTAcgTTTtCcATTCATCATGTTTaCCTACCGTATTgTATGCcGCAACTGTTtcTtcTTTTtCCATTTTGCGTAGTTCATAcAtATTTgAAaCTACAtcTTTtATGTCCTTTGTTtCGgTAGCTCCTCTCAATTTCAATTcTCTTTTCACCTCATAATCaTCAACcATATTCATGCAAACAAGGTTGAGCagcTTTTtCTtAGAAAGTTTACTTtCTgTTAATATCGTTACTAATTCTTCAgCtttcttGAACgTTtCTtCTGgaTCTGAAGATCCCCACCGGAGATTtAAAaTaTCCTTCATTGTGtcAaGCAGAGAtttttctttCACAAATGcaGTTTtCAGTTTTtCTTTAtCGTATTTCcATCTGCTTCTGAAAaTTTTGTGATTccTGAtGGAGTCATGAAGATCgTCACCATCacTAaTCTTCTAtcTTCTGTTATACCCATAATATCcGcATAACGTTCGAAaTTTTTTATGAAGTCAtcTAATTTcgACTCGgATCCAtcAAaTTTTTCgTGTCCaTAaTGTTcgTTGTCACATgaGctGTGgTCGCCATATTAACAACATCAATATgaGgTTTACAACATTTATtAATAtcaaaaGCGCATTCACTATTtGACAtcTcTCTTGATCAAtatatttaCTGAGTtCAAACTaaTTattttcaaTaaaTGaaaatctgttaaaaaaattattaaattataaagAaTCTAATTGGTtAAAaTtAAaTTACATtAAAAaaTAAaTAATaCattcaaaaattattttaaa
>OX_Gtig_0.1.00057
ATTCTtCaCAACAATTCTCATTGGTCATCATTCTTtGATTGATATAGTTTttGAaTCTAAAAAAaTCTAAACAGCATaCAAACAaCAAACTtACAACATTCCAAATTaTCCCTCACAAtATGTTtGTGATATTATTTTtAAATTTCACAATTGAAAaTTTaCATTGaCAAAaTCCTTCAGAaTATGGAATACTCAAATTtATTTtAAaGTCTACAaTAATGAGAAATGtAtTTTGtttttATTGGGTTCTTGcTCAAAAGACATTATcATGAACACAAAAaTTTATTTCTATAACAATTtGAATTTTTTAAACAAATATTTTTGAGGAACTTTTGTACTTTCTTTTTTACACAACCAATATAAATAAAAATAGATATAAATAAAAATaTGgTttaGTATAttttttACAAATTAAAAttCtAaTAtttccttAATAAAAAATtATAGTGAaTTAAAATTTTGTCACAAaGATTTTGTTGCGTCTTTTATTAATTTTTCAATTTtATGGtACATTTAAATTTtCCTGTTTCTCAATTACATTTTtcAAAAAAAAttaaaaTCGCATTTTTTATTtAAGTCGATTTAATgGttcTACAATtATTTTTTaaTTccAATTTTAATTtCCaaaaatATAATtACATTTtCcAAAAaaaTATATTTTtAATTtACTTtGATTTAAAAGTTACCAAAAaTGGTTTAGTTTACTTTTATTTCGCAAaTAAAATATCAAaCTtAAaTtACTTTTtATTTtATTTCAAtAAATATTTTCaTCAAaTTtGAAATtAACTTTTTttAcTTTAtAATAAATcttTttaCATAAATCTTTTAaTAACCcTACcgTAAAATTTATTTTATTTCTTACTTAAaTTAATTTTTACATTAAATTTCTGAAAATCTtATTTTAACATATCTATAAcAATATTTtAcGgAaTGtAATTGTTTAaTTATtAATTTGATAagATTGtAAaTTcAAAAaTTTTATGAACTCAACAACgctCCcAACAGACATCATCTagTTTCTCTtCAAAATGTTGTGgTAGTcgATAAGgCTTCACTAAGACTGGTTCTCcaaGAgttttATTTTGTGTTTCGTTAAGGAAGTTTtccCaaCATCCCaCTTGTCAGCCATGAATATTGATTTATATTCTgTTAATAGTCtCaTTAGTTcggTTGTCaaccTTTGGTGTTAAaTATTTCTTTAaTTCTCTTTAGTCTgTCATCATctGTtGGATTAtctCTAAtcAtCCATATAtcacttgaatctataatttccttctttagttttattcctaatttgtcgaaaaaaggcaacttctgctatcaTTtCTaggTTgAGTtCTTTGACTACATAAAACTCTAaAatttgttGTACTCcTtCAgTTATTACttctAATTTAACAATTCCATAATTTAtAaGTTCTGAATCATTTGcAcAATGAATGCgTTTACtcGTTTTCTcTATCTgAACATCTTTCaTACTTTTAAGTAtATCTGCTTTAAcAACATTTACTTTgcACCGGTATCCAAAaGACATTCAAcaTTCATATTCTTTGTATTAAATTCAATgcTTGGTCTTCCATTcAaTTTGTCATATCTAATaTtGAGCTTtGATATTTtcaacATTtcTtCCTGTttcAaCTTTtgCGATTTTgTCTTTATcTCCTTATCaaAaCAGTATGTttCtgaAATTCTTCTTTacaactaTcTAATTCACaAatCTTCGAGAGGGgTATCTTCCAACAcACAaTCaCACaTACAGTccATataTACCAttaCATacacacacatttttactttttagtgaagcacactgatcacCTttCcTTGTGATCGTGCATCCTCGTTTCCCTGGTCtttcTCGTATAcTTGTCTATTATCTGTAAaCATTCTTTgctCGagTTTCCTTCATTTGATCGTGTTTCTtCATaTTCGTTGTAATCGTTTtCATCATGCATTTCTGCAATATCATATCTTcGATTTTGATGCcTCTGTtGATTTcGTGGGTTATTtgTtCTTTGCCATtcaTTTTtCCtGgCaTATTGGTCTctttcTTtAAATCTATTCTTGTTCATGTAaCATTGaGTCCTGATATGgCCATTTTTATTGCAATAAGAACACTTTATATTTGGACAGTTTCTtCTGATGTGTCCTTCTTCgTGGCATGCCCAGCATTTTACAACTTTTGAaTAgTtATTTCTCGGTTTGTATtCATTATTTCTTtgATTAGTGTACcTATTTtcgaTATTTCTTTGTTGgTTGCGTTCTaTATAGTGTGGTTTACGTTTGCCTAcgTTTtCcATTCATCATGTTTaCCTACCGTATTgTATGCcGCAACTGTTtcTtcTTTTtCCATTTTGCGTAGTTCATAcAtATTTgAAaCTACAtcTTTtATGTCCTTTGTTtCGgTAGCTCCTCTCAATTTCAATTcTCTTTTCACCTCATAATCaTCAACcATATTCATGCAAACAAGGTTGAGCagcTTTTtCTtAGAAAGTTTACTTtCTgTTAATATCGTTACTAATTCTTCAgCtttcttGAACgTTtCTtCTGgaTCTGAAGATCCCCACCGGAGATTtAAAaTaTCCTTCATTGTGtcAaGCAGAGAtttttctttCACAAATGcaGTTTtCAGTTTTtCTTTAtCGTATTTCcATCTGCTTCTGAAAaTTTTGTGATTccTGAtGGAGTCATGAAGATCgTCACCATCacTAaTCTTCTAtcTTCTGTTATACCCATAATATCcGcATAACGTTCGAAaTTTTTTATGAAGTCAtcTAATTTcgACTCGgATCCAtcAAaTTTTTCgTGTCCaTAaTGTTcgTTGTCACATgaGctGTGgTCGCCATATTAACAACATCAATATgaGgTTTACAACATTTATtAATAtcaaaaGCGCATTCACTATTtGACAtcTcTCTTGATCAAtatatttaCTGAGTtCAAACTaaTTattttcaaTaaaTGaaaatctgttaaaaaaattattaaattataaagAaTCTAATTGGTtAAAaTtAAaTTACATtAAAAaaTAAaTAATaCattcaaaaattattttaaa
>OX_Gtig_0.1.00058
TACACAACATACGTCATCATACAAACAATCATTCAcACAGTCAAacATAcAcatACATTCGTTtCTTAGTGAAGTGactgaTCACTTCtCCctgTgAtcGTGCCTCCTcGTTTCCcTgTtcGtCtCTgAAaTTTTtcTTGTTTGTAaTATTTTCtcTTCTTGTTAgaCTtCCtcTTTTATTCGATCTTTCcgaCATTCTTTCCcAcTCGtcAtcgAaGTcTTctAATTCTgcTacTtGgTCTCTTCTATtcGTATATCCcatCcgaCCTCTGTACTGTGTGTTtGTGTATTcTTTtCGTtCATTTcTtCTaTtCcTTGTATCTTCTCTTCCAGATTGTTCGCGctCTCTAAATCTGTTTGGATTCTCATAACATTGTGTtCTTACATGCCCTTtCTtATTaCAATGGTtGCATTTAACATTTGGgCATTCCCGTCTCACATGTCcTTCTTCATGGCAGGCCcGACATATGATCcTTCTCgCTTtAAAATTTCTTCTTGGTTCTTCGATCTTtCTCTCTTCGTATCTTGGTCTcGGTCTTCTTGTTCTAtATTCTACTTtCTTCCATTCTTtATTTTCCTTTGTCGTGTACGCGTCcACTCTTATATTCCTGTCTTTcaGCTCAAaTtCGTAAATTTTCTCctGgATATTTTTtATaTCTTCTGCTTTTGtGgCATTTCTcAGAGTCATTTCTCTTcTtACTTCTCTATCTTCGatGGCgTTGGCGTACGCTAGATCTGAAAGTTCcTTTTTtCctAGTTTTTtCtCAACTAGTTTTTCcACTAGTTCATCAATcTTTTtAAaTACTTCTGATGGATTTTtAtCCCCGATtCTAATCTCTAcAaGCTCcTtcATTAtCtCtAAAATATTTTtctCTTTGAGAATGCACTTcTCATTCTtGTTtCCcAGctgCCTCCTTGTGTTTtCTCATATTTgTTtATCGCTTCtGGggTCAtGAATGCTGTAACTAATATTGCTTTTCTTtCTtCcTTAAATCCCAAAATCTTTGAaTAtcTCTCAAAGCTTATTaGgAATTCTTCTAATTTtgcTtCTGACCcATCgAaTGTCTCcGgTCCcTtGATAATtGgTGTCAcGTGGccgTaTGTCGCCATATTaagaaCaTttAAatAAGTCTCGtgtAAaTgTTtaTtGCAATTACATTTAcAGTCATTAAGaCTCTCAGAaGGTCtttcTCGTATAcTTGTCTATTATCTGTAAaCATTCTTTgctCGagTTTCCTTCATTTGATCGTGTTTCTtCATaTTCGTTGTAATCGTTTtCATCATGCATTTCTGCAATATCATATCTTcGATTTTGATGCcTCTGTtGATTTcGTGGGTTATTtgTtCTTTGCCATtcaTTTTtCCtGgCaTATTGGTCTctttcTTtAAATCTATTCTTGTTCATGTAaCATTGaGTCCTGATATGgCCATTTTTATTGCAATAAGAACACTTTATATTTGGACAGTTTCTtCTGATGTGTCCTTCTTCgTGGCATGCCCAGCATTTTACAACTTTTGAaTAgTtATTTCTCGGTTTGTATtCATTATTTCTTtgATTAGTGTACcTATTTtcgaTATTTCTTTGTTGgTTGCGTTCTaTATAGTGTGGTTTACGTTTGCCTAcgTTTtCcATTCATCATGTTTaCCTACCGTATTgTATGCcGCAACTGTTtcTtcTTTTtCCATTTTGCGTAGTTCATAcAtATTTgAAaCTACAtcTTTtATGTCCTTTGTTtCGgTAGCTCCTCTCAATTTCAATTcTCTTTTCACCTCATAATCaTCAACcATATTCATGCAAACAAGGTTGAGCagcTTTTtCTtAGAAAGTTTACTTtCTgTTAATATCGTTACTAATTCTTCAgCtttcttGAACgTTtCTtCTGgaTCTGAAGATCCCCACCGGAGATTtAAAaTaTCCTTCATTGTGtcAaGCAGAGAtttttctttCACAAATGcaGTTTtCAGTTTTtCTTTAtCGTATTTCcATCTGCTTCTGAAAaTTTTGTGATTccTGAtGGAGTCATGAAGATCgTCACCATCacTAaTCTTCTAtcTTCTGTTATACCCATAATATCcGcATAACGTTCGAAaTTTTTTATGAAGTCAtcTAATTTcgACTCGgATCCAtcAAaTTTTTCgTGTCCaTAaTGTTcgTTGTCACATgaGctGTGgTCGCCATATTAACAACATCAATATgaGgTTTACAACATTTATtAATAtcaaaaGCGCATTCACTATTtGACAtcTcTCTTGATCAAtatatttaCTGAGTtCAAACTaaTTattttcaaTaaaTGaaaatctgttaaaaaaattattaaattataaagAaTCTAATTGGTtAAAaTtAAaTTACATtAAAAaaTAAaTAATaCattcaaaaattattttaaa
>OX_Gtig_0.1.00059
ccatactcacctgatctagccacaattgattactaattttttctttaatttgtagaacttttgataggaacaaaattttattccGatgatgaagttaatgaccttccacaaatttaaagattctatcccacaaaatgtttactaaaatgacctcaacaagctctctctcaaatggaaagcgtgtgtcgataatatgggtgcatactttgacgaattacataaatatttgtattggtagatgatcaataaattctgactttagttctacaaattgcattacgggtgaataacgtatttttgaAtgtAtCACAaTTAAAAAaGTTTtCGACGAAAGAAATGTATAATTGTTTTGTCAAAATATTCGACCATATTGAGgCAATTTAAAtGTCTATTATTGGGTTCTTGcTCAAAAGACATTATcATGAACACAAAAaTTTATTTCTATAACAATTtGAATTTTTTAAACAAATATTTTTGAGGAACTTTTGTACTTTCTTTTTTACACAACCAATATAAATAAAAATAGATATAAATAAAAATaTGgTttaGTATAttttttACAAATTAAAAttCtAaTAtttccttAATAAAAAATtATAGTGAaTTAAAATTTTGTCACAAaGATTTTGTTGCGTCTTTTATTAATTTTTCAATTTtATGGtACATTTAAATTTtCCTGTTTCTCAATTACATTTTtcAAAAAAAAttaaaaTCGCATTTTTTATTtAAGTCGATTTAATgGttcTACAATtATTTTTTaaTTccAATTTTAATTtCCaaaaatATAATtACATTTtCcAAAAaaaTATATTTTtAATTtACTTtGATTTAAAAGTTACCAAAAaTGGTTTAGTTTACTTTTATTTCGCAAaTAAAATATCAAaCTtAAaTtACTTTTtATTTtATTTCAAtAAATATTTTCaTCAAaTTtGAAATtAACTTTTTttAcTTTAtAATAAATcttTttaCATAAATCTTTTAaTAACCcTACcgTAAAATTTATTTTATTTCTTACTTAAaTTAATTTTTACATTAAATTTCTGAAAATCTtATTTTAACATATCTATAAcAATATTTtAcGgAaTGtAATTGTTTAaTTATtAATTTGATAagATTGtAAaTTcAAAAaTTTTATGAACTCAACAACgctCCcAACAGACATCATCTagTTTCTCTtCAAAATGTTGTGgTAGTcgATAAGgCTTCACTAAGACTGGTTCTCcaaGAgttttATTTTGTGTTTCGTTAAGGAAGTTTtccCaaCATCCCaCTTGTCAGCCATGAATATTGATTTATATTCTgTTAATAGTCtCaTTAGTTcggTTGTCaaccTTTGGTGTTAAaTATTTCTTTAaTTCTCTTTAGTCTgTCATCATctGTtGGATTAtctCTAAtcAtCCATATAtcacttgaatctataatttccttctttagttttattcctaatttgtcgaaaaaaggcaacttctgctatcaTTtCTaggTTgAGTtCTTTGACTACATAAAACTCTAaAatttgttGTACTCcTtCAgTTATTACttctAATTTAACAATTCCATAATTTAtAaGTTCTGAATCATTTGcAcAATGAATGCgTTTACtcGTTTTCTcTATCTgAACATCTTTCaTACTTTTAAGTAtATCTGCTTTAAcAACATTTACTTTgcACCGGTATCCAAAaGACATTCAAcaTTCATATTCTTTGTATTAAATTCAATgcTTGGTCTTCCATTcAaTTTGTCATATCTAATaTtGAGCTTtGATATTTtcaacATTtcTtCCTGTttcAaCTTTtgCGATTTTgTCTTTATcTCCTTATCaaAaCAGTATGTttCtgaAATTCTTCTTTacaactaTcTAATTCACaAatCTTCGAGAGGGgTATCTTCCAACAcACAaTCaCACaTACAGTccATataTACCAttaCATacacacacatttttactttttagtgaagcacactgatcacCTttCcTTGTGATCGTGCATCCTCGTTTCCCTGGTCtttcTCGTATAcTTGTCTATTATCTGTAAaCATTCTTTgctCGagTTTCCTTCATTTGATCGTGTTTCTtCATaTTCGTTGTAATCGTTTtCATCATGCATTTCTGCAATATCATATCTTCGattttGATGTCTCTGTTGAtttcgttcgttatttgttctttGCCATTCatttttCCTGGCATATTGGTCTCtttCtttaaaTCTGTTCTTGTTCATGTAGCCTGATATGGCCAtttctgTTGCAaTAAGaaCACTTTAtATTTGGACAGtttCTTcggaTGTGTCCTTCTTCGtGGCatGCCCAGCATTTTAcAaCTTTTGAATagttacttttcggttAtaTtCAGTgaTTTCTTTGaTTACtgtGCCTATTTtcGAAATTtCTTTGTtGAGTTTGTTCTTTATAGTGTGGTTTACGTtCCCcTATCATATtGTATgCCG
>OX_Gtig_0.1.00060
AAAATTATAATTAcAttttAaTTtacttcgaTTTAATCGTgTAAAATAAaGTTACAAAaaaTAGTTTAGTTTATTTtcaTTTCGCAAATAAAaTattaaaCTTTAtATTCcttttgATTTTATTTCAATTAAATAtttccATcAAAAaTtgAAATTAAcTTTATtACTTTATAaTAAATCTTTtAATAAaCCTACCGTAAAaTTTaTTTtATTCTTTAtATAAATTAaTTTTTACATTAAAatCGGAAaATCTTAtcTTAACATAtcTAcAACACAaTTTTACGAAaTGtAATTGTTTAaTTATtAATTTGATAagATTGtAAaTTcAAAAaTTTTATGAACTCAACAACgctCCcAACAGACATCATCTagTTTCTCTtCAAAATGTTGTGgTAGTcgATAAGgCTTCACTAAGACTGGTTCTCcaaGAgttttATTTTGTGTTTCGTTAAGGAAGTTTtccCaaCATCCCaCTTGTCAGCCATGAATATTGATTTATATTCTgTTAATAGTCtCaTTAGTTcggTTGTCaaccTTTGGTGTTAAaTATTTCTTTAaTTCTCTTTAGTCTgTCATCATctGTtGGATTAtctCTAAtcAtCCATATAtcacttgaatctataatttccttctttagttttattcctaatttgtcgaaaaaaggcaacttctgctatcaTTtCTaggTTgAGTtCTTTGACTACATAAAACTCTAaAatttgttGTACTCcTtCAgTTATTACttctAATTTAACAATTCCATAATTTAtAaGTTCTGAATCATTTGcAcAATGAATGCgTTTACtcGTTTTCTcTATCTgAACATCTTTCaTACTTTTAAGTAtATCTGCTTTAAcAACATTTACTTTgcACCGGTATCCAAAaGACATTCAAcaTTCATATTCTTTGTATTAAATTCAATgcTTGGTCTTCCATTcAaTTTGTCATATCTAATaTtGAGCTTtGATATTTtcaacATTtcTtCCTGTttcAaCTTTtgCGATTTTgTCTTTATcTCCTTATCaaAaCAGTATGTttCtgaAATTCTTCTTTacaactaTcTAATTCACaAatCTTCGAGAGGGgTATCTTCCAACAcACAaTCaCACaTACAGTccATataTACCAttaCATacacacacatttttactttttagtgaagcacactgatcacCTttCcTTGTGATCGTGCATCCTCGTTTCCCTGGTCtttcTCGTATAcTTGTCTATTATCTGTAAaCATTCTTTgctCGagTTTCCTTCATTTGATCGTGTTTCTtCATaTTCGTTGTAATCGTTTtCATCATGCATTTCTGCAATATCATATCTTcGATTTTGATGCcTCTGTtGATTTcGTGGGTTATTtgTtCTTTGCCATtcaTTTTtCCtGgCaTATTGGTCTctttcTTtAAATCTATTCTTGTTCATGTAaCATTGaGTCCTGATATGgCCATTTTTATTGCAATAAGAACACTTTATATTTGGACAGTTTCTtCTGATGTGTCCTTCTTCgTGGCATGCCCAGCATTTTACAACTTTTGAaTAgTtATTTCTCGGTTTGTATtCATTATTTCTTtgATTAGTGTACcTATTTtcgaTATTTCTTTGTTGgTTGCGTTCTaTATAGTGTGGTTTACGTTTGCCTAcgTTTtCcATTCATCATGTTTaCCTACCGTATTgTATGCcGCAACTGTTtcTtcTTTTtCCATTTTGCGTAGTTCATAcAtATTTgAAaCTACAtcTTTtATGTCCTTTGTTtCGgTAGCTCCTCTCAATTTCAATTcTCTTTTCACCTCATAATCaTCAACcATATTCATGCAAACAAGGTTGAGCagcTTTTtCTtAGAAAGTTTACTTtCTgTTAATATCGTTACTAATTCTTCAgCtttcttGAACgTTtCTtCTGgaTCTGAAGATCCCCACCGGAGATTtAAAaTaTCCTTCATTGTGtcAaGCAGAGAtttttctttCACAAATGcaGTTTtCAGTTTTtCTTTAtCGTATTTCcATCTGCTTCTGAAAaTTTTGTGATTccTGAtGGAGTCATGAAGATCgTCACCATCacTAaTCTTCTAtcTTCTGTTATACCCATAATATCcGcATAACGTTCGAAaTTTTTTATGAAGTCAtcTAATTTcgACTCGgATCCAtcAAaTTTTTCgTGTCCaTAaTGTTcgTTGTCACATgaGctGTGgTCGCCATATTAACAACATCAATATgaGgTTTACAACATTTATtAATAtcaaaaGCGCATTCACTATTtGACAtcTcTCTTGATCAAtatatttaCTGAGTtCAAACTaaTTattttcaaTaaaTGaaaatctgttaaaaaaattattaaattataaagAaTCTAATTGGTtAAAaTtAAaTTACATtAAAAaaTAAaTAATaCattcaaaaattattttaaa
>OX_Gtig_0.1.00061
ATTCTtCaCAACAATTCTCATTGGTCATCATTCTTtGATTGATATAGTTTttGAaTCTAAAAAAaTCTAAACAGCATaCAAACAaCAAACTtACAACATTCCAAATTaTCCCTCACAAtATGTTtGTGATATTATTTTtAAATTTCACAATTGAAAaTTTaCATTGaCAAAaTCCTTCAGAaTATGGAATACTCAAATTtATTTtAAaGTCTACAaTAATGAGAAATGtAtTTTGtttttATTGGGTTCTTGcTCAAAAGACATTATcATGAACACAAAAaTTTATTTCTATAACAATTtGAATTTTTTAAACAAATATTTTTGAGGAACTTTTGTACTTTCTTTTTTACACAACCAATATAAATAAAAATAGATATAAATAAAAATaTGgTttaGTATAttttttACAAATTAAAAttCtAaTAtttccttAATAAAAAATtATAGTGAaTTAAAATTTTGTCACAAaGATTTTGTTGCGTCTTTTATTAATTTTTCAATTTtATGGtACATTTAAATTTtCCTGTTTCTCAATTACATTTTtcAAAAAAAAttaaaaTCGCATTTTTTATTtAAGTCGATTTAATgGttcTACAATtATTTTTTaaTTccAATTTTAATTtCCaaaaatATAATtACATTTtCcAAAAaaaTATATTTTtAATTtACTTtGATTTAAAAGTTACCAAAAaTGGTTTAGTTTACTTTTATTTCGCAAaTAAAATATCAAaCTtAAaTtACTTTTtATTTtATTTCAAtAAATATTTTCaTCAAaTTtGAAATtAACTTTTTttAcTTTAtAATAAATcttTttaCATAAATCTTTTAaTAACCcTACcgTAAAATTTATTTTATTTCTTACTTAAaTTAATTTTTACATTAAATTTCTGAAAATCTtATTTTAACATATCTATAAcAATATTTtAcGgAaTGtAATTGTTTAaTTATtAATTTGATAagATTGtAAaTTcAAAAaTTTTATGAACTCAACAACgctCCcAACAGACATCATCTagTTTCTCTtCAAAATGTTGTGgTAGTcgATAAGgCTTCACTAAGACTGGTTCTCcaaGAgttttATTTTGTGTTTCGTTAAGGAAGTTTtccCaaCATCCCaCTTGTCAGCCATGAATATTGATTTATATTCTgTTAATAGTCtCaTTAGTTcggTTGTCaaccTTTGGTGTTAAaTATTTCTTTAaTTCTCTTTAGTCTgTCATCATctGTtGGATTAtctCTAAtcAtCCATATAtcacttgaatctataatttccttctttagttttattcctaatttgtcgaaaaaaggcaacttctgctatcaTTtCTaggTTgAGTtCTTTGACTACATAAAACTCTAaAatttgttGTACTCcTtCAgTTATTACttctAATTTAACAATTCCATAATTTAtAaGTTCTGAATCATTTGcAcAATGAATGCgTTTACtcGTTTTCTcTATCTgAACATCTTTCaTACTTTTAAGTAtATCTGCTTTAAcAACATTTACTTTgcACCGGTATCCAAAaGACATTCAAcaTTCATATTCTTTGTATTAAATTCAATgcTTGGTCTTCCATTcAaTTTGTCATATCTAATaTtGAGCTTtGATATTTtcaacATTtcTtCCTGTttcAaCTTTtgCGATTTTgTCTTTATcTCCTTATCaaAaCAGTATGTttCtgaAATTCTTCTTTacaactaTcTAATTCACaAatCTTCGAGAGGGgTATCTTCCAACAcACAaTCaCACaTACAGTccATataTACCAttaCATacacacacatttttactttttagtgaagcacactgatcacCTttCcTTGTGATCGTGCATCCTCGTTTCCCTGGTCtttcTCGTATAcTTGTCTATTATCTGTAAaCATTCTTTgctCGagTTTCCTTCATTTGATCGTGTTTCTtCATaTTCGTTGTAATCGTTTtCATCATGCATTTCTGCAATATCATATCTTCGattttGATGTCTCTGTTGAtttcgttcgttatttgttctttGCCATTCatttttCCTGGCATATTGGTCTCtttCtttaaaTCTGTTCTTGTTCATGTAGCCTGATATGGCCAtttctgTTGCAaTAAGaaCACTTTAtATTTGGACAGtttCTTcggaTGTGTCCTTCTTCGtGGCatGCCCAGCATTTTAcAaCTTTTGAATagttacttttcggttAtaTtCAGTgaTTTCTTTGaTTACtgtGCCTATTTtcGAAATTtCTTTGTtGAGTTTGTTCTTTATAGTGTGGTTTACGTtCCCcTATCATATtGTATgCCG
>OX_Gtig_0.1.00062
AtCGaCACATACTCGGAtGTCTTGTTCTCTTTTTTCCATaCAcACACcAGaGggaaGtCCATGGAGAACtaCaCTTTtCAATTaTACCGTTTTCTtcAAAaTTTCTAATGAcATCATTTaAgTTTCTCTtCAAAATGTTGTGgTAGTcgATAAGgCTTCACTAAGACTGGTTCTCcacGAgttttATTTTGTGTTTCGTTAAGGAAGTTTtccCaaCATCCCaCTTGTCAGCCATGAATATTGATTTATATTCTgTTAATAGTCtCaTTAGTTcggTTGTCaaccTTTGGTGTTAAaTATTTCTTTAaTTCTCTTTAGTCTgTCATCATctGTtGGATTAtctCTAAtcAtCCATATAtcacttgaatctataatttccttctttagttttattcctaatttgtcgaaaaaaggcaacttctgctatcaTTtCTaggTTgAGTtCTTTGACTACATAAAACTCTAaAatttgttGTACTCcTtCAgTTATTACttctAATTTAACAATTCCATAATTTAtAaGTTCTGAATCATTTGcAcAATGAATGCgTTTACtcGTTTTCTcTATCTgAACATCTTTCaTACTTTTAAGTAtATCTGCTTTAAcAACATTTACTTTgcACCGGTATCCAAAaGACATTCAAcaTTCATATTCTTTGTATTAAATTCAATgcTTGGTCTTCCATTcAaTTTGTCATATCTAATaTtGAGCTTtGATATTTtcaacATTtcTtCCTGTttcAaCTTTtgCGATTTTgTCTTTATcTCCTTATCaaAaCAGTATGTttCtgaAATTCTTCTTTacaactaTcTAATTCACaAatCTTCGAGAGGGgTATCTTCCAACAcACAaTCaCACaTACAGTccATataTACCAttaCATacacacacatttttactttttagtgaagcacactgatcacCTttCcTTGTGATCGTGCATCCTCGTTTCCCTGGTCtttcTCGTATAcTTGTCTATTATCTGTAAaCATTCTTTgctCGagTTTCCTTCATTTGATCGTGTTTCTtCATaTTCGTTGTAATCGTTTtCATCATGCATTTCTGCAATATCATATCTTcGATTTTGATGCcTCTGTtGATTTcGTGGGTTATTtgTtCTTTGCCATtcaTTTTtCCtGgCaTATTGGTCTctttcTTtAAATCTATTCTTGTTCATGTAaCATTGaGTCCTGATATGgCCATTTTTATTGCAATAAGAACACTTTATATTTGGACAGTTTCTtCTGATGTGTCCTTCTTCgTGGCATGCCCAGCATTTTACAACTTTTGAaTAgTtATTTCTCGGTTTGTATtCATTATTTCTTtgATTAGTGTACcTATTTtcgaTATTTCTTTGTTGgTTGCGTTCTaTATAGTGTGGTTTACGTTTGCCTAcgTTTtCcATTCATCATGTTTaCCTACCGTATTgTATGCcGCAACTGTTtcTtcTTTTtCCATTTTGCGTAGTTCATAcAtATTTgAAaCTACAtcTTTtATGTCCTTTGTTtCGgTAGCTCCTCTCAATTTCAATTcTCTTTTCACCTCATAATCaTCAACcATATTCATGCAAACAAGGTTGAGCagcTTTTtCTtAGAAAGTTTACTTtCTgTTAATATCGTTACTAATTCTTCAgCtttcttGAACgTTtCTtCTGgaTCTGAAGATCCCCACCGGAGATTtAAAaTaTCCTTCATTGTGtcAaGCAGAGAtttttctttCACAAATGcaGTTTtCAGTTTTtCTTTAtCGTATTTCcATCTGCTTCTGAAAaTTTTGTGATTccTGAtGGAGTCATGAAGATCgTCACCATCacTAaTCTTCTAtcTTCTGTTATACCCATAATATCcGcATAACGTTCGAAaTTTTTTATGAAGTCAtcTAATTTcgACTCGgATCCAtcAAaTTTTTCgTGTCCaTAaTGTTcgTTGTCACATgaGctGTGgTCGCCATATTAACAACATCAATATgaGgTTTACAACATTTATtAATAtcaaaaGCGCATTCACTATTtGACAtcTcTCTTGATCAAtatatttaCTGAGTtCAAACTaaTTattttcaaTaaaTGaaaatctgttaaaaaaattattaaattataaagAaTCTAATTGGTtAAAaTtAAaTTACATtAAAAaaTAAaTAATaCattcaaaaattattttaaa
>OX_Gtig_0.1.00063
TACACAACATACGTCATCATACAAACAATCATTCAcACAGTCAAacATAcAcatACATTCGTTtCTTAGTGAAGTGactgaTCACTTCtCCctgTgAtcGTGCCTCCTcGTTTCCcTgTtcGtCtCTgAAaTTTTtcTTGTTTGTAaTATTTTCtcTTCTTGTTAgaCTtCCtcTTTTATTCGATCTTTCcgaCATTCTTTCCcAcTCGtcAtcgAaGTcTTctAATTCTgcTacTtGgTCTCTTCTATtcGTATATCCcatCcgaCCTCTGTACTGTGTGTTtGTGTATTcTTTtCGTtCATTTcTtCTaTtCcTTGTATCTTCTCTTCCAGATTGTTCGCGctCTCTAAATCTGTTTGGATTCTCATAACATTGTGTtCTTACATGCCCTTtCTtATTaCAATGGTtGCATTTAACATTTGGgCATTCCCGTCTCACATGTCcTTCTTCATGGCAGGCCcGACATATGATCcTTCTCgCTTtAAAATTTCTTCTTGGTTCTTCGATCTTtCTCTCTTCGTATCTTGGTCTcGGTCTTCTTGTTCTAtATTCTACTTtCTTCCATTCTTtATTTTCCTTTGTCGTGTACGCGTCcACTCTTATATTCCTGTCTTTcaGCTCAAaTtCGTAAATTTTCTCctGgATATTTTTtATaTCTTCTGCTTTTGtGgCATTTCTcAGAGTCATTTCTCTTcTtACTTCTCTATCTTCGatGGCgTTGGCGTACGCTAGATCTGAAAGTTCcTTTTTtCctAGTTTTTtCtCAACTAGTTTTTCcACTAGTTCATCAATcTTTTtAAaTACTTCTGATGGATTTTtAtCCCCGATtCTAATCTCTAcAaGCTCcTtcATTAtCtCtAAAATATTTTtctCTTTGAGAATGCACTTcTCATTCTtGTTtCCcAGctgCCTCCTTGTGTTTtCTCATATTTgTTtATCGCTTCtGGggTCAtGAATGCTGTAACTAATATTGCTTTTCTTtCTtCcTTAAATCCCAAAATCTTTGAaTAtcTCTCAAAGCTTATTaGgAATTCTTCTAATTTtgcTtCTGACCcATCgAaTGTCTCcGgTCCcTtGATAATtGgTGTCACaTGGTCGTgtGTcgCCATATTAAGAACATTTAaACAAGTCTCgTTTgAAtctttATTgcAATTACATTTAGAGtCATTacaaaCTCTCAGaaGGTcTTTCATCGTTTGCcATCGTTCTAATTGGTTTtCTTATTTCTgTTTTTAATCATGATTATTCGAaCAatTTTtCTAAaTtATtTTTtaAAATATTTAaCctCTAAAAAaTATTAATTAAAAAtaaTtaaattttACcATTTctCAATAAATCCCAAAATAATAAAAATGCATCAAATTATtaAAAATGCATTTAATTTAAATTTtACTAAAAaTtATTAAACTTAATTTTAATTcTtaAaTtaaaaaTAtgaaCTTATcaAAAtGATTATTTTAATTATGTtcgAATagttCAaTCACTTTAAATTtaaaTaaAaTACcAATTTCCATCtGGGTGGGAGAATCACCATTCTAAATTCAACATACTTAAATCAACATACAGCATCcATACATTTACACATTCAAACAAtTtAAAATATTCctCACAATTaCTGTTAATAGATCGTTAGAGTTTTtttGTGTCTTACAACTGTTTATCTTCTGATCCAAGCTtCATCCTCTCTGCCAGCTAtCGTTtATtCTTTTTTGTTTATTACTTATTATAGTTGTtCTATTAAATATTATCCTTTTATTTAaTCGCTCATTtATTCTTTTAAAAaCtAAAaTAAACATAGTCTtCTTTTTTtATTTtATTTATAAACTCATCATTACGTaTA
>OX_Gtig_0.1.00064
TACACAACATACGTCATCATACAAACAATCATTCAcACAGTCAAacATAcAcatACATTCGTTtCTTAGTGAAGTGactgaTCACTTCtCCctgTgAtcGTGCCTCCTcGTTTCCcTgTtcGtCtCTgAAaTTTTtcTTGTTTGTAaTATTTTCtcTTCTTGTTAgaCTtCCtcTTTTATTCGATCTTTCcgaCATTCTTTCCcAcTCGtcAtcgAaGTcTTctAATTCTgcTacTtGgTCTCTTCTATtcGTATATCCcatCcgaCCTCTGTACTGTGTGTTtGTGTATTcTTTtCGTtCATTTcTtCTaTtCcTTGTATCTTCTCTTCCAGATTGTTCGCGctCTCTAAATCTGTTTGGATTCTCATAACATTGTGTtCTTACATGCCCTTtCTtATTaCAATGGTtGCATTTAACATTTGGgCATTCCCGTCTCACATGTCcTTCTTCATGGCAGGCCcGACATATGATCcTTCTCgCTTtAAAATTTCTTCTTGGTTCTTCGATCTTtCTCTCTTCGTATCTTGGTCTcGGTCTTCTTGTTCTAtATTCTACTTtCTTCCATTCTTtATTTTCCTTTGTCGTGTACGCGTCcACTCTTATATTCCTGTCTTTcaGCTCAAaTtCGTAAATTTTCTCctGgATATTTTTtATaTCTTCTGCTTTTGtGgCATTTCTcAGAGTCATTTCTCTTcTtACTTCTCTATCTTCGatGGCgTTGGCGTACGCTAGATCTGAAAGTTCcTTTTTtCctAGTTTTTtCtCAACTAGTTTTTCcACTAGTTCATCAATcTTTTtAAaTACTTCTGATGGATTTTtAtCCCCGATtCTAATCTCTAcAaGCTCcTtcATTAtCtCtAAAATATTTTtctCTTTGAGAATGCACTTcTCATTCTtGTTtCCcAGctgCCTCCTTGTGTTTtCTCATATTTgTTtATCGCTTCtGGggTCAtGAATGCTGTAACTAATATTGCTTTTCTTtCTtCcTTAAATCCCAAAATCTTTGAaTAtcTCTCAAAGCTTATTaGgAATTCTTCTAATTTtgcTtCTGACCcATCgAaTGTCTCcGgTCCcTtGATAATtGgTGTCACaTGGTCGTgtGTcgCCATATTAAGAACATTTAaACAAGTCTCgTTTgAAtctttATTgcAATTACATTTAGAGtCATTacaaaCTCTCAGaaGGTcTTTCATCGTTTGCcATCGTTCTAATTGGTTTtCTTATTTCTgTTTTTAATCATGATTATTCGAaCAatTTTtCTAAaTtATtTTTtaAAATATTTAaCctCTAAAAAaTATTAATTAAAAAtaaTtaaattttACcATTTctCAATAAATCCCAAAATAATAAAAATGCATCAAATTATtaAAAATGCATTTAATTTAAATTTtACTAAAAaTtATTAAACTTAATTTTAATTcTtaAaTtaaaaaTAtgaaCTTATcaAAAtGATTATTTTAATTATGTtcgAATagttCAaTCACTTTAAATTtaaaTaaAAAATACCAATTTCCATcTGGGTGGgAGAATCACCATTcTcAATTCAACATACTtAAAtCAACATACAGcaTCcaTACATTtACACATTCAAACAATTTAatATATTCCTCACaTGGATCAATCGTCTATGTTATAGTGCTAGCTTTTTTAtGTTTAAGTTCTTCaCCATATTATTTTATTTTACATTAGCTGcATGTGAGATGGAGAAaGAAAaCaTAGACTATAaTAGAATTGAGAAaCTAGCTCTtATAATGAAGaTGTACAAAGTAACGAATTTATTATTAAAaGGTtATTATTCaaaGACCATCttttATCtttaaatttGAATcccTTATTGaaaagtttAtttttAGT
>OX_Gtig_0.1.00065
TACACAACATACGTCATCATACAAACAATCATTCAcACAGTCAAacATAcAcatACATTCGTTtCTTAGTGAAGTGactgaTCACTTCtCCctgTgAtcGTGCCTCCTcGTTTCCcTgTtcGtCtCTgAAaTTTTtcTTGTTTGTAaTATTTTCtcTTCTTGTTAgaCTtCCtcTTTTATTCGATCTTTCcgaCATTCTTTCCcAcTCGtcAtcgAaGTcTTctAATTCTgcTacTtGgTCTCTTCTATtcGTATATCCcatCcgaCCTCTGTACTGTGTGTTtGTGTATTcTTTtCGTtCATTTcTtCTaTtCcTTGTATCTTCTCTTCCAGATTGTTCGCGctCTCTAAATCTGTTTGGATTCTCATAACATTGTGTtCTTACATGCCCTTtCTtATTaCAATGGTtGCATTTAACATTTGGgCATTCCCGTCTCACATGTCcTTCTTCATGGCAGGCCcGACATATGATCcTTCTCgCTTtAAAATTTCTTCTTGGTTCTTCGATCTTtCTCTCTTCGTATCTTGGTCTcGGTCTTCTTGTTCTAtATTCTACTTtCTTCCATTCTTtATTTTCCTTTGTCGTGTACGCGTCcACTCTTATATTCCTGTCTTTcaGCTCAAaTtCGTAAATTTTCTCctGgATATTTTTtATaTCTTCTGCTTTTGtGgCATTTCTcAGAGTCATTTCTCTTcTtACTTCTCTATCTTCGatGGCgTTGGCGTACGCTAGATCTGAAAGTTCcTTTTTtCctAGTTTTTtCtCAACTAGTTTTTCcACTAGTTCATCAATcTTTTtAAaTACTTCTGATGGATTTTtAtCCCCGATtCTAATCTCTAcAaGCTCcTtcATTAtCtCtAAAATATTTTtctCTTTGAGAATGCACTTcTCATTCTtGTTtCCcAGctgCCTCCTTGTGTTTtCTCATATTTgTTtATCGCTTCtGGggTCAtGAATGCTGTAACTAATATTGCTTTTCTTtCTtCcTTAAATCCCAAAATCTTTGAaTAtcTCTCAAAGCTTATTaGgAATTCTTCTAATTTtgcTtCTGACCcATCgAaTGTCTCcGgTCCcTtGATAATtGgTGTCACaTGGTCGTgtGTcgCCATATTAAGAACATTTAaACAAGTCTCgTTTgAAtctttATTgcAATTACATTTAGAGtCATTacaaaCTCTCAGaaGGTcTTTCATCGTTTGCcATCGTTCTAATTGGTTTtCTTATTTCTgTTTTTAATCATGATTATTCGAaCAatTTTtCTAAaTtATtTTTtaAAATATTTAaCctCTAAAAAaTATTAATTAAAAAtaaTtaaattttACcATTTctCAATAAATCCCAAAATAATAAAAATGCATCAAATTATtaAAAATGCATTTAATTTAAATTTtACTAAAAaTtATTAAACTTAATTTTAATTcTtaAaTtaaaaaTAtgaaCTTATcaAAAtGATTATTTTAATTATGTtcgAATagttCAaTCACTTTAAATTtaaaTaaAaTACcAATTTCCATCtGGGTGGGAGAATCACCATTCTAAATTCAACATACTTAAATCAACATACAGCATCcATACATTTACACATTCAAACAAtTtAAAATATTCctCACacTCCAAaTtGaTGCAgATTTTTtGTCATACTATTTAATTTttCTGaTTTTCTcTTTTTTTCAGGATTGGGtCgAaTACGATGaGgAAGgAAAatGTACGGTTGgAATTTACGATaTCcAATCTAAATTTgAaGTgctaaaaggccattaacatctatcgattttgtttgtcgtttaataggatcactaaatctct
>OX_Gtig_0.1.00066
TACACAACATACGTCATCATACAAACAATCATTCAcACAGTCAAacATAcAcatACATTCGTTtCTTAGTGAAGTGactgaTCACTTCtCCctgTgAtcGTGCCTCCTcGTTTCCcTgTtcGtCtCTgAAaTTTTtcTTGTTTGTAaTATTTTCtcTTCTTGTTAgaCTtCCtcTTTTATTCGATCTTTCcgaCATTCTTTCCcAcTCGtcAtcgAaGTcTTctAATTCTgcTacTtGgTCTCTTCTATtcGTATATCCcatCcgaCCTCTGTACTGTGTGTTtGTGTATTcTTTtCGTtCATTTcTtCTaTtCcTTGTATCTTCTCTTCCAGATTGTTCGCGctCTCTAAATCTGTTTGGATTCTCATAACATTGTGTtCTTACATGCCCTTtCTtATTaCAATGGTtGCATTTAACATTTGGgCATTCCCGTCTCACATGTCcTTCTTCATGGCAGGCCcGACATATGATCcTTCTCgCTTtAAAATTTCTTCTTGGTTCTTCGATCTTtCTCTCTTCGTATCTTGGTCTcGGTCTTCTTGTTCTAtATTCTACTTtCTTCCATTCTTtATTTTCCTTTGTCGTGTACGCGTCcACTCTTATATTCCTGTCTTTcaGCTCAAaTtCGTAAATTTTCTCctGgATATTTTTtATaTCTTCTGCTTTTGtGgCATTTCTcAGAGTCATTTCTCTTcTtACTTCTCTATCTTCGatGGCgTTGGCGTACGCTAGATCTGAAAGTTCcTTTTTtCctAGTTTTTtCtCAACTAGTTTTTCcACTAGTTCATCAATcTTTTtAAaTACTTCTGATGGATTTTtAtCCCCGATtCTAATCTCTAcAaGCTCcTtcATTAtCtCtAAAATATTTTtctCTTTGAGAATGCACTTcTCATTCTtGTTtCCcAGctgCCTCCTTGTGTTTtCTCATATTTgTTtATCGCTTCtGGggTCAtGAATGCTGTAACTAATATTGCTTTTCTTtCTtCcTTAAATCCCAAAATCTTTGAaTAtcTCTCAAAGCTTATTaGgAATTCTTCTAATTTtgcTtCTGACCcATCgAaTGTCTCcGgTCCcTtGATAATtGgTGTCACaTGGTCGTgtGTcgCCATATTAAGAACATTTAaACAAGTCTCgTTTgAAtctttATTgcAATTACATTTAGAGtCATTacaaaCTCTCAGaaGGTcTTTCATCGTTTGCcATCGTTCTAATTGGTTTtCTTATTTCTgTTTTTAATCATGATTATTCGAaCAatTTTtCTAAaTtATtTTTtaAAATATTTAaCctCTAAAAAaTATTAATTAAAAAtaaTtaaattttACcATTTctCAATAAATCCCAAAATAATAAAAATGCATCAAATTATtaAAAATGCATTTAATTTAAATTTtACTAAAAaTtATTAAACTTAATTTTAATTcTtaAaTtaaaaaTAtgaaCTTATcaAAAtGATTATTTTAATTATGTtcgAATagttCAaTCACTTTAAATTtaaaTaaAAAATACCAATTTCCATcTGGGTGGgAGAATCACCATTcTcAATTCAACATACTtAAAtCAACATACAGcaTCcaTACATTtACACATTCAAACAATTTAatATATTCCTCACaatgctaaaatgtcttgttgtatttaaaacgaatgaagaaagggaggatttaattaatgtattacccttcaatattttttcgattctattctattttcaatgttta
>OX_Gtig_0.1.00067
attcgtaaattttCTCCTggAtattttttatATCTTCTGCttttATGGCAtttCCTTGAGTCatttatcttttatttcTCTAtCTTCgATGACgTTGGCgtACGCTAGaTCTgAAAgCtCTTTTTCCtaGTTTTTtCTcaCcTAGTTtCTCcAaTAgTtCAtCAatCTTTTtAAacAcTTCTGATGGATTTTtATCCCcGATTCTAATCTCTACAAGCtCcTTCATTTtCtCCAAAataTTTTtCtCTtCCGAGAaTGCACTTCCCATTCTtGTTtCCCAGCTGTCTCTTtCtGTTTTCTCATATTTGTTTCCATAATTtAtGAAGTTtATAAaTTtATAAaTTCCATAaTTTATAAGTTCTAAAtCCTTTGcAcAATGAATGCgTTTACtcGTTTTCTcTATCTgAACATCTTTCaTACTTTTAAGTAtATCTGCTTTAAcAACATTTACTTTgcACCGGTATCCAAAaGACATTCAAcaTTCATATTCTTTGTATTAAATTCAATgcTTGGTCTTCCATTcAaTTTGTCATATCTAATaTtGAGCTTtGATATTTtcaacATTtcTtCCTGTttcAaCTTTtgCGATTTTgTCTTTATcTCCTTATCaaAaCAGTATGTttCtgaAATTCTTCTTTacaactaTcTAATTCACaAatCTTCGAGAGGGgTATCTTCCAACAcACAaTCaCACaTACAGTccATataTACCAttaCATacacacacatttttactttttagtgaagcacactgatcacCTttCcTTGTGATCGTGCATCCTCGTTTCCCTGGTCtttcTCGTATAcTTGTCTATTATCTGTAAaCATTCTTTgctCGagTTTCCTTCATTTGATCGTGTTTCTtCATaTTCGTTGTAATCGTTTtCATCATGCATTTCTGCAATATCATATCTTcGATTTTGATGCcTCTGTtGATTTcGTGGGTTATTtgTtCTTTGCCATtcaTTTTtCCtGgCaTATTGGTCTctttcTTtAAATCTATTCTTGTTCATGTAaCATTGaGTCCTGATATGgCCATTTTTATTGCAATAAGAACACTTTATATTTGGACAGTTTCTtCTGATGTGTCCTTCTTCgTGGCATGCCCAGCATTTTACAACTTTTGAaTAgTtATTTCTCGGTTTGTATtCATTATTTCTTtgATTAGTGTACcTATTTtcgaTATTTCTTTGTTGgTTGCGTTCTaTATAGTGTGGTTTACGTTTGCCTAcgTTTtCcATTCATCATGTTTaCCTACCGTATTgTATGCcGCAACTGTTtcTtcTTTTtCCATTTTGCGTAGTTCATAcAtATTTgAAaCTACAtcTTTtATGTCCTTTGTTtCGgTAGCTCCTCTCAATTTCAATTcTCTTTTCACCTCATAATCaTCAACcATATTCATGCAAACAAGGTTGAGCagcTTTTtCTtAGAAAGTTTACTTtCTgTTAATATCGTTACTAATTCTTCAgCtttcttGAACgTTtCTtCTGgaTCTGAAGATCCCCACCGGAGATTtAAAaTaTCCTTCATTGTGtcAaGCAGAGAtttttctttCACAAATGcaGTTTtCAGTTTTtCTTTAtCGTATTTCcATCTGCTTCTGAAAaTTTTGTGATTccTGAtGGAGTCATGAAGATCgTCACCATCacTAaTCTTCTAtcTTCTGTTATACCCATAATATCcGcATAACGTTCGAAaTTTTTTATGAAGTCAtcTAATTTcgACTCGgATCCAtcAAaTTTTTCgTGTCCaTAaTGTTcgTTGTCACATgaGctGTGgTCGCCATATTAACAACATCAATATgaGgTTTACAACATTTATtAATAtcaaaaGCGCATTCACTATTtGACAtcTcTCTTGATCAAtatatttaCTGAGTtCAAACTaaTTattttcaaTaaaTGaaaatctgttaaaaaaattattaaattataaagAaTCTAATTGGTtAAAaTtAAaTTACATtAAAAaaTAAaTAATaCattcaaaaattattttaaa
>OX_Gtig_0.1.00068
TACACAACATACGTCATCATACAAACAATCATTCAcACAGTCAAacATAcAcatACATTCGTTtCTTAGTGAAGTGactgaTCACTTCtCCctgTgAtcGTGCCTCCTcGTTTCCcTgTtcGtCtCTgAAaTTTTtcTTGTTTGTAaTATTTTCtcTTCTTGTTAgaCTtCCtcTTTTATTCGATCTTTCcgaCATTCTTTCCcAcTCGtcAtcgAaGTcTTctAATTCTgcTacTtGgTCTCTTCTATtcGTATATCCcatCcgaCCTCTGTACTGTGTGTTtGTGTATTcTTTtCGTtCATTTcTtCTaTtCcTTGTATCTTCTCTTCCAGATTGTTCGCGctCTCTAAATCTGTTTGGATTCTCATAACATTGTGTtCTTACATGCCCTTtCTtATTaCAATGGTtGCATTTAACATTTGGgCATTCCCGTCTCACATGTCcTTCTTCATGGCAGGCCcGACATATGATCcTTCTCgCTTtAAAATTTCTTCTTGGTTCTTCGATCTTtCTCTCTTCGTATCTTGGTCTcGGTCTTCTTGTTCTAtATTCTACTTtCTTCCATTCTTtATTTTCCTTTGTCGTGTACGCGTCcACTCTTATATTCCTGTCTTTcaGCTCAAaTtCGTAAATTTTCTCctGgATATTTTTtATaTCTTCTGCTTTTGtGgCATTTCTcAGAGTCATTTCTCTTcTtACTTCTCTATCTTCGatGGCgTTGGCGTACGCTAGATCTGAAAGTTCcTTTTTtCctAGTTTTTtCtCAACTAGTTTTTCcACTAGTTCATCAATcTTTTtAAaTACTTCTGATGGATTTTtAtCCCCGATtCTAATCTCTAcAaGCTCcTtcATTAtCtCtAAAATATTTTtctCTTTGAGAATGCACTTcTCATTCTtGTTtCCcAGctgCCTCCTTGTGTTTtCTCATATTTgTTtATCGCTTCtGGggTCAtGAATGCTGTAACTAATATTGCTTTTCTTtCTtCcTTAAATCCCAAAATCTTTGAaTAtcTCTCAAAGCTTATTaGgAATTCTTCTAATTTtgcTtCTGACCcATCgAaTGTCTCcGgTCCcTtGATAATtGgTGTCACaTGGTCGTgtGTcgCCATATTAAGAACATTTAaACAAGTCTCgTTTgAAtctttATTACAAtCaCATTTAGAgTCATTATGACTCTCAgAAAGTCTTTCATCGTTtGTCATCcTTCTAATTGGTTTTCTTATTTCTgTTTTTAATCATGATTATTCGAaCAATTTTTCTAAaTTaTTTTTtAAAATATTtagCCTCTAAAAaTATtAATtAAAAAaTAATAAtttttACcATTTTTCAaTAAATCTTAAAATAATAAAAATGTCATCAAATTaTTAAAAATGCATTTAATTTAAATTTtACTAAAAActaTTAAaCTTAATTTtAATTgTGTTCGAATAGTCAATCACTTTAAATTTAAAtAAAAAaTACCAATTTCCATCTgGGTGGGAGAATCACCATTCTAAATtCAACATACTTAAATCAACATACCGCATCcatACATTTACACATTcAAACAAtTTAAAATATtCcTCACAATcAtttAAAaTATATtaaaaaTACCTaAAAAATAtgAAaCAAaTTATTaaacaTTTaTTTCaTtCTGAAATCGTGGTACAAATATTTCCTAAATTAAGTCGAaTAATTtCTA
>OX_Gtig_0.1.00069
ccatactcacctgatctagccacaattgattactaattttttctttaatttgtagaacttttgataggaacaaaattttattccGatgatgaagttaatgaccttccacaaatttaaagattctatcccacaaaatgtttactaaaatgacctcaacaagctctctctcaaatggaaagcgtgtgtcgataatatgggtgcatactttgacgaattacataaatatttgtattggtagatgatcaataaattctgactttagttctacaaattgcattacgggtgaataacgtatttttgaAtgtAtCACAaTTAAAAAaGTTTtCGACGAAAGAAATGTATAATTGTTTTGTCAAAATATTCGACCATATTGAGgCAATTTAAAtGTCTATTATTGGGTTCTTGcTCAAAAGACATTATcATGAACACAAAAaTTTATTTCTATAACAATTtGAATTTTTTAAACAAATATTTTTGAGGAACTTTTGTACTTTCTTTTTTACACAACCAATATAAATAAAAATAGATATAAATAAAAATaTGgTttaGTATAttttttACAAATTAAAAttCtAaTAtttccttAATAAAAAATtATAGTGAaTTAAAATTTTGTCACAAaGATTTTGTTGCGTCTTTTATTAATTTTTCAATTTtATGGtACATTTAAATTTtCCTGTTTCTCAATTACATTTTtcAAAAAAAAttaaaaTCGCATTTTTTATTtAAGTCGATTTAATgGttcTACAATtATTTTTTaaTTccAATTTTAATTtCCaaaaatATAATtACATTTtCcAAAAaaaTATATTTTtAATTtACTTtGATTTAAAAGTTACCAAAAaTGGTTTAGTTTACTTTTATTTCGCAAaTAAAATATCAAaCTtAAaTtACTTTTtATTTtATTTCAAtAAATATTTTCaTCAAaTTtGAAATtAACTTTTTttAcTTTAtAATAAATcttTttaCATAAATCTTTTAaTAACCcTACcgTAAAATTTATTTTATTTCTTACTTAAaTTAATTTTTACATTAAATTTCTGAAAATCTtATTTTAACATATTTATAACAATATTTTAtGGAATGTAATTGTTTATcTAATAATTTcATAAcATTCAAAAATTTTATTTTATGAACGTtCCCAACACAGATAATAAATTAACGATAAGTAAATTAAAATACAATAAAAaTGTTtAAAAaTTAaTTAAAaTATAATtGTGATTTGATAACTCctATTTTtGTtAGATTGATATTCGTCAaTGGTTTAAACAATAAAACCCAAAAATTACTTtCtTTttAAATtATCCATTAGACTCTCTTCCGTCgGgAACCCAACCGAATCTTTCTCCGATTAAACATAAGAAAAAATTGTGGTTATTAGTTTCTTCTCTCGATTTTTCGATTTCATCTAAACAATACGAcACGGCCTCCAAATTCGTGGCATCCGACGGAACTCCCCATCGTAAATCACATTCcACcAAATACAGCCCCTGTTCTTCACACCATTTCCGTAATTTCGGAAAAaCCGTTTTTACTAACACATCTCTTTCATTGTAAAAaTCTTTAAACGTTGATGATATGAAAaTTCGAATTATTTTCAAATCTTTATCCACGGtTTTATTTTTCTTTGAATTAATTTCCAAAAAATTTTGATATtCACTTTCAATTCTATTCCACAACAAATTCGTTGATGAATTTTCCATATTGGAATTGACTTGAGCAATCTCAATATTATATTTTTtATACATAATCTTGTATGTATATTTCTATTTGTAACAAGAGAGCGACTTTACTACAATACAAAATGTTGCTTAGCGAGAC
>OX_Gtig_0.1.00070
ccatactcacctgatctagccacaattgattactaattttttctttaatttgtagaacttttgataggaacaaaattttattccGatgatgaagttaatgaccttccacaaatttaaagattctatcccacaaaatgtttactaaaatgacctcaacaagctctctctcaaatggaaagcgtgtgtcgataatatgggtgcatactttgacgaattacataaatatttgtattggtagatgatcaataaattctgactttagttctacaaattgcattacgggtgaataacgtatttttgaAtgtAtCACAaTTAAAAAaGTTTtCGACGAAAGAAATGTATAATTGTTTTGTCAAAATATTCGACCATATTGAGgCAATTTAAAtGTCTATTATTGGGTTCTTGcTCAAAAGACATTATcATGAACACAAAAaTTTATTTCTATAACAATTtGAATTTTTTAAACAAATATTTTTtGAGGAACTTTTGTATTTTCTTTTTTtACAcAaCCAATATAAATagAAATATGTATAAaTAAAAaTATGATTTGTATATTTTTTtACAAATTAAAAaTTTATATTTTCTTTAATAAAAATTATAGTAAATTAAAATTTTGtCACAAAAATTTTaTTGCGTCTCTTATTAATTTTTCAATTTTATAGTACATTTAAATTTAACTaTTTTtcAATTACATTTCcAAAAAAaatAAAATCTCATTTTTTATTTAAGTCAATTTAaGGGTTTTCAATTACTTTTAATTCCAATTTTTTAATTTCcAATAAAAAaTTATAATTAcATTTTCCAAAAAaTTATAACCACATTTTTAaTTTACTTTGATTTAAAAGTTGCAAAAATtAGTTTAGTTtGCTTTTATTTCGAAAATAAAAATATCAAACTTAAATtACTTTTATTTTATTTCAAATAAATATTTTCATCcAATTTGAAATTACTTTTTTttATAATAAATCTTTACATAAATCTTTTAATAACCcTACCGTAAAATTTATTTTATTTCTTACTTAAATTAATTTTTtATATTAAATTTCTGAAAATCTATTTTAACATATTTATAACAATATTTTAtGGAATGTAATTGTTTATcTAATAATTTcATAAcATTCAAAAATTTTATTTTATGAACGTtCCCAACACAGATAATAAATTAACGATAAGTAAATTAAAATACAATAAAAaTGTTtAAAAaTTAaTTAAAaTATAATtGTGATTTGATAACTCctATTTTtGTtAGATTGATATTCGTCAaTGGTTTAAACAATAAAACCCAAAAATTACTTtCtTTttAAATtATCCATTAGACTCTCTTCCGTCgGgAACCCAACCGAATCTTTCTCCGATTAAACATAAGAAAAAATTGTGGTTATTAGTTTCTTCTCTCGATTTTTCGATTTCATCTAAACAATACGAcACGGCCTCCAAATTCGTGGCATCCGACGGAACTCCCCATCGTAAATCACATTCcACcAAATACAGCCCCTGTTCTTCACACCATTTCCGTAATTTCGGAAAAaCCGTTTTTACTAACACATCTCTTTCATTGTAAAAaTCTTTAAACGTTGATGATATGAAAaTTCGAATTATTTTCAAATCTTTATCCACGGtTTTATTTTTCTTTGAATTAATTTCCAAAAAATTTTGATATtCACTTTCAATTCTATTCCACAACAAATTCGTTGATGAATTTTCCATATTGGAATTGACTTGAGCAATCTCAATATTATATTTTTtATACATAATCTTGTATGTATATTTCTATTTGTAACAAGAGAGCGACTTTACTACAATACAAAATGTTGCTTAGCGAGAC
>OX_Gtig_0.1.00071
TACACAACATACGTCATCATACAAACAATCATTCAcACAGTCAAacATAcAcatACATTCGTTtCTTAGTGAAGTGactgaTCACTTCtCCctgTgAtcGTGCCTCCTcGTTTCCcTgTtcGtCtCTgAAaTTTTtcTTGTTTGTAaTATTTTCtcTTCTTGTTAgaCTtCCtcTTTTATTCGATCTTTCcgaCATTCTTTCCcAcTCGtcAtcgAaGTcTTctAATTCTgcTacTtGgTCTCTTCTATtcGTATATCCcatCcgaCCTCTGTACTGTGTGTTtGTGTATTcTTTtCGTtCATTTcTtCTaTtCcTTGTATCTTCTCTTCCAGATTGTTCGCGctCTCTAAATCTGTTTGGATTCTCATAACATTGTGTtCTTACATGCCCTTtCTtATTaCAATGGTtGCATTTAACATTTGGgCATTCCCGTCTCACATGTCcTTCTTCATGGCAGGCCcGACATATGATCcTTCTCgCTTtAAAATTTCTTCTTGGTTCTTCGATCTTtCTCTCTTCGTATCTTGGTCTcGGTCTTCTTGTTCTAtATTCTACTTtCTTCCATTCTTtATTTTCCTTTGTCGTGTACGCGTCcACTCTTATATTCCTGTCTTTcaGCTCAAaTtCGTAAATTTTCTCctGgATATTTTTtATaTCTTCTGCTTTTGtGgCATTTCTcAGAGTCATTTCTCTTcTtACTTCTCTATCTTCGatGGCgTTGGCGTACGCTAGATCTGAAAGTTCcTTTTTtCctAGTTTTTtCtCAACTAGTTTTTCcACTAGTTCATCAATcTTTTtAAaTACTTCTGATGGATTTTtAtCCCCGATtCTAATCTCTAcAaGCTCcTtcATTAtCtCtAAAATATTTTtctCTTTGAGAATGCACTTcTCATTCTtGTTtCCcAGctgCCTCCTTGTGTTTtCTCATATTTgTTtATCGCTTCtGGggTCAtGAATGCTGTAACTAATATTGCTTTTCTTtCTtCcTTAAATCCCAAAATCTTTGAaTAtcTCTCAAAGCTTATTaGgAATTCTTCTAATTTtgcTtCTGACCcATCgAaTGTCTCcGgTCCcTtGATAATtGgTGTCAcGTGGccgTaTGTCGCCATATTaagaaCaTttAAatAAGTCTCGtgtAAaTgTTtaTtGCAATTACATTTAcAGTCATTAAGaCTCTCAGAaGGTCtttcTCGTATAcTTGTCTATTATCTGTAAaCATTCTTTgctCGagTTTCCTTCATTTGATCGTGTTTCTtCATaTTCGTTGTAATCGTTTtCATCATGCATTTCTGCAATATCATATCTTCGattttGATGTCTCTGTTGAtttcgttcgttatttgttctttGCCATTCatttttCCTGGCATATTGGTCTCtttCtttaaaTCTGTTCTTGTTCATGTAGCCTGATATGGCCAtttctgTTGCAaTAAGaaCACTTTAtATTTGGACAGtttCTTcggaTGTGTCCTTCTTCGtGGCatGCCCAGCATTTTAcAaCTTTTGAATagttacttttcggttAtaTtCAGTgaTTTCTTTGaTTACtgtGCCTATTTtcGAAATTtCTTTGTtGAGTTTGTTCTTTATAGTGTGGTTTACGTtCCCcTATCATATtGTATgCCG
>OX_Gtig_0.1.00072
ccatactcacctgatctagccacaattgattactaattttttctttaatttgtagaacttttgataggaacaaaattttattccGatgatgaagttaatgaccttccacaaatttaaagattctatcccacaaaatgtttactaaaatgacctcaacaagctctctctcaaatggaaagcgtgtgtcgataatatgggtgcatactttgacgaattacataaatatttgtattggtagatgatcaataaattctgactttagttctacaaattgcattacgggtgaataacgtatttttgaAtgtAtCACAaTTAAAAAaGTTTtCGACGAAAGAAATGTATAATTGTTTTGTCAAAATATTCGACCATATTGAGgCAATTTAAAtGTCTATTATTGGGTTCTTGcTCAAAAGACATTATcATGAACACAAAAaTTTATTTCTATAACAATTtGAATTTTTTAAACAAATATTTTTGAGGAACTTTTGTACTTTCTTTTTTACACAACCAATATAAATAAAAATAGATATAAATAAAAATaTGgTttaGTATAttttttACAAATTAAAAttCtAaTAtttccttAATAAAAAATtATAGTGAaTTAAAATTTTGTCACAAaGATTTTGTTGCGTCTTTTATTAATTTTTCAATTTtATGGtACATTTAAATTTtCCTGTTTCTCAATTACATTTTtcAAAAAAAAttaaaaTCGCATTTTTTATTtAAGTCGATTTAATgGttcTACAATtATTTTTTaaTTccAATTTTAATTtCCaaaaatATAATtACATTTtCcAAAAaaaTATATTTTtAATTtACTTtGATTTAAAAGTTACCAAAAaTGGTTTAGTTTACTTTTATTTCGCAAaTAAAATATCAAaCTtAAaTtACTTTTtATTTtATTTCAAtAAATATTTTCaTCAAaTTtGAAATtAACTTTTTttAcTTTAtAATAAATcttTttaCATAAATCTTTTAaTAACCcTACcgTAAAATTTATTTTATTTCTTACTTAAaTTAATTTTTACATTAAATTTCTGAAAATCTtATTTTAACATATCTATAAcAATATTTtAcGgAaTGtAATTGTTTAaTTATtAATTTGATAagATTGtAAaTTcAAAAaTTTTATGAACTCAACAACgctCCcAACaaaatctatattAATtGGTTtCCCaaaaagtgaattatTaaaacTGaattAactcgaagttttGagatAATGaaCATTCattaaaaTAAtaattttCTCCAATGCAAGTTCTATGTgatATTAATTGATATATGtttCagtCTCTATTGTTATTCTAacaaattctgAtGtaaTGACATACAATAtAATtATTTAATtcTTAAAaTATAaTtAGGAAAAAaTTCtCTACTtGTTTTATTtGTCaTAATTAAATCTaGTtAACACTGAAGTTGAGtATTTTTCCACCCAAaCTCATTTTACCGCCAGGTAGATATaTtGGATACCGTCGACAAtATATAGCGTACCACCCATACATGTCTAGAACTCTTTGTTTaCAATTTTTCCGcACCTCACCGTTTTGCGCAAGAAAACGAGTAAACtCGGCTTCTGCGCAGTactatcaaaaaggggtattgATGAGtttAcccGtttcccgaaGAtaatGttttAAGCGTCTGaaaCttttGAGTTCAGTGATAATaaaaGGCAttCtaataaagtggaaGttaaaatttcagcATAtgaaacAAGATaaaGAGGCTTCTTCTATATCAACCAATAggaagaaCTTAGTATAtttCAttt
>OX_Gtig_0.1.00073
ATTCTtCaCAACAATTCTCATTGGTCATCATTCTTtGATTGATATAGTTTttGAaTCTAAAAAAaTCTAAACAGCATaCAAACAaCAAACTtACAACATTCCAAATTaTCCCTCACAAtATGTTtGTGATATTATTTTtAAATTTCACAATTGAAAaTTTaCATTGaCAAAaTCCTTCAGAaTATGGAATACTCAAATTtATTTtAAaGTCTACAaTAATGAGAAATGtAtTTTGtttttATTGGGTTCTTGcTCAAAAGACATTATcATGAACACAAAAaTTTATTTCTATAACAATTtGAATTTTTTAAACAAATATTTTTGAGGAACTTTTGTACTTTCTTTTTTACACAACCAATATAAATAAAAATAGATATAAATAAAAATaTGgTttaGTATAttttttACAAATTAAAAttCtAaTAtttccttAATAAAAAATtATAGTGAaTTAAAATTTTGTCACAAaGATTTTGTTGCGTCTTTTATTAATTTTTCAATTTtATGGtACATTTAAATTTtCCTGTTTCTCAATTACATTTTtcAAAAAAAAttaaaaTCGCATTTTTTATTtAAGTCGATTTAATgGttcTACAATtATTTTTTaaTTccAATTTTAATTtCCaaaaatATAATtACATTTtCcAAAAaaaTATATTTTtAATTtACTTtGATTTAAAAGTTACCAAAAaTGGTTTAGTTTACTTTTATTTCGCAAaTAAAATATCAAaCTtAAaTtACTTTTtATTTtATTTCAAtAAATATTTTCaTCAAaTTtGAAATtAACTTTTTttAcTTTAtAATAAATcttTttaCATAAATCTTTTAaTAACCcTACcgTAAAATTTATTTTATTTCTTACTTAAaTTAATTTTTACATTAAATTTCTGAAAATCTtATTTTAACATATTTATAACAATATTTTAtGGAATGTAATTGTTTATcTAATAATTTcATAAcATTCAAAAATTTTATTTTATGAACGTtCCCAACACAGATAATAAATTAACGATAAGTAAATTAAAATACAATAAAAaTGTTtAAAAaTTAaTTAAAaTATAATtGTGATTTGATAACTCctATTTTtGTtAGATTGATATTCGTCAaTGGTTTAAACAATAAAACCCAAAAATTACTTtCtTTttAAATtATCCATTAGACTCTCTTCCGTCgGgAACCCAACCGAATCTTTCTCCGATTAAACATAAGAAAAAATTGTGGTTATTAGTTTCTTCTCTCGATTTTTCGATTTCATCTAAACAATACGAcACGGCCTCCAAATTCGTGGCATCCGACGGAACTCCCCATCGTAAATCACATTCcACcAAATACAGCCCCTGTTCTTCACACCATTTCCGTAATTTCGGAAAAaCCGTTTTTACTAACACATCTCTTTCATTGTAAAAaTCTTTAAACGTTGATGATATGAAAaTTCGAATTATTTTCAAATCTTTATCCACGGtTTTATTTTTCTTTGAATTAATTTCCAAAAAATTTTGATATtCACTTTCAATTCTATTCCACAACAAATTCGTTGATGAATTTTCCATATTGGAATTGACTTGAGCAATCTCAATATTATATTTTTtATACATAATCTTGTATGTATATTTCTATTTGTAACAAGAGAGCGACTTTACTACAATACAAAATGTTGCTTAGCGAGAC
>OX_Gtig_0.1.00074
ATTCTtCaCAACAATTCTCATTGGTCATCATTCTTtGATTGATATAGTTTttGAaTCTAAAAAAaTCTAAACAGCATaCAAACAaCAAACTtACAACATTCCAAATTaTCCCTCACAAtATGTTtGTGATATTATTTTtAAATTTCACAATTGAAAaTTTaCATTGaCAAAaTCCTTCAGAaTATGGAATACTCAAATTtATTTtAAaGTCTACAaTAATGAGAAATGtAtTTTGtttttATTGGGTTCTTGcTCAAAAGACATTATcATGAACACAAAAaTTTATTTCTATAACAATTtGAATTTTTTAAACAAATATTTTTtGAGGAACTTTTGTATTTTCTTTTTTtACAcAaCCAATATAAATagAAATATGTATAAaTAAAAaTATGATTTGTATATTTTTTtACAAATTAAAAaTTTATATTTTCTTTAATAAAAATTATAGTAAATTAAAATTTTGtCACAAAAATTTTaTTGCGTCTCTTATTAATTTTTCAATTTTATAGTACATTTAAATTTAACTaTTTTtcAATTACATTTCcAAAAAAaatAAAATCTCATTTTTTATTTAAGTCAATTTAaGGGTTTTCAATTACTTTTAATTCCAATTTTTTAATTTCcAATAAAAAaTTATAATTAcATTTTCCAAAAAaTTATAACCACATTTTTAaTTTACTTTGATTTAAAAGTTGCAAAAATtAGTTTAGTTtGCTTTTATTTCGAAAATAAAAATATCAAACTTAAATtACTTTTATTTTATTTCAAATAAATATTTTCATCcAATTTGAAATTACTTTTTTttATAATAAATCTTTACATAAATCTTTTAATAACCcTACCGTAAAATTTATTTTATTTCTTACTTAAATTAATTTTTtATATTAAATTTCTGAAAATCTATTTTAACATATTTATAACAATATTTTAtGGAATGTAATTGTTTATcTAATAATTTcATAAcATTCAAAAATTTTATTTTATGAACGTtCCCAACACAGATAATAAATTAACGATAAGTAAATTAAAATACAATAAAAaTGTTtAAAAaTTAaTTAAAaTATAATtGTGATTTGATAACTCctATTTTtGTtAGATTGATATTCGTCAaTGGTTTAAACAATAAAACCCAAAAATTACTTtCtTTttAAATtATCCATTAGACTCTCTTCCGTCgGgAACCCAACCGAATCTTTCTCCGATTAAACATAAGAAAAAATTGTGGTTATTAGTTTCTTCTCTCGATTTTTCGATTTCATCTAAACAATACGAcACGGCCTCCAAATTCGTGGCATCCGACGGAACTCCCCATCGTAAATCACATTCcACcAAATACAGCCCCTGTTCTTCACACCATTTCCGTAATTTCGGAAAAaCCGTTTTTACTAACACATCTCTTTCATTGTAAAAaTCTTTAAACGTTGATGATATGAAAaTTCGAATTATTTTCAAATCTTTATCCACGGtTTTATTTTTCTTTGAATTAATTTCCAAAAAATTTTGATATtCACTTTCAATTCTATTCCACAACAAATTCGTTGATGAATTTTCCATATTGGAATTGACTTGAGCAATCTCAATATTATATTTTTtATACATAATCTTGTATGTATATTTCTATTTGTAACAAGAGAGCGACTTTACTACAATACAAAATGTTGCTTAGCGAGAC
>OX_Gtig_0.1.00075
TACACAACATACGTCATCATACAAACAATCATTCAcACAGTCAAacATAcAcatACATTCGTTtCTTAGTGAAGTGactgaTCACTTCtCCctgTgAtcGTGCCTCCTcGTTTCCcTgTtcGtCtCTgAAaTTTTtcTTGTTTGTAaTATTTTCtcTTCTTGTTAgaCTtCCtcTTTTATTCGATCTTTCcgaCATTCTTTCCcAcTCGtcAtcgAaGTcTTctAATTCTgcTacTtGgTCTCTTCTATtcGTATATCCcatCcgaCCTCTGTACTGTGTGTTtGTGTATTcTTTtCGTtCATTTcTtCTaTtCcTTGTATCTTCTCTTCCAGATTGTTCGCGctCTCTAAATCTGTTTGGATTCTCATAACATTGTGTtCTTACATGCCCTTtCTtATTaCAATGGTtGCATTTAACATTTGGgCATTCCCGTCTCACATGTCcTTCTTCATGGCAGGCCcGACATATGATCcTTCTCgCTTtAAAATTTCTTCTTGGTTCTTCGATCTTtCTCTCTTCGTATCTTGGTCTcGGTCTTCTTGTTCTAtATTCTACTTtCTTCCATTCTTtATTTTCCTTTGTCGTGTACGCGTCcACTCTTATATTCCTGTCTTTcaGCTCAAaTtCGTAAATTTTCTCctGgATATTTTTtATaTCTTCTGCTTTTGtGgCATTTCTcAGAGTCATTTCTCTTcTtACTTCTCTATCTTCGatGGCgTTGGCGTACGCTAGATCTGAAAGTTCcTTTTTtCctAGTTTTTtCtCAACTAGTTTTTCcACTAGTTCATCAATcTTTTtAAaTACTTCTGATGGATTTTtAtCCCCGATtCTAATCTCTAcAaGCTCcTtcATTAtCtCtAAAATATTTTtctCTTTGAGAATGCACTTcTCATTCTtGTTtCCcAGctgCCTCCTTGTGTTTtCTCATATTTgTTtATCGCTTCtGGggTCAtGAATGCTGTAACTAATATTGCTTTTCTTtCTtCcTTAAATCCCAAAATCTTTGAaTAtcTCTCAAAGCTTATTaGgAATTCTTCTAATTTtgcTtCTGACCcATCgAaTGTCTCcGgTCCcTtGATAATtGgTGTCACaTGGTCGTgtGTcgCCATATTAAGAACATTTAaACAAGTCTCgTTTgAAtctttATTACAAtCaCATTTAGAgTCATTATGACTCTCAgAAAGTCTTTCATCGTTtGTCATCcTTCTAATTGGTTTTCTTATTTCTgTTTTTAATCATGATTATTCGAaCAATTTTTCTAagTtaatTTTttaAAaaTATTTAACctTcttAAAAAataTTAattaaaaatAatAaTTtttACCAtttttcAATAAATCccAAAATAATAAAAatGtcATCAAaTtATtAAAAaTgcATTTAATTTAAaTTTtaCTAAAAaataTTAAaC
>OX_Gtig_0.1.00076
ccatactcacctgatctagccacaattgattactaattttttctttaatttgtagaacttttgataggaacaaaattttattccGatgatgaagttaatgaccttccacaaatttaaagattctatcccacaaaatgtttactaaaatgacctcaacaagctctctctcaaatggaaagcgtgtgtcgataatatgggtgcatactttgacgaattacataaatatttgtattggtagatgatcaataaattctgactttagttctacaaattgcattacgggtgaataacgtatttttgaAtgtAtCACAaTTAAAAAaGTTTtCGACGAAAGAAATGTATAATTGTTTTGTCAAAATATTCGACCATATTGAGgCAATTTAAAtGTCTATTATTGGGTTCTTGcTCAAAAGACATTATcATGAACACAAAAaTTTATTTCTATAACAATTtGAATTTTTTAAACAAATATTTTTGAGGAACTTTTGTACTTTCTTTTTTACACAACCAATATAAATAAAAATAGATATAAATAAAAATaTGgTttaGTATAttttttACAAATTAAAAttCtAaTAtttccttAATAAAAAATtATAGTGAaTTAAAATTTTGTCACAAaGATTTTGTTGCGTCTTTTATTAATTTTTCAATTTtATGGtACATTTAAATTTtCCTGTTTCTCAATTACATTTTtcAAAAAAAAttaaaaTCGCATTTTTTATTtAAGTCGATTTAATgGttcTACAATtATTTTTTaaTTccAATTTTAATTtCCaaaaatATAATtACATTTtCcAAAAaaaTATATTTTtAATTtACTTtGATTTAAAAGTTACCAAAAaTGGTTTAGTTTACTTTTATTTCGCAAaTAAAATATCAAaCTtAAaTtACTTTTtATTTtATTTCAAtAAATATTTTCaTCAAaTTtGAAATtAACTTTTTttAcTTTAtAATAAATcttTttaCATAAATCTTTTAaTAACCcTACcgTAAAATTTATTTTATTTCTTACTTAAaTTAATTTTTACATTAAATTTCTGAAAATCTtATTTTAACATATCTATAAcAATATTTtAcGgAaTGtAATTGTTTAaTTATtAATTTGATAagATTGtAAaTTcAAAAaTTTTATGAACTCAACAACgctCCcAACaggCAttATTAGTtCTTagAATATCaTTAAAAaGACGtGTTCTTGCATtacaTAtATaCAATGgAAaaCTTACcTtacctAAaaTTTCATcAaGTTCcGTTCCgATaTAATATTCGTGAAAAtatGAGTAAATTTCTGAaaGggAATTtGGggAAGACTCAccTGATTTtAAGAagtgaaaacAtttctaatACgtttttattcaataaaTGCCAAtgcTGttaaagcacgggtatatattcttataagttaattttcacTGTATAAtGtttttAATCCTAcatttgttattttttcaTaatattttGTcctaaatGaaaTaaaCAtttCGacactTggaaaTGccatttGAAATGCATTTATtGCCGCattttCAAAaaCGCATATTATTACTTCTGGGTTGaGATTgAAGTAAtATttGCAGTACTtCTAAAAATCgtGtATATGTTTGTTGCAATTTATTTTTTAA
>OX_Gtig_0.1.00077
AAAATTATAATTAcAttttAaTTtacttcgaTTTAATCGTgTAAAATAAaGTTACAAAaaaTAGTTTAGTTTATTTtcaTTTCGCAAATAAAaTattaaaCTTTAtATTCcttttgATTTTATTTCAATTAAATAtttccATcAAAAaTtgAAATTAAcTTTATtACTTTATAaTAAATCTTTtAATAAaCCTACCGTAAAaTTTaTTTtATTCTTTAtATAAATTAaTTTTTACATTAAAatCGGAAaATCTTAtcTTAACATAtcTAcAACACAaTTTTACGAAaTGtAATTGTTTAaTTATtAATTTGATAagATTGtAAaTTcAAAAaTTTTATGAACTCAACAACgctCCcAACAGACATCATCTagTTTCTCTtCAAAATGTTGTGgTAGTcgATAAGgCTTCACTAAGACTGGTTCTCcaaGAgttttATTTTGTGTTTCGTTAAGGAAGTTTtccCaaCATCCCaCTTGTCAGCCATGAATATTGATTTATATTCTgTTAATAGTCtCaTTAGTTcggTTGTCaaccTTTGGTGTTAAaTATTTCTTTAaTTCTCTTTAGTCTgTCATCATctGTtGGATTAtctCTAAtcAtCCATATAtcacttgaatctataatttccttctttagttttattcctaatttgtcgaaaaaaggcaacttctgctatcaTTtCTaggTTgAGTtCTTTGACTACATAAAACTCTAaAatttgttGTACTCcTtCAgTTATTACttctAATTTAACAATTCCATAATTTAtAaGTTCTGAATCATTTGcAcAATGAATGCgTTTACtcGTTTTCTcTATCTgAACATCTTTCaTACTTTTAAGTAtATCTGCTTTAAcAACATTTACTTTgcACCGGTATCCAAAaGACATTCAAcaTTCATATTCTTTGTATTAAATTCAATgcTTGGTCTTCCATTcAaTTTGTCATATCTAATaTtGAGCTTtGATATTTtcaacATTtcTtCCTGTttcAaCTTTtgCGATTTTgTCTTTATcTCCTTATCaaAaCAGTATGTttCtgaAATTCTTCTTTacaactaTcTAATTCACaAatCTTCGAGAGGGgTATCTTCCAACAcACAaTCaCACaTACAGTccATataTACCAttaCATacacacacatttttactttttagtgaagcacactgatcacCTttCcTTGTGATCGTGCATCCTCGTTTCCCTGGTCtttcTCGTATAcTTGTCTATTATCTGTAAaCATTCTTTgctCGagTTTCCTTCATTTGATCGTGTTTCTtCATaTTCGTTGTAATCGTTTtCATCATGCATTTCTGCAATATCATATCTTCGattttGATGTCTCTGTTGAtttcgttcgttatttgttctttGCCATTCatttttCCTGGCATATTGGTCTCtttCtttaaaTCTGTTCTTGTTCATGTAGCCTGATATGGCCAtttctgTTGCAaTAAGaaCACTTTAtATTTGGACAGtttCTTcggaTGTGTCCTTCTTCGtGGCatGCCCAGCATTTTAcAaCTTTTGAATagttacttttcggttAtaTtCAGTgaTTTCTTTGaTTACtgtGCCTATTTtcGAAATTtCTTTGTtGAGTTTGTTCTTTATAGTGTGGTTTACGTtCCCcTATCATATtGTATgCCG
>OX_Gtig_0.1.00078
TTATTTTTGGTTATTTTAATGACTTTGATTTCAGAAGTTTTTtGAGtGACTTCATGCAATACAATACATAATTACTAAGGTCGCGAGAGAGTtCTATGCGCTAATGCTCGAaCTCTCGCACATTATGGTGACGCAACaggTAGAGCTCGTCGTGCGGATGCAGGCGGCTGAGGAGTTAAtAACAaTCGTAAATTGGCAAGAGCATCGACTTTTGCGATTTTGCCTTTAAATCcTTATtAAAACAGTATGTTtCAAaTTcTtCTTTCCAACAatCTAATTCACAAACTTCGAgAGGGGTATaTTctAACACACAATcaCACATACagTCATACATAcAATtACatACAcAATCACAtACACACAtATTTTtACTTTTtAGtGAaGCACATtGAtCCCcTttCcTTGTGATCGTGCATCCTCGTTTCCCTGGTCtttcTCGTATAcTTGTCTATTATCTGTAAaCATTCTTTgctCGagTTTCCTTCATTTGATCGTGTTTCTtCATaTTCGTTGTAATCGTTTtCATCATGCATTTCTGCAATATCATATCTTcGATTTTGATGCcTCTGTtGATTTcGTGGGTTATTtgTtCTTTGCCATtcaTTTTtCCtGgCaTATTGGTCTctttcTTtAAATCTATTCTTGTTCATGTAaCATTGaGTCCTGATATGgCCATTTTTATTGCAATAAGAACACTTTATATTTGGACAGTTTCTtCTGATGTGTCCTTCTTCgTGGCATGCCCAGCATTTTACAACTTTTGAaTAgTtATTTCTCGGTTTGTATtCATTATTTCTTtgATTAGTGTACcTATTTtcgaTATTTCTTTGTTGgTTGCGTTCTaTATAGTGTGGTTTACGTTTGCCTAcgTTTtCcATTCATCATGTTTaCCTACCGTATTgTATGCcGCAACTGTTtcTtcTTTTtCCATTTTGCGTAGTTCATAcAtATTTgAAaCTACAtcTTTtATGTCCTTTGTTtCGgTAGCTCCTCTCAATTTCAATTcTCTTTTCACCTCATAATCaTCAACcATATTCATGCAAACAAGGTTGAGCagcTTTTtCTtAGAAAGTTTACTTtCTgTTAATATCGTTACTAATTCTTCAgCtttcttGAACgTTtCTtCTGgaTCTGAAGATCCCCACCGGAGATTtAAAaTaTCCTTCATTGTGtcAaGCAGAGAtttttctttCACAAATGcaGTTTtCAGTTTTtCTTTAtCGTATTTCcATCTGCTTCTGAAAaTTTTGTGATTccTGAtGGAGTCATGAAGATCgTCACCATCacTAaTCTTCTAtcTTCTGTTATACCCATAATATCcGcATAACGTTCGAAaTTTTTTATGAAGTCAtcTAATTTcgACTCGgATCCAtcAAaTTTTTCgTGTCCaTAaTGTTcgTTGTCACATgaGctGTGgTCGCCATATTAACAACATCAATATgaGgTTTACAACATTTATtAATAtcaaaaGCGCATTCACTATTtGACAtcTcTCTTGATCAAtatatttaCTGAGTtCAAACTaaTTattttcaaTaaaTGaaaatctgttaaaaaaattattaaattataaagAaTCTAATTGGTtAAAaTtAAaTTACATtAAAAaaTAAaTAATaCattcaaaaattattttaaa
>OX_Gtig_0.1.00079
ATTCTtCaCAACAATTCTCATTGGTCATCATTCTTtGATTGATATAGTTTttGAaTCTAAAAAAaTCTAAACAGCATaCAAACAaCAAACTtACAACATTCCAAATTaTCCCTCACAAtATGTTtGTGATATTATTTTtAAATTTCACAATTGAAAaTTTaCATTGaCAAAaTCCTTCAGAaTATGGAATACTCAAATTtATTTtAAaGTCTACAaTAATGAGAAATGtAtTTTGtttttATTGGGTTCTTGcTCAAAAGACATTATcATGAACACAAAAaTTTATTTCTATAACAATTtGAATTTTTTAAACAAATATTTTTGAGGAACTTTTGTACTTTCTTTTTTACACAACCAATATAAATAAAAATAGATATAAATAAAAATaTGgTttaGTATAttttttACAAATTAAAAttCtAaTAtttccttAATAAAAAATtATAGTGAaTTAAAATTTTGTCACAAaGATTTTGTTGCGTCTTTTATTAATTTTTCAATTTtATGGtACATTTAAATTTtCCTGTTTCTCAATTACATTTTtcAAAAAAAAttaaaaTCGCATTTTTTATTtAAGTCGATTTAATgGttcTACAATtATTTTTTaaTTccAATTTTAATTtCCaaaaatATAATtACATTTtCcAAAAaaaTATATTTTtAATTtACTTtGATTTAAAAGTTACCAAAAaTGGTTTAGTTTACTTTTATTTCGCAAaTAAAATATCAAaCTtAAaTtACTTTTtATTTtATTTCAAtAAATATTTTCaTCAAaTTtGAAATtAACTTTTTttAcTTTAtAATAAATcttTttaCATAAATCTTTTAaTAACCcTACcgTAAAATTTATTTTATTTCTTACTTAAaTTAATTTTTACATTAAATTTCTGAAAATCTtATTTTAACATATCTATAAcAATATTTtAcGgAaTGtAATTGTTTAaTTATtAATTTGATAagATTGtAAaTTcAAAAaTTTTATGAACTCAACAACgctCCcAACaaaatctatattAATtGGTTtCCCaaaaagtgaattatTaaaacTGaattAactcgaagttttGagatAATGaaCATTCattaaaaTAAtaattttCTCCAATGCAAGTTCTATGTgatATTAATTGATATATGtttCagtCTCTATTGTTATTCTAacaaattctgAtGtaaTGACATACAATAtAATtATTTAATtcTTAAAaTATAaTtAGGAAAAAaTTCtCTACTtGTTTTATTtGTCaTAATTAAATCTaGTtAACACTGAAGTTGAGtATTTTTCCACCCAAaCTCATTTTACCGCCAGGTAGATATaTtGGATACCGTCGACAAtATATAGCGTACCACCCATACATGTCTAGAACTCTTTGTTTaCAATTTTTCCGcACCTCACCGTTTTGCGCAAGAAAACGAGTAAACtCGGCTTCTGCGCAGTactatcaaaaaggggtattgATGAGtttAcccGtttcccgaaGAtaatGttttAAGCGTCTGaaaCttttGAGTTCAGTGATAATaaaaGGCAttCtaataaagtggaaGttaaaatttcagcATAtgaaacAAGATaaaGAGGCTTCTTCTATATCAACCAATAggaagaaCTTAGTATAtttCAttt
>OX_Gtig_0.1.00080
ATTCTtCaCAACAATTCTCATTGGTCATCATTCTTtGATTGATATAGTTTttGAaTCTAAAAAAaTCTAAACAGCATaCAAACAaCAAACTtACAACATTCCAAATTaTCCCTCACAAtATGTTtGTGATATTATTTTtAAATTTCACAATTGAAAaTTTaCATTGaCAAAaTCCTTCAGAaTATGGAATACTCAAATTtATTTtAAaGTCTACAaTAATGAGAAATGtAtTTTGtttttATTGGGTTCTTGcTCAAAAGACATTATcATGAACACAAAAaTTTATTTCTATAACAATTtGAATTTTTTAAACAAATATTTTTGAGGAACTTTTGTACTTTCTTTTTTACACAACCAATATAAATAAAAATAGATATAAATAAAAATaTGgTttaGTATAttttttACAAATTAAAAttCtAaTAtttccttAATAAAAAATtATAGTGAaTTAAAATTTTGTCACAAaGATTTTGTTGCGTCTTTTATTAATTTTTCAATTTtATGGtACATTTAAATTTtCCTGTTTCTCAATTACATTTTtcAAAAAAAAttaaaaTCGCATTTTTTATTtAAGTCGATTTAATgGttcTACAATtATTTTTTaaTTccAATTTTAATTtCCaaaaatATAATtACATTTtCcAAAAaaaTATATTTTtAATTtACTTtGATTTAAAAGTTACCAAAAaTGGTTTAGTTTACTTTTATTTCGCAAaTAAAATATCAAaCTtAAaTtACTTTTtATTTtATTTCAAtAAATATTTTCaTCAAaTTtGAAATtAACTTTTTttAcTTTAtAATAAATcttTttaCATAAATCTTTTAaTAACCcTACcgTAAAATTTATTTTATTTCTTACTTAAaTTAATTTTTACATTAAATTTCTGAAAATCTtATTTTAACATATCTATAAcAATATTTtAcGgAaTGtAATTGTTTAaTTATtAATTTGATAagATTGtAAaTTcAAAAaTTTTATGAACTCAACAACgctCCcAACaggCAttATTAGTtCTTagAATATCaTTAAAAaGACGtGTTCTTGCATtacaTAtATaCAATGgAAaaCTTACcTtacctAAaaTTTCATcAaGTTCcGTTCCgATaTAATATTCGTGAAAAtatGAGTAAATTTCTGAaaGggAATTtGGggAAGACTCAccTGATTTtAAGAagtgaaaacAtttctaatACgtttttattcaataaaTGCCAAtgcTGttaaagcacgggtatatattcttataagttaattttcacTGTATAAtGtttttAATCCTAcatttgttattttttcaTaatattttGTcctaaatGaaaTaaaCAtttCGacactTggaaaTGccatttGAAATGCATTTATtGCCGCattttCAAAaaCGCATATTATTACTTCTGGGTTGaGATTgAAGTAAtATttGCAGTACTtCTAAAAATCgtGtATATGTTTGTTGCAATTTATTTTTTAA
>OX_Gtig_0.1.00081
AtCGaCACATACTCGGAtGTCTTGTTCTCTTTTTTCCATaCAcACACcAGaGggaaGtCCATGGAGAACtaCaCTTTtCAATTaTACCGTTTTCTtcAAAaTTTCTAATGAcATCATTTaAgTTTCTCTtCAAAATGTTGTGgTAGTcgATAAGgCTTCACTAAGACTGGTTCTCcacGAgttttATTTTGTGTTTCGTTAAGGAAGTTTtccCaaCATCCCaCTTGTCAGCCATGAATATTGATTTATATTCTgTTAATAGTCtCaTTAGTTcggTTGTCaaccTTTGGTGTTAAaTATTTCTTTAaTTCTCTTTAGTCTgTCATCATctGTtGGATTAtctCTAAtcAtCCATATAtcacttgaatctataatttccttctttagttttattcctaatttgtcgaaaaaaggcaacttctgctatcaTTtCTaggTTgAGTtCTTTGACTACATAAAACTCTAaAatttgttGTACTCcTtCAgTTATTACttctAATTTAACAATTCCATAATTTAtAaGTTCTGAATCATTTGcAcAATGAATGCgTTTACtcGTTTTCTcTATCTgAACATCTTTCaTACTTTTAAGTAtATCTGCTTTAAcAACATTTACTTTgcACCGGTATCCAAAaGACATTCAAcaTTCATATTCTTTGTATTAAATTCAATgcTTGGTCTTCCATTcAaTTTGTCATATCTAATaTtGAGCTTtGATATTTtcaacATTtcTtCCTGTttcAaCTTTtgCGATTTTgTCTTTATcTCCTTATCaaAaCAGTATGTttCtgaAATTCTTCTTTacaactaTcTAATTCACaAatCTTCGAGAGGGgTATCTTCCAACAcACAaTCaCACaTACAGTccATataTACCAttaCATacacacacatttttactttttagtgaagcacactgatcacCTttCcTTGTGATCGTGCATCCTCGTTTCCCTGGTCtttcTCGTATAcTTGTCTATTATCTGTAAaCATTCTTTgctCGagTTTCCTTCATTTGATCGTGTTTCTtCATaTTCGTTGTAATCGTTTtCATCATGCATTTCTGCAATATCATATCTTCGattttGATGTCTCTGTTGAtttcgttcgttatttgttctttGCCATTCatttttCCTGGCATATTGGTCTCtttCtttaaaTCTGTTCTTGTTCATGTAGCCTGATATGGCCAtttctgTTGCAaTAAGaaCACTTTAtATTTGGACAGtttCTTcggaTGTGTCCTTCTTCGtGGCatGCCCAGCATTTTAcAaCTTTTGAATagttacttttcggttAtaTtCAGTgaTTTCTTTGaTTACtgtGCCTATTTtcGAAATTtCTTTGTtGAGTTTGTTCTTTATAGTGTGGTTTACGTtCCCcTATCATATtGTATgCCG
>OX_Gtig_0.1.00082
catttggaaaccttctaaaacccacacatgtgaaattatctctcaacgaaataaaggccaagtttagtggtttaaaaacttacgtcagttactcgattcaatcatcggtaaaattttaacTTtAAATATAAaTCTAAAaTCTAAaTCtAAATaTAAaTATAAaTCTAAaaaTaCaTGaCaCTCAaGAaaTGTTTAAAaTaTTTTtATtAACCCACACAAACCTACCAtCCtGTTAaTAAGAAaTCTTAAACTTGACCATATAAATTtATAAAACAaCGGTAATAGATAACACGATCTACGATATtCACAACGAGGAATCATTTAAATGAaCGtATATACGAAGTGTATgCgAATtGTAAACAaTTATTGCTATTAAGAACATTTAaACAAGTCTCgTTTgAAtctttATTgcAATTACATTTAGAGtCATTacaaaCTCTCAGaaGGTcTTTCATCGTTTGCcATCGTTCTAATTGGTTTtCTTATTTCTgTTTTTAATCATGATTATTCGAaCAatTTTtCTAAaTtATtTTTtaAAATATTTAaCctCTAAAAAaTATTAATTAAAAAtaaTtaaattttACcATTTctCAATAAATCCCAAAATAATAAAAATGCATCAAATTATtaAAAATGCATTTAATTTAAATTTtACTAAAAaTtATTAAACTTAATTTTAATTcTtaAaTtaaaaaTAtgaaCTTATcaAAAtGATTATTTTAATTATGTtcgAATagttCAaTCACTTTAAATTtaaaTaaAaTACcAATTTCCATCtGGGTGGGAGAATCACCATTCTAAATTCAACATACTTAAATCAACATACAGCATCcATACATTTACACATTCAAACAAtTtAAAATATTCctCACAATTaCTGTTAATAGATCGTTAGAGTTTTtttGTGTCTTACAACTGTTTATCTTCTGATCCAAGCTtCATCCTCTCTGCCAGCTAtCGTTtATtCTTTTTTGTTTATTACTTATTATAGTTGTtCTATTAAATATTATCCTTTTATTTAaTCGCTCATTtATTCTTTTAAAAaCtAAAaTAAACATAGTCTtCTTTTTTtATTTtATTTATAAACTCATCATTACGTaTA
>OX_Gtig_0.1.00083
catttggaaaccttctaaaacccacacatgtgaaattatctctcaacgaaataaaggccaagtttagtggtttaaaaacttacgtcagttactcgattcaatcatcggtaaaattttaacTTtAAATATAAaTCTAAAaTCTAAaTCtAAATaTAAaTATAAaTCTAAaaaTaCaTGaCaCTCAaGAaaTGTTTAAAaTaTTTTtATtAACCCACACAAACCTACCAtCCtGTTAaTAAGAAaTCTTAAACTTGACCATATAAATTtATAAAACAaCGGTAATAGATAACACGATCTACGATATtCACAACGAGGAATCATTTAAATGAaCGtATATACGAAGTGTATgCgAATtGTAAACAaTTATTGCTATTAAGAACATTTAaACAAGTCTCgTTTgAAtctttATTgcAATTACATTTAGAGtCATTacaaaCTCTCAGaaGGTcTTTCATCGTTTGCcATCGTTCTAATTGGTTTtCTTATTTCTgTTTTTAATCATGATTATTCGAaCAatTTTtCTAAaTtATtTTTtaAAATATTTAaCctCTAAAAAaTATTAATTAAAAAtaaTtaaattttACcATTTctCAATAAATCCCAAAATAATAAAAATGCATCAAATTATtaAAAATGCATTTAATTTAAATTTtACTAAAAaTtATTAAACTTAATTTTAATTcTtaAaTtaaaaaTAtgaaCTTATcaAAAtGATTATTTTAATTATGTtcgAATagttCAaTCACTTTAAATTtaaaTaaAAAATACCAATTTCCATcTGGGTGGgAGAATCACCATTcTcAATTCAACATACTtAAAtCAACATACAGcaTCcaTACATTtACACATTCAAACAATTTAatATATTCCTCACaTGGATCAATCGTCTATGTTATAGTGCTAGCTTTTTTAtGTTTAAGTTCTTCaCCATATTATTTTATTTTACATTAGCTGcATGTGAGATGGAGAAaGAAAaCaTAGACTATAaTAGAATTGAGAAaCTAGCTCTtATAATGAAGaTGTACAAAGTAACGAATTTATTATTAAAaGGTtATTATTCaaaGACCATCttttATCtttaaatttGAATcccTTATTGaaaagtttAtttttAGT
>OX_Gtig_0.1.00084
attcgtaaattttCTCCTggAtattttttatATCTTCTGCttttATGGCAtttCCTTGAGTCatttatcttttatttcTCTAtCTTCgATGACgTTGGCgtACGCTAGaTCTgAAAgCtCTTTTTCCtaGTTTTTtCTcaCcTAGTTtCTCcAaTAgTtCAtCAatCTTTTtAAacAcTTCTGATGGATTTTtATCCCcGATTCTAATCTCTACAAGCtCcTTCATTTtCtCCAAAataTTTTtCtCTtCCGAGAaTGCACTTCCCATTCTtGTTtCCCAGCTGTCTCTTtCtGTTTTCTCATATTTGTTTCCATAATTtAtGAAGTTtATAAaTTtATAAaTTCCATAaTTTATAAGTTCTAAAtCCTTTGcAcAATGAATGCgTTTACtcGTTTTCTcTATCTgAACATCTTTCaTACTTTTAAGTAtATCTGCTTTAAcAACATTTACTTTgcACCGGTATCCAAAaGACATTCAAcaTTCATATTCTTTGTATTAAATTCAATgcTTGGTCTTCCATTcAaTTTGTCATATCTAATaTtGAGCTTtGATATTTtcaacATTtcTtCCTGTttcAaCTTTtgCGATTTTgTCTTTATcTCCTTATCaaAaCAGTATGTttCtgaAATTCTTCTTTacaactaTcTAATTCACaAatCTTCGAGAGGGgTATCTTCCAACAcACAaTCaCACaTACAGTccATataTACCAttaCATacacacacatttttactttttagtgaagcacactgatcacCTttCcTTGTGATCGTGCATCCTCGTTTCCCTGGTCtttcTCGTATAcTTGTCTATTATCTGTAAaCATTCTTTgctCGagTTTCCTTCATTTGATCGTGTTTCTtCATaTTCGTTGTAATCGTTTtCATCATGCATTTCTGCAATATCATATCTTCGattttGATGTCTCTGTTGAtttcgttcgttatttgttctttGCCATTCatttttCCTGGCATATTGGTCTCtttCtttaaaTCTGTTCTTGTTCATGTAGCCTGATATGGCCAtttctgTTGCAaTAAGaaCACTTTAtATTTGGACAGtttCTTcggaTGTGTCCTTCTTCGtGGCatGCCCAGCATTTTAcAaCTTTTGAATagttacttttcggttAtaTtCAGTgaTTTCTTTGaTTACtgtGCCTATTTtcGAAATTtCTTTGTtGAGTTTGTTCTTTATAGTGTGGTTTACGTtCCCcTATCATATtGTATgCCG
>OX_Gtig_0.1.00085
catttggaaaccttctaaaacccacacatgtgaaattatctctcaacgaaataaaggccaagtttagtggtttaaaaacttacgtcagttactcgattcaatcatcggtaaaattttaacTTtAAATATAAaTCTAAAaTCTAAaTCtAAATaTAAaTATAAaTCTAAaaaTaCaTGaCaCTCAaGAaaTGTTTAAAaTaTTTTtATtAACCCACACAAACCTACCAtCCtGTTAaTAAGAAaTCTTAAACTTGACCATATAAATTtATAAAACAaCGGTAATAGATAACACGATCTACGATATtCACAACGAGGAATCATTTAAATGAaCGtATATACGAAGTGTATgCgAATtGTAAACAaTTATTGCTATTAAGAACATTTAaACAAGTCTCgTTTgAAtctttATTgcAATTACATTTAGAGtCATTacaaaCTCTCAGaaGGTcTTTCATCGTTTGCcATCGTTCTAATTGGTTTtCTTATTTCTgTTTTTAATCATGATTATTCGAaCAatTTTtCTAAaTtATtTTTtaAAATATTTAaCctCTAAAAAaTATTAATTAAAAAtaaTtaaattttACcATTTctCAATAAATCCCAAAATAATAAAAATGCATCAAATTATtaAAAATGCATTTAATTTAAATTTtACTAAAAaTtATTAAACTTAATTTTAATTcTtaAaTtaaaaaTAtgaaCTTATcaAAAtGATTATTTTAATTATGTtcgAATagttCAaTCACTTTAAATTtaaaTaaAaTACcAATTTCCATCtGGGTGGGAGAATCACCATTCTAAATTCAACATACTTAAATCAACATACAGCATCcATACATTTACACATTCAAACAAtTtAAAATATTCctCACacTCCAAaTtGaTGCAgATTTTTtGTCATACTATTTAATTTttCTGaTTTTCTcTTTTTTTCAGGATTGGGtCgAaTACGATGaGgAAGgAAAatGTACGGTTGgAATTTACGATaTCcAATCTAAATTTgAaGTgctaaaaggccattaacatctatcgattttgtttgtcgtttaataggatcactaaatctct
>OX_Gtig_0.1.00086
catttggaaaccttctaaaacccacacatgtgaaattatctctcaacgaaataaaggccaagtttagtggtttaaaaacttacgtcagttactcgattcaatcatcggtaaaattttaacTTtAAATATAAaTCTAAAaTCTAAaTCtAAATaTAAaTATAAaTCTAAaaaTaCaTGaCaCTCAaGAaaTGTTTAAAaTaTTTTtATtAACCCACACAAACCTACCAtCCtGTTAaTAAGAAaTCTTAAACTTGACCATATAAATTtATAAAACAaCGGTAATAGATAACACGATCTACGATATtCACAACGAGGAATCATTTAAATGAaCGtATATACGAAGTGTATgCgAATtGTAAACAaTTATTGCTATTAAGAACATTTAaACAAGTCTCgTTTgAAtctttATTgcAATTACATTTAGAGtCATTacaaaCTCTCAGaaGGTcTTTCATCGTTTGCcATCGTTCTAATTGGTTTtCTTATTTCTgTTTTTAATCATGATTATTCGAaCAatTTTtCTAAaTtATtTTTtaAAATATTTAaCctCTAAAAAaTATTAATTAAAAAtaaTtaaattttACcATTTctCAATAAATCCCAAAATAATAAAAATGCATCAAATTATtaAAAATGCATTTAATTTAAATTTtACTAAAAaTtATTAAACTTAATTTTAATTcTtaAaTtaaaaaTAtgaaCTTATcaAAAtGATTATTTTAATTATGTtcgAATagttCAaTCACTTTAAATTtaaaTaaAAAATACCAATTTCCATcTGGGTGGgAGAATCACCATTcTcAATTCAACATACTtAAAtCAACATACAGcaTCcaTACATTtACACATTCAAACAATTTAatATATTCCTCACaatgctaaaatgtcttgttgtatttaaaacgaatgaagaaagggaggatttaattaatgtattacccttcaatattttttcgattctattctattttcaatgttta
>OX_Gtig_0.1.00087
ccatactcacctgatctagccacaattgattactaattttttctttaatttgtagaacttttgataggaacaaaattttattccGatgatgaagttaatgaccttccacaaatttaaagattctatcccacaaaatgtttactaaaatgacctcaacaagctctctctcaaatggaaagcgtgtgtcgataatatgggtgcatactttgacgaattacataaatatttgtattggtagatgatcaataaattctgactttagttctacaaattgcattacgggtgaataacgtatttttgaAtgtAtCACAaTTAAAAAaGTTTtCGACGAAAGAAATGTATAATTGTTTTGTCAAAATATTCGACCATATTGAGgCAATTTAAAtGTCTATTATTGGGTTCTTGcTCAAAAGACATTATcATGAACACAAAAaTTTATTTCTATAACAATTtGAATTTTTTAAACAAATATTTTTGAGGAACTTTTGTACTTTCTTTTTTACACAACCAATATAAATAAAAATAGATATAAATAAAAATaTGgTttaGTATAttttttACAAATTAAAAttCtAaTAtttccttAATAAAAAATtATAGTGAaTTAAAATTTTGTCACAAaGATTTTGTTGCGTCTTTTATTAATTTTTCAATTTtATGGtACATTTAAATTTtCCTGTTTCTCAATTACATTTTtcAAAAAAAAttaaaaTCGCATTTTTTATTtAAGTCGATTTAATgGttcTACAATtATTTTTTaaTTccAATTTTAATTtCCtAAaaaTTATAATTACATTTTCAAAAAAaaTTATAACTACATTTTACAAAATAAATTATAATTACATTTTACAAAATAAATTATAATTACATTTTACAAAAATTTATAACCACATTTTAAATTTATTTTGATTTAAAAATTATCAAATTtGaaattaactttatttttactttaTAATaaaTCtttACATaaaTCttttAATAAcccTATCATaaaatttAttttAttt
>OX_Gtig_0.1.00088
catttggaaaccttctaaaacccacacatgtgaaattatctctcaacgaaataaaggccaagtttagtggtttaaaaacttacgtcagttactcgattcaatcatcggtaaaattttaacTTtAAATATAAaTCTAAAaTCTAAaTCtAAATaTAAaTATAAaTCTAAaaaTaCaTGaCaCTCAaGAaaTGTTTAAAaTaTTTTtATtAACCCACACAAACCTACCAtCCtGTTAaTAAGAAaTCTTAAACTTGACCATATAAATTtATAAAACAaCGGTAATAGATAACACGATCTACGATATtCACAACGAGGAATCATTTAAATGAaCGtATATACGAAGTGTATgCgAATtGTAAACAaTTATTGCTATTAAGAACATTTAaACAAGTCTCgTTTgAAtctttATTACAAtCaCATTTAGAgTCATTATGACTCTCAgAAAGTCTTTCATCGTTtGTCATCcTTCTAATTGGTTTTCTTATTTCTgTTTTTAATCATGATTATTCGAaCAATTTTTCTAAaTTaTTTTTtAAAATATTtagCCTCTAAAAaTATtAATtAAAAAaTAATAAtttttACcATTTTTCAaTAAATCTTAAAATAATAAAAATGTCATCAAATTaTTAAAAATGCATTTAATTTAAATTTtACTAAAAActaTTAAaCTTAATTTtAATTgTGTTCGAATAGTCAATCACTTTAAATTTAAAtAAAAAaTACCAATTTCCATCTgGGTGGGAGAATCACCATTCTAAATtCAACATACTTAAATCAACATACCGCATCcatACATTTACACATTcAAACAAtTTAAAATATtCcTCACAATcAtttAAAaTATATtaaaaaTACCTaAAAAATAtgAAaCAAaTTATTaaacaTTTaTTTCaTtCTGAAATCGTGGTACAAATATTTCCTAAATTAAGTCGAaTAATTtCTA
>OX_Gtig_0.1.00089
AAAATTATAATTAcAttttAaTTtacttcgaTTTAATCGTgTAAAATAAaGTTACAAAaaaTAGTTTAGTTTATTTtcaTTTCGCAAATAAAaTattaaaCTTTAtATTCcttttgATTTTATTTCAATTAAATAtttccATcAAAAaTtgAAATTAAcTTTATtACTTTATAaTAAATCTTTtAATAAaCCTACCGTAAAaTTTaTTTtATTCTTTAtATAAATTAaTTTTTACATTAAAatCGGAAaATCTTAtcTTAACATAtcTAcAACACAaTTTTACGAAaTGtAATTGTTTAaTTATtAATTTGATAagATTGtAAaTTcAAAAaTTTTATGAACTCAACAACgctCCcAACaaaatctatattAATtGGTTtCCCaaaaagtgaattatTaaaacTGaattAactcgaagttttGagatAATGaaCATTCattaaaaTAAtaattttCTCCAATGCAAGTTCTATGTgatATTAATTGATATATGtttCagtCTCTATTGTTATTCTAacaaattctgAtGtaaTGACATACAATAtAATtATTTAATtcTTAAAaTATAaTtAGGAAAAAaTTCtCTACTtGTTTTATTtGTCaTAATTAAATCTaGTtAACACTGAAGTTGAGtATTTTTCCACCCAAaCTCATTTTACCGCCAGGTAGATATaTtGGATACCGTCGACAAtATATAGCGTACCACCCATACATGTCTAGAACTCTTTGTTTaCAATTTTTCCGcACCTCACCGTTTTGCGCAAGAAAACGAGTAAACtCGGCTTCTGCGCAGTactatcaaaaaggggtattgATGAGtttAcccGtttcccgaaGAtaatGttttAAGCGTCTGaaaCttttGAGTTCAGTGATAATaaaaGGCAttCtaataaagtggaaGttaaaatttcagcATAtgaaacAAGATaaaGAGGCTTCTTCTATATCAACCAATAggaagaaCTTAGTATAtttCAttt
>OX_Gtig_0.1.00090
ATTCTtCaCAACAATTCTCATTGGTCATCATTCTTtGATTGATATAGTTTttGAaTCTAAAAAAaTCTAAACAGCATaCAAACAaCAAACTtACAACATTCCAAATTaTCCCTCACAAtATGTTtGTGATATTATTTTtAAATTTCACAATTGAAAaTTTaCATTGaCAAAaTCCTTCAGAaTATGGAATACTCAAATTtATTTtAAaGTCTACAaTAATGAGAAATGtAtTTTGtttttATTGGGTTCTTGcTCAAAAGACATTATcATGAACACAAAAaTTTATTTCTATAACAATTtGAATTTTTTAAACAAATATTTTTGAGGAACTTTTGTACTTTCTTTTTTACACAACCAATATAAATAAAAATAGATATAAATAAAAATaTGgTttaGTATAttttttACAAATTAAAAttCtAaTAtttccttAATAAAAAATtATAGTGAaTTAAAATTTTGTCACAAaGATTTTGTTGCGTCTTTTATTAATTTTTCAATTTtATGGtACATTTAAATTTtCCTGTTTCTCAATTACATTTTtcAAAAAAAAttaaaaTCGCATTTTTTATTtAAGTCGATTTAATgGttcTACAATtATTTTTTaaTTccAATTTTAATTtCCtAAaaaTTATAATTACATTTTCAAAAAAaaTTATAACTACATTTTACAAAATAAATTATAATTACATTTTACAAAATAAATTATAATTACATTTTACAAAAATTTATAACCACATTTTAAATTTATTTTGATTTAAAAATTATCAAATTtGaaattaactttatttttactttaTAATaaaTCtttACATaaaTCttttAATAAcccTATCATaaaatttAttttAttt
>OX_Gtig_0.1.00091
TTATTTTTGGTTATTTTAATGACTTTGATTTCAGAAGTTTTTtGAGtGACTTCATGCAATACAATACATAATTACTAAGGTCGCGAGAGAGTtCTATGCGCTAATGCTCGAaCTCTCGCACATTATGGTGACGCAACaggTAGAGCTCGTCGTGCGGATGCAGGCGGCTGAGGAGTTAAtAACAaTCGTAAATTGGCAAGAGCATCGACTTTTGCGATTTTGCCTTTAAATCcTTATtAAAACAGTATGTTtCAAaTTcTtCTTTCCAACAatCTAATTCACAAACTTCGAgAGGGGTATaTTctAACACACAATcaCACATACagTCATACATAcAATtACatACAcAATCACAtACACACAtATTTTtACTTTTtAGtGAaGCACATtGAtCCCcTttCcTTGTGATCGTGCATCCTCGTTTCCCTGGTCtttcTCGTATAcTTGTCTATTATCTGTAAaCATTCTTTgctCGagTTTCCTTCATTTGATCGTGTTTCTtCATaTTCGTTGTAATCGTTTtCATCATGCATTTCTGCAATATCATATCTTCGattttGATGTCTCTGTTGAtttcgttcgttatttgttctttGCCATTCatttttCCTGGCATATTGGTCTCtttCtttaaaTCTGTTCTTGTTCATGTAGCCTGATATGGCCAtttctgTTGCAaTAAGaaCACTTTAtATTTGGACAGtttCTTcggaTGTGTCCTTCTTCGtGGCatGCCCAGCATTTTAcAaCTTTTGAATagttacttttcggttAtaTtCAGTgaTTTCTTTGaTTACtgtGCCTATTTtcGAAATTtCTTTGTtGAGTTTGTTCTTTATAGTGTGGTTTACGTtCCCcTATCATATtGTATgCCG
>OX_Gtig_0.1.00092
AAAATTATAATTAcAttttAaTTtacttcgaTTTAATCGTgTAAAATAAaGTTACAAAaaaTAGTTTAGTTTATTTtcaTTTCGCAAATAAAaTattaaaCTTTAtATTCcttttgATTTTATTTCAATTAAATAtttccATcAAAAaTtgAAATTAAcTTTATtACTTTATAaTAAATCTTTtAATAAaCCTACCGTAAAaTTTaTTTtATTCTTTAtATAAATTAaTTTTTACATTAAAatCGGAAaATCTTAtcTTAACATAtcTAcAACACAaTTTTACGAAaTGtAATTGTTTAaTTATtAATTTGATAagATTGtAAaTTcAAAAaTTTTATGAACTCAACAACgctCCcAACaggCAttATTAGTtCTTagAATATCaTTAAAAaGACGtGTTCTTGCATtacaTAtATaCAATGgAAaaCTTACcTtacctAAaaTTTCATcAaGTTCcGTTCCgATaTAATATTCGTGAAAAtatGAGTAAATTTCTGAaaGggAATTtGGggAAGACTCAccTGATTTtAAGAagtgaaaacAtttctaatACgtttttattcaataaaTGCCAAtgcTGttaaagcacgggtatatattcttataagttaattttcacTGTATAAtGtttttAATCCTAcatttgttattttttcaTaatattttGTcctaaatGaaaTaaaCAtttCGacactTggaaaTGccatttGAAATGCATTTATtGCCGCattttCAAAaaCGCATATTATTACTTCTGGGTTGaGATTgAAGTAAtATttGCAGTACTtCTAAAAATCgtGtATATGTTTGTTGCAATTTATTTTTTAA
>OX_Gtig_0.1.00093
catttggaaaccttctaaaacccacacatgtgaaattatctctcaacgaaataaaggccaagtttagtggtttaaaaacttacgtcagttactcgattcaatcatcggtaaaattttaacTTtAAATATAAaTCTAAAaTCTAAaTCtAAATaTAAaTATAAaTCTAAaaaTaCaTGaCaCTCAaGAaaTGTTTAAAaTaTTTTtATtAACCCACACAAACCTACCAtCCtGTTAaTAAGAAaTCTTAAACTTGACCATATAAATTtATAAAACAaCGGTAATAGATAACACGATCTACGATATtCACAACGAGGAATCATTTAAATGAaCGtATATACGAAGTGTATgCgAATtGTAAACAaTTATTGCTATTAAGAACATTTAaACAAGTCTCgTTTgAAtctttATTACAAtCaCATTTAGAgTCATTATGACTCTCAgAAAGTCTTTCATCGTTtGTCATCcTTCTAATTGGTTTTCTTATTTCTgTTTTTAATCATGATTATTCGAaCAATTTTTCTAagTtaatTTTttaAAaaTATTTAACctTcttAAAAAataTTAattaaaaatAatAaTTtttACCAtttttcAATAAATCccAAAATAATAAAAatGtcATCAAaTtATtAAAAaTgcATTTAATTTAAaTTTtaCTAAAAaataTTAAaC
>OX_Gtig_0.1.00094
tcctcattctAAttGGTTTTcTtAttcctCtctttAATcaTgaTtATtcGAACAATTTTTCtAAGtATTTTTttAAaTATATTAATTAaTATTAATTAAAAAtaaTtaaattttACcATTTctCAATAAATCCCAAAATAATAAAAATGCATCAAATTATtaAAAATGCATTTAATTTAAATTTtACTAAAAaTtATTAAACTTAATTTTAATTcTtaAaTtaaaaaTAtgaaCTTATcaAAAtGATTATTTTAATTATGTtcgAATagttCAaTCACTTTAAATTtaaaTaaAaTACcAATTTCCATCtGGGTGGGAGAATCACCATTCTAAATTCAACATACTTAAATCAACATACAGCATCcATACATTTACACATTCAAACAAtTtAAAATATTCctCACAATTaCTGTTAATAGATCGTTAGAGTTTTtttGTGTCTTACAACTGTTTATCTTCTGATCCAAGCTtCATCCTCTCTGCCAGCTAtCGTTtATtCTTTTTTGTTTATTACTTATTATAGTTGTtCTATTAAATATTATCCTTTTATTTAaTCGCTCATTtATTCTTTTAAAAaCtAAAaTAAACATAGTCTtCTTTTTTtATTTtATTTATAAACTCATCATTACGTaTA
>OX_Gtig_0.1.00095
tcctcattctAAttGGTTTTcTtAttcctCtctttAATcaTgaTtATtcGAACAATTTTTCtAAGtATTTTTttAAaTATATTAATTAaTATTAATTAAAAAtaaTtaaattttACcATTTctCAATAAATCCCAAAATAATAAAAATGCATCAAATTATtaAAAATGCATTTAATTTAAATTTtACTAAAAaTtATTAAACTTAATTTTAATTcTtaAaTtaaaaaTAtgaaCTTATcaAAAtGATTATTTTAATTATGTtcgAATagttCAaTCACTTTAAATTtaaaTaaAAAATACCAATTTCCATcTGGGTGGgAGAATCACCATTcTcAATTCAACATACTtAAAtCAACATACAGcaTCcaTACATTtACACATTCAAACAATTTAatATATTCCTCACaTGGATCAATCGTCTATGTTATAGTGCTAGCTTTTTTAtGTTTAAGTTCTTCaCCATATTATTTTATTTTACATTAGCTGcATGTGAGATGGAGAAaGAAAaCaTAGACTATAaTAGAATTGAGAAaCTAGCTCTtATAATGAAGaTGTACAAAGTAACGAATTTATTATTAAAaGGTtATTATTCaaaGACCATCttttATCtttaaatttGAATcccTTATTGaaaagtttAtttttAGT
>OX_Gtig_0.1.00096
tcctcattctAAttGGTTTTcTtAttcctCtctttAATcaTgaTtATtcGAACAATTTTTCtAAGtATTTTTttAAaTATATTAATTAaTATTAATTAAAAAtaaTtaaattttACcATTTctCAATAAATCCCAAAATAATAAAAATGCATCAAATTATtaAAAATGCATTTAATTTAAATTTtACTAAAAaTtATTAAACTTAATTTTAATTcTtaAaTtaaaaaTAtgaaCTTATcaAAAtGATTATTTTAATTATGTtcgAATagttCAaTCACTTTAAATTtaaaTaaAaTACcAATTTCCATCtGGGTGGGAGAATCACCATTCTAAATTCAACATACTTAAATCAACATACAGCATCcATACATTTACACATTCAAACAAtTtAAAATATTCctCACacTCCAAaTtGaTGCAgATTTTTtGTCATACTATTTAATTTttCTGaTTTTCTcTTTTTTTCAGGATTGGGtCgAaTACGATGaGgAAGgAAAatGTACGGTTGgAATTTACGATaTCcAATCTAAATTTgAaGTgctaaaaggccattaacatctatcgattttgtttgtcgtttaataggatcactaaatctct
>OX_Gtig_0.1.00097
tcctcattctAAttGGTTTTcTtAttcctCtctttAATcaTgaTtATtcGAACAATTTTTCtAAGtATTTTTttAAaTATATTAATTAaTATTAATTAAAAAtaaTtaaattttACcATTTctCAATAAATCCCAAAATAATAAAAATGCATCAAATTATtaAAAATGCATTTAATTTAAATTTtACTAAAAaTtATTAAACTTAATTTTAATTcTtaAaTtaaaaaTAtgaaCTTATcaAAAtGATTATTTTAATTATGTtcgAATagttCAaTCACTTTAAATTtaaaTaaAAAATACCAATTTCCATcTGGGTGGgAGAATCACCATTcTcAATTCAACATACTtAAAtCAACATACAGcaTCcaTACATTtACACATTCAAACAATTTAatATATTCCTCACaatgctaaaatgtcttgttgtatttaaaacgaatgaagaaagggaggatttaattaatgtattacccttcaatattttttcgattctattctattttcaatgttta
>OX_Gtig_0.1.00098
actacttatttttttgTTaaaaTATTGAATACCAtttttcagaattattttttataatttcGGCGGATTATCCGccatctTCagaTTaaaTTaacattagtttttgaaGCTTATATATaTaaaaaaaTAATGattaTACAATCagttgCTaaaTTAAGCttctaTTTgaaaaTGTTtAACAGAgAAGTtGAGTGTGaaCTTGGATATTAATTTttcGGAtTcATaGATCTtATTAAtAAGGCCTCTCACGTTACttttaattgttaaattaaaaaatatgaaCtTataaTTATGTTCGAATAGTCAATCACTTTAAATTTAAAtAAAAAaTACCAATTTCCATCTgGGTGGGAGAATCACCATTCTAAATtCAACATACTTAAATCAACATACCGCATCcatACATTTACACATTcAAACAAtTTAAAATATtCcTCACAATcAtttAAAaTATATtaaaaaTACCTaAAAAATAtgAAaCAAaTTATTaaacaTTTaTTTCaTtCTGAAATCGTGGTACAAATATTTCCTAAATTAAGTCGAaTAATTtCTA
>OX_Gtig_0.1.00099
AAAATTATAATTAcAttttAaTTtacttcgaTTTAATCGTgTAAAATAAaGTTACAAAaaaTAGTTTAGTTTATTTtcaTTTCGCAAATAAAaTattaaaCTTTAtATTCcttttgATTTTATTTCAATTAAATAtttccATcAAAAaTtgAAATTAAcTTTtttACTTTATAATAAATaTTTGcATAAATCTTTTAATAAACcTacCgTAAAATTtATTTTATTTcTTAcaTAAaTtAATTTTTACatTtAAATTTCTGaAAATCTtAtAACATATCTACAACATTAttttACGaaaTGTAATTGtttAAttaTTAATTGCGttttGTACtttACtttATCTACAACATTAttttACGaaaTGTAATTGtttAATTATTAAtttGATCAGATTGTaaattCaaaaattttATGAACTTAACAACGCTCCTAACAGTCATCAAGGTTCATcaaatgttttaaaataaaatttAAGtttATaaaTC
>OX_Gtig_0.1.00100
CTAATTTTTCATTCTGATTgaTTTTTTATCAATCAATATTACACTtGTTTTGTAAATAGCCTCCTATAAGACCAAAGAATAGATTATCAGGCGATTCGCTAAATGGCACTAGAGTTAGAAGTGGATAATTTTAGGAATAAGTTGGCCAACTGGAAAAAAaCATCGAAAATTCTGAAATATGGAGTATCAGCTAAATCTTTACGAGCTGAAGAACGTCGTCAACAAATGATCATGGAAGAATTAAAAGAATTCGACCATCTAAAAAAATCCAAAGaTCCGAGATCCAGTCAAACTACTGCACAGTTTAATGAAaTAAAGAATGAAATCAaCAACAACATTTCTTCACTCCAATATTTAGCAGGAATTTCTAATATGGAAAATCTCTATTCAGAACTAACTGAGAATATTGGAGCGCATGTGTTACACAACAGTGTCATTCAGAACATCTCAGAaGAAATGcTTTCAAaCATGCATTTATCAGAAAACGTAAAGGAGTGCTGGAATTATATTACAAAGTTGGCTAGTATATCACAGGTTCACTTGAGGAACGCATCTCATTATCATCAGTTCTATCACGACATGAATGAAGTGCTGGCTTTATTGAACAGACGCTGGAAGATTCTGTCAGACCAGGTGgCGAGTTTCGAGGCGAACGGAACGAtCAAAGAGTCAGAAAGATTGTCAACTAATTTAAAAGATCACAGTTCATATTATTTGTATCTATGGGACCGGATCACAAATCTCAAGCAGGAGTCTCAGAAAATCGTTCCATTTAATCTGAGACTGGACCCCGtGAGTGATGAGTCCTTGTTTGGCCAGTGCTTGTGCTCTTATTCaGgTCCGGACATTTCAATCCAAGACCGCGAAGAAGTAACTATTCTCAATAATTCTGATCCAAAGAGATGGAAAGTCAAGAACAGTAAAGGTGAAATCGGAGATGTTCCATCAGTGCTTAtCTGGATTCCCGGTCcTGATGTCGGaTCTGAAAATAAAaTAAAAaGTATTCAAACACAGCTGATTAAAAACTGGGAGCAaTGCCTGAATCGATTCTCCATCGTACTAATTGATCATTACATCAATCTTTTTGATCGAATGCTCAGTGAACAAACAATATCAGTCACCAAAATCGAACATTTtAaTGATTTTATTGAAAATATTCAACGAATTCTTCTTTCtAATTCAACAGACATTAAAAGCAATGAACTCAAAAATGTCGTACGAGAAGTACGCAAAAGAGTCGTTATCACAAAATCAGAGGAATtCAGATCAACCCAGATCTACAGAGAGAGTGAAATTATCAAAATGCACACTCCGCTATTGAAATATGTTGACCATCTAAAAATTCTTCAAAAGTTACGAGATTCATCTCAATTTATAAATGACGGGAATCGATACCGAGATGAATTACCCTCAAGAGATTCAAGAGACAAACGTTATACCAGTAACCTGGAAACCCTGAATAAGTtACACGAGAAGAACCAAACcGAGTTGAACAGACTGGTTCAAAGCATGGAACAAATTCCACACGAAAATCTTTCcAgCAGAAAAAGTATAGAATATAATCTtCAaTTTtcAAGTTCCAGTGACTTAAAACACGACCACAGTTACCatttGCATcAAAATCTAATGAACAGTAATGGGAAATCATATATAgATcACGATGATCGAAAAAGAAATGTCCGATCTCCATCTCTTtCATCTTCAATTTCCGATATCCATCATCAAAAATTCACGAATATTCAGTCtaGTTCTAATCAAAACACTGATTTTGTAGACCATGTACATTTGAGTCATTCTTTACCACGTGAATCGACCGTTGAAATCACAGAGAAAGTGAAATCGTCTCATCGTCCGGGTAGAAAAAAaGTTTGGAAACTTGATGCTCAAACTCAGCTAGGGGTCACTGTAAGAGATAGCAAAATACAGTGCAGTCCCTTAATGTACAATGCATCGACATCAATACAAGACGATATATTCTCCACAATCGGTTCATCGATTACATCcAGCAGACAAAAACCGAAaTTAAAACAGAAAGAAGTGTTTCAACTCGATGCCCAAACACAAATCGGAGTATTATTCAAAGACTCTAGTACTCAAGATGACCGGAAACAATTTGGGGTTTCTGGAACGAAAGGAGAATCTAGATCGAGGTCAAAGAAACATCGGTTATTGATCGACAGTATGACACAGATCGGTTGTTTTGTCGAATCTAGATCTACACAAGTTAATTTGGATAAGAAAGAAATCTCATCAAATGTGCTCAGTGGAAAAACGCCACAGATGGATGCCATGACTCAAATCAGTATTCTTGTTAATGATCGAATAAGTCAAACTCAAACCTCAGGTACCAGATCCAAACCCGTAAAACTTGATTGTCAAACTCAAATTGGTACATTGATCAGTGAAGCAAACAGTCAAACCGTTGTCAATAGTAAGTCGAAAGGTATCCAAACAGCCTGCTTACAGCTGGACGTTATTACTCAAATGAGTCTGATTACTCGAGAGAGTGACACGCAAACTGACTCAATGAATTACCAACATTCAGATCAATTGAAAACCGTGATTTATCTTCAAGATAACTCAACCGATATTCCATCATTAACTCCAGTCAAAAGCAAAAGACTACAAACTGGTCAACCACGATTAACAACTGACGGGGAAGCATCCATTCAAACTGACAACGAATTCATGGATCAGCAACTACAAACAACAGACGAATTGTCCGACGGTCAAATCTTGCCGACCGTGAATCACTTACAACATACGGTTCTTCACAAAGAAAaTGTTCAATTGGTCGATGCTGAAATCCAATCTGACCTTCCATATTTACATCATAAAGAGAAGAACATCCAATGTGGTTATTCTAAACTCGGAGATCTTTCCGAATCCTCCTGTCAAATTGGAATTCGTTCACAAGAAATTCAAATACAAACAGACTCCGATGAAACGGAAAACATATTAGAAATCACTGTGACGAATAACGAACAATCGGGACGAGAAGAGCAGGAACTAACTGACAATTCAACACAATGTGAAGAAAGTAAAGAAATTGATAAGAAAAATAGAAAAGTTCAAGTAGGAAATTCAAAATTGGGAAACATTTTTGATGTTATATGTCAAGCGGGAATAATTTTCAACGAGTCGTCATCACAAACAGATGAACTTAGTGAAACGGCTATGGTAAATGAGCAGTACAAACAGTCTGATGAAAATGTAGAATATTGCAACCAGGAAACACAATACGATGTCGGTAAAAGTCATATGATAAAGAAAGGAAAGAAAGTTCAAGCGGGATATCCTCGGTTAAACATAACATTTGACGTTGAAAGTCAGTCAGTTCATACTACATCCGACATTGGAATAGGAACAATGGAAAATGTTATTGTAACAGAAAAAGTGAAGTTACTTCAAGTAAAAATGGTTTCAGAAGAAATACAATTTAATATGTCACCGAGAGAAAAAGGAGATCATAAAAaCAAAAAGGTTCAAGTAGGATCGGCCAAGTTAGAATCGGATATGGATGTATCGTTTCAAACTGGTCATTTGATATCGACAAACGAAACGCAAACCGATAACGATTTCATAGATTACGAGGAATTGGATTTGAAAGATATGAAAGAAAAAGAATTTACAGAAAAGGAAGTACAATTTGAAACATCAGAAAAAATGGAAACACAGCTTAAAGGTAAAAAGGTGCAAGTTGGTATTCCGCAGATCAATAGTCACATGGATGTCGCTTGTCAACTGGGTTATGTTATTAATGATGAAAACACTCAGACAGATACATTTGAGATGAATTTTTTTGAAGAAAGTGTCAATAAAGATGTAACCGACGGAATCACAGAATCACGGAGTAAAAAGTCGCAAATATTACAAGTAGGTTCTTCTAAATTACTTGGTACATATGACACAGCATGTCAAAGTTCGTTAATATTAAATCATACCGAAACACAAACATCCTCTGACTACACGGATTATATTGGTAATATAGATTCTTCTGAAAATCAATTAATGTTGATATCGAAAAGTAAAAaTAAAAAAaTACAAGTCGGTTTACCAAAACTGAATACATTGTTAGAGACAGAATGTCAAATAGATGTAACAGCCTGTGATATCAGCCTTCAAACAGATGCTGATGATTTTATAGTTAAACAGAACAACATATCGAAACAAGAAACAGCTCCCATGATGAATGAGATGACAGACGAAACAGTACAATTTAATACAGTCGAATCTCGGAGTCCATTACATCAACGAGAAACAAAAGGAAAGAAACTGCAAGTAGGATCTTCGAGGATAGACTTTGACTTTGACGTTTGTTGTCAAACTGGACaCATAGTAAAAGAAACAGAATGTCAGACAGAAGATATTTTTAATGAAGAAGTAGAAATTGAGAAAGATATAATGATGCAAGAATCACAACAAGCACACCTACAAAATATTGAGAAAATATATACAGATACTGAGaTACAATGTGAGGCATACGAAGCTAAATCAGaTAATACTGAAAAAaTAAACAAAGGAAAGAAAGTTCAAG
>OX_Gtig_0.1.00101
GAAAGTAAAACAATGAAAGAACATCTAAACATAAGTATTGACGAAATGATTGATGAAACAGTTCAGTATAATGACTCGTTCGTTCAACCAGTAAAGAAAGAAAGTAAAGGAAAGAAATTACAAGTGGGATCTCCAAGGATAGATACAGATTACGAAGTTTCGTGTCAAACTGGACATATAATAAAAGAGATTGATTGTCAAACAGATGATAATTTAGACGAGGATGTAACCATTATGACCTCAATTGCAAAAGAAGAAACGGAAATGCAACTAATTCAGAAAAATTACAAAGAGAGCGAAGTTCAATGTGAAATGTATGAAAATGATAGATATGGAATAGCAAAAGAGAGTAAAGGAAAGAAGGTACAAGTTGGATATCCAAGATTAGAAGACAGTAGAGAAATTGCTTGTCAATCTGGCTGTATAGTTGATAATGTTTCTGTACAAACGGAATGTGAAGAATTTGTGATAAATGAAAGTAAAACAACGAAAGAACATCTAAACATAAGTATTGACGAAATGATTGATGAAACAGTTCAGTATAATGACTCGTTCGTTCAACCAGTAAAGAAAGAAAGTAAAGGAAAGAAATTACAAGTGGGATCTCCAAGAATAGATACGGATTATGATGTATCATGTCAAACAGGTCACTTAG
>OX_Gtig_0.1.00102
ATGATGGACACTTTTTtCAAATTCTTGAAAAGGTGGAATTTCCGATTGACATTCAAAGTCCACTGCGGACTCAAGTCTAGGAAAACCAATCTGAACGGATTTGGATTCAGGTTTTTTCGAAATTCGAGACTTTGCTTCATTTTCATTTCTCGgTTGCGATTCTTTATCCATATACTTTCCTCTCATGGAAAGAAGTCTTTTATTTTCATCTTGAGAAACTTCACCATCACGTACATCCAGTTCAAATGAAGAAATTTCGGTTTGGCAATCAACATCGACATCGTTATCAAGTCTTGGACTACCGACTTGCAACTTTTTCGCTTTAACTAATTTGGCTCGAGATACTGGAAAATGATCTTCTAAAAGATATTGAATCGATTCATCTATtAAAACaGAAGATTCTTTtGATTTCCGCATGTCTTTATCAAACTTTAAATCGGTTATTGTTTCGTACGAATCACAATTAGCATCAACAGTATTAAGCAATCTTGGATAACCAGCTTGAGTaCcTTTGTTTCTAAGAACTTCATGTACATTAGTTGATTTATCAtaTATATATTCACATTGCATTTCTTGGTCaCTAAaTATTTTCATTTTCTTTACACTGATGTCTTCCCTTTTACCACTTATTGAATCTAGCTCCAAATCCTTTTTCTCAAATGCATCATCTGTTtGACACTGCACATCACGATCATCATTTAGTCTAGGATATCCGATTtGCAATTTTTtCCCTTTACTCTCTCTctttttcagaaGGAATAAAAGATTCTCCAGTATTATATTGAAGTGATTCATCAATCATTTCTTCAAAGGTCACATTTAGCTGTTCTTTTTTtGTTTTACTTTCCTTTATTACAAATTCTTCAAGTTCTGTTTGTATACCAACATTATCAACAATACAACCAGATTGACAAGCAATATCTCTACTGTCTTCTAATTTTGGATGTCCAACTTGTACCTTCTTTCCTTTACATTCTTTAGCTATTCCAGTTCTATCACTTTCATACATTTCACATTGAACTTCACTTTCTTTGTAATTTTTCTGAATTAGTTGCATTTCCGTTTCTTCTTTTGCTATTGAGGTCATAATGGTTACATCCTCGTCTAAATTATCTTCTGTTTGACAATCAATCTCTTTTA
>OX_Gtig_0.1.00103
TAACCTTCCAGTAATGTCACCTTCACGTATCTCACATTGAACTTCACTTTCTTTATAATTCTTCCATACTACTGGCAGTTCCGTCTCTTCTTTGTTTATAAATCTAAAATCTGACACATCTTCATCCATGTTGTCCGCTGTTTGACATTCCATTTCTTTTACTAAATGACCTGTTTGACATGATACGTCATAATCTGCATCTATCCTAGGTGATCCCACTTGCAATTTTTTCCCTTTACTTTCTTTCTTTTCCgAaGGAATACAAGATTCTCCAGAATTGTATTGAAGTGATTCATCAATCCTTTCTTCAAAGGTCATATTTCTATGTTCTTTTTTtGTTTTACTTTCATTTATtACAAATTCTTCAACTAGTGTTTGTACACCCGTACTATCAATAATACAACCAGATTGACATGCGACTTCTCTAATACTTTCCAATCTCGGATAACCGACTTGTACTTTCTTtCCTTTACTTTCTTTTAACCTTCCAGTAATGTCACCTTCATGTATCTCACATTGAACTTCACTTTCTTTATAATCTTTTGTTTCCGATTGTAATGCAGATTCCTCTTTCATAATTATAGTTGTTATTTCTAACTCATTGATATCTGTATCATCGGTTTGACAGCATGTATCTTTAATTATATGACCTGTTTGACATGAAACATCTGAATCAGTTTCTATCCTCGGTGATCCTACTTGTAACTTTTtCCCTTTACTCTCTCTCTTTTCTgAaGGAATAAAaGATTCtCCAGTATTaTATTGAAGTGATTCATCAATCATTTCTTCAAAGGTCACaTTTAGCTGTTCTTTTTtGTTTTACTTTCCTTtATTACAAaTTCTTCAAGTTCTGTTTGTATACCAACATTATCAACAATACAACCAGATTGACAAGCAataTCTCTACTGTCTTcTAATTTt
>OX_Gtig_0.1.00104
TTTCGtCAAtACTtAtGTTtAGAtGttCTTtCATtGTTTtACTTtCATTTATCACAAATTCTTCACATTCCGTTTGTACAGAAACATTATCAACtATACAACCAGATTGACAAGCAATTTCTCTACTGTCTTCTAATCTTGgATGTCCAACTTGTACCTTCTTTCCTTTACTTtCTTTTGCtATTCCATATCTATCATTTTCATACATTTCACATTGAACTTCGCTCTCTTTGTAATTTTTCTGCATTAGTTGCATTTCCATTTCTTCTTTGGCCATTGAGGTCATAATAGTCACATCCTCGTCTAAATTATCTTCTGTTTGACATCCCATTTCTTGTATTATACATCCAGTTTGACAAGAAACATCGTAATCTGAATCTATCCTGGATGATCCTATTTGTAATTTTTTCCTTTtACTTCTTTTTtAAGTTCTACAACTGACCCATCATAATTAAATTGCACTGTTTCATCAACCATTTCATTTAGTTCCACATTCAAATTCTCCTTTTTCGAAATCTTTTCAATAATTACAAATTCATCAATTTCTGTTTGTACACTTACGTTATCCATGACACATCCAGATTGACAAGCAATATCTCTACCGCTCTCT
>OX_Gtig_0.1.00105
CTCTACTGTCTTCTAATCTTGGATATCCAACTTGTACTTtCTTtCCTTTACTTTCTTTTGCTATTCCATATCTATCATTTTCATACATTTCACATTGAACTTCGCTCTCTTTGTAATTTTtCTGAATTAGTTGCATTTCCATTTCTTCTTTGGCCATTGAGGTCATAATGGTTACATCCTCGTCTAAATTATCTTCTGTTTGGCATTCTATTTCTTTTATTATATGTCCAGTTTGGCACGAAACTTCGTAATCTGTATCTATCCTTGGAGATCCCACTTGTAATTTCTTTCCTTTACTTTCTTTCTTTACTGGTTGAACGAACGAGTCATTATACTGAACTGTTTCATCAATCATTTCGTCAATACTTATGTTTAGATGTTCTTTCATTGTTTTACTTTCATTTATCACAAATTCTTCACATtCcGTTTGTACAGAAACATTATCAACTATACAGCCAGATTGACAAGCAATTTCTCTACTGTCTTCTAATCTTGGATATCCAACTTGTACcTtCTTTCCTTTACTTTCTTTTGCTATTCCAgATCTATCATTTTCATACATTTCACATtGAACTTCGCTTcTTTGTAATTTTTCTGAATTAGTTGCATTtCCGTTTCTTCTTTTGCTATTGAAGTCAtAATTGTCACATCCTCGTCTAAATTATCTTCTGTTTGGCATTCTATTTCTTTTACTAAGTGACCTGTTTGACATGATACATCATAATCC
>OX_Gtig_0.1.00106
TGGGtATTTCAATCAAATAAAaATAAAaaTTATATTTTtCAaTtAAAaGTAAAaTTAAAAacAaTTtCTAaTTtGACAGAAGAAATTAatcAATcaTTATGAACCAAGAAAGGtGGAATGACGCTTGGagAaTTaTGAAAAgTGGTcAAAtcATTTTTGATAGAAGTCACACAGATATAATGTGTATTaTTTGTGAgAAAGTGTTAATCAATGCTCaTTttGGtCCTTGTGGCTGTCGatATTGTTtGGAATGTATTGTAGAATATTTGAATGAAGAAAAAAaTTTTGTCCTGgAAAAAaaGATTATTGCAAACATGAATTACTCTGTATTAATCAAAATGTTtATCCTGATCAACCAACAAATCGaaagaTAATGGAAATCATTGTAAAATGTCCTCATCCAAGTTGCGATTTTGAGgCTGAATTAATAAACATCAAAGATCATATCAGAATATGTACTGCTCAATCACaCGAGTGTCTTTACTCGAACATGGGTTGCAAAGAGTGTAATTTAGTGAATGCAGATGAGTTGAGAAAGCACATGTTGACAGAAATCGTTTCTCATACAAAATTGTTATTTGATTTTATGGATAATTTAAAAAaTGAAATAAAAGTATCGAAAGAAGATAAAGTCgAGTTGGATAAAAACAACACAAATTTAATGACATACaTTTCTGAtTTAAAaTTAAAaTaCGAAAATGAAAATAAAGAGATAAAAGAAATaCTAAATGAAACAATAAATAAATgtGACGAAGAAAAAaaTaGGTGTCGAATTAAGAAAaGAAaTAAAAaGgTTgaaTGAAGAAATaaTAACACTGAAGAAAGATACATTCGAGATCAAAAAaTGTGCGAACAAaTCGCAATTAGAATGTGACAGAAATAATAAAGAAATTAAAGAATCAAAGGACTTATTGAAGAAATCGGAGGAAGAGAGAAAGGAAGgCGCAAttGGAATGAAACAAGAAaTAAGAATGTTGAATGAAGAAATGGAAACAATGAAGAAAGAAACACTCGAGAACaAAAAATTGTCACATAATTCAAACATAAAGTGTGAAAATGACATCAAAGAAATAAAAGAAAaGATAAAAGAATTAGAAAATAAATGTGATGAAGTAAAGGTAAATGGACAAAATGAAATGAAAAGAGAAGTgAAAATGATaAAAGATgATTTATGCGAGAATAAAAAaTCGATTAGTGATTCGAAATTAAAGTGCGAGAATGACAATAAAGAAATTAACGAAAGGATAAAAGAATTAACAAATAAATGTGATGAaGTAAAGAGATTCTGTGGAGGAGAATTcGTGTGGCGGATCGATAAATGGACAGAGAaGAGGAAACAATCTTATATCGACAGTGAATCATTCTATTCTCACACAAACGGATATAAAATGTATCTCTCTGtgtttcctaatggatctggttgtggTTAtggaActcatttgagtgtctgttgttatgtgatgcgggcgaatgtgaCGAtAttttACCGTGGCCGTtcaaataTgacgTAACATATGAGCTGATCGATCGACACACgacacaaaTTCACACCAGCTCGACTGTCaaaTACGGCGGTCAATACGAGCAAGAGAGTGGTATTCAGTACAACAGAGATAATTGGAAGTGTTCaaattttCCaaaTTGGATCTGTCGTAATGACaaatttGTGTCGTTGaaaGAATCATCGAGTGAtaatgatcGATCATTGATCGATAACGATCG
>OX_Gtig_0.1.00107
TGGGtATTTCAATCAAATAAAaATAAAaaTTATATTTTtCAaTtAAAaGTAAAaTTAAAAacAaTTtCTAaTTtGACAGAAGAAATTAatcAATcaTTATGAACCAAGAAAGGtGGAATGACGCTTGGagAaTTaTGAAAAgTGGTcAAAtcATTTTTGATAGAAGTCACACAGATATAATGTGTATTaTTTGTGAgAAAGTGTTAATCAATGCTCaTTttGGtCCTTGTGGCTGTCGatATTGTTtGGAATGTATTGTAGAATATTTGAATGAAGAAAAAAaTTTTGTCCTGgAAAAAaaGATTATTGCAAACATGAATTACTCTGTATTAATCAAAATGTTtATCCTGATCAACCAACAAATCGaaagaTAATGGAAATCATTGTAAAATGTCCTCATCCAAGTTGCGATTTTGAGgCTGAATTAATAAACATCAAAGATCATATCAGAATATGTACTGCTCAATCACaCGAGTGTCTTTACTCGAACATGGGTTGCAAAGAGTGTAATTTAGTGAATGCAGATGAGTTGAGAAAGCACATGTTGACAGAAATCGTTTCTCATACAAAATTGTTATTTGATTTTATGGATAATTTAAAAAaTGAAATAAAAGTATCGAAAGAAGATAAAGTCgAGTTGGATAAAAACAACACAAATTTAATGACATACaTTTCTGAtTTAAAATTAAAaTaCGAAAATGAAAATAAAGAGATAAAAGAAATaCTAAATGAAACAATAAATAAATgtGACgAAgAAAAAAAAATGGTGTCGAATtAaGAAAAGAAATAAAAAGGTTgAaTGAAGAAATATtAACaCTGAAGAAAGATACATTCGAGATCAAAAAATGTGCGAACAAATCGCAATTAGAATGTGACAGAAATAATAAAGAAATTAAAGAATCAAAGGAttATTGAAGAAATCGGAGGAAGAGAGAAAGGAAGgCGCAAttGGAATGAAACAAGAAaTAAGAATGTTGAATGAAGAAATGGAAACAATGAAGAAAGAAACACTCGAGAACaAAAAATTGTCACATAATTCAAACATAAAGTGTGAAAATGACATCAAAGAAATAAAAGAAAaGATAAAAGAATTAGAAAATAAATGTGATGAAGTAAAGGTAAATGGACAAAATGAAATGAAAAGAGAAGTgAAAATGATaAAAGATgATTTATGCGAGAATAAAAAaTCGATTAGTGATTCGAAATTAAAGTGCGAGAATGACAATAAAGAAATTAACGAAAGGATAAAAGAATTAACAAATAAATGTGATGAaGTAAAGAGATTCTGTGGAGGAGAATTcGTGTGGCGGATCGATAAATGGACAGAGAaGAGGAAACAATCTTATATCGACAGTGAATCATTCTATTCTCACACAAACGGATATAAAATGTATCTCTCTGtgtttcctaatggatctggttgtggTTAtggaActcatttgagtgtctgttgttatgtgatgcgggcgaatgtgaCGAtAttttACCGTGGCCGTtcaaataTgacgTAACATATGAGCTGATCGATCGACACACgacacaaaTTCACACCAGCTCGACTGTCaaaTACGGCGGTCAATACGAGCAAGAGAGTGGTATTCAGTACAACAGAGATAATTGGAAGTGTTCaaattttCCaaaTTGGATCTGTCGTAATGACaaatttGTGTCGTTGaaaGAATCATCGAGTGAtaatgatcGATCATTGATCGATAACGATCG
>OX_Gtig_0.1.00108
aaaTaattttAtttttatGAAtttAAGTGTGtttGTCTTACtttGTTTTAATATATCtcAATAAgcAAACGAAATTTGTatttAAATAAATTATATTTTTGTAATTTTACAATTTCCTCTCTTCTGAAACAGATAAATAAATGGATATCTCGaCGAGAAGTGGAATGATATTtGGAGGACTATTAAAAGTGGCcaaTtGgAATTCGTTGATCAAATCGAAAATGATATGATgTGTATtATTTGTAAGAAACTATtGATCAATGCTCACTATGGTCTTTGTGGCTGTCGATATTGTTtAGAaTGTGTTACAAAATATTTGAATGGAAAAGAACAACATTGTCcTGGAAATACAAAcGATTGCaTCAATAAtcAATTAAATATTAaTACAAACATATTTgtcGATCAACTAATGAATATTAAATTATCTAAaaGAATTGTAAAATGTCCACAGAAAGATTGTGATTTCAAAGATgAaTtGcGAAATATAGAAGATCATATAAGAATATGTGAATCTCAaTCAcTTGAGTGTCCGTATATGACAATTGGTTGTAAAGAGACTGATTTTTTTAaCACAGATTTGAAGAAACACATGTTACAGGAGATTGTTTGTCATtCAAAACTTAtGTTTGAATGTATTAGTAATCTAAAAAaTGAAATAAaGGTTTTAAAagAGGAAAAATTTGAAATTGAAAAAAaTAACAAGGAGTTAAATAAATTCATCCAAGATTTTCAAGTAACATATGAAAAGgATTATAAAGAAATCAAAGTGAAACTTAAAGAAATGGAAAGTAAATATAAAGAAGAAgAAAATTCCATTTATGATTCAAAATTGAAATATGAGAGTGAAAATAAAGAAaTAAAAGAAAAACTGAAACAAATAGAACATAAATTAActGAAGAACAAAAATTGACACATAaTTCAAACTTAAAGTGTGAAAATGAcaTCaAAaAaaTAAAaGAAAagATAAAAGAATTAGAAAaTAAATGTGATGAAGTAAAGGTAAATgAaCAAAATGAAATGAAAAGAGAaGTgAAAAaTGaTAAAAGATGATTTATGCGAGaaTAAAAAATCGATTAGTGATTCGaAaTTAAAGTGcGAGAATGACAATAAAGAAATTAACGAAAGGATaagAaTTAACAAaTAaaTGCGAGAaTaaagaaaTGTGTGAATGATTTGCAATTAGAATGTGACAGAAATAATAAaGAAaTTAAAGAATCAAAaGAAatATTGAAGAAATCGGAGgAaGAGAGAAAGGAAGACGCAATTGGAATGAAACAAGAaTtAAGAATGTTGAATGAAGAAATGGAAACAATGAAGAAaGAGACTCTCGAGATCAAAAAATTGACACATAATTCAAACATAAAGTGTGAAAATGACATCAAAGAAATAAAAGAAAaGATAAAAGAATTAGAAAATAAATGTGATGAAGTAAAGGTAAATGGACAAAATGAAATGAAAAGAGAAGTgAAAATaGATAAAAGATGATTTATGCGAGAATAAAAAATCGaTTAGTGATTCGAAATTaAAGTGcGAGAATGACAATAAAGAAAtaAACGAAAGGATaaAAGAATTAACAAATAAATGTGATGAAGTAAAGAGATTCTGTGGAcgAGAATTCGTGTGGCGGATCGATAAATGGACAGAGAAGAGGAAACAATATTATATCACCAGTGAATCATTCTATTcccACACAAaCGGATATAAAA
>OX_Gtig_0.1.00109
aaaTaattttAtttttatGAAtttAAGTGTGtttGTCTTACtttGTTTTAATATATCtcAATAAgcAAACGAAATTTGTatttAAATAAATTATATTTTTGTAATTTTACAATTTCCTCTCTTCTGAAACAGATAAATAAATGGATATCTCGaCGAGAAGTGGAATGATATTtGGAGGACTATTAAAAGTGGCcaaTtGgAATTCGTTGATCAAATCGAAAATGATATGATgTGTATtATTTGTAAGAAACTATtGATCAATGCTCACTATGGTCTTTGTGGCTGTCGATATTGTTtAGAaTGTGTTACAAAATATTTGAATGGAAAAGAACAACATTGTCcTGGAAATACAAAcGATTGCaTCAATAAtcAATTAAATATTAaTACAAACATATTTgtcGATCAACTAATGAATATTAAATTATCTAAaaGAATTGTAAAATGTCCACAGAAAGATTGTGATTTCAAAGATgAaTtGcGAAATATAGAAGATCATATAAGAATATGTGAATCTCAaTCAcTTGAGTGTCCGTATATGACAATTGGTTGTAAAGAGACTGATTTTTTTAaCACAGATTTGAAGAAACACATGTTACAGGAGATTGTTTGTCATtCAAAACTTAtGTTTGAATGTATTAGTAATCTAAAAAaTGAAATAAaGGTTTTAAAagAGGAAAAATTTGAAATTGAAAAAAaTAACAAGGAGTTAAATAAATTCATCCAAGATTTTCAAGTAACATATGAAAAGgATTATAAAGAAATCAAAGTGAAACTTAAAGAAATGGAAAGTAAATATAAAGAAGAAgAAAATTCCATTTATGATTCAAAATTGAAATATGAGAGTGAAAATAAAGAAaTAAAAGAAAAACTGAAACAAATAGAACATAAATTAActGAAGAACAAAAATTGACACATAaTTCAAACTTAAAGTGTGAAAATGAcaTCaAAaAaaTAAAaGAAAagATAAAAGAATTAGAAAaTAAATGTGATGAAGTAAAGGTAAATgAaCAAAATGAAATGAAAAGAGAaGTgAAAAaTGaTAAAAGATGATTTATGCGAGaaTAAAAAATCGATTAGTGATTCGaAaTTAAAGTGcGAGAATGACAATAAAGAAATTAACGAAAGGATaagAaTTAACAAaTAaaTGCGAGAaTaaagaaaTGTGTGAATGATTTGCAATTAGAATGTGACAGAAATAATAAaGAAaTTAAAGAATCAAAaGAAatATTGAAGAAATCGGAGgAaGAGAGAAAGGAAGACGCAATTGGAATGAAACAAGAaTtAAGAATGTTGAATGAAGAAATGGAAACAATGAAGAAaGAGACTCTCGAGATCAAAAAATTGACACATAATTCAAACATAAAGTGTGAAAATGACATCAAAGAAATAAAAGAAAaGATAAAAGAATTAGAAAATAAATGTGATGAAGTAAAGGTAAATGGACAAAATGAAATGAAAAGAGAAGTgAAAATGATAAAAGATGATTTATGCGAGAATAAAAAATCGaTTAGTGATTCGAAATTaAAGTGcGAGAATGACAATAAAGAAAtaAACGAAAGGATaaAAGAATTAACAAATAAATGTGATGAAGTAAAGAGATTCTGTGGAcgAGAATTCGTGTGGCGGATCGATAAATGGACAGAGAAGAGGAAACAATATTATATCACCAGTGAATCATTCTATTcccACACAAaCGGATATAAAA
>OX_Gtig_0.1.00110
TGGGtATTTCAATCAAATAAAaATAAAaaTTATATTTTtCAaTtAAAaGTAAAaTTAAAAacAaTTtCTAaTTtGACAGAAGAAATTAatcAATcaTTATGAACCAAGAAAGGtGGAATGACGCTTGGagAaTTaTGAAAAgTGGTcAAAtcATTTTTGATAGAAGTCACACAGATATAATGTGTATTaTTTGTGAgAAAGTGTTAATCAATGCTCaTTttGGtCCTTGTGGCTGTCGatATTGTTtGGAATGTATTGTAGAATATTTGAATGAAGAAAAAAaTTTTGTCCTGgAAAAAaaGATTATTGCAAACATGAATTACTCTGTATTAATCAAAATGTTtATCCTGATCAACCAACAAATCGaaagaTAATGGAAATCATTGTAAAATGTCCTCATCCAAGTTGCGATTTTGAGgCTGAATTAATAAACATCAAAGATCATATCAGAATATGTACTGCTCAATCACaCGAGTGTCTTTACTCGAACATGGGTTGCAAAGAGTGTAATTTAGTGAATGCAGATGAGTTGAGAAAGCACATGTTGACAGAAATCGTTTCTCATACAAAATTGTTATTTGATTTTATGGATAATTTAAAAAaTGAAATAAAAGTATCGAAAGAAGATAAAGTCgAGTTGGATAAAAACAACACAAATTTAATGACATATATTTCTGATTTAAAATtAAAATACGAAAATGAAAATAAAGAgaTAAAAGAAATTCTAAATGAAACAATAAATAAaTGTGACGAAGAAAAAAaaaTGGTgTCGAATTAAGAAAAGAAaTAAAAAGgTTGAATGAAGAAATAGaAACACTGAAGAAAGATACATTCGAGATCAAAAAATGTGCAAACAAATCGCAATTAGAATGTGACAGAAATAATAAAGAAaTTAAAGAATCAATGGACTTATTGAAGAAATCGGAGGAAGAGAGAAAGGAAGACGCAATTGGAATGAAaCAAGAAATAAGAATGTTGAATGAAGAAaTGGAAACAATGAAGAAAGAGACACTCGAGAACaAAAAATTGACACATAaTTCAAACTTAAAGTGTGAAAATGACATCAAAGAAATAAAaGAAAAGATAAAAGAATTAGAAAATAAATGTGATGAAGTAAAGGTAAATGGACAAAATGAAATGAAAAGAGAAGTgAAAATGATaAAAGATgATTTATGCGAGAATAAAAAaTCGATTAGTGATTCGAAATTAAAGTGCGAGAATGACAATAAAGAAATTAACGAAAGGATAAAAGAATTAACAAATAAATGTGATGAaGTAAAGAGATTCTGTGGAGGAGAATTcGTGTGGCGGATCGATAAATGGACAGAGAaGAGGAAACAATCTTATATCGACAGTGAATCATTCTATTCTCACACAAACGGATATAAAATGTATCTCTCTGtgtttcctaatggatctggttgtggTTAtggaActcatttgagtgtctgttgttatgtgatgcgggcgaatgtgaCGAtAttttACCGTGGCCGTtcaaataTgacgTAACATATGAGCTGATCGATCGACACACgacacaaaTTCACACCAGCTCGACTGTCaaaTACGGCGGTCAATACGAGCAAGAGAGTGGTATTCAGTACAACAGAGATAATTGGAAGTGTTCaaattttCCaaaTTGGATCTGTCGTAATGACaaatttGTGTCGTTGaaaGAATCATCGAGTGAtaatgatcGATCATTGATCGATAACGATCG
>OX_Gtig_0.1.00111
TTATtcTTTTtGTTttCaaTCTataTATttAaaaTTtAaattGGAATATTTtATTTtAAATTATTAAaGTCaGTtAATCAATCATTTAcTTTGAAAtAATTTTTtATATTAGATAAATAAATGGATATCTCGaCGAGAAGTGGAATGATATTtGGAGGACTATTAAAAGTGGCcaaTtGgAATTCGTTGATCAAATCGAAAATGATATGATgTGTATtATTTGTAAGAAACTATtGATCAATGCTCACTATGGTCTTTGTGGCTGTCGATATTGTTtAGAaTGTGTTACAAAATATTTGAATGGAAAAGAACAACATTGTCcTGGAAATACAAAcGATTGCaTCAATAAtcAATTAAATATTAaTACAAACATATTTgtcGATCAACTAATGAATATTAAATTATCTAAaaGAATTGTAAAATGTCCACAGAAAGATTGTGATTTCAAAGATgAaTtGcGAAATATAGAAGATCATATAAGAATATGTGAATCTCAaTCAcTTGAGTGTCCGTATATGACAATTGGTTGTAAAGAGACTGATTTTTTTAaCACAGATTTGAAGAAACACATGTTACAGGAGATTGTTTGTCATtCAAAACTTAtGTTTGAATGTATTAGTAATCTAAAAAaTGAAATAAaGGTTTTAAAagAGGAAAAATTTGAAATTGAAAAAAaTAACAAGGAGTTAAATAAATTCATCCAAGATTTTCAAGTAACATATGAAAAGgATTATAAAGAAATCAAAGTGAAACTTAAAGAAATGGAAAGTAAATATAAAGAAGAAgAAAATTCCATTTATGATTCAAAATTGAAATATGAGAGTGAAAATAAAGAAaTAAAAGAAAAACTGAAACAAATAGAACATAAATTAActGAAGAACAAAAATTGACACATAaTTCAAACTTAAAGTGTGAAAATGAcaTCaAAaAaaTAAAaGAAAagATAAAAGAATTAGAAAaTAAATGTGATGAAGTAAAGGTAAATgAaCAAAATGAAATGAAAAGAGAaGTgAAAAaTGaTAAAAGATGATTTATGCGAGaaTAAAAAATCGATTAGTGATTCGaAaTTAAAGTGcGAGAATGACAATAAAGAAATTAACGAAAGGATaagAaTTAACAAaTAaaTGCGAGAaTaaagaaaTGTGTGAATGATTTGCAATTAGAATGTGACAGAAATAATAAaGAAaTTAAAGAATCAAAaGAAatATTGAAGAAATCGGAGgAaGAGAGAAAGGAAGACGCAATTGGAATGAAACAAGAaTtAAGAATGTTGAATGAAGAAATGGAAACAATGAAGAAaGAGACTCTCGAGATCAAAAAATTGACACATAATTCAAACATAAAGTGTGAAAATGACATCAAAGAAATAAAAGAAAaGATAAAAGAATTAGAAAATAAATGTGATGAAGTAAAGGTAAATGGACAAAATGAAATGAAAAGAGAAGTgAAAATaGATAAAAGATGATTTATGCGAGAATAAAAAATCGaTTAGTGATTCGAAATTaAAGTGcGAGAATGACAATAAAGAAAtaAACGAAAGGATaaAAGAATTAACAAATAAATGTGATGAAGTAAAGAGATTCTGTGGAcgAGAATTCGTGTGGCGGATCGATAAATGGACAGAGAAGAGGAAACAATATTATATCACCAGTGAATCATTCTATTcccACACAAaCGGATATAAAA
>OX_Gtig_0.1.00112
TTATtcTTTTtGTTttCaaTCTataTATttAaaaTTtAaattGGAATATTTtATTTtAAATTATTAAaGTCaGTtAATCAATCATTTAcTTTGAAAtAATTTTTtATATTAGATAAATAAATGGATATCTCGaCGAGAAGTGGAATGATATTtGGAGGACTATTAAAAGTGGCcaaTtGgAATTCGTTGATCAAATCGAAAATGATATGATgTGTATtATTTGTAAGAAACTATtGATCAATGCTCACTATGGTCTTTGTGGCTGTCGATATTGTTtAGAaTGTGTTACAAAATATTTGAATGGAAAAGAACAACATTGTCcTGGAAATACAAAcGATTGCaTCAATAAtcAATTAAATATTAaTACAAACATATTTgtcGATCAACTAATGAATATTAAATTATCTAAaaGAATTGTAAAATGTCCACAGAAAGATTGTGATTTCAAAGATgAaTtGcGAAATATAGAAGATCATATAAGAATATGTGAATCTCAaTCAcTTGAGTGTCCGTATATGACAATTGGTTGTAAAGAGACTGATTTTTTTAaCACAGATTTGAAGAAACACATGTTACAGGAGATTGTTTGTCATtCAAAACTTAtGTTTGAATGTATTAGTAATCTAAAAAaTGAAATAAaGGTTTTAAAagAGGAAAAATTTGAAATTGAAAAAAaTAACAAGGAGTTAAATAAATTCATCCAAGATTTTCAAGTAACATATGAAAAGgATTATAAAGAAATCAAAGTGAAACTTAAAGAAATGGAAAGTAAATATAAAGAAGAAgAAAATTCCATTTATGATTCAAAATTGAAATATGAGAGTGAAAATAAAGAAaTAAAAGAAAAACTGAAACAAATAGAACATAAATTAActGAAGAACAAAAATTGACACATAaTTCAAACTTAAAGTGTGAAAATGAcaTCaAAaAaaTAAAaGAAAagATAAAAGAATTAGAAAaTAAATGTGATGAAGTAAAGGTAAATgAaCAAAATGAAATGAAAAGAGAaGTgAAAAaTGaTAAAAGATGATTTATGCGAGaaTAAAAAATCGATTAGTGATTCGaAaTTAAAGTGcGAGAATGACAATAAAGAAATTAACGAAAGGATaagAaTTAACAAaTAaaTGCGAGAaTaaagaaaTGTGTGAATGATTTGCAATTAGAATGTGACAGAAATAATAAaGAAaTTAAAGAATCAAAaGAAatATTGAAGAAATCGGAGgAaGAGAGAAAGGAAGACGCAATTGGAATGAAACAAGAaTtAAGAATGTTGAATGAAGAAATGGAAACAATGAAGAAaGAGACTCTCGAGATCAAAAAATTGACACATAATTCAAACATAAAGTGTGAAAATGACATCAAAGAAATAAAAGAAAaGATAAAAGAATTAGAAAATAAATGTGATGAAGTAAAGGTAAATGGACAAAATGAAATGAAAAGAGAAGTgAAAATGATAAAAGATGATTTATGCGAGAATAAAAAATCGaTTAGTGATTCGAAATTaAAGTGcGAGAATGACAATAAAGAAAtaAACGAAAGGATaaAAGAATTAACAAATAAATGTGATGAAGTAAAGAGATTCTGTGGAcgAGAATTCGTGTGGCGGATCGATAAATGGACAGAGAAGAGGAAACAATATTATATCACCAGTGAATCATTCTATTcccACACAAaCGGATATAAAA
>OX_Gtig_0.1.00113
TGGGtATTTCAATCAAATAAAaATAAAaaTTATATTTTtCAaTtAAAaGTAAAaTTAAAAacAaTTtCTAaTTtGACAGAAGAAATTAatcAATcaTTATGAACCAAGAAAGGtGGAATGACGCTTGGagAaTTaTGAAAAgTGGTcAAAtcATTTTTGATAGAAGTCACACAGATATAATGTGTATTaTTTGTGAgAAAGTGTTAATCAATGCTCaTTttGGtCCTTGTGGCTGTCGatATTGTTtGGAATGTATTGTAGAATATTTGAATGAAGAAAAAAaTTTTGTCCTGgAAAAAaaGATTATTGCAAACATGAATTACTCTGTATTAATCAAAATGTTtATCCTGATCAACCAACAAATCGaaagaTAATGGAAATCATTGTAAAATGTCCTCATCCAAGTTGCGATTTTGAGgCTGAATTAATAAACATCAAAGATCATATCAGAATATGTACTGCTCAATCACaCGAGTGTCTTTACTCGAACATGGGTTGCAAAGAGTGTAATTTAGTGAATGCAGATGAGTTGAGAAAGCACATGTTGACAGAAATCGTTTCTCATACAAAATTGTTATTTGATTTTATGGATAATTTAAAAAaTGAAATAAAAGTATCGAAAGAAGATAAAGTCgAGTTGGATAAAAACAACACAAATTTAATGACATACaTTTCTGAtTTAAAaTTAAAaTaCGAAAATGAAAATAAAGAGATAAAAGAAATaCTAAATGAAACAATAAATAAATgtGACGAAGAAAAAaaTaGGTGTCGAATTAAGAAAaGAAaTAAAAaGgTTgaaTGAAGAAATaaTAACACTGAAGAAAGATACATTCGAGATCAAAAAaTGTGCGAACAAaTCGCAATTAGAATGTGACAGAAATAATAAAGAAATTAAAGAATCAAAGGACTTATTGAAGAAATCGGAGGAAGAGAGAAAGGAAGgCGCAAttGGAATGAAACAAGAAaTAAGAATGTTGAATGAAGAAATGGAAACAATGAAGAAAGAAACACTCGAGAACaAAAAATTGTCACATAATTCAAACATAAAGTGTGAAAATGACATCAAAGAAATAAAAGAAAaGATAAAAGAATTAGAAAATAAATGTGATGAAGTAAAGGTAAATGGACAAAATGAAATGAAAAGAGAAGTgAAAATGATaAAAGATgATTTATGCGAGAATAAAAAaTCGATTAGTGATTCGAAATTAAAGTGCGAGAATGACAATAAAGAAATTAACGAAAGGATAAAAGAATTAACAAATAAATGTGATGAaGTAAAGAGATTCTGTGGAGGAGAATTcGTGTGGCGGATCGATAAATGGACAGAGAaGAGGAAACAATCTTGTATCACCAGTGAATCATTCTATTCTCACACAAACGgaTATAAAATGTGTCTCTCTGTGTATCCTAATGGAGCTGGTTGGGgTgAGGGAACTCATTTGAGTGTCTGGTGTTGGTTGATGAGGGGCGAATGTGACGATATTTtACCGTGGCCGTtCAAACATGGCGTAACATTTGaGCTGATCGATCAACaCACGACACGAATTCACACCAGCTCGACTGTCaCaTACGGCGGTCaGCACGAGAAAGAGAGCGgTAttCGATACTACAGaGATATtCGAAAGGTGaaatcgataaatggttca
>OX_Gtig_0.1.00114
TGGGtATTTCAATCAAATAAAaATAAAaaTTATATTTTtCAaTtAAAaGTAAAaTTAAAAacAaTTtCTAaTTtGACAGAAGAAATTAatcAATcaTTATGAACCAAGAAAGGtGGAATGACGCTTGGagAaTTaTGAAAAgTGGTcAAAtcATTTTTGATAGAAGTCACACAGATATAATGTGTATTaTTTGTGAgAAAGTGTTAATCAATGCTCaTTttGGtCCTTGTGGCTGTCGatATTGTTtGGAATGTATTGTAGAATATTTGAATGAAGAAAAAAaTTTTGTCCTGgAAAAAaaGATTATTGCAAACATGAATTACTCTGTATTAATCAAAATGTTtATCCTGATCAACCAACAAATCGaaagaTAATGGAAATCATTGTAAAATGTCCTCATCCAAGTTGCGATTTTGAGgCTGAATTAATAAACATCAAAGATCATATCAGAATATGTACTGCTCAATCACaCGAGTGTCTTTACTCGAACATGGGTTGCAAAGAGTGTAATTTAGTGAATGCAGATGAGTTGAGAAAGCACATGTTGACAGAAATCGTTTCTCATACAAAATTGTTATTTGATTTTATGGATAATTTAAAAAaTGAAATAAAAGTATCGAAAGAAGATAAAGTCgAGTTGGATAAAAACAACACAAATTTAATGACATACaTTTCTGAtTTAAAATTAAAaTaCGAAAATGAAAATAAAGAGATAAAAGAAATaCTAAATGAAACAATAAATAAATgtGACgAAgAAAAAAAAATGGTGTCGAATtAaGAAAAGAAATAAAAAGGTTgAaTGAAGAAATATtAACaCTGAAGAAAGATACATTCGAGATCAAAAAATGTGCGAACAAATCGCAATTAGAATGTGACAGAAATAATAAAGAAATTAAAGAATCAAAGGAttATTGAAGAAATCGGAGGAAGAGAGAAAGGAAGgCGCAAttGGAATGAAACAAGAAaTAAGAATGTTGAATGAAGAAATGGAAACAATGAAGAAAGAAACACTCGAGAACaAAAAATTGTCACATAATTCAAACATAAAGTGTGAAAATGACATCAAAGAAATAAAAGAAAaGATAAAAGAATTAGAAAATAAATGTGATGAAGTAAAGGTAAATGGACAAAATGAAATGAAAAGAGAAGTgAAAATGATaAAAGATgATTTATGCGAGAATAAAAAaTCGATTAGTGATTCGAAATTAAAGTGCGAGAATGACAATAAAGAAATTAACGAAAGGATAAAAGAATTAACAAATAAATGTGATGAaGTAAAGAGATTCTGTGGAGGAGAATTcGTGTGGCGGATCGATAAATGGACAGAGAaGAGGAAACAATCTTGTATCACCAGTGAATCATTCTATTCTCACACAAACGgaTATAAAATGTGTCTCTCTGTGTATCCTAATGGAGCTGGTTGGGgTgAGGGAACTCATTTGAGTGTCTGGTGTTGGTTGATGAGGGGCGAATGTGACGATATTTtACCGTGGCCGTtCAAACATGGCGTAACATTTGaGCTGATCGATCAACaCACGACACGAATTCACACCAGCTCGACTGTCaCaTACGGCGGTCaGCACGAGAAAGAGAGCGgTAttCGATACTACAGaGATATtCGAAAGGTGaaatcgataaatggttca
>OX_Gtig_0.1.00115
TGGGtATTTCAATCAAATAAAaATAAAaaTTATATTTTtCAaTtAAAaGTAAAaTTAAAAacAaTTtCTAaTTtGACAGAAGAAATTAatcAATcaTTATGAACCAAGAAAGGtGGAATGACGCTTGGagAaTTaTGAAAAgTGGTcAAAtcATTTTTGATAGAAGTCACACAGATATAATGTGTATTaTTTGTGAgAAAGTGTTAATCAATGCTCaTTttGGtCCTTGTGGCTGTCGatATTGTTtGGAATGTATTGTAGAATATTTGAATGAAGAAAAAAaTTTTGTCCTGgAAAAAaaGATTATTGCAAACATGAATTACTCTGTATTAATCAAAATGTTtATCCTGATCAACCAACAAATCGaaagaTAATGGAAATCATTGTAAAATGTCCTCATCCAAGTTGCGATTTTGAGgCTGAATTAATAAACATCAAAGATCATATCAGAATATGTACTGCTCAATCACaCGAGTGTCTTTACTCGAACATGGGTTGCAAAGAGTGTAATTTAGTGAATGCAGATGAGTTGAGAAAGCACATGTTGACAGAAATCGTTTCTCATACAAAATTGTTATTTGATTTTATGGATAATTTAAAAAaTGAAATAAAAGTATCGAAAGAAGATAAAGTCgAGTTGGATAAAAACAACACAAATTTAATGACATACaTTTCTGAtTTAAAaTTAAAaTaCGAAAATGAAAATAAAGAGATAAAAGAAATaCTAAATGAAACAATAAATAAATgtGACGAAGAAAAAaaTaGGTGTCGAATTAAGAAAaGAAaTAAAAaGgTTgaaTGAAGAAATaaTAACACTGAAGAAAGATACATTCGAGATCAAAAAaTGTGCGAACAAaTCGCAATTAGAATGTGACAGAAATAATAAAGAAATTAAAGAATCAAAGGACTTATTGAAGAAATCGGAGGAAGAGAGAAAGGAAGgCGCAAttGGAATGAAACAAGAAaTAAGAATGTTGAATGAAGAAATGGAAACAATGAAGAAAGAAACACTCGAGAACaAAAAATTGTCACATAATTCAAACATAAAGTGTGAAAATGACATCAAAGAAATAAAAGAAAaGATAAAAGAATTAGAAAATAAATGTGATGAAGTAAAGGTAAATGGACAAAATGAAATGAAAAGAGAAGTgAAAATGATaAAAGATgATTTATGCGAGAATAAAAAaTCGATTAGTGATTCGAAATTAAAGTGCGAGAATGACAATAAAGAAATTAACGAAAGGATAAAAGAATTAACAAATAAATGTGATGAaGTAAAGAGATTCTGTGGAGGAGAATTcGTGTGGCGGATCGATAAATGGACAGAGAaGAGGAAACAATCTTATATCGCCAGTGAATCATTCTATTCTCACACAAACGGATaTAAAaTGTGTCTCTCTGTGTATCCTAATGGATCTGGTTGtGGTgaGGGAaCTCATTTGAGTGTCTGGTGTTATGTGATgCGGGGCGAATGTGACGATATTTtACCGTGGCCGTTCAAACATGCCGTAACATTTGAGCTGATCgatcaacacacgacacaaattcacaccagctcgactgtcacatacggcggtaaatacgagccaaagagtggcatttggtacaacagagata
>OX_Gtig_0.1.00116
TGGGtATTTCAATCAAATAAAaATAAAaaTTATATTTTtCAaTtAAAaGTAAAaTTAAAAacAaTTtCTAaTTtGACAGAAGAAATTAatcAATcaTTATGAACCAAGAAAGGtGGAATGACGCTTGGagAaTTaTGAAAAgTGGTcAAAtcATTTTTGATAGAAGTCACACAGATATAATGTGTATTaTTTGTGAgAAAGTGTTAATCAATGCTCaTTttGGtCCTTGTGGCTGTCGatATTGTTtGGAATGTATTGTAGAATATTTGAATGAAGAAAAAAaTTTTGTCCTGgAAAAAaaGATTATTGCAAACATGAATTACTCTGTATTAATCAAAATGTTtATCCTGATCAACCAACAAATCGaaagaTAATGGAAATCATTGTAAAATGTCCTCATCCAAGTTGCGATTTTGAGgCTGAATTAATAAACATCAAAGATCATATCAGAATATGTACTGCTCAATCACaCGAGTGTCTTTACTCGAACATGGGTTGCAAAGAGTGTAATTTAGTGAATGCAGATGAGTTGAGAAAGCACATGTTGACAGAAATCGTTTCTCATACAAAATTGTTATTTGATTTTATGGATAATTTAAAAAaTGAAATAAAAGTATCGAAAGAAGATAAAGTCgAGTTGGATAAAAACAACACAAATTTAATGACATACaTTTCTGAtTTAAAATTAAAaTaCGAAAATGAAAATAAAGAGATAAAAGAAATaCTAAATGAAACAATAAATAAATgtGACgAAgAAAAAAAAATGGTGTCGAATtAaGAAAAGAAATAAAAAGGTTgAaTGAAGAAATATtAACaCTGAAGAAAGATACATTCGAGATCAAAAAATGTGCGAACAAATCGCAATTAGAATGTGACAGAAATAATAAAGAAATTAAAGAATCAAAGGAttATTGAAGAAATCGGAGGAAGAGAGAAAGGAAGgCGCAAttGGAATGAAACAAGAAaTAAGAATGTTGAATGAAGAAATGGAAACAATGAAGAAAGAAACACTCGAGAACaAAAAATTGTCACATAATTCAAACATAAAGTGTGAAAATGACATCAAAGAAATAAAAGAAAaGATAAAAGAATTAGAAAATAAATGTGATGAAGTAAAGGTAAATGGACAAAATGAAATGAAAAGAGAAGTgAAAATGATaAAAGATgATTTATGCGAGAATAAAAAaTCGATTAGTGATTCGAAATTAAAGTGCGAGAATGACAATAAAGAAATTAACGAAAGGATAAAAGAATTAACAAATAAATGTGATGAaGTAAAGAGATTCTGTGGAGGAGAATTcGTGTGGCGGATCGATAAATGGACAGAGAaGAGGAAACAATCTTATATCGCCAGTGAATCATTCTATTCTCACACAAACGGATaTAAAaTGTGTCTCTCTGTGTATCCTAATGGATCTGGTTGtGGTgaGGGAaCTCATTTGAGTGTCTGGTGTTATGTGATgCGGGGCGAATGTGACGATATTTtACCGTGGCCGTTCAAACATGCCGTAACATTTGAGCTGATCgatcaacacacgacacaaattcacaccagctcgactgtcacatacggcggtaaatacgagccaaagagtggcatttggtacaacagagata
>OX_Gtig_0.1.00117
TGGGtATTTCAATCAAATAAAaATAAAaaTTATATTTTtCAaTtAAAaGTAAAaTTAAAAacAaTTtCTAaTTtGACAGAAGAAATTAatcAATcaTTATGAACCAAGAAAGGtGGAATGACGCTTGGagAaTTaTGAAAAgTGGTcAAAtcATTTTTGATAGAAGTCACACAGATATAATGTGTATTaTTTGTGAgAAAGTGTTAATCAATGCTCaTTttGGtCCTTGTGGCTGTCGatATTGTTtGGAATGTATTGTAGAATATTTGAATGAAGAAAAAAaTTTTGTCCTGgAAAAAaaGATTATTGCAAACATGAATTACTCTGTATTAATCAAAATGTTtATCCTGATCAACCAACAAATCGaaagaTAATGGAAATCATTGTAAAATGTCCTCATCCAAGTTGCGATTTTGAGgCTGAATTAATAAACATCAAAGATCATATCAGAATATGTACTGCTCAATCACaCGAGTGTCTTTACTCGAACATGGGTTGCAAAGAGTGTAATTTAGTGAATGCAGATGAGTTGAGAAAGCACATGTTGACAGAAATCGTTTCTCATACAAAATTGTTATTTGATTTTATGGATAATTTAAAAAaTGAAATAAAAGTATCGAAAGAAGATAAAGTCgAGTTGGATAAAAACAACACAAATTTAATGACATATATTTCTGATTTAAAATtAAAATACGAAAATGAAAATAAAGAgaTAAAAGAAATTCTAAATGAAACAATAAATAAaTGTGACGAAGAAAAAAaaaTGGTgTCGAATTAAGAAAAGAAaTAAAAAGgTTGAATGAAGAAATAGaAACACTGAAGAAAGATACATTCGAGATCAAAAAATGTGCAAACAAATCGCAATTAGAATGTGACAGAAATAATAAAGAAaTTAAAGAATCAATGGACTTATTGAAGAAATCGGAGGAAGAGAGAAAGGAAGACGCAATTGGAATGAAaCAAGAAATAAGAATGTTGAATGAAGAAaTGGAAACAATGAAGAAAGAGACACTCGAGAACaAAAAATTGACACATAaTTCAAACTTAAAGTGTGAAAATGACATCAAAGAAATAAAaGAAAAGATAAAAGAATTAGAAAATAAATGTGATGAAGTAAAGGTAAATGGACAAAATGAAATGAAAAGAGAAGTgAAAATGATaAAAGATgATTTATGCGAGAATAAAAAaTCGATTAGTGATTCGAAATTAAAGTGCGAGAATGACAATAAAGAAATTAACGAAAGGATAAAAGAATTAACAAATAAATGTGATGAaGTAAAGAGATTCTGTGGAGGAGAATTcGTGTGGCGGATCGATAAATGGACAGAGAaGAGGAAACAATCTTGTATCACCAGTGAATCATTCTATTCTCACACAAACGgaTATAAAATGTGTCTCTCTGTGTATCCTAATGGAGCTGGTTGGGgTgAGGGAACTCATTTGAGTGTCTGGTGTTGGTTGATGAGGGGCGAATGTGACGATATTTtACCGTGGCCGTtCAAACATGGCGTAACATTTGaGCTGATCGATCAACaCACGACACGAATTCACACCAGCTCGACTGTCaCaTACGGCGGTCaGCACGAGAAAGAGAGCGgTAttCGATACTACAGaGATATtCGAAAGGTGaaatcgataaatggttca
>OX_Gtig_0.1.00118
TGGGtATTTCAATCAAATAAAaATAAAaaTTATATTTTtCAaTtAAAaGTAAAaTTAAAAacAaTTtCTAaTTtGACAGAAGAAATTAatcAATcaTTATGAACCAAGAAAGGtGGAATGACGCTTGGagAaTTaTGAAAAgTGGTcAAAtcATTTTTGATAGAAGTCACACAGATATAATGTGTATTaTTTGTGAgAAAGTGTTAATCAATGCTCaTTttGGtCCTTGTGGCTGTCGatATTGTTtGGAATGTATTGTAGAATATTTGAATGAAGAAAAAAaTTTTGTCCTGgAAAAAaaGATTATTGCAAACATGAATTACTCTGTATTAATCAAAATGTTtATCCTGATCAACCAACAAATCGaaagaTAATGGAAATCATTGTAAAATGTCCTCATCCAAGTTGCGATTTTGAGgCTGAATTAATAAACATCAAAGATCATATCAGAATATGTACTGCTCAATCACaCGAGTGTCTTTACTCGAACATGGGTTGCAAAGAGTGTAATTTAGTGAATGCAGATGAGTTGAGAAAGCACATGTTGACAGAAATCGTTTCTCATACAAAATTGTTATTTGATTTTATGGATAATTTAAAAAaTGAAATAAAAGTATCGAAAGAAGATAAAGTCgAGTTGGATAAAAACAACACAAATTTAATGACATATATTTCTGATTTAAAATtAAAATACGAAAATGAAAATAAAGAgaTAAAAGAAATTCTAAATGAAACAATAAATAAaTGTGACGAAGAAAAAAaaaTGGTgTCGAATTAAGAAAAGAAaTAAAAAGgTTGAATGAAGAAATAGaAACACTGAAGAAAGATACATTCGAGATCAAAAAATGTGCAAACAAATCGCAATTAGAATGTGACAGAAATAATAAAGAAaTTAAAGAATCAATGGACTTATTGAAGAAATCGGAGGAAGAGAGAAAGGAAGACGCAATTGGAATGAAaCAAGAAATAAGAATGTTGAATGAAGAAaTGGAAACAATGAAGAAAGAGACACTCGAGAACaAAAAATTGACACATAaTTCAAACTTAAAGTGTGAAAATGACATCAAAGAAATAAAaGAAAAGATAAAAGAATTAGAAAATAAATGTGATGAAGTAAAGGTAAATGGACAAAATGAAATGAAAAGAGAAGTgAAAATGATaAAAGATgATTTATGCGAGAATAAAAAaTCGATTAGTGATTCGAAATTAAAGTGCGAGAATGACAATAAAGAAATTAACGAAAGGATAAAAGAATTAACAAATAAATGTGATGAaGTAAAGAGATTCTGTGGAGGAGAATTcGTGTGGCGGATCGATAAATGGACAGAGAaGAGGAAACAATCTTATATCGCCAGTGAATCATTCTATTCTCACACAAACGGATaTAAAaTGTGTCTCTCTGTGTATCCTAATGGATCTGGTTGtGGTgaGGGAaCTCATTTGAGTGTCTGGTGTTATGTGATgCGGGGCGAATGTGACGATATTTtACCGTGGCCGTTCAAACATGCCGTAACATTTGAGCTGATCgatcaacacacgacacaaattcacaccagctcgactgtcacatacggcggtaaatacgagccaaagagtggcatttggtacaacagagata
>OX_Gtig_0.1.00119
aaaTaattttAtttttatGAAtttAAGTGTGtttGTCTTACtttGTTTTAATATATCtcAATAAgcAAACGAAATTTGTatttAAATAAATTATATTTTTGTAATTTTACAATTTCCTCTCTTCTGAAACAGATAAATAAATGGATATCTCGaCGAGAAGTGGAATGATATTtGGAGGACTATTAAAAGTGGCcaaTtGgAATTCGTTGATCAAATCGAAAATGATATGATgTGTATtATTTGTAAGAAACTATtGATCAATGCTCACTATGGTCTTTGTGGCTGTCGATATTGTTtAGAaTGTGTTACAAAATATTTGAATGGAAAAGAACAACATTGTCcTGGAAATACAAAcGATTGCaTCAATAAtcAATTAAATATTAaTACAAACATATTTgtcGATCAACTAATGAATATTAAATTATCTAAaaGAATTGTAAAATGTCCACAGAAAGATTGTGATTTCAAAGATgAaTtGcGAAATATAGAAGATCATATAAGAATATGTGAATCTCAaTCAcTTGAGTGTCCGTATATGACAATTGGTTGTAAAGAGACTGATTTTTTTAaCACAGATTTGAAGAAACACATGTTACAGGAGATTGTTTGTCATtCAAAACTTAtGTTTGAATGTATTAGTAATCTAAAAAaTGAAATAAaGGTTTTAAAagAGGAAAAATTTGAAATTGAAAAAAaTAACAAGGAGTTAAATAAATTCATCCAAGATTTTCAAGTAACATATGAAAAGgATTATAAAGAAATCAAAGTGAAACTTAAAGAAATGGAAAGTAAATATAAAGAAGAAgAAAATTCCATTTATGATTCAAAATTGAAATATGAGAGTGAAAATAAAGAAaTAAAAGAAAAACTGAAACAAATAGAACATAAATTAACtGAAGAACAAAAAtCGaTtAATGATaCaaaaTCGAAAtGCGAAAGTGaAAATAGAGAATTCaaaGAAAAACTAAAGGAAATAGAAAATAAATTGAATGAAGACGAAAAATTGACACATgATTCAAACTTAAAGTGTGAAAATGACaTCAAAGAAATAAAAGAAAAGATAAAAGAATTAGAAAATAAATGTGATGAAGTAAAGGTAAATGGACAAAATGaAATGaAAAGaGaAGTgAAAattGATAAAAGATGATTTATGCgaAGAATAAAAAATCGaTTAGTgATTCGAAattCAAAGTGTGAGAAGGACAATAAAGAAATAAACGAAATGATAATAGAATtAaCAAaTAAaTGTGaTGCaGTAAAAaGaTTCTGTGGACGAGAATTCGTGTGGCGGATCGATAAATGGACAGAGAAGAGGAaaCAAATTTGTATCGCCAGTGAATCATTctattctcacacaaacggatataaaTtGTGTCTCtCTGTGTATCcTAATGgATTTGGTTGTGGTGAGGGAACTCATTtGAGTGTCTGTTGTTATGTGATGcGGGgCGAATGTGacgAtATTTTACcGtGGCcgTTCAAaCAtGACGTAACaTTTGAGCTGATCGATCAaCACACGAcACAAATTCACACCaGCTCGAcTgtCAcAtACGGcGGTcAATACGAGaaagagaGCGGTATTGAGTACTGGAGAGAtaatcgaaagc
>OX_Gtig_0.1.00120
aaaTaattttAtttttatGAAtttAAGTGTGtttGTCTTACtttGTTTTAATATATCtcAATAAgcAAACGAAATTTGTatttAAATAAATTATATTTTTGTAATTTTACAATTTCCTCTCTTCTGAAACAGATAAATAAATGGATATCTCGaCGAGAAGTGGAATGATATTtGGAGGACTATTAAAAGTGGCcaaTtGgAATTCGTTGATCAAATCGAAAATGATATGATgTGTATtATTTGTAAGAAACTATtGATCAATGCTCACTATGGTCTTTGTGGCTGTCGATATTGTTtAGAaTGTGTTACAAAATATTTGAATGGAAAAGAACAACATTGTCcTGGAAATACAAAcGATTGCaTCAATAAtcAATTAAATATTAaTACAAACATATTTgtcGATCAACTAATGAATATTAAATTATCTAAaaGAATTGTAAAATGTCCACAGAAAGATTGTGATTTCAAAGATgAaTtGcGAAATATAGAAGATCATATAAGAATATGTGAATCTCAaTCAcTTGAGTGTCCGTATATGACAATTGGTTGTAAAGAGACTGATTTTTTTAaCACAGATTTGAAGAAACACATGTTACAGGAGATTGTTTGTCATtCAAAACTTAtGTTTGAATGTATTAGTAATCTAAAAAaTGAAATAAaGGTTTTAAAagAGGAAAAATTTGAAATTGAAAAAAaTAACAAGGAGTTAAATAAATTCATCCAAGATTTTCAAGTAACATATGAAAAGgATTATAAAGAAATCAAAGTGAAACTTAAAGAAATGGAAAGTAAATATAAAGAAGAAgAAAATTCCATTTATGATTCAAAATTGAAATATGAGAGTGAAAATAAAGAAaTAAAAGAAAAACTGAAACAAATAGAACATAAATTAActGAAGAACAAAAATTGACACATAaTTCAAACTTAAAGTGTGAAAATGAcaTCaAAaAaaTAAAaGAAAagATAAAAGAATTAGAAAaTAAATGTGATGAAGTAAAGGTAAATgAaCAAAATGAAATGAAAAGAGAaGTgAAAAaTGaTAAAAGATGATTTATGCGAGaaTAAAAAATCGATTAGTGATTCGaAaTTAAAGTGcGAGAATGACAATAAAGAAATTAACGAAAGGATAAAAGAATTAACAAATAAATGTGATGAaGTAAAGAGATTCTGTGGAGGAGAATTcGTGTGGCGGATCGATAAATGGACAGAGAaGAGGAAACAATCTTATATCGACAGTGAATCATTCTATTCTCACACAAACGGATATAAAATGTATCTCTCTGtgtttcctaatggatctggttgtggTTAtggaActcatttgagtgtctgttgttatgtgatgcgggcgaatgtgaCGAtAttttACCGTGGCCGTtcaaataTgacgTAACATATGAGCTGATCGATCGACACACgacacaaaTTCACACCAGCTCGACTGTCaaaTACGGCGGTCAATACGAGCAAGAGAGTGGTATTCAGTACAACAGAGATAATTGGAAGTGTTCaaattttCCaaaTTGGATCTGTCGTAATGACaaatttGTGTCGTTGaaaGAATCATCGAGTGAtaatgatcGATCATTGATCGATAACGATCG
>OX_Gtig_0.1.00121
TTATtcTTTTtGTTttCaaTCTataTATttAaaaTTtAaattGGAATATTTtATTTtAAATTATTAAaGTCaGTtAATCAATCATTTAcTTTGAAAtAATTTTTtATATTAGATAAATAAATGGATATCTCGaCGAGAAGTGGAATGATATTtGGAGGACTATTAAAAGTGGCcaaTtGgAATTCGTTGATCAAATCGAAAATGATATGATgTGTATtATTTGTAAGAAACTATtGATCAATGCTCACTATGGTCTTTGTGGCTGTCGATATTGTTtAGAaTGTGTTACAAAATATTTGAATGGAAAAGAACAACATTGTCcTGGAAATACAAAcGATTGCaTCAATAAtcAATTAAATATTAaTACAAACATATTTgtcGATCAACTAATGAATATTAAATTATCTAAaaGAATTGTAAAATGTCCACAGAAAGATTGTGATTTCAAAGATgAaTtGcGAAATATAGAAGATCATATAAGAATATGTGAATCTCAaTCAcTTGAGTGTCCGTATATGACAATTGGTTGTAAAGAGACTGATTTTTTTAaCACAGATTTGAAGAAACACATGTTACAGGAGATTGTTTGTCATtCAAAACTTAtGTTTGAATGTATTAGTAATCTAAAAAaTGAAATAAaGGTTTTAAAagAGGAAAAATTTGAAATTGAAAAAAaTAACAAGGAGTTAAATAAATTCATCCAAGATTTTCAAGTAACATATGAAAAGgATTATAAAGAAATCAAAGTGAAACTTAAAGAAATGGAAAGTAAATATAAAGAAGAAgAAAATTCCATTTATGATTCAAAATTGAAATATGAGAGTGAAAATAAAGAAaTAAAAGAAAAACTGAAACAAATAGAACATAAATTAACtGAAGAACAAAAAtCGaTtAATGATaCaaaaTCGAAAtGCGAAAGTGaAAATAGAGAATTCaaaGAAAAACTAAAGGAAATAGAAAATAAATTGAATGAAGACGAAAAATTGACACATgATTCAAACTTAAAGTGTGAAAATGACaTCAAAGAAATAAAAGAAAAGATAAAAGAATTAGAAAATAAATGTGATGAAGTAAAGGTAAATGGACAAAATGaAATGaAAAGaGaAGTgAAAattGATAAAAGATGATTTATGCgaAGAATAAAAAATCGaTTAGTgATTCGAAattCAAAGTGTGAGAAGGACAATAAAGAAATAAACGAAATGATAATAGAATtAaCAAaTAAaTGTGaTGCaGTAAAAaGaTTCTGTGGACGAGAATTCGTGTGGCGGATCGATAAATGGACAGAGAAGAGGAaaCAAATTTGTATCGCCAGTGAATCATTctattctcacacaaacggatataaaTtGTGTCTCtCTGTGTATCcTAATGgATTTGGTTGTGGTGAGGGAACTCATTtGAGTGTCTGTTGTTATGTGATGcGGGgCGAATGTGacgAtATTTTACcGtGGCcgTTCAAaCAtGACGTAACaTTTGAGCTGATCGATCAaCACACGAcACAAATTCACACCaGCTCGAcTgtCAcAtACGGcGGTcAATACGAGaaagagaGCGGTATTGAGTACTGGAGAGAtaatcgaaagc
>OX_Gtig_0.1.00122
TGGGtATTTCAATCAAATAAAaATAAAaaTTATATTTTtCAaTtAAAaGTAAAaTTAAAAacAaTTtCTAaTTtGACAGAAGAAATTAatcAATcaTTATGAACCAAGAAAGGtGGAATGACGCTTGGagAaTTaTGAAAAgTGGTcAAAtcATTTTTGATAGAAGTCACACAGATATAATGTGTATTaTTTGTGAgAAAGTGTTAATCAATGCTCaTTttGGtCCTTGTGGCTGTCGatATTGTTtGGAATGTATTGTAGAATATTTGAATGAAGAAAAAAaTTTTGTCCTGgAAAAAaaGATTATTGCAAACATGAATTACTCTGTATTAATCAAAATGTTtATCCTGATCAACCAACAAATCGaaagaTAATGGAAATCATTGTAAAATGTCCTCATCCAAGTTGCGATTTTGAGgCTGAATTAATAAACATCAAAGATCATATCAGAATATGTACTGCTCAATCACaCGAGTGTCTTTACTCGAACATGGGTTGCAAAGAGTGTAATTTAGTGAATGCAGATGAGTTGAGAAAGCACATGTTGACAGAAATCGTTTCTCATACAAAATTGTTATTTGATTTTATGGATAATTTAAAAAaTGAAATAAAAGTATCGAAAGAAGATAAAGTCgAGTTGGATAAAAACAACACAAATTTAATGACATACaTTTCTGAtTTAAAaTTAAAaTaCGAAAATGAAAATAAAGAGATAAAAGAAATaCTAAATGAAACAATAAATAAATgtGACGAAGAAAAAaaTaGGTGTCGAATTAAGAAAaGAAaTAAAAaGgTTgaaTGAAGAAATaaTAACACTGAAGAAAGATACATTCGAGATCAAAAAaTGTGCGAACAAaTCGCAATTAGAATGTGACAGAAATAATAAAGAAATTAAAGAATCAAAGGACTTATTGAAGAAATCGGAGGAAGAGAGAAAGGAAGgCGCAAttGGAATGAAACAAGAAaTAAGAATGTTGAATGAAGAAATGGAAACAATGAAGAAAGAAACACTCGAGAACaAAAAATTGTCACATAATTCAAACATAAAGTGTGAAAATGACATCAAAGAAATAAAAGAAAaGATAAAAGAATTAGAAAATAAATGTGATGAAGTAAAGGTAAATGGACAAAATGAAATGAAAAGAGAAGTgAAAATGATaAAAGATgATTTATGCGAGAATAAAAAaTCGATTAGTGATTCGAAATTAAAGTGCGAGAATGACAATAAAGAAATTAACGAAAGGATAAAAGAATTAACAAATAAATGTGATGAaGTAAAGAGATTCTGTGGAGGAGAATTcGTGTGGCGGATCGATAAATGGACAGAGAaGAGGAAACAATCTTGTATCGACAGTGAATCATTCTATtCTCACACAAACGGATATAAAATGTGTCTGAGAGTGTGTCCTAATGGATCTGGTTGTGGAaCTCATTTGAGTGTCGAGTGTTGTGTgATgcGGGGCGAaTGTGACGATATTTtACcGTGGCCGTtCAAACATGACGT
>OX_Gtig_0.1.00123
TGGGtATTTCAATCAAATAAAaATAAAaaTTATATTTTtCAaTtAAAaGTAAAaTTAAAAacAaTTtCTAaTTtGACAGAAGAAATTAatcAATcaTTATGAACCAAGAAAGGtGGAATGACGCTTGGagAaTTaTGAAAAgTGGTcAAAtcATTTTTGATAGAAGTCACACAGATATAATGTGTATTaTTTGTGAgAAAGTGTTAATCAATGCTCaTTttGGtCCTTGTGGCTGTCGatATTGTTtGGAATGTATTGTAGAATATTTGAATGAAGAAAAAAaTTTTGTCCTGgAAAAAaaGATTATTGCAAACATGAATTACTCTGTATTAATCAAAATGTTtATCCTGATCAACCAACAAATCGaaagaTAATGGAAATCATTGTAAAATGTCCTCATCCAAGTTGCGATTTTGAGgCTGAATTAATAAACATCAAAGATCATATCAGAATATGTACTGCTCAATCACaCGAGTGTCTTTACTCGAACATGGGTTGCAAAGAGTGTAATTTAGTGAATGCAGATGAGTTGAGAAAGCACATGTTGACAGAAATCGTTTCTCATACAAAATTGTTATTTGATTTTATGGATAATTTAAAAAaTGAAATAAAAGTATCGAAAGAAGATAAAGTCgAGTTGGATAAAAACAACACAAATTTAATGACATACaTTTCTGAtTTAAAATTAAAaTaCGAAAATGAAAATAAAGAGATAAAAGAAATaCTAAATGAAACAATAAATAAATgtGACgAAgAAAAAAAAATGGTGTCGAATtAaGAAAAGAAATAAAAAGGTTgAaTGAAGAAATATtAACaCTGAAGAAAGATACATTCGAGATCAAAAAATGTGCGAACAAATCGCAATTAGAATGTGACAGAAATAATAAAGAAATTAAAGAATCAAAGGAttATTGAAGAAATCGGAGGAAGAGAGAAAGGAAGgCGCAAttGGAATGAAACAAGAAaTAAGAATGTTGAATGAAGAAATGGAAACAATGAAGAAAGAAACACTCGAGAACaAAAAATTGTCACATAATTCAAACATAAAGTGTGAAAATGACATCAAAGAAATAAAAGAAAaGATAAAAGAATTAGAAAATAAATGTGATGAAGTAAAGGTAAATGGACAAAATGAAATGAAAAGAGAAGTgAAAATGATaAAAGATgATTTATGCGAGAATAAAAAaTCGATTAGTGATTCGAAATTAAAGTGCGAGAATGACAATAAAGAAATTAACGAAAGGATAAAAGAATTAACAAATAAATGTGATGAaGTAAAGAGATTCTGTGGAGGAGAATTcGTGTGGCGGATCGATAAATGGACAGAGAaGAGGAAACAATCTTGTATCGACAGTGAATCATTCTATtCTCACACAAACGGATATAAAATGTGTCTGAGAGTGTGTCCTAATGGATCTGGTTGTGGAaCTCATTTGAGTGTCGAGTGTTGTGTgATgcGGGGCGAaTGTGACGATATTTtACcGTGGCCGTtCAAACATGACGT
>OX_Gtig_0.1.00124
TTATtcTTTTtGTTttCaaTCTataTATttAaaaTTtAaattGGAATATTTtATTTtAAATTATTAAaGTCaGTtAATCAATCATTTAcTTTGAAAtAATTTTTtATATTAGATAAATAAATGGATATCTCGaCGAGAAGTGGAATGATATTtGGAGGACTATTAAAAGTGGCcaaTtGgAATTCGTTGATCAAATCGAAAATGATATGATgTGTATtATTTGTAAGAAACTATtGATCAATGCTCACTATGGTCTTTGTGGCTGTCGATATTGTTtAGAaTGTGTTACAAAATATTTGAATGGAAAAGAACAACATTGTCcTGGAAATACAAAcGATTGCaTCAATAAtcAATTAAATATTAaTACAAACATATTTgtcGATCAACTAATGAATATTAAATTATCTAAaaGAATTGTAAAATGTCCACAGAAAGATTGTGATTTCAAAGATgAaTtGcGAAATATAGAAGATCATATAAGAATATGTGAATCTCAaTCAcTTGAGTGTCCGTATATGACAATTGGTTGTAAAGAGACTGATTTTTTTAaCACAGATTTGAAGAAACACATGTTACAGGAGATTGTTTGTCATtCAAAACTTAtGTTTGAATGTATTAGTAATCTAAAAAaTGAAATAAaGGTTTTAAAagAGGAAAAATTTGAAATTGAAAAAAaTAACAAGGAGTTAAATAAATTCATCCAAGATTTTCAAGTAACATATGAAAAGgATTATAAAGAAATCAAAGTGAAACTTAAAGAAATGGAAAGTAAATATAAAGAAGAAgAAAATTCCATTTATGATTCAAAATTGAAATATGAGAGTGAAAATAAAGAAaTAAAAGAAAAACTGAAACAAATAGAACATAAATTAActGAAGAACAAAAATTGACACATAaTTCAAACTTAAAGTGTGAAAATGAcaTCaAAaAaaTAAAaGAAAagATAAAAGAATTAGAAAaTAAATGTGATGAAGTAAAGGTAAATgAaCAAAATGAAATGAAAAGAGAaGTgAAAAaTGaTAAAAGATGATTTATGCGAGaaTAAAAAATCGATTAGTGATTCGaAaTTAAAGTGcGAGAATGACAATAAAGAAATTAACGAAAGGATAAAAGAATTAACAAATAAATGTGATGAaGTAAAGAGATTCTGTGGAGGAGAATTcGTGTGGCGGATCGATAAATGGACAGAGAaGAGGAAACAATCTTATATCGACAGTGAATCATTCTATTCTCACACAAACGGATATAAAATGTATCTCTCTGtgtttcctaatggatctggttgtggTTAtggaActcatttgagtgtctgttgttatgtgatgcgggcgaatgtgaCGAtAttttACCGTGGCCGTtcaaataTgacgTAACATATGAGCTGATCGATCGACACACgacacaaaTTCACACCAGCTCGACTGTCaaaTACGGCGGTCAATACGAGCAAGAGAGTGGTATTCAGTACAACAGAGATAATTGGAAGTGTTCaaattttCCaaaTTGGATCTGTCGTAATGACaaatttGTGTCGTTGaaaGAATCATCGAGTGAtaatgatcGATCATTGATCGATAACGATCG
>OX_Gtig_0.1.00125
TGGGtATTTCAATCAAATAAAaATAAAaaTTATATTTTtCAaTtAAAaGTAAAaTTAAAAacAaTTtCTAaTTtGACAGAAGAAATTAatcAATcaTTATGAACCAAGAAAGGtGGAATGACGCTTGGagAaTTaTGAAAAgTGGTcAAAtcATTTTTGATAGAAGTCACACAGATATAATGTGTATTaTTTGTGAgAAAGTGTTAATCAATGCTCaTTttGGtCCTTGTGGCTGTCGatATTGTTtGGAATGTATTGTAGAATATTTGAATGAAGAAAAAAaTTTTGTCCTGgAAAAAaaGATTATTGCAAACATGAATTACTCTGTATTAATCAAAATGTTtATCCTGATCAACCAACAAATCGaaagaTAATGGAAATCATTGTAAAATGTCCTCATCCAAGTTGCGATTTTGAGgCTGAATTAATAAACATCAAAGATCATATCAGAATATGTACTGCTCAATCACaCGAGTGTCTTTACTCGAACATGGGTTGCAAAGAGTGTAATTTAGTGAATGCAGATGAGTTGAGAAAGCACATGTTGACAGAAATCGTTTCTCATACAAAATTGTTATTTGATTTTATGGATAATTTAAAAAaTGAAATAAAAGTATCGAAAGAAGATAAAGTCgAGTTGGATAAAAACAACACAAATTTAATGACATATATTTCTGATTTAAAATtAAAATACGAAAATGAAAATAAAGAgaTAAAAGAAATTCTAAATGAAACAATAAATAAaTGTGACGAAGAAAAAAaaaTGGTgTCGAATTAAGAAAAGAAaTAAAAAGgTTGAATGAAGAAATAGaAACACTGAAGAAAGATACATTCGAGATCAAAAAATGTGCAAACAAATCGCAATTAGAATGTGACAGAAATAATAAAGAAaTTAAAGAATCAATGGACTTATTGAAGAAATCGGAGGAAGAGAGAAAGGAAGACGCAATTGGAATGAAaCAAGAAATAAGAATGTTGAATGAAGAAaTGGAAACAATGAAGAAAGAGACACTCGAGAACaAAAAATTGACACATAaTTCAAACTTAAAGTGTGAAAATGACATCAAAGAAATAAAaGAAAAGATAAAAGAATTAGAAAATAAATGTGATGAAGTAAAGGTAAATGGACAAAATGAAATGAAAAGAGAAGTgAAAATGATaAAAGATgATTTATGCGAGAATAAAAAaTCGATTAGTGATTCGAAATTAAAGTGCGAGAATGACAATAAAGAAATTAACGAAAGGATAAAAGAATTAACAAATAAATGTGATGAaGTAAAGAGATTCTGTGGAGGAGAATTcGTGTGGCGGATCGATAAATGGACAGAGAaGAGGAAACAATCTTGTATCGACAGTGAATCATTCTATtCTCACACAAACGGATATAAAATGTGTCTGAGAGTGTGTCCTAATGGATCTGGTTGTGGAaCTCATTTGAGTGTCGAGTGTTGTGTgATgcGGGGCGAaTGTGACGATATTTtACcGTGGCCGTtCAAACATGACGT
>OX_Gtig_0.1.00126
aaaTaattttAtttttatGAAtttAAGTGTGtttGTCTTACtttGTTTTAATATATCtcAATAAgcAAACGAAATTTGTatttAAATAAATTATATTTTTGTAATTTTACAATTTCCTCTCTTCTGAAACAGATAAATAAATGGATATCTCGaCGAGAAGTGGAATGATATTtGGAGGACTATTAAAAGTGGCcaaTtGgAATTCGTTGATCAAATCGAAAATGATATGATgTGTATtATTTGTAAGAAACTATtGATCAATGCTCACTATGGTCTTTGTGGCTGTCGATATTGTTtAGAaTGTGTTACAAAATATTTGAATGGAAAAGAACAACATTGTCcTGGAAATACAAAcGATTGCaTCAATAAtcAATTAAATATTAaTACAAACATATTTgtcGATCAACTAATGAATATTAAATTATCTAAaaGAATTGTAAAATGTCCACAGAAAGATTGTGATTTCAAAGATgAaTtGcGAAATATAGAAGATCATATAAGAATATGTGAATCTCAaTCAcTTGAGTGTCCGTATATGACAATTGGTTGTAAAGAGACTGATTTTTTTAaCACAGATTTGAAGAAACACATGTTACAGGAGATTGTTTGTCATtCAAAACTTAtGTTTGAATGTATTAGTAATCTAAAAAaTGAAATAAaGGTTTTAAAagAGGAAAAATTTGAAATTGAAAAAAaTAACAAGGAGTTAAATAAATTCATCCAAGATTTTCAAGTAACATATGAAAAGgATTATAAAGAAATCAAAGTGAAACTTAAAGAAATGGAAAGTAAATATAAAGAAGAAgAAAATTCCATTTATGATTCAAAATTGAAATATGAGAGTGAAAATAAAGAAaTAAAAGAAAAACTGAAACAAATAGAACATAAATTAActGAAGAACAAAAATTGACACATAaTTCAAACTTAAAGTGTGAAAATGAcaTCaAAaAaaTAAAaGAAAagATAAAAGAATTAGAAAaTAAATGTGATGAAGTAAAGGTAAATgAaCAAAATGAAATGAAAAGAGAaGTgAAAAaTGaTAAAAGATGATTTATGCGAGaaTAAAAAATCGATTAGTGATTCGaAaTTAAAGTGcGAGAATGACAATAAAGAAATTAACGAAAGGATAAAAGAATTAACAAATAAATGTGATGAaGTAAAGAGATTCTGTGGAGGAGAATTcGTGTGGCGGATCGATAAATGGACAGAGAaGAGGAAACAATCTTGTATCACCAGTGAATCATTCTATTCTCACACAAACGgaTATAAAATGTGTCTCTCTGTGTATCCTAATGGAGCTGGTTGGGgTgAGGGAACTCATTTGAGTGTCTGGTGTTGGTTGATGAGGGGCGAATGTGACGATATTTtACCGTGGCCGTtCAAACATGGCGTAACATTTGaGCTGATCGATCAACaCACGACACGAATTCACACCAGCTCGACTGTCaCaTACGGCGGTCaGCACGAGAAAGAGAGCGgTAttCGATACTACAGaGATATtCGAAAGGTGaaatcgataaatggttca
>OX_Gtig_0.1.00127
TTATtcTTTTtGTTttCaaTCTataTATttAaaaTTtAaattGGAATATTTtATTTtAAATTATTAAaGTCaGTtAATCAATCATTTAcTTTGAAAtAATTTTTtATATTAGATAAATAAATGGATATCTCGaCGAGAAGTGGAATGATATTtGGAGGACTATTAAAAGTGGCcaaTtGgAATTCGTTGATCAAATCGAAAATGATATGATgTGTATtATTTGTAAGAAACTATtGATCAATGCTCACTATGGTCTTTGTGGCTGTCGATATTGTTtAGAaTGTGTTACAAAATATTTGAATGGAAAAGAACAACATTGTCcTGGAAATACAAAcGATTGCaTCAATAAtcAATTAAATATTAaTACAAACATATTTgtcGATCAACTAATGAATATTAAATTATCTAAaaGAATTGTAAAATGTCCACAGAAAGATTGTGATTTCAAAGATgAaTtGcGAAATATAGAAGATCATATAAGAATATGTGAATCTCAaTCAcTTGAGTGTCCGTATATGACAATTGGTTGTAAAGAGACTGATTTTTTTAaCACAGATTTGAAGAAACACATGTTACAGGAGATTGTTTGTCATtCAAAACTTAtGTTTGAATGTATTAGTAATCTAAAAAaTGAAATAAaGGTTTTAAAagAGGAAAAATTTGAAATTGAAAAAAaTAACAAGGAGTTAAATAAATTCATCCAAGATTTTCAAGTAACATATGAAAAGgATTATAAAGAAATCAAAGTGAAACTTAAAGAAATGGAAAGTAAATATAAAGAAGAAgAAAATTCCATTTATGATTCAAAATTGAAATATGAGAGTGAAAATAAAGAAaTAAAAGAAAAACTGAAACAAATAGAACATAAATTAActGAAGAACAAAAATTGACACATAaTTCAAACTTAAAGTGTGAAAATGAcaTCaAAaAaaTAAAaGAAAagATAAAAGAATTAGAAAaTAAATGTGATGAAGTAAAGGTAAATgAaCAAAATGAAATGAAAAGAGAaGTgAAAAaTGaTAAAAGATGATTTATGCGAGaaTAAAAAATCGATTAGTGATTCGaAaTTAAAGTGcGAGAATGACAATAAAGAAATTAACGAAAGGATAAAAGAATTAACAAATAAATGTGATGAaGTAAAGAGATTCTGTGGAGGAGAATTcGTGTGGCGGATCGATAAATGGACAGAGAaGAGGAAACAATCTTGTATCACCAGTGAATCATTCTATTCTCACACAAACGgaTATAAAATGTGTCTCTCTGTGTATCCTAATGGAGCTGGTTGGGgTgAGGGAACTCATTTGAGTGTCTGGTGTTGGTTGATGAGGGGCGAATGTGACGATATTTtACCGTGGCCGTtCAAACATGGCGTAACATTTGaGCTGATCGATCAACaCACGACACGAATTCACACCAGCTCGACTGTCaCaTACGGCGGTCaGCACGAGAAAGAGAGCGgTAttCGATACTACAGaGATATtCGAAAGGTGaaatcgataaatggttca
>OX_Gtig_0.1.00128
aaaTaattttAtttttatGAAtttAAGTGTGtttGTCTTACtttGTTTTAATATATCtcAATAAgcAAACGAAATTTGTatttAAATAAATTATATTTTTGTAATTTTACAATTTCCTCTCTTCTGAAACAGATAAATAAATGGATATCTCGaCGAGAAGTGGAATGATATTtGGAGGACTATTAAAAGTGGCcaaTtGgAATTCGTTGATCAAATCGAAAATGATATGATgTGTATtATTTGTAAGAAACTATtGATCAATGCTCACTATGGTCTTTGTGGCTGTCGATATTGTTtAGAaTGTGTTACAAAATATTTGAATGGAAAAGAACAACATTGTCcTGGAAATACAAAcGATTGCaTCAATAAtcAATTAAATATTAaTACAAACATATTTgtcGATCAACTAATGAATATTAAATTATCTAAaaGAATTGTAAAATGTCCACAGAAAGATTGTGATTTCAAAGATgAaTtGcGAAATATAGAAGATCATATAAGAATATGTGAATCTCAaTCAcTTGAGTGTCCGTATATGACAATTGGTTGTAAAGAGACTGATTTTTTTAaCACAGATTTGAAGAAACACATGTTACAGGAGATTGTTTGTCATtCAAAACTTAtGTTTGAATGTATTAGTAATCTAAAAAaTGAAATAAaGGTTTTAAAagAGGAAAAATTTGAAATTGAAAAAAaTAACAAGGAGTTAAATAAATTCATCCAAGATTTTCAAGTAACATATGAAAAGgATTATAAAGAAATCAAAGTGAAACTTAAAGAAATGGAAAGTAAATATAAAGAAGAAgAAAATTCCATTTATGATTCAAAATTGAAATATGAGAGTGAAAATAAAGAAaTAAAAGAAAAACTGAAACAAATAGAACATAAATTAActGAAGAACAAAAATTGACACATAaTTCAAACTTAAAGTGTGAAAATGAcaTCaAAaAaaTAAAaGAAAagATAAAAGAATTAGAAAaTAAATGTGATGAAGTAAAGGTAAATgAaCAAAATGAAATGAAAAGAGAaGTgAAAAaTGaTAAAAGATGATTTATGCGAGaaTAAAAAATCGATTAGTGATTCGaAaTTAAAGTGcGAGAATGACAATAAAGAAATTAACGAAAGGATAAAAGAATTAACAAATAAATGTGATGAaGTAAAGAGATTCTGTGGAGGAGAATTcGTGTGGCGGATCGATAAATGGACAGAGAaGAGGAAACAATCTTATATCGCCAGTGAATCATTCTATTCTCACACAAACGGATaTAAAaTGTGTCTCTCTGTGTATCCTAATGGATCTGGTTGtGGTgaGGGAaCTCATTTGAGTGTCTGGTGTTATGTGATgCGGGGCGAATGTGACGATATTTtACCGTGGCCGTTCAAACATGCCGTAACATTTGAGCTGATCgatcaacacacgacacaaattcacaccagctcgactgtcacatacggcggtaaatacgagccaaagagtggcatttggtacaacagagata
>OX_Gtig_0.1.00129
TTATtcTTTTtGTTttCaaTCTataTATttAaaaTTtAaattGGAATATTTtATTTtAAATTATTAAaGTCaGTtAATCAATCATTTAcTTTGAAAtAATTTTTtATATTAGATAAATAAATGGATATCTCGaCGAGAAGTGGAATGATATTtGGAGGACTATTAAAAGTGGCcaaTtGgAATTCGTTGATCAAATCGAAAATGATATGATgTGTATtATTTGTAAGAAACTATtGATCAATGCTCACTATGGTCTTTGTGGCTGTCGATATTGTTtAGAaTGTGTTACAAAATATTTGAATGGAAAAGAACAACATTGTCcTGGAAATACAAAcGATTGCaTCAATAAtcAATTAAATATTAaTACAAACATATTTgtcGATCAACTAATGAATATTAAATTATCTAAaaGAATTGTAAAATGTCCACAGAAAGATTGTGATTTCAAAGATgAaTtGcGAAATATAGAAGATCATATAAGAATATGTGAATCTCAaTCAcTTGAGTGTCCGTATATGACAATTGGTTGTAAAGAGACTGATTTTTTTAaCACAGATTTGAAGAAACACATGTTACAGGAGATTGTTTGTCATtCAAAACTTAtGTTTGAATGTATTAGTAATCTAAAAAaTGAAATAAaGGTTTTAAAagAGGAAAAATTTGAAATTGAAAAAAaTAACAAGGAGTTAAATAAATTCATCCAAGATTTTCAAGTAACATATGAAAAGgATTATAAAGAAATCAAAGTGAAACTTAAAGAAATGGAAAGTAAATATAAAGAAGAAgAAAATTCCATTTATGATTCAAAATTGAAATATGAGAGTGAAAATAAAGAAaTAAAAGAAAAACTGAAACAAATAGAACATAAATTAActGAAGAACAAAAATTGACACATAaTTCAAACTTAAAGTGTGAAAATGAcaTCaAAaAaaTAAAaGAAAagATAAAAGAATTAGAAAaTAAATGTGATGAAGTAAAGGTAAATgAaCAAAATGAAATGAAAAGAGAaGTgAAAAaTGaTAAAAGATGATTTATGCGAGaaTAAAAAATCGATTAGTGATTCGaAaTTAAAGTGcGAGAATGACAATAAAGAAATTAACGAAAGGATAAAAGAATTAACAAATAAATGTGATGAaGTAAAGAGATTCTGTGGAGGAGAATTcGTGTGGCGGATCGATAAATGGACAGAGAaGAGGAAACAATCTTATATCGCCAGTGAATCATTCTATTCTCACACAAACGGATaTAAAaTGTGTCTCTCTGTGTATCCTAATGGATCTGGTTGtGGTgaGGGAaCTCATTTGAGTGTCTGGTGTTATGTGATgCGGGGCGAATGTGACGATATTTtACCGTGGCCGTTCAAACATGCCGTAACATTTGAGCTGATCgatcaacacacgacacaaattcacaccagctcgactgtcacatacggcggtaaatacgagccaaagagtggcatttggtacaacagagata
>OX_Gtig_0.1.00130
TGGGtATTTCAATCAAATAAAaATAAAaaTTATATTTTtCAaTtAAAaGTAAAaTTAAAAacAaTTtCTAaTTtGACAGAAGAAATTAatcAATcaTTATGAACCAAGAAAGGtGGAATGACGCTTGGagAaTTaTGAAAAgTGGTcAAAtcATTTTTGATAGAAGTCACACAGATATAATGTGTATTaTTTGTGAgAAAGTGTTAATCAATGCTCaTTttGGtCCTTGTGGCTGTCGatATTGTTtGGAATGTATTGTAGAATATTTGAATGAAGAAAAAAaTTTTGTCCTGgAAAAAaaGATTATTGCAAACATGAATTACTCTGTATTAATCAAAATGTTtATCCTGATCAACCAACAAATCGaaagaTAATGGAAATCATTGTAAAATGTCCTCATCCAAGTTGCGATTTTGAGgCTGAATTAATAAACATCAAAGATCATATCAGAATATGTACTGCTCAATCACaCGAGTGTCTTTACTCGAACATGGGTTGCAAAGAGTGTAATTTAGTGAATGCAGATGAGTTGAGAAAGCACATGTTGACAGAAATCGTTTCTCATACAAAATTGTTATTTGATTTTATGGATAATTTAAAAAaTGAAATAAAAGTATCGAAAGAAGATAAAGTCgAGTTGGATAAAAACAACACAAATTTAATGACATACaTTTCTGAtTTAAAaTTAAAaTaCGAAAATGAAAATAAAGAGATAAAAGAAATaCTAAATGAAACAATAAATAAATgtGACGAAGAAAAAaaTaGGTGTCGAATTAAGAAAaGAAaTAAAAaGgTTgaaTGAAGAAATaaTAACACTGAAGAAAGATACATTCGAGATCAAAAAaTGTGCGAACAAaTCGCAATTAGAATGTGACAGAAATAATAAAGAAATTAAAGAATCAAAGGACTTATTGAAGAAATCGGAGGAAGAGAGAAAGGAAGgCGCAAttGGAATGAAACAAGAAaTAAGAATGTTGAATGAAGAAATGGAAACAATGAAGAAAGAAACACTCGAGAACaAAAAATTGTCACATAATTCAAACATAAAGTGTGAAAATGACATCAAAGAAATAAAAGAAAaGATAAAAGAATTAGAAAATAAATGTGATGAAGTAAAGGTAAATGGACAAAATGAAATGAAAAGAGAAGTgAAAATaGATAAAAGATGATTTATGCGAGAATAAAAAATCGaTTAGTGATTCGAAATTaAAGTGcGAGAATGACAATAAAGAAAtaAACGAAAGGATaaAAGAATTAACAAATAAATGTGATGAAGTAAAGAGATTCTGTGGAcgAGAATTCGTGTGGCGGATCGATAAATGGACAGAGAAGAGGAAACAATATTATATCACCAGTGAATCATTCTATTcccACACAAaCGGATATAAAA
>OX_Gtig_0.1.00131
TGGGtATTTCAATCAAATAAAaATAAAaaTTATATTTTtCAaTtAAAaGTAAAaTTAAAAacAaTTtCTAaTTtGACAGAAGAAATTAatcAATcaTTATGAACCAAGAAAGGtGGAATGACGCTTGGagAaTTaTGAAAAgTGGTcAAAtcATTTTTGATAGAAGTCACACAGATATAATGTGTATTaTTTGTGAgAAAGTGTTAATCAATGCTCaTTttGGtCCTTGTGGCTGTCGatATTGTTtGGAATGTATTGTAGAATATTTGAATGAAGAAAAAAaTTTTGTCCTGgAAAAAaaGATTATTGCAAACATGAATTACTCTGTATTAATCAAAATGTTtATCCTGATCAACCAACAAATCGaaagaTAATGGAAATCATTGTAAAATGTCCTCATCCAAGTTGCGATTTTGAGgCTGAATTAATAAACATCAAAGATCATATCAGAATATGTACTGCTCAATCACaCGAGTGTCTTTACTCGAACATGGGTTGCAAAGAGTGTAATTTAGTGAATGCAGATGAGTTGAGAAAGCACATGTTGACAGAAATCGTTTCTCATACAAAATTGTTATTTGATTTTATGGATAATTTAAAAAaTGAAATAAAAGTATCGAAAGAAGATAAAGTCgAGTTGGATAAAAACAACACAAATTTAATGACATACaTTTCTGAtTTAAAATTAAAaTaCGAAAATGAAAATAAAGAGATAAAAGAAATaCTAAATGAAACAATAAATAAATgtGACgAAgAAAAAAAAATGGTGTCGAATtAaGAAAAGAAATAAAAAGGTTgAaTGAAGAAATATtAACaCTGAAGAAAGATACATTCGAGATCAAAAAATGTGCGAACAAATCGCAATTAGAATGTGACAGAAATAATAAAGAAATTAAAGAATCAAAGGAttATTGAAGAAATCGGAGGAAGAGAGAAAGGAAGgCGCAAttGGAATGAAACAAGAAaTAAGAATGTTGAATGAAGAAATGGAAACAATGAAGAAAGAAACACTCGAGAACaAAAAATTGTCACATAATTCAAACATAAAGTGTGAAAATGACATCAAAGAAATAAAAGAAAaGATAAAAGAATTAGAAAATAAATGTGATGAAGTAAAGGTAAATGGACAAAATGAAATGAAAAGAGAAGTgAAAATaGATAAAAGATGATTTATGCGAGAATAAAAAATCGaTTAGTGATTCGAAATTaAAGTGcGAGAATGACAATAAAGAAAtaAACGAAAGGATaaAAGAATTAACAAATAAATGTGATGAAGTAAAGAGATTCTGTGGAcgAGAATTCGTGTGGCGGATCGATAAATGGACAGAGAAGAGGAAACAATATTATATCACCAGTGAATCATTCTATTcccACACAAaCGGATATAAAA
>OX_Gtig_0.1.00132
TGGGtATTTCAATCAAATAAAaATAAAaaTTATATTTTtCAaTtAAAaGTAAAaTTAAAAacAaTTtCTAaTTtGACAGAAGAAATTAatcAATcaTTATGAACCAAGAAAGGtGGAATGACGCTTGGagAaTTaTGAAAAgTGGTcAAAtcATTTTTGATAGAAGTCACACAGATATAATGTGTATTaTTTGTGAgAAAGTGTTAATCAATGCTCaTTttGGtCCTTGTGGCTGTCGatATTGTTtGGAATGTATTGTAGAATATTTGAATGAAGAAAAAAaTTTTGTCCTGgAAAAAaaGATTATTGCAAACATGAATTACTCTGTATTAATCAAAATGTTtATCCTGATCAACCAACAAATCGaaagaTAATGGAAATCATTGTAAAATGTCCTCATCCAAGTTGCGATTTTGAGgCTGAATTAATAAACATCAAAGATCATATCAGAATATGTACTGCTCAATCACaCGAGTGTCTTTACTCGAACATGGGTTGCAAAGAGTGTAATTTAGTGAATGCAGATGAGTTGAGAAAGCACATGTTGACAGAAATCGTTTCTCATACAAAATTGTTATTTGATTTTATGGATAATTTAAAAAaTGAAATAAAAGTATCGAAAGAAGATAAAGTCgAGTTGGATAAAAACAACACAAATTTAATGACATACaTTTCTGAtTTAAAaTTAAAaTaCGAAAATGAAAATAAAGAGATAAAAGAAATaCTAAATGAAACAATAAATAAATgtGACGAAGAAAAAaaTaGGTGTCGAATTAAGAAAaGAAaTAAAAaGgTTgaaTGAAGAAATaaTAACACTGAAGAAAGATACATTCGAGATCAAAAAaTGTGCGAACAAaTCGCAATTAGAATGTGACAGAAATAATAAAGAAATTAAAGAATCAAAGGACTTATTGAAGAAATCGGAGGAAGAGAGAAAGGAAGgCGCAAttGGAATGAAACAAGAAaTAAGAATGTTGAATGAAGAAATGGAAACAATGAAGAAAGAAACACTCGAGAACaAAAAATTGTCACATAATTCAAACATAAAGTGTGAAAATGACATCAAAGAAATAAAAGAAAaGATAAAAGAATTAGAAAATAAATGTGATGAAGTAAAGGTAAATGGACAAAATGAAATGAAAAGAGAAGTgAAAATGATAAAAGATGATTTATGCGAGAATAAAAAATCGaTTAGTGATTCGAAATTaAAGTGcGAGAATGACAATAAAGAAAtaAACGAAAGGATaaAAGAATTAACAAATAAATGTGATGAAGTAAAGAGATTCTGTGGAcgAGAATTCGTGTGGCGGATCGATAAATGGACAGAGAAGAGGAAACAATATTATATCACCAGTGAATCATTCTATTcccACACAAaCGGATATAAAA
>OX_Gtig_0.1.00133
aaaTaattttAtttttatGAAtttAAGTGTGtttGTCTTACtttGTTTTAATATATCtcAATAAgcAAACGAAATTTGTatttAAATAAATTATATTTTTGTAATTTTACAATTTCCTCTCTTCTGAAACAGATAAATAAATGGATATCTCGaCGAGAAGTGGAATGATATTtGGAGGACTATTAAAAGTGGCcaaTtGgAATTCGTTGATCAAATCGAAAATGATATGATgTGTATtATTTGTAAGAAACTATtGATCAATGCTCACTATGGTCTTTGTGGCTGTCGATATTGTTtAGAaTGTGTTACAAAATATTTGAATGGAAAAGAACAACATTGTCcTGGAAATACAAAcGATTGCaTCAATAAtcAATTAAATATTAaTACAAACATATTTgtcGATCAACTAATGAATATTAAATTATCTAAaaGAATTGTAAAATGTCCACAGAAAGATTGTGATTTCAAAGATgAaTtGcGAAATATAGAAGATCATATAAGAATATGTGAATCTCAaTCAcTTGAGTGTCCGTATATGACAATTGGTTGTAAAGAGACTGATTTTTTTAaCACAGATTTGAAGAAACACATGTTACAGGAGATTGTTTGTCATtCAAAACTTAtGTTTGAATGTATTAGTAATCTAAAAAaTGAAATAAaGGTTTTAAAagAGGAAAAATTTGAAATTGAAAAAAaTAACAAGGAGTTAAATAAATTCATCCAAGATTTTCAAGTAACATATGAAAAGgATTATAAAGAAATCAAAGTGAAACTTAAAGAAATGGAAAGTAAATATAAAGAAGAAgAAAATTCCATTTATGATTCAAAATTGAAATATGAGAGTGAAAATAAAGAAaTAAAAGAAAAACTGAAACAAATAGAACATAAATTAACtGAAGAACAAAAAtCGaTtAATGATaCaaaaTCGAAAtGCGAAAGTGaAAATAGAGAATTCaaaGAAAAACTAAAGGAAATAGAAAATAAATTGAATGAAGACGAAAAATTGACACATgATTCAAACTTAAAGTGTGAAAATGACaTCAAAGAAATAAAAGAAAAGATAAAAGAATTAGAAAATAAATGTGATGAAGTAAAGGTAAATGGACAAAATGaAATGaAAAGaGaAGTgAAAattGATAAAAGATGATTTATGCgaAGAATAAAAAATCGaTTAGTgATTCGAAaTTAAAGTGCGAAAATGACAATAAAgAAATtAACGAAAGGATAAAAgAATTAACAAATAAATGTGATGAAGTAAAGAGATTCTGTGGACGAGAATTCGTGTGGCGGATCGATAAATGGACAGAGAAGAGGAAACAaTCTtGTATCAACAGTGAATCATTCtATTCTCACACAAACGGATATAAAATGTGTCTCTCTGTGTTTCCTAATGGAATtGGTTGTGGTGCGggaaCtCATTTGAGTGTCGAttGTGGT
>OX_Gtig_0.1.00134
TGGGtATTTCAATCAAATAAAaATAAAaaTTATATTTTtCAaTtAAAaGTAAAaTTAAAAacAaTTtCTAaTTtGACAGAAGAAATTAatcAATcaTTATGAACCAAGAAAGGtGGAATGACGCTTGGagAaTTaTGAAAAgTGGTcAAAtcATTTTTGATAGAAGTCACACAGATATAATGTGTATTaTTTGTGAgAAAGTGTTAATCAATGCTCaTTttGGtCCTTGTGGCTGTCGatATTGTTtGGAATGTATTGTAGAATATTTGAATGAAGAAAAAAaTTTTGTCCTGgAAAAAaaGATTATTGCAAACATGAATTACTCTGTATTAATCAAAATGTTtATCCTGATCAACCAACAAATCGaaagaTAATGGAAATCATTGTAAAATGTCCTCATCCAAGTTGCGATTTTGAGgCTGAATTAATAAACATCAAAGATCATATCAGAATATGTACTGCTCAATCACaCGAGTGTCTTTACTCGAACATGGGTTGCAAAGAGTGTAATTTAGTGAATGCAGATGAGTTGAGAAAGCACATGTTGACAGAAATCGTTTCTCATACAAAATTGTTATTTGATTTTATGGATAATTTAAAAAaTGAAATAAAAGTATCGAAAGAAGATAAAGTCgAGTTGGATAAAAACAACACAAATTTAATGACATACaTTTCTGAtTTAAAATTAAAaTaCGAAAATGAAAATAAAGAGATAAAAGAAATaCTAAATGAAACAATAAATAAATgtGACgAAgAAAAAAAAATGGTGTCGAATtAaGAAAAGAAATAAAAAGGTTgAaTGAAGAAATATtAACaCTGAAGAAAGATACATTCGAGATCAAAAAATGTGCGAACAAATCGCAATTAGAATGTGACAGAAATAATAAAGAAATTAAAGAATCAAAGGAttATTGAAGAAATCGGAGGAAGAGAGAAAGGAAGgCGCAAttGGAATGAAACAAGAAaTAAGAATGTTGAATGAAGAAATGGAAACAATGAAGAAAGAAACACTCGAGAACaAAAAATTGTCACATAATTCAAACATAAAGTGTGAAAATGACATCAAAGAAATAAAAGAAAaGATAAAAGAATTAGAAAATAAATGTGATGAAGTAAAGGTAAATGGACAAAATGAAATGAAAAGAGAAGTgAAAATGATAAAAGATGATTTATGCGAGAATAAAAAATCGaTTAGTGATTCGAAATTaAAGTGcGAGAATGACAATAAAGAAAtaAACGAAAGGATaaAAGAATTAACAAATAAATGTGATGAAGTAAAGAGATTCTGTGGAcgAGAATTCGTGTGGCGGATCGATAAATGGACAGAGAAGAGGAAACAATATTATATCACCAGTGAATCATTCTATTcccACACAAaCGGATATAAAA
>OX_Gtig_0.1.00135
TTATtcTTTTtGTTttCaaTCTataTATttAaaaTTtAaattGGAATATTTtATTTtAAATTATTAAaGTCaGTtAATCAATCATTTAcTTTGAAAtAATTTTTtATATTAGATAAATAAATGGATATCTCGaCGAGAAGTGGAATGATATTtGGAGGACTATTAAAAGTGGCcaaTtGgAATTCGTTGATCAAATCGAAAATGATATGATgTGTATtATTTGTAAGAAACTATtGATCAATGCTCACTATGGTCTTTGTGGCTGTCGATATTGTTtAGAaTGTGTTACAAAATATTTGAATGGAAAAGAACAACATTGTCcTGGAAATACAAAcGATTGCaTCAATAAtcAATTAAATATTAaTACAAACATATTTgtcGATCAACTAATGAATATTAAATTATCTAAaaGAATTGTAAAATGTCCACAGAAAGATTGTGATTTCAAAGATgAaTtGcGAAATATAGAAGATCATATAAGAATATGTGAATCTCAaTCAcTTGAGTGTCCGTATATGACAATTGGTTGTAAAGAGACTGATTTTTTTAaCACAGATTTGAAGAAACACATGTTACAGGAGATTGTTTGTCATtCAAAACTTAtGTTTGAATGTATTAGTAATCTAAAAAaTGAAATAAaGGTTTTAAAagAGGAAAAATTTGAAATTGAAAAAAaTAACAAGGAGTTAAATAAATTCATCCAAGATTTTCAAGTAACATATGAAAAGgATTATAAAGAAATCAAAGTGAAACTTAAAGAAATGGAAAGTAAATATAAAGAAGAAgAAAATTCCATTTATGATTCAAAATTGAAATATGAGAGTGAAAATAAAGAAaTAAAAGAAAAACTGAAACAAATAGAACATAAATTAACtGAAGAACAAAAAtCGaTtAATGATaCaaaaTCGAAAtGCGAAAGTGaAAATAGAGAATTCaaaGAAAAACTAAAGGAAATAGAAAATAAATTGAATGAAGACGAAAAATTGACACATgATTCAAACTTAAAGTGTGAAAATGACaTCAAAGAAATAAAAGAAAAGATAAAAGAATTAGAAAATAAATGTGATGAAGTAAAGGTAAATGGACAAAATGaAATGaAAAGaGaAGTgAAAattGATAAAAGATGATTTATGCgaAGAATAAAAAATCGaTTAGTgATTCGAAaTTAAAGTGCGAAAATGACAATAAAgAAATtAACGAAAGGATAAAAgAATTAACAAATAAATGTGATGAAGTAAAGAGATTCTGTGGACGAGAATTCGTGTGGCGGATCGATAAATGGACAGAGAAGAGGAAACAaTCTtGTATCAACAGTGAATCATTCtATTCTCACACAAACGGATATAAAATGTGTCTCTCTGTGTTTCCTAATGGAATtGGTTGTGGTGCGggaaCtCATTTGAGTGTCGAttGTGGT
>OX_Gtig_0.1.00136
TGGGtATTTCAATCAAATAAAaATAAAaaTTATATTTTtCAaTtAAAaGTAAAaTTAAAAacAaTTtCTAaTTtGACAGAAGAAATTAatcAATcaTTATGAACCAAGAAAGGtGGAATGACGCTTGGagAaTTaTGAAAAgTGGTcAAAtcATTTTTGATAGAAGTCACACAGATATAATGTGTATTaTTTGTGAgAAAGTGTTAATCAATGCTCaTTttGGtCCTTGTGGCTGTCGatATTGTTtGGAATGTATTGTAGAATATTTGAATGAAGAAAAAAaTTTTGTCCTGgAAAAAaaGATTATTGCAAACATGAATTACTCTGTATTAATCAAAATGTTtATCCTGATCAACCAACAAATCGaaagaTAATGGAAATCATTGTAAAATGTCCTCATCCAAGTTGCGATTTTGAGgCTGAATTAATAAACATCAAAGATCATATCAGAATATGTACTGCTCAATCACaCGAGTGTCTTTACTCGAACATGGGTTGCAAAGAGTGTAATTTAGTGAATGCAGATGAGTTGAGAAAGCACATGTTGACAGAAATCGTTTCTCATACAAAATTGTTATTTGATTTTATGGATAATTTAAAAAaTGAAATAAAAGTATCGAAAGAAGATAAAGTCgAGTTGGATAAAAACAACACAAATTTAATGACATATATTTCTGATTTAAAATtAAAATACGAAAATGAAAATAAAGAgaTAAAAGAAATTCTAAATGAAACAATAAATAAaTGTGACGAAGAAAAAAaaaTGGTgTCGAATTAAGAAAAGAAaTAAAAAGgTTGAATGAAGAAATAGaAACACTGAAGAAAGATACATTCGAGATCAAAAAATGTGCAAACAAATCGCAATTAGAATGTGACAGAAATAATAAAGAAaTTAAAGAATCAATGGACTTATTGAAGAAATCGGAGGAAGAGAGAAAGGAAGACGCAATTGGAATGAAaCAAGAAATAAGAATGTTGAATGAAGAAaTGGAAACAATGAAGAAAGAGACACTCGAGAACaAAAAATTGACACATAaTTCAAACTTAAAGTGTGAAAATGACATCAAAGAAATAAAaGAAAAGATAAAAGAATTAGAAAATAAATGTGATGAAGTAAAGGTAAATGGACAAAATGAAATGAAAAGAGAAGTgAAAATaGATAAAAGATGATTTATGCGAGAATAAAAAATCGaTTAGTGATTCGAAATTaAAGTGcGAGAATGACAATAAAGAAAtaAACGAAAGGATaaAAGAATTAACAAATAAATGTGATGAAGTAAAGAGATTCTGTGGAcgAGAATTCGTGTGGCGGATCGATAAATGGACAGAGAAGAGGAAACAATATTATATCACCAGTGAATCATTCTATTcccACACAAaCGGATATAAAA
>OX_Gtig_0.1.00137
TGGGtATTTCAATCAAATAAAaATAAAaaTTATATTTTtCAaTtAAAaGTAAAaTTAAAAacAaTTtCTAaTTtGACAGAAGAAATTAatcAATcaTTATGAACCAAGAAAGGtGGAATGACGCTTGGagAaTTaTGAAAAgTGGTcAAAtcATTTTTGATAGAAGTCACACAGATATAATGTGTATTaTTTGTGAgAAAGTGTTAATCAATGCTCaTTttGGtCCTTGTGGCTGTCGatATTGTTtGGAATGTATTGTAGAATATTTGAATGAAGAAAAAAaTTTTGTCCTGgAAAAAaaGATTATTGCAAACATGAATTACTCTGTATTAATCAAAATGTTtATCCTGATCAACCAACAAATCGaaagaTAATGGAAATCATTGTAAAATGTCCTCATCCAAGTTGCGATTTTGAGgCTGAATTAATAAACATCAAAGATCATATCAGAATATGTACTGCTCAATCACaCGAGTGTCTTTACTCGAACATGGGTTGCAAAGAGTGTAATTTAGTGAATGCAGATGAGTTGAGAAAGCACATGTTGACAGAAATCGTTTCTCATACAAAATTGTTATTTGATTTTATGGATAATTTAAAAAaTGAAATAAAAGTATCGAAAGAAGATAAAGTCgAGTTGGATAAAAACAACACAAATTTAATGACATATATTTCTGATTTAAAATtAAAATACGAAAATGAAAATAAAGAgaTAAAAGAAATTCTAAATGAAACAATAAATAAaTGTGACGAAGAAAAAAaaaTGGTgTCGAATTAAGAAAAGAAaTAAAAAGgTTGAATGAAGAAATAGaAACACTGAAGAAAGATACATTCGAGATCAAAAAATGTGCAAACAAATCGCAATTAGAATGTGACAGAAATAATAAAGAAaTTAAAGAATCAATGGACTTATTGAAGAAATCGGAGGAAGAGAGAAAGGAAGACGCAATTGGAATGAAaCAAGAAATAAGAATGTTGAATGAAGAAaTGGAAACAATGAAGAAAGAGACACTCGAGAACaAAAAATTGACACATAaTTCAAACTTAAAGTGTGAAAATGACATCAAAGAAATAAAaGAAAAGATAAAAGAATTAGAAAATAAATGTGATGAAGTAAAGGTAAATGGACAAAATGAAATGAAAAGAGAAGTgAAAATGATAAAAGATGATTTATGCGAGAATAAAAAATCGaTTAGTGATTCGAAATTaAAGTGcGAGAATGACAATAAAGAAAtaAACGAAAGGATaaAAGAATTAACAAATAAATGTGATGAAGTAAAGAGATTCTGTGGAcgAGAATTCGTGTGGCGGATCGATAAATGGACAGAGAAGAGGAAACAATATTATATCACCAGTGAATCATTCTATTcccACACAAaCGGATATAAAA
>OX_Gtig_0.1.00138
aaaTaattttAtttttatGAAtttAAGTGTGtttGTCTTACtttGTTTTAATATATCtcAATAAgcAAACGAAATTTGTatttAAATAAATTATATTTTTGTAATTTTACAATTTCCTCTCTTCTGAAACAGATAAATAAATGGATATCTCGaCGAGAAGTGGAATGATATTtGGAGGACTATTAAAAGTGGCcaaTtGgAATTCGTTGATCAAATCGAAAATGATATGATgTGTATtATTTGTAAGAAACTATtGATCAATGCTCACTATGGTCTTTGTGGCTGTCGATATTGTTtAGAaTGTGTTACAAAATATTTGAATGGAAAAGAACAACATTGTCcTGGAAATACAAAcGATTGCaTCAATAAtcAATTAAATATTAaTACAAACATATTTgtcGATCAACTAATGAATATTAAATTATCTAAaaGAATTGTAAAATGTCCACAGAAAGATTGTGATTTCAAAGATgAaTtGcGAAATATAGAAGATCATATAAGAATATGTGAATCTCAaTCAcTTGAGTGTCCGTATATGACAATTGGTTGTAAAGAGACTGATTTTTTTAaCACAGATTTGAAGAAACACATGTTACAGGAGATTGTTTGTCATtCAAAACTTAtGTTTGAATGTATTAGTAATCTAAAAAaTGAAATAAaGGTTTTAAAagAGGAAAAATTTGAAATTGAAAAAAaTAACAAGGAGTTAAATAAATTCATCCAAGATTTTCAAGTAACATATGAAAAGgATTATAAAGAAATCAAAGTGAAACTTAAAGAAATGGAAAGTAAATATAAAGAAGAAgAAAATTCCATTTATGATTCAAAATTGAAATATGAGAGTGAAAATAAAGAAaTAAAAGAAAAACTGAAACAAATAGAACATAAATTAActGAAGAACAAAAATTGACACATAaTTCAAACTTAAAGTGTGAAAATGAcaTCaAAaAaaTAAAaGAAAagATAAAAGAATTAGAAAaTAAATGTGATGAAGTAAAGGTAAATgAaCAAAATGAAATGAAAAGAGAaGTgAAAAaTGaTAAAAGATGATTTATGCGAGaaTAAAAAATCGATTAGTGATTCGaAaTTAAAGTGcGAGAATGACAATAAAGAAATTAACGAAAGGATAAAAGAATTAACAAATAAATGTGATGAaGTAAAGAGATTCTGTGGAGGAGAATTcGTGTGGCGGATCGATAAATGGACAGAGAaGAGGAAACAATCTTGTATCGACAGTGAATCATTCTATtCTCACACAAACGGATATAAAATGTGTCTGAGAGTGTGTCCTAATGGATCTGGTTGTGGAaCTCATTTGAGTGTCGAGTGTTGTGTgATgcGGGGCGAaTGTGACGATATTTtACcGTGGCCGTtCAAACATGACGT
>OX_Gtig_0.1.00139
TTATtcTTTTtGTTttCaaTCTataTATttAaaaTTtAaattGGAATATTTtATTTtAAATTATTAAaGTCaGTtAATCAATCATTTAcTTTGAAAtAATTTTTtATATTAGATAAATAAATGGATATCTCGaCGAGAAGTGGAATGATATTtGGAGGACTATTAAAAGTGGCcaaTtGgAATTCGTTGATCAAATCGAAAATGATATGATgTGTATtATTTGTAAGAAACTATtGATCAATGCTCACTATGGTCTTTGTGGCTGTCGATATTGTTtAGAaTGTGTTACAAAATATTTGAATGGAAAAGAACAACATTGTCcTGGAAATACAAAcGATTGCaTCAATAAtcAATTAAATATTAaTACAAACATATTTgtcGATCAACTAATGAATATTAAATTATCTAAaaGAATTGTAAAATGTCCACAGAAAGATTGTGATTTCAAAGATgAaTtGcGAAATATAGAAGATCATATAAGAATATGTGAATCTCAaTCAcTTGAGTGTCCGTATATGACAATTGGTTGTAAAGAGACTGATTTTTTTAaCACAGATTTGAAGAAACACATGTTACAGGAGATTGTTTGTCATtCAAAACTTAtGTTTGAATGTATTAGTAATCTAAAAAaTGAAATAAaGGTTTTAAAagAGGAAAAATTTGAAATTGAAAAAAaTAACAAGGAGTTAAATAAATTCATCCAAGATTTTCAAGTAACATATGAAAAGgATTATAAAGAAATCAAAGTGAAACTTAAAGAAATGGAAAGTAAATATAAAGAAGAAgAAAATTCCATTTATGATTCAAAATTGAAATATGAGAGTGAAAATAAAGAAaTAAAAGAAAAACTGAAACAAATAGAACATAAATTAActGAAGAACAAAAATTGACACATAaTTCAAACTTAAAGTGTGAAAATGAcaTCaAAaAaaTAAAaGAAAagATAAAAGAATTAGAAAaTAAATGTGATGAAGTAAAGGTAAATgAaCAAAATGAAATGAAAAGAGAaGTgAAAAaTGaTAAAAGATGATTTATGCGAGaaTAAAAAATCGATTAGTGATTCGaAaTTAAAGTGcGAGAATGACAATAAAGAAATTAACGAAAGGATAAAAGAATTAACAAATAAATGTGATGAaGTAAAGAGATTCTGTGGAGGAGAATTcGTGTGGCGGATCGATAAATGGACAGAGAaGAGGAAACAATCTTGTATCGACAGTGAATCATTCTATtCTCACACAAACGGATATAAAATGTGTCTGAGAGTGTGTCCTAATGGATCTGGTTGTGGAaCTCATTTGAGTGTCGAGTGTTGTGTgATgcGGGGCGAaTGTGACGATATTTtACcGTGGCCGTtCAAACATGACGT
>OX_Gtig_0.1.00140
TGGGtATTTCAATCAAATAAAaATAAAaaTTATATTTTtCAaTtAAAaGTAAAaTTAAAAacAaTTtCTAaTTtGACAGAaCATCAAGTTTTCAaTAAATAATATGTCCAATGAACAGTGGAaTGATATTTaGGAAAATTTTAAAAAGCGGTCAATTGAAATTTGTTGATAAtGTCAAcAgTGATATATTGTGTACTATTTGTAAGAAAGTATTGATCAATGCTCATGGAAGTCCTTGTGGCTGTCGATATTGTTTAGAATGtATTACAAcTTATctgAaTGGaGAAGAAAAGATTTGTCCTGGAAATACAAATCTTTGTAACgAaGAAATAATAAATATTAATAATgTTCTTCTTGACCACATGATGAATAggAAAATATCAAGATTGATTGTAAAATGTCCTCAAGAAAAGTGTAAATGTCAAGATGAATTAaGAAATATAGAAAACCATATGTtAATATGTGACTTTCGATCAGTCGACTGTCCTTATGTGATAATGGGTTGTAATTATTTTGATTCGGATTTAAAGAAACACATGTTGAATGAAATTGTTTCTCATACAAAATTAATATTTGAATATATTGATAATCTgaaaaaTGAAATAAAAGTGTTGAAAGAAGATAAAAATGATTTGAAGAAGTATAAAAAGGATATCaAAAAaTACATTCAAGAGTTACATTTAAAATATGAGAATGAgTTTgGAAACATAAAAGTGAAGCTTAATGAAATAGAATATAAAAGTGATGACAAAcAAAAATCGATAAGTGATTGGAAATTAAaGTGTgaggaTGACAATAAAGAAaTTAACGAAAGGATAAAAGAATTAACAAATAAaTGCGAtGAAgTAAAgAAATGTGTGAATGATTTACAATTAGAATGTGACAGAAATGaTAAAGAAATTAAAGAATCAAAAGAATTATTAAaGAAATCGGAGGAAGAGAGAAAGGAAGACGCAATTGGAATGAAACAAGAAATAAGAATGTTGAATGAAGAAATGGAAACACTGAAGAAAGAGACACTCGAGAACAAAAAATTGACACATAATTCAAACATAAAGTGTGACAATGACATCAAAGAAATAAAaGAAAAGATAAAAGAATTAGAAAATAAAtGTGATGAaGTAAAGgTAAATGGaacAAAaatGAAATGAAAAGAGAaGTAAAAATGATAAAaGATGATTtAtgcgagaataaaaaatcgattagtgattCgaaattaaagtgcgagaatgacaataaaGaaattaaagaaaggataaaagaattaacaaaataaatgt
>OX_Gtig_0.1.00141
TGGGtATTTCAATCAAATAAAaATAAAaaTTATATTTTtCAaTtAAAaGTAAAaTTAAAAacAaTTtCTAaTTtGACAGAAGAAATTAatcAATcaTTATGAACCAAGAAAGGtGGAATGACGCTTGGagAaTTaTGAAAAgTGGTcAAAtcATTTTTGATAGAAGTCACACAGATATAATGTGTATTaTTTGTGAgAAAGTGTTAATCAATGCTCaTTttGGtCCTTGTGGCTGTCGatATTGTTtGGAATGTATTGTAGAATATTTGAATGAAGAAAAAAaTTTTGTCCTGgAAAAAaaGATTATTGCAAACATGAATTACTCTGTATTAATCAAAATGTTtATCCTGATCAACCAACAAATCGaaagaTAATGGAAATCATTGTAAAATGTCCTCATCCAAGTTGCGATTTTGAGgCTGAATTAATAAACATCAAAGATCATATCAGAATATGTACTGCTCAATCACaCGAGTGTCTTTACTCGAACATGGGTTGCAAAGAGTGTAATTTAGTGAATGCAGATGAGTTGAGAAAGCACATGTTGACAGAAATCGTTTCTCATACAAAATTGTTATTTGATTTTATGGATAATTTAAAAAaTGAAATAAAAGTATCGAAAGAAGATAAAGTCgAGTTGGATAAAAACAACACAAATTTAATGACATACaTTTCTGAtTTAAAaTTAAAaTaCGAAAATGAAAATAAAGAGATAAAAGAAATaCTAAATGAAACAATAAATAAATgtGACGAAGAAAAAaaTaGGTGTCGAATTAAGAAAaGAAaTAAAAaGgTTgaaTGAAGAAATaaTAACACTGAAGAAAGATACATTCGAGATCAAAAaaCTGACACATGATTCaAAATTAAagtgtgTGAAAatgacaataaagaattAaacGAAaGGATAAAaGAATTAaCAAATAAATGTGATGacGTAAAGAAaTGTGTGAATGATTTaCAatTAGAATGTGACAGaaaTAATaaaGaaaT
>OX_Gtig_0.1.00142
TGGGtATTTCAATCAAATAAAaATAAAaaTTATATTTTtCAaTtAAAaGTAAAaTTAAAAacAaTTtCTAaTTtGACAGAaCATCAAGTTTTCAaTAAATAATATGTCCAATGAACAGTGGAaTGATATTTaGGAAAATTTTAAAAAGCGGTCAATTGAAATTTGTTGATAAtGTCAAcAgTGATATATTGTGTACTATTTGTAAGAAAGTATTGATCAATGCTCATGGAAGTCCTTGTGGCTGTCGATATTGTTTAGAATGtATTACAAcTTATctgAaTGGaGAAGAAAAGATTTGTCCTGGAAATACAAATCTTTGTAACgAaGAAATAATAAATATTAATAATgTTCTTCTTGACCACATGATGAATAggAAAATATCAAGATTGATTGTAAAATGTCCTCAAGAAAAGTGTAAATGTCAAGATGAATTAaGAAATATAGAAAACCATATGTtAATATGTGACTTTCGATCAGTCGACTGTCCTTATGTGATAATGGGTTGTAATTATTTTGATTCGGATTTAAAGAAACACATGTTGAATGAAATTGTTTCTCATACAAAATTAATATTTGAATATATTGATAATCTgaaaaaTGAAATAAAAGTGTTGAAAGAAGATAAAAATGATTTGAAGAAGTATAAAAAGGATATCaAAAAaTACATTCAAGAGTTACATTTAAAATATGAGAATGAgTTTgGAAACATAAAAGTGAAGCTTAATGAAATAGAATATAAAAGTGATGACAAAcAAAAATGTGTGAATGATTTgCAAatAGAATGTGACAGAAATAATAAAGAAATTAAAGAATCAAAGGAaTTATtGAAGatATCGGAGGAAGcGAGAAAGGAAGACGCAATTGGAATGAAACAaGAAaTAAGAATGTTGAATgAaGAAATGGAAAcACTGAAGAAAGAGaCACTCGAGAACAAA
>OX_Gtig_0.1.00143
atacaaagaaaataaaagAAAaGaaTAAAagAATtagAAaaTAAaTGTGAtGAAGTAAaGGTAAATGGACAAAATGAAaTGAAAaGAGAAGTgAAAATGATAAAAGATGATTTATGCGAGAATAAAAAATTGACACATAaTTCAAACTTAAAGTGTGAAAATGACATCAAAGAAATAAAaGAAAAGATAAAAGAATTAGAAAATAAATGTGATGAAGTAAAGGTAAATGGACAAAATGAAATGAAAAGAGAAGTgAAAATGATaAAAGATgATTTATGCGAGAATAAAAAaTCGATTAGTGATTCGAAATTAAAGTGCGAGAATGACAATAAAGAAATTAACGAAAGGATAAAAGAATTAACAAATAAATGTGATGAaGTAAAGAGATTCTGTGGAGGAGAATTcGTGTGGCGGATCGATAAATGGACAGAGAaGAGGAAACAATCTTATATCGACAGTGAATCATTCTATTCTCACACAAACGGATATAAAATGTATCTCTCTGtgtttcctaatggatctggttgtggTTAtggaActcatttgagtgtctgttgttatgtgatgcgggcgaatgtgaCGAtAttttACCGTGGCCGTtcaaataTgacgTAACATATGAGCTGATCGATCGACACACgacacaaaTTCACACCAGCTCGACTGTCaaaTACGGCGGTCAATACGAGCAAGAGAGTGGTATTCAGTACAACAGAGATAATTGGAAGTGTTCaaattttCCaaaTTGGATCTGTCGTAATGACaaatttGTGTCGTTGaaaGAATCATCGAGTGAtaatgatcGATCATTGATCGATAACGATCG
>OX_Gtig_0.1.00144
atacaaagaaaataaaagAAAaGaaTAAAagAATtagAAaaTAAaTGTGAtGAAGTAAaGGTAAATGGACAAAATGAAaTGAAAaGAGAAGTgAAAATGATAAAAGATGATTTATGCGAGAATAAAAAATTGACACATAaTTCAAACTTAAAGTGTGAAAATGACATCAAAGAAATAAAaGAAAAGATAAAAGAATTAGAAAATAAATGTGATGAAGTAAAGGTAAATGGACAAAATGAAATGAAAAGAGAAGTgAAAATGATaAAAGATgATTTATGCGAGAATAAAAAaTCGATTAGTGATTCGAAATTAAAGTGCGAGAATGACAATAAAGAAATTAACGAAAGGATAAAAGAATTAACAAATAAATGTGATGAaGTAAAGAGATTCTGTGGAGGAGAATTcGTGTGGCGGATCGATAAATGGACAGAGAaGAGGAAACAATCTTGTATCACCAGTGAATCATTCTATTCTCACACAAACGgaTATAAAATGTGTCTCTCTGTGTATCCTAATGGAGCTGGTTGGGgTgAGGGAACTCATTTGAGTGTCTGGTGTTGGTTGATGAGGGGCGAATGTGACGATATTTtACCGTGGCCGTtCAAACATGGCGTAACATTTGaGCTGATCGATCAACaCACGACACGAATTCACACCAGCTCGACTGTCaCaTACGGCGGTCaGCACGAGAAAGAGAGCGgTAttCGATACTACAGaGATATtCGAAAGGTGaaatcgataaatggttca
>OX_Gtig_0.1.00145
atacaaagaaaataaaagAAAaGaaTAAAagAATtagAAaaTAAaTGTGAtGAAGTAAaGGTAAATGGACAAAATGAAaTGAAAaGAGAAGTgAAAATGATAAAAGATGATTTATGCGAGAATAAAAAATTGACACATAaTTCAAACTTAAAGTGTGAAAATGACATCAAAGAAATAAAaGAAAAGATAAAAGAATTAGAAAATAAATGTGATGAAGTAAAGGTAAATGGACAAAATGAAATGAAAAGAGAAGTgAAAATGATaAAAGATgATTTATGCGAGAATAAAAAaTCGATTAGTGATTCGAAATTAAAGTGCGAGAATGACAATAAAGAAATTAACGAAAGGATAAAAGAATTAACAAATAAATGTGATGAaGTAAAGAGATTCTGTGGAGGAGAATTcGTGTGGCGGATCGATAAATGGACAGAGAaGAGGAAACAATCTTATATCGCCAGTGAATCATTCTATTCTCACACAAACGGATaTAAAaTGTGTCTCTCTGTGTATCCTAATGGATCTGGTTGtGGTgaGGGAaCTCATTTGAGTGTCTGGTGTTATGTGATgCGGGGCGAATGTGACGATATTTtACCGTGGCCGTTCAAACATGCCGTAACATTTGAGCTGATCgatcaacacacgacacaaattcacaccagctcgactgtcacatacggcggtaaatacgagccaaagagtggcatttggtacaacagagata
>OX_Gtig_0.1.00146
atacaaagaaaataaaagAAAaGaaTAAAagAATtagAAaaTAAaTGTGAtGAAGTAAaGGTAAATGGACAAAATGAAaTGAAAaGAGAAGTgAAAATGATAAAAGATGATTTATGCGAGAATAAAAAATTGACACATAaTTCAAACTTAAAGTGTGAAAATGACATCAAAGAAATAAAaGAAAAGATAAAAGAATTAGAAAATAAATGTGATGAAGTAAAGGTAAATGGACAAAATGAAATGAAAAGAGAAGTgAAAATGATaAAAGATgATTTATGCGAGAATAAAAAaTCGATTAGTGATTCGAAATTAAAGTGCGAGAATGACAATAAAGAAATTAACGAAAGGATAAAAGAATTAACAAATAAATGTGATGAaGTAAAGAGATTCTGTGGAGGAGAATTcGTGTGGCGGATCGATAAATGGACAGAGAaGAGGAAACAATCTTGTATCGACAGTGAATCATTCTATtCTCACACAAACGGATATAAAATGTGTCTGAGAGTGTGTCCTAATGGATCTGGTTGTGGAaCTCATTTGAGTGTCGAGTGTTGTGTgATgcGGGGCGAaTGTGACGATATTTtACcGTGGCCGTtCAAACATGACGT
>OX_Gtig_0.1.00147
atacaaagaaaataaaagAAAaGaaTAAAagAATtagAAaaTAAaTGTGAtGAAGTAAaGGTAAATGGACAAAATGAAaTGAAAaGAGAAGTgAAAATGATAAAAGATGATTTATGCGAGAATAAAAAATTGACACATAaTTCAAACTTAAAGTGTGAAAATGACATCAAAGAAATAAAaGAAAAGATAAAAGAATTAGAAAATAAATGTGATGAAGTAAAGGTAAATGGACAAAATGAAATGAAAAGAGAAGTgAAAATaGATAAAAGATGATTTATGCGAGAATAAAAAATCGaTTAGTGATTCGAAATTaAAGTGcGAGAATGACAATAAAGAAAtaAACGAAAGGATaaAAGAATTAACAAATAAATGTGATGAAGTAAAGAGATTCTGTGGAcgAGAATTCGTGTGGCGGATCGATAAATGGACAGAGAAGAGGAAACAATATTATATCACCAGTGAATCATTCTATTcccACACAAaCGGATATAAAA
>OX_Gtig_0.1.00148
atacaaagaaaataaaagAAAaGaaTAAAagAATtagAAaaTAAaTGTGAtGAAGTAAaGGTAAATGGACAAAATGAAaTGAAAaGAGAAGTgAAAATGATAAAAGATGATTTATGCGAGAATAAAAAATTGACACATAaTTCAAACTTAAAGTGTGAAAATGACATCAAAGAAATAAAaGAAAAGATAAAAGAATTAGAAAATAAATGTGATGAAGTAAAGGTAAATGGACAAAATGAAATGAAAAGAGAAGTgAAAATGATAAAAGATGATTTATGCGAGAATAAAAAATCGaTTAGTGATTCGAAATTaAAGTGcGAGAATGACAATAAAGAAAtaAACGAAAGGATaaAAGAATTAACAAATAAATGTGATGAAGTAAAGAGATTCTGTGGAcgAGAATTCGTGTGGCGGATCGATAAATGGACAGAGAAGAGGAAACAATATTATATCACCAGTGAATCATTCTATTcccACACAAaCGGATATAAAA
>OX_Gtig_0.1.00149
AAAACAATCGTATTTATTGAATAAAATTCGATATtCACACAAAaCGAAAACCAaCAAAATAATCAATATCGACCATAACTGAaTATCTTTTtATAAGTCTTGAATCTCTTCAATTTCGCGTCCTGATCCAACACGAGCTGAAAATCTTTGAGtATAATTCTTTtGTTCCTGAGCCGCGACATGGTGGCGTTACGGGGAGCTGGTTTCCCTGTGATGAAGCTCTGATTGATGAtcATCTGGGATCCCAGAGgCGCTTGTTGCTGGCTCGAAAATGCTCCCTGAGATGCGCCAACGCCCGCTGATATGAGTGCTGCTGGATTGACAAACCGCGCCTGTTTCACGGCACTCCCACCCATGGTAATGACCGTGGTGCCTGGAGCACCTCCTGCGGAGGACAATGACGCCCCTGACAAGCCTAGTTGGTCCACATCACCGGATTCCGGCCCGCCCATACCCGACTGTTTTCGTTTGTTTCCTATTGCTTTCAGTGCGGTCATATTTGCCCGGGAGTACTCGTCACAGTTCTTATCATGTTCTTGGATCTTGCGAACCGTTTCTTTGATCTTCTGTTGTTCCTGGTTGTCCATTTTTGATCGAGATTTTGATAGTTTGAAGAGCTCTTGCTTTTGTTTTtCTTCTTCTGATTGGCGTTGATGTGATTCAAGATCCTGTAAATATTTCATCTGGGATCGAACATCATCAATTTTTCGATAATTTGGATCATCTTTAAAGAGTTTCTGGCGGTGACACGCGAACACAGCCGCTTGTTCCAACAGAGACAATGAGAAATTCTCCATCGCCTCCGATAGATAATTCAGCGCCTCATCAGAAATATTCAACACAGCGCCTCCGTTGTTGTTAGAGTTGTTACTACTGGTATTGTTATTATTATTAGTTTCAGTTGATTTCTGAAGAAATTCTTGGATTTTGTTTCGATAATTCGTTTGATTGAGAA
>OX_Gtig_0.1.00150
TGTTTGTCGGAAGCGTTACATTATTATTACTCATGGTATTACCAGTATTACCACCAGTGTTGATATTGATATTATTATTGTTATTAGTGATGGACACCACTTGAACATTGGTATCCCCTCCCATCGGTTGCTTGATCGACTGATCCAGTAAAGATGTAACGGCCTCAATCTTGAGCTCTTCTGAGGCCGATTGATTGATTGACTGATTAGAATTACTGATAATCGGTACAGGTTTATTGATTGCATTAGCGGCGATACCAGCGTTATTTTGAATGATATTGGTTGTGTTATTATTCGAAATATTGGTATTATTGTTGGTAAGGGCAGTGGTCGGTACGGCGACCGCACGGATCTGATTTGCAGGGATCGTGTTTTGGATAAATGATTGGCGAATAGGCGAGCTCGGGGCGATTGTGCGAAGGTTAGTATTTGATATATTGAGCACAGGCTGAGTCGAGAATACTGGGGTTACGTTATTTGCGGCAGCGGGACGCAAATGTCGTGCAATTTGAGTTGGACGATTGATTTGTTGAGTTGTAGATGATGCCTGCAGAGCGCGAGGAGCGACGTTCGTCTGAGGAAATGAAACCGGACGTTGATTGATTAATTGACTTATTGGTAATCTGACGCTGTTATTGATTGAATTATTTGTATTACCGATTATTGTTGTTGTCGTCGTTCCGACGGTTGTTTGAGGGTTTAAATCAATGATATTTTCTGGAGGTGGGTTTATTCCG
>OX_Gtig_0.1.00151
TAGGTTTTTtATTTCTTTTTtGAGGCTGTTTGTTTTTtGGTTTAAATTATTTTTTGTGGTTTTtATTCAATTCTTTTATATATATATTTGTGTCATGGAAAGGCTTCGTTGTCTTTAGGTTTTGGTGTGGTGAGGTGGGGGATTGGGTTTTatATtGTttGTttGTTCAtttgtttATTTGAGgTACTCGCTAAaCGaTTATTCCATAATgaTGTCTTATACCATCCCCATCGAGGTCGAACTCCATAAACATTGCAATTATTGGcaTATTCTTCTTTCGTTAAaTTaTTATATTTATAAAACATGTCTGTAATTCCATTAGTGCACAGtAaCATTGGAATATCAGTACAAAGCTGAACACTCCATCCATCAGCAGATGTATCGGTTATGTTTGGTTTAGGTATTGACAAACACGACTGTGAACCGGTATAATTGtCATACACTTGTATTCCCTCATGAATGGACTCTAACAGTTTAATtGAGTCGAGAATAGGTTTTGATAaATTTTTACAGAATGCCGTGATtGGCCATGAAGGCATCGGACGAAGAAAGTTTGTTGGATAAGGAAAGTTTGCCATGCTCATAaGAAACAAACTGTCaGACAAACTGATCATAAGACTTCCAACACTTTCTAATGGCTCACATGTGTGAAAGATTTTAGTCAAAATTTGTAaGCCTGACACATTACGCATTTCaCCAATGATTGACCAAATTCTGCGTATGTTTTGAACaCATTGTTTACTTCCTTTtACTTCAAATGCTTTCGTAATTATTTGATAGGGAGcATTACACATTTTAAAATTTTCAaCAAAATTCAAAGGCGCCGATGATGCCAGAGATCCGGCAATCAGATGAGGATATTTCTGGCGAAACCAGGCGGCTAACATACcTCCATAAGAACCGCCAAACGCTATTACTGGTGAGTTCTCTGCTCCCACTATTGATCCTTTCAgaTATGAAATTAAATCAGCGAAATCTGCTAGAGTTTGCTCTGAATTCAAGTAACCatAATATTGAGCATTAGTAAATGATCGATTTCCGAATGGAAGAGATGATCCGTAAAACCTGTGTTCTGcAAACACAACCATCGCCGATAATTGTTCACcTAATTCCCATAGAAAACCCGAATGTTCCGCAAAGAATTCGATTTTTCCTTCATTTCCACAGTAAAATAAAATCGCATTTCCTTTtGTCCATTTGTCGATCGATATTAAATATTTCATTCGGAATTTCCAACTGTCATTTCGATAAGTGAAATGATCGATTAAAGTTTCAAAATCTTTTGTTTCGTATCGCTGATTTAAaTTGAGTTGcGATTTTCGAaCGCGATGGACAAATGAAcAGCGGATGATTTCAATCGATATTACGACGAAAATTAGGAGAAAAGTAAAATTTGTTAGAACCATTTTGTGATaTTCAATATTTCTATTTCATAAAATTGAAaTTTATTtGTTGATGAATAATGAAAAaTTAAAAATTaaat
>OX_Gtig_0.1.00152
TTGATTGTTGGTAATTGTTCTGCTCCGTTTAGATTGGGATTTTTTTCTGAGTTTtTTTTAATGTTTTCTAGGTTTTTtATTTCTTTTTTGAGGCTGTTTGTTTTTTGGTTTAAATTATTTTTTtGTGGTTTTTATTCAATTCTTTTATATATATAtTtGTGTCATGGAAAGGCTTCGTTGTCTTTAGGTTTTGGTGTGGTGAGGTGGGGGATTGGGTTTTATATTGTTTTGTTTGTTCATTTGTTTATTTTGTATTTTTTTTtATTTtGTTTGATGTTTTAGGTGTGATGTGTGTTTAAGGGTTTATTTCTTGTGGGGGGtTTGTTTTTTATTATTGGTTTGAGTTAGTTTCAAaGGCAGGTTTACTGCTCTATTATATTTGACGTTGGTTTTTTtCTTGTAGGCATAAGGATATAGGTACTTTGTATTTTTTGTTTGGGGCGATAATGGGTGTGTTTGGAACGGGTTTGAGGGTTTTGATTCGTTTGGAGTTGAGATCTGGGTTTTCTTTTTCAGATTCAAGGCATTATAAAAATATGATTACATTACATGGTTTGATAATGATATTTTTTTTGTGATGCCTGTCATGATTGGTGGTTTTGGGAATTGACTGGTGCCTTTATTTTTGTGTTCTTTGGATATGGCTTTTCCACGTGCTAAAAATTTAAGTTATTGGTTGTTGTTTCCTTCTTCCTTTTTTATAATTTTTTGTTATTGTATATTGTCTGGTTTAGGTTCTGGGTGGACTTTGTATCCCCCTTTGACTGATTGAGTTTTTCATAGTGGTTCTGCTGTTGACTTTGCTATTTTTTCTTTGCATTTGGCTGGGGTGAGGTCAATTTTAGGAGCTATAAATTTTATTGCTACTATAGTAAATATGAAGGGGGTTAAGAGTTTTATTTTATTGGTTTTGTTTGTGTGGTCAATTTTGATTACTGCGTTGTTGCTGTTGCTTGCTTTGCCTGTTTTGGCGGCTGGGTTGACTATGC
>OX_Gtig_0.1.00153
TTTTTTCTATTTTTGCTGGTTTTATTCATTGGTGGCCTTTGTTTTCTGGAGTTGTGATGAATTCTGTTTTTtGTTTGCGCATTTTtGGGTGATGTttGTgggTGTTAATTTGACTTTTTTtCCTCAGCATTTTTTAGGTtTGCAAGGGATGCCCCGGCGATATGTAGGGAGTGGTGATGAGTTTTtATTTTGGAAAAAGATTTCAAGGATTgGGTCTGTTGTTTCGTTGATTGGGGTGGGGTTTTTTTTTtATTATATTTGTGAGAATTTTTTCAGAGTCTCGAGTTTTAGGTGTTTTTGTAAGTTCGGTGGGGGGGgATTGGGTTAGTGAGGTTTTTCCTGTACAGTATCATAGAAATTTGGTTTCTAATGTTCATTTGAGTTTTGGGAAGTAAGGTTTTGTGGGAAGGAGGTGGGGTTTGTGTTGTTTTAGTTGTTCTTTTGGGGGtttttggTGTTGGAatCTTTTGTTtAAGtGTTAAaTtCTtAGTTTGATTGTAGAaTGGTAGTTTTTtCATTCCcAaTATATGGTTTTGGTTCAGTTTGTGTAAAAGTTTAGGTTGTTGGTaGTT
>OX_Gtig_0.1.00154
atttattaataaatatttggaagaataaCATCGACATTAAtCGAGTATAAACATAAAAAAaTTTtGaGATATAAATCTACAAATAaTCATAATCATACACGTAGATAATTCAAAaGAAAGTTATTGCTCCAAAAcAAcTtAATGAAaTAAATAaGAACAATGCATTAATTTATTACAACATAAAAATATCTATTCCAAATTCATTTCCTTCCGTGTACACGACAGAACACGAGCAATTTATGAGACTGTTTCTGACTGATTTTCAGTAGATTCTGTGGGTTCAACAATTACGTTTGCGCTGCTATTGTCGATGTCTGAAGTAaGCACATgTTTCTCCAATAAAGATTTTAACAACTCGGCACGATCGGGAtGTtGTTTGATTACACTTTCAATAGAATCCTTTGAAAACATCAGTTGATAAGTCTCAGCTATAGAAACAGCTCTcTtCATTTCATCTTCGTTTCCAATTTTTGCGGCTAAATtCAATTTTATCAAAATGATCCTTCTCATGATTTTGTCAAACACCGCTGCATgATAGATTTCACATAGTTCtACTGCAAATCTATCGATTTCAGTTGAACTTAAATTATCAACAACCTCTTtTGCAATAAGATTATAgTcACAATCAAAGAAAAgTCCTTGAGGTTTGTAATTGGCTTTTAATtTCGAATATCCTGAAAATTTTCCtTTCATAAGACAATGCATCAGTGATGCTGGCAATAATGACTGTTGAAATTGTGGCAATAATTGAATTAGTTGTTCGCAATTCGAAACCATTCCAcTTTCCAaCATTGATGGaATAAGATTAAATAgAAGTgTcCcATTTAACaaGAAcGAGtTTaGCtCAGTGTCACAAAGtTTTAAAGCTTcTGAAACTTCTGATATCGATTTATCATAAATTGCTTTCCTTAACAGTGAATGACAAATTACACGGGCGTTTCTTGGATTAATGAAACTGTCCGCTAACATaTACGCTTTATCGAAAtCCATGTAAACAAAAATGTTATCgATACTAACAtGGTAcTCTAATAATATTcTCAAAACTTGTTTGTAAGTTTCAAATGGACACTCGTTTGAATTGAAAGATGTGATTAAAGAATTAACATAATATTTTATAAATTTTGGAAACATTTCCAAGAGCCACAAGGAATCATTATATAATCCAAGTCTGTTTAAATAACATATTGCAATACTCAATGAATTTGGATTTCCAACTTCTTCCATAACTTGCAAAAGCTCATCTAAATTATATGTTGGTACTTTAGATTGTATCAATCGAGCGTATATGATGAAAATTCCGTTTGCAGTCAATaTCATTTCACTATTATCCATTTTACGTATACATTTCATCACGTTATTGATaTcTCCTTTACTTGCATATCCTTCTGCTTGAGCAATTATTAAATCAGAATTTTCTGTTAACTTGTGTTCTGTAATAATTtCTTCGGCCTTTTCTATTTGACCTGTCATAATGTAACCAGTAACAATATGAATCAAAGTATCATCATTGACTTTCatATTTTTCGACTTCATTTCTTCCAATAGAtACTCTACGacGCTCATTTCCCCcGTgTTAgAGAAGTTTCtcAACAGAaGcAAGTACGtAATCGTATTAAACTTGACcTTATTTTGGTTCATCTCTTTCAAAACCTCGTTGACGTGGCAGTTGAATCCATTATCGACATAGTTCTGCAGCAACACATTGTATGTGTCTATTGACAGAGTCATTTCACGATTCTTatCcGAAGCTCCTTTCTCCTTCACAATATTGAAAGAATCTctGATCAATTGaTGCAAAATCGTACATGGAAATTTATtGAaCGTTTTcaGTGGAAATTGTAACATTTGGTTAGCGGTTAAAAAATCGCGACTGCTCAAAATCGATTTGTATTTGTTGACAAAAGTAGTTGAGTCTAATGGTCGACCGGAATTAAGATAAATGATTTCAGATCTGCTGAAATTGGTCTTCTGGAAAAGTGACATTGTTTTACGAAGAGCCATTTCTAATaatttttATTATAATTTTTAATTTCTTTAATAACGTATgCAATCACTTCATTAAAACAACTTCTCTATAGAAATTAATTaTTTTTtgtGCCc
>OX_Gtig_0.1.00155
atttattaataaatatttggaagaataaCATCGACATTAAtCGAGTATAAACATAAAAAAaTTTtGaGATATAAATCTACAAATAaTCATAATCATACACGTAGATAATTCAAAaGAAAGTTATTGCTCCAAAAcAAcTtAATGAAaTAAATAaGAACAATGCATTAATTTATTACAACATAAAAATATCTATTCCAAATTCATTTCCTTCCGTGTACACGACAGAACACGAGCAATTTATGAGACTGTTTCTGGCTGATTTTCAGTAGGTTCTGTGGGTTCAACAATTACGTTTGCGCTGCTATTGTCGATGtcTGAAGTAAGCACATGTTTCTCGAATAAAGATTTTAACAACTCGGCACGATCGGGATGTTGTTTGATTACACTTTCAATATAATCCTTTGATAACATCAGTTGATAAGTCTCCGCTATAGAAACAGCTCTCTTCATTTCATCTTCGTTTCCAAATTTTGCAGATAAATTCACTTTTTCCAAAATGATCTTTCTCATGATTTGCTTAAACACCGCTGCATGATAGATTTCACATAGTTCCACTGCAAATCTATCGATTTCAGTTGAACTTAAATTATCAACAACCTCTTtTGCAATAAGATTATAgTcACAATCAAAGAAAAgTCCTTGAGGTTTGTAATTGGCTTTTAATtTCGAATATCCTGAAAATTTTCCtTTCATAAGACAATGCATCAGTGATGCTGGCAATAATGACTGTTGAAATTGTGGCAATAATTGAATTAGTTGTTCGCAATTCGAAACCATTCCAcTTTCCAaCATTGATGGaATAAGATTAAATAgAAGTgTcCcATTTAACaaGAAcGAGtTTaGCtCAGTGTCACAAAGtTTTAAAGCTTcTGAAACTTCTGATATCGATTTATCATAAATTGCTTTCCTTAACAGTGAATGACAAATTACACGGGCGTTTCTTGGATTAATGAAACTGTCCGCTAACATaTACGCTTTATCGAAAtCCATGTAAACAAAAATGTTATCgATACTAACAtGGTAcTCTAATAATATTcTCAAAACTTGTTTGTAAGTTTCAAATGGACACTCGTTTGAATTGAAAGATGTGATTAAAGAATTAACATAATATTTTATAAATTTTGGAAACATTTCCAAGAGCCACAAGGAATCATTATATAATCCAAGTCTGTTTAAATAACATATTGCAATACTCAATGAATTTGGATTTCCAACTTCTTCCATAACTTGCAAAAGCTCATCTAAATTATATGTTGGTACTTTAGATTGTATCAATCGAGCGTATATGATGAAAATTCCGTTTGCAGTCAATaTCATTTCACTATTATCCATTTTACGTATACATTTCATCACGTTATTGATaTcTCCTTTACTTGCATATCCTTCTGCTTGAGCAATTATTAAATCAGAATTTTCTGTTAACTTGTGTTCTGTAATAATTtCTTCGGCCTTTTCTATTTGACCTGTCATAATGTAACCAGTAACAATATGAATCAAAGTATCATCATTGACTTTCatATTTTTCGACTTCATTTCTTCCAATAGAtACTCTACGacGCTCATTTCCCCcGTgTTAgAGAAGTTTCtcAACAGAaGcAAGTACGtAATCGTATTAAACTTGACcTTATTTTGGTTCATCTCTTTCAAAACCTCGTTGACGTGGCAGTTGAATCCATTATCGACATAGTTCTGCAGCAACACATTGTATGTGTCTATTGACAGAGTCATTTCACGATTCTTatCcGAAGCTCCTTTCTCCTTCACAATATTGAAAGAATCTctGATCAATTGaTGCAAAATCGTACATGGAAATTTATtGAaCGTTTTcaGTGGAAATTGTAACATTTGGTTAGCGGTTAAAAAATCGCGACTGCTCAAAATCGATTTGTATTTGTTGACAAAAGTAGTTGAGTCTAATGGTCGACCGGAATTAAGATAAATGATTTCAGATCTGCTGAAATTGGTCTTCTGGAAAAGTGACATTGTTTTACGAAGAGCCATTTCTAATaatttttATTATAATTTTTAATTTCTTTAATAACGTATgCAATCACTTCATTAAAACAACTTCTCTATAGAAATTAATTaTTTTTtgtGCCc
>OX_Gtig_0.1.00156
atttattaataaatatttggaagaataaCATCGACATTAAtCGAGTATAAACATAAAAAAaTTTtGaGATATAAATCTACAAATAaTCATAATCATACACGTAGATAATTCAAAaGAAAGTTATTGCTCCAAAAcAAcTtAATGAAaTAAATAaGAACAATGCATTAATTTATTACAACATAAAAATATCTATTCCAAATTCATTTCCTTCCGTGTACACGACAGAACACGAGCAATTTATGAGACTGTTTCTGACTGATTTTCAGTAGATTCTGTGGGTTCAACAATTACGTTTGCGCTGCTATTGTCGATGTCTGAAGTAaGCACATgTTTCTCCAATAAAGATTTTAACAACTCGGCAcgATCGGGATGTTGTTTGATTACACTTTCAATaTAATCCTTTGATAACATCAGTTGATAAGTCTCAGCTATAGAAACAGCGTTCTtcACATCATCTTCGTTTCCATTTTGTGCGGCTAAATtCAATTTtACCAAAATGATCTTTTTCATGATTTGCTCAAACACAGCTGCAAAGACTTCACACATTTCCACTGCAAATCTATCGATTTCAGTTGGACTTAAATTATCAACAACCTCTTGtGCAATAAGATTATAGTCACAATCAAAGAAAAGTCCTTGAGGTTTGTATTCGGCTTTTAATTGCGAAAATTCTGAAAATTTTCCTTTTGTAAAAAAaTACATCAGTGATGCTGCCAATAATGACTGTTGAAATTGTGGCAATATTCGAATTAGTTCCTCGCAATTTGAAACCATTCCGCTTTCCAACATTGATGGAATAAGATTAAATAGAAGTGTCCCATTAAACAAGTACCATTTTAACTGAGTGTGACCAAGTTTTAAAACATCTGAAACTTctGATATCGATTTATCAAAAATAGCTTTCCTTAACAGTGAATGACAAATtACACGAGAATTTTTTGgTTCAATgAAACTTTCCGCTAACATaTACGCTTTATCGAAAtCCATGTAAACAAAAaTGTTATCGATACTAACATGGTACTCTAATAATATtCTCAAAACTTGTTTGTAAGTTTCAAaTGGACACTCGTTAGAATTGAAAGATGTGATTATATCATTAACATTATCTTTTATAAATTTTGGAAACCTTTCCAAGAGCCACAAGGAATCATTATATAATCCAAGTCTGTTTAAATTAAATATTGCAATACTCAATGAATTTAGATTTCCAACTTCTTCCATAACTTGCAAAAGCTCATctAAATTATATCTTGGTACTTTAGACTGTATCAATCGAGTGTATATGTTGAAAATTCCGTTTGCAGTCAATTTCATTTCACTGTTATCCATTTTACGTaTACATTTCATCACGTTATTGATATCTCCTTTACTTGCATAtCCTTTTGCTTTACCAATTATTAAATCAGAATTTTCTGTTAACTTGTGTTCTGTAATAATTTCTTCGGCCTTTTCTATTTGACCTGTCATAATGTAACcAGTAACAATATTAATCAAAGTATTATCATTGACTTTCatATTTTTCGACTTCATTTCTTCCAATAGAtACTCTACGacGCTCATTTCCCCcGTgTTAgAGAAGTTTCtcAACAGAaGcAAGTACGtAATCGTATTAAACTTGACcTTATTTTGGTTCATCTCTTTCAAAACCTCGTTGACGTGGCAGTTGAATCCATTATCGACATAGTTCTGCAGCAACACATTGTATGTGTCTATTGACAGAGTCATTTCACGATTCTTatCcGAAGCTCCTTTCTCCTTCACAATATTGAAAGAATCTctGATCAATTGaTGCAAAATCGTACATGGAAATTTATtGAaCGTTTTcaGTGGAAATTGTAACATTTGGTTAGCGGTTAAAAAATCGCGACTGCTCAAAATCGATTTGTATTTGTTGACAAAAGTAGTTGAGTCTAATGGTCGACCGGAATTAAGATAAATGATTTCAGATCTGCTGAAATTGGTCTTCTGGAAAAGTGACATTGTTTTACGAAGAGCCATTTCTAATaatttttATTATAATTTTTAATTTCTTTAATAACGTATgCAATCACTTCATTAAAACAACTTCTCTATAGAAATTAATTaTTTTTtgtGCCc
>OX_Gtig_0.1.00157
atttattaataaatatttggaagaataaCATCGACATTAAtCGAGTATAAACATAAAAAAaTTTtGaGATATAAATCTACAAATAaTCATAATCATACACGTAGATAATTCAAAaGAAAGTTATTGCTCCAAAAcAAcTtAATGAAaTAAATAaGAACAATGCATTAATTTATTACAACATAAAAATATCTATTCCAAATTCATTTCCTTCCGTGTACACGACAGAACACGAGCAATTTATGAGACTGTTTCTGACTGATTTTCAGTAGATTCTGTGGGTTCAACAATTACGTTTGCGCTGCTATTGTCGATGTCTGAAGTACGCACATATTTCTcgAATAAAGATTTTAACAACTCAGTACGGTTGGGATGTTGTTCTATTAGATTTTTtATAGCAATATTTGAAAACATCAATTGATAAGTCTCAGCTAATTCAACAGCTTTCTTCATTCCATCTTCGTTTCCAAATTCTGCGGCTAAATTCACTTTTTCCACAACAATCTTCATCATGATTTGCTCAAACACCGATGCATGATAGATTTCTCTTACGTCCGCTGCGAATTTATCGATTTCAGTTGAACTTAAATTATTAACAACCTCTTCTGCAATATGATTATAATCACAACTAAAGAAAATTTCTTTAGGTTtGTAATTGGCTTTTAATTGTGAATATTCTGAaTATTTTCCTTTCATAAGACAATGCATCAGTGATGCTGGCAATAATGACTTTTGAAATTGTGGCAATAATTGAATTAACTGTTCGTAATTCTTGACAATTCCTCTTTCCAAAATTAAGGGAGTAAAAGTAAATAGAAGTGTTGTATTCAGCGAGTAATCTTTTAACTCGCGACTACTAAAATTTATAGCATCTGCAATTTCTGATATCGAATTATCATAAATGGCTTTTCTCAACAGTGAATTACAAATtGtATGATCATTATTTGAATTGATGACAATTTCAGCAAACAAATACGCTTCATCGAAATCAATGTTAATAAAAATGTTTTCAATTCTAGAATTGTAGTTTAATAAAaTTGTCAAAGCTtGTTTATACGTTTGAATTGGACATtCCTTTGCATTGAAAgATATAACTATATCATTAACTTTCAaTTTtATtAAAGTtGGAAaCATTtCCAATAActGCAAAGAATCACGATATAATCCAACTCTGTTtAAATAAAATATGGCATtaCTAAATGAAaCTGGAGTTCCTACtGTTTtcatgACTTGTAAAAGCTCATCTAAATTAGACCTTGGTACTTTAGatGTATCAATCGAGCGTATATgTTAAAAAttgTTTGaaaaTaaTtCAATTCATGTTATCAATTTTACGTATACATTCCATCACGTTATTGAcaTCTCCTTTACTTGCATATCCTTTtGCTTGAGCAATTATTAAATtAGgAcTTTcTTctatCTTGTGTTCTGcAATAATtGaTTCAGCCTTATCTGTTTGaCcTGTCATAATGTAACCAGTAACAACAtGAaTCAAAgTACtATCATTGACTTTAATATTTCTTGACTTGATCTGTTCCAATAGATActCTaCGGtGCTCATTTCCCCCGTtTtACAGAAGTTTCTtAACAGAgTAAaGTACGAcATCGTATTAAACTTGATCTTATTtTGGTTCATTtCTTTCAAAACCTCGTTGACGTGGCAGTTTAATCCATTATCGACATAGTTCGACAGCAACACATTGTATGTGTCTATTGACGGAGTCATCACACGATCCTTGTCCGAAGCTCCTTTCTCCTTCACAATATTGAAAGAATctCTGATCAATTTCTGCAAAATCGAACTCGGAAATTTATTGAACGTCTtCAGTGGAAATGTTAACATTTGATTAGCGGTTAAGAAATCGTAACTGCtcAAAATTGATTTGTATTTGTTGACAAAAGTAATCGAGTctAAAGGTCGACCGCCATTAAGATAAATGATTTCAGCTTTCCTGAGACTTGTCTtGTTTAAAATCGATGTTGCTTTACGAAAGGCCATTTCGAGTAGAATTTTTGAATTTTTTATATAACTAATGCAATCAGTTCCC
>OX_Gtig_0.1.00158
atttattaataaatatttggaagaataaCATCGACATTAAtCGAGTATAAACATAAAAAAaTTTtGaGATATAAATCTACAAATAaTCATAATCATACACGTAGATAATTCAAAaGAAAGTTATTGCTCCAAAAcAAcTtAATGAAaTAAATAaGAACAATGCATTAATTTATTACAACATAAAAATATCTATTCCAAATTCATTTCCTTCCGTGTACACGACAGAACACGAGCAATTTATGAGACTGTTTCTGACTGATTTTCAGTAGATTCTGTGGGTTCAACAATTACGTTTGCGCTGCTATTGTCGATGTCTGAAGTAaGCACATgTTTCTCCAATAAAGATTTTAACAACTCGGCAcgATCGGGATGTTGTTTGATTACACTTTCAATaTAATCCTTTGATAACATCAGTTGATAAGTCTCAGCTATAGAAACAGCGTTCTtcACATCATCTTCGTTTCCATTTTGTGCGGCTAAATtCAATTTtACCAAAATGATCTTTTTCATGATTTGCTCAAACACAGCTGCAAAGACTTCACACATTTCCACTGCAAATCTATCGATTTCAGTTGGACTTAAATTATCAACAACCTCTTGtGCAATAAGATTATAGTCACAATCAAAGAAAAGTCCTTGAGGTTTGTATTCGGCTTTTAATTGCGAAAATTCTGAAAATTTTCCTTTTGTAAAAAAaTACATCAGTGATGCTGCCAATAATGACTGTTGAAATTGTGGCAATATTCGAATTAGTTCCTCGCAATTTGAAACCATTCCGCTTTCCAACATTGATGGAATAAGATTAAATAGAAGTGTCCCATTAAACAAGTACCATTTTAACTGAGTGTGACCAAGTTTTAAAACATCTGAAACTTctGATATCGATTTATCAAAAATAGCTTTCCTTAACAGTGAATGACAAATtACACGAGAATTTTTTGgTTCAATgAAACTTTCCGCTAACATaTACGCTTTATCGAAAtCCATGTAAACAAAAaTGTTATCGATACTAACATGGTACTCTAATAATATtCTCAAAACTTGTTTGTAAGTTTCAAaTGGACACTCGTTAGAATTGAAAGATGTGATTATATCATCAAaATtaTCTTTTAtAAAACTTGGAAAcATTTCCAAAAgaTGCAAAGAATCACGATATAATCCAAGTCTGTTTAAATAAAATACTGCAATACTCAATGACTTTTGATCTCCCACTTCTTCCATAACTTGCAAAAGCTCATCTAAATTAGACCTTGGTACTTTAGatGTATCAATCGAGCGTATATgTTAAAAAttgTTTGaaaaTaaTtCAATTCATGTTATCAATTTTACGTATACATTCCATCACGTTATTGAcaTCTCCTTTACTTGCATATCCTTTtGCTTGAGCAATTATTAAATtAGgAcTTTcTTctatCTTGTGTTCTGcAATAATtGaTTCAGCCTTATCTGTTTGaCcTGTCATAATGTAACCAGTAACAACAtGAaTCAAAgTACtATCATTGACTTTAATATTTCTTGACTTGATCTGTTCCAATAGATActCTaCGGtGCTCATTTCCCCCGTtTtACAGAAGTTTCTtAACAGAgTAAaGTACGAcATCGTATTAAACTTGATCTTATTtTGGTTCATTtCTTTCAAAACCTCGTTGACGTGGCAGTTTAATCCATTATCGACATAGTTCGACAGCAACACATTGTATGTGTCTATTGACGGAGTCATCACACGATCCTTGTCCGAAGCTCCTTTCTCCTTCACAATATTGAAAGAATctCTGATCAATTTCTGCAAAATCGAACTCGGAAATTTATTGAACGTCTtCAGTGGAAATGTTAACATTTGATTAGCGGTTAAGAAATCGTAACTGCtcAAAATTGATTTGTATTTGTTGACAAAAGTAATCGAGTctAAAGGTCGACCGCCATTAAGATAAATGATTTCAGCTTTCCTGAGACTTGTCTtGTTTAAAATCGATGTTGCTTTACGAAAGGCCATTTCGAGTAGAATTTTTGAATTTTTTATATAACTAATGCAATCAGTTCCC
>OX_Gtig_0.1.00159
atttattaataaatatttggaagaataaCATCGACATTAAtCGAGTATAAACATAAAAAAaTTTtGaGATATAAATCTACAAATAaTCATAATCATACACGTAGATAATTCAAAaGAAAGTTATTGCTCCAAAAcAAcTtAATGAAaTAAATAaGAACAATGCATTAATTTATTACAACATAAAAATATCTATTCCAAATTCATTTCCTTCCGTGTACACGACAGAACACGAGCAATTTATGAGACTGTTTCTGACTGATTTTCAGTAGATTCTGTGGGTTCAACAATTACGTTTGCGCTGCTATTGTCGATGTCTGAAGTAaGCACATgTTTCTCCAATAAAGATTTTAACAACTCGGCATGATCGGGATGTTGTTCGATtACACTTTCAATAgAATCCTTTGAAAACATCAGTTGATAAGTCTCAGCTATAGAAACAGCTCTCTTTATTTCATCTTCGTTTCCAAATTTTGCAGATAAATTAACTTTTTCCAAAATGATCTTTCTCATGATTTGCTTAAACACCGCTGCTTTATAGATTTCACATAGTTCTACTGCAAATCTATCGATTTCAGTTGAACTTAAATTATCAACAACCTCTTCTGCAATACGAATAAAATCACCATAAAAGTGAATATCTTTAGGTTTGTATTTGGCCTTTAATTGCGAAACTTCTGGAAAGTTTCTTTTCATAAGACAATGCATTAGCGATGCTCTCAATAATGACTGTtGAAATTGTGGCAATGATTGGATTAAATCTTCGCAATTTGAAACCATTCCGCTTTCCAACATTGaTGGAATGAAAATAAAGAGAAGAATCATATTAAAAAAGTACAACTTTAACTGAGCATTACAAAATTCTAAAGATTTTGAAATTTCTGATATCGATTTATCATAAATAGCTTTCCTTATCAGTGAATGACAAaTTATACGAGCATTTTGTGCATCAATGATCcTTTCAGCTACTATACACGCTTCATCGAAATTCATGTAAACAAAAATGTTGTTAATTGTCGTATTGTATTTTAATAAAATTGTCAATGCTTCtTTGTACGTGTTAAATGGACACTCGTCTGAATTGAAAGATGTAATTATACCATCAACTTTATGTTCTATTAAAGTTGAAAaTATTTCCAACAAATGCAAAGAATCaCTATACAATCCAaCTCTGTTTAAATCgAaTATTGCAattACaCaaTGaaGTTGGAgTTGCaaCTTCTTTCATAATTTGTAAAAGCTtATCTAAATTAGAtcTTGgTACTTTAGATTGTATCAATCGAGCgTATATGTTGAAAActGCGTTTCCATGTGATATCAattcACTGTTATCAATTTTACGTATACATTtcATCACGTTATTGACATCTCCTTTACTTGCATATCCTTTTGCTTTaCCAATTATTAAATCAGGAcTTtCTTTTaaCTTgTgTTCTGctaaatAATTGATtCAGCCTTATCTaTTTGACCTGTCATAATGTAACCAGTAACAACATCAATCAAAGTGCTCTTATTGATTTTAATGTCTTTtAATTTCATTTGCTctAATAAATACTCGACAGTGCTCATTTCTCCATTGTTGCTGTaGTTCCTCAaCAAaaTCAaGTGTGTCATCGTATTGAAGATGATATTTTtCTTGTTCATCTCCTGTATGATTTCATTGACCGGTTCTCTGATTTCATTATCGACATAGTtcAATAGCAGAATATTATACATGTCGATATTtGGAGTGCTAATACACtcACTATTTGAAaCAGCTTTATCATTCACAATATTAAacGAATCTCTGATCAATTTCTTCAAAATCGAACTCGGAAATTTATGgAAagaTTTCAaTGGAAACTGTAACAATTGAccGgCAGAGTaGAAAtcGTAACTGTTCAAAATCGATTTGTATTTGTTGACAAAAGTAGTCGAGTCTAATGGTCGACCGGCATTATAAAGAATAGATTCAGATTTGCTGAGATTGGTCTTCTGTAAAAGTGACGTTACTTTACGGAGAGCCATTTCGAGGAGAATTTTTAAATTTCTTTAATCACTTATACCC
>OX_Gtig_0.1.00160
atttattaataaatatttggaagaataaCATCGACATTAAtCGAGTATAAACATAAAAAAaTTTtGaGATATAAATCTACAAATAaTCATAATCATACACGTAGATAATTCAAAaGAAAGTTATTGCTCCAAAAcAAcTtAATGAAaTAAATAaGAACAATGCATTAATTTATTACAACATAAAAATATCTATTCCAAATTCATTTCCTTCCGTGTACACGACAGAACACGAGCAATTTATGAGACTGTTTCTGACTGATTTTCAGTAGATTCTGTGGGTTCAACAATTACGTTTGCGCTGCTATTGTCGATGTCTGAAGTAaGCACATgTTTCTCCAATAAAGATTTTAACAACTCGGCAcgATCGGGATGTTGTTTGATTACACTTTCAATaTAATCCTTTGATAACATCAGTTGATAAGTCTCAGCTATAGAAACAGCGTTCTtcACATCATCTTCGTTTCCATTTTGTGCGGCTAAATtCAATTTtACCAAAATGATCTTTTTCATGATTTGCTCAAACACAGCTGCAAAGACTTCACACATTTCCACTGCAAATCTATCGATTTCAGTTGGACTTAAATTATCAACAACCTCTTGtGCAATAAGATTATAGTCACAATCAAAGAAAAGTCCTTGAGGTTTGTATTCGGCTTTTAATTGCGAAAATTCTGAAAATTTTCCTTTTGTAAAAAAaTACATCAGTGATGCTGCCAATAATGACTGTTGAAATTGTGGCAATATTCGAATTAGTTCCTCGCAATTTGAAACCATTCCGCTTTCCAACATTGATGGAATAAGATTAAATAGAAGTGTCCCATTAAACAAGTACCATTTTAACTGAGTGTGACCAAGTTTTAAAACATCTGAAACTTctGATATCGATTTATCAAAAATAGCTTTCCTTAACAGTGAATGACAAATtACACGAGAATTTTTTGgTTCAATgAAACTTTCCGCTAACATaTACGCTTTATCGAAAtCCATGTAAACAAAAaTGTTATCGATACTAACATGGTACTCTAATAATATtCTCAAAACTTGTTTGTAAGTTTCAAaTGGACACTCGTTAGAATTGAAAGATGTGATTATATCATCAAaATtaTCTTTTAtAAAACTTGGAAAcATTTCCAAAAgaTGCAAAGAATCACGATATAATCCAAGTCTGTTTAAATAAAATACTGCAACATtAAATGATCTTGGATTTCCTACTTCTTCCATAACTTGTAAAAGCTCATCTAAATTAGATCTtGGTACTTTAGATTGTATCAATCGAGCGTATATGTTAAAAaTTCCGTTTGAAAATAATTTCAATTCACTGTTATCAATTTTGCGTATACATTCCATCACGTTATTGACATCTCCTTTACTTGCATATCCTTTTGCTTGAGCAATTATTAAATCGGGATTTTCTATTAACTTGTGTTCTGTAATAATTTCTTCGGCcTTTTCTATTTGACCTGTCATAATGTAGCCAGTAACAATATCCCTCAAATGTCTATCAATGACTTTCATATTTTGTGACTTCATTTGTTCCAATAGATACTCTACGGAGCTCATTTCACCCGTGCTACAGAAATAATTCAACAGAATCAAGtGCGTCATCATATTAAACTTGATCTTATtcTGGTTCATCTCTTTCCGGACTTCATCTACGTGCCAGTTTAATCCATTATGGACATagTTCGCTAGCAACACATtGTATGTGTTTATGGTCGGAGTCTTCATAcTATCCTtGTTTGAAGCGCCTTTCTCCTTCACAATTTTGAAAGAATCTctGATTAATTTCTGTAAAATCgAaCTCGGAAATTTATTGAATGTTTGCAGTGGAAATTGTAACATTtGATTAGCTTTTAAGAAATCGTGACTGTTCAAAATCGATTtGTATTtGTTGACAAAAGTTGTCGAGTCTAATGGTCGACCGCTATTATtCAAAATGATTTCAGATTTGCTtAAATTGGCATTATGAAAAAGTGACATTGCTTTACGTAGAGACATTTAGATTAGAATTTTTGAATTTTTt
>OX_Gtig_0.1.00161
atttattaataaatatttggaagaataaCATCGACATTAAtCGAGTATAAACATAAAAAAaTTTtGaGATATAAATCTACAAATAaTCATAATCATACACGTAGATAATTCAAAaGAAAGTTATTGCTCCAAAAcAAcTtAATGAAaTAAATAaGAACAATGCATTAATTTATTACAACATAAAAATATCTATTCCAAATTCATTTCCTTCCGTGTACACGACAGAACACGAGCAATTTATGAGACTGTTTCTGACTGATTTTCAGTAGATTCTGTGGGTTCAACAATTACGTTTGCGCTGCTATTGTCGATGTCTGAAGTAaGCACATgTTTCTCCAATAAAGATTTTAACAACTCGGCATGATCGGGATGTTGTTCGATtACACTTTCAATAgAATCCTTTGAAAACATCAGTTGATAAGTCTCAGCTATAGAAACAGCTCTCTTTATTTCATCTTCGTTTCCAAATTTTGCAGATAAATTAACTTTTTCCAAAATGATCTTTCTCATGATTTGCTTAAACACCGCTGCTTTATAGATTTCACATAGTTCTACTGCAAATCTATCGATTTCAGTTGAACTTAAATTATCAACAACCTCTTCTGCAATACGAATAAAATCACCATAAAAGTGAATATCTTTAGGTTTGTATTTGGCCTTTAATTGCGAAACTTCTGGAAAGTTTCTTTTCATAAGACAATGCATTAGCGATGCTCTCAATAATGACTGTtGAAATTGTGGCAATGATTGGATTAAATCTTCGCAATTTGAAACCATTCCGCTTTCCAACATTGaTGGAATGAAAATAAAGAGAAGAATCATATTAAAAAAGTACAACTTTAACTGAGCATTACAAAATTCTAAAGATTTTGAAATTTCTGATATCGATTTATCATAAATAGCTTTCCTTATCAGTGAATGACAAaTTATACGAGCATTTTGTGCATCAATGATCcTTTCAGCTACTATACACGCTTCATCGAAATTCATGTAAACAAAAATGTTGTTAATTGTCGTATTGTATTTTAATAAAATTGTCAATGCTTCtTTGTACGTGTTAAATGGACACTCGTCTGAATTGAAAGATGTAATTATACCATCAACTTTATGTTCTATTAAAGTTGAAAaTATTTCCAACAAATGCAAAGAATCaCTATACAATCCAaCTCTGTTTAAATCgAaTATTGCAattACaCaaTGaaGTTGGAgTTGCaaCTTCTTTCATAATTTGTAAAAGCTtATCTAAATTAGAtcTTGgTACTTTAGATTGTATCAATCGAGCgTATATGTTGAAAActGCGTTTCCATGTGATATCAattcACTGTTATCAATTTTACGTATACATTtcATCACGTTATTGACATCTCCTTTACTTGCATATCCTTTTGCTTTaCCAATTATTAAATCAGGAcTTtCTTTTaaCTTgTgTTCTGctaaatAATTGATtCAGCCTTATCTaTTTGACCTGTCATAATGTAACCAGTAACAATACAAaTCAAtAGGTtATCCTTGAATTCAATTTTTTAAGTTTTATTTGCTCTATTAAATACTCAACGgTACTCATTtCCCcAaTTCTGCAGTAGTTATCCAACAAAaTGAaCAATGTAGTCTTATTGTAGAtGAtATTTTTCTTGTACATCtCCTGTATGATCTCATTCACCGGATCTCTgGTATCATTATTGACATAGTTCGACAGCAGAAGATTGTACATATAAATATTCGAACGCTGACTGTACGAAACAGCTTTATCATTCACAATATTAAACGATTCTCTGATCAATTTCTTCAAAATCGAACTCGGAAATTGATGGAACGAcTtCAATGGAAACTGtAACCATTGACTAGCAGaGTTGAAATCGCGACTGttCAAAATCGaTTTGTATTTGTTGACAAAAGTAGtCGAGTCTAATTGCcGACCGGCATtAtgAAGAATGATTTCAGATTtAGTAaGaTtGGTCcTTTGGAAAggCGCCATtGTTTTAcGCAGAGCCATTTGgaTTAgAAaTTTTTAaTTGCTTAATTCAc
>OX_Gtig_0.1.00162
atttattaataaatatttggaagaataaCATCGACATTAAtCGAGTATAAACATAAAAAAaTTTtGaGATATAAATCTACAAATAaTCATAATCATACACGTAGATAATTCAAAaGAAAGTTATTGCTCCAAAAcAAcTtAATGAAaTAAATAaGAACAATGCATTAATTTATTACAACATAAAAATATCTATTCCAAATTCATTTCCTTCCGTGTACACGACAGAACACGAGCAATTTATGAGACTGTTTCTGACTGATTTTCAGTAGATTCTGTGGGTTCAACAATTACGTTTGCGCTGCTATTGTCGATGTCTGAAGTAaGCACATgTTTCTCCAATAAAGATTTTAACAACTCGGCATTATCGGGATGTTGTTTGATTACACTTTCAATATAATCCTTTGTAAACATCAGTTGATAAGTCTCAGCTATAGAAaCAGCTCTCTTTATTTCATCTTCGTTTCCATTTTTTGCATCTAAATTCAATTTTATCAAAACGATCCTTCCCATGATTTTGTCAAACACCGCTGCATTAAAGATTTCACATACTTCCACTGCAAATCTATCGATTTCAGTTGGACTTAAATTATCAACAACCTCTTGTGCAATACGATTATAATAAACAAGGAAAAAAaGTCCTTGAGGTTTGTAATTGGCTTTTAATTTCGAATATTCTGAAAACTTTCCTTTCATAAGACAATGCATCAGTGATGCTGGCAATAATGATTGTTGAAATTGTGGCAATAATTGAATTAGTTGTTCGCAATTTGAAACCATTCCGCTTTCCAATATTGATGGAATAAGATTAAATTGCAGCATGTAGTTAAAAGAGAACGAATTTAACTGAGTGTGACCAAGTTTTAAAGCTTCTAAAACTTCTGATATCGATTTATCATAAATAGCTTTCTTTAACAGTGAAGGACAAATTACACGAGCGTTTTGTGGATGAATGATACTCTCAGCTAACATATACGCTTTATCGAAATCCATGTAATCGAAAATGTTTTCGATAGTAGTATTGTAATCTAAACATATCTTCAGAACTTGTTTGTAAGTTTCAGATGGACACTCTTGTgAATTGAAAGATGTTATGATATCATCAACATTATATTTTATAAATTTTGGAAACATTTCCAATAACTGCAAAGAATCACGATACAATCCAACTCTGTTTAAATTAAATATTGCATTACTAAACGATACTGAATTTCCTTTTCCTTTCATAACTTTCACAAACTCATCTAAATTAGGCATTGGAACTTTAGATTGTACCAATCGAGTATATATGTCAAAAATTGAATTTGCATAAACTTTCAATTTACTGTCATCAATTTTACGTATACATTCCATCACGTTATTGACATCTCCTTTACTTGCATATCCTTTTGCTTGAGCAATTATTAAATCATGACTTTCTTCTATCTTGTGTTCTGCAATAATTGATTCAGCCTTATCTGTTTGACCTGTCATAATGTAACCAGTCACAATTCCTATCAAATCTTGCTTATTTACTTCTATATTGTTTGATTTAAATTGTTCCAATTGATACTCTACGGTTCTCATTTCCCCAGTTTTACAGAAATGTCTCAACAGAATCAAATACGTAATCCTATTAAACTTGATCTtATTCTGGTTCATCTCTTTCAGAACCTCGTTGACGTGACAGTTGAATCCATTATAGACATAGTTCGCCAGCAACATATTGTACGTGGTTGTGGGTGGAGCCTTCAGGCGACTTTTGtCTGAAATGTTTTTCTCCTTCACAATATTGAAAGAATCTCTGaTCAATTTCTGCAAAATGGAACTCGGAAATTTACTGAACGTCTTCAGCGGAAATAGTAACATTTCAGACGCGGTTGAGCAATCGTGACTGCTCAAAATCGATTTGTATTtGTtGACAAAAGTaGtCGAGTCCAaTGgTCGGCCGGCATtaTGAaGAatAATTTCAGATCtGCTTAGACtGAtGTTTTtGAAAAGCGaCATAGTT
>OX_Gtig_0.1.00163
atttgataacgtcAgttgatAagtctatatgggcttttaaatctttattctctaacaaatattttcaataAttaacctCAgctaatgcaacggCGTTCTTCATTccaTcttcgtttccaatttttgcggctaaattacttttttgtaaatgATGTTCTTCATgattgaGTCaaaCACCGctgcatCaaaGAtttCACCaacttCCACTGCaaaTCTATCGAtttCAGTcgaacataaaTTATCAACAACTTCCTGTgcaatACATTGATAATTCGAAATAAAGaGAtATcCTTtAGGTTtGTATTTGGCTTTCAATTGTGAAaCTTCTGGAAaGTTTCTCTTCATAAGACAATGCATCAGTGATGCTGCCAATAATGACTTTttAAATtGTGGCTTCATAACTTTAGATAGGAATATTATACTTaaatttGaaatAtttGtttacCAATGATTGGATTAATTCTTTGCAaTTTGAAACCATTCCGCTTTCCAACATTGATGGAATAAAATTACACAGAAGtGTCATATTAAAagAGGACATTTTTAACTTAACCTTACAAAATCTTAACGCTTCTGAAACTTCTGATATCGATTTATCATAAATAGCTTTCTTTAACAGTGATTCACAAATCATGCAAtCATTATGTGGTTTAATGACACTTTCAGCGAGCATAAATGCTTCATCGAAATTCATGTAAACAAAAATGTTGTTAATTTtAGTACGGTACTTTAATAAAATTGTCAATGCTTCTTtGTACGTGTTAAATGGCTAAATAAATGAgATACATtAAATAAAATAaTTAATTTACGTAtACACTCGTCTGAAATGAaaGATGTAATTATATGATCAacTtGATAATATATTAAATTTTGAAACATTTCCAaTAGATGCAAAGAATCaCTATACAATCCAaCTCTGTTTAAATCgAaTATTGCAattACaCaaTGaaGTTGGAgTTGCaaCTTCTTTCATAATTTGTAAAAGCTtATCTAAATTAGAtcTTGgTACTTTAGATTGTATCAATCGAGCgTATATGTTGAAAActGCGTTTCCATGTGATATCAattcACTGTTATCAATTTTACGTATACATTtcATCACGTTATTGACATCTCCTTTACTTGCATATCCTTTTGCTTTaCCAATTATTAAATCAGGAcTTtCTTTTaaCTTgTgTTCTGctaaatAATTGATtCAGCCTTATCTaTTTGACCTGTCATAATGTAACCAGTAACAACATCAATCAAAGTGCTCTTATTGATTTTAATGTCTTTtAATTTCATTTGCTctAATAAATACTCGACAGTGCTCATTTCTCCATTGTTGCTGTaGTTCCTCAaCAAaaTCAaGTGTGTCATCGTATTGAAGATGATATTTTtCTTGTTCATCTCCTGTATGATTTCATTGACCGGTTCTCTGATTTCATTATCGACATAGTtcAATAGCAGAATATTATACATGTCGATATTtGGAGTGCTAATACACtcACTATTTGAAaCAGCTTTATCATTCACAATATTAAacGAATCTCTGATCAATTTCTTCAAAATCGAACTCGGAAATTTATGgAAagaTTTCAaTGGAAACTGTAACAATTGAccGgCAGAGTaGAAAtcGTAACTGTTCAAAATCGATTTGTATTTGTTGACAAAAGTAGTCGAGTCTAATGGTCGACCGGCATTATAAAGAATAGATTCAGATTTGCTGAGATTGGTCTTCTGTAAAAGTGACGTTACTTTACGGAGAGCCATTTCGAGGAGAATTTTTAAATTTCTTTAATCACTTATACCC
>OX_Gtig_0.1.00164
atttgataacgtcAgttgatAagtctatatgggcttttaaatctttattctctaacaaatattttcaataAttaacctCAgctaatgcaacggCGTTCTTCATTccaTcttcgtttccaatttttgcggctaaattacttttttgtaaatgATGTTCTTCATgattgaGTCaaaCACCGctgcatCaaaGAtttCACCaacttCCACTGCaaaTCTATCGAtttCAGTcgaacataaaTTATCAACAACTTCCTGTgcaatACATTGATAATTCGAAATAAAGaGAtATcCTTtAGGTTtGTATTTGGCTTTCAATTGTGAAaCTTCTGGAAaGTTTCTCTTCATAAGACAATGCATCAGTGATGCTGCCAATAATGACTTTttAAATtGTGGCTTCATAACTTTAGATAGGAATATTATACTTaaatttGaaatAtttGtttacCAATGATTGGATTAATTCTTTGCAaTTTGAAACCATTCCGCTTTCCAACATTGATGGAATAAAATTACACAGAAGtGTCATATTAAAagAGGACATTTTTAACTTAACCTTACAAAATCTTAACGCTTCTGAAACTTCTGATATCGATTTATCATAAATAGCTTTCTTTAACAGTGATTCACAAATCATGCAAtCATTATGTGGTTTAATGACACTTTCAGCGAGCATAAATGCTTCATCGAAATTCATGTAAACAAAAATGTTGTTAATTTtAGTACGGTACTTTAATAAAATTGTCAATGCTTCTTtGTACGTGTTAAATGGCTAAATAAATGAgATACATtAAATAAAATAaTTAATTTACGTAtACACTCGTCTGAAATGAaaGATGTAATTATATGATCAacTtGATAATATATTAAATTTTGAAACATTTCCAaTAGATGCAAAGAATCaCTATACAATCCAaCTCTGTTTAAATCgAaTATTGCAattACaCaaTGaaGTTGGAgTTGCaaCTTCTTTCATAATTTGTAAAAGCTtATCTAAATTAGAtcTTGgTACTTTAGATTGTATCAATCGAGCgTATATGTTGAAAActGCGTTTCCATGTGATATCAattcACTGTTATCAATTTTACGTATACATTtcATCACGTTATTGACATCTCCTTTACTTGCATATCCTTTTGCTTTaCCAATTATTAAATCAGGAcTTtCTTTTaaCTTgTgTTCTGctaaatAATTGATtCAGCCTTATCTaTTTGACCTGTCATAATGTAACCAGTAACAATACAAaTCAAtAGGTtATCCTTGAATTCAATTTTTTAAGTTTTATTTGCTCTATTAAATACTCAACGgTACTCATTtCCCcAaTTCTGCAGTAGTTATCCAACAAAaTGAaCAATGTAGTCTTATTGTAGAtGAtATTTTTCTTGTACATCtCCTGTATGATCTCATTCACCGGATCTCTgGTATCATTATTGACATAGTTCGACAGCAGAAGATTGTACATATAAATATTCGAACGCTGACTGTACGAAACAGCTTTATCATTCACAATATTAAACGATTCTCTGATCAATTTCTTCAAAATCGAACTCGGAAATTGATGGAACGAcTtCAATGGAAACTGtAACCATTGACTAGCAGaGTTGAAATCGCGACTGttCAAAATCGaTTTGTATTTGTTGACAAAAGTAGtCGAGTCTAATTGCcGACCGGCATtAtgAAGAATGATTTCAGATTtAGTAaGaTtGGTCcTTTGGAAAggCGCCATtGTTTTAcGCAGAGCCATTTGgaTTAgAAaTTTTTAaTTGCTTAATTCAc
>OX_Gtig_0.1.00165
atttattaataaatatttggaagaataaCATCGACATTAAtCGAGTATAAACATAAAAAAaTTTtGaGATATAAATCTACAAATAaTCATAATCATACACGTAGATAATTCAAAaGAAAGTTATTGCTCCAAAAcAAcTtAATGAAaTAAATAaGAACAATGCATTAATTTATTACAACATAAAAATATCTATTCCAAATTCATTTCCTTCCGTGTACACGACAGAACACGAGCAATTTATGAGACTGTTTCTGACTGATTTTCAGTAGATTCTGTGGGTTCAACAATTACGTTTGCGCTGCTATTGTCGATGTCTGAAGTACGCACATATTTCTcgAATAAAGATTTTAACAACTCAGTACGGTTGGGATGTTGTTCTATTAGATTTTTtATAGCAATATTTGAAAACATCAATTGATAAGTCTCAGCTAATTCAACAGCTTTCTTCATTCCATCTTCGTTTCCAAATTCTGCGGCTAAATTCACTTTTTCCACAACAATCTTCATCATGATTTGCTCAAACACCGATGCATGATAGATTTCTCTTACGTCCGCTGCGAATTTATCGATTTCAGTTGAACTTAAATTATTAACAACCTCTTCTGCAATATGATTATAATCACAACTAAAGAAAATTTCTTTAGGTTtGTAATTGGCTTTTAATTGTGAATATTCTGAaTATTTTCCTTTCATAAGACAATGCATCAGTGATGCTGGCAATAATGACTTTTGAAATTGTGGCAATAATTGAATTAACTGTTCGTAATTCTTGACAATTCCTCTTTCCAAAATTAAGGGAGTAAAAGTAAATAGAAGTGTTGTATTCAGCGAGTAATCTTTTAACTCGCGACTACTAAAATTTATAGCATCTGCAATTTCTGATATCGAATTATCATAAATGGCTTTTCTCAACAGTGAATTACAAATtGtATGATCATTATTTGAATTGATGACAATTTCAGCAAACAAATACGCTTCATCGAAATCAATGTTAATAAAAATGTTTTCAATTCTAGAATTGTAGTTTAATAAAaTTGTCAAAGCTtGTTTATACGTTTGAATTGGACATtCCTTTGCATTGAAAgATATAACTATATCATTAACTTTCAaTTTtATtAAAGTtGGAAaCATTtCCAATAActGCAAAGAATCACGATATAATCCAACTCTGTTtAAATAAAATATGGCATtaCTAAATGAAaCTGGAGTTCCTACtGTTTtcatgACTTGTAAAAGCTCATCTAAATTAGACCTTGGTACTTTAGatGTATCAATCGAGCGTATATgTTAAAAAttgTTTGaaaaTaaTtCAATTCATGTTATCAATTTTACGTATACATTCCATCACGTTATTGAcaTCTCCTTTACTTGCATATCCTTTtGCTTTACCAATTATTAAATCAGGATTTTCTTTTATCTTGTGCTCTGCAATAATTGATTCAGCCTTATCTGTTTGACCTGTCATAATGTAACCAGTAACAATATCAATCCAAATAGATTTATCGACTTTCAAGTTtCTTGATTtCATTTGTtCCAATAAATATTCGACGTGGCTCATTTCCCCATGCTTGCTGTAGTTCCTCAACATGATCaGgAACGTTACCAAaTT
>OX_Gtig_0.1.00166
atttattaataaatatttggaagaataaCATCGACATTAAtCGAGTATAAACATAAAAAAaTTTtGaGATATAAATCTACAAATAaTCATAATCATACACGTAGATAATTCAAAaGAAAGTTATTGCTCCAAAAcAAcTtAATGAAaTAAATAaGAACAATGCATTAATTTATTACAACATAAAAATATCTATTCCAAATTCATTTCCTTCCGTGTACACGACAGAACACGAGCAATTTATGAGACTGTTTCTGACTGATTTTCAGTAGATTCTGTGGGTTCAACAATTACGTTTGCGCTGCTATTGTCGATGTCTGAAGTAaGCACATgTTTCTCCAATAAAGATTTTAACAACTCGGCAcgATCGGGATGTTGTTTGATTACACTTTCAATaTAATCCTTTGATAACATCAGTTGATAAGTCTCAGCTATAGAAACAGCGTTCTtcACATCATCTTCGTTTCCATTTTGTGCGGCTAAATtCAATTTtACCAAAATGATCTTTTTCATGATTTGCTCAAACACAGCTGCAAAGACTTCACACATTTCCACTGCAAATCTATCGATTTCAGTTGGACTTAAATTATCAACAACCTCTTGtGCAATAAGATTATAGTCACAATCAAAGAAAAGTCCTTGAGGTTTGTATTCGGCTTTTAATTGCGAAAATTCTGAAAATTTTCCTTTTGTAAAAAAaTACATCAGTGATGCTGCCAATAATGACTGTTGAAATTGTGGCAATATTCGAATTAGTTCCTCGCAATTTGAAACCATTCCGCTTTCCAACATTGATGGAATAAGATTAAATAGAAGTGTCCCATTAAACAAGTACCATTTTAACTGAGTGTGACCAAGTTTTAAAACATCTGAAACTTctGATATCGATTTATCAAAAATAGCTTTCCTTAACAGTGAATGACAAATtACACGAGAATTTTTTGgTTCAATgAAACTTTCCGCTAACATaTACGCTTTATCGAAAtCCATGTAAACAAAAaTGTTATCGATACTAACATGGTACTCTAATAATATtCTCAAAACTTGTTTGTAAGTTTCAAaTGGACACTCGTTAGAATTGAAAGATGTGATTATATCATCAAaATtaTCTTTTAtAAAACTTGGAAAcATTTCCAAAAgaTGCAAAGAATCACGATATAATCCAAGTCTGTTTAAATAAAATACTGCAATACTCAATGACTTTTGATCTCCCACTTCTTCCATAACTTGCAAAAGCTCATCTAAATTAGACCTTGGTACTTTAGatGTATCAATCGAGCGTATATgTTAAAAAttgTTTGaaaaTaaTtCAATTCATGTTATCAATTTTACGTATACATTCCATCACGTTATTGAcaTCTCCTTTACTTGCATATCCTTTtGCTTTACCAATTATTAAATCAGGATTTTCTTTTATCTTGTGCTCTGCAATAATTGATTCAGCCTTATCTGTTTGACCTGTCATAATGTAACCAGTAACAATATCAATCCAAATAGATTTATCGACTTTCAAGTTtCTTGATTtCATTTGTtCCAATAAATATTCGACGTGGCTCATTTCCCCATGCTTGCTGTAGTTCCTCAACATGATCaGgAACGTTACCAAaTT
>OX_Gtig_0.1.00167
aatGATGTTCTTCATGaTTGGCTCAAACaCCGCTACAtCAAAGACTTCACCTAATtCCACTGCAAaTCTATCGATTTCAGTTGAACTTAAATTATCAaCAACCTCTTCTGCAATACTTTTATAATTAAAaGTAAAGATAAGTCCTTGaggTTTGTAATTGGCTTTTAAATGCGAATATTCTGAAAacTTTCCTGTCATAAGACAATGCATCAGTGATGcTGCCAATAATGACTGTTGAAATTGTGGCAATGATTGGATTAATTCTTCACAACTTGAAACCATTCCGCTTTCCAACATTGATGGAGTAAAATTTAAGATAAGTGtATTATTAAAGGTAAAtTTTAATTGAACACTaaCTAAaTCTtAAaGCTTCTGAAACTTCTGACATCGATTTATCATAAATTGCTTTCCTTAACAGTGAATGATAAATTACACGAGCGTTTTTTGCATTGATGATACTTtCAGCTAACATAAACGCTTTATCGAAATTCATGTAAACAAAAATGTTGTCAATTCCAGTATTGTAGTTTAATAAAATTGTCAATGCCTCtTTGTACGTGTTAAATGGACACTCGTCTGAATTGAAAGATGTAATTATACCATCAACTTTATGTTCTATTAAAGTTGAAAaTATTTCCAACAAATGCAAAGAATCaCTATACAATCCAaCTCTGTTTAAATCgAaTATTGCAattACaCaaTGaaGTTGGAgTTGCaaCTTCTTTCATAATTTGTAAAAGCTtATCTAAATTAGAtcTTGgTACTTTAGATTGTATCAATCGAGCgTATATGTTGAAAActGCGTTTCCATGTGATATCAattcACTGTTATCAATTTTACGTATACATTtcATCACGTTATTGACATCTCCTTTACTTGCATATCCTTTTGCTTTaCCAATTATTAAATCAGGAcTTtCTTTTaaCTTgTgTTCTGctaaatAATTGATtCAGCCTTATCTaTTTGACCTGTCATAATGTAACCAGTAACAACATCAATCAAAGTGCTCTTATTGATTTTAATGTCTTTtAATTTCATTTGCTctAATAAATACTCGACAGTGCTCATTTCTCCATTGTTGCTGTaGTTCCTCAaCAAaaTCAaGTGTGTCATCGTATTGAAGATGATATTTTtCTTGTTCATCTCCTGTATGATTTCATTGACCGGTTCTCTGATTTCATTATCGACATAGTtcAATAGCAGAATATTATACATGTCGATATTtGGAGTGCTAATACACtcACTATTTGAAaCAGCTTTATCATTCACAATATTAAacGAATCTCTGATCAATTTCTTCAAAATCGAACTCGGAAATTTATGgAAagaTTTCAaTGGAAACTGTAACAATTGAccGgCAGAGTaGAAAtcGTAACTGTTCAAAATCGATTTGTATTTGTTGACAAAAGTAGTCGAGTCTAATGGTCGACCGGCATTATAAAGAATAGATTCAGATTTGCTGAGATTGGTCTTCTGTAAAAGTGACGTTACTTTACGGAGAGCCATTTCGAGGAGAATTTTTAAATTTCTTTAATCACTTATACCC
>OX_Gtig_0.1.00168
aatGATGTTCTTCATGaTTGGCTCAAACaCCGCTACAtCAAAGACTTCACCTAATtCCACTGCAAaTCTATCGATTTCAGTTGAACTTAAATTATCAaCAACCTCTTCTGCAATACTTTTATAATTAAAaGTAAAGATAAGTCCTTGaggTTTGTAATTGGCTTTTAAATGCGAATATTCTGAAAacTTTCCTGTCATAAGACAATGCATCAGTGATGcTGCCAATAATGACTGTTGAAATTGTGGCAATGATTGGATTAATTCTTCACAACTTGAAACCATTCCGCTTTCCAACATTGATGGAGTAAAATTTAAGATAAGTGtATTATTAAAGGTAAAtTTTAATTGAACACTaaCTAAaTCTtAAaGCTTCTGAAACTTCTGACATCGATTTATCATAAATTGCTTTCCTTAACAGTGAATGATAAATTACACGAGCGTTTTTTGCATTGATGATACTTtCAGCTAACATAAACGCTTTATCGAAATTCATGTAAACAAAAATGTTGTCAATTCCAGTATTGTAGTTTAATAAAATTGTCAATGCCTCtTTGTACGTGTTAAATGGACACTCGTCTGAATTGAAAGATGTAATTATACCATCAACTTTATGTTCTATTAAAGTTGAAAaTATTTCCAACAAATGCAAAGAATCaCTATACAATCCAaCTCTGTTTAAATCgAaTATTGCAattACaCaaTGaaGTTGGAgTTGCaaCTTCTTTCATAATTTGTAAAAGCTtATCTAAATTAGAtcTTGgTACTTTAGATTGTATCAATCGAGCgTATATGTTGAAAActGCGTTTCCATGTGATATCAattcACTGTTATCAATTTTACGTATACATTtcATCACGTTATTGACATCTCCTTTACTTGCATATCCTTTTGCTTTaCCAATTATTAAATCAGGAcTTtCTTTTaaCTTgTgTTCTGctaaatAATTGATtCAGCCTTATCTaTTTGACCTGTCATAATGTAACCAGTAACAATACAAaTCAAtAGGTtATCCTTGAATTCAATTTTTTAAGTTTTATTTGCTCTATTAAATACTCAACGgTACTCATTtCCCcAaTTCTGCAGTAGTTATCCAACAAAaTGAaCAATGTAGTCTTATTGTAGAtGAtATTTTTCTTGTACATCtCCTGTATGATCTCATTCACCGGATCTCTgGTATCATTATTGACATAGTTCGACAGCAGAAGATTGTACATATAAATATTCGAACGCTGACTGTACGAAACAGCTTTATCATTCACAATATTAAACGATTCTCTGATCAATTTCTTCAAAATCGAACTCGGAAATTGATGGAACGAcTtCAATGGAAACTGtAACCATTGACTAGCAGaGTTGAAATCGCGACTGttCAAAATCGaTTTGTATTTGTTGACAAAAGTAGtCGAGTCTAATTGCcGACCGGCATtAtgAAGAATGATTTCAGATTtAGTAaGaTtGGTCcTTTGGAAAggCGCCATtGTTTTAcGCAGAGCCATTTGgaTTAgAAaTTTTTAaTTGCTTAATTCAc
>OX_Gtig_0.1.00169
GAgATATCCTTTAGGTTTGTATTTGGCTTTCAaTtGtGAAACTtCtGGAAAGTTTCtCTTCATAagACAATGCaTCAGTGATGCtGCCAAtAATGACTTTTtAAATtGTGgCAATGATTGGATTAATTCTTTGCAaTTTGAAACCATTCCGCTTTCCAACATTGATGGAATAAAATTACACAGAAGtGTCATATTAAAagAGGACATTTTTAACTTAACCTTACAAAATCTTAACGCTTCTGAAACTTCTGATATCGATTTATCATAAATAGCTTTCTTTAACAGTGATTCACAAATCATGCAAtCATTATGTGGTTTAATGACACTTTCAGCGAGCATAAATGCTTCATCGAAATTCATGTAAACAAAAATGTTGTTAATTTtAGTACGGTACTTTAATAAAATTGTCAATGCTTCTTtGTACGTGTTAAATGGCTAAATAAATGAgATACATtAAATAAAATAaTTAATTTACGTAtACACTCGTCTGAAATGAaaGATGTAATTATATGATCAacTtGATAATATATTAAATTTTGAAACATTTCCAaTAGATGCAAAGAATCaCTATACAATCCAaCTCTGTTTAAATCgAaTATTGCAattACaCaaTGaaGTTGGAgTTGCaaCTTCTTTCATAATTTGTAAAAGCTtATCTAAATTAGAtcTTGgTACTTTAGATTGTATCAATCGAGCgTATATGTTGAAAActGCGTTTCCATGTGATATCAattcACTGTTATCAATTTTACGTATACATTtcATCACGTTATTGACATCTCCTTTACTTGCATATCCTTTTGCTTTaCCAATTATTAAATCAGGAcTTtCTTTTaaCTTgTgTTCTGctaaatAATTGATtCAGCCTTATCTaTTTGACCTGTCATAATGTAACCAGTAACAACATCAATCAAAGTGCTCTTATTGATTTTAATGTCTTTtAATTTCATTTGCTctAATAAATACTCGACAGTGCTCATTTCTCCATTGTTGCTGTaGTTCCTCAaCAAaaTCAaGTGTGTCATCGTATTGAAGATGATATTTTtCTTGTTCATCTCCTGTATGATTTCATTGACCGGTTCTCTGATTTCATTATCGACATAGTtcAATAGCAGAATATTATACATGTCGATATTtGGAGTGCTAATACACtcACTATTTGAAaCAGCTTTATCATTCACAATATTAAacGAATCTCTGATCAATTTCTTCAAAATCGAACTCGGAAATTTATGgAAagaTTTCAaTGGAAACTGTAACAATTGAccGgCAGAGTaGAAAtcGTAACTGTTCAAAATCGATTTGTATTTGTTGACAAAAGTAGTCGAGTCTAATGGTCGACCGGCATTATAAAGAATAGATTCAGATTTGCTGAGATTGGTCTTCTGTAAAAGTGACGTTACTTTACGGAGAGCCATTTCGAGGAGAATTTTTAAATTTCTTTAATCACTTATACCC
>OX_Gtig_0.1.00170
GAgATATCCTTTAGGTTTGTATTTGGCTTTCAaTtGtGAAACTtCtGGAAAGTTTCtCTTCATAagACAATGCaTCAGTGATGCtGCCAAtAATGACTTTTtAAATtGTGgCAATGATTGGATTAATTCTTTGCAaTTTGAAACCATTCCGCTTTCCAACATTGATGGAATAAAATTACACAGAAGtGTCATATTAAAagAGGACATTTTTAACTTAACCTTACAAAATCTTAACGCTTCTGAAACTTCTGATATCGATTTATCATAAATAGCTTTCTTTAACAGTGATTCACAAATCATGCAAtCATTATGTGGTTTAATGACACTTTCAGCGAGCATAAATGCTTCATCGAAATTCATGTAAACAAAAATGTTGTTAATTTtAGTACGGTACTTTAATAAAATTGTCAATGCTTCTTtGTACGTGTTAAATGGCTAAATAAATGAgATACATtAAATAAAATAaTTAATTTACGTAtACACTCGTCTGAAATGAaaGATGTAATTATATGATCAacTtGATAATATATTAAATTTTGAAACATTTCCAaTAGATGCAAAGAATCaCTATACAATCCAaCTCTGTTTAAATCgAaTATTGCAattACaCaaTGaaGTTGGAgTTGCaaCTTCTTTCATAATTTGTAAAAGCTtATCTAAATTAGAtcTTGgTACTTTAGATTGTATCAATCGAGCgTATATGTTGAAAActGCGTTTCCATGTGATATCAattcACTGTTATCAATTTTACGTATACATTtcATCACGTTATTGACATCTCCTTTACTTGCATATCCTTTTGCTTTaCCAATTATTAAATCAGGAcTTtCTTTTaaCTTgTgTTCTGctaaatAATTGATtCAGCCTTATCTaTTTGACCTGTCATAATGTAACCAGTAACAATACAAaTCAAtAGGTtATCCTTGAATTCAATTTTTTAAGTTTTATTTGCTCTATTAAATACTCAACGgTACTCATTtCCCcAaTTCTGCAGTAGTTATCCAACAAAaTGAaCAATGTAGTCTTATTGTAGAtGAtATTTTTCTTGTACATCtCCTGTATGATCTCATTCACCGGATCTCTgGTATCATTATTGACATAGTTCGACAGCAGAAGATTGTACATATAAATATTCGAACGCTGACTGTACGAAACAGCTTTATCATTCACAATATTAAACGATTCTCTGATCAATTTCTTCAAAATCGAACTCGGAAATTGATGGAACGAcTtCAATGGAAACTGtAACCATTGACTAGCAGaGTTGAAATCGCGACTGttCAAAATCGaTTTGTATTTGTTGACAAAAGTAGtCGAGTCTAATTGCcGACCGGCATtAtgAAGAATGATTTCAGATTtAGTAaGaTtGGTCcTTTGGAAAggCGCCATtGTTTTAcGCAGAGCCATTTGgaTTAgAAaTTTTTAaTTGCTTAATTCAc
>OX_Gtig_0.1.00171
atttattaataaatatttggaagaataaCATCGACATTAAtCGAGTATAAACATAAAAAAaTTTtGaGATATAAATCTACAAATAaTCATAATCATACACGTAGATAATTCAAAaGAAAGTTATTGCTCCAAAAcAAcTtAATGAAaTAAATAaGAACAATGCATTAATTTATTACAACATAAAAATATCTATTCCAAATTCATTTCCTTCCGTGTACACGACAGAACACGAGCAATTTATGAGACTGTTTCTGACTGATTTTCAGTAGATTCTGTGGGTTCAACAATTACGTTTGCGCTGCTATTGTCGATGTCTGAAGTACGCACATGTTTCTCGAATAAAGATTTTAACAACTCGGCACGACCGGGATGTTGTTCGATTACACTTTGGATCCGACGATTTGAAAACATCAGATGATAAGTCtCAGCTATAGAAACAGCTCTCTTCATTTCATcTtCGTTtcCcAtTTTTGGCGGCtAAATTCAATTTTACCAAAATGATCCTCTTCATGATTGGCTCAAACACCGCTGTATCATATATTTCACACACTTCTTCGGCGAATCTATCGATTTCAGTTGAACTTAAATTATCAACAACCTCTTGTGCAATACGAGAACAATCACAATCAAAGAAAAGTCCTTTAAGTTTGTATGTGACTTTtAATTGCGAATATTCTGAAAACTTTCCTGTCAGAAGACAATGCATCAGTGATGCTGGCAATAATGACTTTTGAAATTGTGGCAATATTCGAATTAGTTCCTCGCAATTTGAAACCATTCCGCTTTCCAACATTGATGGAATAAGATTAAATAGAAGTGTCCCATTAAACAAGAACCGTTCTAACTTAGTGAAACAATATTCTAAAGcATCTGAAACTTCTGATATCGATTTATCACAAATTGCTTTCCTTAACAGTGAATGACAAATTACACGATGATTTTTCGGATTAATGAAACTTTCCGCGAACATATACGCTTTATCGAAATCCaTGTAATAAAAGATGTTGTCGATAGTAACATGGTACTCTAATAATATCCTTAAAACTtGTTtGTAAGTTTCAAATGGACACTCGTTTGAATTGAAAGATGTGATTATATCATCAAAATTATCTTTTATAAAaCTTggaaataattccaataactgcaaagaatcaacgaatataatcca
>OX_Gtig_0.1.00172
tttGAATTGaaaGATGTGATTATATCATCAAAaTTATCTTTTATAAAACTTGgAAaTAATtCCAATAaCTGCAAAGAATCACGATATAATCCAaCTCTGTTTAAATCATATATCGCATTATTAAATGAATGTGGATTTCCAATTTCTTTCAAAaCTTTCAAAAGCTCATCTAAATTAGACCTTGGTACTTTAGatGTATCAATCGAGCGTATATgTTAAAAAttgTTTGaaaaTaaTtCAATTCATGTTATCAATTTTACGTATACATTCCATCACGTTATTGAcaTCTCCTTTACTTGCATATCCTTTtGCTTGAGCAATTATTAAATtAGgAcTTTcTTctatCTTGTGTTCTGcAATAATtGaTTCAGCCTTATCTGTTTGaCcTGTCATAATGTAACCAGTAACAACAtGAaTCAAAgTACtATCATTGACTTTAATATTTCTTGACTTGATCTGTTCCAATAGATActCTaCGGtGCTCATTTCCCCCGTtTtACAGAAGTTTCTtAACAGAgTAAaGTACGAcATCGTATTAAACTTGATCTTATTtTGGTTCATTtCTTTCAAAACCTCGTTGACGTGGCAGTTTAATCCATTATCGACATAGTTCGACAGCAACACATTGTATGTGTCTATTGACGGAGTCATCACACGATCCTTGTCCGAAGCTCCTTTCTCCTTCACAATATTGAAAGAATctCTGATCAATTTCTGCAAAATCGAACTCGGAAATTTATTGAACGTCTtCAGTGGAAATGTTAACATTTGATTAGCGGTTAAGAAATCGTAACTGCtcAAAATTGATTTGTATTTGTTGACAAAAGTAATCGAGTctAAAGGTCGACCGCCATTAAGATAAATGATTTCAGCTTTCCTGAGACTTGTCTtGTTTAAAATCGATGTTGCTTTACGAAAGGCCATTTCGAGTAGAATTTTTGAATTTTTTATATAACTAATGCAATCAGTTCCC
>OX_Gtig_0.1.00173
atttattaataaatatttggaagaataaCATCGACATTAAtCGAGTATAAACATAAAAAAaTTTtGaGATATAAATCTACAAATAaTCATAATCATACACGTAGATAATTCAAAaGAAAGTTATTGCTCCAAAAcAAcTtAATGAAaTAAATAaGAACAATGCATTAATTTATTACAACATAAAAATATCTATTCCAAATTCATTTCCTTCCGTGTACACGACAGAACACGAGCAATTTATGAGACTGTTTCTGACTGATTTTCAGTAGATTCTGTGGGTTCAACAATTACGTTTGCGCTGCTATTGTCGATGTCTGAAGTAaGCACATgTTTCTCCAATAAAGATTTTAACAACTCGGCATGATCGGGATGTTGTTCGATtACACTTTCAATAgAATCCTTTGAAAACATCAGTTGATAAGTCTGTAAAAAAaaTTATAATTGTAAAAAAAATtATAATTGTTCCTCGCTAAaGTCACCAAGgCTttCCGGAAACCAATGTAGAtGCGAATGCAAATAATGaagtttcaccgacattctgcagcccagtttttcgaagtgtttgagcaaatcactgatcaataatttgtattcgttactcttcttatttaccccaagaatccttcAAC
>OX_Gtig_0.1.00174
atttattaataaatatttggaagaataaCATCGACATTAAtCGAGTATAAACATAAAAAAaTTTtGaGATATAAATCTACAAATAaTCATAATCATACACGTAGATAATTCAAAaGAAAGTTATTGCTCCAAAAcAAcTtAATGAAaTAAATAaGAACAATGCATTAATTTATTACAACATAAAAATATCTATTCCAAATTCATTTCCTTCCGTGTACACGACAGAACACGAGCAATTTATGAGACTGTTTCTGACTGATTTTCAGTAGATTCTGTGGGTTCAACAATTACGTTTGCGCTGCTATTGTCGATGTCTGAAGTAaGCACATgTTTCTCCAATAAAGATTTTAACAACTCGGCATGATCGGGATGTCGTTCTATGAAATGTTTAATCTCaTAATTTGATAACGTCAGTTGatAAGTCTCAGCTAATGCAACGGCGTTCTTCATTCCATCTTCGTTTCCAATTTTTGCGGCTAAaTTtACTTTTTtGTAAAtGATGTtCTTCATGATTGAGTCAAACACCGCTGCATCAAAGATTTCACCAACTTCCACTGCAAATCTATCGATTTCAGTCGAACaTAAATTATCAaCAACTTCCTGT
>OX_Gtig_0.1.00175
atttattaataaatatttggaagaataaCATCGACATTAAtCGAGTATAAACATAAAAAAaTTTtGaGATATAAATCTACAAATAaTCATAATCATACACGTAGATAATTCAAAaGAAAGTTATTGCTCCAAAAcAAcTtAATGAAaTAAATAaGAACAATGCATTAATTTATTACAACATAAAAATATCTATTCCAAATTCATTTCCTTCCGTGTACACGACAGAACACGAGCAATTTATGAGACTGTTTCTGACTGATTTTCAGTAGATTCTGTGGGTTCAACAATTACGTTtCCGCTGCTATTGTCGATGCCTGAAGTAAGCACATGTTTCTCGAATAAAGATTTTAACAACTCGGCATTATCGGGATGTTGTTCGATTACACTTTCAATATAATCCTTTGAAAaCATCAGTTGATAAGTCTCAGCTATAGAAACAGCTCTCTTCATTTCATCTTCGTTTCCAATTTTtGCGGCTAAATTCAATTTTATCAAAACGATCCTTCTCATGATTTGCTCAAACACCGATTCATTATAGATTTCACATACTTCCAAtA
>OX_Gtig_0.1.00176
tttGAATTGaaaGATGTGATTATATCATCAAAaTTATCTTTTATAAAACTTGgAAaTAATtCCAATAaCTGCAAAGAATCACGATATAATCCAaCTCTGTTTAAATCATATATCGCATTATTAAATGAATGTGGATTTCCAATTTCTTTCAAAaCTTTCAAAAGCTCATCTAAATTAGACCTTGGTACTTTAGatGTATCAATCGAGCGTATATgTTAAAAAttgTTTGaaaaTaaTtCAATTCATGTTATCAATTTTACGTATACATTCCATCACGTTATTGAcaTCTCCTTTACTTGCATATCCTTTtGCTTTACCAATTATTAAATCAGGATTTTCTTTTATCTTGTGCTCTGCAATAATTGATTCAGCCTTATCTGTTTGACCTGTCATAATGTAACCAGTAACAATATCAATCCAAATAGATTTATCGACTTTCAAGTTtCTTGATTtCATTTGTtCCAATAAATATTCGACGTGGCTCATTTCCCCATGCTTGCTGTAGTTCCTCAACATGATCaGgAACGTTACCAAaTT
>OX_Gtig_0.1.00177
ttgTtCTTTTTCATCTCCAGCAAGATGTCATTCACCGGAAAACtGATTTCATTAtCGACATAGTTCGACAGCAGAATaTTGTACATGTCGATATTTGGAGTGTTAaTACGCtcACTATTTGAAaCAGCTTTATCATTCACAATATTAAacGAATCTCTGATCAATTTCTTCAAAATCGAACTCGGAAATTTATGgAAagaTTTCAaTGGAAACTGTAACAATTGAccGgCAGAGTaGAAAtcGTAACTGTTCAAAATCGATTTGTATTTGTTGACAAAAGTAGTCGAGTCTAATGGTCGACCGGCATTATAAAGAATAGATTCAGATTTGCTGAGATTGGTCTTCTGTAAAAGTGACGTTACTTTACGGAGAGCCATTTCGAGGAGAATTTTTAAATTTCTTTAATCACTTATACCC
>OX_Gtig_0.1.00178
gaaacttaaaacataaatattgatcaattattcagcattgatattaaaggtttaacaatgacaacaaaaaagatcgagattgatggagatttgattattagactttcttcgagttcgctggtaataagtttcgggtgaaaagaattgttcaattAAATTATATTAAAAaTCTTTTttAAATtaCAAAAAtCTAcAAATACAAAtGGAACAaTtAaTtGCCAGcAaCTcATAAtAAAaTAtttttcAAaaGTAGACAACTAATTTTTTtATTGAATAAGCATAATAATACGATAGTGTCGTCAAAATCCTATCCTAAACAATATCATAAGGAGAGCATTACTAAAGGTAAAGAAATATATATATGTCCATGTAAGAGATGTAGTCTTAACTAAGTAACAACGTCTGGCGGTTATATAAGTGACAAAAGGTTGTGAAATTACTTTCCGATTTCCATCATCAAGATGGAAAATCCGATTGTAACAACTGAAATTAATGAAACCATTATTGTAGAACCAGCTGATTTCGGCTGTGTCGTAACACTTGGAGGAGCTGTTACGATCGATGAACTTTGAGTAATATTAACTGTAGAAGTTACATTAGCTCCATACGCATTTGTAACGGCGGACTGGAGCGCACTTACAGCTGCCGCATCAGTTTGAGCTGAAGCGGAGGCAGTAGTGACCTGCATGTCGACGATAATACTTCCAGATCTAATAGAATTAATTaTcATCTCAgTTAGTCGAATAGaTTGAttCGTAACgCACTTTGCATTTtATTAaATATaTCATTAGTAAATGATAAAGATTCTGGGGATGAAgTATTGGCGTACGCTGcATtATATGtACCGcTTccGAAAGTAAGTCccATTTctaGCTTTGACTGTGTATTCTCCGGGTTTTGGAGGAGCAACAGTGGTGATtGTtGTCGGAGCATTAGTAACTGTGACGATCGACGAACTTTGAGTAATATTAACTGTTGAAGTTACACTAGGTCCAAACGCATTTGTAACGGCGGACTGGAGCGCACTTACAGCTGCCGCATCAGTTTGAGCTGAAGCGGAGGCAGTAGTGACCTGCATGTCGACGATAATACTTCCATTTTtAATAGAATTAATTATCATATCAGTTAGTCGAATAGATTGAGCCAGTAACCCATTTTGCATTTTATTATATATATCATTAGTAAATGATAAATATTCTGGGGATGCAGTATTGTTGTACGCTGCAATATATGTACCGCTTCCGAAAGTAAGTCCCATTCTAGCTTTGACTGTGTATTCTCCGGGTTTTGGAGGAGCAACAGTGGAGATTGTAGTCAGAGCATTAGTAACTGGCGCTGCCGTATTATTCAACGAAGTTGAGTTCGATATAGTTGCTGTGGCTCGAGTTGAACCTTGTGATGACGCTGGAGTTGAACCTGCTGATGACGCTGGAGTTGAACCTGGTGATGACGCTGGAGTTGAACCTGGTGATGACACTGGAGTTGAACCTGGTGATGACGCTGGAGTTGAACCTGgTGATGACGCTGGAGTTGAACCTGGTGATGACGCTGGAGTTGAACCGggTGATGACGccGAAGTTAAACCTGGTGATGTATCAGATACAGCTCTTGACGAATCAGAACTATTTTGTGCTTTTGTTTGATATGAATaaacaCAtAGAATCaTCCATATGAACAGTAAAAaTCTTCTTGTCATCTTCGgTAGACGTtcgTATCTGGTtcaCCTTCATAaCAAGGGt
>OX_Gtig_0.1.00179
gaaacttaaaacataaatattgatcaattattcagcattgatattaaaggtttaacaatgacaacaaaaaagatcgagattgatggagatttgattattagactttcttcgagttcgctggtaataagtttcgggtgaaaagaattgttcaattAAATTATATTAAAAaTCTTTTttAAATtaCAAAAAtCTAcAAATACAAAtGGAACAaTtAaTtGCCAGcAaCTcATAAtAAAaTAtttttcAAaaGTAGACAACTAATTTTTTtATTGAATAAGCATAATAATACGATAGTGTCGTCAAAATCCTATCCTAAACAATATCATAAGGAGAGCATTACTAAAGGTAAAGAAATATATATATGTCCATGTAAGAGATGTAGTCTTAACTAAGTAACAACGTCTGGCGGTTATATAAGTGACAAAAGGTTGTGAAATTACTTTCCGATTTCCATCATCAAGATGGAAAATCCGATTGTAACAACTGAAATTAATGAAACCATTATTGTAGAACCAGCTGATTTCGGCTGTGTCGTAACACTTGGAGGAGCTGTTACGATCGATGAACTTTGAGTAATATTAACTGTAGAAGTTACATTAGCTCCATACGCATTTGTAACGGCGGACTGGAGCGCACTTACAGCTGCCGCATCAGTTTGAGCTGAAGCGGAGGCAGTAGTGACCTGCATGTCGACGATAATACTTCCAGATCTAATAGAATTAATTaTcATCTCAgTTAGTCGAATAGaTTGAttCGTAACgCACTTTGCATTTtATTAaATATaTCATTAGTAAATGATAAAGATTCTGGGGATGAAgTATTGGCGTACGCTGcATtATATGtACCGcTTccGAAAGTAAGTCccATTTctaGCTTTGACTGTGTATTCTCCGGGTTTTGGAGGAGCAACAGTGGTGATtGTtGTCGGAGCATTAGTAACTGTGACGATCGACGAACTTTGAGTAATATTAACTGTTGAAGTTACACTAGGTCCAAACGCATTTGTAACGGCGGACTGGAGCGCACTTACAGCTGCCGCATCAGTTTGAGCTGAAGCGGAGGCAGTAGTGACCTGCATGTCGACGATAATACTTCCATTTTtAATAGAATTAATTATCATATCAGTTAGTCGAATAGATTGAGCCAGTAACCCATTTTGCATTTTATTATATATATCATTAGTAAATGATAAATATTCTGGGGATGCAGTATTGTTGTACGCTGCAATATATGTACCGCTTCCGAAAGTAAGTCCCATTCTAGCTTTGACTGTGTATTCTCCGGGTTTTGGAGGAGCAACAGTGGAGATTGTAGTCAGAGCATTAGTAACTGGCGCTGCCGTATTATTCAACGAAGTTGAGTTCGATATAGTTGCTGTGGCTCGAGTTGAaCTAGGTGATGACGCTGTCaCGATCGACGAACTTTGAGTAATATTAACTGTTGAAGTTACATTAGCTCCATACGCATTTGTAACGGCgTTCTGCAGGGCATTTACAGCTGCCGCaTCAGTTTGAGCTgAAGCGGAGGCAGtAGTGACCTGCATGTCGACGATAATACTTCCaGATCGAATAGAATTAATTATAATCTCAATTAGTCGAATAGCTTGACGCAGTAACGCACTTTGCATTTTATtAAATATATCATTAGTAAaTGATAAATATTCTGGGgATGCAGTATTGTTGTACGCTGCAatatatgtaccgcttccgaaagtaagtcccattctagctttg
>OX_Gtig_0.1.00180
AaGCAAATAATATTTTATTGAATAAGCACAATGATAAGTGTCGTCGAATTCGTGTCCTAATTAATATCCTAAGGAGGGCATCACTAAAAATAAAGAAAGATATATCGGTCCATGTAAGAGATGCAGTTCTAATTGTGGCGTATCAGTCACAAAAGTTGTGAAATTATTTtCCAATTTCCATCATCAAAACGGAAAATCCGATTGTAACAACTGAAATTATTGAAAACATTACTGTAGAACCAGTTGATGTCGTCTTTATCGTAACACTTGGAGGAGCTGTGACGATCGACGAACTTTGAGTAATAaGAACTGTTGAaGTTACACTAGGTCCAAACGCACTTGAAACGGCGTTCTGGAGCGCACTTACAGCTGCAGAATCATTTTGAGCTGAAGCGGAGGCAGTAGTGACCTGCATGTCGACGATAATACTTCCATTTTTAATAGAATTAATTaTcATCTCAgTTAGTCGAATAGaTTGAttCtGTAACgCACTTTGCATTTtATTAaATATTCATTAGTAAATGATAAAGATTCTGGGGATGAAgTATTGGCGTACGCTGgATtATATGACCGTTccGAAAGTAAGTCccATTTctaGCTTTGACTGTGTATTCTCCGGGTTTTGGAGGAGCAACAGTGGTGATtGTtGTCGGAGCATTAGTAACTGTGACGATCGACGAACTTTGAGTAATATTAACTGTTGAAGTTACACTAGGTCCAAACGCATTTGTAACGGCGGACTGGAGCGCACTTACAGCTGCCGCATCAGTTTGAGCTGAAGCGGAGGCAGTAGTGACCTGCATGTCGACGATAATACTTCCATTTTtAATAGAATTAATTATCATATCAGTTAGTCGAATAGATTGAGCCAGTAACCCATTTTGCATTTTATTATATATATCATTAGTAAATGATAAATATTCTGGGGATGCAGTATTGTTGTACGCTGCAATATATGTACCGCTTCCGAAAGTAAGTCCCATTCTAGCTTTGACTGTGTATTCTCCGGGTTTTGGAGGAGCAACAGTGGAGATTGTAGTCAGAGCATTAGTAACTGGCGCTGCCGTATTATTCAACGAAGTTGAGTTCGATATAGTTGCTGTGGCTCGAGTTGAACCTTGTGATGACGCTGGAGTTGAACCTGCTGATGACGCTGGAGTTGAACCTGGTGATGACGCTGGAGTTGAACCTGGTGATGACACTGGAGTTGAACCTGGTGATGACGCTGGAGTTGAACCTGgTGATGACGCTGGAGTTGAACCTGGTGATGACGCTGGAGTTGAACCGggTGATGACGccGAAGTTAAACCTGGTGATGTATCAGATACAGCTCTTGACGAATCAGAACTATTTTGTGCTTTTGTTTGATATGAATaaacaCAtAGAATCaTCCATATGAACAGTAAAAaTCTTCTTGTCATCTTCGgTAGACGTtcgTATCTGGTtcaCCTTCATAaCAAGGGt
>OX_Gtig_0.1.00181
AaGCAAATAATATTTTATTGAATAAGCACAATGATAAGTGTCGTCGAATTCGTGTCCTAATTAATATCCTAAGGAGGGCATCACTAAAAATAAAGAAAGATATATCGGTCCATGTAAGAGATGCAGTTCTAATTGTGGCGTATCAGTCACAAAAGTTGTGAAATTATTTtCCAATTTCCATCATCAAAACGGAAAATCCGATTGTAACAACTGAAATTATTGAAAACATTACTGTAGAACCAGTTGATGTCGTCTTTATCGTAACACTTGGAGGAGCTGTGACGATCGACGAACTTTGAGTAATAaGAACTGTTGAaGTTACACTAGGTCCAAACGCACTTGAAACGGCGTTCTGGAGCGCACTTACAGCTGCAGAATCATTTTGAGCTGAAGCGGAGGCAGTAGTGACCTGCATGTCGACGATAATACTTCCATTTTTAATAGAATTAATTaTcATCTCAgTTAGTCGAATAGaTTGAttCtGTAACgCACTTTGCATTTtATTAaATATTCATTAGTAAATGATAAAGATTCTGGGGATGAAgTATTGGCGTACGCTGgATtATATGACCGTTccGAAAGTAAGTCccATTTctaGCTTTGACTGTGTATTCTCCGGGTTTTGGAGGAGCAACAGTGGTGATtGTtGTCGGAGCATTAGTAACTGTGACGATCGACGAACTTTGAGTAATATTAACTGTTGAAGTTACACTAGGTCCAAACGCATTTGTAACGGCGGACTGGAGCGCACTTACAGCTGCCGCATCAGTTTGAGCTGAAGCGGAGGCAGTAGTGACCTGCATGTCGACGATAATACTTCCATTTTtAATAGAATTAATTATCATATCAGTTAGTCGAATAGATTGAGCCAGTAACCCATTTTGCATTTTATTATATATATCATTAGTAAATGATAAATATTCTGGGGATGCAGTATTGTTGTACGCTGCAATATATGTACCGCTTCCGAAAGTAAGTCCCATTCTAGCTTTGACTGTGTATTCTCCGGGTTTTGGAGGAGCAACAGTGGAGATTGTAGTCAGAGCATTAGTAACTGGCGCTGCCGTATTATTCAACGAAGTTGAGTTCGATATAGTTGCTGTGGCTCGAGTTGAaCTAGGTGATGACGCTGTCaCGATCGACGAACTTTGAGTAATATTAACTGTTGAAGTTACATTAGCTCCATACGCATTTGTAACGGCgTTCTGCAGGGCATTTACAGCTGCCGCaTCAGTTTGAGCTgAAGCGGAGGCAGtAGTGACCTGCATGTCGACGATAATACTTCCaGATCGAATAGAATTAATTATAATCTCAATTAGTCGAATAGCTTGACGCAGTAACGCACTTTGCATTTTATtAAATATATCATTAGTAAaTGATAAATATTCTGGGgATGCAGTATTGTTGTACGCTGCAatatatgtaccgcttccgaaagtaagtcccattctagctttg
>OX_Gtig_0.1.00182
gaaacttaaaacataaatattgatcaattattcagcattgatattaaaggtttaacaatgacaacaaaaaagatcgagattgatggagatttgattattagactttcttcgagttcgctggtaataagtttcgggtgaaaagaattgttcaattAAATTATATTAAAAaTCTTTTttAAATtaCAAAAAtCTAcAAATACAAAtGGAACAaTtAaTtGCCAGcAaCTcATAAtAAAaTAtttttcAAaaGTAGACAACTAATTTTTTtATTGAATAAGCATAATAATACGATAGTGTCGTCAAAATCCTATCCTAAACAATATCATAAGGAGAGCATTACTAAAGGTAAAGAAATATATATATGTCCATGTAAGAGATGTAGTCTTAACTAAGTAACAACGTCTGGCGGTTATATAAGTGACAAAAGGTTGTGAAATTACTTTCCGATTTCCATCATCAAGATGGAAAATCCGATTGTAACAACTGAAATTAATGAAACCATTATTGTAGAACCAGCTGATTTCGGCTGTGTCGTAACACTTGGAGGAGCTGTTACGATCGATGAACTTTGAGTAATATTAACTGTAGAAGTTACATTAGCTCCATACGCATTTGTAACGGCGGACTGGAGCGCACTTACAGCTGCCGCATCAGTTTGAGCTGAAGCGGAGGCAGTAGTGACCTGCATGTCGACGATAATACTTCCAGATCTAATAGAATTAATTaTcATCTCAgTTAGTCGAATAGaTTGAttCGTAACgCACTTTGCATTTtATTAaATATaTCATTAGTAAATGATAAAGATTCTGGGGATGAAgTATTGGCGTACGCTGcATtATATGtACCGcTTccGAAAGTAAGTCccATTTctaGCTTTGACTGTGTATTCTCCGGGTTTTGGAGGAGCAACAGTGGTGATtGTtGTCGGAGCATTAGTAACTGTGACGATCGACGAACTTTGAGTAATATTAACTGTTGAAGTTACACTAGGTCCAAACGCATTTGTAACGGCGGACTGGAGCGCACTTACAGCTGCCGCATCAGTTTGAGCTGAAGCGGAGGCAGTAGTGACCTGCATGTCGACGATAATACTTCCATTTTtAATAGAATTAATTATCATATCAGTTAGTCGAATAGATTGAGCCAGTAACCCATTTTGCATTTTATTATATATATCATTAGTAAATGATAAATATTCTGGGGATGCAGTATTGTTGTACGCTGCAATATATGTACCGCTTCCGAAAGTAAGTCCCATTCTAGCTTTGACTGTGTATTCTCCGGGTTTTGGAGGAGCAACAGTGGAGATTGTAGTCAGAGCATTAGTAACTggAAAATATGACAGAAATATCGCTTAAATTATTCATGAAATATTTTCACCTGGCGCTGCCGTATTATTCAACGAAGTTGaGTtCGATATAGTTGCTGTGGCTCGAGTTGAACcTtGTGATGACGCTGGAGTTGAACCTGCTGATGACGCTGGaGTTGAaCCTGgTGAT
>OX_Gtig_0.1.00183
AaGCAAATAATATTTTATTGAATAAGCACAATGATAAGTGTCGTCGAATTCGTGTCCTAATTAATATCCTAAGGAGGGCATCACTAAAAATAAAGAAAGATATATCGGTCCATGTAAGAGATGCAGTTCTAATTGTGGCGTATCAGTCACAAAAGTTGTGAAATTATTTtCCAATTTCCATCATCAAAACGGAAAATCCGATTGTAACAACTGAAATTATTGAAAACATTACTGTAGAACCAGTTGATGTCGTCTTTATCGTAACACTTGGAGGAGCTGTGACGATCGACGAACTTTGAGTAATAaGAACTGTTGAaGTTACACTAGGTCCAAACGCACTTGAAACGGCGTTCTGGAGCGCACTTACAGCTGCAGAATCATTTTGAGCTGAAGCGGAGGCAGTAGTGACCTGCATGTCGACGATAATACTTCCATTTTTAATAGAATTAATTaTcATCTCAgTTAGTCGAATAGaTTGAttCtGTAACgCACTTTGCATTTtATTAaATATTCATTAGTAAATGATAAAGATTCTGGGGATGAAgTATTGGCGTACGCTGgATtATATGACCGTTccGAAAGTAAGTCccATTTctaGCTTTGACTGTGTATTCTCCGGGTTTTGGAGGAGCAACAGTGGTGATtGTtGTCGGAGCATTAGTAACTGTGACGATCGACGAACTTTGAGTAATATTAACTGTTGAAGTTACACTAGGTCCAAACGCATTTGTAACGGCGGACTGGAGCGCACTTACAGCTGCCGCATCAGTTTGAGCTGAAGCGGAGGCAGTAGTGACCTGCATGTCGACGATAATACTTCCATTTTtAATAGAATTAATTATCATATCAGTTAGTCGAATAGATTGAGCCAGTAACCCATTTTGCATTTTATTATATATATCATTAGTAAATGATAAATATTCTGGGGATGCAGTATTGTTGTACGCTGCAATATATGTACCGCTTCCGAAAGTAAGTCCCATTCTAGCTTTGACTGTGTATTCTCCGGGTTTTGGAGGAGCAACAGTGGAGATTGTAGTCAGAGCATTAGTAACTggAAAATATGACAGAAATATCGCTTAAATTATTCATGAAATATTTTCACCTGGCGCTGCCGTATTATTCAACGAAGTTGaGTtCGATATAGTTGCTGTGGCTCGAGTTGAACcTtGTGATGACGCTGGAGTTGAACCTGCTGATGACGCTGGaGTTGAaCCTGgTGAT
>OX_Gtig_0.1.00184
gaaacttaaaacataaatattgatcaattattcagcattgatattaaaggtttaacaatgacaacaaaaaagatcgagattgatggagatttgattattagactttcttcgagttcgctggtaataagtttcgggtgaaaagaattgttcaattAAATTATATTAAAAaTCTTTTttAAATtaCAAAAAtCTAcAAATACAAAtGGAACAaTtAaTtGCCAGcAaCTcATAAtAAAaTAtttttcAAaaGTAGACAACTAATTTTTTtATTGAATAAGCATAATAATACGATAGTGTCGTCAAAATCCTATCCTAAACAATATCATAAGGAGAGCATTACTAAAGGTAAAGAAATATATATATGTCCATGTAAGAGATGTAGTCTTAACTAAGTAACAACGTCTGGCGGTTATATAAGTGACAAAAGGTTGTGAAATTACTTTCCGATTTCCATCATCAAGATGGAAAATCCGATTGTAACAACTGAAATTAATGAAACCATTATTGTAGAACCAGCTGATTTCGGCTGTGTCGTAACACTTGGAGGAGCTGTTACGATCGATGAACTTTGAGTAATATTAACTGTAGAAGTTACATTAGCTCCATACGCATTTGTAACGGCGGACTGGAGCGCACTTACAGCTGCCGCATCAGTTTGAGCTGAAGCGGAGGCAGTAGTGACCTGCATGTCGACGATAATACTTCCAGATCTAATAGAATTAATTaTcATCTCAgTTAGTCGAATAGaTTGAttCGTAACgCACTTTGCATTTtATTAaATATaTCATTAGTAAATGATAAAGATTCTGGGGATGAAgTATTGGCGTACGCTGcAaTATATGtACCGcTTccGAAAGTAAGTCccATTTctaGCTTTGACTGTGTATTCTCCGGGTTTTGGAGGAGCAACAGTGGTGATTGTAGTCAGAGCATTAGTAACTGGCGCTGCcGTATTATTCAACGAAGTTGAGTTCGATATAGTTGCTGTGGcTcGAGTtGAACCAGGTGATGACGCTGGAGTTGAACCtGGTGATGACGCTGGAGATGAGCCTGTTGTtGACGCTGGAGATGAGCCTGTTGATGACGCTGGAGATgaGCCTGTtGATGaCGCTGgaGatGagCCTGTTGATGACGCtGgAgaTGagCCTGTTGATGACGCTGgAGATGAGCCTGTTGaT
>OX_Gtig_0.1.00185
gaaacttaaaacataaatattgatcaattattcagcattgatattaaaggtttaacaatgacaacaaaaaagatcgagattgatggagatttgattattagactttcttcgagttcgctggtaataagtttcgggtgaaaagaattgttcaattAAATTATATTAAAAaTCTTTTttAAATtaCAAAAAtCTAcAAATACAAAtGGAACAaTtAaTtGCCAGcAaCTcATAAtAAAaTAtttttcAAaaGTAGACAACTAATTTTTTtATTGAATAAGCATAATAATACGATAGTGTCGTCAAAATCCTATCCTAAACAATATCATAAGGAGAGCATTACTAAAGGTAAAGAAATATATATATGTCCATGTAAGAGATGTAGTCTTAACTAAGTAACAACGTCTGGCGGTTATATAAGTGACAAAAGGTTGTGAAATTACTTTCCGATTTCCATCATCAAGATGGAAAATCCGATTGTAACAACTGAAATTAATGAAACCATTATTGTAGAACCAGCTGATTTCGGCTGTGTCGTAACACTTGGAGGAGCTGTTACGATCGATGAACTTTGAGTAATATTAACTGTAGAAGTTACATTAGCTCCATACGCATTTGTAACGGCGGACTGGAGCGCACTTACAGCTGCCGCATCAGTTTGAGCTGAAGCGGAGGCAGTAGTGACCTGCATGTCGACGATAATACTTCCAGATCTAATAGAATTAATTaTcATCTCAgTTAGTCGAATAGaTTGAttCGTAACgCACTTTGCATTTtATTAaATATaTCATTAGTAAATGATAAAGATTCTGGGGATGAAgTATTGGCGTACGCTGcAaTATATGtACCGcTTccGAAAGTAAGTCccATTTctaGCTTTGACTGTGTATTCTCCGGGTTTTGGAGGAGCAACAGTGGTGATTGTAGTCAGAGCATTAGTAACTGGCGCTGCcGTATTATTCAACGAAGTTGAGTTCGATATAGTTGCTGTGGcTcGAGTtGAACCTGGTGATGTAGGAGgTACAGCTGTGGTCGAGTCAGTATTGTTTTGTGCTTTTGTTTGATATGAATAAAAACATAGAATCGTCCATATGAACAGTAAAAAtCTTCTTGTCATTTTCGGTAGACGTCtG
>OX_Gtig_0.1.00186
gaaacttaaaacataaatattgatcaattattcagcattgatattaaaggtttaacaatgacaacaaaaaagatcgagattgatggagatttgattattagactttcttcgagttcgctggtaataagtttcgggtgaaaagaattgttcaattAAATTATATTAAAAaTCTTTTttAAATtaCAAAAAtCTAcAAATACAAAtGGAACAaTtAaTtGCCAGcAaCTcATAAtAAAaTAtttttcAAaaGTAGACAACTAATTTTTTtATTGAATAAGCATAATAATACGATAGTGTCGTCAAAATCCTATCCTAAACAATATCATAAGGAGAGCATTACTAAAGGTAAAGAAATATATATATGTCCATGTAAGAGATGTAGTCTTAACTAAGTAACAACGTCTGGCGGTTATATAAGTGACAAAAGGTTGTGAAATTACTTTCCGATTTCCATCATCAAGATGGAAAATCCGATTGTAACAACTGAAATTAATGAAACCATTATTGTAGAACCAGCTGATTTCGGCTGTGTCGTAACACTTGGAGGAGCTGTTACGATCGATGAACTTTGAGTAATATTAACTGTAGAAGTTACATTAGCTCCATACGCATTTGTAACGGCGGACTGGAGCGCACTTACAGCTGCCGCATCAGTTTGAGCTGAAGCGGAGGCAGTAGTGACCTGCATGTCGACGATAATACTTCCAGATCTAATAGAATTAATTaTcATCTCAgTTAGTCGAATAGaTTGAttCGTAACgCACTTTGCATTTtATTAaATATaTCATTAGTAAATGATAAAGATTCTGGGGATGAAgTATTGGCGTACGCTGcATtATATGtACCGcTTccGAAAGTAAGTCccATTTctaGCTTTGACTGTGTATTCTCCGGGTTTTGGAGGAGCAACAGTGGTGATTGTAGTCAGAGCATTAGTAACTGAAAATATGACAGAAATATCGCTTAAATTATTCATGAAATATTTTCACCTGGCGCTGCCGTATTATTCAACGAAGTTGAGTTCGATATAGTTGCTGTGGCTCGAGTTGAACCaGGTGATGACGCTGGAGTTGAACCTGGTGAT
>OX_Gtig_0.1.00187
AaGCAAATAATATTTTATTGAATAAGCACAATGATAAGTGTCGTCGAATTCGTGTCCTAATTAATATCCTAAGGAGGGCATCACTAAAAATAAAGAAAGATATATCGGTCCATGTAAGAGATGCAGTTCTAATTGTGGCGTATCAGTCACAAAAGTTGTGAAATTATTTtCCAATTTCCATCATCAAAACGGAAAATCCGATTGTAACAACTGAAATTATTGAAAACATTACTGTAGAACCAGTTGATGTCGTCTTTATCGTAACACTTGGAGGAGCTGTGACGATCGACGAACTTTGAGTAATAaGAACTGTTGAaGTTACACTAGGTCCAAACGCACTTGAAACGGCGTTCTGGAGCGCACTTACAGCTGCAGAATCATTTTGAGCTGAAGCGGAGGCAGTAGTGACCTGCATGTCGACGATAATACTTCCATTTTTAATAGAATTAATTaTcATCTCAgTTAGTCGAATAGaTTGAttCtGTAACgCACTTTGCATTTtATTAaATATTCATTAGTAAATGATAAAGATTCTGGGGATGAAgTATTGGCGTACGCTGgATtATATGACCGTTccGAAAGTAAGTCccATTTctaGCTTTGACTGTGTATTCTCCGGGTTTTGGAGGAGCAACAGTGGTGATTGTAGTCAGAGCATTAGTAACTGGCGCTGCcGTATTATTCAACGAAGTTGAGTTCGATATAGTTGCTGTGGcTcGAGTtGAACCAGGTGATGACGCTGGAGTTGAACCtGGTGATGACGCTGGAGATGAGCCTGTTGTtGACGCTGGAGATGAGCCTGTTGATGACGCTGGAGATgaGCCTGTtGATGaCGCTGgaGatGagCCTGTTGATGACGCtGgAgaTGagCCTGTTGATGACGCTGgAGATGAGCCTGTTGaT
>OX_Gtig_0.1.00188
AaGCAAATAATATTTTATTGAATAAGCACAATGATAAGTGTCGTCGAATTCGTGTCCTAATTAATATCCTAAGGAGGGCATCACTAAAAATAAAGAAAGATATATCGGTCCATGTAAGAGATGCAGTTCTAATTGTGGCGTATCAGTCACAAAAGTTGTGAAATTATTTtCCAATTTCCATCATCAAAACGGAAAATCCGATTGTAACAACTGAAATTATTGAAAACATTACTGTAGAACCAGTTGATGTCGTCTTTATCGTAACACTTGGAGGAGCTGTGACGATCGACGAACTTTGAGTAATAaGAACTGTTGAaGTTACACTAGGTCCAAACGCACTTGAAACGGCGTTCTGGAGCGCACTTACAGCTGCAGAATCATTTTGAGCTGAAGCGGAGGCAGTAGTGACCTGCATGTCGACGATAATACTTCCATTTTTAATAGAATTAATTaTcATCTCAgTTAGTCGAATAGaTTGAttCtGTAACgCACTTTGCATTTtATTAaATATTCATTAGTAAATGATAAAGATTCTGGGGATGAAgTATTGGCGTACGCTGgATtATATGACCGTTccGAAAGTAAGTCccATTTctaGCTTTGACTGTGTATTCTCCGGGTTTTGGAGGAGCAACAGTGGTGATTGTAGTCAGAGCATTAGTAACTGGCGCTGCcGTATTATTCAACGAAGTTGAGTTCGATATAGTTGCTGTGGcTcGAGTtGAACCTGGTGATGTAGGAGgTACAGCTGTGGTCGAGTCAGTATTGTTTTGTGCTTTTGTTTGATATGAATAAAAACATAGAATCGTCCATATGAACAGTAAAAAtCTTCTTGTCATTTTCGGTAGACGTCtG
>OX_Gtig_0.1.00189
AaGCAAATAATATTTTATTGAATAAGCACAATGATAAGTGTCGTCGAATTCGTGTCCTAATTAATATCCTAAGGAGGGCATCACTAAAAATAAAGAAAGATATATCGGTCCATGTAAGAGATGCAGTTCTAATTGTGGCGTATCAGTCACAAAAGTTGTGAAATTATTTtCCAATTTCCATCATCAAAACGGAAAATCCGATTGTAACAACTGAAATTATTGAAAACATTACTGTAGAACCAGTTGATGTCGTCTTTATCGTAACACTTGGAGGAGCTGTGACGATCGACGAACTTTGAGTAATAaGAACTGTTGAaGTTACACTAGGTCCAAACGCACTTGAAACGGCGTTCTGGAGCGCACTTACAGCTGCAGAATCATTTTGAGCTGAAGCGGAGGCAGTAGTGACCTGCATGTCGACGATAATACTTCCATTTTTAATAGAATTAATTaTcATCTCAgTTAGTCGAATAGaTTGAttCtGTAACgCACTTTGCATTTtATTAaATATTCATTAGTAAATGATAAAGATTCTGGGGATGAAgTATTGGCGTACGCTGgATtATATGACCGTTccGAAAGTAAGTCccATTTctaGCTTTGACTGTGTATTCTCCGGGTTTTGGAGGAGCAACAGTGGTGATTGTAGTCAGAGCATTAGTAACTGAAAATATGACAGAAATATCGCTTAAATTATTCATGAAATATTTTCACCTGGCGCTGCCGTATTATTCAACGAAGTTGAGTTCGATATAGTTGCTGTGGCTCGAGTTGAACCaGGTGATGACGCTGGAGTTGAACCTGGTGAT
>OX_Gtig_0.1.00190
AaGCAAATAATATTTTATTGAATAAGCACAATGATAAGTGTCGTCGAATTCGTGTCCTAATTAATATCCTAAGGAGGGCATCACTAAAAATAAAGAAAGATATATCGGTCCATGTAAGAGATGCAGTTCTAATTGTGGCGTATCAGTCACAAAAGTTGTGAAATTATTTtCCAATTTCCATCATCAAAACGGAAAATCCGATTGTAACAACTGAAATTATTGAAAACATTACTGTAGAACCAGTTGATTTCGGCTGTGTCGTAACACTTGGAGGAGCTGTGACGATCGACGAACTTTGAGTAATATTAACTGTTGAAGTTACATTAGCTCCAAACGCACTTGTAACGGCGTTCCGGAGCGCACTTGCAGCTACCGCATCAGTTTGAGCTGAAGCGGAGGCAGTAGTGACCTGCATGTCGACGATAATACTTCCAtTTTTAAtAGAATTAATTATAATcTCAGTTAGTCGAATAGATTGATTCTGTAACGCACTTTGAATATTATTAAATATCTCATTATTAAATGATAAATATTCTGGAGATGAAGTATTGGCGTACGCTGGATTATATGTACGGCTTCCGAAAGTAAGTTCCACTTTAGCTTTGACTGTGTATTCTCCgGGtTTTGGAgGAGCAACAGTGGTGATTGTAGTccAGAGCATTAGTAACTGGTGCTGCCGTATTATTCAACGAAGTTGAGTTCGATATAGTTGCTGTGGCTCGAGTTGAACTAGGTGATGACGCTGGAGATGAGCCTGTTGATGACGCTGGAGATGAGCCTGTTGTtGACGCTGGAGATGAGCCTGTTGATGACGCTGGAGATgaGCCTGTtGATGaCGCTGgaGatGagCCTGTTGATGACGCtGgAgaTGagCCTGTTGATGACGCTGgAGATGAGCCTGTTGaT
>OX_Gtig_0.1.00191
AaGCAAATAATATTTTATTGAATAAGCACAATGATAAGTGTCGTCAAATTCGTGTCCTAATTAATATCCTAAGGAGGgCATCACTAAAAATAAAGAAAGATATATCGGTCcATGTAAGAGATGCAGTTCTAATTGTGGCGTATCAGTcACAAAAaGTTGTgAAaTTATTTTCCAATTTCCATCATCAAAACGGAAAATCCGATTGTAATAATTGGAATTATTGAAAACATTACTGTAGAACCAGtTGAtGtCGGCtTTAtCGTAACACTTGGAGGAGCtGGGTCGATCGGCGAACTTTGAGTAATATTAACTGTTGAAGTTACATTACCTCCATACGCACTTGAAACGGCGTTCTGCAGGGCATTTACAGCTGCCGCATCAGTTTGAGCTGAAGCGGAGGCAGTAGTGACcTGCATGTCGACGATAATACTGCCATTTCGAATAGAATTAATTATCATCTCAGTTAGTCGAATAGATTGAATCTGTAACGCACTTTGCATTTTATTAAATATATCATTAGTAAATGATAAAGATTCTGGGGATGAAGTATTGGCGTACGCTGAAATAAATACACCGCTTCCGAAAGTAAGTCCCATTTTCGCTTTGACTGTGTATTCTCCGGGTTTTgCAGGAGCAACAGTGGTGATTGTTGTCGGACGAACAGTGATGGTTGTTGTCGGaGGAACAGTGGTGGTTGTTGTCGGACGAACAGTGATGGTtGTTGTCGGAGGAaCAGTGATGGTTGTtGTCGGAGGAaCAGTGGTGGTTGTTGTCGgaGgAaCGGTGgTGGTTGTTGTCGGAGGAaTAGtGgTGGTTGTTGTCGGAGG
>OX_Gtig_0.1.00192
AaGCAAATAATATTTTATTGAATAAGCACAATGATAAGTGTCGTCGAATTCGTGTCCTAATTAATATCCTAAGGAGGGCATCACTAAAAATAAAGAAAGATATATCGGTCCATGTAAGAGATGCAGTTCTAATTGTGGCGTATCAGTCACAAAAGTTGTGAAATTATTTtCCAATTTCCATCATCAAAACGGAAAATCCGATTGTAACAACTGAAATTATTGAAAACATTACTGTAGAACCAGTTGATTTCGGCTGTGTCGTAACACTTGGAGGAGCTGGGACGATCGACGAACTTTGAGTAATATTAACAGTTGAAGTTACATTAGCTCCATACGCATTTGTAACGGCgTTCTGCAGGGCATTTACAGCTGCCGCaTCAGTTTGAGCTgAAGCGGAGGCAGtAGTGACCTGCATGTCGACGATAATACTTCCaGATCGAATAGAATTAATTATAATCTCAATTAGTCGAATAGCTTGACGCAGTAACGCACTTTGCATTTTATtAAATATATCATTAGTAAaTGATAAATATTCTGGGgATGCAGTATTGTTGTACGCTGCAatatatgtaccgcttccgaaagtaagtcccattctagctttg
>OX_Gtig_0.1.00193
AaGCAAATAATATTTTATTGAATAAGCACAATGATAAGTGTCGTCGAATTCGTGTCCTAATTAATATCCTAAGGAGGGCATCACTAAAAATAAAGAAAGATATATCGGTCCATGTAAGAGATGCAGTTCTAATTGTGGCGTATCAGTCACAAAAGTTGTGAAATTATTTtCCAATTTCCATCATCAAAACGGAAAATCCGATTGTAATAATTGGAATTATTGAAAaCATTACTGTAGAACCAGTTGATTTCGGCGGTGTCGTAACACTTGGAGGAGCTGTGACGATCGACGAACTTTGAGTAATATTAACTGTTGCAGTTACaCTACCGCCATACGCACTtGAAACGGCGGACTGGAGGGCACTTGTAGCTGCCGCATCAGTTTGAGCTGAAGCGGAGGCAGTAGTGACCTGCATGTCGACGATAATACTTCCAGATTTAaTAGAaTTAaTtATCATCTCAGTTAGTCGAaTAGATTGATTCTGTaaCGCACtttGAATATTATTaaaTATCTCattagTaaaTATTaaaTAttctggagATGAAGTATtGGCGTACGCTGgaTtATATGTAcGgCTTCCGAAAGTAaGTtccAcTTtagCTTTGACTGTGTATTCTCCGGGtcttGgAGGAGC
>OX_Gtig_0.1.00194
gtgagggcagtagtgacctgcgtgtcgacgatgacactgccatttcgaatagaattaaaaatcatctctaattttttgaaaaaccaaaaaaacatcaatgctatttgtcatttttagtcctgatAtCATTAGTAAaTGaTAAATaTTCTGCTGATGcagTtATTGTTGTAtGCtGAAaTAAaCACAtaactccgaaagtgaggaccatttgagccttcactgtgtattgtggaagagcgtaagtggttgttgtagaatttgatgttgagattgtcgttacattttgagcttctgttaaaattGAATaaacaCAtAGAATCaTCCATATGAACAGTAAAAaTCTTCTTGTCATCTTCGgTAGACGTtcgTATCTGGTtcaCCTTCATAaCAAGGGt
>OX_Gtig_0.1.00195
GCAtcAGTTtGAGCTGaaGCGGAGGCAGTAGTGACCTGCATGTCGACGaTAATaCtgCcagatCtGAAATAAATtaTTATTTGGACGaaatAGTATTACGTACAAGTATACCGAAtagaaTTAATTATCAtttCATaaaTGATaaaGATTCTAgggATGAAGTATtGGCGTACGCTGgaTtATATGTAcGgCTTCCGAAAGTAaGTtccAcTTtagCTTTGACTGTGTATTCTCCGGGtcttGgAGGAGC
>OX_Gtig_0.1.00196
CtggTGAAGCAGTGGTAtcaACGCAGAGTACATGgggACTTGATGAAGCGCATTCGCTGACATGGCAGGATCAATCTCTCAAGTATATAATGTGTTACTACAATATTCATTCGATATTCCCAACCTCTCCGACCGGCTCAAATGTGTGCTCTGTCACAAGATCCTCAAGAATGCCAAACAAACCcCGTGCGGcTGTAAGGTGTGCGACAGTTGCATCAGACAATATCTGTCAGCTGGCAGCAAGCCGTGTCCGAGTAACCAGTCTGACTGTTGCGACTCTCTGACGATCAGCGACATCAATCAAGATAACGCCACGAACAAAGAGATTTCCAATTTGAAAGTGAcGTGTCCATTTAAATCGTGCTCGTTCACGGACGCTCTAAAGAATGTGGCGGAGCACATCGGCCAGTGCGACTATCGGGAGATCGTGTGCGATAAATGCAAAGACAAGTTCCGATTCAATGACAAGAGGAAGCACGACGAAAGTTACTGTGAGATGAGGGAAATCAAGTGTGAGTATTGCTCCGTGAGAATGACTCACAAGGATTACGTCAATGTTCATTTGAATTGCGACAGCGGCGATTTGTGCAGTGAGTTCATCGATCATTGTCCGAATAAGTGCGAGATTACCGATAAAGTGAAACTGAGAGTTCATTTGAGTGAGTGCTCGAATAAGAAGATCGAATGTCCGTTTCATTCGTTGAGCTGTGAGATCGGTAAAATGACCAAAGGAGATTTGATTGAGCATTtgAAGAATGAACAAATTTCTCATTCAaCTAATTTGATCAACAAAATTAAAACATTGGAAaAaaGAGTTAACGAATTAGAGAAAAAaTTATCTGACCAaAGAGAAGAAaCGAGAAAGCTtATGGAAAAGAACAAaGATTcCACTACTTCTCGGTTGCATTTAGAGAAGTCAGTTGAAGAAaTGAAGAAGAAGACTCCGACAGTTCAGACGCAAATCGTTGATAATAAAAGTGTCATTTTCCGTAACGCAAGTTATAttTGGAAATTTACCGATTTtGAGGTGAGGCGGGTGGAGGCGGAGAATGGCGGGAGAGTGTCGgTGACGAGcGATCCTTTTtATACGAGCGAGTTCGGGTATAAAATGTGTCTGAGaatttATcccGcgggggACGGAGTGGGTAAAGGGACACATCTTTCGGTGTTCTTTGCCATTATGAAaGGAGAGTTTGATGATTTGTTATCCTGGCCGTTCAAaCAGAAGGTAACACTgaGcATTCTCGACCAGGAGTCGgGTAACAAACATCATTCAGATACATTCAAACCTGACTCCAGGTCTGCATGCTATCAGAAGCCAATTGATGAGTGTAACATCGCATCAGGGTCTCCCAAATTTATAATGCTCTCTCAAATCATCAACAATTCCATCTATTGTAAGAACGACACTATTTTTATCAAAATTACGGTCGATACAATGGGAATATCAAAGCCTTAAATATCTATATTGATCCTGTCATGTTAATTGGAATAAAAaTTTTTAAAAAATTTtAATTTTATTTATTATCTTCTGTGACAGATTTGCGTCTCCGTCAACAATCGCTACCAACATTCGTTAATGGTGTGCAAATTGACAATACGAGTGCACTGATATTAGAATTTAATTAATTTGATGATTTAAAATTCTGAAATAAATTTTAGTTTTtAAATAATTGATTATAAACAAGCAGTATTAAAATATTATGGATTAGATgCAGCAAAATGTGTTTTATGTTGTTTGTATTGTCGGCTGTATTCGCTATTTtGTTAAAAaTTACTATCAAAATTAAACcAAaTTaTGATCGT
>OX_Gtig_0.1.00197
CtggTGAAGCAGTGGTAtcaACGCAGAGTACATGgggACTTGATGAAGCGCATTCGCTGACATGGCAGGATCAATCTCTCAAGTATATAATGTGTTACTACAATATTCATTCGATATTCCCAACCTCTCCGACCGGCTCAAATGTGTGCTCTGTCACCAGATCCTCAAGAACGCCAAACAAACCcCGTGCGGcTGTAAGGTGTGCGACAGTTGCATCAGACAATATCTGTCAGCTGGCAGCAAGCCGTGTCCGAGTAACCAGTCTGACTGTTGCGACTCTCTGACGATCAGCGACATCAATCAAGATAACGCCACGAACAAAGAGATTTCCAATTTGAAAGTGAcGTGTCCATTTAAATCGTGCTCGTTCACGGACGCTCTAAAGAATGTGGCGGAGCACATCGGCCAGTGCGACTATCGGGAGATCGTGTGCGATAAATGCAAAGACAAGTTCCGATTCAATGACAAGAGGAAGCACGACGAAAGTTACTGTGAGATGAGGGAAATCAAGTGTGAGTATTGCTCCGTGAGAATGACTCACAAGGATTACGTCAATGTTCATTTGAATTGCGACAGCGGCGATTTGTGCAGTGAGTTCATCGATCATTGTCCGAATAAGTGCGAGATTACCGATAAAGTGAAACTGAGAGTTCATTTGAGTGAGTGCTCGAATAAGAAGATCGAATGTCCGTTTCATTCGTTGAGCTGTGAGATCGGTAAAATGACCAAAGGAGATTTGATTGAGCATTtgAAGAATGAACAAATTTCTCATTCAaCTAATTTGATCAACAAAATTAAAACATTGGAAaAaaGAGTTAACGAATTAGAGAAAAAaTTATCTGACCAaAGAGAAGAAaCGAGAAAGCTtATGGAAAAGAACAAaGATTcCACTACTTCTCGGTTGCATTTAGAGAAGTCAGTTGAAGAAaTGAAGAAGAAGACTCCGACAGTTCAGACGCAAATCGTTGATAATAAAAGTGTCATTTTCCGTAACGCAAGTTATAttTGGAAATTTACCGATTTtGAGGTGAGGCGGGTGGAGGCGGAGAATGGCGGGAGAGTGTCGgTGACGAGcGATCCTTTTtATACGAGCGAGTTCGGGTATAAAATGTGTCTGAGaatttATcccGcgggggACGGAGTGGGTAAAGGGACACATCTTTCGGTGTTCTTTGCCATTATGAAaGGAGAGTTTGATGATTTGTTATCCTGGCCGTTCAAaCAGAAGGTAACACTgaGcATTCTCGACCAGGAGTCGgGTAACAAACATCATTCAGATACATTCAAACCTGACTCCAGGTCTGCATGCTATCAGAAGCCAATTGATGAGTGTAACATCGCATCAGGGTCTCCCAAATTTATAATGCTCTCTCAAATCATCAACAATTCCATCTATTGTAAGAACGACACTATTTTTATCAAAATTACGGTCGATACAATGGGAATATCAAAGCCTTAAATATCTATATTGATCCTGTCATGTTAATTGGAATAAAAaTTTTTAAAAAATTTtAATTTTATTTATTATCTTCTGTGACAGATTTGCGTCTCCGTCAACAATCGCTACCAACATTCGTTAATGGTGTGCAAATTGACAATACGAGTGCACTGATATTAGAATTTAATTAATTTGATGATTTAAAATTCTGAAATAAATTTTAGTTTTtAAATAATTGATTATAAACAAGCAGTATTAAAATATTATGGATTAGATgCAGCAAAATGTGTTTTATGTTGTTTGTATTGTCGGCTGTATTCGCTATTTtGTTAAAAaTTACTATCAAAATTAAACcAAaTTaTGATCGT
>OX_Gtig_0.1.00198
CtggTGAAGCAGTGGTAtcaACGCAGAGTACATGgggACTTGATGAAGCGCATTCGCTGACATGGCAGGATCAATCTCTCAAGTATATAATGTGTTACTACAATATTCATTCGATATTCCCAACCTCTCCGACCGGCTCAAATGTGTGCTCTGTCACAAGATCCTCAAGAATGCCAAACAAACCcCGTGCGGcTGTAAGGTGTGCGACAGTTGCATCAGACAATATCTGTCAGCTGGCAGCAAGCCGTGTCCGAGTAACCAGTCTGACTGTTGCGACTCTCTGACGATCAGCGACATCAATCAAGATAACGCCACGAACAAAGAGATTTCCAATTTGAAAGTGAcGTGTCCATTTAAATCGTGCTCGTTCACGGACGCTCTAAAGAATGTGGCGGAGCACATCGGCCAGTGCGACTATCGGGAGATCGTGTGCGATAAATGCAAAGACAAGTTCCGATTCAATGACAAGAGGAAGCACGACGAAAGTTACTGTGAGATGAGGGAAATCAAGTGTGAGTATTGCTCCGTGAGAATGACTCACAAGGATTACGTCAATGTTCATTTGAATTGCGACAGCGGCGATTTGTGCAGTGAGTTCATCGATCATTGTCCGAATAAGTGCGAGATTACCGATAAAGTGAAACTGAGAGTTCATTTGAGTGAGTGCTCGAATAAGAAGATCGAATGTCCGTTTCATTCGTTGAGCTGTGAGATCGGTAAAATGACCAAAGGAGATTTGATTGAGCATTtgAAGAATGAACAAATTTCTCATTCAaCTAATTTGATCAACAAAATTAAAACATTGGAAAAAAGAGTTAACGAATTAGAGAAAAAaTTATCTGACCAaAGAGAAGAAaCGAGAAAGCTtATGGAAAAGAACAAaGATTcCACTACTTCTCGGTTGCATTTAGAGAAGTCAGTTGAAGAAaTGAAGAAGAAGACTCCGACAGTTCAGACGCAAATCGTTGATAATAAAAGTGTCATTTTCCGTAACGCAAGTTATAttTGGAAATTTACCGATTTtGAGGTGAGGCGGGTGGAGGCGGAGAATGGCGGGAGAGTGTCGgTGACGAGcGATCCTTTTtATACGAGCGAGTTCGGGTATAAAATGTGTCTGAGaatttATcccGcgggggACGGAGTGGGTAAAGGGACACATCTTTCGGTGTTCTTTGCCATTATGAAaGGAGAGTTTGATGATTTGTTATCCTGGCCGTTCAAaCAGAAGGTAACACTgaGcATTCTCGACCAGGAGTCGgGTAACAAACATCATTCAGATACATTCAAACCTGACTCCAGGTCTGCATGCTATCAGAAGCCAATTGATGAGTGTAACATCGCATCAGGGTCTCCCAAATTTATAATGCTCTCTCAAATCATCAACAATTCCATCTATTGTAAGAACGACACTATTTTTATCAAAATTACGGTCGATACAATGGGAATATCAAAGCCTTAAATATCTATATTGATCCTGTCATGTTAATTGGAATAAAAaTTTTTAAAAAATTTtAATTTTATTTATTATCTTCTGTGACAGATTTGCGTCTCCGTCAACAATCGCTACCAACATTCGTTAATGGTGTGCAAATTGACAATACGAGTGCACTGATATTAGAATTTAATTAATTTGATGATTTAAAATTCTGAAATAAATTTTAGTTTTtAAATAATTGATTATAAACAAGCAGTATTAAAATATTATGGATTAGATgCAGCAAAATGTGTTTTATGTTGTTTGTATTGTCGGCTGTATTCGCTATTTtGTTAAAAaTTACTATCAAAATTAAACcAAaTTaTGATCGT
>OX_Gtig_0.1.00199
CtggTGAAGCAGTGGTAtcaACGCAGAGTACATGgggACTTGATGAAGCGCATTCGCTGACATGGCAGGATCAATCTCTCAAGTATATAATGTGTTACTACAATATTCATTCGATATTCCCAACCTCTCCGACCGGCTCAAATGTGTGCTCTGTCACCAGATCCTCAAGAACGCCAAACAAACCcCGTGCGGcTGTAAGGTGTGCGACAGTTGCATCAGACAATATCTGTCAGCTGGCAGCAAGCCGTGTCCGAGTAACCAGTCTGACTGTTGCGACTCTCTGACGATCAGCGACATCAATCAAGATAACGCCACGAACAAAGAGATTTCCAATTTGAAAGTGAcGTGTCCATTTAAATCGTGCTCGTTCACGGACGCTCTAAAGAATGTGGCGGAGCACATCGGCCAGTGCGACTATCGGGAGATCGTGTGCGATAAATGCAAAGACAAGTTCCGATTCAATGACAAGAGGAAGCACGACGAAAGTTACTGTGAGATGAGGGAAATCAAGTGTGAGTATTGCTCCGTGAGAATGACTCACAAGGATTACGTCAATGTTCATTTGAATTGCGACAGCGGCGATTTGTGCAGTGAGTTCATCGATCATTGTCCGAATAAGTGCGAGATTACCGATAAAGTGAAACTGAGAGTTCATTTGAGTGAGTGCTCGAATAAGAAGATCGAATGTCCGTTTCATTCGTTGAGCTGTGAGATCGGTAAAATGACCAAAGGAGATTTGATTGAGCATTtgAAGAATGAACAAATTTCTCATTCAaCTAATTTGATCAACAAAATTAAAACATTGGAAAAAAGAGTTAACGAATTAGAGAAAAAaTTATCTGACCAaAGAGAAGAAaCGAGAAAGCTtATGGAAAAGAACAAaGATTcCACTACTTCTCGGTTGCATTTAGAGAAGTCAGTTGAAGAAaTGAAGAAGAAGACTCCGACAGTTCAGACGCAAATCGTTGATAATAAAAGTGTCATTTTCCGTAACGCAAGTTATAttTGGAAATTTACCGATTTtGAGGTGAGGCGGGTGGAGGCGGAGAATGGCGGGAGAGTGTCGgTGACGAGcGATCCTTTTtATACGAGCGAGTTCGGGTATAAAATGTGTCTGAGaatttATcccGcgggggACGGAGTGGGTAAAGGGACACATCTTTCGGTGTTCTTTGCCATTATGAAaGGAGAGTTTGATGATTTGTTATCCTGGCCGTTCAAaCAGAAGGTAACACTgaGcATTCTCGACCAGGAGTCGgGTAACAAACATCATTCAGATACATTCAAACCTGACTCCAGGTCTGCATGCTATCAGAAGCCAATTGATGAGTGTAACATCGCATCAGGGTCTCCCAAATTTATAATGCTCTCTCAAATCATCAACAATTCCATCTATTGTAAGAACGACACTATTTTTATCAAAATTACGGTCGATACAATGGGAATATCAAAGCCTTAAATATCTATATTGATCCTGTCATGTTAATTGGAATAAAAaTTTTTAAAAAATTTtAATTTTATTTATTATCTTCTGTGACAGATTTGCGTCTCCGTCAACAATCGCTACCAACATTCGTTAATGGTGTGCAAATTGACAATACGAGTGCACTGATATTAGAATTTAATTAATTTGATGATTTAAAATTCTGAAATAAATTTTAGTTTTtAAATAATTGATTATAAACAAGCAGTATTAAAATATTATGGATTAGATgCAGCAAAATGTGTTTTATGTTGTTTGTATTGTCGGCTGTATTCGCTATTTtGTTAAAAaTTACTATCAAAATTAAACcAAaTTaTGATCGT
>OX_Gtig_0.1.00200
GCAGAGTACaTGGgACTTCATGAAGCGAATTTCTGAATCACTGACATGGCAGGATCAATCTCTCAAGTATATAATGTGTTACTGCAATATCCATTCGATATTCCCAACCTCTCCGACCGGCTCAAATGTGTCCTCTGTCACCAGATCCTCAAGAACGCCAAACAAACCcCGTGCGGcTGTAAGGTGTGCGACAGTTGCATCAGACAATATCTGTCAGCTGGCAGCAAGCCGTGTCCGAGTAACCAGTCTGACTGTTGCGACTCTCTGACGATCAGCGACATCAATCAAGATAACGCCACGAACAAAGAGATTTCCAATTTGAAAGTGAcGTGTCCATTTAAATCGTGCTCGTTCACGGACGCTCTAAAGAATGTGGCGGAGCACATCGGCCAGTGCGACTATCGGGAGATCGTGTGCGATAAATGCAAAGACAAGTTCCGATTCAATGACAAGAGGAAGCACGACGAAAGTTACTGTGAGATGAGGGAAATCAAGTGTGAGTATTGCTCCGTGAGAATGACTCACAAGGATTACGTCAATGTTCATTTGAATTGCGACAGCGGCGATTTGTGCAGTGAGTTCATCGATCATTGTCCGAATAAGTGCGAGATTACCGATAAAGTGAAACTGAGAGTTCATTTGAGTGAGTGCTCGAATAAGAAGATCGAATGTCCGTTTCATTCGTTGAGCTGTGAGATCGGTAAAATGACCAAAGGAGATTTGATTGAGCATTtgAAGAATGAACAAATTTCTCATTCAaCTAATTTGATCAACAAAATTAAAACATTGGAAaAaaGAGTTAACGAATTAGAGAAAAAaTTATCTGACCAaAGAGAAGAAaCGAGAAAGCTtATGGAAAAGAACAAaGATTcCACTACTTCTCGGTTGCATTTAGAGAAGTCAGTTGAAGAAaTGAAGAAGAAGACTCCGACAGTTCAGACGCAAATCGTTGATAATAAAAGTGTCATTTTCCGTAACGCAAGTTATAttTGGAAATTTACCGATTTtGAGGTGAGGCGGGTGGAGGCGGAGAATGGCGGGAGAGTGTCGgTGACGAGcGATCCTTTTtATACGAGCGAGTTCGGGTATAAAATGTGTCTGAGaatttATcccGcgggggACGGAGTGGGTAAAGGGACACATCTTTCGGTGTTCTTTGCCATTATGAAaGGAGAGTTTGATGATTTGTTATCCTGGCCGTTCAAaCAGAAGGTAACACTgaGcATTCTCGACCAGGAGTCGgGTAACAAACATCATTCAGATACATTCAAACCTGACTCCAGGTCTGCATGCTATCAGAAGCCAATTGATGAGTGTAACATCGCATCAGGGTCTCCCAAATTTATAATGCTCTCTCAAATCATCAACAATTCCATCTATTGTAAGAACGACACTATTTTTATCAAAATTACGGTCGATACAATGGGAATATCAAAGCCTTAAATATCTATATTGATCCTGTCATGTTAATTGGAATAAAAaTTTTTAAAAAATTTtAATTTTATTTATTATCTTCTGTGACAGATTTGCGTCTCCGTCAACAATCGCTACCAACATTCGTTAATGGTGTGCAAATTGACAATACGAGTGCACTGATATTAGAATTTAATTAATTTGATGATTTAAAATTCTGAAATAAATTTTAGTTTTtAAATAATTGATTATAAACAAGCAGTATTAAAATATTATGGATTAGATgCAGCAAAATGTGTTTTATGTTGTTTGTATTGTCGGCTGTATTCGCTATTTtGTTAAAAaTTACTATCAAAATTAAACcAAaTTaTGATCGT
>OX_Gtig_0.1.00201
GCAGAGTACaTGGgACTTCATGAAGCGAATTTCTGAATCACTGACATGGCAGGATCAATCTCTCAAGTATATAATGTGTTACTGCAATATCCATTCGATATTCCCAACCTCTCCGACCGGCTCAAATGTGTCCTCTGTCACCAGATCCTCAAGAACGCCAAACAAACCcCGTGCGGcTGTAAGGTGTGCGACAGTTGCATCAGACAATATCTGTCAGCTGGCAGCAAGCCGTGTCCGAGTAACCAGTCTGACTGTTGCGACTCTCTGACGATCAGCGACATCAATCAAGATAACGCCACGAACAAAGAGATTTCCAATTTGAAAGTGAcGTGTCCATTTAAATCGTGCTCGTTCACGGACGCTCTAAAGAATGTGGCGGAGCACATCGGCCAGTGCGACTATCGGGAGATCGTGTGCGATAAATGCAAAGACAAGTTCCGATTCAATGACAAGAGGAAGCACGACGAAAGTTACTGTGAGATGAGGGAAATCAAGTGTGAGTATTGCTCCGTGAGAATGACTCACAAGGATTACGTCAATGTTCATTTGAATTGCGACAGCGGCGATTTGTGCAGTGAGTTCATCGATCATTGTCCGAATAAGTGCGAGATTACCGATAAAGTGAAACTGAGAGTTCATTTGAGTGAGTGCTCGAATAAGAAGATCGAATGTCCGTTTCATTCGTTGAGCTGTGAGATCGGTAAAATGACCAAAGGAGATTTGATTGAGCATTtgAAGAATGAACAAATTTCTCATTCAaCTAATTTGATCAACAAAATTAAAACATTGGAAAAAAGAGTTAACGAATTAGAGAAAAAaTTATCTGACCAaAGAGAAGAAaCGAGAAAGCTtATGGAAAAGAACAAaGATTcCACTACTTCTCGGTTGCATTTAGAGAAGTCAGTTGAAGAAaTGAAGAAGAAGACTCCGACAGTTCAGACGCAAATCGTTGATAATAAAAGTGTCATTTTCCGTAACGCAAGTTATAttTGGAAATTTACCGATTTtGAGGTGAGGCGGGTGGAGGCGGAGAATGGCGGGAGAGTGTCGgTGACGAGcGATCCTTTTtATACGAGCGAGTTCGGGTATAAAATGTGTCTGAGaatttATcccGcgggggACGGAGTGGGTAAAGGGACACATCTTTCGGTGTTCTTTGCCATTATGAAaGGAGAGTTTGATGATTTGTTATCCTGGCCGTTCAAaCAGAAGGTAACACTgaGcATTCTCGACCAGGAGTCGgGTAACAAACATCATTCAGATACATTCAAACCTGACTCCAGGTCTGCATGCTATCAGAAGCCAATTGATGAGTGTAACATCGCATCAGGGTCTCCCAAATTTATAATGCTCTCTCAAATCATCAACAATTCCATCTATTGTAAGAACGACACTATTTTTATCAAAATTACGGTCGATACAATGGGAATATCAAAGCCTTAAATATCTATATTGATCCTGTCATGTTAATTGGAATAAAAaTTTTTAAAAAATTTtAATTTTATTTATTATCTTCTGTGACAGATTTGCGTCTCCGTCAACAATCGCTACCAACATTCGTTAATGGTGTGCAAATTGACAATACGAGTGCACTGATATTAGAATTTAATTAATTTGATGATTTAAAATTCTGAAATAAATTTTAGTTTTtAAATAATTGATTATAAACAAGCAGTATTAAAATATTATGGATTAGATgCAGCAAAATGTGTTTTATGTTGTTTGTATTGTCGGCTGTATTCGCTATTTtGTTAAAAaTTACTATCAAAATTAAACcAAaTTaTGATCGT
>OX_Gtig_0.1.00202
CtggTGAAGCAGTGGTAtcaACGCAGAGTACATGgggACTTGATGAAGCGCATTCGCTGACATGGCAGGATCAATCTCTCAAGTATATAATGTGTTACTACAATATTCATTCGATATTCCCAACCTCTCCGACCGGCTCAAATGTGTGCTCTGTCACAAGATCCTCAAGAATGCCAAACAAACCcCGTGCGGcTGTAAGGTGTGCGACAGTTGCATCAGACAATATCTGTCAGCTGGCAGCAAGCCGTGTCCGAGTAACCAGTCTGACTGTTGCGACTCTCTGACGATCAGCGACATCAATCAAGATAACGCCACGAACAAAGAGATTTCCAATTTGAAAGTGAcGTGTCCATTTAAATCGTGCTCGTTCACGGACGCTCTAAAGAATGTGGCGGAGCACATCGGCCAGTGCGACTATCGGGAGATCGTGTGCGATAAATGCAAAGACAAGTTCCGATTCAATGACAAGAGGAAGCACGACGAAAGTTACTGTGAGATGAGGGAAATCAAGTGTGAGTATTGCTCCGTGAGAATGACTCACAAGGATTACGTCAATGTTCATTTGAATTGCGACAGCGGCGATTTGTGCAGTGAGTTCATCGATCATTGTCCGAATAAGTGCGAGATTACCGATAAAGTGAAACTGAGAGTTCATTTGAGTGAGTGCTCGAATAAGAAGATCGAATGTCCGTTTCATTCGTTGAGCTGTGAGATCGGTAAAATGACCAAAGGAGATTTGATTGAGCACTTAAAGAATGAACAAATTTCTCATTCGACTAATTTGATCAACAAAATTAAAACATTGGAAAAAGGAGTTAACGAATTAGAGAAAAAATTATCTGACCAAAGAGAAGAAACGAGAAAGCTtATGGAAAAGAACAAaGATTcCACTACTTCTCGGTTGCATTTAGAGAAGTCAGTTGAAGAAaTGAAGAAGAAGACTCCGACAGTTCAGACGCAAATCGTTGATAATAAAAGTGTCATTTTCCGTAACGCAAGTTATAttTGGAAATTTACCGATTTtGAGGTGAGGCGGGTGGAGGCGGAGAATGGCGGGAGAGTGTCGgTGACGAGcGATCCTTTTtATACGAGCGAGTTCGGGTATAAAATGTGTCTGAGaatttATcccGcgggggACGGAGTGGGTAAAGGGACACATCTTTCGGTGTTCTTTGCCATTATGAAaGGAGAGTTTGATGATTTGTTATCCTGGCCGTTCAAaCAGAAGGTAACACTgaGcATTCTCGACCAGGAGTCGgGTAACAAACATCATTCAGATACATTCAAACCTGACTCCAGGTCTGCATGCTATCAGAAGCCAATTGATGAGTGTAACATCGCATCAGGGTCTCCCAAATTTATAATGCTCTCTCAAATCATCAACAATTCCATCTATTGTAAGAACGACACTATTTTTATCAAAATTACGGTCGATACAATGGGAATATCAAAGCCTTAAATATCTATATTGATCCTGTCATGTTAATTGGAATAAAAaTTTTTAAAAAATTTtAATTTTATTTATTATCTTCTGTGACAGATTTGCGTCTCCGTCAACAATCGCTACCAACATTCGTTAATGGTGTGCAAATTGACAATACGAGTGCACTGATATTAGAATTTAATTAATTTGATGATTTAAAATTCTGAAATAAATTTTAGTTTTtAAATAATTGATTATAAACAAGCAGTATTAAAATATTATGGATTAGATgCAGCAAAATGTGTTTTATGTTGTTTGTATTGTCGGCTGTATTCGCTATTTtGTTAAAAaTTACTATCAAAATTAAACcAAaTTaTGATCGT
>OX_Gtig_0.1.00203
CtggTGAAGCAGTGGTAtcaACGCAGAGTACATGgggACTTGATGAAGCGCATTCGCTGACATGGCAGGATCAATCTCTCAAGTATATAATGTGTTACTACAATATTCATTCGATATTCCCAACCTCTCCGACCGGCTCAAATGTGTGCTCTGTCACCAGATCCTCAAGAACGCCAAACAAACCcCGTGCGGcTGTAAGGTGTGCGACAGTTGCATCAGACAATATCTGTCAGCTGGCAGCAAGCCGTGTCCGAGTAACCAGTCTGACTGTTGCGACTCTCTGACGATCAGCGACATCAATCAAGATAACGCCACGAACAAAGAGATTTCCAATTTGAAAGTGAcGTGTCCATTTAAATCGTGCTCGTTCACGGACGCTCTAAAGAATGTGGCGGAGCACATCGGCCAGTGCGACTATCGGGAGATCGTGTGCGATAAATGCAAAGACAAGTTCCGATTCAATGACAAGAGGAAGCACGACGAAAGTTACTGTGAGATGAGGGAAATCAAGTGTGAGTATTGCTCCGTGAGAATGACTCACAAGGATTACGTCAATGTTCATTTGAATTGCGACAGCGGCGATTTGTGCAGTGAGTTCATCGATCATTGTCCGAATAAGTGCGAGATTACCGATAAAGTGAAACTGAGAGTTCATTTGAGTGAGTGCTCGAATAAGAAGATCGAATGTCCGTTTCATTCGTTGAGCTGTGAGATCGGTAAAATGACCAAAGGAGATTTGATTGAGCACTTAAAGAATGAACAAATTTCTCATTCGACTAATTTGATCAACAAAATTAAAACATTGGAAAAAGGAGTTAACGAATTAGAGAAAAAATTATCTGACCAAAGAGAAGAAACGAGAAAGCTtATGGAAAAGAACAAaGATTcCACTACTTCTCGGTTGCATTTAGAGAAGTCAGTTGAAGAAaTGAAGAAGAAGACTCCGACAGTTCAGACGCAAATCGTTGATAATAAAAGTGTCATTTTCCGTAACGCAAGTTATAttTGGAAATTTACCGATTTtGAGGTGAGGCGGGTGGAGGCGGAGAATGGCGGGAGAGTGTCGgTGACGAGcGATCCTTTTtATACGAGCGAGTTCGGGTATAAAATGTGTCTGAGaatttATcccGcgggggACGGAGTGGGTAAAGGGACACATCTTTCGGTGTTCTTTGCCATTATGAAaGGAGAGTTTGATGATTTGTTATCCTGGCCGTTCAAaCAGAAGGTAACACTgaGcATTCTCGACCAGGAGTCGgGTAACAAACATCATTCAGATACATTCAAACCTGACTCCAGGTCTGCATGCTATCAGAAGCCAATTGATGAGTGTAACATCGCATCAGGGTCTCCCAAATTTATAATGCTCTCTCAAATCATCAACAATTCCATCTATTGTAAGAACGACACTATTTTTATCAAAATTACGGTCGATACAATGGGAATATCAAAGCCTTAAATATCTATATTGATCCTGTCATGTTAATTGGAATAAAAaTTTTTAAAAAATTTtAATTTTATTTATTATCTTCTGTGACAGATTTGCGTCTCCGTCAACAATCGCTACCAACATTCGTTAATGGTGTGCAAATTGACAATACGAGTGCACTGATATTAGAATTTAATTAATTTGATGATTTAAAATTCTGAAATAAATTTTAGTTTTtAAATAATTGATTATAAACAAGCAGTATTAAAATATTATGGATTAGATgCAGCAAAATGTGTTTTATGTTGTTTGTATTGTCGGCTGTATTCGCTATTTtGTTAAAAaTTACTATCAAAATTAAACcAAaTTaTGATCGT
>OX_Gtig_0.1.00204
GCAGAGTACaTGGgACTTCATGAAGCGAATTTCTGAATCACTGACATGGCAGGATCAATCTCTCAAGTATATAATGTGTTACTGCAATATCCATTCGATATTCCCAACCTCTCCGACCGGCTCAAATGTGTCCTCTGTCACCAGATCCTCAAGAACGCCAAACAAACCcCGTGCGGcTGTAAGGTGTGCGACAGTTGCATCAGACAATATCTGTCAGCTGGCAGCAAGCCGTGTCCGAGTAACCAGTCTGACTGTTGCGACTCTCTGACGATCAGCGACATCAATCAAGATAACGCCACGAACAAAGAGATTTCCAATTTGAAAGTGAcGTGTCCATTTAAATCGTGCTCGTTCACGGACGCTCTAAAGAATGTGGCGGAGCACATCGGCCAGTGCGACTATCGGGAGATCGTGTGCGATAAATGCAAAGACAAGTTCCGATTCAATGACAAGAGGAAGCACGACGAAAGTTACTGTGAGATGAGGGAAATCAAGTGTGAGTATTGCTCCGTGAGAATGACTCACAAGGATTACGTCAATGTTCATTTGAATTGCGACAGCGGCGATTTGTGCAGTGAGTTCATCGATCATTGTCCGAATAAGTGCGAGATTACCGATAAAGTGAAACTGAGAGTTCATTTGAGTGAGTGCTCGAATAAGAAGATCGAATGTCCGTTTCATTCGTTGAGCTGTGAGATCGGTAAAATGACCAAAGGAGATTTGATTGAGCACTTAAAGAATGAACAAATTTCTCATTCGACTAATTTGATCAACAAAATTAAAACATTGGAAAAAGGAGTTAACGAATTAGAGAAAAAATTATCTGACCAAAGAGAAGAAACGAGAAAGCTtATGGAAAAGAACAAaGATTcCACTACTTCTCGGTTGCATTTAGAGAAGTCAGTTGAAGAAaTGAAGAAGAAGACTCCGACAGTTCAGACGCAAATCGTTGATAATAAAAGTGTCATTTTCCGTAACGCAAGTTATAttTGGAAATTTACCGATTTtGAGGTGAGGCGGGTGGAGGCGGAGAATGGCGGGAGAGTGTCGgTGACGAGcGATCCTTTTtATACGAGCGAGTTCGGGTATAAAATGTGTCTGAGaatttATcccGcgggggACGGAGTGGGTAAAGGGACACATCTTTCGGTGTTCTTTGCCATTATGAAaGGAGAGTTTGATGATTTGTTATCCTGGCCGTTCAAaCAGAAGGTAACACTgaGcATTCTCGACCAGGAGTCGgGTAACAAACATCATTCAGATACATTCAAACCTGACTCCAGGTCTGCATGCTATCAGAAGCCAATTGATGAGTGTAACATCGCATCAGGGTCTCCCAAATTTATAATGCTCTCTCAAATCATCAACAATTCCATCTATTGTAAGAACGACACTATTTTTATCAAAATTACGGTCGATACAATGGGAATATCAAAGCCTTAAATATCTATATTGATCCTGTCATGTTAATTGGAATAAAAaTTTTTAAAAAATTTtAATTTTATTTATTATCTTCTGTGACAGATTTGCGTCTCCGTCAACAATCGCTACCAACATTCGTTAATGGTGTGCAAATTGACAATACGAGTGCACTGATATTAGAATTTAATTAATTTGATGATTTAAAATTCTGAAATAAATTTTAGTTTTtAAATAATTGATTATAAACAAGCAGTATTAAAATATTATGGATTAGATgCAGCAAAATGTGTTTTATGTTGTTTGTATTGTCGGCTGTATTCGCTATTTtGTTAAAAaTTACTATCAAAATTAAACcAAaTTaTGATCGT
>OX_Gtig_0.1.00205
CtggTGAAGCAGTGGTAtcaACGCAGAGTACATGgggACTTGATGAAGCGCATTCGCTGACATGGCAGGATCAATCTCTCAAGTATATAATGTGTTACTACAATATTCATTCGATATTCCCAACCTCTCCGACCGGCTCAAATGTGTGCTCTGTCACAAGATCCTCAAGAATGCCAAACAAACCcCGTGCGGcTGTAAGGTGTGCGACAGTTGCATCAGACAATATCTGTCAGCTGGCAGCAAGCCGTGTCCGAGTAACCAGTCTGACTGTTGCGACTCTCTGACGATCAGCGACATCAATCAAGATAACGCCACGAACAAAGAGATTTCCAATTTGAAAGTGAcGTGTCCATTTAAATCGTGCTCGTTCACGGACGCTCTAAAGAATGTGGCGGAGCACATCGGCCAGTGCGACTATCGGGAGATCGTGTGCGATAAATGCAAAGACAAGTTCCGATTCAATGACAAGAGGAAGCACGACGAAAGTTACTGTGAGATGAGGGAAATCAAGTGTGAGTATTGCTCCGTGAGAATGACTCACAAGGATTACGTCAATGTTCATTTGAATTGCGACAGCGGCGATTTGTGCAGTGAGTTCATCGATCATTGTCCGAATAAGTGCGAGATTACCGATAAAGTGAAACTGAGAGTTCATTTGAGTGAGTGCTCGAATAAGAAGATCGAATGTCCGTTTCATTCGTTGAGCTGTGAGATCGGTAAAATGACCAAAGGAGATTTGATTGAGCATTtgAAGAATGAACAAATTTCTCATTCAaCTAATTTGATCAACAAAATTAAAACATTGGAAaAaaGAGTTAACGAATTAGAGAAAAAaTTATCTGACCAaAGAGAAGAAaCGAGAAAGCTtATGGAAAAGAACAAaGATTcCACTACTTCTCGGTTGCATTTAGAGAAGTCAGTTGAAGAAaTGAAGAAGAAGACTCCGACAGTTCAGACGCAAATCGTTGATAATAAAAGTGTCATTTTCCGTAACGCAAGTTATAttTGGAAATTTACCGATTTtGAGGTGAGGCGGGTGGAGGCGGAGAATGGCGGGAGAGTGTCGgTGACGAGcGATCCTTTTtATACGAGCGAGTTCGGGTATAAAATGTGTCTGAGaatttATcccGcgggggACGGAGTGGGTAAAGGGACACATCTTTCGGTGTTCTTTGCCATTATGAAaGGAGAGTTTGATGATTTGTTATCCTGGCCGTTCAAaCAGAAGGTAACACTgaGcATTCTCGACCAGGAGTCGgGTAACAAACATCATTCAGATACATTCAAACCTGACTCCAGGTCTGCATGCTATCAGAAGCCAATTGATGAGTGTAACATCGCATCAGGGTCTCCCAAATTTATAATGCTCTCTCAAATCATCAACAATTCCATCTATTGTAAGAACGACACTATTTTTCATCAAAATTaCtGTTGATACAATGGGAaTATCAAaGCCTtAAaTATCTATATATACATTTTTtAAAAaGATTTtAaTTTTATTTATTATCTTCTGTGACAGATTTGCGTCTCCGTCAACAATCGCTACCAACATTCGTTAATGGTGTGCAAATTGACAATGCCAGTGGAATGTtATTAGAATaTAATTAATTtGATgATTtAAAATTCTgAAaTAAATTT
>OX_Gtig_0.1.00206
CtggTGAAGCAGTGGTAtcaACGCAGAGTACATGgggACTTGATGAAGCGCATTCGCTGACATGGCAGGATCAATCTCTCAAGTATATAATGTGTTACTACAATATTCATTCGATATTCCCAACCTCTCCGACCGGCTCAAATGTGTGCTCTGTCACCAGATCCTCAAGAACGCCAAACAAACCcCGTGCGGcTGTAAGGTGTGCGACAGTTGCATCAGACAATATCTGTCAGCTGGCAGCAAGCCGTGTCCGAGTAACCAGTCTGACTGTTGCGACTCTCTGACGATCAGCGACATCAATCAAGATAACGCCACGAACAAAGAGATTTCCAATTTGAAAGTGAcGTGTCCATTTAAATCGTGCTCGTTCACGGACGCTCTAAAGAATGTGGCGGAGCACATCGGCCAGTGCGACTATCGGGAGATCGTGTGCGATAAATGCAAAGACAAGTTCCGATTCAATGACAAGAGGAAGCACGACGAAAGTTACTGTGAGATGAGGGAAATCAAGTGTGAGTATTGCTCCGTGAGAATGACTCACAAGGATTACGTCAATGTTCATTTGAATTGCGACAGCGGCGATTTGTGCAGTGAGTTCATCGATCATTGTCCGAATAAGTGCGAGATTACCGATAAAGTGAAACTGAGAGTTCATTTGAGTGAGTGCTCGAATAAGAAGATCGAATGTCCGTTTCATTCGTTGAGCTGTGAGATCGGTAAAATGACCAAAGGAGATTTGATTGAGCATTtgAAGAATGAACAAATTTCTCATTCAaCTAATTTGATCAACAAAATTAAAACATTGGAAaAaaGAGTTAACGAATTAGAGAAAAAaTTATCTGACCAaAGAGAAGAAaCGAGAAAGCTtATGGAAAAGAACAAaGATTcCACTACTTCTCGGTTGCATTTAGAGAAGTCAGTTGAAGAAaTGAAGAAGAAGACTCCGACAGTTCAGACGCAAATCGTTGATAATAAAAGTGTCATTTTCCGTAACGCAAGTTATAttTGGAAATTTACCGATTTtGAGGTGAGGCGGGTGGAGGCGGAGAATGGCGGGAGAGTGTCGgTGACGAGcGATCCTTTTtATACGAGCGAGTTCGGGTATAAAATGTGTCTGAGaatttATcccGcgggggACGGAGTGGGTAAAGGGACACATCTTTCGGTGTTCTTTGCCATTATGAAaGGAGAGTTTGATGATTTGTTATCCTGGCCGTTCAAaCAGAAGGTAACACTgaGcATTCTCGACCAGGAGTCGgGTAACAAACATCATTCAGATACATTCAAACCTGACTCCAGGTCTGCATGCTATCAGAAGCCAATTGATGAGTGTAACATCGCATCAGGGTCTCCCAAATTTATAATGCTCTCTCAAATCATCAACAATTCCATCTATTGTAAGAACGACACTATTTTTCATCAAAATTaCtGTTGATACAATGGGAaTATCAAaGCCTtAAaTATCTATATATACATTTTTtAAAAaGATTTtAaTTTTATTTATTATCTTCTGTGACAGATTTGCGTCTCCGTCAACAATCGCTACCAACATTCGTTAATGGTGTGCAAATTGACAATGCCAGTGGAATGTtATTAGAATaTAATTAATTtGATgATTtAAAATTCTgAAaTAAATTT
>OX_Gtig_0.1.00207
CtggTGAAGCAGTGGTAtcaACGCAGAGTACATGgggACTTGATGAAGCGCATTCGCTGACATGGCAGGATCAATCTCTCAAGTATATAATGTGTTACTACAATATTCATTCGATATTCCCAACCTCTCCGACCGGCTCAAATGTGTGCTCTGTCACAAGATCCTCAAGAATGCCAAACAAACCcCGTGCGGcTGTAAGGTGTGCGACAGTTGCATCAGACAATATCTGTCAGCTGGCAGCAAGCCGTGTCCGAGTAACCAGTCTGACTGTTGCGACTCTCTGACGATCAGCGACATCAATCAAGATAACGCCACGAACAAAGAGATTTCCAATTTGAAAGTGAcGTGTCCATTTAAATCGTGCTCGTTCACGGACGCTCTAAAGAATGTGGCGGAGCACATCGGCCAGTGCGACTATCGGGAGATCGTGTGCGATAAATGCAAAGACAAGTTCCGATTCAATGACAAGAGGAAGCACGACGAAAGTTACTGTGAGATGAGGGAAATCAAGTGTGAGTATTGCTCCGTGAGAATGACTCACAAGGATTACGTCAATGTTCATTTGAATTGCGACAGCGGCGATTTGTGCAGTGAGTTCATCGATCATTGTCCGAATAAGTGCGAGATTACCGATAAAGTGAAACTGAGAGTTCATTTGAGTGAGTGCTCGAATAAGAAGATCGAATGTCCGTTTCATTCGTTGAGCTGTGAGATCGGTAAAATGACCAAAGGAGATTTGATTGAGCATTtgAAGAATGAACAAATTTCTCATTCAaCTAATTTGATCAACAAAATTAAAACATTGGAAAAAAGAGTTAACGAATTAGAGAAAAAaTTATCTGACCAaAGAGAAGAAaCGAGAAAGCTtATGGAAAAGAACAAaGATTcCACTACTTCTCGGTTGCATTTAGAGAAGTCAGTTGAAGAAaTGAAGAAGAAGACTCCGACAGTTCAGACGCAAATCGTTGATAATAAAAGTGTCATTTTCCGTAACGCAAGTTATAttTGGAAATTTACCGATTTtGAGGTGAGGCGGGTGGAGGCGGAGAATGGCGGGAGAGTGTCGgTGACGAGcGATCCTTTTtATACGAGCGAGTTCGGGTATAAAATGTGTCTGAGaatttATcccGcgggggACGGAGTGGGTAAAGGGACACATCTTTCGGTGTTCTTTGCCATTATGAAaGGAGAGTTTGATGATTTGTTATCCTGGCCGTTCAAaCAGAAGGTAACACTgaGcATTCTCGACCAGGAGTCGgGTAACAAACATCATTCAGATACATTCAAACCTGACTCCAGGTCTGCATGCTATCAGAAGCCAATTGATGAGTGTAACATCGCATCAGGGTCTCCCAAATTTATAATGCTCTCTCAAATCATCAACAATTCCATCTATTGTAAGAACGACACTATTTTTCATCAAAATTaCtGTTGATACAATGGGAaTATCAAaGCCTtAAaTATCTATATATACATTTTTtAAAAaGATTTtAaTTTTATTTATTATCTTCTGTGACAGATTTGCGTCTCCGTCAACAATCGCTACCAACATTCGTTAATGGTGTGCAAATTGACAATGCCAGTGGAATGTtATTAGAATaTAATTAATTtGATgATTtAAAATTCTgAAaTAAATTT
>OX_Gtig_0.1.00208
CtggTGAAGCAGTGGTAtcaACGCAGAGTACATGgggACTTGATGAAGCGCATTCGCTGACATGGCAGGATCAATCTCTCAAGTATATAATGTGTTACTACAATATTCATTCGATATTCCCAACCTCTCCGACCGGCTCAAATGTGTGCTCTGTCACCAGATCCTCAAGAACGCCAAACAAACCcCGTGCGGcTGTAAGGTGTGCGACAGTTGCATCAGACAATATCTGTCAGCTGGCAGCAAGCCGTGTCCGAGTAACCAGTCTGACTGTTGCGACTCTCTGACGATCAGCGACATCAATCAAGATAACGCCACGAACAAAGAGATTTCCAATTTGAAAGTGAcGTGTCCATTTAAATCGTGCTCGTTCACGGACGCTCTAAAGAATGTGGCGGAGCACATCGGCCAGTGCGACTATCGGGAGATCGTGTGCGATAAATGCAAAGACAAGTTCCGATTCAATGACAAGAGGAAGCACGACGAAAGTTACTGTGAGATGAGGGAAATCAAGTGTGAGTATTGCTCCGTGAGAATGACTCACAAGGATTACGTCAATGTTCATTTGAATTGCGACAGCGGCGATTTGTGCAGTGAGTTCATCGATCATTGTCCGAATAAGTGCGAGATTACCGATAAAGTGAAACTGAGAGTTCATTTGAGTGAGTGCTCGAATAAGAAGATCGAATGTCCGTTTCATTCGTTGAGCTGTGAGATCGGTAAAATGACCAAAGGAGATTTGATTGAGCATTtgAAGAATGAACAAATTTCTCATTCAaCTAATTTGATCAACAAAATTAAAACATTGGAAAAAAGAGTTAACGAATTAGAGAAAAAaTTATCTGACCAaAGAGAAGAAaCGAGAAAGCTtATGGAAAAGAACAAaGATTcCACTACTTCTCGGTTGCATTTAGAGAAGTCAGTTGAAGAAaTGAAGAAGAAGACTCCGACAGTTCAGACGCAAATCGTTGATAATAAAAGTGTCATTTTCCGTAACGCAAGTTATAttTGGAAATTTACCGATTTtGAGGTGAGGCGGGTGGAGGCGGAGAATGGCGGGAGAGTGTCGgTGACGAGcGATCCTTTTtATACGAGCGAGTTCGGGTATAAAATGTGTCTGAGaatttATcccGcgggggACGGAGTGGGTAAAGGGACACATCTTTCGGTGTTCTTTGCCATTATGAAaGGAGAGTTTGATGATTTGTTATCCTGGCCGTTCAAaCAGAAGGTAACACTgaGcATTCTCGACCAGGAGTCGgGTAACAAACATCATTCAGATACATTCAAACCTGACTCCAGGTCTGCATGCTATCAGAAGCCAATTGATGAGTGTAACATCGCATCAGGGTCTCCCAAATTTATAATGCTCTCTCAAATCATCAACAATTCCATCTATTGTAAGAACGACACTATTTTTCATCAAAATTaCtGTTGATACAATGGGAaTATCAAaGCCTtAAaTATCTATATATACATTTTTtAAAAaGATTTtAaTTTTATTTATTATCTTCTGTGACAGATTTGCGTCTCCGTCAACAATCGCTACCAACATTCGTTAATGGTGTGCAAATTGACAATGCCAGTGGAATGTtATTAGAATaTAATTAATTtGATgATTtAAAATTCTgAAaTAAATTT
>OX_Gtig_0.1.00209
GCAGAGTACaTGGgACTTCATGAAGCGAATTTCTGAATCACTGACATGGCAGGATCAATCTCTCAAGTATATAATGTGTTACTGCAATATCCATTCGATATTCCCAACCTCTCCGACCGGCTCAAATGTGTCCTCTGTCACCAGATCCTCAAGAACGCCAAACAAACCcCGTGCGGcTGTAAGGTGTGCGACAGTTGCATCAGACAATATCTGTCAGCTGGCAGCAAGCCGTGTCCGAGTAACCAGTCTGACTGTTGCGACTCTCTGACGATCAGCGACATCAATCAAGATAACGCCACGAACAAAGAGATTTCCAATTTGAAAGTGAcGTGTCCATTTAAATCGTGCTCGTTCACGGACGCTCTAAAGAATGTGGCGGAGCACATCGGCCAGTGCGACTATCGGGAGATCGTGTGCGATAAATGCAAAGACAAGTTCCGATTCAATGACAAGAGGAAGCACGACGAAAGTTACTGTGAGATGAGGGAAATCAAGTGTGAGTATTGCTCCGTGAGAATGACTCACAAGGATTACGTCAATGTTCATTTGAATTGCGACAGCGGCGATTTGTGCAGTGAGTTCATCGATCATTGTCCGAATAAGTGCGAGATTACCGATAAAGTGAAACTGAGAGTTCATTTGAGTGAGTGCTCGAATAAGAAGATCGAATGTCCGTTTCATTCGTTGAGCTGTGAGATCGGTAAAATGACCAAAGGAGATTTGATTGAGCATTtgAAGAATGAACAAATTTCTCATTCAaCTAATTTGATCAACAAAATTAAAACATTGGAAaAaaGAGTTAACGAATTAGAGAAAAAaTTATCTGACCAaAGAGAAGAAaCGAGAAAGCTtATGGAAAAGAACAAaGATTcCACTACTTCTCGGTTGCATTTAGAGAAGTCAGTTGAAGAAaTGAAGAAGAAGACTCCGACAGTTCAGACGCAAATCGTTGATAATAAAAGTGTCATTTTCCGTAACGCAAGTTATAttTGGAAATTTACCGATTTtGAGGTGAGGCGGGTGGAGGCGGAGAATGGCGGGAGAGTGTCGgTGACGAGcGATCCTTTTtATACGAGCGAGTTCGGGTATAAAATGTGTCTGAGaatttATcccGcgggggACGGAGTGGGTAAAGGGACACATCTTTCGGTGTTCTTTGCCATTATGAAaGGAGAGTTTGATGATTTGTTATCCTGGCCGTTCAAaCAGAAGGTAACACTgaGcATTCTCGACCAGGAGTCGgGTAACAAACATCATTCAGATACATTCAAACCTGACTCCAGGTCTGCATGCTATCAGAAGCCAATTGATGAGTGTAACATCGCATCAGGGTCTCCCAAATTTATAATGCTCTCTCAAATCATCAACAATTCCATCTATTGTAAGAACGACACTATTTTTCATCAAAATTaCtGTTGATACAATGGGAaTATCAAaGCCTtAAaTATCTATATATACATTTTTtAAAAaGATTTtAaTTTTATTTATTATCTTCTGTGACAGATTTGCGTCTCCGTCAACAATCGCTACCAACATTCGTTAATGGTGTGCAAATTGACAATGCCAGTGGAATGTtATTAGAATaTAATTAATTtGATgATTtAAAATTCTgAAaTAAATTT
>OX_Gtig_0.1.00210
GCAGAGTACaTGGgACTTCATGAAGCGAATTTCTGAATCACTGACATGGCAGGATCAATCTCTCAAGTATATAATGTGTTACTGCAATATCCATTCGATATTCCCAACCTCTCCGACCGGCTCAAATGTGTCCTCTGTCACCAGATCCTCAAGAACGCCAAACAAACCcCGTGCGGcTGTAAGGTGTGCGACAGTTGCATCAGACAATATCTGTCAGCTGGCAGCAAGCCGTGTCCGAGTAACCAGTCTGACTGTTGCGACTCTCTGACGATCAGCGACATCAATCAAGATAACGCCACGAACAAAGAGATTTCCAATTTGAAAGTGAcGTGTCCATTTAAATCGTGCTCGTTCACGGACGCTCTAAAGAATGTGGCGGAGCACATCGGCCAGTGCGACTATCGGGAGATCGTGTGCGATAAATGCAAAGACAAGTTCCGATTCAATGACAAGAGGAAGCACGACGAAAGTTACTGTGAGATGAGGGAAATCAAGTGTGAGTATTGCTCCGTGAGAATGACTCACAAGGATTACGTCAATGTTCATTTGAATTGCGACAGCGGCGATTTGTGCAGTGAGTTCATCGATCATTGTCCGAATAAGTGCGAGATTACCGATAAAGTGAAACTGAGAGTTCATTTGAGTGAGTGCTCGAATAAGAAGATCGAATGTCCGTTTCATTCGTTGAGCTGTGAGATCGGTAAAATGACCAAAGGAGATTTGATTGAGCATTtgAAGAATGAACAAATTTCTCATTCAaCTAATTTGATCAACAAAATTAAAACATTGGAAAAAAGAGTTAACGAATTAGAGAAAAAaTTATCTGACCAaAGAGAAGAAaCGAGAAAGCTtATGGAAAAGAACAAaGATTcCACTACTTCTCGGTTGCATTTAGAGAAGTCAGTTGAAGAAaTGAAGAAGAAGACTCCGACAGTTCAGACGCAAATCGTTGATAATAAAAGTGTCATTTTCCGTAACGCAAGTTATAttTGGAAATTTACCGATTTtGAGGTGAGGCGGGTGGAGGCGGAGAATGGCGGGAGAGTGTCGgTGACGAGcGATCCTTTTtATACGAGCGAGTTCGGGTATAAAATGTGTCTGAGaatttATcccGcgggggACGGAGTGGGTAAAGGGACACATCTTTCGGTGTTCTTTGCCATTATGAAaGGAGAGTTTGATGATTTGTTATCCTGGCCGTTCAAaCAGAAGGTAACACTgaGcATTCTCGACCAGGAGTCGgGTAACAAACATCATTCAGATACATTCAAACCTGACTCCAGGTCTGCATGCTATCAGAAGCCAATTGATGAGTGTAACATCGCATCAGGGTCTCCCAAATTTATAATGCTCTCTCAAATCATCAACAATTCCATCTATTGTAAGAACGACACTATTTTTCATCAAAATTaCtGTTGATACAATGGGAaTATCAAaGCCTtAAaTATCTATATATACATTTTTtAAAAaGATTTtAaTTTTATTTATTATCTTCTGTGACAGATTTGCGTCTCCGTCAACAATCGCTACCAACATTCGTTAATGGTGTGCAAATTGACAATGCCAGTGGAATGTtATTAGAATaTAATTAATTtGATgATTtAAAATTCTgAAaTAAATTT
>OX_Gtig_0.1.00211
CtggTGAAGCAGTGGTAtcaACGCAGAGTACATGgggACTTGATGAAGCGCATTCGCTGACATGGCAGGATCAATCTCTCAAGTATATAATGTGTTACTACAATATTCATTCGATATTCCCAACCTCTCCGACCGGCTCAAATGTGTGCTCTGTCACAAGATCCTCAAGAATGCCAAACAAACCcCGTGCGGcTGTAAGGTGTGCGACAGTTGCATCAGACAATATCTGTCAGCTGGCAGCAAGCCGTGTCCGAGTAACCAGTCTGACTGTTGCGACTCTCTGACGATCAGCGACATCAATCAAGATAACGCCACGAACAAAGAGATTTCCAATTTGAAAGTGAcGTGTCCATTTAAATCGTGCTCGTTCACGGACGCTCTAAAGAATGTGGCGGAGCACATCGGCCAGTGCGACTATCGGGAGATCGTGTGCGATAAATGCAAAGACAAGTTCCGATTCAATGACAAGAGGAAGCACGACGAAAGTTACTGTGAGATGAGGGAAATCAAGTGTGAGTATTGCTCCGTGAGAATGACTCACAAGGATTACGTCAATGTTCATTTGAATTGCGACAGCGGCGATTTGTGCAGTGAGTTCATCGATCATTGTCCGAATAAGTGCGAGATTACCGATAAAGTGAAACTGAGAGTTCATTTGAGTGAGTGCTCGAATAAGAAGATCGAATGTCCGTTTCATTCGTTGAGCTGTGAGATCGGTAAAATGACCAAAGGAGATTTGATTGAGCATTtgAAGAATGAACAAATTTCTCATTCAaCTAATTTGATCAACAAAATTAAAACATTGGAAaAaaGAGTTAACGAATTAGAGAAAAAaTTATCTGACCAaAGAGAAGAAaCGAGAAAGCTtATGGAAAAGAACAAaGATTcCACTACTTCTCGGTTGCATTTAGAGAAGTCAGTTGAAGAAaTGAAGAAGAAGACTCCGACAGTTCAGACGCAAATCGTTGATAATAAAAGTGTCATTTTCCGTAACGCAAGTTATAttTGGAAATTTACCGATTTtGAGGTGAGGCGGGTGGAGGCGGAGAATGGCGGGAGAGTGTCGgTGACGAGcGATCCTTTTtATACGAGCGAGTTCGGGTATAAAATGTGTCTGAGaatttATcccGcgggggACGGAGTGGGTAAAGGGACACATCTTTCGGTGTTCTTTGCCATTATGAAaGGAGAGTTTGATGATTTGTTATCCTGGCCGTTCAAaCAGAAGGTAACACTgaGcATTCTCGACCAGGAGTCGgGTAACAAACATCATTCaGTGGGGAAAGATAGGAGAGCCACGACAGAATTTGCGACTCTTTGGAAACTGCAAGTCCAAATAAACACAACAACAAATAAAaTGACCAAGATAACAAATTTGCAAGGAAAACTTGGCGAGAAACATGATTCAAAGATTTGTCGAAGGAGCTTAGTTTGTTCTGTTTCCCATTTTCCAAAGACCATGTCAACCAGTGAAACACCAGCCcGATACAAACAGGGAACACGAACCCGATCACAATCAATCCCCATGTATAGATCAAATGATTCGGCGAATTGTCGAATATGTCAATAGAACACGACATTCCATGCAGTtCCAAAGAATAACTTCCGAATCCcAATAATGGAAGCAGCGACCAAAATAAtCCCAcggcccaacctaaccaaaac
>OX_Gtig_0.1.00212
CtggTGAAGCAGTGGTAtcaACGCAGAGTACATGgggACTTGATGAAGCGCATTCGCTGACATGGCAGGATCAATCTCTCAAGTATATAATGTGTTACTACAATATTCATTCGATATTCCCAACCTCTCCGACCGGCTCAAATGTGTGCTCTGTCACCAGATCCTCAAGAACGCCAAACAAACCcCGTGCGGcTGTAAGGTGTGCGACAGTTGCATCAGACAATATCTGTCAGCTGGCAGCAAGCCGTGTCCGAGTAACCAGTCTGACTGTTGCGACTCTCTGACGATCAGCGACATCAATCAAGATAACGCCACGAACAAAGAGATTTCCAATTTGAAAGTGAcGTGTCCATTTAAATCGTGCTCGTTCACGGACGCTCTAAAGAATGTGGCGGAGCACATCGGCCAGTGCGACTATCGGGAGATCGTGTGCGATAAATGCAAAGACAAGTTCCGATTCAATGACAAGAGGAAGCACGACGAAAGTTACTGTGAGATGAGGGAAATCAAGTGTGAGTATTGCTCCGTGAGAATGACTCACAAGGATTACGTCAATGTTCATTTGAATTGCGACAGCGGCGATTTGTGCAGTGAGTTCATCGATCATTGTCCGAATAAGTGCGAGATTACCGATAAAGTGAAACTGAGAGTTCATTTGAGTGAGTGCTCGAATAAGAAGATCGAATGTCCGTTTCATTCGTTGAGCTGTGAGATCGGTAAAATGACCAAAGGAGATTTGATTGAGCATTtgAAGAATGAACAAATTTCTCATTCAaCTAATTTGATCAACAAAATTAAAACATTGGAAaAaaGAGTTAACGAATTAGAGAAAAAaTTATCTGACCAaAGAGAAGAAaCGAGAAAGCTtATGGAAAAGAACAAaGATTcCACTACTTCTCGGTTGCATTTAGAGAAGTCAGTTGAAGAAaTGAAGAAGAAGACTCCGACAGTTCAGACGCAAATCGTTGATAATAAAAGTGTCATTTTCCGTAACGCAAGTTATAttTGGAAATTTACCGATTTtGAGGTGAGGCGGGTGGAGGCGGAGAATGGCGGGAGAGTGTCGgTGACGAGcGATCCTTTTtATACGAGCGAGTTCGGGTATAAAATGTGTCTGAGaatttATcccGcgggggACGGAGTGGGTAAAGGGACACATCTTTCGGTGTTCTTTGCCATTATGAAaGGAGAGTTTGATGATTTGTTATCCTGGCCGTTCAAaCAGAAGGTAACACTgaGcATTCTCGACCAGGAGTCGgGTAACAAACATCATTCaGTGGGGAAAGATAGGAGAGCCACGACAGAATTTGCGACTCTTTGGAAACTGCAAGTCCAAATAAACACAACAACAAATAAAaTGACCAAGATAACAAATTTGCAAGGAAAACTTGGCGAGAAACATGATTCAAAGATTTGTCGAAGGAGCTTAGTTTGTTCTGTTTCCCATTTTCCAAAGACCATGTCAACCAGTGAAACACCAGCCcGATACAAACAGGGAACACGAACCCGATCACAATCAATCCCCATGTATAGATCAAATGATTCGGCGAATTGTCGAATATGTCAATAGAACACGACATTCCATGCAGTtCCAAAGAATAACTTCCGAATCCcAATAATGGAAGCAGCGACCAAAATAAtCCCAcggcccaacctaaccaaaac
>OX_Gtig_0.1.00213
CtggTGAAGCAGTGGTAtcaACGCAGAGTACATGgggACTTGATGAAGCGCATTCGCTGACATGGCAGGATCAATCTCTCAAGTATATAATGTGTTACTACAATATTCATTCGATATTCCCAACCTCTCCGACCGGCTCAAATGTGTGCTCTGTCACAAGATCCTCAAGAATGCCAAACAAACCcCGTGCGGcTGTAAGGTGTGCGACAGTTGCATCAGACAATATCTGTCAGCTGGCAGCAAGCCGTGTCCGAGTAACCAGTCTGACTGTTGCGACTCTCTGACGATCAGCGACATCAATCAAGATAACGCCACGAACAAAGAGATTTCCAATTTGAAAGTGAcGTGTCCATTTAAATCGTGCTCGTTCACGGACGCTCTAAAGAATGTGGCGGAGCACATCGGCCAGTGCGACTATCGGGAGATCGTGTGCGATAAATGCAAAGACAAGTTCCGATTCAATGACAAGAGGAAGCACGACGAAAGTTACTGTGAGATGAGGGAAATCAAGTGTGAGTATTGCTCCGTGAGAATGACTCACAAGGATTACGTCAATGTTCATTTGAATTGCGACAGCGGCGATTTGTGCAGTGAGTTCATCGATCATTGTCCGAATAAGTGCGAGATTACCGATAAAGTGAAACTGAGAGTTCATTTGAGTGAGTGCTCGAATAAGAAGATCGAATGTCCGTTTCATTCGTTGAGCTGTGAGATCGGTAAAATGACCAAAGGAGATTTGATTGAGCATTtgAAGAATGAACAAATTTCTCATTCAaCTAATTTGATCAACAAAATTAAAACATTGGAAAAAAGAGTTAACGAATTAGAGAAAAAaTTATCTGACCAaAGAGAAGAAaCGAGAAAGCTtATGGAAAAGAACAAaGATTcCACTACTTCTCGGTTGCATTTAGAGAAGTCAGTTGAAGAAaTGAAGAAGAAGACTCCGACAGTTCAGACGCAAATCGTTGATAATAAAAGTGTCATTTTCCGTAACGCAAGTTATAttTGGAAATTTACCGATTTtGAGGTGAGGCGGGTGGAGGCGGAGAATGGCGGGAGAGTGTCGgTGACGAGcGATCCTTTTtATACGAGCGAGTTCGGGTATAAAATGTGTCTGAGaatttATcccGcgggggACGGAGTGGGTAAAGGGACACATCTTTCGGTGTTCTTTGCCATTATGAAaGGAGAGTTTGATGATTTGTTATCCTGGCCGTTCAAaCAGAAGGTAACACTgaGcATTCTCGACCAGGAGTCGgGTAACAAACATCATTCaGTGGGGAAAGATAGGAGAGCCACGACAGAATTTGCGACTCTTTGGAAACTGCAAGTCCAAATAAACACAACAACAAATAAAaTGACCAAGATAACAAATTTGCAAGGAAAACTTGGCGAGAAACATGATTCAAAGATTTGTCGAAGGAGCTTAGTTTGTTCTGTTTCCCATTTTCCAAAGACCATGTCAACCAGTGAAACACCAGCCcGATACAAACAGGGAACACGAACCCGATCACAATCAATCCCCATGTATAGATCAAATGATTCGGCGAATTGTCGAATATGTCAATAGAACACGACATTCCATGCAGTtCCAAAGAATAACTTCCGAATCCcAATAATGGAAGCAGCGACCAAAATAAtCCCAcggcccaacctaaccaaaac
>OX_Gtig_0.1.00214
CtggTGAAGCAGTGGTAtcaACGCAGAGTACATGgggACTTGATGAAGCGCATTCGCTGACATGGCAGGATCAATCTCTCAAGTATATAATGTGTTACTACAATATTCATTCGATATTCCCAACCTCTCCGACCGGCTCAAATGTGTGCTCTGTCACCAGATCCTCAAGAACGCCAAACAAACCcCGTGCGGcTGTAAGGTGTGCGACAGTTGCATCAGACAATATCTGTCAGCTGGCAGCAAGCCGTGTCCGAGTAACCAGTCTGACTGTTGCGACTCTCTGACGATCAGCGACATCAATCAAGATAACGCCACGAACAAAGAGATTTCCAATTTGAAAGTGAcGTGTCCATTTAAATCGTGCTCGTTCACGGACGCTCTAAAGAATGTGGCGGAGCACATCGGCCAGTGCGACTATCGGGAGATCGTGTGCGATAAATGCAAAGACAAGTTCCGATTCAATGACAAGAGGAAGCACGACGAAAGTTACTGTGAGATGAGGGAAATCAAGTGTGAGTATTGCTCCGTGAGAATGACTCACAAGGATTACGTCAATGTTCATTTGAATTGCGACAGCGGCGATTTGTGCAGTGAGTTCATCGATCATTGTCCGAATAAGTGCGAGATTACCGATAAAGTGAAACTGAGAGTTCATTTGAGTGAGTGCTCGAATAAGAAGATCGAATGTCCGTTTCATTCGTTGAGCTGTGAGATCGGTAAAATGACCAAAGGAGATTTGATTGAGCATTtgAAGAATGAACAAATTTCTCATTCAaCTAATTTGATCAACAAAATTAAAACATTGGAAAAAAGAGTTAACGAATTAGAGAAAAAaTTATCTGACCAaAGAGAAGAAaCGAGAAAGCTtATGGAAAAGAACAAaGATTcCACTACTTCTCGGTTGCATTTAGAGAAGTCAGTTGAAGAAaTGAAGAAGAAGACTCCGACAGTTCAGACGCAAATCGTTGATAATAAAAGTGTCATTTTCCGTAACGCAAGTTATAttTGGAAATTTACCGATTTtGAGGTGAGGCGGGTGGAGGCGGAGAATGGCGGGAGAGTGTCGgTGACGAGcGATCCTTTTtATACGAGCGAGTTCGGGTATAAAATGTGTCTGAGaatttATcccGcgggggACGGAGTGGGTAAAGGGACACATCTTTCGGTGTTCTTTGCCATTATGAAaGGAGAGTTTGATGATTTGTTATCCTGGCCGTTCAAaCAGAAGGTAACACTgaGcATTCTCGACCAGGAGTCGgGTAACAAACATCATTCaGTGGGGAAAGATAGGAGAGCCACGACAGAATTTGCGACTCTTTGGAAACTGCAAGTCCAAATAAACACAACAACAAATAAAaTGACCAAGATAACAAATTTGCAAGGAAAACTTGGCGAGAAACATGATTCAAAGATTTGTCGAAGGAGCTTAGTTTGTTCTGTTTCCCATTTTCCAAAGACCATGTCAACCAGTGAAACACCAGCCcGATACAAACAGGGAACACGAACCCGATCACAATCAATCCCCATGTATAGATCAAATGATTCGGCGAATTGTCGAATATGTCAATAGAACACGACATTCCATGCAGTtCCAAAGAATAACTTCCGAATCCcAATAATGGAAGCAGCGACCAAAATAAtCCCAcggcccaacctaaccaaaac
>OX_Gtig_0.1.00215
GCAGAGTACaTGGgACTTCATGAAGCGAATTTCTGAATCACTGACATGGCAGGATCAATCTCTCAAGTATATAATGTGTTACTGCAATATCCATTCGATATTCCCAACCTCTCCGACCGGCTCAAATGTGTCCTCTGTCACCAGATCCTCAAGAACGCCAAACAAACCcCGTGCGGcTGTAAGGTGTGCGACAGTTGCATCAGACAATATCTGTCAGCTGGCAGCAAGCCGTGTCCGAGTAACCAGTCTGACTGTTGCGACTCTCTGACGATCAGCGACATCAATCAAGATAACGCCACGAACAAAGAGATTTCCAATTTGAAAGTGAcGTGTCCATTTAAATCGTGCTCGTTCACGGACGCTCTAAAGAATGTGGCGGAGCACATCGGCCAGTGCGACTATCGGGAGATCGTGTGCGATAAATGCAAAGACAAGTTCCGATTCAATGACAAGAGGAAGCACGACGAAAGTTACTGTGAGATGAGGGAAATCAAGTGTGAGTATTGCTCCGTGAGAATGACTCACAAGGATTACGTCAATGTTCATTTGAATTGCGACAGCGGCGATTTGTGCAGTGAGTTCATCGATCATTGTCCGAATAAGTGCGAGATTACCGATAAAGTGAAACTGAGAGTTCATTTGAGTGAGTGCTCGAATAAGAAGATCGAATGTCCGTTTCATTCGTTGAGCTGTGAGATCGGTAAAATGACCAAAGGAGATTTGATTGAGCATTtgAAGAATGAACAAATTTCTCATTCAaCTAATTTGATCAACAAAATTAAAACATTGGAAaAaaGAGTTAACGAATTAGAGAAAAAaTTATCTGACCAaAGAGAAGAAaCGAGAAAGCTtATGGAAAAGAACAAaGATTcCACTACTTCTCGGTTGCATTTAGAGAAGTCAGTTGAAGAAaTGAAGAAGAAGACTCCGACAGTTCAGACGCAAATCGTTGATAATAAAAGTGTCATTTTCCGTAACGCAAGTTATAttTGGAAATTTACCGATTTtGAGGTGAGGCGGGTGGAGGCGGAGAATGGCGGGAGAGTGTCGgTGACGAGcGATCCTTTTtATACGAGCGAGTTCGGGTATAAAATGTGTCTGAGaatttATcccGcgggggACGGAGTGGGTAAAGGGACACATCTTTCGGTGTTCTTTGCCATTATGAAaGGAGAGTTTGATGATTTGTTATCCTGGCCGTTCAAaCAGAAGGTAACACTgaGcATTCTCGACCAGGAGTCGgGTAACAAACATCATTCaGTGGGGAAAGATAGGAGAGCCACGACAGAATTTGCGACTCTTTGGAAACTGCAAGTCCAAATAAACACAACAACAAATAAAaTGACCAAGATAACAAATTTGCAAGGAAAACTTGGCGAGAAACATGATTCAAAGATTTGTCGAAGGAGCTTAGTTTGTTCTGTTTCCCATTTTCCAAAGACCATGTCAACCAGTGAAACACCAGCCcGATACAAACAGGGAACACGAACCCGATCACAATCAATCCCCATGTATAGATCAAATGATTCGGCGAATTGTCGAATATGTCAATAGAACACGACATTCCATGCAGTtCCAAAGAATAACTTCCGAATCCcAATAATGGAAGCAGCGACCAAAATAAtCCCAcggcccaacctaaccaaaac
>OX_Gtig_0.1.00216
GCAGAGTACaTGGgACTTCATGAAGCGAATTTCTGAATCACTGACATGGCAGGATCAATCTCTCAAGTATATAATGTGTTACTGCAATATCCATTCGATATTCCCAACCTCTCCGACCGGCTCAAATGTGTCCTCTGTCACCAGATCCTCAAGAACGCCAAACAAACCcCGTGCGGcTGTAAGGTGTGCGACAGTTGCATCAGACAATATCTGTCAGCTGGCAGCAAGCCGTGTCCGAGTAACCAGTCTGACTGTTGCGACTCTCTGACGATCAGCGACATCAATCAAGATAACGCCACGAACAAAGAGATTTCCAATTTGAAAGTGAcGTGTCCATTTAAATCGTGCTCGTTCACGGACGCTCTAAAGAATGTGGCGGAGCACATCGGCCAGTGCGACTATCGGGAGATCGTGTGCGATAAATGCAAAGACAAGTTCCGATTCAATGACAAGAGGAAGCACGACGAAAGTTACTGTGAGATGAGGGAAATCAAGTGTGAGTATTGCTCCGTGAGAATGACTCACAAGGATTACGTCAATGTTCATTTGAATTGCGACAGCGGCGATTTGTGCAGTGAGTTCATCGATCATTGTCCGAATAAGTGCGAGATTACCGATAAAGTGAAACTGAGAGTTCATTTGAGTGAGTGCTCGAATAAGAAGATCGAATGTCCGTTTCATTCGTTGAGCTGTGAGATCGGTAAAATGACCAAAGGAGATTTGATTGAGCATTtgAAGAATGAACAAATTTCTCATTCAaCTAATTTGATCAACAAAATTAAAACATTGGAAAAAAGAGTTAACGAATTAGAGAAAAAaTTATCTGACCAaAGAGAAGAAaCGAGAAAGCTtATGGAAAAGAACAAaGATTcCACTACTTCTCGGTTGCATTTAGAGAAGTCAGTTGAAGAAaTGAAGAAGAAGACTCCGACAGTTCAGACGCAAATCGTTGATAATAAAAGTGTCATTTTCCGTAACGCAAGTTATAttTGGAAATTTACCGATTTtGAGGTGAGGCGGGTGGAGGCGGAGAATGGCGGGAGAGTGTCGgTGACGAGcGATCCTTTTtATACGAGCGAGTTCGGGTATAAAATGTGTCTGAGaatttATcccGcgggggACGGAGTGGGTAAAGGGACACATCTTTCGGTGTTCTTTGCCATTATGAAaGGAGAGTTTGATGATTTGTTATCCTGGCCGTTCAAaCAGAAGGTAACACTgaGcATTCTCGACCAGGAGTCGgGTAACAAACATCATTCaGTGGGGAAAGATAGGAGAGCCACGACAGAATTTGCGACTCTTTGGAAACTGCAAGTCCAAATAAACACAACAACAAATAAAaTGACCAAGATAACAAATTTGCAAGGAAAACTTGGCGAGAAACATGATTCAAAGATTTGTCGAAGGAGCTTAGTTTGTTCTGTTTCCCATTTTCCAAAGACCATGTCAACCAGTGAAACACCAGCCcGATACAAACAGGGAACACGAACCCGATCACAATCAATCCCCATGTATAGATCAAATGATTCGGCGAATTGTCGAATATGTCAATAGAACACGACATTCCATGCAGTtCCAAAGAATAACTTCCGAATCCcAATAATGGAAGCAGCGACCAAAATAAtCCCAcggcccaacctaaccaaaac
>OX_Gtig_0.1.00217
CtggTGAAGCAGTGGTAtcaACGCAGAGTACATGgggACTTGATGAAGCGCATTCGCTGACATGGCAGGATCAATCTCTCAAGTATATAATGTGTTACTACAATATTCATTCGATATTCCCAACCTCTCCGACCGGCTCAAATGTGTGCTCTGTCACAAGATCCTCAAGAATGCCAAACAAACCcCGTGCGGcTGTAAGGTGTGCGACAGTTGCATCAGACAATATCTGTCAGCTGGCAGCAAGCCGTGTCCGAGTAACCAGTCTGACTGTTGCGACTCTCTGACGATCAGCGACATCAATCAAGATAACGCCACGAACAAAGAGATTTCCAATTTGAAAGTGAcGTGTCCATTTAAATCGTGCTCGTTCACGGACGCTCTAAAGAATGTGGCGGAGCACATCGGCCAGTGCGACTATCGGGAGATCGTGTGCGATAAATGCAAAGACAAGTTCCGATTCAATGACAAGAGGAAGCACGACGAAAGTTACTGTGAGATGAGGGAAATCAAGTGTGAGTATTGCTCCGTGAGAATGACTCACAAGGATTACGTCAATGTTCATTTGAATTGCGACAGCGGCGATTTGTGCAGTGAGTTCATCGATCATTGTCCGAATAAGTGCGAGATTACCGATAAAGTGAAACTGAGAGTTCATTTGAGTGAGTGCTCGAATAAGAAGATCGAATGTCCGTTTCATTCGTTGAGCTGTGAGATCGGTAAAATGACCAAAGGAGATTTGATTGAGCACTTAAAGAATGAACAAATTTCTCATTCGACTAATTTGATCAACAAAATTAAAACATTGGAAAAAGGAGTTAACGAATTAGAGAAAAAATTATCTGACCAAAGAGAAGAAACGAGAAAGCTtATGGAAAAGAACAAaGATTcCACTACTTCTCGGTTGCATTTAGAGAAGTCAGTTGAAGAAaTGAAGAAGAAGACTCCGACAGTTCAGACGCAAATCGTTGATAATAAAAGTGTCATTTTCCGTAACGCAAGTTATAttTGGAAATTTACCGATTTtGAGGTGAGGCGGGTGGAGGCGGAGAATGGCGGGAGAGTGTCGgTGACGAGcGATCCTTTTtATACGAGCGAGTTCGGGTATAAAATGTGTCTGAGaatttATcccGcgggggACGGAGTGGGTAAAGGGACACATCTTTCGGTGTTCTTTGCCATTATGAAaGGAGAGTTTGATGATTTGTTATCCTGGCCGTTCAAaCAGAAGGTAACACTgaGcATTCTCGACCAGGAGTCGgGTAACAAACATCATTCAGATACATTCAAACCTGACTCCAGGTCTGCATGCTATCAGAAGCCAATTGATGAGTGTAACATCGCATCAGGGTCTCCCAAATTTATAATGCTCTCTCAAATCATCAACAATTCCATCTATTGTAAGAACGACACTATTTTTCATCAAAATTaCtGTTGATACAATGGGAaTATCAAaGCCTtAAaTATCTATATATACATTTTTtAAAAaGATTTtAaTTTTATTTATTATCTTCTGTGACAGATTTGCGTCTCCGTCAACAATCGCTACCAACATTCGTTAATGGTGTGCAAATTGACAATGCCAGTGGAATGTtATTAGAATaTAATTAATTtGATgATTtAAAATTCTgAAaTAAATTT
>OX_Gtig_0.1.00218
CtggTGAAGCAGTGGTAtcaACGCAGAGTACATGgggACTTGATGAAGCGCATTCGCTGACATGGCAGGATCAATCTCTCAAGTATATAATGTGTTACTACAATATTCATTCGATATTCCCAACCTCTCCGACCGGCTCAAATGTGTGCTCTGTCACCAGATCCTCAAGAACGCCAAACAAACCcCGTGCGGcTGTAAGGTGTGCGACAGTTGCATCAGACAATATCTGTCAGCTGGCAGCAAGCCGTGTCCGAGTAACCAGTCTGACTGTTGCGACTCTCTGACGATCAGCGACATCAATCAAGATAACGCCACGAACAAAGAGATTTCCAATTTGAAAGTGAcGTGTCCATTTAAATCGTGCTCGTTCACGGACGCTCTAAAGAATGTGGCGGAGCACATCGGCCAGTGCGACTATCGGGAGATCGTGTGCGATAAATGCAAAGACAAGTTCCGATTCAATGACAAGAGGAAGCACGACGAAAGTTACTGTGAGATGAGGGAAATCAAGTGTGAGTATTGCTCCGTGAGAATGACTCACAAGGATTACGTCAATGTTCATTTGAATTGCGACAGCGGCGATTTGTGCAGTGAGTTCATCGATCATTGTCCGAATAAGTGCGAGATTACCGATAAAGTGAAACTGAGAGTTCATTTGAGTGAGTGCTCGAATAAGAAGATCGAATGTCCGTTTCATTCGTTGAGCTGTGAGATCGGTAAAATGACCAAAGGAGATTTGATTGAGCACTTAAAGAATGAACAAATTTCTCATTCGACTAATTTGATCAACAAAATTAAAACATTGGAAAAAGGAGTTAACGAATTAGAGAAAAAATTATCTGACCAAAGAGAAGAAACGAGAAAGCTtATGGAAAAGAACAAaGATTcCACTACTTCTCGGTTGCATTTAGAGAAGTCAGTTGAAGAAaTGAAGAAGAAGACTCCGACAGTTCAGACGCAAATCGTTGATAATAAAAGTGTCATTTTCCGTAACGCAAGTTATAttTGGAAATTTACCGATTTtGAGGTGAGGCGGGTGGAGGCGGAGAATGGCGGGAGAGTGTCGgTGACGAGcGATCCTTTTtATACGAGCGAGTTCGGGTATAAAATGTGTCTGAGaatttATcccGcgggggACGGAGTGGGTAAAGGGACACATCTTTCGGTGTTCTTTGCCATTATGAAaGGAGAGTTTGATGATTTGTTATCCTGGCCGTTCAAaCAGAAGGTAACACTgaGcATTCTCGACCAGGAGTCGgGTAACAAACATCATTCAGATACATTCAAACCTGACTCCAGGTCTGCATGCTATCAGAAGCCAATTGATGAGTGTAACATCGCATCAGGGTCTCCCAAATTTATAATGCTCTCTCAAATCATCAACAATTCCATCTATTGTAAGAACGACACTATTTTTCATCAAAATTaCtGTTGATACAATGGGAaTATCAAaGCCTtAAaTATCTATATATACATTTTTtAAAAaGATTTtAaTTTTATTTATTATCTTCTGTGACAGATTTGCGTCTCCGTCAACAATCGCTACCAACATTCGTTAATGGTGTGCAAATTGACAATGCCAGTGGAATGTtATTAGAATaTAATTAATTtGATgATTtAAAATTCTgAAaTAAATTT
>OX_Gtig_0.1.00219
GCAGAGTACaTGGgACTTCATGAAGCGAATTTCTGAATCACTGACATGGCAGGATCAATCTCTCAAGTATATAATGTGTTACTGCAATATCCATTCGATATTCCCAACCTCTCCGACCGGCTCAAATGTGTCCTCTGTCACCAGATCCTCAAGAACGCCAAACAAACCcCGTGCGGcTGTAAGGTGTGCGACAGTTGCATCAGACAATATCTGTCAGCTGGCAGCAAGCCGTGTCCGAGTAACCAGTCTGACTGTTGCGACTCTCTGACGATCAGCGACATCAATCAAGATAACGCCACGAACAAAGAGATTTCCAATTTGAAAGTGAcGTGTCCATTTAAATCGTGCTCGTTCACGGACGCTCTAAAGAATGTGGCGGAGCACATCGGCCAGTGCGACTATCGGGAGATCGTGTGCGATAAATGCAAAGACAAGTTCCGATTCAATGACAAGAGGAAGCACGACGAAAGTTACTGTGAGATGAGGGAAATCAAGTGTGAGTATTGCTCCGTGAGAATGACTCACAAGGATTACGTCAATGTTCATTTGAATTGCGACAGCGGCGATTTGTGCAGTGAGTTCATCGATCATTGTCCGAATAAGTGCGAGATTACCGATAAAGTGAAACTGAGAGTTCATTTGAGTGAGTGCTCGAATAAGAAGATCGAATGTCCGTTTCATTCGTTGAGCTGTGAGATCGGTAAAATGACCAAAGGAGATTTGATTGAGCACTTAAAGAATGAACAAATTTCTCATTCGACTAATTTGATCAACAAAATTAAAACATTGGAAAAAGGAGTTAACGAATTAGAGAAAAAATTATCTGACCAAAGAGAAGAAACGAGAAAGCTtATGGAAAAGAACAAaGATTcCACTACTTCTCGGTTGCATTTAGAGAAGTCAGTTGAAGAAaTGAAGAAGAAGACTCCGACAGTTCAGACGCAAATCGTTGATAATAAAAGTGTCATTTTCCGTAACGCAAGTTATAttTGGAAATTTACCGATTTtGAGGTGAGGCGGGTGGAGGCGGAGAATGGCGGGAGAGTGTCGgTGACGAGcGATCCTTTTtATACGAGCGAGTTCGGGTATAAAATGTGTCTGAGaatttATcccGcgggggACGGAGTGGGTAAAGGGACACATCTTTCGGTGTTCTTTGCCATTATGAAaGGAGAGTTTGATGATTTGTTATCCTGGCCGTTCAAaCAGAAGGTAACACTgaGcATTCTCGACCAGGAGTCGgGTAACAAACATCATTCAGATACATTCAAACCTGACTCCAGGTCTGCATGCTATCAGAAGCCAATTGATGAGTGTAACATCGCATCAGGGTCTCCCAAATTTATAATGCTCTCTCAAATCATCAACAATTCCATCTATTGTAAGAACGACACTATTTTTCATCAAAATTaCtGTTGATACAATGGGAaTATCAAaGCCTtAAaTATCTATATATACATTTTTtAAAAaGATTTtAaTTTTATTTATTATCTTCTGTGACAGATTTGCGTCTCCGTCAACAATCGCTACCAACATTCGTTAATGGTGTGCAAATTGACAATGCCAGTGGAATGTtATTAGAATaTAATTAATTtGATgATTtAAAATTCTgAAaTAAATTT
>OX_Gtig_0.1.00220
CtggTGAAGCAGTGGTAtcaACGCAGAGTACATGgggACTTGATGAAGCGCATTCGCTGACATGGCAGGATCAATCTCTCAAGTATATAATGTGTTACTACAATATTCATTCGATATTCCCAACCTCTCCGACCGGCTCAAATGTGTGCTCTGTCACAAGATCCTCAAGAATGCCAAACAAACCcCGTGCGGcTGTAAGGTGTGCGACAGTTGCATCAGACAATATCTGTCAGCTGGCAGCAAGCCGTGTCCGAGTAACCAGTCTGACTGTTGCGACTCTCTGACGATCAGCGACATCAATCAAGATAACGCCACGAACAAAGAGATTTCCAATTTGAAAGTGAcGTGTCCATTTAAATCGTGCTCGTTCACGGACGCTCTAAAGAATGTGGCGGAGCACATCGGCCAGTGCGACTATCGGGAGATCGTGTGCGATAAATGCAAAGACAAGTTCCGATTCAATGACAAGAGGAAGCACGACGAAAGTTACTGTGAGATGAGGGAAATCAAGTGTGAGTATTGCTCCGTGAGAATGACTCACAAGGATTACGTCAATGTTCATTTGAATTGCGACAGCGGCGATTTGTGCAGTGAGTTCATCGATCATTGTCCGAATAAGTGCGAGATTACCGATAAAGTGAAACTGAGAGTTCATTTGAGTGAGTGCTCGAATAAGAAGATCGAATGTCCGTTTCATTCGTTGAGCTGTGAGATCGGTAAAATGACCAAAGGAGATTTGATTGAGCACTTAAAGAATGAACAAATTTCTCATTCGACTAATTTGATCAACAAAATTAAAACATTGGAAAAAGGAGTTAACGAATTAGAGAAAAAATTATCTGACCAAAGAGAAGAAACGAGAAAGCTtATGGAAAAGAACAAaGATTcCACTACTTCTCGGTTGCATTTAGAGAAGTCAGTTGAAGAAaTGAAGAAGAAGACTCCGACAGTTCAGACGCAAATCGTTGATAATAAAAGTGTCATTTTCCGTAACGCAAGTTATAttTGGAAATTTACCGATTTtGAGGTGAGGCGGGTGGAGGCGGAGAATGGCGGGAGAGTGTCGgTGACGAGcGATCCTTTTtATACGAGCGAGTTCGGGTATAAAATGTGTCTGAGaatttATcccGcgggggACGGAGTGGGTAAAGGGACACATCTTTCGGTGTTCTTTGCCATTATGAAaGGAGAGTTTGATGATTTGTTATCCTGGCCGTTCAAaCAGAAGGTAACACTgaGcATTCTCGACCAGGAGTCGgGTAACAAACATCATTCaGTGGGGAAAGATAGGAGAGCCACGACAGAATTTGCGACTCTTTGGAAACTGCAAGTCCAAATAAACACAACAACAAATAAAaTGACCAAGATAACAAATTTGCAAGGAAAACTTGGCGAGAAACATGATTCAAAGATTTGTCGAAGGAGCTTAGTTTGTTCTGTTTCCCATTTTCCAAAGACCATGTCAACCAGTGAAACACCAGCCcGATACAAACAGGGAACACGAACCCGATCACAATCAATCCCCATGTATAGATCAAATGATTCGGCGAATTGTCGAATATGTCAATAGAACACGACATTCCATGCAGTtCCAAAGAATAACTTCCGAATCCcAATAATGGAAGCAGCGACCAAAATAAtCCCAcggcccaacctaaccaaaac
>OX_Gtig_0.1.00221
CtggTGAAGCAGTGGTAtcaACGCAGAGTACATGgggACTTGATGAAGCGCATTCGCTGACATGGCAGGATCAATCTCTCAAGTATATAATGTGTTACTACAATATTCATTCGATATTCCCAACCTCTCCGACCGGCTCAAATGTGTGCTCTGTCACCAGATCCTCAAGAACGCCAAACAAACCcCGTGCGGcTGTAAGGTGTGCGACAGTTGCATCAGACAATATCTGTCAGCTGGCAGCAAGCCGTGTCCGAGTAACCAGTCTGACTGTTGCGACTCTCTGACGATCAGCGACATCAATCAAGATAACGCCACGAACAAAGAGATTTCCAATTTGAAAGTGAcGTGTCCATTTAAATCGTGCTCGTTCACGGACGCTCTAAAGAATGTGGCGGAGCACATCGGCCAGTGCGACTATCGGGAGATCGTGTGCGATAAATGCAAAGACAAGTTCCGATTCAATGACAAGAGGAAGCACGACGAAAGTTACTGTGAGATGAGGGAAATCAAGTGTGAGTATTGCTCCGTGAGAATGACTCACAAGGATTACGTCAATGTTCATTTGAATTGCGACAGCGGCGATTTGTGCAGTGAGTTCATCGATCATTGTCCGAATAAGTGCGAGATTACCGATAAAGTGAAACTGAGAGTTCATTTGAGTGAGTGCTCGAATAAGAAGATCGAATGTCCGTTTCATTCGTTGAGCTGTGAGATCGGTAAAATGACCAAAGGAGATTTGATTGAGCACTTAAAGAATGAACAAATTTCTCATTCGACTAATTTGATCAACAAAATTAAAACATTGGAAAAAGGAGTTAACGAATTAGAGAAAAAATTATCTGACCAAAGAGAAGAAACGAGAAAGCTtATGGAAAAGAACAAaGATTcCACTACTTCTCGGTTGCATTTAGAGAAGTCAGTTGAAGAAaTGAAGAAGAAGACTCCGACAGTTCAGACGCAAATCGTTGATAATAAAAGTGTCATTTTCCGTAACGCAAGTTATAttTGGAAATTTACCGATTTtGAGGTGAGGCGGGTGGAGGCGGAGAATGGCGGGAGAGTGTCGgTGACGAGcGATCCTTTTtATACGAGCGAGTTCGGGTATAAAATGTGTCTGAGaatttATcccGcgggggACGGAGTGGGTAAAGGGACACATCTTTCGGTGTTCTTTGCCATTATGAAaGGAGAGTTTGATGATTTGTTATCCTGGCCGTTCAAaCAGAAGGTAACACTgaGcATTCTCGACCAGGAGTCGgGTAACAAACATCATTCaGTGGGGAAAGATAGGAGAGCCACGACAGAATTTGCGACTCTTTGGAAACTGCAAGTCCAAATAAACACAACAACAAATAAAaTGACCAAGATAACAAATTTGCAAGGAAAACTTGGCGAGAAACATGATTCAAAGATTTGTCGAAGGAGCTTAGTTTGTTCTGTTTCCCATTTTCCAAAGACCATGTCAACCAGTGAAACACCAGCCcGATACAAACAGGGAACACGAACCCGATCACAATCAATCCCCATGTATAGATCAAATGATTCGGCGAATTGTCGAATATGTCAATAGAACACGACATTCCATGCAGTtCCAAAGAATAACTTCCGAATCCcAATAATGGAAGCAGCGACCAAAATAAtCCCAcggcccaacctaaccaaaac
>OX_Gtig_0.1.00222
GCAGAGTACaTGGgACTTCATGAAGCGAATTTCTGAATCACTGACATGGCAGGATCAATCTCTCAAGTATATAATGTGTTACTGCAATATCCATTCGATATTCCCAACCTCTCCGACCGGCTCAAATGTGTCCTCTGTCACCAGATCCTCAAGAACGCCAAACAAACCcCGTGCGGcTGTAAGGTGTGCGACAGTTGCATCAGACAATATCTGTCAGCTGGCAGCAAGCCGTGTCCGAGTAACCAGTCTGACTGTTGCGACTCTCTGACGATCAGCGACATCAATCAAGATAACGCCACGAACAAAGAGATTTCCAATTTGAAAGTGAcGTGTCCATTTAAATCGTGCTCGTTCACGGACGCTCTAAAGAATGTGGCGGAGCACATCGGCCAGTGCGACTATCGGGAGATCGTGTGCGATAAATGCAAAGACAAGTTCCGATTCAATGACAAGAGGAAGCACGACGAAAGTTACTGTGAGATGAGGGAAATCAAGTGTGAGTATTGCTCCGTGAGAATGACTCACAAGGATTACGTCAATGTTCATTTGAATTGCGACAGCGGCGATTTGTGCAGTGAGTTCATCGATCATTGTCCGAATAAGTGCGAGATTACCGATAAAGTGAAACTGAGAGTTCATTTGAGTGAGTGCTCGAATAAGAAGATCGAATGTCCGTTTCATTCGTTGAGCTGTGAGATCGGTAAAATGACCAAAGGAGATTTGATTGAGCACTTAAAGAATGAACAAATTTCTCATTCGACTAATTTGATCAACAAAATTAAAACATTGGAAAAAGGAGTTAACGAATTAGAGAAAAAATTATCTGACCAAAGAGAAGAAACGAGAAAGCTtATGGAAAAGAACAAaGATTcCACTACTTCTCGGTTGCATTTAGAGAAGTCAGTTGAAGAAaTGAAGAAGAAGACTCCGACAGTTCAGACGCAAATCGTTGATAATAAAAGTGTCATTTTCCGTAACGCAAGTTATAttTGGAAATTTACCGATTTtGAGGTGAGGCGGGTGGAGGCGGAGAATGGCGGGAGAGTGTCGgTGACGAGcGATCCTTTTtATACGAGCGAGTTCGGGTATAAAATGTGTCTGAGaatttATcccGcgggggACGGAGTGGGTAAAGGGACACATCTTTCGGTGTTCTTTGCCATTATGAAaGGAGAGTTTGATGATTTGTTATCCTGGCCGTTCAAaCAGAAGGTAACACTgaGcATTCTCGACCAGGAGTCGgGTAACAAACATCATTCaGTGGGGAAAGATAGGAGAGCCACGACAGAATTTGCGACTCTTTGGAAACTGCAAGTCCAAATAAACACAACAACAAATAAAaTGACCAAGATAACAAATTTGCAAGGAAAACTTGGCGAGAAACATGATTCAAAGATTTGTCGAAGGAGCTTAGTTTGTTCTGTTTCCCATTTTCCAAAGACCATGTCAACCAGTGAAACACCAGCCcGATACAAACAGGGAACACGAACCCGATCACAATCAATCCCCATGTATAGATCAAATGATTCGGCGAATTGTCGAATATGTCAATAGAACACGACATTCCATGCAGTtCCAAAGAATAACTTCCGAATCCcAATAATGGAAGCAGCGACCAAAATAAtCCCAcggcccaacctaaccaaaac
>OX_Gtig_0.1.00223
CtggTGAAGCAGTGGTAtcaACGCAGAGTACATGgggACTTGATGAAGCGCATTCGCTGACATGGCAGGATCAATCTCTCAAGTATATAATGTGTTACTACAATATTCATTCGATATTCCCAACCTCTCCGACCGGCTCAAATGTGTGCTCTGTCACAAGATCCTCAAGAATGCCAAACAAACCcCGTGCGGcTGTAAGGTGTGCGACAGTTGCATCAGACAATATCTGTCAGCTGGCAGCAAGCCGTGTCCGAGTAACCAGTCTGACTGTTGCGACTCTCTGACGATCAGCGACATCAATCAAGATAACGCCACGAACAAAGAGATTTCCAATTTGAAAGTGAcGTGTCCATTTAAATCGTGCTCGTTCACGGACGCTCTAAAGAATGTGGCGGAGCACATCGGCCAGTGCGACTATCGGGAGATCGTGTGCGATAAATGCAAAGACAAGTTCCGATTCAATGACAAGAGGAAGCACGACGAAAGTTACTGTGAGATGAGGGAAATCAAGTGTGAGTATTGCTCCGTGAGAATGACTCACAAGGATTACGTCAATGTTCATTTGAATTGCGACAGCGGCGATTTGTGCAGTGAGTTCATCGATCATTGTCCGAATAAGTGCGAGATTACCGATAAAGTGAAACTGAGAGTTCATTTGAGTGAGTGCTCGAATAAGAAGATCGAATGTCCGTTTCATTCGTTGAGCTGTGAGATCGGTAAAATGACCAAAGGAGATTTGATTGAGCATTtgAAGAATGAACAAATTTCTCATTCAaCTAATTTGATCAACAAAATTAAAACATTGGAAaAaaGAGTTAACGAATTAGAGAAAAAaTTATCTGACCAaAGAGAAGAAaCGAGAAAGCTtATGGAAAAGAACAAaGATTcCACTACTTCTCGGTTGCATTTAGAGAAGTCAGTTGAAGAAaTGAAGAAGAAGACTCCGACAGTTCAGACGCAAATCGTTGATAATAAAAGTGTCATTTTCCGTAACGCAAGTTATAttTGGAAATTTACCGATTTtGAGGTGAGGCGGGTGGAGGCGGAGAATGGCGGGAGAGTGTCGgTGACGAGcGATCCTTTTtATACGAGCGAGTTCGGGTATAAAATGTGTCTGAGaatttATcccGcgggggACGGAGTGGGTAAAGGGACACATCTTTCGGTGTTCTTTGCCATTATGAAaGGAGAGTTTGATGATTTGTTATCCTGGCCGTTCAAaCAGAAGGTAACACTgaGcATTCTCGACCAGGAGTCGgGTAACAAACATCATTCAG
>OX_Gtig_0.1.00224
CtggTGAAGCAGTGGTAtcaACGCAGAGTACATGgggACTTGATGAAGCGCATTCGCTGACATGGCAGGATCAATCTCTCAAGTATATAATGTGTTACTACAATATTCATTCGATATTCCCAACCTCTCCGACCGGCTCAAATGTGTGCTCTGTCACCAGATCCTCAAGAACGCCAAACAAACCcCGTGCGGcTGTAAGGTGTGCGACAGTTGCATCAGACAATATCTGTCAGCTGGCAGCAAGCCGTGTCCGAGTAACCAGTCTGACTGTTGCGACTCTCTGACGATCAGCGACATCAATCAAGATAACGCCACGAACAAAGAGATTTCCAATTTGAAAGTGAcGTGTCCATTTAAATCGTGCTCGTTCACGGACGCTCTAAAGAATGTGGCGGAGCACATCGGCCAGTGCGACTATCGGGAGATCGTGTGCGATAAATGCAAAGACAAGTTCCGATTCAATGACAAGAGGAAGCACGACGAAAGTTACTGTGAGATGAGGGAAATCAAGTGTGAGTATTGCTCCGTGAGAATGACTCACAAGGATTACGTCAATGTTCATTTGAATTGCGACAGCGGCGATTTGTGCAGTGAGTTCATCGATCATTGTCCGAATAAGTGCGAGATTACCGATAAAGTGAAACTGAGAGTTCATTTGAGTGAGTGCTCGAATAAGAAGATCGAATGTCCGTTTCATTCGTTGAGCTGTGAGATCGGTAAAATGACCAAAGGAGATTTGATTGAGCATTtgAAGAATGAACAAATTTCTCATTCAaCTAATTTGATCAACAAAATTAAAACATTGGAAaAaaGAGTTAACGAATTAGAGAAAAAaTTATCTGACCAaAGAGAAGAAaCGAGAAAGCTtATGGAAAAGAACAAaGATTcCACTACTTCTCGGTTGCATTTAGAGAAGTCAGTTGAAGAAaTGAAGAAGAAGACTCCGACAGTTCAGACGCAAATCGTTGATAATAAAAGTGTCATTTTCCGTAACGCAAGTTATAttTGGAAATTTACCGATTTtGAGGTGAGGCGGGTGGAGGCGGAGAATGGCGGGAGAGTGTCGgTGACGAGcGATCCTTTTtATACGAGCGAGTTCGGGTATAAAATGTGTCTGAGaatttATcccGcgggggACGGAGTGGGTAAAGGGACACATCTTTCGGTGTTCTTTGCCATTATGAAaGGAGAGTTTGATGATTTGTTATCCTGGCCGTTCAAaCAGAAGGTAACACTgaGcATTCTCGACCAGGAGTCGgGTAACAAACATCATTCAG
>OX_Gtig_0.1.00225
CtggTGAAGCAGTGGTAtcaACGCAGAGTACATGgggACTTGATGAAGCGCATTCGCTGACATGGCAGGATCAATCTCTCAAGTATATAATGTGTTACTACAATATTCATTCGATATTCCCAACCTCTCCGACCGGCTCAAATGTGTGCTCTGTCACAAGATCCTCAAGAATGCCAAACAAACCcCGTGCGGcTGTAAGGTGTGCGACAGTTGCATCAGACAATATCTGTCAGCTGGCAGCAAGCCGTGTCCGAGTAACCAGTCTGACTGTTGCGACTCTCTGACGATCAGCGACATCAATCAAGATAACGCCACGAACAAAGAGATTTCCAATTTGAAAGTGAcGTGTCCATTTAAATCGTGCTCGTTCACGGACGCTCTAAAGAATGTGGCGGAGCACATCGGCCAGTGCGACTATCGGGAGATCGTGTGCGATAAATGCAAAGACAAGTTCCGATTCAATGACAAGAGGAAGCACGACGAAAGTTACTGTGAGATGAGGGAAATCAAGTGTGAGTATTGCTCCGTGAGAATGACTCACAAGGATTACGTCAATGTTCATTTGAATTGCGACAGCGGCGATTTGTGCAGTGAGTTCATCGATCATTGTCCGAATAAGTGCGAGATTACCGATAAAGTGAAACTGAGAGTTCATTTGAGTGAGTGCTCGAATAAGAAGATCGAATGTCCGTTTCATTCGTTGAGCTGTGAGATCGGTAAAATGACCAAAGGAGATTTGATTGAGCATTtgAAGAATGAACAAATTTCTCATTCAaCTAATTTGATCAACAAAATTAAAACATTGGAAAAAAGAGTTAACGAATTAGAGAAAAAaTTATCTGACCAaAGAGAAGAAaCGAGAAAGCTtATGGAAAAGAACAAaGATTcCACTACTTCTCGGTTGCATTTAGAGAAGTCAGTTGAAGAAaTGAAGAAGAAGACTCCGACAGTTCAGACGCAAATCGTTGATAATAAAAGTGTCATTTTCCGTAACGCAAGTTATAttTGGAAATTTACCGATTTtGAGGTGAGGCGGGTGGAGGCGGAGAATGGCGGGAGAGTGTCGgTGACGAGcGATCCTTTTtATACGAGCGAGTTCGGGTATAAAATGTGTCTGAGaatttATcccGcgggggACGGAGTGGGTAAAGGGACACATCTTTCGGTGTTCTTTGCCATTATGAAaGGAGAGTTTGATGATTTGTTATCCTGGCCGTTCAAaCAGAAGGTAACACTgaGcATTCTCGACCAGGAGTCGgGTAACAAACATCATTCAG
>OX_Gtig_0.1.00226
CtggTGAAGCAGTGGTAtcaACGCAGAGTACATGgggACTTGATGAAGCGCATTCGCTGACATGGCAGGATCAATCTCTCAAGTATATAATGTGTTACTACAATATTCATTCGATATTCCCAACCTCTCCGACCGGCTCAAATGTGTGCTCTGTCACCAGATCCTCAAGAACGCCAAACAAACCcCGTGCGGcTGTAAGGTGTGCGACAGTTGCATCAGACAATATCTGTCAGCTGGCAGCAAGCCGTGTCCGAGTAACCAGTCTGACTGTTGCGACTCTCTGACGATCAGCGACATCAATCAAGATAACGCCACGAACAAAGAGATTTCCAATTTGAAAGTGAcGTGTCCATTTAAATCGTGCTCGTTCACGGACGCTCTAAAGAATGTGGCGGAGCACATCGGCCAGTGCGACTATCGGGAGATCGTGTGCGATAAATGCAAAGACAAGTTCCGATTCAATGACAAGAGGAAGCACGACGAAAGTTACTGTGAGATGAGGGAAATCAAGTGTGAGTATTGCTCCGTGAGAATGACTCACAAGGATTACGTCAATGTTCATTTGAATTGCGACAGCGGCGATTTGTGCAGTGAGTTCATCGATCATTGTCCGAATAAGTGCGAGATTACCGATAAAGTGAAACTGAGAGTTCATTTGAGTGAGTGCTCGAATAAGAAGATCGAATGTCCGTTTCATTCGTTGAGCTGTGAGATCGGTAAAATGACCAAAGGAGATTTGATTGAGCATTtgAAGAATGAACAAATTTCTCATTCAaCTAATTTGATCAACAAAATTAAAACATTGGAAAAAAGAGTTAACGAATTAGAGAAAAAaTTATCTGACCAaAGAGAAGAAaCGAGAAAGCTtATGGAAAAGAACAAaGATTcCACTACTTCTCGGTTGCATTTAGAGAAGTCAGTTGAAGAAaTGAAGAAGAAGACTCCGACAGTTCAGACGCAAATCGTTGATAATAAAAGTGTCATTTTCCGTAACGCAAGTTATAttTGGAAATTTACCGATTTtGAGGTGAGGCGGGTGGAGGCGGAGAATGGCGGGAGAGTGTCGgTGACGAGcGATCCTTTTtATACGAGCGAGTTCGGGTATAAAATGTGTCTGAGaatttATcccGcgggggACGGAGTGGGTAAAGGGACACATCTTTCGGTGTTCTTTGCCATTATGAAaGGAGAGTTTGATGATTTGTTATCCTGGCCGTTCAAaCAGAAGGTAACACTgaGcATTCTCGACCAGGAGTCGgGTAACAAACATCATTCAG
>OX_Gtig_0.1.00227
GCAGAGTACaTGGgACTTCATGAAGCGAATTTCTGAATCACTGACATGGCAGGATCAATCTCTCAAGTATATAATGTGTTACTGCAATATCCATTCGATATTCCCAACCTCTCCGACCGGCTCAAATGTGTCCTCTGTCACCAGATCCTCAAGAACGCCAAACAAACCcCGTGCGGcTGTAAGGTGTGCGACAGTTGCATCAGACAATATCTGTCAGCTGGCAGCAAGCCGTGTCCGAGTAACCAGTCTGACTGTTGCGACTCTCTGACGATCAGCGACATCAATCAAGATAACGCCACGAACAAAGAGATTTCCAATTTGAAAGTGAcGTGTCCATTTAAATCGTGCTCGTTCACGGACGCTCTAAAGAATGTGGCGGAGCACATCGGCCAGTGCGACTATCGGGAGATCGTGTGCGATAAATGCAAAGACAAGTTCCGATTCAATGACAAGAGGAAGCACGACGAAAGTTACTGTGAGATGAGGGAAATCAAGTGTGAGTATTGCTCCGTGAGAATGACTCACAAGGATTACGTCAATGTTCATTTGAATTGCGACAGCGGCGATTTGTGCAGTGAGTTCATCGATCATTGTCCGAATAAGTGCGAGATTACCGATAAAGTGAAACTGAGAGTTCATTTGAGTGAGTGCTCGAATAAGAAGATCGAATGTCCGTTTCATTCGTTGAGCTGTGAGATCGGTAAAATGACCAAAGGAGATTTGATTGAGCATTtgAAGAATGAACAAATTTCTCATTCAaCTAATTTGATCAACAAAATTAAAACATTGGAAaAaaGAGTTAACGAATTAGAGAAAAAaTTATCTGACCAaAGAGAAGAAaCGAGAAAGCTtATGGAAAAGAACAAaGATTcCACTACTTCTCGGTTGCATTTAGAGAAGTCAGTTGAAGAAaTGAAGAAGAAGACTCCGACAGTTCAGACGCAAATCGTTGATAATAAAAGTGTCATTTTCCGTAACGCAAGTTATAttTGGAAATTTACCGATTTtGAGGTGAGGCGGGTGGAGGCGGAGAATGGCGGGAGAGTGTCGgTGACGAGcGATCCTTTTtATACGAGCGAGTTCGGGTATAAAATGTGTCTGAGaatttATcccGcgggggACGGAGTGGGTAAAGGGACACATCTTTCGGTGTTCTTTGCCATTATGAAaGGAGAGTTTGATGATTTGTTATCCTGGCCGTTCAAaCAGAAGGTAACACTgaGcATTCTCGACCAGGAGTCGgGTAACAAACATCATTCAG
>OX_Gtig_0.1.00228
GCAGAGTACaTGGgACTTCATGAAGCGAATTTCTGAATCACTGACATGGCAGGATCAATCTCTCAAGTATATAATGTGTTACTGCAATATCCATTCGATATTCCCAACCTCTCCGACCGGCTCAAATGTGTCCTCTGTCACCAGATCCTCAAGAACGCCAAACAAACCcCGTGCGGcTGTAAGGTGTGCGACAGTTGCATCAGACAATATCTGTCAGCTGGCAGCAAGCCGTGTCCGAGTAACCAGTCTGACTGTTGCGACTCTCTGACGATCAGCGACATCAATCAAGATAACGCCACGAACAAAGAGATTTCCAATTTGAAAGTGAcGTGTCCATTTAAATCGTGCTCGTTCACGGACGCTCTAAAGAATGTGGCGGAGCACATCGGCCAGTGCGACTATCGGGAGATCGTGTGCGATAAATGCAAAGACAAGTTCCGATTCAATGACAAGAGGAAGCACGACGAAAGTTACTGTGAGATGAGGGAAATCAAGTGTGAGTATTGCTCCGTGAGAATGACTCACAAGGATTACGTCAATGTTCATTTGAATTGCGACAGCGGCGATTTGTGCAGTGAGTTCATCGATCATTGTCCGAATAAGTGCGAGATTACCGATAAAGTGAAACTGAGAGTTCATTTGAGTGAGTGCTCGAATAAGAAGATCGAATGTCCGTTTCATTCGTTGAGCTGTGAGATCGGTAAAATGACCAAAGGAGATTTGATTGAGCATTtgAAGAATGAACAAATTTCTCATTCAaCTAATTTGATCAACAAAATTAAAACATTGGAAAAAAGAGTTAACGAATTAGAGAAAAAaTTATCTGACCAaAGAGAAGAAaCGAGAAAGCTtATGGAAAAGAACAAaGATTcCACTACTTCTCGGTTGCATTTAGAGAAGTCAGTTGAAGAAaTGAAGAAGAAGACTCCGACAGTTCAGACGCAAATCGTTGATAATAAAAGTGTCATTTTCCGTAACGCAAGTTATAttTGGAAATTTACCGATTTtGAGGTGAGGCGGGTGGAGGCGGAGAATGGCGGGAGAGTGTCGgTGACGAGcGATCCTTTTtATACGAGCGAGTTCGGGTATAAAATGTGTCTGAGaatttATcccGcgggggACGGAGTGGGTAAAGGGACACATCTTTCGGTGTTCTTTGCCATTATGAAaGGAGAGTTTGATGATTTGTTATCCTGGCCGTTCAAaCAGAAGGTAACACTgaGcATTCTCGACCAGGAGTCGgGTAACAAACATCATTCAG
>OX_Gtig_0.1.00229
CtggTGAAGCAGTGGTAtcaACGCAGAGTACATGgggACTTGATGAAGCGCATTCGCTGACATGGCAGGATCAATCTCTCAAGTATATAATGTGTTACTACAATATTCATTCGATATTCCCAACCTCTCCGACCGGCTCAAATGTGTGCTCTGTCACAAGATCCTCAAGAATGCCAAACAAACCcCGTGCGGcTGTAAGGTGTGCGACAGTTGCATCAGACAATATCTGTCAGCTGGCAGCAAGCCGTGTCCGAGTAACCAGTCTGACTGTTGCGACTCTCTGACGATCAGCGACATCAATCAAGATAACGCCACGAACAAAGAGATTTCCAATTTGAAAGTGAcGTGTCCATTTAAATCGTGCTCGTTCACGGACGCTCTAAAGAATGTGGCGGAGCACATCGGCCAGTGCGACTATCGGGAGATCGTGTGCGATAAATGCAAAGACAAGTTCCGATTCAATGACAAGAGGAAGCACGACGAAAGTTACTGTGAGATGAGGGAAATCAAGTGTGAGTATTGCTCCGTGAGAATGACTCACAAGGATTACGTCAATGTTCATTTGAATTGCGACAGCGGCGATTTGTGCAGTGAGTTCATCGATCATTGTCCGAATAAGTGCGAGATTACCGATAAAGTGAAACTGAGAGTTCATTTGAGTGAGTGCTCGAATAAGAAGATCGAATGTCCGTTTCATTCGTTGAGCTGTGAGATCGGTAAAATGACCAAAGGAGATTTGATTGAGCATTtgAAGAATGAACAAATTTCTCATTCAaCTAATTTGATCAACAAAATTAAAACATTGGAAaAaaGAGTTAACGAATTAGAGAAAAAaTTATCTGACCAaAGAGAAGAAaCGAGAAAGCTtATGGAAAAGAACAAaGATTcCGATCAGTAAAAATGAAACAATAGAAGCTGTAGTCGACCATATAAAGACAGGAGGCTCTCGTCTGAAATTGGAAAATTCGGTTAAAGAAAAGGAAAATATGAACCCGGCACAAATAATCGATTATAAGAACAACATTTTCTCGAATGCGAGTTTCATTTGGAAATTTACCGATTTTGAGGTGAGGCGGGTGGAGGCGGAGAAtGGCGGGAGGGtGtCTGTGACGAGtGAtCCTtTTTAtACGAGCGAGTtcGGgtAtAAAaTGTGtCtGAGAAtTTATCCaGCgGGGGACgGAGTTGGtaAAGGGACACATCTTTCGGTGTTCTTTGCCATTATGAAAGGAGAATTTGATGATTTGTTATCCTGGCCGTTTAAACATAAAGTAACATTGAGCATCTTGGATCAGGAATCAAGATCAAAACATCATTCaGATACaTTCaAGcCTGAcTCAACAtCCCCGTGCTaTCAgaAACCaGTCGaCGaATGCaACGTAGCACCgGGAGTCCCaaaaTTTaTAaTtCTCTcTGAACTTTGTGGCAATCCAGACCTTTGTAGAAATGATACGATTTACATTAAAATCAATATAGATACGATTGGGATAGTCGAGAAATAATAATAAAAATGATCCATTCATAATGTCATTGATGTTCTTGTTAGTCTTCATCTTATCGTAGTGATATTTTGATCATTTGAATTTGATATTAAAATATTTTGtGacg
>OX_Gtig_0.1.00230
CtggTGAAGCAGTGGTAtcaACGCAGAGTACATGgggACTTGATGAAGCGCATTCGCTGACATGGCAGGATCAATCTCTCAAGTATATAATGTGTTACTACAATATTCATTCGATATTCCCAACCTCTCCGACCGGCTCAAATGTGTGCTCTGTCACCAGATCCTCAAGAACGCCAAACAAACCcCGTGCGGcTGTAAGGTGTGCGACAGTTGCATCAGACAATATCTGTCAGCTGGCAGCAAGCCGTGTCCGAGTAACCAGTCTGACTGTTGCGACTCTCTGACGATCAGCGACATCAATCAAGATAACGCCACGAACAAAGAGATTTCCAATTTGAAAGTGAcGTGTCCATTTAAATCGTGCTCGTTCACGGACGCTCTAAAGAATGTGGCGGAGCACATCGGCCAGTGCGACTATCGGGAGATCGTGTGCGATAAATGCAAAGACAAGTTCCGATTCAATGACAAGAGGAAGCACGACGAAAGTTACTGTGAGATGAGGGAAATCAAGTGTGAGTATTGCTCCGTGAGAATGACTCACAAGGATTACGTCAATGTTCATTTGAATTGCGACAGCGGCGATTTGTGCAGTGAGTTCATCGATCATTGTCCGAATAAGTGCGAGATTACCGATAAAGTGAAACTGAGAGTTCATTTGAGTGAGTGCTCGAATAAGAAGATCGAATGTCCGTTTCATTCGTTGAGCTGTGAGATCGGTAAAATGACCAAAGGAGATTTGATTGAGCATTtgAAGAATGAACAAATTTCTCATTCAaCTAATTTGATCAACAAAATTAAAACATTGGAAaAaaGAGTTAACGAATTAGAGAAAAAaTTATCTGACCAaAGAGAAGAAaCGAGAAAGCTtATGGAAAAGAACAAaGATTcCGATCAGTAAAAATGAAACAATAGAAGCTGTAGTCGACCATATAAAGACAGGAGGCTCTCGTCTGAAATTGGAAAATTCGGTTAAAGAAAAGGAAAATATGAACCCGGCACAAATAATCGATTATAAGAACAACATTTTCTCGAATGCGAGTTTCATTTGGAAATTTACCGATTTTGAGGTGAGGCGGGTGGAGGCGGAGAAtGGCGGGAGGGtGtCTGTGACGAGtGAtCCTtTTTAtACGAGCGAGTtcGGgtAtAAAaTGTGtCtGAGAAtTTATCCaGCgGGGGACgGAGTTGGtaAAGGGACACATCTTTCGGTGTTCTTTGCCATTATGAAAGGAGAATTTGATGATTTGTTATCCTGGCCGTTTAAACATAAAGTAACATTGAGCATCTTGGATCAGGAATCAAGATCAAAACATCATTCaGATACaTTCaAGcCTGAcTCAACAtCCCCGTGCTaTCAgaAACCaGTCGaCGaATGCaACGTAGCACCgGGAGTCCCaaaaTTTaTAaTtCTCTcTGAACTTTGTGGCAATCCAGACCTTTGTAGAAATGATACGATTTACATTAAAATCAATATAGATACGATTGGGATAGTCGAGAAATAATAATAAAAATGATCCATTCATAATGTCATTGATGTTCTTGTTAGTCTTCATCTTATCGTAGTGATATTTTGATCATTTGAATTTGATATTAAAATATTTTGtGacg
>OX_Gtig_0.1.00231
CtggTGAAGCAGTGGTAtcaACGCAGAGTACATGgggACTTGATGAAGCGCATTCGCTGACATGGCAGGATCAATCTCTCAAGTATATAATGTGTTACTACAATATTCATTCGATATTCCCAACCTCTCCGACCGGCTCAAATGTGTGCTCTGTCACAAGATCCTCAAGAATGCCAAACAAACCcCGTGCGGcTGTAAGGTGTGCGACAGTTGCATCAGACAATATCTGTCAGCTGGCAGCAAGCCGTGTCCGAGTAACCAGTCTGACTGTTGCGACTCTCTGACGATCAGCGACATCAATCAAGATAACGCCACGAACAAAGAGATTTCCAATTTGAAAGTGAcGTGTCCATTTAAATCGTGCTCGTTCACGGACGCTCTAAAGAATGTGGCGGAGCACATCGGCCAGTGCGACTATCGGGAGATCGTGTGCGATAAATGCAAAGACAAGTTCCGATTCAATGACAAGAGGAAGCACGACGAAAGTTACTGTGAGATGAGGGAAATCAAGTGTGAGTATTGCTCCGTGAGAATGACTCACAAGGATTACGTCAATGTTCATTTGAATTGCGACAGCGGCGATTTGTGCAGTGAGTTCATCGATCATTGTCCGAATAAGTGCGAGATTACCGATAAAGTGAAACTGAGAGTTCATTTGAGTGAGTGCTCGAATAAGAAGATCGAATGTCCGTTTCATTCGTTGAGCTGTGAGATCGGTAAAATGACCAAAGGAGATTTGATTGAGCATTtgAAGAATGAACAAATTTCTCATTCAaCTAATTTGATCAACAAAATTAAAACATTGGAAAAAAGAGTTAACGAATTAGAGAAAAAaTTATCTGACCAaAGAGAAGAAaCGAGAAAGCTtATGGAAAAGAACAAaGATTcCGATCAGTAAAAATGAAACAATAGAAGCTGTAGTCGACCATATAAAGACAGGAGGCTCTCGTCTGAAATTGGAAAATTCGGTTAAAGAAAAGGAAAATATGAACCCGGCACAAATAATCGATTATAAGAACAACATTTTCTCGAATGCGAGTTTCATTTGGAAATTTACCGATTTTGAGGTGAGGCGGGTGGAGGCGGAGAAtGGCGGGAGGGtGtCTGTGACGAGtGAtCCTtTTTAtACGAGCGAGTtcGGgtAtAAAaTGTGtCtGAGAAtTTATCCaGCgGGGGACgGAGTTGGtaAAGGGACACATCTTTCGGTGTTCTTTGCCATTATGAAAGGAGAATTTGATGATTTGTTATCCTGGCCGTTTAAACATAAAGTAACATTGAGCATCTTGGATCAGGAATCAAGATCAAAACATCATTCaGATACaTTCaAGcCTGAcTCAACAtCCCCGTGCTaTCAgaAACCaGTCGaCGaATGCaACGTAGCACCgGGAGTCCCaaaaTTTaTAaTtCTCTcTGAACTTTGTGGCAATCCAGACCTTTGTAGAAATGATACGATTTACATTAAAATCAATATAGATACGATTGGGATAGTCGAGAAATAATAATAAAAATGATCCATTCATAATGTCATTGATGTTCTTGTTAGTCTTCATCTTATCGTAGTGATATTTTGATCATTTGAATTTGATATTAAAATATTTTGtGacg
>OX_Gtig_0.1.00232
CtggTGAAGCAGTGGTAtcaACGCAGAGTACATGgggACTTGATGAAGCGCATTCGCTGACATGGCAGGATCAATCTCTCAAGTATATAATGTGTTACTACAATATTCATTCGATATTCCCAACCTCTCCGACCGGCTCAAATGTGTGCTCTGTCACCAGATCCTCAAGAACGCCAAACAAACCcCGTGCGGcTGTAAGGTGTGCGACAGTTGCATCAGACAATATCTGTCAGCTGGCAGCAAGCCGTGTCCGAGTAACCAGTCTGACTGTTGCGACTCTCTGACGATCAGCGACATCAATCAAGATAACGCCACGAACAAAGAGATTTCCAATTTGAAAGTGAcGTGTCCATTTAAATCGTGCTCGTTCACGGACGCTCTAAAGAATGTGGCGGAGCACATCGGCCAGTGCGACTATCGGGAGATCGTGTGCGATAAATGCAAAGACAAGTTCCGATTCAATGACAAGAGGAAGCACGACGAAAGTTACTGTGAGATGAGGGAAATCAAGTGTGAGTATTGCTCCGTGAGAATGACTCACAAGGATTACGTCAATGTTCATTTGAATTGCGACAGCGGCGATTTGTGCAGTGAGTTCATCGATCATTGTCCGAATAAGTGCGAGATTACCGATAAAGTGAAACTGAGAGTTCATTTGAGTGAGTGCTCGAATAAGAAGATCGAATGTCCGTTTCATTCGTTGAGCTGTGAGATCGGTAAAATGACCAAAGGAGATTTGATTGAGCATTtgAAGAATGAACAAATTTCTCATTCAaCTAATTTGATCAACAAAATTAAAACATTGGAAAAAAGAGTTAACGAATTAGAGAAAAAaTTATCTGACCAaAGAGAAGAAaCGAGAAAGCTtATGGAAAAGAACAAaGATTcCGATCAGTAAAAATGAAACAATAGAAGCTGTAGTCGACCATATAAAGACAGGAGGCTCTCGTCTGAAATTGGAAAATTCGGTTAAAGAAAAGGAAAATATGAACCCGGCACAAATAATCGATTATAAGAACAACATTTTCTCGAATGCGAGTTTCATTTGGAAATTTACCGATTTTGAGGTGAGGCGGGTGGAGGCGGAGAAtGGCGGGAGGGtGtCTGTGACGAGtGAtCCTtTTTAtACGAGCGAGTtcGGgtAtAAAaTGTGtCtGAGAAtTTATCCaGCgGGGGACgGAGTTGGtaAAGGGACACATCTTTCGGTGTTCTTTGCCATTATGAAAGGAGAATTTGATGATTTGTTATCCTGGCCGTTTAAACATAAAGTAACATTGAGCATCTTGGATCAGGAATCAAGATCAAAACATCATTCaGATACaTTCaAGcCTGAcTCAACAtCCCCGTGCTaTCAgaAACCaGTCGaCGaATGCaACGTAGCACCgGGAGTCCCaaaaTTTaTAaTtCTCTcTGAACTTTGTGGCAATCCAGACCTTTGTAGAAATGATACGATTTACATTAAAATCAATATAGATACGATTGGGATAGTCGAGAAATAATAATAAAAATGATCCATTCATAATGTCATTGATGTTCTTGTTAGTCTTCATCTTATCGTAGTGATATTTTGATCATTTGAATTTGATATTAAAATATTTTGtGacg
>OX_Gtig_0.1.00233
GCAGAGTACaTGGgACTTCATGAAGCGAATTTCTGAATCACTGACATGGCAGGATCAATCTCTCAAGTATATAATGTGTTACTGCAATATCCATTCGATATTCCCAACCTCTCCGACCGGCTCAAATGTGTCCTCTGTCACCAGATCCTCAAGAACGCCAAACAAACCcCGTGCGGcTGTAAGGTGTGCGACAGTTGCATCAGACAATATCTGTCAGCTGGCAGCAAGCCGTGTCCGAGTAACCAGTCTGACTGTTGCGACTCTCTGACGATCAGCGACATCAATCAAGATAACGCCACGAACAAAGAGATTTCCAATTTGAAAGTGAcGTGTCCATTTAAATCGTGCTCGTTCACGGACGCTCTAAAGAATGTGGCGGAGCACATCGGCCAGTGCGACTATCGGGAGATCGTGTGCGATAAATGCAAAGACAAGTTCCGATTCAATGACAAGAGGAAGCACGACGAAAGTTACTGTGAGATGAGGGAAATCAAGTGTGAGTATTGCTCCGTGAGAATGACTCACAAGGATTACGTCAATGTTCATTTGAATTGCGACAGCGGCGATTTGTGCAGTGAGTTCATCGATCATTGTCCGAATAAGTGCGAGATTACCGATAAAGTGAAACTGAGAGTTCATTTGAGTGAGTGCTCGAATAAGAAGATCGAATGTCCGTTTCATTCGTTGAGCTGTGAGATCGGTAAAATGACCAAAGGAGATTTGATTGAGCATTtgAAGAATGAACAAATTTCTCATTCAaCTAATTTGATCAACAAAATTAAAACATTGGAAaAaaGAGTTAACGAATTAGAGAAAAAaTTATCTGACCAaAGAGAAGAAaCGAGAAAGCTtATGGAAAAGAACAAaGATTcCGATCAGTAAAAATGAAACAATAGAAGCTGTAGTCGACCATATAAAGACAGGAGGCTCTCGTCTGAAATTGGAAAATTCGGTTAAAGAAAAGGAAAATATGAACCCGGCACAAATAATCGATTATAAGAACAACATTTTCTCGAATGCGAGTTTCATTTGGAAATTTACCGATTTTGAGGTGAGGCGGGTGGAGGCGGAGAAtGGCGGGAGGGtGtCTGTGACGAGtGAtCCTtTTTAtACGAGCGAGTtcGGgtAtAAAaTGTGtCtGAGAAtTTATCCaGCgGGGGACgGAGTTGGtaAAGGGACACATCTTTCGGTGTTCTTTGCCATTATGAAAGGAGAATTTGATGATTTGTTATCCTGGCCGTTTAAACATAAAGTAACATTGAGCATCTTGGATCAGGAATCAAGATCAAAACATCATTCaGATACaTTCaAGcCTGAcTCAACAtCCCCGTGCTaTCAgaAACCaGTCGaCGaATGCaACGTAGCACCgGGAGTCCCaaaaTTTaTAaTtCTCTcTGAACTTTGTGGCAATCCAGACCTTTGTAGAAATGATACGATTTACATTAAAATCAATATAGATACGATTGGGATAGTCGAGAAATAATAATAAAAATGATCCATTCATAATGTCATTGATGTTCTTGTTAGTCTTCATCTTATCGTAGTGATATTTTGATCATTTGAATTTGATATTAAAATATTTTGtGacg
>OX_Gtig_0.1.00234
GCAGAGTACaTGGgACTTCATGAAGCGAATTTCTGAATCACTGACATGGCAGGATCAATCTCTCAAGTATATAATGTGTTACTGCAATATCCATTCGATATTCCCAACCTCTCCGACCGGCTCAAATGTGTCCTCTGTCACCAGATCCTCAAGAACGCCAAACAAACCcCGTGCGGcTGTAAGGTGTGCGACAGTTGCATCAGACAATATCTGTCAGCTGGCAGCAAGCCGTGTCCGAGTAACCAGTCTGACTGTTGCGACTCTCTGACGATCAGCGACATCAATCAAGATAACGCCACGAACAAAGAGATTTCCAATTTGAAAGTGAcGTGTCCATTTAAATCGTGCTCGTTCACGGACGCTCTAAAGAATGTGGCGGAGCACATCGGCCAGTGCGACTATCGGGAGATCGTGTGCGATAAATGCAAAGACAAGTTCCGATTCAATGACAAGAGGAAGCACGACGAAAGTTACTGTGAGATGAGGGAAATCAAGTGTGAGTATTGCTCCGTGAGAATGACTCACAAGGATTACGTCAATGTTCATTTGAATTGCGACAGCGGCGATTTGTGCAGTGAGTTCATCGATCATTGTCCGAATAAGTGCGAGATTACCGATAAAGTGAAACTGAGAGTTCATTTGAGTGAGTGCTCGAATAAGAAGATCGAATGTCCGTTTCATTCGTTGAGCTGTGAGATCGGTAAAATGACCAAAGGAGATTTGATTGAGCATTtgAAGAATGAACAAATTTCTCATTCAaCTAATTTGATCAACAAAATTAAAACATTGGAAAAAAGAGTTAACGAATTAGAGAAAAAaTTATCTGACCAaAGAGAAGAAaCGAGAAAGCTtATGGAAAAGAACAAaGATTcCGATCAGTAAAAATGAAACAATAGAAGCTGTAGTCGACCATATAAAGACAGGAGGCTCTCGTCTGAAATTGGAAAATTCGGTTAAAGAAAAGGAAAATATGAACCCGGCACAAATAATCGATTATAAGAACAACATTTTCTCGAATGCGAGTTTCATTTGGAAATTTACCGATTTTGAGGTGAGGCGGGTGGAGGCGGAGAAtGGCGGGAGGGtGtCTGTGACGAGtGAtCCTtTTTAtACGAGCGAGTtcGGgtAtAAAaTGTGtCtGAGAAtTTATCCaGCgGGGGACgGAGTTGGtaAAGGGACACATCTTTCGGTGTTCTTTGCCATTATGAAAGGAGAATTTGATGATTTGTTATCCTGGCCGTTTAAACATAAAGTAACATTGAGCATCTTGGATCAGGAATCAAGATCAAAACATCATTCaGATACaTTCaAGcCTGAcTCAACAtCCCCGTGCTaTCAgaAACCaGTCGaCGaATGCaACGTAGCACCgGGAGTCCCaaaaTTTaTAaTtCTCTcTGAACTTTGTGGCAATCCAGACCTTTGTAGAAATGATACGATTTACATTAAAATCAATATAGATACGATTGGGATAGTCGAGAAATAATAATAAAAATGATCCATTCATAATGTCATTGATGTTCTTGTTAGTCTTCATCTTATCGTAGTGATATTTTGATCATTTGAATTTGATATTAAAATATTTTGtGacg
>OX_Gtig_0.1.00235
CtggTGAAGCAGTGGTAtcaACGCAGAGTACATGgggACTTGATGAAGCGCATTCGCTGACATGGCAGGATCAATCTCTCAAGTATATAATGTGTTACTACAATATTCATTCGATATTCCCAACCTCTCCGACCGGCTCAAATGTGTGCTCTGTCACAAGATCCTCAAGAATGCCAAACAAACCcCGTGCGGcTGTAAGGTGTGCGACAGTTGCATCAGACAATATCTGTCAGCTGGCAGCAAGCCGTGTCCGAGTAACCAGTCTGACTGTTGCGACTCTCTGACGATCAGCGACATCAATCAAGATAACGCCACGAACAAAGAGATTTCCAATTTGAAAGTGAcGTGTCCATTTAAATCGTGCTCGTTCACGGACGCTCTAAAGAATGTGGCGGAGCACATCGGCCAGTGCGACTATCGGGAGATCGTGTGCGATAAATGCAAAGACAAGTTCCGATTCAATGACAAGAGGAAGCACGACGAAAGTTACTGTGAGATGAGGGAAATCAAGTGTGAGTATTGCTCCGTGAGAATGACTCACAAGGATTACGTCAATGTTCATTTGAATTGCGACAGCGGCGATTTGTGCAGTGAGTTCATCGATCATTGTCCGAATAAGTGCGAGATTACCGATAAAGTGAAACTGAGAGTTCATTTGAGTGAGTGCTCGAATAAGAAGATCGAATGTCCGTTTCATTCGTTGAGCTGTGAGATCGGTAAAATGACCAAAGGAGATTTGATTGAGCACTTAAAGAATGAACAAATTTCTCATTCGACTAATTTGATCAACAAAATTAAAACATTGGAAAAAGGAGTTAACGAATTAGAGAAAAAATTATCTGACCAAAGAGAAGAAACGAGAAAGCTtATGGAAAAGAACAAaGATTcCACTACTTCTCGGTTGCATTTAGAGAAGTCAGTTGAAGAAaTGAAGAAGAAGACTCCGACAGTTCAGACGCAAATCGTTGATAATAAAAGTGTCATTTTCCGTAACGCAAGTTATAttTGGAAATTTACCGATTTtGAGGTGAGGCGGGTGGAGGCGGAGAATGGCGGGAGAGTGTCGgTGACGAGcGATCCTTTTtATACGAGCGAGTTCGGGTATAAAATGTGTCTGAGaatttATcccGcgggggACGGAGTGGGTAAAGGGACACATCTTTCGGTGTTCTTTGCCATTATGAAaGGAGAGTTTGATGATTTGTTATCCTGGCCGTTCAAaCAGAAGGTAACACTgaGcATTCTCGACCAGGAGTCGgGTAACAAACATCATTCAG
>OX_Gtig_0.1.00236
CtggTGAAGCAGTGGTAtcaACGCAGAGTACATGgggACTTGATGAAGCGCATTCGCTGACATGGCAGGATCAATCTCTCAAGTATATAATGTGTTACTACAATATTCATTCGATATTCCCAACCTCTCCGACCGGCTCAAATGTGTGCTCTGTCACCAGATCCTCAAGAACGCCAAACAAACCcCGTGCGGcTGTAAGGTGTGCGACAGTTGCATCAGACAATATCTGTCAGCTGGCAGCAAGCCGTGTCCGAGTAACCAGTCTGACTGTTGCGACTCTCTGACGATCAGCGACATCAATCAAGATAACGCCACGAACAAAGAGATTTCCAATTTGAAAGTGAcGTGTCCATTTAAATCGTGCTCGTTCACGGACGCTCTAAAGAATGTGGCGGAGCACATCGGCCAGTGCGACTATCGGGAGATCGTGTGCGATAAATGCAAAGACAAGTTCCGATTCAATGACAAGAGGAAGCACGACGAAAGTTACTGTGAGATGAGGGAAATCAAGTGTGAGTATTGCTCCGTGAGAATGACTCACAAGGATTACGTCAATGTTCATTTGAATTGCGACAGCGGCGATTTGTGCAGTGAGTTCATCGATCATTGTCCGAATAAGTGCGAGATTACCGATAAAGTGAAACTGAGAGTTCATTTGAGTGAGTGCTCGAATAAGAAGATCGAATGTCCGTTTCATTCGTTGAGCTGTGAGATCGGTAAAATGACCAAAGGAGATTTGATTGAGCACTTAAAGAATGAACAAATTTCTCATTCGACTAATTTGATCAACAAAATTAAAACATTGGAAAAAGGAGTTAACGAATTAGAGAAAAAATTATCTGACCAAAGAGAAGAAACGAGAAAGCTtATGGAAAAGAACAAaGATTcCACTACTTCTCGGTTGCATTTAGAGAAGTCAGTTGAAGAAaTGAAGAAGAAGACTCCGACAGTTCAGACGCAAATCGTTGATAATAAAAGTGTCATTTTCCGTAACGCAAGTTATAttTGGAAATTTACCGATTTtGAGGTGAGGCGGGTGGAGGCGGAGAATGGCGGGAGAGTGTCGgTGACGAGcGATCCTTTTtATACGAGCGAGTTCGGGTATAAAATGTGTCTGAGaatttATcccGcgggggACGGAGTGGGTAAAGGGACACATCTTTCGGTGTTCTTTGCCATTATGAAaGGAGAGTTTGATGATTTGTTATCCTGGCCGTTCAAaCAGAAGGTAACACTgaGcATTCTCGACCAGGAGTCGgGTAACAAACATCATTCAG
>OX_Gtig_0.1.00237
GCAGAGTACaTGGgACTTCATGAAGCGAATTTCTGAATCACTGACATGGCAGGATCAATCTCTCAAGTATATAATGTGTTACTGCAATATCCATTCGATATTCCCAACCTCTCCGACCGGCTCAAATGTGTCCTCTGTCACCAGATCCTCAAGAACGCCAAACAAACCcCGTGCGGcTGTAAGGTGTGCGACAGTTGCATCAGACAATATCTGTCAGCTGGCAGCAAGCCGTGTCCGAGTAACCAGTCTGACTGTTGCGACTCTCTGACGATCAGCGACATCAATCAAGATAACGCCACGAACAAAGAGATTTCCAATTTGAAAGTGAcGTGTCCATTTAAATCGTGCTCGTTCACGGACGCTCTAAAGAATGTGGCGGAGCACATCGGCCAGTGCGACTATCGGGAGATCGTGTGCGATAAATGCAAAGACAAGTTCCGATTCAATGACAAGAGGAAGCACGACGAAAGTTACTGTGAGATGAGGGAAATCAAGTGTGAGTATTGCTCCGTGAGAATGACTCACAAGGATTACGTCAATGTTCATTTGAATTGCGACAGCGGCGATTTGTGCAGTGAGTTCATCGATCATTGTCCGAATAAGTGCGAGATTACCGATAAAGTGAAACTGAGAGTTCATTTGAGTGAGTGCTCGAATAAGAAGATCGAATGTCCGTTTCATTCGTTGAGCTGTGAGATCGGTAAAATGACCAAAGGAGATTTGATTGAGCACTTAAAGAATGAACAAATTTCTCATTCGACTAATTTGATCAACAAAATTAAAACATTGGAAAAAGGAGTTAACGAATTAGAGAAAAAATTATCTGACCAAAGAGAAGAAACGAGAAAGCTtATGGAAAAGAACAAaGATTcCACTACTTCTCGGTTGCATTTAGAGAAGTCAGTTGAAGAAaTGAAGAAGAAGACTCCGACAGTTCAGACGCAAATCGTTGATAATAAAAGTGTCATTTTCCGTAACGCAAGTTATAttTGGAAATTTACCGATTTtGAGGTGAGGCGGGTGGAGGCGGAGAATGGCGGGAGAGTGTCGgTGACGAGcGATCCTTTTtATACGAGCGAGTTCGGGTATAAAATGTGTCTGAGaatttATcccGcgggggACGGAGTGGGTAAAGGGACACATCTTTCGGTGTTCTTTGCCATTATGAAaGGAGAGTTTGATGATTTGTTATCCTGGCCGTTCAAaCAGAAGGTAACACTgaGcATTCTCGACCAGGAGTCGgGTAACAAACATCATTCAG
>OX_Gtig_0.1.00238
CtggTGAAGCAGTGGTAtcaACGCAGAGTACATGgggACTTGATGAAGCGCATTCGCTGACATGGCAGGATCAATCTCTCAAGTATATAATGTGTTACTACAATATTCATTCGATATTCCCAACCTCTCCGACCGGCTCAAATGTGTGCTCTGTCACAAGATCCTCAAGAATGCCAAACAAACCcCGTGCGGcTGTAAGGTGTGCGACAGTTGCATCAGACAATATCTGTCAGCTGGCAGCAAGCCGTGTCCGAGTAACCAGTCTGACTGTTGCGACTCTCTGACGATCAGCGACATCAATCAAGATAACGCCACGAACAAAGAGATTTCCAATTTGAAAGTGAcGTGTCCATTTAAATCGTGCTCGTTCACGGACGCTCTAAAGAATGTGGCGGAGCACATCGGCCAGTGCGACTATCGGGAGATCGTGTGCGATAAATGCAAAGACAAGTTCCGATTCAATGACAAGAGGAAGCACGACGAAAGTTACTGTGAGATGAGGGAAATCAAGTGTGAGTATTGCTCCGTGAGAATGACTCACAAGGATTACGTCAATGTTCATTTGAATTGCGACAGCGGCGATTTGTGCAGTGAGTTCATCGATCATTGTCCGAATAAGTGCGAGATTACCGATAAAGTGAAACTGAGAGTTCATTTGAGTGAGTGCTCGAATAAGAAGATCGAATGTCCGTTTCATTCGTTGAGCTGTGAGATCGGTAAAATGACCAAAGGAGATTTGATTGAGCACTTAAAGAATGAACAAATTTCTCATTCGACTAATTTGATCAACAAAATTAAAACATTGGAAAAAGGAGTTAACGAATTAGAGAAAAAATTATCTGACCAAAGAGAAGAAACGAGAAAGCTtATGGAAAAGAACAAaGATTcCGATCAGTAAAAATGAAACAATAGAAGCTGTAGTCGACCATATAAAGACAGGAGGCTCTCGTCTGAAATTGGAAAATTCGGTTAAAGAAAAGGAAAATATGAACCCGGCACAAATAATCGATTATAAGAACAACATTTTCTCGAATGCGAGTTTCATTTGGAAATTTACCGATTTTGAGGTGAGGCGGGTGGAGGCGGAGAAtGGCGGGAGGGtGtCTGTGACGAGtGAtCCTtTTTAtACGAGCGAGTtcGGgtAtAAAaTGTGtCtGAGAAtTTATCCaGCgGGGGACgGAGTTGGtaAAGGGACACATCTTTCGGTGTTCTTTGCCATTATGAAAGGAGAATTTGATGATTTGTTATCCTGGCCGTTTAAACATAAAGTAACATTGAGCATCTTGGATCAGGAATCAAGATCAAAACATCATTCaGATACaTTCaAGcCTGAcTCAACAtCCCCGTGCTaTCAgaAACCaGTCGaCGaATGCaACGTAGCACCgGGAGTCCCaaaaTTTaTAaTtCTCTcTGAACTTTGTGGCAATCCAGACCTTTGTAGAAATGATACGATTTACATTAAAATCAATATAGATACGATTGGGATAGTCGAGAAATAATAATAAAAATGATCCATTCATAATGTCATTGATGTTCTTGTTAGTCTTCATCTTATCGTAGTGATATTTTGATCATTTGAATTTGATATTAAAATATTTTGtGacg
>OX_Gtig_0.1.00239
CtggTGAAGCAGTGGTAtcaACGCAGAGTACATGgggACTTGATGAAGCGCATTCGCTGACATGGCAGGATCAATCTCTCAAGTATATAATGTGTTACTACAATATTCATTCGATATTCCCAACCTCTCCGACCGGCTCAAATGTGTGCTCTGTCACCAGATCCTCAAGAACGCCAAACAAACCcCGTGCGGcTGTAAGGTGTGCGACAGTTGCATCAGACAATATCTGTCAGCTGGCAGCAAGCCGTGTCCGAGTAACCAGTCTGACTGTTGCGACTCTCTGACGATCAGCGACATCAATCAAGATAACGCCACGAACAAAGAGATTTCCAATTTGAAAGTGAcGTGTCCATTTAAATCGTGCTCGTTCACGGACGCTCTAAAGAATGTGGCGGAGCACATCGGCCAGTGCGACTATCGGGAGATCGTGTGCGATAAATGCAAAGACAAGTTCCGATTCAATGACAAGAGGAAGCACGACGAAAGTTACTGTGAGATGAGGGAAATCAAGTGTGAGTATTGCTCCGTGAGAATGACTCACAAGGATTACGTCAATGTTCATTTGAATTGCGACAGCGGCGATTTGTGCAGTGAGTTCATCGATCATTGTCCGAATAAGTGCGAGATTACCGATAAAGTGAAACTGAGAGTTCATTTGAGTGAGTGCTCGAATAAGAAGATCGAATGTCCGTTTCATTCGTTGAGCTGTGAGATCGGTAAAATGACCAAAGGAGATTTGATTGAGCACTTAAAGAATGAACAAATTTCTCATTCGACTAATTTGATCAACAAAATTAAAACATTGGAAAAAGGAGTTAACGAATTAGAGAAAAAATTATCTGACCAAAGAGAAGAAACGAGAAAGCTtATGGAAAAGAACAAaGATTcCGATCAGTAAAAATGAAACAATAGAAGCTGTAGTCGACCATATAAAGACAGGAGGCTCTCGTCTGAAATTGGAAAATTCGGTTAAAGAAAAGGAAAATATGAACCCGGCACAAATAATCGATTATAAGAACAACATTTTCTCGAATGCGAGTTTCATTTGGAAATTTACCGATTTTGAGGTGAGGCGGGTGGAGGCGGAGAAtGGCGGGAGGGtGtCTGTGACGAGtGAtCCTtTTTAtACGAGCGAGTtcGGgtAtAAAaTGTGtCtGAGAAtTTATCCaGCgGGGGACgGAGTTGGtaAAGGGACACATCTTTCGGTGTTCTTTGCCATTATGAAAGGAGAATTTGATGATTTGTTATCCTGGCCGTTTAAACATAAAGTAACATTGAGCATCTTGGATCAGGAATCAAGATCAAAACATCATTCaGATACaTTCaAGcCTGAcTCAACAtCCCCGTGCTaTCAgaAACCaGTCGaCGaATGCaACGTAGCACCgGGAGTCCCaaaaTTTaTAaTtCTCTcTGAACTTTGTGGCAATCCAGACCTTTGTAGAAATGATACGATTTACATTAAAATCAATATAGATACGATTGGGATAGTCGAGAAATAATAATAAAAATGATCCATTCATAATGTCATTGATGTTCTTGTTAGTCTTCATCTTATCGTAGTGATATTTTGATCATTTGAATTTGATATTAAAATATTTTGtGacg
>OX_Gtig_0.1.00240
GCAGAGTACaTGGgACTTCATGAAGCGAATTTCTGAATCACTGACATGGCAGGATCAATCTCTCAAGTATATAATGTGTTACTGCAATATCCATTCGATATTCCCAACCTCTCCGACCGGCTCAAATGTGTCCTCTGTCACCAGATCCTCAAGAACGCCAAACAAACCcCGTGCGGcTGTAAGGTGTGCGACAGTTGCATCAGACAATATCTGTCAGCTGGCAGCAAGCCGTGTCCGAGTAACCAGTCTGACTGTTGCGACTCTCTGACGATCAGCGACATCAATCAAGATAACGCCACGAACAAAGAGATTTCCAATTTGAAAGTGAcGTGTCCATTTAAATCGTGCTCGTTCACGGACGCTCTAAAGAATGTGGCGGAGCACATCGGCCAGTGCGACTATCGGGAGATCGTGTGCGATAAATGCAAAGACAAGTTCCGATTCAATGACAAGAGGAAGCACGACGAAAGTTACTGTGAGATGAGGGAAATCAAGTGTGAGTATTGCTCCGTGAGAATGACTCACAAGGATTACGTCAATGTTCATTTGAATTGCGACAGCGGCGATTTGTGCAGTGAGTTCATCGATCATTGTCCGAATAAGTGCGAGATTACCGATAAAGTGAAACTGAGAGTTCATTTGAGTGAGTGCTCGAATAAGAAGATCGAATGTCCGTTTCATTCGTTGAGCTGTGAGATCGGTAAAATGACCAAAGGAGATTTGATTGAGCACTTAAAGAATGAACAAATTTCTCATTCGACTAATTTGATCAACAAAATTAAAACATTGGAAAAAGGAGTTAACGAATTAGAGAAAAAATTATCTGACCAAAGAGAAGAAACGAGAAAGCTtATGGAAAAGAACAAaGATTcCGATCAGTAAAAATGAAACAATAGAAGCTGTAGTCGACCATATAAAGACAGGAGGCTCTCGTCTGAAATTGGAAAATTCGGTTAAAGAAAAGGAAAATATGAACCCGGCACAAATAATCGATTATAAGAACAACATTTTCTCGAATGCGAGTTTCATTTGGAAATTTACCGATTTTGAGGTGAGGCGGGTGGAGGCGGAGAAtGGCGGGAGGGtGtCTGTGACGAGtGAtCCTtTTTAtACGAGCGAGTtcGGgtAtAAAaTGTGtCtGAGAAtTTATCCaGCgGGGGACgGAGTTGGtaAAGGGACACATCTTTCGGTGTTCTTTGCCATTATGAAAGGAGAATTTGATGATTTGTTATCCTGGCCGTTTAAACATAAAGTAACATTGAGCATCTTGGATCAGGAATCAAGATCAAAACATCATTCaGATACaTTCaAGcCTGAcTCAACAtCCCCGTGCTaTCAgaAACCaGTCGaCGaATGCaACGTAGCACCgGGAGTCCCaaaaTTTaTAaTtCTCTcTGAACTTTGTGGCAATCCAGACCTTTGTAGAAATGATACGATTTACATTAAAATCAATATAGATACGATTGGGATAGTCGAGAAATAATAATAAAAATGATCCATTCATAATGTCATTGATGTTCTTGTTAGTCTTCATCTTATCGTAGTGATATTTTGATCATTTGAATTTGATATTAAAATATTTTGtGacg
>OX_Gtig_0.1.00241
CtggTGAAGCAGTGGTAtcaACGCAGAGTACATGgggACTTGATGAAGCGCATTCGCTGACATGGCAGGATCAATCTCTCAAGTATATAATGTGTTACTACAATATTCATTCGATATTCCCAACCTCTCCGACCGGCTCAAATGTGTGCTCTGTCACAAGATCCTCAAGAATGCCAAACAAACCcCGTGCGGcTGTAAGGTGTGCGACAGTTGCATCAGACAATATCTGTCAGCTGGCAGCAAGCCGTGTCCGAGTAACCAGTCTGACTGTTGCGACTCTCTGACGATCAGCGACATCAATCAAGATAACGCCACGAACAAAGAGATTTCCAATTTGAAAGTGAcGTGTCCATTTAAATCGTGCTCGTTCACGGACGCTCTAAAGAATGTGGCGGAGCACATCGGCCAGTGCGACTATCGGGAGATCGTGTGCGATAAATGCAAAGACAAGTTCCGATTCAATGACAAGAGGAAGCACGACGAAAGTTACTGTGAGATGAGGGAAATCAAGTGTGAGTATTGCTCCGTGAGAATGACTCACAAGGATTACGTCAATGTTCATTTGAATTGCGACAGCGGCGATTTGTGCAGTGAGTTCATCGATCATTGTCCGAATAAGTGCGAGATTACCGATAAAGTGAAACTGAGAGTTCATTTGAGTGAGTGCTCGAATAAGAAGATCGAATGTCCGTTTCATTCGTTGAGCTGTGAGATCGGTAAAATGACCAAAGGAGATTTGATTGAGCATTtgAAGAATGAACAAATTTCTCATTCAaCTAATTTGATCAACAAAATTAAAACATTGGAAaAaaGAGTTAACGAATTAGAGAAaAAATTATCTGACCAAAGAGAAGAAACGAGAAAGCTCATGGAAAAGAACAAAGATTCGATCAGTAAAAATGAAACAATAGAAGCTGTAGTCGACCATATAAAGACAGGAGGCTCTCGTCTGAAATTGGAAAGTTCGGTTAAAGAAAAGGAAAATATGAACCCGGCACAAATAATCGATTATAAGAATAACATTTTCATTTGGAAATTTACCGATTTTGAGGTGAGGCGGGTGGAGGCGGAGAATGGCGGGAGAGTGTCTGTGACGAGTGATCCTTTTTATACGAGCGAGTTCGGGTATAAAATGTGTTTGAGAATTTATCCAGCGGGGGACGGAGTGGGTAAAGGAACACATCTTTCGGTGTTCTTTGCCATTATGAAAGGAGATTTTGATGATTTTTTATCCTGGCCGTTCAAACAGAAGGTAACACTGAGCATTCTCGACCAGGAGTCGGGTAACAAACATCATTCAGA
>OX_Gtig_0.1.00242
CtggTGAAGCAGTGGTAtcaACGCAGAGTACATGgggACTTGATGAAGCGCATTCGCTGACATGGCAGGATCAATCTCTCAAGTATATAATGTGTTACTACAATATTCATTCGATATTCCCAACCTCTCCGACCGGCTCAAATGTGTGCTCTGTCACCAGATCCTCAAGAACGCCAAACAAACCcCGTGCGGcTGTAAGGTGTGCGACAGTTGCATCAGACAATATCTGTCAGCTGGCAGCAAGCCGTGTCCGAGTAACCAGTCTGACTGTTGCGACTCTCTGACGATCAGCGACATCAATCAAGATAACGCCACGAACAAAGAGATTTCCAATTTGAAAGTGAcGTGTCCATTTAAATCGTGCTCGTTCACGGACGCTCTAAAGAATGTGGCGGAGCACATCGGCCAGTGCGACTATCGGGAGATCGTGTGCGATAAATGCAAAGACAAGTTCCGATTCAATGACAAGAGGAAGCACGACGAAAGTTACTGTGAGATGAGGGAAATCAAGTGTGAGTATTGCTCCGTGAGAATGACTCACAAGGATTACGTCAATGTTCATTTGAATTGCGACAGCGGCGATTTGTGCAGTGAGTTCATCGATCATTGTCCGAATAAGTGCGAGATTACCGATAAAGTGAAACTGAGAGTTCATTTGAGTGAGTGCTCGAATAAGAAGATCGAATGTCCGTTTCATTCGTTGAGCTGTGAGATCGGTAAAATGACCAAAGGAGATTTGATTGAGCATTtgAAGAATGAACAAATTTCTCATTCAaCTAATTTGATCAACAAAATTAAAACATTGGAAaAaaGAGTTAACGAATTAGAGAAaAAATTATCTGACCAAAGAGAAGAAACGAGAAAGCTCATGGAAAAGAACAAAGATTCGATCAGTAAAAATGAAACAATAGAAGCTGTAGTCGACCATATAAAGACAGGAGGCTCTCGTCTGAAATTGGAAAGTTCGGTTAAAGAAAAGGAAAATATGAACCCGGCACAAATAATCGATTATAAGAATAACATTTTCATTTGGAAATTTACCGATTTTGAGGTGAGGCGGGTGGAGGCGGAGAATGGCGGGAGAGTGTCTGTGACGAGTGATCCTTTTTATACGAGCGAGTTCGGGTATAAAATGTGTTTGAGAATTTATCCAGCGGGGGACGGAGTGGGTAAAGGAACACATCTTTCGGTGTTCTTTGCCATTATGAAAGGAGATTTTGATGATTTTTTATCCTGGCCGTTCAAACAGAAGGTAACACTGAGCATTCTCGACCAGGAGTCGGGTAACAAACATCATTCAGA
>OX_Gtig_0.1.00243
CtggTGAAGCAGTGGTAtcaACGCAGAGTACATGgggACTTGATGAAGCGCATTCGCTGACATGGCAGGATCAATCTCTCAAGTATATAATGTGTTACTACAATATTCATTCGATATTCCCAACCTCTCCGACCGGCTCAAATGTGTGCTCTGTCACAAGATCCTCAAGAATGCCAAACAAACCcCGTGCGGcTGTAAGGTGTGCGACAGTTGCATCAGACAATATCTGTCAGCTGGCAGCAAGCCGTGTCCGAGTAACCAGTCTGACTGTTGCGACTCTCTGACGATCAGCGACATCAATCAAGATAACGCCACGAACAAAGAGATTTCCAATTTGAAAGTGAcGTGTCCATTTAAATCGTGCTCGTTCACGGACGCTCTAAAGAATGTGGCGGAGCACATCGGCCAGTGCGACTATCGGGAGATCGTGTGCGATAAATGCAAAGACAAGTTCCGATTCAATGACAAGAGGAAGCACGACGAAAGTTACTGTGAGATGAGGGAAATCAAGTGTGAGTATTGCTCCGTGAGAATGACTCACAAGGATTACGTCAATGTTCATTTGAATTGCGACAGCGGCGATTTGTGCAGTGAGTTCATCGATCATTGTCCGAATAAGTGCGAGATTACCGATAAAGTGAAACTGAGAGTTCATTTGAGTGAGTGCTCGAATAAGAAGATCGAATGTCCGTTTCATTCGTTGAGCTGTGAGATCGGTAAAATGACCAAAGGAGATTTGATTGAGCATTtgAAGAATGAACAAATTTCTCATTCAaCTAATTTGATCAACAAAATTAAAACATTGGAAAAAAGAGTTAACGAATTAGAGAAaAAATTATCTGACCAAAGAGAAGAAACGAGAAAGCTCATGGAAAAGAACAAAGATTCGATCAGTAAAAATGAAACAATAGAAGCTGTAGTCGACCATATAAAGACAGGAGGCTCTCGTCTGAAATTGGAAAGTTCGGTTAAAGAAAAGGAAAATATGAACCCGGCACAAATAATCGATTATAAGAATAACATTTTCATTTGGAAATTTACCGATTTTGAGGTGAGGCGGGTGGAGGCGGAGAATGGCGGGAGAGTGTCTGTGACGAGTGATCCTTTTTATACGAGCGAGTTCGGGTATAAAATGTGTTTGAGAATTTATCCAGCGGGGGACGGAGTGGGTAAAGGAACACATCTTTCGGTGTTCTTTGCCATTATGAAAGGAGATTTTGATGATTTTTTATCCTGGCCGTTCAAACAGAAGGTAACACTGAGCATTCTCGACCAGGAGTCGGGTAACAAACATCATTCAGA
>OX_Gtig_0.1.00244
CtggTGAAGCAGTGGTAtcaACGCAGAGTACATGgggACTTGATGAAGCGCATTCGCTGACATGGCAGGATCAATCTCTCAAGTATATAATGTGTTACTACAATATTCATTCGATATTCCCAACCTCTCCGACCGGCTCAAATGTGTGCTCTGTCACCAGATCCTCAAGAACGCCAAACAAACCcCGTGCGGcTGTAAGGTGTGCGACAGTTGCATCAGACAATATCTGTCAGCTGGCAGCAAGCCGTGTCCGAGTAACCAGTCTGACTGTTGCGACTCTCTGACGATCAGCGACATCAATCAAGATAACGCCACGAACAAAGAGATTTCCAATTTGAAAGTGAcGTGTCCATTTAAATCGTGCTCGTTCACGGACGCTCTAAAGAATGTGGCGGAGCACATCGGCCAGTGCGACTATCGGGAGATCGTGTGCGATAAATGCAAAGACAAGTTCCGATTCAATGACAAGAGGAAGCACGACGAAAGTTACTGTGAGATGAGGGAAATCAAGTGTGAGTATTGCTCCGTGAGAATGACTCACAAGGATTACGTCAATGTTCATTTGAATTGCGACAGCGGCGATTTGTGCAGTGAGTTCATCGATCATTGTCCGAATAAGTGCGAGATTACCGATAAAGTGAAACTGAGAGTTCATTTGAGTGAGTGCTCGAATAAGAAGATCGAATGTCCGTTTCATTCGTTGAGCTGTGAGATCGGTAAAATGACCAAAGGAGATTTGATTGAGCATTtgAAGAATGAACAAATTTCTCATTCAaCTAATTTGATCAACAAAATTAAAACATTGGAAAAAAGAGTTAACGAATTAGAGAAaAAATTATCTGACCAAAGAGAAGAAACGAGAAAGCTCATGGAAAAGAACAAAGATTCGATCAGTAAAAATGAAACAATAGAAGCTGTAGTCGACCATATAAAGACAGGAGGCTCTCGTCTGAAATTGGAAAGTTCGGTTAAAGAAAAGGAAAATATGAACCCGGCACAAATAATCGATTATAAGAATAACATTTTCATTTGGAAATTTACCGATTTTGAGGTGAGGCGGGTGGAGGCGGAGAATGGCGGGAGAGTGTCTGTGACGAGTGATCCTTTTTATACGAGCGAGTTCGGGTATAAAATGTGTTTGAGAATTTATCCAGCGGGGGACGGAGTGGGTAAAGGAACACATCTTTCGGTGTTCTTTGCCATTATGAAAGGAGATTTTGATGATTTTTTATCCTGGCCGTTCAAACAGAAGGTAACACTGAGCATTCTCGACCAGGAGTCGGGTAACAAACATCATTCAGA
>OX_Gtig_0.1.00245
GCAGAGTACaTGGgACTTCATGAAGCGAATTTCTGAATCACTGACATGGCAGGATCAATCTCTCAAGTATATAATGTGTTACTGCAATATCCATTCGATATTCCCAACCTCTCCGACCGGCTCAAATGTGTCCTCTGTCACCAGATCCTCAAGAACGCCAAACAAACCcCGTGCGGcTGTAAGGTGTGCGACAGTTGCATCAGACAATATCTGTCAGCTGGCAGCAAGCCGTGTCCGAGTAACCAGTCTGACTGTTGCGACTCTCTGACGATCAGCGACATCAATCAAGATAACGCCACGAACAAAGAGATTTCCAATTTGAAAGTGAcGTGTCCATTTAAATCGTGCTCGTTCACGGACGCTCTAAAGAATGTGGCGGAGCACATCGGCCAGTGCGACTATCGGGAGATCGTGTGCGATAAATGCAAAGACAAGTTCCGATTCAATGACAAGAGGAAGCACGACGAAAGTTACTGTGAGATGAGGGAAATCAAGTGTGAGTATTGCTCCGTGAGAATGACTCACAAGGATTACGTCAATGTTCATTTGAATTGCGACAGCGGCGATTTGTGCAGTGAGTTCATCGATCATTGTCCGAATAAGTGCGAGATTACCGATAAAGTGAAACTGAGAGTTCATTTGAGTGAGTGCTCGAATAAGAAGATCGAATGTCCGTTTCATTCGTTGAGCTGTGAGATCGGTAAAATGACCAAAGGAGATTTGATTGAGCATTtgAAGAATGAACAAATTTCTCATTCAaCTAATTTGATCAACAAAATTAAAACATTGGAAaAaaGAGTTAACGAATTAGAGAAaAAATTATCTGACCAAAGAGAAGAAACGAGAAAGCTCATGGAAAAGAACAAAGATTCGATCAGTAAAAATGAAACAATAGAAGCTGTAGTCGACCATATAAAGACAGGAGGCTCTCGTCTGAAATTGGAAAGTTCGGTTAAAGAAAAGGAAAATATGAACCCGGCACAAATAATCGATTATAAGAATAACATTTTCATTTGGAAATTTACCGATTTTGAGGTGAGGCGGGTGGAGGCGGAGAATGGCGGGAGAGTGTCTGTGACGAGTGATCCTTTTTATACGAGCGAGTTCGGGTATAAAATGTGTTTGAGAATTTATCCAGCGGGGGACGGAGTGGGTAAAGGAACACATCTTTCGGTGTTCTTTGCCATTATGAAAGGAGATTTTGATGATTTTTTATCCTGGCCGTTCAAACAGAAGGTAACACTGAGCATTCTCGACCAGGAGTCGGGTAACAAACATCATTCAGA
>OX_Gtig_0.1.00246
GCAGAGTACaTGGgACTTCATGAAGCGAATTTCTGAATCACTGACATGGCAGGATCAATCTCTCAAGTATATAATGTGTTACTGCAATATCCATTCGATATTCCCAACCTCTCCGACCGGCTCAAATGTGTCCTCTGTCACCAGATCCTCAAGAACGCCAAACAAACCcCGTGCGGcTGTAAGGTGTGCGACAGTTGCATCAGACAATATCTGTCAGCTGGCAGCAAGCCGTGTCCGAGTAACCAGTCTGACTGTTGCGACTCTCTGACGATCAGCGACATCAATCAAGATAACGCCACGAACAAAGAGATTTCCAATTTGAAAGTGAcGTGTCCATTTAAATCGTGCTCGTTCACGGACGCTCTAAAGAATGTGGCGGAGCACATCGGCCAGTGCGACTATCGGGAGATCGTGTGCGATAAATGCAAAGACAAGTTCCGATTCAATGACAAGAGGAAGCACGACGAAAGTTACTGTGAGATGAGGGAAATCAAGTGTGAGTATTGCTCCGTGAGAATGACTCACAAGGATTACGTCAATGTTCATTTGAATTGCGACAGCGGCGATTTGTGCAGTGAGTTCATCGATCATTGTCCGAATAAGTGCGAGATTACCGATAAAGTGAAACTGAGAGTTCATTTGAGTGAGTGCTCGAATAAGAAGATCGAATGTCCGTTTCATTCGTTGAGCTGTGAGATCGGTAAAATGACCAAAGGAGATTTGATTGAGCATTtgAAGAATGAACAAATTTCTCATTCAaCTAATTTGATCAACAAAATTAAAACATTGGAAAAAAGAGTTAACGAATTAGAGAAaAAATTATCTGACCAAAGAGAAGAAACGAGAAAGCTCATGGAAAAGAACAAAGATTCGATCAGTAAAAATGAAACAATAGAAGCTGTAGTCGACCATATAAAGACAGGAGGCTCTCGTCTGAAATTGGAAAGTTCGGTTAAAGAAAAGGAAAATATGAACCCGGCACAAATAATCGATTATAAGAATAACATTTTCATTTGGAAATTTACCGATTTTGAGGTGAGGCGGGTGGAGGCGGAGAATGGCGGGAGAGTGTCTGTGACGAGTGATCCTTTTTATACGAGCGAGTTCGGGTATAAAATGTGTTTGAGAATTTATCCAGCGGGGGACGGAGTGGGTAAAGGAACACATCTTTCGGTGTTCTTTGCCATTATGAAAGGAGATTTTGATGATTTTTTATCCTGGCCGTTCAAACAGAAGGTAACACTGAGCATTCTCGACCAGGAGTCGGGTAACAAACATCATTCAGA
>OX_Gtig_0.1.00247
CtggTGAAGCAGTGGTAtcaACGCAGAGTACATGgggACTTGATGAAGCGCATTCGCTGACATGGCAGGATCAATCTCTCAAGTATATAATGTGTTACTACAATATTCATTCGATATTCCCAACCTCTCCGACCGGCTCAAATGTGTGCTCTGTCACAAGATCCTCAAGAATGCCAAACAAACCcCGTGCGGcTGTAAGGTGTGCGACAGTTGCATCAGACAATATCTGTCAGCTGGCAGCAAGCCGTGTCCGAGTAACCAGTCTGACTGTTGCGACTCTCTGACGATCAGCGACATCAATCAAGATAACGCCACGAACAAAGAGATTTCCAATTTGAAAGTGAcGTGTCCATTTAAATCGTGCTCGTTCACGGACGCTCTAAAGAATGTGGCGGAGCACATCGGCCAGTGCGACTATCGGGAGATCGTGTGCGATAAATGCAAAGACAAGTTCCGATTCAATGACAAGAGGAAGCACGACATAATCGATTGTAAAAGAAGAGTTGTAAAATGTGaCTATTGTCCGCAGGAaGGCGCCAaTCaGaGCGGCaGCGGCGATTTGtGTGAGGAGTTCATCGATCAGTGTGATGTGAACGGAGCCAGGTCaTTGAGTAATCaCTCGAGGGAGGGTTtcTTGACCTGTGACCTCagTAAAAAGaGGaAAGGAGAtCCGATGTCTCGCGCCGATCGGAATGGTAATGTTGATAATTTGACAAATAAAATCAGAAAATTGGAGGTCAAAGATAACGAATCATTTTGCGATTTAGAGAGACTGAAAGACGAAATAGGTGCAATAGCAGTGTGCTCGAGGAATCCCAATTGGCGAATGTCTTCGTCGATCGATGAAATGACAATACTCCGACAATGGCGACAGAACTAATCGaTAATAAAATTGTGATTCTTCAAAATTCGAGTTATATTTGGAAATTGACTGATTTCAAATTAAAATATGAAGAGGCGATGACtGGAGAGAGAGTgTGTGTAACTAGCGAACCGTTTTACACGAGTGAGTCGGGGTACAAGATGTGTCTGAAGGTTTAtCCtGGAGGAGATGGAGTGGGtaagtaGAaCaCATTTAtCGGtATTTTTTGCTGTTATgAaGGgAAAaTTCGATGATTTATtGAAGTGGCCGTTTAAaCaAAAGGTaAAAaTAAGCATCTTGGATCAAAAGAATGAGTCtCAaCACCaTTCAGACGTATTtAAACCTGACTTGAGatctacatgttttcaggagccgcgtggtgaatgcaacatcccatgcggttcgccaaaatttatgatgatttcacagctcataaacaattctatctactgcagaaatgatactatcttggtcaagattactatcgatacgatggaaactataacatcttaattgtacagcataaaaattatttttattctttatttcttcctgtaatatttaagattctatgagataatatgcccaattactctgcaacgTaaattgtttgaataaatcagtac
>OX_Gtig_0.1.00248
[truncated: 30,890,206 more chars]
